# Supplementary material for: Identification and comparison of key RNA interference machinery from western corn rootworm, fall armyworm, and southern green stink bug
Source: PLoS One. 2018 Sep 5;13(9):e0203160. doi: 10.1371/journal.pone.0203160 (PMC6124762; doi:10.1371/journal.pone.0203160)
Supplement: S2 File — (TGZ) [file pone.0203160.s012.tgz › data/fastq/wcrw/12_Unmated-female_UF_Rep3_aligned.fq]

@515383/1
atggtaaagctgctaaaaaagcaggaaaagcccagaagaacgttcgactt
+515383/1
CCCFFFFFGHHHHIJIJJJIGGIJIJJJHGJJJIIGIJJJJIFHIIGHIJ
@516433/1
atggttcttcaagagctggcaataaagaaaggctttcaatcaccacatta
+516433/1
BB@FDDFFHHHHGIIJJJJJIJJJJIJJJIJGIJIJJJFIJJJJJJJJIJ
@518889/1
atgtcagttatatattcacctttatatgtcacattttgtggttctttaac
+518889/1
?B@ADEFDHHHGHJJJJJJJJJJJJJJJGJJJJIJJJJIJJIJJJJJJII
@2040725/1
gaaaattcaagatccagtgtttaaggaactatcagatgttggtccgccac
+2040725/1
???7DDDDDDD<A2CE?<33<C?FE@3CECA<AEB<:C:E<B?C??DB@D
@2040726/1
gaaaattcaagatccagtgtttaaggaactatcagatgttggtccgccac
+2040726/1
CC@FFFFFHHHHHJIJJHIJJJGIIJGIIJJJIIIIJJJJJJIJIGJIIJ
@5565229/1
gtggtaagtagaaggtaagccacttaagcacacatgttacataaatgtca
+5565229/1
??11BDDDCDHFHIDAAEFHGIIIGIIIIGIGIIECCFEHIEHEHGCGHG
@3047623/1
aaaaatattaggaatccactacaaggttttcaatagggcattctaacatg
+3047623/1
B@;DDDDFHHHGHJJJJJJJJJJJIJEHHJIFGIGIJGIJJJIIJJIIJI
@2041610/1
gaaaatttgcaaggtttggaggagttgtactaatttgtgtaattgaagtt
+2041610/1
B@@F?DFFGGHHHJFHIIJHHJFHFGGHIJJJIJJJJHHHIJJJIIIJJJ
@5062171/1
gaaaaacgtatgttgtttacttcatttgaatctatggaagttcgtattat
+5062171/1
@CCDDFFFDHHHHIIIIJIJJIJIJJJJJJJJJJIJIJIIGHJJIJIIJJ
@520954/1
atgttatgtatttattatattgtgaaaagggagcatttatttgatgcaaa
+520954/1
=?:4AADDHHFHHEHIIIIIIIIIIIIIIIIIIIIIIIIIIIIIIIIIGH
@2541833/1
gttagaatgccctattgaaaaccttgtagtggattcctaatattttttag
+2541833/1
CBBFFFFFHHHHHJJJIIIJJJJJJJJJGFHIGHJJJJJIIIJJJJJJII
@6628/1
aaaaaacattgaccaatcgccaccaatgcctggtgcagctatccactttg
+6628/1
@@@ADDFFHBFFHHGIEEGGIII@FBGI<DHIDGI@FHHII>FGHEGHG=
@2043714/1
gaaacatgtcagttatatattcacctttatatatgtcacattttgtggtt
+2043714/1
@<@DADDBAB>?DGBGH>E?FHGFD?EECEEFDE@CEDCGIIGIDDEGEH
@4054766/1
catgttttcgcatcatcctctagaaaaactaccaaattgcaaggttatcc
+4054766/1
CCCFFFFFHHHHHJJJJJIIJJJJJJJJJJJJJJJIJJJJJJJJFGHJJI
@2045157/1
gaaacgctcgtggggagcgatgacgaataaagtatgtgttcaccaag
+2045157/1
@@<DDAADFD?FFG>EF>HHG@FEGDHHEIEH8=FHBDFADGG@E@C
@1537503/1
ctatactttgcatcaaataaatgctcccttttcacaatataataaataca
+1537503/1
BB@FFFFFHHHHHJJJJJJJJJJJJJJJJJJJJJJJJJJJJJJIIJJJJJ
@4057115/1
cattattagagtcacttatataagtttctaatttggtgtcatcattactg
+4057115/1
B@BFDFFFGFFDHGHIJIJJJJJJFJJJJJJJJJJIFGGGIJJJJJJJJJ
@4057741/1
cattcattggtggcgattggtcaatgtttttt
+4057741/1
1114422ACD:<?:E8CABF9ACF@B?CFFFI
@5565695/1
gtggtatctgtcgatgttgccagaacgtaagatatcctaaactcactttt
+5565695/1
@@@FDEFFHGHGHIJJII@DHIJIIIJFHJJIIJIIIJJJJJIIIJJJJJ
@5565696/1
gtggtatctgtcgatgttgccagaacgtaagatatcctaaactcactttt
+5565696/1
@BBDDFFFHHHGHIIIGHJIJGEGGIJDFHIGIIJIJJIHIJJIJJIIJJ
@5566123/1
gtggtccgtgccccttgcggttaccccttctgttgggatgggggcc
+5566123/1
@@<DDDD@DFFHFGHEGGGHG@FHIIGDDHE@DHGEE?@FE9CBGE
@2547914/1
gttcaaaagaaatctcggattttcataatgtgttgtgttaaatgataata
+2547914/1
@@CFFFFFHHHHHJJJIJGIIJJJJJJJJJJJJJJIIJJJJJIJJJJJJJ
@4058251/1
cattctatgaaatggaacacgaagagggactaccacacgaaaggcagttc
+4058251/1
C@CFFFFFHHGHHIJJJJJJJHIJJJJJJJIIJJJJJIHIGIGGCHEHI@
@2549220/1
gttcaaattgtccatccgatactccatctctaaaaaagataattctttgg
+2549220/1
?=?BDDFDHDHHHJIIJEGHGIGIJIIGGGIIJJJJIGIIJIEIIIIJHI
@2048756/1
gaaagacgccaaacattcggcagccaagaacttgctggatctcttggtcg
+2048756/1
CCCFFFFFHHHHHIJJJJIFIJGIIIJIJJJJJGIIIJJIFIJJJJJIJI
@2048964/1
gaaagacttcgactttttactatttttgtatgcacaaaattcgttctaca
+2048964/1
CBCFFFFFHHHHHIIJJJIJJIJJJJJIIIJJJJJIJJJJJJIHIJIJJI
@2048965/1
gaaagacttcgactttttactatttttgtatgcacaaaattcgttctaca
+2048965/1
CCCFFDFFHHHDHJJJJIJIJJJJJJJJGIJJIIIIJJJJJGGDGGGIJI
@10071/1
aaaaaaggtgggaaatgttgactgttgtagctgattaagggg
+10071/1
?@7DDDDD2CFF8GBHGBCFHIIIEHIGGIIII@FGFIIHGI
@11038/1
aaaaaagtttatttatcatacacaggtaaacagttgtacagtagaggata
+11038/1
@@1=ADD?DFHHHIIIGHGHIIIEFGAFGIIIGEHIFEGIIGCHGHEGCG
@4061309/1
catttatgtgacataatttgcgacatttgacgtacggttcaagtagctga
+4061309/1
@@@FFDFFCFFHHJIJJJJGGGEHIJJJJJJB?FAHEBDGHG@9BF?FHG
@5569014/1
gtgtaattgaagttcgtattatttcctcgaaatcaataatgcaatgtgtt
+5569014/1
BB@FFFFFHHHHDIIIGIJJJJJJJJJJJIIJJJJIJJJJJJJJIJIIIJ
@3055132/1
aaaacaagagaacttagcagctttggaaacaaaagtaacagaaaaattgc
+3055132/1
@C@?DFFFHHHHHJJJJJJJJJJJJJJJJIJJJJJGHIJJJJJJJIJJJI
@1540713/1
ctatgactgtgtatcgatagctgttcactttttggtcatgattttgaggt
+1540713/1
:?844ADDHFHHHJJIGGGGHGGDHHDHIJJJJGGFHFHCCHIEI@F?H?
@5570693/1
gtgtcctcgtgaggaagaggaatttgaacagttaccatctactatcagag
+5570693/1
@@@DDFDFGHHFFI@GEBHHEHIJIGIIJIEHGHIIGGGJIJIIJJEIGG
@4571782/1
ctattattaggcactagttattaattataatcatcaatattatctatcga
+4571782/1
@@@BDBDDFDHHHHBGGAIDHIGIEIIGGIIIIEHIIFIIIIIIIIIIIH
@1036966/1
catctttaatagttggaacaataagatagttattaggtgaagcttccgga
+1036966/1
@@@ADEBBHFF>CEGHGHGHDHHGEFDEHFHIGHIIB?EGIIGIIIIIGI
@2052021/1
gaaagctatacagtagtcaaatttgtatccattatcactttttgttgccg
+2052021/1
CCCFFFFFHHHHHGIIGHIIJJJJJJIHJJJIJIIJJIJJJIJIIJJIIJ
@1038706/1
catgaagttgtctgcccctttcttaatcggttctgcatgaatgccatctg
+1038706/1
B@@;BDFDHHHHHJIJJJGHJJJJJHJJJJIJJIJJJJJJJJJJJJJJJJ
@2053009/1
gaaaggcagttcaccatcgcttgtcatgttttgaaattccgcgaaattgg
+2053009/1
CCCFFFFFHHHHGJJJJJJJJJJGIGJGFGII;CGIIJIJJIJGHJJJFE
@1040746/1
catgattgaaaatttgcaaggtttggaggagttgtactaatttgtgtaat
+1040746/1
B8=DDFDEHHHHGJJJIJJJJHIJJJJJJFGEGIIIJIJIIJJJHIIIIJ
@3061000/1
aaaaccttgataaatggaacgaaattaaacacgctgagaaagctatggtt
+3061000/1
@@<;DDFFHFBDHIIGGIGHHHGIIHIIGHGGHHGJEGIJIIIJEEGGFH
@2552197/1
gttcactaaaaaatattaggaatccactacaaggttttcaatagggcatt
+2552197/1
@B@DFFFFHHHHGIJGHIJJGIJJIIJJGHJDIJCGIIJJJJGJIJIJIJ
@2552875/1
gttcagcaactcacggaaacaagttgagaaatcctttagttttccttttt
+2552875/1
?@;:B?;A;FDDDE=E6?C@@AE2C<BCHIEDF??DGIAHH9?BBDGDBG
@2552876/1
gttcagcaactcacggaaacaagttgagaaatcctttagttttccttttt
+2552876/1
@BBFFFFFHHGGHJJJJJJJJGJJJIJJJJIJJJJJJHIHIIJJJJJJJJ
@3558482/1
attatattgtgaaaagggagcatttatttgatgcaaagtatagaggttgt
+3558482/1
CCCFFFFFHHHHHJJGFHHGHIIJJIGIJJJIIJJJIJFGGGHIIIHIJI
@13822/1
aaaaaatatcgcaatagctcaaaagggaacaatttttatcgagttattga
+13822/1
CCCFFFFFHHHHGIJJJJIIIJJJJIHIIJIHIJJJJJIJJHGFHIJIJG
@1545607/1
ctcaaaaacgtatgacaaaactatagagaaaccagaattacaggaaatgg
+1545607/1
<?;?DFFFHHGHDHHGGIHIIGHIIIIIGIIIIIIIIIIIIIIGBHIIII
@3061419/1
aaaacgctgaaaaattccgtcggcaagaagttggccgatttgcagactct
+3061419/1
C@CFFFFFHHHHHFIJJJJJJJGJIIIGIIIJIAHHJBHEDHECCGIIGI
@1042455/1
catggagtcccaaaacatgaccatgatgcactcggccggaccgattcagc
+1042455/1
CCCFFFFFHHHHHJJJJJJJJIJJJJJJJJJJJIIJJJIJIJIJJHHHHH
@4072224/1
ccaaaccttgcaaattttcaatcatgaagcaagattttacctgaacaatt
+4072224/1
???1;BD?:2AD?<CA2<:<A@FF@@HHIADFFD9C?9C<?C<9B??D@B
@4072225/1
ccaaaccttgcaaattttcaatcatgaagcaagattttacctgaacaatt
+4072225/1
@<@DFDDD?BCBAEEGHIGEIGEDHIGHGGIIGEGHIIIIBFGHIIHIIG
@4575281/1
ctcaaaatcatgaccaaaaagtgaacagctatcgatacacagtcat
+4575281/1
@@@AD?DDFHFHFHIJJJJJJAEHHJIGDIIJFIJJIJJJIIHIEI
@4575282/1
ctcaaaatcatgaccaaaaagtgaacagctatcgatacacagtcat
+4575282/1
@@@DFFFFHHHHHJJJJJJIJHEHIJJGHIJJJJIJGIIJIJGGII
@4575283/1
ctcaaaatcatgaccaaaaagtgaacagctatcgatacacagtcat
+4575283/1
@@@F4BDEHHHFHIIIJJIJIFHHHGHIIIIJJIIIIJJIGGDGHI
@4575284/1
ctcaaaatcatgaccaaaaagtgaacagctatcgatacacagtcat
+4575284/1
CCCFFFFFGDHHHJJEGIJJJHHIJIJJJJJJJJJJJJJJJJJJJJ
@5072066/1
gaaaaccttgataaatggaacgaaattaaacacgctgagaaagctatggt
+5072066/1
@@7DDFFFHFHBHGIIIGHIIIIGIIIFI@FHGEHD>AEHHIBFHGIII>
@2059805/1
gaaatggataattatagaattggatctatgactgtgtatcgatagctgtt
+2059805/1
B@@FDDFFHHGHHJJJJJJJJIJHJJJJJJJIIJHHIJGIIFGIJIIIGI
@2556887/1
gttccatttcctgccgagattcgttcgagaacttccagaaaaaggaaaag
+2556887/1
@CCBDFFFHHHHHJJJIJGGIJGHIJJJIJIJJIJJJJJJJIJIIGIIEI
@532651/1
attaataactagtgcctaataatagtgtattacctctaaagctatctact
+532651/1
@BBDDEFFHHHHCGEIJJJJIIJJIHIHIEGHGHJJJIJJJIJGJJJGII
@5579174/1
gttaactttagtgggaaggtttaggtatttgtggtatctgtcgatgttgc
+5579174/1
?:?BDFFFHHGDHIJGIIIAEHHIIAFHIIIGIJHGIJIJIJJIIIIJJJ
@1046514/1
cattaaagctgctagaagaggacggcatttatgatccaaaagaaattccc
+1046514/1
?@:DBDDDHHHHHIGIIHIFC@AC:FHIGGCHEHDDDHAHIIGHHFGIEH
@2558211/1
gttccttaacaacgatctggtggccaccggaaccggaagatcgaagaaag
+2558211/1
@@@DDDDFDFHHDGHIICBCEG?HGGGHEGIDHGEEHGGHIEIJIIJJG3
@4584464/1
ctcaacagctcaatccacctgaggttcagcctcaacccattacacaagac
+4584464/1
BC@FFFFFHHHHHGIIIIIGHIGGGIGIHHGEIIJJIJIGIJGGIIIJJJ
@4584465/1
ctcaacagctcaatccatctgagattcagcctcaacctattccacaagac
+4584465/1
@BBFFFFFHHHHHJJJIJJJJJJJJJJJIIJJJJJJJJJJJJJJIJIIJJ
@3071415/1
aaaagccacaaccttctcaattaataaaagacaaagaggaaacttcacca
+3071415/1
CCCDFFFFHHHHHIJJJJGIJJJJJJJJJJJJJJJJJJJJGJJIJJJJJI
@4585592/1
ctcaaccatagctttctcagcgtgtttaatttcgttccatttatcaaggt
+4585592/1
@=?DDFFFHHHGHJJJJJJJJJHGGHIIIIIJIIJJGIIIJJEIJGIJJB
@534276/1
attaattataatcatcaatattatctatcgatactgaatgtaatttttta
+534276/1
@B=DDFFFHHHHHJJJJJJJJJJJJJJJJIIJJIJJIIIJHIIIIJJJJJ
@4086707/1
ccaactcttcgtcactcgcaaatgtagaaggcagattgttaccctccacg
+4086707/1
BC@FFFFFHHGFHIJGIGGIIJJJGHIJJJJJJIJJJJJJJJJJJJJJJI
@4088320/1
ccaagaacttgctggatctcttggtcggaaaagtaacgcccgaacaagcc
+4088320/1
@@@DDDD?FF?FF<>F:A?AFHHIHHDFAFEGI?CFFEE6@FFIFFEIIF
@1555648/1
ctcaacaacaacaacccacttggggcagacaaaca
+1555648/1
@@@ADDDDBFDHFFGGG?EBAC<?:?C:?:BDHF@
@5080657/1
gaaaattcaagatccagtgtttaaggaactatcagatgttggtccgccac
+5080657/1
@CCFDFDFHGGHHJGDHGGFHGGHIGIGIGGIIJJGGIGHIGIIIJIGHI
@5081145/1
gaaaattgtaaatctacacaaaaatgtcaaatcatgtcaaaaccccggcg
+5081145/1
?@@DADD:2A<?DEFFEFECFE=E;32ACE92AEC>GFBDFAB?B6D6@;
@3566691/1
attcacttctttaccggcatagcctaatctgggagggggcaagattctgg
+3566691/1
?=1=BDDDFFFFFFE@<8CFFFAFGEE9C@DBBFAFF@@BEEE@?CFFEE
@5081859/1
gaaaattttggtaccaatccagatcacgcccggaacagtttgactaattg
+5081859/1
C@CFFFFFHGHFHJJJJJJJJJIJIJJHIJJJJIJJJIHIJJJJJIJIIG
@5081979/1
gaaacaaacatcactgtgatgaaaaataaaaaaaaaaaataatagttctt
+5081979/1
@@@DFDBBDFHHGGJHGHIIHEHHHHJIJIGDGGIIG>:?C;CEFADFCC
@3075474/1
aaaagtgataatggatacaaatttgactactgtatagctttcttctcttg
+3075474/1
?@?BD2AAFFHDF@HEIIIIIFHIG<HHCHEGFABHCABGHEHIIIIIIG
@4588744/1
ctcaagcgctggtaacgctttatcgggttctgctaagtggtaagtagaag
+4588744/1
B@@=DB>DF1?FAEGGHGGGHEGGIIJ;GGGCHCHIIFHGEH@DDGI<F@
@4588745/1
ctcaagcgctggtaacgctttatcgggttctgctaagtggtaagtagaag
+4588745/1
CCCFFFFFGDHHFFHHHHCGGIIGGGEFFGEEGIIJIDGGFHIJIGCHIE
@4589214/1
ctcaagggcacacggcaacaaaaagtgataatggatacaaatttgactac
+4589214/1
@CCADFFFGHHGHJJJIJJIIJJJJDHHIJFIIJIJJJJJJJIJGIIIIJ
@1560380/1
ctcaagcgctggtaacgctttatcgggttctgctaagtgg
+1560380/1
@@<7DBDDFBHH<EEHGIEGHHIGBGIDFG>DFDHIIBFE
@1560381/1
ctcaagcgctggtaacgctttatcgggttctgctaagtggtaagtagaag
+1560381/1
CCCFFFFFGGHHHHIJJJJJJJJJJJJHHIIJJJJIJFHGIJJJJIIJJJ
@1563561/1
ctcaatcgcaacagacatctacgaacgtctacagttatcctccag
+1563561/1
B:=DDDFFHHHGHIHIIGIIJIJJJJJJI?3DDD?FGCGHECG;?
@5083726/1
gaaacatgtcagttatatattcacctttatatgtcacattttgtggttct
+5083726/1
@@@DDBDDADB?ACF<BGC?CEHDDFIGIFHAHFEHHGGGEHHIGDFFHH
@31316/1
aaaaagtttatttatcatgcacaggtaaacagttgtacagtagaggataa
+31316/1
CCCFFFFFHHHHGIIJJJHIIJJJJFHHIJJJHHJGHIIJFHGHHHIIHI
@3567123/1
attcagcaggttttttaacagtttgaaaaccttgataaatgaaagaaatt
+3567123/1
?@??DFFFHHCFHIIJIIIIJHIIIIIJJJJJJJIJIJIJIJIJIHIJJJ
@3567124/1
attcagcaggtttttttaacagtttgaaaaccttgataaatggaacgaaa
+3567124/1
?@:ADEFEFFCFHIJJJGHIEIGHIGGGGHGHGGGIHGGICIIJJJFIEH
@2564923/1
gttctgcatgaatgccatctgggcccggg
+2564923/1
@@C=DDDFBAADFBGG@CEF>BGGGBG:F
@2564924/1
gttctgcatgaatgccatctgggcccggggctctgtgatttctta
+2564924/1
@@@DDEDDHFHHHIIIIGIJIHHIJJIIEF<0BD48?49?CBFHC
@2565500/1
gttctgtgaagttttctgtcaagtgaccctattcccgcgacttcaagatt
+2565500/1
?@@;BDDFDDHHBEIIGEIGEACAFHEIDGGGGHHHAGBHIEIGHHIGHI
@1056477/1
ccaaaacatgaccatgatgcaatcggccggaccgattcagcccccaccaa
+1056477/1
@@@FFFDFDDDHFEGEGIGEHIIIEIGHEEAD0@@FHAAGEEHHHEDED9
@5087489/1
gaaagaaattaaacacgctgagaaagctatggttgagtgaaaaagg
+5087489/1
@1=DDFFFGHGHHIIIIIIIIIIIGHIIIIIIGHIBG?FFGDDHGG
@5593657/1
gttcaagtagctgaagtaaaagtgtgctccattggtttatcctctactgt
+5593657/1
BBBFFFFFFHHGHIJIHEJJIIHHFHJIJJJJIJFHIIJIJHIJJGGIJF
@5595256/1
gttcaccatcgcttgtcatgtgttg
+5595256/1
@?@BDFFFHFFFGGIGIJJI>EDHG
@1565150/1
ctcaattggcgcacattcagcaggttttttaacagtttgaaaaccttgat
+1565150/1
@@@:BDEFHHGHHIEIIJJJJJJJJJIJJJJIJJJJJJIEHIIIJJIIII
@1565151/1
ctcaattggcgcacattcagcaggttttttaacagtttgaaaaccttgat
+1565151/1
@@@?DDDDHFHFDGAGHGGIIIII;FHIIIDGDHGHHIGGIIIGIGIHHI
@1565152/1
ctcaattggcgcacattcagcaggttttttaacagtttgaaaaccttgat
+1565152/1
@@@FFFFFHHHHGIIIGHGGIEIIFIIIJJIDHGGIJIHIIJGHGIJFIG
@1565153/1
ctcaattggcgcacattcagcaggttttttaacagtttgaaaaccttgat
+1565153/1
CC?DFFFFHHHHHJJJJJJJIIIJEEHIIJIJJJJIJJJJJJJJJJJJIJ
@1565154/1
ctcaattggcgcacattcagcaggttttttaacagtttgaaaaccttgat
+1565154/1
CC@FFFFDFGHHAHIJJIJJJJJJEHIIJJJIJJJIHIHIIJJJJJJJIJ
@3570990/1
attccgcgaaattggcactggcaagtcaaagaagctagccaagagaat
+3570990/1
???DDD>D>DDDDA@BC9118?DE@DAEIB@?BDD0??DDEDDIDCCC
@2069200/1
gaacgaaattaaacacgctgagaaagctatggttgagtgaaaaaggtggg
+2069200/1
CC@FFFFFGHGHGJJJJJJJJIHJJIJIJIIGHDEGEEHEIGHCHGBFGH
@2069844/1
gaacgattttacctttgcgcgaaaagtgaccacaagcaatgtcaaag
+2069844/1
??<DFFFFHGGHGIIJIGIGIJJIIGEH>FHGIIJIGIIGHIIIIJI
@35807/1
aaaaatgtcaaaattttgcaaattatgtggcattttgacatttatgtgac
+35807/1
@@CFFFFDHGHGGJJIIIJIIJIJIJJIHJJIJJIIJJIJIIJJIJGGIG
@35808/1
aaaaatgtcaaaattttgcaaattatgtggcattttgacatttatgtgac
+35808/1
BC;DDFFDHHHHHJJJJIFHIJJIJJJIJJJHIJJJJIJJJJJJJJHGIJ
@35809/1
aaaaatgtcaaaattttgcaagttatgtggcattttgacatttatgtgac
+35809/1
@@CF?DDDHHFHHJIIJIJJJJJIIJE?EFHFHIIJJBGCGHGIGCHIJF
@2070822/1
gaacgttcttctgggcttttcctgcttttttagcagctttaccattcgtc
+2070822/1
CCCFFDFDFHFHHJIDHGIHAHIGJGHIIIJIIIJIGIIIJEHJIEGGHH
@2071512/1
gaactatggaggaatattacaataagccgaataaaaatgcaaaaaactat
+2071512/1
@7=DFDFFHHHHHIIIIIIIIIIIIIIIIIIIIIIIIIIIIIIIIIIIII
@2072374/1
gaactgggaacaaccctctttgtcaccagcggctttg
+2072374/1
CCCFFFFFGHHHHJJJIJJJJJJJJJJJJJJIHDGI4
@39077/1
aaaaattgttcccttttgagctattgcgatattttttcggaaaaaagtga
+39077/1
CCCFFFFFHHHHHJJIJIJIIJJIJJJJJJJJJJJJJJJJJJJIJIJIJJ
@39160/1
aaaaatttaaacacattgcattattgatttcgaggaaataatacgaactt
+39160/1
@@@DDDDDDDFD?E?B<:?A@CB@CH<FHEGID;?8?GFGHGCH9FHEGH
@5093064/1
gaaaggcagttcaccatcgcttgtcatgtgttgaaattccgcgaaattgg
+5093064/1
@@@DFFFFHHHHHJJGIIIJJIIJHJJGHGGGEIIJIFIJJGI@GHIJJI
@5598737/1
gttcattttaaatgaaaaacgtatgttgttt
+5598737/1
???D7?DDD<?DBD4CEII6C33??9C?CEF
@2075983/1
gaagaacgttcgactttcacttcattctatcggcctttcttctctttgcc
+2075983/1
CCCFFFFFFHHHHIJIJJIIIJJJJJJJJJIJJJJJJIIGJGIJJJJJJI
@4103925/1
ccacaacaacaacctggagcgagacaacagcaagctgctcctccacaaca
+4103925/1
B@@FFFFFHGHHHJJJJJIFIJJIJJJJJIIIFGIIIIIIIIJJHIIJJJ
@4104654/1
ccacaagcaatgtcaaagagaaggatagcaactaattttacaagctatac
+4104654/1
?;8::A:BCFHBHG<@GG@BFEH>FGEH?CB3EG@DFHIIFIG>3DHIGC
@2078909/1
gaagaatatttgaaaatttctaatattgcgatatttttttatcgatctgg
+2078909/1
@@CFDFFFGHGHHJJJJJJJJJJJJJJJIJJJJJJJJJJJJJJIJJJJJI
@4108657/1
ccacatctcggatcttgctactaatattcgattcgataggtgctttgtct
+4108657/1
B@@BDFFFHHHHHJJJFGIJJJJJJJJJJJJJJJJJJJGIIIJIJJJJJJ
@4108711/1
ccacatcttgtgagccgccattctcttggctagcttctttgacttgccag
+4108711/1
@@@@DDDAFFFF<FGI6E<HFIIBGHGIBF@FBFIEGDGHGFHIICFHDD
@45859/1
aaaacattgaccaatcgccaccaatgcttggtgcagctatccactttgcc
+45859/1
CCCFFFFFHGHHHJJIEHHIJJIJJJJJIJIGIIJGIJIJJJIIJIGIIH
@3577056/1
attcgtcatcgctccccacgagcgtttctttagtctgtatattttcttgt
+3577056/1
@=?7DDDFHHHHHJJJJIGIIBBF?FGGHIGIIFHII?BGIJGHGIJJI=
@5097923/1
gaaatatttaatgttattcaatccggaagcttcacctaataactatctta
+5097923/1
CCCFFFFFHHHHGJJJJJJJJJJIIIIJJJJJJJIJJJIJIJJJDIGJJJ
@1063315/1
ccaaaccttgcaaattttcaatcatgaagcaagattttacctgaacaatt
+1063315/1
@??DDDADF:?A:C@GHG?AHH@?F9FE932<C?C@FCFGGHG:??F>D?
@1063316/1
ccaaaccttgcaaattttcaatcatgaagcaagattttacctgaacaatt
+1063316/1
@C@FDDD>CHHHHIIIII<?FHCDHIHIIIIIIEIIIIFGIEGHGGICHI
@5100460/1
gaaatgttgactgttgtagctgattaaggggtgtattctatatttcagtt
+5100460/1
?<@DD;DDHHFDF<?F:E@BHIBCBBHCGGI2?CCGCEGEHGHI@<DD9B
@4111588/1
ccaccccaatctagccactcttatacgcagtggtctcaatcgcaacagac
+4111588/1
@<;DDFFFHHHGHFIIIJJJJJJJJJJIGBGDGHGGGIIJJIICHGIGHI
@1064820/1
ccaaagcaaagacgcaataagtgatacaagaaaatatacagactaaagaa
+1064820/1
CCCFFFFFHHHHHJJJJJJJJHIJIIIJJJJJJJJIJJJIIJIIJJJJII
@4113775/1
ccacctttttcactcaaccatagctttctcagcgtgttt
+4113775/1
@@@BD?DBDHF?FHGGHEDEGHHHIII@FEH>>E1?08B
@2581895/1
gttggatggtaatttctctattattcgcatctttaaaggttttcacggcc
+2581895/1
==:=DBDDHADF?GHGFFHIIIGGIHHH@FHGIIIIIIF?GHIIIIHIII
@4601026/1
ctcaccttacaaaataaaatacggcaaagagaagaaaggccgatagaatg
+4601026/1
?:=4BDDFHHHHHJIJJJJIJJIJJJJJJJJJIJJJIJJIJJJJJJIIJI
@5609903/1
gttcttctgggcttttcctgcttttttagcagctttaccattcgtcttat
+5609903/1
@=@DFFFFHHDDHIJJJIGIIJIJJIGIGIJJJJJIGIIICHIJIJJJAH
@4603790/1
ctcagaaattcgaataaattcagtctcagtttcagttactcttgatttta
+4603790/1
CCCFFFFFHHHHGJIIJJJJIJJJJJJJJIJJJJJIIJJJJJJGIJJJJI
@547664/1
attatacaaaaacagtgtgaattagatgctggtgcagctataccttcatc
+547664/1
@@CFFFFFHHHHHJJGHHICAHHGJIJJJIIIEHHGHJJJJIJJJJJJJJ
@5101376/1
gaaattccgcgaaattggcactggcaagtcaaagaagctagccaagagaa
+5101376/1
@@@ADDFFHGHHHIIIIIIIIIIIIIIIHIIGGDIFHIGEEIHHGIIIGI
@1572211/1
ctcaccttacaaaataaaatacggcaaagagaagaaaggccgatagaatg
+1572211/1
B1=ADFFFHHHHHJJJJJJJJJJIJJJJJJJJIJJJJJGIJJIJIJJJJE
@3095601/1
aaaatttcaaattgttcaggtaaaatcttgcttcatgattgaaaatttgc
+3095601/1
C@CFFFFFHHHHHJJJJJJJHGIJJJJJJJJJJJJJJGIJIGJJIJJJJJ
@3095602/1
aaaatttcaaattgttcaggtaaaatcttgcttcatgattgaaaatttgc
+3095602/1
CCCFFFFFHGHHHJGJJJJJGIIJIIJJIJJJIIIJJJJJJIIJJJJJJJ
@2583400/1
gttggccactaaactgggcagctcggctgagaatcggtattcgggactga
+2583400/1
=B1=DDFFHHHHHJJJJJIJJJIJJJJGIGGGHGHIJ1DCIEIIJGGEGH
@2586958/1
gttgtacccaaacttttcggggtgcaatcttcttttccggaaaatgctcg
+2586958/1
BBCFFFFFHHHHHIJJJJIJJJFGHJHJJJJJJJJJJJJJIIJIJJJJJJ
@2590782/1
gttgttgtggtccacccctttgttgcccgtttgccg
+2590782/1
@@@DDDDDDFDDHBGIII@GHCEHACCHG0CF=DC<
@2590915/1
gttgtttacttcatttgaatctatggaagttcgcattattcctcgaaatc
+2590915/1
@@@DBDFDDFHDBFHI<AIFGHFHGIEG@CHDEGEHIGGIGHHHBDHIIE
@5611427/1
gttcttttatgagtctaataaaggtcaaaaaccccaaagaattatctttt
+5611427/1
@CCDFFFFHHHHHHIJJJJJJJJJHHIJJJJJJJJJJJJJIJJJJIJJJJ
@5612713/1
gttgaaatgtgttaaattttagtgtaattaattttcatagaatgttgtat
+5612713/1
@@CFDEFFGFFHFHIGHGHIFAACHGHIIIIJIJJJFIIGHIGGDHIF@G
@51120/1
aaaagaactatataatagatgatgaagttttgatattactccaggaggat
+51120/1
?@@FD=BDFDHHHIGHIIIHAFGIGHEHHHIIEIIIIIGIII@FGGGIIB
@4118701/1
ccactggcaaagtggatagctgcaccaggcattggtggcgattggtcaat
+4118701/1
CC@FFFFFHHGF<EHEGIGGGHG@HHIGIGGIIGE:?B@GEHGCG?BBDH
@4121495/1
ccagaacgtaagatatcctaaactcacttttttccgaaaaaatatcgcaa
+4121495/1
?@@DD?>DCFB8BG>GHDHE9C@HGIHEBHIEHGAGGHGEA:FGB9;@F@
@4123768/1
ccagaattacaggaaatggataattataggattggatctatgactgtgta
+4123768/1
@@@1ADBDFHHFHDHIGGH>HFH>HHGHIIEHHBCHAGGH@9DGHBB@GG
@556079/1
attcaatccagcttcatgccaacgattctaagtaggctttcgtttatgct
+556079/1
???;:B:22=?8DEBE:E:<CFIIF3?FCFBE?E<EE<B9C@BDDDCDEC
@557080/1
attcacctttatatatgtcacattttgtggttctttaacgaaatgtcaag
+557080/1
?@@DADABDDBF<<FAHFG>EHGIGHIGFI>EGIIGGGIEIIIIIFGGII
@5109833/1
gaacgatgtcaccacctgattggtgatatcagccgctccgggcgttccgt
+5109833/1
B@@BDDFFHHHHHJJJJJIJJJJHHIJJIJIIJIJJIIIJJJJJIIHHHE
@5109834/1
gaacgatgtcaccacctgattggtgatatcagccgctccgggcgttccgt
+5109834/1
BBCDFFFFHHHHHJJJJJJJJJIHIGIIJJIIJGIJJJJJJIJHEHFHGH
@5110861/1
gaacgttcgactttcacttcattctatcggcctttcttctctttgccgta
+5110861/1
CCC?DFFFHHHHHJIIGHIJJIJJJJJJJJJIJJJIJIDHIJJJDCGIGF
@3106791/1
aaacagttgtacagtagaggataaaccaatggagcacacttttacttcag
+3106791/1
@BC1DDDEHHHHHJGIJJIJIIJJJJJJJJJIIJGJJIHIIJJJJJJJGI
@3107674/1
aaacatgtcagttatatattcacctttatatatgtcacattttgtggttc
+3107674/1
@C@FDFF;DHHHHIJGGHJGGIGHHIJIJJJ@HIFIIHIJJJJJGIIIII
@2095827/1
gaatctagccaaacacacatagtacctctccacaaaaagggaaataaaca
+2095827/1
CCCFFFFFHHHHHJJJHJJJJJHIJJJJJJJJJJIJJJJIJJJJIIJJJI
@3594434/1
attggtgatatcagccgctccgggcgttccgttggtctgattggctt
+3594434/1
?==BDDDEHHHHHJJJIJJIJJJJIJGIJJJIJJJCHHIIJIIJIIH
@4131302/1
ccagctactgcttcgaaaatatcaccaagtaccttaggtacatctaccga
+4131302/1
@@@DDDDD:AC>FEF=A@F@HH<F@BEC?CECFICEC>FFGFIIIFIIID
@5619717/1
gttgatttggtaccagataccccgaaaaagtttttaagaaccgtgatgga
+5619717/1
@B=DDFFFHHHHHJIIJJJJJJJJJJJDGIGHIJJJJJJJJJIHIIGIJJ
@4132538/1
ccagcttgcagttcactcatacgagatgtcaattctttaacagaagctgt
+4132538/1
@CCDFFADDDFDDHGIJGIHIGGGIH=FEGIGIFIJIGJGEHJJIJGIEF
@5112953/1
gaacttccatagattcaaatgaagtaaacaacatacgtttttcatttaaa
+5112953/1
@?<D??;B=AF<:22AC>>BCACCCE??4A<F?CGIB:C1CG@?F@GGG<
@5113087/1
gaacttcttgatcaagactcccaccatcatacatttcgatgagcacgagt
+5113087/1
@@@DDFFDHFDHFGGGDHDFHGII>EAGGHGIIGHIJIFGIIIFHEIGIB
@5114807/1
gaagaaagctatacagtagtcaaatttgtatccattatcactttttgttg
+5114807/1
CCCFFFFFHHHHHJJIHIJHJJJGJJJJJJIJJJJJJJJJIJJJJJJJJJ
@5116055/1
gaagaacgttcgactttcacttcattctatcggcctttcttctctttgcc
+5116055/1
CCCDFFFFHHHHGIJJJJHIIJJIJJJIIIIJIJIJJJJJJJJJJJJJJI
@5119659/1
gaagaattaaaacaagttccagatcctcgaactgttcctttagagttact
+5119659/1
@@C7BDFFHHGHHJJIJJJHGHGIJAHIJIAEFGHGJIIJJIG>D?FHJJ
@1582189/1
ctcagatgccgacactatgggtcgga
+1582189/1
@@@D=BDB<<DFF:C?F>?9AC9DAA
@3596390/1
attgtattgagcttgtgtaggtggaggatagtttaagttgtcatagtacc
+3596390/1
=::ABDDDH>AFHI>FFEHEHCFG?EG1A<F9CEGEEDGGFGIIGIGCHI
@3111494/1
aaaccttctagtggattcctaatattttttagtgaacctctctaacgtct
+3111494/1
CC<DFFF3DHHHHIIIGIIIIIIGIIIIIIIGIIIIIIIIIIIIIIIIII
@1077778/1
ccaactcttcgtcactcgcaaatgtagaaggc
+1077778/1
@@@DDDDBFAFDC?C<<;@8CG@EC>?BF>F;
@3114817/1
aaacgttaaattttaaaagcctcttaaatttaaccgaaatatagaataca
+3114817/1
@@@DFFFFHHHHHJJJJJIJJJJJJJJJJJJJJJIIIJIHIJJJJJJIIJ
@3597758/1
attgtgtagaagcagttataggcttatttaatagagtgtggaccgcgggg
+3597758/1
BCCFDFFFHGDHGJJGGHIJJIJJJJJJJIJHJIJJBGGEHIJIIIJGID
@4613716/1
ctcagcttcaacgccaaggacttcaactttgttcagttcttgcagg
+4613716/1
CC@FFFFFGHHH>GGIIBGIIIIGIIIIIIIIIIIIIIIIIIIGII
@4613717/1
ctcagcttcaacgccaaggacttcaactttgttcagttcttgcagg
+4613717/1
CCCFFFFFHGHHFHIJJIIJJJJJJJJJJJJJJJIJHIJJJJJJIJ
@2599968/1
gtttacctgtgtatgataaataaacttttttcgggtttggaaaaaatttc
+2599968/1
:1=D==BBFCFFDHHJIJJJIJJJIJIJJJJJJJH?DGGBFHHIJIEHJH
@2101794/1
gacaaaaatttaaacacattgcattattgatttcgaggaaataatacgaa
+2101794/1
CCCFFFFFHHHHHJJJJJJJIJJJJJJDHGJJJJIJJJJJJIJJJIJIGH
@5127305/1
gaaggattgttcgctagcgatctcctgcaagaactgaacaaagttgaagt
+5127305/1
@CCDFFFDHHFHHIJJIJJIJIJJGJIIHIII@FCFGIJFDHHBBGGIIC
@2103231/1
gacaaagtgatgggcaatcccattggctggctccaagagatgtgcatgtc
+2103231/1
CCCFFFFBHHHHHJJJJJJJJJJIJIJJJIG@HHFGEDCAGH?FEDGGHG
@5630512/1
gttgtactaatttgtgtaattgaagttcgtattatttcctcgaaatcaat
+5630512/1
BBCFDDFFHHFHGJBFGHIIIJIIJJJJIIJIJIIJJIGIIJGJJJJJIJ
@71864/1
aaaatatcgcaatagctcaaaagggaacaatttttgtcgagttattgatt
+71864/1
@@@1DDFFHHHHHJHCGGGHHHJJEBGGHGIIIGGHIGDFHHHIIJEHHI
@71865/1
aaaatatcgcaatagctcaaaagggaacaatttttgtcgagttattgatt
+71865/1
CCCFFFFFHGGHHJJJJJJIJJJIGIHJJBHJJIJJJJDHIFGIIJIJJI
@2107815/1
gacagcttctgttaaagaattgacatctcgtatgagtgaactgcaagctg
+2107815/1
CC@BDFFFHHGHHIJJIHIJJJIJJJJJJJIJIJHIGJJJJJJJJJJJJJ
@1594883/1
ctcatcttcgtcaagactgtgtctatcaaatccaacgttacgttcctgag
+1594883/1
??;ADDDDDDDDDE:C@E<CDEEEFE@EFFC<EEEED?DCBDBDDDCBDD
@1595339/1
ctcatgatacttttcaaattttcttttaaatttcatattctcataatact
+1595339/1
@@?=DDDBBCDFHIBEHIBHII?FHIICHE@HIHIGHHIGHGIIIIHIII
@1596276/1
ctcatgtcgatatctgcaccatatcgatttggtcgctatgtttttacggt
+1596276/1
?:?=BEDDFAFFHIJJGJIJJIIJIIE@FGHIHIIGGF<GFHGIIAG1@F
@568970/1
attctacaggatttattattagagtgtcctcgtgaggaagaggaatttga
+568970/1
:B?D42ADHHHHHJJJJIJJJJJJFGIIJIIICFHGHIIHIIIJGIEHJJ
@2109383/1
gacatttcgttaaagaaccacaaaatgtgacatataaaggtgaatatata
+2109383/1
C@CFFFFFHHHHHJFHIHIIIJJJJJJFIIJJJJJIIJIIGGHGIJIIJJ
@2605632/1
gtttcatatgtagaacgaattttgtgcatacaaaaatagtaaaaagtcga
+2605632/1
B@CFFFFFHHFHFIIJJGJIJJIGFGIJJJJJJJIJIJJIIJJJJIGGIH
@4623851/1
ctcatgacagaaatttaaacgttccagcaggtacttgcgtggacacgcat
+4623851/1
BBBFFDFDFFDHHGHIJJJJIEHJJJGIIEB?CGGHFE<?:@83?@DAFF
@79362/1
aaaattagttgctatccttctctttgacattgcttgtggtcacttttcgc
+79362/1
CCCDFFFFFFHDHGGJJIJJJJJJJJJIGIJJJJIIIJFHHGIIJJJJII
@80421/1
aaaattcgttctacatatgaaacatgtcagttatatattcacctttatat
+80421/1
CCCDFFDFHHHHHJJJIJIGJIJJJIHIJIIIJGJJHGJIIJJIIJJIIJ
@3125054/1
aaagaagctagccaagagaatggcggctcacaa
+3125054/1
CCCFFFFFHHHGHJIIGGIIJJJGJIB@D@FGI
@3617009/1
atttatttgatgcaaagtatagaggttgtacccaaacttttcggggtgca
+3617009/1
@B=DDFFFHGHHHJJIJGJIJJJJJIJJGGIJJJIJJJJJJJIIIJ@FHG
@82075/1
aaaatttctaatattgcgatatttttttatcgatctggcttcaatgtttg
+82075/1
@@@DDDFFHHHHGIJJJJJJIJJJJJIJJIJIJJJJJIIJJJIIGJFGHI
@3128902/1
aaagacactaagattaccaagttgggcaaccagcagtcccacaaagtttc
+3128902/1
@@@FDDFFHHFGDHGBFEFHHFHFGGEGHGGC@DB;FGIJJJIJGHBBFG
@5639072/1
gtttaacttttccagcatttctcttgctgctaattgtttcgccatctttt
+5639072/1
B@@DDFEFHHHDHGHGHGJIGIIIJJJIIIJIJJJJIIJJGJIADGEEII
@575680/1
attgaagttcgtattatttcctcgaaatcaataatgcaatgtgtttaaat
+575680/1
CCCFFFFEHHHFHJJJJJJJJIJJHJJJJJJJIJJIIJJIIGHHIIIIGI
@2614028/1
gtttggctagattctgtttgacattcgaaaagtaaacgtcagtttgcgtt
+2614028/1
:=144ADEHHHHHJJJHIJIIJJJJJJJJJJJHHJIJJFEGHGIJJIHFH
@4632723/1
ctccaagtttgtgctgggcaaatcaatcaatttgcctcgaaatctaaggt
+4632723/1
@C<DDFFFHFHFFIJJIFIIJIJEHIHGIGJJJJIJJIJJJIJGIIIJJD
@1096954/1
ccacaccctctgaaataccatccgaatccgaaagagaccaactcctttcg
+1096954/1
CCCFFFFFHHHHHJJJJJJIJJJJJJJJIIJJIIJJHIGJJJJFIJJIII
@579223/1
attgatttaattttgacatgttagaatgccctattgaaaaccttgtagtg
+579223/1
@@@DFFFFHGHHHIIIJGIJIIIIGIJIIJJJJJGHGJJGHIJIGHIEBF
@1098980/1
ccacatcttgtgagccgccattctcttggctagcttctttgacttgccag
+1098980/1
@@<?DDDFDFDHGIDIJIGGEHIGIJCGE@HIIJGIBDHI9@GHI@<FGG
@4153389/1
ccattatcactttttgttgccgtgtgcccttgagaaatttgctgcctcaa
+4153389/1
@@@DDDDDHFHHHIIEEH;CHGFG?A9CG3C?<9:DHCHI9?B<3BBBBF
@1612206/1
ctccaggttgttgctgtgaaacttgcggtttaccccaagcttgaggttcc
+1612206/1
@@@BDFFACFHBDHIIG@IIIIIIIGIIGGDHGHIGIIIIIICEFGFHEH
@4636949/1
ctccacgggtaaatcctacaaggattgccacatcttgtgagccgccattc
+4636949/1
=114=BDDFCFFFFGFIBFEFFIGGICFFIIIIIIFBB@GGIIFII@FEF
@2621946/1
gttttcgagcattttccggaaaagaagattgcaccccgaaaagtttgggt
+2621946/1
@@@FDFDFFHFHFEBFDDEGBHGG?EBGAGG>GHGD@@DEHGD=C==5B;
@3135606/1
aaagctatctactcgttatataatcatcattcaaacattgaagcc
+3135606/1
@@@ADFFFHHGHHJJFGIJIIJJJJJJJJJIIJJIIJJGGGGCGH
@5144040/1
gacaaattcttccaagcggtcacgattaacaaatggacaatcgtgtgcgc
+5144040/1
@@@DDBDD<AFFF@BEB::FDF<F;?;FGGIIAGAGFEIC<FDB@?DCAB
@1103992/1
ccacctttttcactcaaccatagctttctcagcgtgtttaatttcgttcc
+1103992/1
@CCAFFFFGHHHGJIIJIGIJIGIGIIJIJIJIJFHDFHGJ@FGGG;BBF
@5144711/1
gacaacttcatgtacaaatacctcaccttacaaaataaaatacggcaaag
+5144711/1
;?<??DDBDFDHHIIBHIGEEEHHEG;FGIIFIGIGGIIIIDIGGIGEHH
@5144712/1
gacaacttcatgtacaaatacctcaccttacaaaataaaatacggcaaag
+5144712/1
@<<?BBDDBHDFH@FHEHIHHGGHEHIIIIIIIIGHIGHIIIIIIIIIEH
@1104558/1
ccacgagccaatcttccgctaccgcgtgttccttaacaacgatctggtgg
+1104558/1
CCCFFFFFHGHHHJJHIGHHIJJJIGDHDEGIIJGIJJJIJIIHCDHGHH
@1104562/1
ccacgagcgtttctttagtctgtatattttcttgtatcacttattgcgtc
+1104562/1
@CC;DDDFHFHHHJJJEHHHIJJJGHGGJJIJJGIIIJIHJJJJJEIFII
@1106013/1
ccacgggtaaatcctgcaaggattgccacat
+1106013/1
@?@DD<?D::<AAF:E>BEBAG9AF<FBE;D
@4158171/1
cccaaatacgaactggtccaaatcgagggcgccatccacgagccaatctt
+4158171/1
CC@DFFEFGD?FDIJJEGHGIFIIIIIGGIGHG?GHIGIJGEII<>;AEC
@1614908/1
ctccatcattttacccaaatcgtcagctttcatcagaggtactgagctgt
+1614908/1
?=1=;=AAFH?D8GBBHCG@DDEFG@CD<??@<EG<F???CGDGIGC4?0
@1615078/1
ctccatcgcctagtagatatagaagatcccgcagcagagatagggaccgc
+1615078/1
@@@DFFFDHFDHDACFHEIIHGGGFGCHGGHGIGHIIGGGIIGH>BDGBE
@2625159/1
gttttgtgattctccgaagagtatgtctcgaaa
+2625159/1
B@BDDDDFGHHHHJJIHJIIJFHIJIJJJG>GI
@2625160/1
gttttgtgattctccgaagagtatgtctcgaaagacttcgactttttact
+2625160/1
@@@DD??DFFFDDFGGEE@FHFHGIEHGIE>FH:?CBD@D?FFHIIICDB
@584814/1
attggctattccacaaaccctcaggaacgtaacgttggatttgatagaca
+584814/1
@@@ADBEFADAHFEGIJ=GGHIDCHGGGG1CGGGHBGEGIGGIIGGGFCH
@5145977/1
gacaatttgaacaagttacaagtgccgaagtacgagctattcgagcagca
+5145977/1
@@@FDFFFGHHHHII<FFGHIIEHHGIGEHCFHIIEHBGEFIIIIIJIIG
@100019/1
aaacgctcgtggggagcgatgacgaataaagtatgtgttcaccaagagaa
+100019/1
@@@DFDFFG@FHFHIJJIEHGEGHGI=FHGG8CHIDAFHGGGJGIIIIGG
@102782/1
aaactatcctccacctacacaagctcaatacaatccccacattccacccc
+102782/1
@CCBDDDFHHHHHJJJJJIJJCFHIJJJIJJJIJJJJJJJJJJJJJIJJJ
@3139507/1
aaaggggcagacaacttcatgtacaaatacctcaccttacaaaataaaat
+3139507/1
CCCFFFFFHHHHHJJJJJJIIIJJIIIIJJIIJIJJIJIIJJJJJJHIJJ
@103585/1
aaactcaattggcgcacattcagcaggttttttaacagtttgaaaacctt
+103585/1
@@@:DDDFHHFFHGIGGGIFGGGJGGIHHHIJIGJJIJJIJJIJIEGIIH
@1107231/1
ccactacaaggttttcaatagggcattctaacatgtcaaaattaaatcaa
+1107231/1
??@1?DDDHFDAD>FHEGGI@E;CDFGBHHGGII3C?DH<9CFHGFGIIE
@4642922/1
ctccatagttcttacatccttgtttatttccctttttgtggagaggtact
+4642922/1
@CCFFFFFFHGHHJIHIGIGICFHJDHIJEIIBFHJJEFAF9DBGH?BGD
@1108077/1
ccactctctaaacgtcctggaagagaaggttaaatacaaattcaagaacc
+1108077/1
@@<DDDDDHFFHFDHBGGHBHIGGIEHCF?EHIIGIGIGGDGBFI<DHII
@1108078/1
ccactctctaaacgtcctggaagagaaggttaaatacaaattcaagaacc
+1108078/1
@@@DDADDFHHFD@C=FG9CAG?GEGGHG9?EGDHIBFHI4?BGH>DD@;
@105104/1
aaactgttaaaaaacctgctgaatgtgcgccaattg
+105104/1
?@@?==DD<FFFFB@?G:<<9<9AA21??8?GGII>
@3142206/1
aaagtcgaagtctttcgagacatactcttcgg
+3142206/1
@@@DDDDDH<::C@E>CA?=3<CAEBDFG93?
@4643813/1
ctccatcgttacaataagttattcggacaagttataccgaataaaaaagg
+4643813/1
CC<DFFFFDHHHHJGIJJGHHIJIJIIJJJJGIJJJIJIIIIIIJJIIIC
@1617087/1
ctccattggtttatcctctactgtacaactgtttacctgtgtatgataaa
+1617087/1
B@?DFFFFHCFHFJJJJIIIJJIIJJJJJIJJJJJJJJJJJIIIJJJJJI
@1617088/1
ctccattggtttatcctctactgtacaactgtttacctgtgtatgataaa
+1617088/1
CCCFFFFFHFHHDIGIGIGHIIJJJJJJIJJIJJJIJIIEHJJJIIJJJI
@4163006/1
cccaagtgggttgttgttgttgaggaggagcagactgctgttgtctcgct
+4163006/1
@@CBDFADHH@FDGIEFHGEHIGIIGIJ;FGGIGGEHIIIJFABHIIGIE
@2627626/1
gtttttgaggcagcaaatttctcaagggcacacggcaacaaaaagtgata
+2627626/1
=?@D4A@?1CFA??BGI9EF@EHHHHEFGGG@D<G>GFBFFIEII=FFII
@5157399/1
gacggtacgttgtggtgcaaaacaagcaatggcccaaactctgatttcaa
+5157399/1
@C@DDDDDDFFHFHIIIIGEIIIGGCGGGGIIIIIIGGIGGIEGGGIIID
@2628523/1
gttttttaacagtttgaaaaccttgataaatggaacgaaattaaacacgc
+2628523/1
@?@DDFFDHFDFCGHFEHIJJJGJIFIJIHGIIIIJIIJJIIJJJIJJIJ
@2628961/1
gttttttcttcgatgtccacgtaggttacctcgaaggattgttcgctagc
+2628961/1
::?44BDBFHDFFGJGHHGHGGHDGEHIIIIJIIJ=FDGIEHCDGHIGII
@106806/1
aaactttgtatttattagaatcaaaatgagtagccaagacttgattccta
+106806/1
@8=DDFFDHDHHHIIJIGIIIHIIIFHIIGIJJJGGIJIGGHIDGIIJII
@106971/1
aaacttttcggtgtgcaatcttcttttccggaaaatgctcgaaaactcaa
+106971/1
@CC:DDFFHHHFHDFHHIHIGEFEHIIJIJIJIJJIGIJJJIJJJJGIIH
@3630851/1
atttgatgcaaagtatagaggttgtacccaaacttttcggggtgcaatct
+3630851/1
?=?B=BD=CBDFHE@BFGBHGDFBCAEH@F=EFHIIIGIDA??FFHHFHG
@3632217/1
atttgcgacatttgacgtacggttcaagtagccgaagtaaaagtgtgctc
+3632217/1
@@BFDDDFHHHHHEHIIGHEFGEHHIIGFHFGGIIFIJAGIGGIEBG@FH
@1111627/1
ccagaacgtaagatatcctaaactcacttttttccgaaaaaatatcgcaa
+1111627/1
CCCFFFFFFHHGFIJIIJJJJJJJJJJJJJJJJJJJJJJJJJJJJJJJJJ
@3636456/1
atttgtggtatctgtcgatgttgccagaacgtaagatatcctaaactcac
+3636456/1
@CCFFFFFHHHHHJJJJJJIIIIJJJIJJJJGGHJJJJJJJIJJJJJJJJ
@4651769/1
ctcccttttcacaatataataaatacatatcatatcatcggggcactata
+4651769/1
CC@FFDFFHGHHFJIIJGIHIJJJJJJJJIJJJJJJJJJJJJJJJJJJJJ
@1116726/1
ccagatctgcgtgggtgatattcagtgttccgtggtttacttttagagaa
+1116726/1
BCCDDFFFHHHHHJJCFHIIJJJIJIIJJJJJIJJEHIJJJJJJIJHIHJ
@3152064/1
aaatataataaaaatttatagttttttgcatttttattcggcttattgta
+3152064/1
@CCFFFFFHHHHHJJJJJJJJJIJJJJJJJJJJJJJJJIJJJJJJJJJIJ
@2636273/1
taaacgaaagcctacttagaatcgttggcatgaagctggattgaatccac
+2636273/1
CCCFFFFFHHHGHJJJJJJJJJJJJJJJJIJJJJHIJIIGHIIJJIJJJI
@4169814/1
cccacctttttcactcaaccatagctttctcagcgtgtttaatttcgttc
+4169814/1
@@;BDDFFHHHFHIJJJJJIJJIEIIJJJJIJGJJBD8BD<??FHE38B8
@4170940/1
cccacttgaagtagattttgtgaaggag
+4170940/1
@@@BDDDD3AFF<<CCGGI@<BBA3C3A
@2638560/1
taaagcgttaccagcgcttgaggaagtaacggcagcactattgacactaa
+2638560/1
C@CFFFFDHHHHHJJJJIIJIJJIJJGHIIJIIJJE9FDFGH@=F@FGEG
@1632759/1
ctcctccacaacagcaacctggagcgagacaacagcagccagctccttca
+1632759/1
CCCFFFFFHHHHHGIJJJJIJJJJJJJIJJJIIJIIJIJIJJIGHJIJIJ
@1633069/1
ctcctccgcaacagcaacctggagcgagacaacatcacccttcacctcca
+1633069/1
BC8DDFFDHHHHHIJJJJJJJJJJJJII@FGEGHIJGIJIHIIJJJJJJI
@1634135/1
ctcctctgttcttaaataaagtgtactttattgaaaaattagtaaaacat
+1634135/1
CCCFFFFFHHFHHIJJIJJJJCIHJJJJJJJJJJJJJIIJJIJIGIGIJI
@2138178/1
gataaaccaatggagcacacttttacttcagctacttgaaccgtacgtca
+2138178/1
@@C<DDFDHHHHHGIIJEIIIJJJIFGGIIEIJIJJJJIJIHIHHJJIJJ
@4171648/1
cccagacaggagatcatcgaagatttggagaatattgtggtagaccaatt
+4171648/1
CCCFFFFFGHFHHIJJJJJHIIJIJIJJJJJIJJIJIDHIGFGEHIJJJI
@5162129/1
gagaaagctatggttgagtgaaaaaggtgggaaatgttgactgttgtagc
+5162129/1
@<BFFFFFHHHHHFGIGIDIHJJJFIJAFGHHIIGIFGGGIIJDHHI@FH
@5162747/1
gagaaatgctggaaaagttaaacgatattctacaggatttattattagag
+5162747/1
???1DDBBDFFBDH<EGEHEH@AD@FEBBH>BEDAABFFB?FF4B?DHGG
@5163629/1
gagaactcttggaactcgaaccagaaacagcaaaattcggcaaaccagaa
+5163629/1
@@7ADDFF?FADHGGGEHCFHG>GHH@DGGDGGF9CFBBDFAFGGHCGCB
@3153681/1
aaatattcttccaattccgtatttgtttcatatgctctttttccttt
+3153681/1
@BCBDFFFGHHGHIJJJJFCHGIIEIIJJJJJJJJIJJJJJIHHIJJ
@3643114/1
attttattgaaaaattagtaaaacataatggttttcgcgcgtaaagtgac
+3643114/1
:B14ADDFGHHHHJIJJIIIJJJJJIJHIIJHIJJJIJIJJHIJJJGHII
@3643115/1
attttattgaaaaattagtaaaacataatggttttcgcgcgtaaagtgac
+3643115/1
CCCFFFFFHHHHHJIJIIGJIJJJJJJJJJJHIJJJJJJJIIGJGIFHHJ
@5164607/1
gagaatatgaaatttaaaagaaaatttgaaaag
+5164607/1
@@@7DDDDDHGFHIIIIIIG@GDHGHEGIII<D
@5164608/1
gagaatatgaaatttaaaagaaaatttgaaaagtatcatgagttttgtga
+5164608/1
@CCADFFFGHHHHJJJJJIIJJJJJJJJJJJIJFHIIIIIJIFGIJJJII
@5164609/1
gagaatatgaaatttaaaagaaaatttgaaaagtatcatgagttttgtga
+5164609/1
CC@FFFFFHHHHHJIIJJJJJJJJJJJJIJJGIEHGGGGHIJGIJJJIIG
@5164825/1
gagaatggcggctcacaagatgtggcaatcctt
+5164825/1
@@@DDDDDFFF<8C???G3CBC?DDC;D;DF4B
@5165170/1
gagaatttgaaaagcgagcttcatgatcccctgaagaatatatcttgaag
+5165170/1
@<<BDFFFHGGHHJJJJJJJJJJJIIIJJJJJIGJJIJJJJDIIJJIIJJ
@608757/1
atttatttgatgcaaagtatagaggttgtacccaaacttttcggggtgca
+608757/1
=@1=ADDFFHHHHJJIJHIHJJJJJHJJGHIJJJJJJJJJJJJIFEHIIJ
@608758/1
atttatttgatgcaaagtatagaggttgtacccaaacttttcggggtgca
+608758/1
BB=DDFFFHGHHHJJJJEHJIJJJJHJJJJJJJJJGIIJJJJJJIJHHIJ
@5170054/1
gagcagccgagcccttggcttccttcggagttttgcctgttccgtagcag
+5170054/1
@C@=DFFFHGHDHIBHGGIIIHIHIIIFFHHGIIFGIIDFGIIGGHIGHI
@1640984/1
ctcgaaatcaataactcgacaaaaattgttcccttttgagctattgcgat
+1640984/1
@@@A7A?DBFDFBH@EADGGEGHIGEFFHEEGGGGHGIIFII>GHHGD:F
@1640985/1
ctcgaaatcaataactcgacaaaaattgttcccttttgagctattgcgat
+1640985/1
@@CDDDFFHHFHFIJJJJIIJJJJIJJJIIJJIIIJJIGGHIIGIGIJIJ
@1640986/1
ctcgaaatcaataactcgacaaaaattgttcccttttgagctattgcgat
+1640986/1
BCCADDFFHHGHHJJGJJFGGJJJGEFFFHIJJIJJJHHIDHIJJJJJIG
@1640987/1
ctcgaaatcaataatgcaatgtgtttaaatttttgtcgagtcaaaagcga
+1640987/1
@@@?DEDDFHDDHGEE@GIIECHCF>FFCBHHHGGHFADHHFBGIFBF:F
@1640988/1
ctcgaaatcaataatgcaatgtgtttaaatttttgtcgagtcaaaagcga
+1640988/1
B=@DDADFHHHHHIIGHGHHIFHJIIHHHIJJJIJEGIEEFGGGIGHEII
@1644098/1
ctcgaagttcaaccagacgagaaaggtccagaattatgtgaattttacag
+1644098/1
C@BFFFFBFHHHHJJJJGIJIGHJGG:CGHIGICGIJJEIGIIJJJJIJJ
@5174815/1
gaggtactcgagggcatgatgagcagccgagcccttggcttccttcggag
+5174815/1
??1BDDD>FHHHAA<GGICE>HDEGHIEHG@FGIGEGGFHGIIIIIIFGH
@2144992/1
gatcgttgttaaggaacacgcggtagcggaagattggctcgtgg
+2144992/1
BB1ADEFFHHHHGJJJJIJIJJJFHIJJJIIJIJJJJJJJ85=B
@1645843/1
ctcgacaaaaatttaaacacattgcattattgacttcgaggaaataatac
+1645843/1
BCCDFFFFHHHGHJIJJJJJJJJJIIJJJJJJIJJJIIIJJJJJJJJJJJ
@1645844/1
ctcgacaaaaatttaaacacattgcattattgatttcgaggaaataatac
+1645844/1
;?@D?D>D?FHHHIIIIIIIIGIIIIIGIIII>D>BHHGH8@DEGCGGBB
@1645845/1
ctcgacaaaaatttaaacacattgcattattgatttcgaggaaataatac
+1645845/1
@@@FFDFDFFFHFIIGIIGIGGE@DHGIJJII@GIJIGAGGGGGHI>FFF
@2147683/1
gatgatatgatatgtatttattatattgtgaaaagggagcatttatttga
+2147683/1
???D1DDDFHHHFGAEH<HIIIFIIIIIIIIIIIBGIEFGGGEHGGIIIB
@615379/1
atttctttgctgtgtcagtattgcacaagcctttcttccgacgtgtacag
+615379/1
CCCFFFFFHHHGDHHIJJIJIJJJJJJJIJJJJJJJJJJJIIJHIHIIII
@615949/1
atttgaacaagttacaagtgccgaagtacgagctattcgagcagcatgca
+615949/1
=B@4ADEFHHHDHIIJJIIIIJIHG>FGGIIJIJEHIJIGJJIJJJJJCH
@3649650/1
attttctatgtcacatgttcactcggtgcaacagatccgtaagctatcca
+3649650/1
?@@DDDFFDFFFFIHIJFHIJJJIIGCGHJJJJJIIGIJGHIJJJJIIIJ
@2653687/1
taataatagtgtattacctctaaagctatctactcgttatataatcatca
+2653687/1
@@CFFDDEHCC=<A?DBF@CHIIIIGCFHIF>@HHH?FGHIIGCGGHHAH
@2653688/1
taataatagtgtattacctctaaagctatctactcgttatataatcatca
+2653688/1
@C@DDFFFFDBFDEIJJIIJGIGIGHIJJIEEHIGBEGGG<DHGFDGIFH
@2653689/1
taataatagtgtattacctctaaagctatctactcgttatataatcatca
+2653689/1
B@@BDFFFHCFFHIJJJJJJJJJGIJJJJJJIJJJJHJJJJJIIJJJIJJ
@128336/1
aaagtattgtaccttgtgggatgacaacgatatgtcaaacgacgacattg
+128336/1
@@<ABDFFHHHHHJJJGIIDHCIIIJIJJJJJFJJGIJHIJJJEGIGIJG
@130812/1
aaagtttatttatcatacacaggtaaacagttgtacagtagaggataaac
+130812/1
=1:A4=DBDDDEDE@CEBFDA3<CFFEICDFEFEEE?EEEAAD@DDB?@@
@4668779/1
ctcgaaaactcaattggcgcacattcagcaggttttttaacagtttgaaa
+4668779/1
CCCFFFFFHHHHGJJJIIJJJJJJJJJJJIJJGIJJJJJJJJJHIJJJJJ
@2657526/1
taattataggattggatctatgactgtgtatcgatagctgtt
+2657526/1
1=?442BB?D?AD@G>G:?<A??FHACCFE>BAG3E1??91:
@5178317/1
gataaataaactttttttcgggtttggaaaaaatttcaaattgttcaggt
+5178317/1
@@@DFFFFHGHHHGIIJIIGIHHGGHIGGIJGDHEHHIIGJJJCHIGG@7
@5178604/1
gataaatggaacgaaattaaacacgctgagaaagctatggttgagtgaaa
+5178604/1
=8=?=DD?F?FFD@D@FDHHBHFFAD@CGDH<GA@BB?B90?89?GH<?8
@4669524/1
ctcgaaagacttcgactttttactatttttgtatgcacaaaattcgttct
+4669524/1
BCCADFFDBFFHGIHIGIIJJGIJJJJJJJJJJJJJJJJJJIJJJJJJJJ
@4669807/1
ctcgaaatcaataactcgacaaaaattgttcccttttgagctattgcgat
+4669807/1
BB@?DFFFHHHHHJJJJIJJJJJJIJJIHIIJJJJJJIIJJIIJJJIIJJ
@4669808/1
ctcgaaatcaataactcgacaaaaattgttcccttttgagctattgcgat
+4669808/1
CCCDFFFFHHHHHJJJJIIJJJIJJJJIHIJJJJJJJIHIJJJJJJJJJJ
@4669809/1
ctcgaaatcaataatgcaatgtgtttaaatttttgtcgagtcaaaagcga
+4669809/1
@=?DDDFDHFDFDAG@DCBFHEH?CGICHHIDEHIHGGHHDGGDB9DGHI
@4669810/1
ctcgaaatcaataatgcaatgtgtttaaatttttgtcgagtcaaaagcga
+4669810/1
@@8DBDFFHHH?HIIIIIIEIHHFHGIHIIIIIIIEGGHIGIIIIIGGII
@4669811/1
ctcgaaatcaataatgcaatgtgtttaaatttttgtcgagtcaaaagcga
+4669811/1
@@;ADDDFGGFHGGJFGHCHIHHFHIIGEHIJJJ@GGEHHGFHIHIIIII
@4669812/1
ctcgaaatcaataatgcaatgtgtttaaatttttgtcgagtcaaaagcga
+4669812/1
@@;DDDADHB?FHGACBC<AAA?EBFGE@FIIGGE?EGGH@FACEHHI6?
@5178981/1
gataacctctctgtcggtagatttccgtgaagtggtccgtgccccttgcg
+5178981/1
:114ADDDHHHFHGHII@FFGIIIIIGFIGIIDGIBFGGGHHIIIGIIII
@4670756/1
ctcgaacgaatctcggcaggaaatggaactgggaacaaccctctttgtca
+4670756/1
=1:;:DDDFFHFHIGIIBGIGGGDFGDGIEHIIGI?GGGHGDHDHGFAEC
@3655332/1
attttgtaaggtgaggtatttgtacatgaagttgtctgcccctttcttaa
+3655332/1
?@?ABDDFHHGDFGHICFJIJJHJJJIJJGGIJIIJJJJJJJIJJIIIHC
@3163841/1
aaattagttgctatccttctctttgacattgcttgtggtcacttttcgcg
+3163841/1
@@@DFFFDFFHHGJIIJIJJJGIJJGHHJJEGIJJFGHDGGIHHIJJJJH
@3656971/1
atttttaaatttaaaaatttattcaagtcaaaaataatatgtaaattgat
+3656971/1
CCCFFFFFHHHHHJJJJJJJJJJJJJJJIJJJJJJJJJJJJGIJJIJJJJ
@3164509/1
aaattatgtcaaattttgacatttatgtaacatgtgtgcttaagtggctt
+3164509/1
CC@FFFFFHFFHHJIJJIIJJJIJJJJJIJIJIJGHFFGHIJGIGGHHGF
@4672044/1
ctcgaaggattgttcgctagcgatctcctgcaagaactgaacaaagttga
+4672044/1
@CCDFFFFHHHGHIIIIIJJIIJJJJJJJIJJJJJJJJJIJJJIIJIJIJ
@2153433/1
gatttatcaggactatatatgacccccatcgagcaacaaatggatgatat
+2153433/1
?@=BDFFFHHGGHJIJJJIIGIJJJJJJJJJJIIIJJIIGGGIIGIJIHJ
@4673393/1
ctcgaatagctcgtacttcggcacttgtaacttgttcaaattgtccatcc
+4673393/1
@@@@BDADADHHF@DG@GGGIGGGGIIAFHIIIF?GFFHIGICDHGGHGI
@4674539/1
ctcgacaaaaatttaaacacattgcattattgatttcgaggaaataatac
+4674539/1
CCCFFFFFHHHHHJJJJJJJJJJJIJJJJJJJJJJJJJJJJJJJIJJJJI
@4674850/1
ctcgacatggagtcccaaaacatgaccatgatgcactcggccggaccgat
+4674850/1
@@;?ADDDFDFF?CFFBBBFFF@<HGIEGFAFFGIEIGG@BD@@@FBAEB
@3167022/1
aaattcggttgatttatcccccttgaaaaattacgatttatctagagcaa
+3167022/1
??@BBDDDAF12<CFE><FAE@@FA4?FD?DF<??D3?D<BCFEECF>BF
@2663271/1
tacaggaaatggataattataggattggatctatgactgtgtatcgatag
+2663271/1
CC?DFFFFHHHHHJJJJJJJJIIIJJJJJJJJJJJJJIJHHIJJJJJJIH
@3659348/1
atttttcaataaagtacactttatttaagaacaggggagaaaagtcacga
+3659348/1
B@=DDFDFHHHHHJHHJJJJJJJJJJJJJJGJIJJJJIJJJJJIHIGIII
@4186320/1
ccccaccaagggaagggggcggccccc
+4186320/1
@@@FDDDFGFFHHIGI@GIII8EDBA>
@622313/1
atttgatgcaaagtatagaggttgtacccaaacttttcggggtgcaatct
+622313/1
BCCFDFFFHGHHGEGHIIJJJHHJHGIJJJJGJJJJJJIJGI@FHIIIJI
@622314/1
atttgatgcaaagtatagaggttgtacccaaacttttcggggtgcaatct
+622314/1
C@@FFFFDHHGHFFFHIJJJJHHIGHIGHIJJJJJJJIII:@6?;CGBFG
@1136088/1
ccagtttttgatatgatagcgtcgtt
+1136088/1
?@;==DDDF<;?CCB?@?AAE<AD:D
@3170541/1
aaatttgcaaggtttggaggagttgtactaatttgtgtaattgaagttcg
+3170541/1
@@@FFFFFHHGHDHIGHHHGGHGHIIIIJJJJJJGFHIIJIIJJJJHIHG
@4677794/1
ctcgagtacctcaaaatcatgaccaaaaagtgaacagctatcgatacaca
+4677794/1
BCCDDFBDHHHGHJJJJIHIIIJJJJJJJJ?EGIIJDEHIIIJJJIGJIC
@627650/1
atttgtggtatctgtcgatgttgccagaacgtaagatatcctaaactcac
+627650/1
CCCFFFFFGHHHHIJJJJJJJJJJJJJJJJJHIIJJJJJJJJIIJIIJJI
@5191306/1
gattctgtttgacattagaagagtaaacgtcagtttgcgtttcaatgcat
+5191306/1
::=DDDDDHHHDHIII>CHCHGGEHIIIIGHIIGIEDEDDHGIGHDGEHI
@2667502/1
tacgaacttccatagattcaaatgaagtaaacaacata
+2667502/1
8=@1B=DD<ADB:CE?CACEBHI9FF4<<C?AHFFD?B
@2667829/1
tacgacgacaaagattacatcatatttgcctttaacagatgtgaagtatt
+2667829/1
@CCFFFFFHHHHHJJJJJFGIJIJJJIGGJJJJJJJJJJIJGHJIIJIIH
@2159343/1
gcaaagacgcaataagtgatacaagaaaatatacagactaaagaaacgct
+2159343/1
@@@FFFFFG>HHHIIBEFBBHBHGC@EEGHECHGCGGGGGCHHGI@DFGG
@5675428/1
gttttttcttcgatgtccacgtaggttacctcgaaggattgttcgctagc
+5675428/1
=:1=DDFDHHHHHIIGIIGIIHIIIBHIIIIIIEHIHHGHIIIIIGGIII
@1138908/1
ccatcattagttttgtcctctgaccatataggagttagtctggtaaaagt
+1138908/1
?@?4ADDFHHFHHIGGHIEHGIIIIIGIIFIIGIHIIIGGIIIHIIIIIB
@627669/1
atttgtgtaattgaagttcgtattatttcctcgaaatcaataatgcaatg
+627669/1
BCBDFDFDHHHHHIJGIIIIIJJJJJJJJJJIIHIJJJIGIJJIJIIGHJ
@3667652/1
atttttttatcgatctggcttcaatgtttgaatgatgattatataacgag
+3667652/1
@@CDDFFFGGHHHIJJJJJJJJIFHEHIIIJIJIIGIIJJJJJJJJJIIG
@2161517/1
gcaaatttctcaagggcacacggcaacaaaaagtgataatggatacaaat
+2161517/1
@@@1BDFFHGGHHIIFBGGIGBEGFFHGHIIII:?GHEHHECHHGGGIEC
@5197778/1
gcaaaccataccaacccttatcagaggaaggtgcacccagtattacttta
+5197778/1
@@@DFFFFHHHGFGIGIGHDFFIJHGGIJIG913:DGIGB999?@DGGHH
@2166281/1
gcaaggattgccacatcttgtgagccgccattctcttggctagcttcttt
+2166281/1
@@@?ADDFHHGHHJJJGIIJJGIJHIIJIJJGGIJJJJJGGBDFHIJJFI
@2166699/1
gcaagtcaaagaagctagccaagagaatggcggctcacaagatgtggcaa
+2166699/1
CC@ADBDFHHH?FHIGIIIIIIIIIIIIIIIII@:@8B?FBF<@@FF;3C
@2167683/1
gcaataccgatagacaaagactgaaattgagaaaaaaatgaacatggaat
+2167683/1
CCCFFFFFHGFHDHGGIIGJJJJJIGIHHBBGGIICHG;BB8CCD8FHE9
@1143040/1
ccattctatgaaatggaacacgaagagggactaccacacgaaaggcagtt
+1143040/1
?@<4A?DAFBFFFEDD<F:FEBEGFEECEFGIFBGFFE=AFIIF8=FFFF
@5199070/1
gcaaagtatagaggttgtacccaaacttttcggggtgcaatcttcttttc
+5199070/1
CCCADFDDHHHHHJFHIIJJJJJJJJJJJJJIJIJ@GHIIJJJJJJJJJG
@4687257/1
ctcgcttttcaaattctcgtgacttttctcccct
+4687257/1
@@@DDDDDHBHHFGIBHGEGG:<?CHF9A9AGI3
@4193520/1
cccgaacaagccaatcagaccaacgga
+4193520/1
@@@DDDDDHD=FD;EFGB<<FFGEH8;
@5200346/1
gcaaattatgtcacataaatgtcaaaatgccacataatttgcaaaatttt
+5200346/1
CCCFFFFFHHHHHJIJJJJJJHJJJGIJIJJJJIJIJJJJJJIIIIIJJI
@5200635/1
gcaaattgtgtggcattttgacatttatgtgacataatttgcgacatttg
+5200635/1
CCCFFFFFHHGGFIJJJJJJIJJJJJJJJHIJJJJJJJJJJIJJJIJJJJ
@4194232/1
cccgaataccgattctcagccgagctgcccagtttagtggccaactcttc
+4194232/1
CCCFFFFFHHHHHJJJJJJIJJJJJJJJJJJJGJJJJJJIJJJJJJJJJI
@2169048/1
gcaatgtcaaagagaaggatagcaactaattttacaagctatactttgca
+2169048/1
CC@FFFFFHHGHHHGHIIGIGIHJJJJIJJJJIJJJJJIIJJJJIIJJIG
@2169049/1
gcaatgtcaaagagaaggatagcaactaattttacaagctatactttgca
+2169049/1
CCCFFFFFHHHHFIFHIJGIIJJJJJJJHIJJIIJJJJIFJJJJIJJJIE
@5202609/1
gcaactcctggaggacgctgacgggagtcttgctcggcatggaggccatt
+5202609/1
CCCFDFFFHHHGHIIHIJIIGGIJG:F6?FIA>FEGEGIJBF@@CDEEEH
@5203815/1
gcaagactcccgtcagcgtcctccaggagttgctgagccgtcgcggcatc
+5203815/1
CC<DFFFFHHHHFIIGCGGIJJJJJIJIJIIJJIJGIIJJFHJIIJGECE
@1678042/1
ctcgttatataatcatcattcaaacattgaagccagatcgataaaaaaat
+1678042/1
@@@DDDDDHDDHFHIGGBGJIJJJGGIJIJIFGIIIJIJJGIIJJJJJJG
@5204772/1
gcaagattctggcatctaatttttcaaatgcgctagaaactgaaaaaccg
+5204772/1
CCCDFFFFHHHHGIIIGIJIJJJJJJGIIJIJJIIJJIIJJIIIIJJIII
@3180682/1
aacacattgcattattgatttcgaggaaataatacgaacttcaattacac
+3180682/1
@@@DFFFFGF?DHIJJIGIJIIIIJBHHGGICIIIJIJIJIGIIGGHGHG
@5682999/1
taaaccttcccactaaagttaaccagacaaagcacctatcgaatcgaata
+5682999/1
@C@DFFFFHHHHHJJJJJIIJJJJJJJJJJJIJJJJJFJJIIIJJJGIII
@5683154/1
taaacgttccagcaggtacttgcgtggacacgcatattacacatccattt
+5683154/1
<@B7ADDDFHHGHIIIFFHGIHGIGIFGICHIJIIJGIJIGGIJIJGGGH
@3181161/1
aacacgctgagaaagctatggttgagtgaaaaaggtgggaaatgttgact
+3181161/1
@@8B;@DDFFFBDF9@CHGBHFFHCGCFG@GI@G7DFG>DGFHG@GAGD4
@4690314/1
ctcggctgctcatcatgccctcgagtacctcaaaatcatgaccaaaaagt
+4690314/1
@@@DDDDDB:<C?AC?F<FG<G><A:?EF9??FGG>DB<4BDDEGFFFA8
@2678127/1
tagctttagaggtaatacactattattaggcactagttattaattataat
+2678127/1
CCCFFFFFHHHHDHIJIIIJGIJIJJGJJJIIJJJJIJIIJJJJJIJJJI
@3672309/1
atttttttgtatttcttcaactggtgtaactttactttcttcttgtttta
+3672309/1
@??DDFFFGFHFGIGIJIJJJJIIEHFHIJJJJJJJJJJJJJJJGFGIII
@5685291/1
taaagctataccagttatagaagctttgcttgaagtaataaatgcagaca
+5685291/1
BC@DFFFFHHHHHJHIJJJJJJJJJJJJJJJJJJJHHIJIJJJJJIJIJI
@5685296/1
taaagctatctactcgttatataatcatcattcaaacattgaagcc
+5685296/1
@@@1BDDDDHHBHIIIAFGFHHHGGHIIGIGHHIGIIIIIGHHGHG
@2173501/1
gcacggaccacttcacggaaatctaccgacagagaggttatccttggggg
+2173501/1
CCCFFFFFHFHHHJJJJJIJIIIIGGHIBHIGIJIJJFHIJIJJJJJDIH
@3185268/1
aacagtttagcaataaagtacccaaatcacccattagagaactcttggaa
+3185268/1
@1?DBDDDHHFFHIIGHI:CHICIIIIIIIIIGEHIEBGGIIIIIIIIII
@5688251/1
taaatgccgtcctcttctagcagctttaatgcattgtatgcagcatcatg
+5688251/1
CC@DFFFFHGHHHJJJJJJJJJJJJJJIJJIJIJJIIIIIGGIJJIJJIJ
@5688265/1
taaatgctcccttttcacaatataataaatacatatcatatcatcggggc
+5688265/1
?;=DDDDEHHHHHJGHGIJIIIGIGHGJIJJJJIJIJIGGC@@DFGBAGG
@1681431/1
ctctaaagctatctactcgttatataatcatcattcaaacattgaagcca
+1681431/1
BC<DDFFFHHHHHJJJJJJJJJJJJJJJJJJJJJIIIJJJJJJJIJJJJI
@1681915/1
ctctaacgtctttatagaatgtcaatgttattctaaaaagaagactgcta
+1681915/1
BB<DDFFFHHGHGGJIHIJIJHHJJJJJJJJJJJJJJIJIIJJJJJJJJJ
@4201769/1
cccggtttgttctgaaacaaacatcactgtgatgaaaaataaaaaaaaaa
+4201769/1
@@?DDDDF??FBFADHIIIDGHEGHIIIIGGGGIGIIIIIIIGIIIIIIH
@4693862/1
ctcgtaagtttattattatatctgtctgcatttattacttcaagcaaagc
+4693862/1
B@CDDFFFFHHFHJIJJJJJJJJJIHJJJJJJJJJJJJJJJJJJJJJJJJ
@1684195/1
ctctactgtacaactgtttacctgtgtatgataaataaactttttttcgg
+1684195/1
@@@:BDDFFHHFHIIJGHJIJJGGHIFHIIHGIIJIIIIGIIJJJJJJJJ
@5208451/1
gcaatgtgtttaaatttttgtcgagtcaaaagcgaagaatatttgaaaat
+5208451/1
@@@DBBBBFHDHHGBHIJJGHFEFF<FHHHGHHEHIGIGJIJGGCEFCFG
@2177018/1
gcagacagatataataataaacttacgagaaatgaccttagcagacctct
+2177018/1
CCCFFFFFGHHHHJIIGIIIIJJJJIJFIIGGJJGHHIJJJJJIJJJJJJ
@3190269/1
aaccgaatttgcaaatttgactttcactttatatattttctctctatttt
+3190269/1
CCCFFDDDHHGHHJIHIIJHGHIJJJIJJJJJIJIIJJJJJJJJJJJJJJ
@3678170/1
caaaaacagtgtgaattagatgctggtgcagctataccttcatctgttaa
+3678170/1
CCCFFFFFHHHFHGHJJJJJJJJJJJCHGGIIJJJJJJJJJJJJGHIIGI
@5691086/1
taacaatctgccttctacatttgcgagtgacgaagagactctcagcttca
+5691086/1
@;@ADDDDDFFHHEHDHE@DHIIC>8?<ED<?FGGIB@GDEECBBDHAEF
@1685319/1
ctctatactttgcatcaaataaatgctcccttttcacaatataataaata
+1685319/1
@@?DDFDFHHHBFHIIIIIIHIIIIIGGIIIIIIIIIIIIIIIIIIIIII
@3192005/1
aacgaaattaaacacgctgagaaagctatggttgagtgaaaaaggtggga
+3192005/1
=<@7DDDDFHHHHIIIIIIIIHIIIIIIIIIDDFIGHGIEGEIIIGGCGI
@1687674/1
ctctccacaaaaagggaaataaacaaggatgtaagaactatggaggaata
+1687674/1
@@@DDDFFFFHHFIIJBHGDHIEGHGIJJIJFGIIGGIEGHGGIIIJJIJ
@3194648/1
aacgattttacctttgcgcgaaaagtgaccacaagcaatgtcaaagagaa
+3194648/1
BCCDDFFFHHHHHJJIJJIJIJJJJGHIIJJJJJJJJJJGHGGIJHHHCF
@3195508/1
aacggaacgcccggagcggctgatatcaccaa
+3195508/1
@@;;ADDDHHHHFHFBGADD?FB8BB4B4BCH
@1158749/1
cccacctttttcactcaaccatagctttctcagcgt
+1158749/1
@@<D?D?DFFF?DFBEGIFFE<FC<FHIFFIFEFEF
@1159832/1
cccacttgaagtagattttgcgaaggagcacaacgtaaaacaatatcgac
+1159832/1
@@@=DDDDBFF<DBGEFIII<GEEFICFIFFIIIFGFEFIIIIIIIIFII
@5695304/1
taactgttcaaattcctcttcctcacgaggacactctaataataaatcct
+5695304/1
@CC;DEEFHHHHHIJJJJIIJIJJIIIHHEGHHIIJJJJJJJIIGEIGIJ
@5214330/1
gcactggcaagtcaaagaagctagccaagagaatggcggctcac
+5214330/1
CCCFFFFFHHHFHIJIJJJJIIJIJJJIJJIJJIJIIJI66@<@
@157083/1
aaatttctcaagggcacacggcaacaaaaagtgataatggatacaaattt
+157083/1
BC@FFFFFGHGGGGEIJIJJJJJJJJJIJJIDHHIJJIJJIJIJIIIIJJ
@157224/1
aaatttgactactgtatagctttcttctcttggtgaacacatactttatt
+157224/1
CCCFFFFFHHHHHJIJIIJJIJJJJJJJJJJJJHHJJJJJIDIJIIJIEI
@3680050/1
caaaaacgtatgacaaaactatagagaaaccagaattacaggaaatggat
+3680050/1
@@@FFFFFHHHHFGIIJJIIJJJIJJIJJJIJGIHGGIIJIIIIIJEFGH
@2689981/1
tatcacgattcataaaagtaatataaccttagatttcgaggcaaattgat
+2689981/1
?81ADDDFHHHHHJJJJJEHHGHJJIJIJJJJGIIIIIJJFEGGIJJIJJ
@4210498/1
ccctgttcttaaataaagtgtactttattgaaaaattagtaaaacataat
+4210498/1
@;=DDDDDHHHHFIIIIIIIIIIIIIIIIIIIIIIIIIIGIIIIIIIIII
@158295/1
aaatttttaaatttaaaaatgcgtgtgtgcaggtatatttatcacatcat
+158295/1
@@CFFFFFHHHHGIJIJJJJIIJGHGHGIHCHHCFGGGGHGEHGGHIIGH
@4211379/1
cccttctgttgggatgggggccgccccc
+4211379/1
@?@DDFFFFHFFH=GGHIIIIFB??@GG
@4705675/1
ctcgtgacttttctcccctgttcttaaataaagtgtactttattgaaaaa
+4705675/1
@@@DDDB?FFFF<F@GII;1ACEHH@HHFEHI@:<CFGFIID<F@BFFFI
@4705676/1
ctcgtgacttttctcccctgtttgttcttaaataaagtgtactttattga
+4705676/1
CCCFFFAAFFHHFFGHIJ>=AFHGEGCFHHJIJJJIGDHACGCGIIIIEI
@5699289/1
taagtggcttaccctctacttaccacttagcagaacccgataaagcgtta
+5699289/1
@@@FFFFFGGHHHIDGDCHEGFHIHJJJJIIJIGGIJJJEHJJIIIGFHI
@1161817/1
cccagatggcattcatgcagaaccgattaagaaaggggcagacaacttca
+1161817/1
@@@AADDFABHHHGE@FFIIIGIJJIIIIIIJI@HEHIADGHGAFE>GHE
@2188577/1
gccaaacattcggcagccaagaacttgctggatctcttggtcggaaaagt
+2188577/1
CCC=DFFFHHHHHJJJIJJIIIJJJJIJJJJIJJJJJJJJJIJIJIJJJC
@3197459/1
aacgttcttctgggcttttcctgcttttttagcagctttaccattcgtct
+3197459/1
BC@DDFFFHHHHHJJJJJJJIJGIJJJJJJJJJIGIJJJJIFHGIIJHIJ
@646347/1
attttgtaaggtgaggtatttgtacatgaagttgtctgcccctttcttaa
+646347/1
?B@=DDDFHHHDFGHJFHIIJJHIJIJJJHJIIJJJIJJJJJJJJJJJJH
@2191819/1
gccaactcttcgtcactcgcaaatgtagaaggcagattgttaccctccac
+2191819/1
1:;BB;DBAD4A:CEE@411CF8@E?CE<D<8;C1BDD3009D?B?BD>C
@3684405/1
caaaaaggtgcccaacaacagcaaacgggtcgaaatgaacgtcaacaaca
+3684405/1
@@@DDDDD:CBF;FGEHGDEHEGGEHHHDHI>FHFCGHCHGCFHEEDGGI
@3685031/1
caaaaagtgaacagctatcgatacacagtcatagatccaatcctataatt
+3685031/1
C@@FFFFDFHHGHGIJJJJJJJJIIJIIGGEIIIJJJIJIIJIJJIJJJI
@3685032/1
caaaaagtgaacagctatcgatacacagtcatagatccaatcctataatt
+3685032/1
CCCFDFFEDFHHDHIHHGHIIIGIJJJIJIIIJCHDDGHHFFGHIJJEDG
@3685062/1
caaaaagtgataatggatacaaatttgactactgtatagctttcttctct
+3685062/1
CCCFFFFDFFHHHIJJHIJJIJJJJJJJJJJJIJIIIJJJJJJJIJIJIH
@4707213/1
ctcgttatataatcatcattcaaacattgaagccagatcgataaaaaaat
+4707213/1
?=;1=BDAAFFFAGGIHIIGIIIHHGIECGGIEIGIEGHGIIIIIIIIIC
@4707214/1
ctcgttatataatcatcattcaaacattgaagccagatcgataaaaaaat
+4707214/1
@@@?DFADFFHHHIJJIIDIJJIGIHIGGGIDHCGGIGGCHGFHHIJIBG
@4707215/1
ctcgttatataatcatcattcaaacattgaagccagatcgataaaaaaat
+4707215/1
B11ADDFFHHHHHJJJJJJJJJJJIIJJIJJJJIJJJJIIJJJEHGHIGI
@3202951/1
aagaaacaaaaacaacctgaacaacaagctgcaaaacataaaggagatcc
+3202951/1
?;?:?D;DDFF3<:3?;E@CEDHFBFBF?EBFEFFIEC>FECFE>FEFF9
@4711297/1
ctctaacgtctttatagaatgtcaatgttattctaaaaagaagactgcta
+4711297/1
CCCFFFFFHHHHHJJJJJJJIHIIJIIIJJJJJIIJJJHIJJJJJJIJJJ
@163072/1
aacaacatatctcttgatttttctcgaattgtgggtttttccattatcta
+163072/1
@@@?DDDDAFHDHIIE<BGI@HFHIGB?FDH<?EE?FDGHDHBFEFDBGH
@2694196/1
tatgctcttgacatttcgttaaagaaccacaaaatgtgacatataaaggt
+2694196/1
<@@D<DDDDC?<FBEEDGHHIGBAEGGGI=GGDCDGGCHDGGIIIG@H<D
@2695217/1
tatgtatttattatattgtgaaaagggagcatttatttgatgcaaagtat
+2695217/1
@B=DDFFFHHHHGJJJJFFGIJIJJJJJJJJJJJJJJJCHIJJJJIJFHI
@651788/1
atttttgacttgaataaatttttaaatttaaaaatgcg
+651788/1
?@@=DDD?FDA?FHBFHIEIICGHHGIEHGEADCBHCG
@2193628/1
gccaatcagaccaacggaacgcccggagcggctgatatcaccaatcaggt
+2193628/1
CCCFFFFFHHHHGJJIJIIJJJIJJIJGIJJJIJ<C@EEHHHHFB>@>C6
@2195460/1
gccacatcttgtgagccgccattctcttggctagcttctttgacttgcca
+2195460/1
@@@FDFBDHHFHHIII?AH>GHIIIICHEH@GHGDGFHCHIBBGEHABF@
@2195809/1
gccaccggaaccggaagatcgaagaaagacgccaaacattcggcagccaa
+2195809/1
CC@FFFFFAHHHHJHIGGGIJGGEEHGHIIFIJJIJJJIJJIJJHBBEDC
@1697153/1
ctcttcggagaatcacaaaactcatgatacttttcaaattttcttttaaa
+1697153/1
B@?BBDDDFHHHHJJJIJJFIIIGIJJJGIGIJIIIJIJJJGGHIJIIJB
@1697209/1
ctcttcgtcactcgcaaatgtagaaggcagattgttaccctccacgggta
+1697209/1
CCCFFFFEHHHHHJIJJJJIHIJJJJJIIGIJFIJIJJJIJJGIJJIJAH
@1698183/1
ctcttgacatttcgttaaagaaccacaaaatgtgacatataaagg
+1698183/1
?<?DDD>ADDFDB;ABFGI<IBB;CABCGCGGEGHFAF>FFG?@@
@166497/1
aacaatttttatcgagttattgatttcgaggaataatacgaacttccata
+166497/1
CCCFFFFFHHHHHJIIIIIIJJJJJJJJJJJJIJJJJIJIIJJJJJJIJJ
@4714873/1
ctctatactttgcatcaaataaatgctcccttttcacaatataataaata
+4714873/1
@C@FFFFFHHHFDIJJJJJIJJJIIIJJJJJJJJJJJJIJJJJJJJIJJJ
@5227094/1
gcatttttaaatttaaaaatttattcaagtcaaaaataatatgtaaattg
+5227094/1
@@@DDFFFGHFHHJJJJJJJICHGGCIJFHGIIJJHIJIIGIIH?F1:?<
@4217293/1
ccgaagagtatgtctcgaaagacttcg
+4217293/1
@@CDFFFFFFHHFGIIG<FH8?:AF@E
@3207450/1
aagaaattttgtgcatgagccaagtactgaaatatctgttgaacagctca
+3207450/1
CCCBFFFFGHHHGGJIJJJJJJJIGHGIGHJJJJFIJJGIJJJIIIJJGH
@2197604/1
gccagatcgataaaaaaatatcgcaatattagaaattttcaaatattctt
+2197604/1
;?@DADD:CFFH?B?CFGCAFHDE=BGEHHGEGFDFBH@GCF?F@FBBBA
@4219238/1
ccgaatgtttggcgtctttcttcgatcttccggttccggtggccacc
+4219238/1
@@@7BDBDFHDFF:@@FHIHIIE9?CFHICE::?@GGDHHAF9CFDG
@655539/1
attttttcggaaaaaagtgagtttaggatatcttacgttctggcaacatc
+655539/1
CCCFFFFFDFDHFJJJIGHHJFGHGIGIJJJJJJJIJJJJFIBHEHIIGD
@658241/1
atttttttatcgatctggcttcaatgtttgaatgatgattatataacgag
+658241/1
@@@DDEFFHFHDDAGGGIIIIGHHIJDGGGGIIIAGGEIGDDGIGHGEGI
@3691824/1
caaaaatttaaacacattgcattattgatttcgaggaaataatacgaact
+3691824/1
@@?BD?DDFFHHHIGEHIIIIIIIIIIDHIHGGGGGHHHCEFHIIFGIIG
@3691825/1
caaaaatttaaacacattgcattattgatttcgaggaaataatacgaact
+3691825/1
@@@DFFFFHGHHHJJIJGGIGIJJJIJIJJJJJJJJJJIIJIJJIIGIGG
@3691826/1
caaaaatttaaacacattgcattattgatttcgaggaaataatacgaact
+3691826/1
@@@FFFFFHDHFHGIIGIGIHIHIIJJEGHJGIIIJJIDGIIEGIJGHGG
@3691827/1
caaaaatttaaacacattgcattattgatttcgaggaaataatacgaact
+3691827/1
@@CFFFFDFHHHHGIJBH@BCBEHICEHGECCGIIBHIEGFHGGHFHEDD
@3691828/1
caaaaatttaaacacattgcattattgatttcgaggaaataatacgaact
+3691828/1
CCCFFFFFHHHHHJJJJJJIJJJJIJJGIJJJJIIGIIJIIGIJHHHHIJ
@2700182/1
tattttaacgagtatgataaatctgaacctctgtcatttagttttgataa
+2700182/1
?B@DDEFFHHAFFGGEGGIJJJJIIIJIGGIGJIIEIIJIIDGIJJIGII
@3693219/1
caaaacatgaccatgatgcactcggccggaccgattcagcccccaccaag
+3693219/1
CCCFFFFFHHHHHIJJJJJJJJJJJJIJJIJJJJJJJJIIJIJHHHFFFD
@3693220/1
caaaacatgaccatgatgcactcggccggaccgattcagcccccaccaag
+3693220/1
CCCFFFFFHHHHHJJJJJJJJIJJJIJJJJJIIIIJIIIJJJIHEHFFB@
@4719888/1
ctctgaccatataggagttagtctggtaaaagtgtcactaggtagcttgg
+4719888/1
@C;DDFFFHHHHHJIIJIIEHHIJJJFHIJJGCHFHIIJJJJBHGHGIJG
@4720387/1
ctctgatagcagtaagttcatgctgcagcaactgtaaaaattgtccttcg
+4720387/1
?@@DDFFFHGDBHGGHCFHIIIIIIIIIIIIIIIIIIIIIIIDIGHGIGH
@1702303/1
ctgaaacaaacatcactgtgatgaaaaattaaaaaaaaataatagttctt
+1702303/1
BC<DDFFFGGHHHJJJJJJJJJJJJJJJJJIJJJJJJJJJJJJIJHIIIH
@5711034/1
tacatccttgtttatttccctttttgtggag
+5711034/1
C@@ADFFDHA?FFFGIEGHG@ICHI<A?E<C
@5228128/1
gccaaacacacatagtacctctccacaaaaagggaaataaacaaggatg
+5228128/1
@@CFD?DDHHHBHIIIGBAEBHGGIFHE?DEGGC=B@GG???DHD29??
@4723642/1
ctctggttttttcaaatttgttcagcaactcacggaaacaagttgagaaa
+4723642/1
@@@DDDBDFHHF;AGHGGICCGHICGIEGGGEGHIGHIFIIFBBDB@EHI
@3210869/1
aagaatatttgaaaatttctaatattgcgatatttttttatcgatctggc
+3210869/1
?;;?DBDDDHH?FGGHB:CHH9BI@DGGIIGEHIHGBDFHGEGBFHHHI@
@3210870/1
aagaatatttgaaaatttctaatattgcgatatttttttatcgatctggc
+3210870/1
@@@=DFFFHHHHHEHIJJJJJJJJJJJJJJIJHJJJIJJJJGHHIIIJIG
@4221580/1
ccgacattttttctgattccgaaaatgttcttacattccatgttcatttt
+4221580/1
@@@1A@DFHHHHFIGFHIIJJJJJIIJJJJJIGICIIJJJJJJJJJJJJJ
@3211883/1
aagaatttgtcacctctccatattcctttatcaacattcacttctttacc
+3211883/1
CCCFFFFFHHHHHJJJJJJJJJJJIJJJJJJJJJJJJIIIIJJIJJIJII
@5231488/1
gccaactcttcgtcactcgcaaatgtagaaggcagattgttaccctccac
+5231488/1
<@@DDA?;CDD;D=?:2<C<8@C?CE<FGCEHEDBDF9?BF@FHIHFCAB
@5231489/1
gccaactcttcgtcactcgcaaatgtagaaggcagattgttaccctccac
+5231489/1
@@@FFFFDFAC;FD;FHGCBAGIIFC?F?CD?8C;:<?DGHH@DHIGIIG
@5231913/1
gccaagactcctcaagttgcccattctttgggaaaaacttacaaaatggt
+5231913/1
@@?DDDFFHHHHHIIIIIEGGIIIIIIIIHEGGIIIIIIGIIIIIIIHIE
@5712181/1
taccacacgaaaggcagttcaccatcgcttgtcatgtgttgaaattc
+5712181/1
@7=BD>;:<@FFAFEF?2A<CFF<EF1?DCGDF<FF9BDDF@<FB?F
@5235305/1
gccacatcttgtgagccgccattctcttggctagcttc
+5235305/1
???BDDDDDDB<CCEIB?FF8FF>DEDEBEDE9?@4:?
@5235306/1
gccacatcttgtgagccgccattctcttggctagcttctttgacttgcca
+5235306/1
@C@DFFFFHHHHHJJJJIJJGIJJJJJJGIJIJIIJJGIJJAGHIHFGIH
@5713743/1
tacctctccacaaaaagggaaataaacaaggatgtaagaactatggagga
+5713743/1
CCCFFFFFHHHHHJJJJJJJJJJIJJJIJJJIJJIIJJJJJJJJIJJIJJ
@3214905/1
aagagaatggcggctcacaagatgtggcaatccttgcaggatttacccgt
+3214905/1
=?;ABDBEDDDFFGGHGBBGADGCBFF=FHDBF?FGDGABBCCFAHCHG;
@2705342/1
tcacaattacttagagaagcacgcggaagcggtatgcagattggtgaagc
+2705342/1
CCCFFFFFHHGHHJJJJJJIJJJJJIJJGIIIFHIGIIJHIJJIIIGIJG
@4224826/1
ccgagcccttggcttccttcggagttttgcctgttccgtagcagacggcc
+4224826/1
@C@FFFFFFHHGGJJIJGIJIJGJCHIJJJJIJHIJJIIIJJJJIJJJJJ
@3215789/1
aagagatgtatggacgacaggaattcaactacggcgtcaccaaggaattc
+3215789/1
@?@DDDEFFHHHHJJGEGHGCFFHGEEGIEEHIDGIHIIJGIJIJIJJJG
@5237437/1
gccagatcgataaaaaaatatcgcaatattagaaattttcaaatattctt
+5237437/1
C@@FDDDDHHFHHJJJIJIGHIIIJGIIIGEBGI<GHICGHI4?DDCCGG
@175616/1
aaccagacaaagcacctatcgaatcgaatattagtagcaagatccg
+175616/1
@@@DDDFFFHDFDHJJJIJJJJGIIJGIEDHIGIBFFGGGIJJBFD
@663707/1
attttttttttttatttttcatcacagtgatgtttgtttcagaacaaacc
+663707/1
?B=ADDFFHHHHHIJJJJJJJIIJJJJGGIIIIJIJIIJIHHHHHHFFFF
@2707676/1
tcactttggaattagacctccacagctcagttatgcgggaaatccggatt
+2707676/1
CCCFFFFFHHHHHJIJJJJJJJJJJJJJJIJJJJIJIIJGIIIIIJJIJJ
@2707722/1
tcactttttgttgccgtgtgcccttgagaaatttgctgcctcaaaaacgt
+2707722/1
BCCFFFFFHHHHHIJIDFCGGHHGJGCGGHIJJJGEHEGJIJGIIJGIJI
@4226972/1
ccgatagaatgaagtgaaagtcgaacg
+4226972/1
?;?1B<DBDAD<<@22AC<:EA:C?EE
@4229505/1
ccgattctgccagttggtattcatcctcctggagtaatatcaaaacttca
+4229505/1
@B<=DFFFHHHHHHIIJFHHIJJJJJJJJIJIIJFHIJJJJJJJGHGIIJ
@4231418/1
ccgcaaggggcacggaccacttcacggaaatctaccgac
+4231418/1
???DDDDDDDDDDAD@A@8C?DD9??DDDDICEIIE@0@
@5241699/1
gccatctgcgggacatgcacatctcttggagccagccaatgggattgccc
+5241699/1
?<8ADFFDDFHDHIIGGIHIHIICIIIEGCEHCHBDBDGHI@HD@GGGHI
@5241700/1
gccatctgcgggacatgcacatctcttggagccagccaatgggattgccc
+5241700/1
@@@DDDDDFFFFF1C<2:C9EEEAGFEEFFC@FICFFFIFECFIFEFIII
@178499/1
aacgaaattaaacacgctgagaaagctatggttgagtgaaaaaggtggga
+178499/1
@C@FFFFFHHHHHIJJJJJJJJJJJIIIJJIGHIHGGHIJJJJIJ?DEHJ
@1182946/1
cccgacgaacttcttgatcaagactcccaccatcacacatttcgatgagc
+1182946/1
BCCDFFFFGHHHHJJIIJJJJJJJJJJJJJJJJJIJJJJJJJIJJJJJIJ
@1183727/1
cccgataaagcgttaccagcgcttgaggaagtaacggcag
+1183727/1
@<@ADADDF?<@<<@FGH@E?C?@BHE@AF80BFHG8DFB
@4734160/1
ctgaaactgagactgaatttattcgaatttctgagaaatccagggaa
+4734160/1
B@<DFFFFFHFFHJJJIHGIIHHJJGJJJJJJGIIJJIFHIFGIGII
@181233/1
aacgattttacctttgcgcgaaaagtgaccacaagcaatgtcaaagagaa
+181233/1
@<@DDDDDDHFHHGIIFGGI>@GGH?GGEHGEGGGCGGIIGGGCHI>C=@
@1716369/1
ctgaatcaaaaaattctccatcgttacaataagttattcggacaagttat
+1716369/1
@@@DDBDDHHHFHBGHIIHBHIIFHIIIIGIIIDHIGIIIIIIIIIDGII
@4232632/1
ccgcagatggccaccaccattctatgaaatggaacacgaagagggactac
+4232632/1
@C@FFFFFBDAHHJJJJJJIIJJCDHFICGHCBBHCHEDFDFHAEGCCHE
@670809/1
caaaaacgtatgacaaaactatagacaaaccagaattacaggaaatggat
+670809/1
?@11ADDDADFFFEEGGHGFEHHEF<HFDE8CD9CF@FGHGIEHFGHDHG
@670810/1
caaaaacgtatgacaaaactatagagaaaccagaattacaggaaatggat
+670810/1
CCCDDADDFHHFHIJIJJIIEHIIGIIIJJGIIIEHGIIJIGDDHIJJIJ
@670811/1
caaaaacgtatgacaaaactatagagaaaccagaattacaggaaatggat
+670811/1
CCCFFFFFFHHHHJJJJJJJGJIJJJJJJJJIJIIJJIJFIJJJJJIIJJ
@184115/1
aacgttaaattttaaaagcctcttaaatttaactgaaatatagaatacac
+184115/1
@@@DDDFBHHGHGIIEHFEHIIIHIIIIIIIEGGBB>>GHIIEIIIAGHI
@3225170/1
aagctgacgatttgggtaaaatgatggagatgactcagaacgaatggcag
+3225170/1
@@@FFDDFHCDHFIIJCFGHGIJGHJGCGEHBFIJIIGIIJGIEHBABF=
@184282/1
aacgtttaataaatcttcttaaggatttgaagtatcatgttgaaaccatg
+184282/1
@;?DDDFFHHHGHJJJIIIIIHGDHGHHIIEHIICGFIGGFHJBDGGHEH
@2215435/1
gccgtattttattttgtaaggtgaggtatttgtacatgaagttgtctgcc
+2215435/1
?@@?=@DDHHBFHIIBCFIIIAFCGHCAHIJEHHIIHGIIIIIJIGIIII
@2215722/1
gccgtctgctacggaacaggcaaaactccgaaggaagccaagggctcggc
+2215722/1
??@D4@;DBD?BAH?EDDAHIICEEIIGIGAGHEII9DHEHCE??2@BHH
@5721143/1
tagaggttgtacccaaacttttcggggtgcaatcttcttttccggaaaat
+5721143/1
CCCFFFEFHHHHHJJJJJJJJJJJIGI?DDDHIJJJJIJJJGIEE@FHIA
@2717048/1
tccacgtaggttacctcgaaggattgttcgctagcgatctcctgcaagaa
+2717048/1
@C@DFFDFFHFHHIJIIBAHGIGIJGIJJJIJJJJJIJJIJIJFIJJJII
@2216092/1
gccgttacttcctcaagcgctggtaacgctttat
+2216092/1
@@<;ADBDHADFFIIIA<CA?F@2:CFF@;D@FH
@5722168/1
tagattctggttcaaattttgaatctgtataccatattttcgg
+5722168/1
??@1BBDBFH=DCBGIIIIIFGHIBHAHGBHF4A<FDAHIGE@
@3709677/1
caaaattcgttctacatatgaaacatgtcagttatatattcacctttata
+3709677/1
C@?DFFFFHHHHHJJIJHJJIJJIJJJIIIJJJJJIJEIJJJJJJIJJII
@675153/1
caaaaagggaaataaacaaggatgtaagaactatggaggaatattacaat
+675153/1
@@1=B?DFHFHGHJJGJJJHEEGHHIIIIIEGGHGHIEGGEGIIGEGEBF
@675154/1
caaaaagggaaataaacaaggatgtaagaactatggaggaatattacaat
+675154/1
B@?DFFFFHHHHHJJJJJJJJIJJIIJJJJJIJJJIIIIJIJIJJJJJJJ
@675943/1
caaaaagtgaacagctatcgatacacagtcatagatccaatcctataatt
+675943/1
@;@DDDDBFBFDHHGBGHIEAGHIIIIIHHIGIBGHGIIIIIIGIIGIGI
@675944/1
caaaaagtgaacagctatcgatacacagtcatagatccaatcctataatt
+675944/1
@@<;DDDDBDHFHGEHIIGGGIDFHGID?CGGIGCGGGGGFHCHIIIGII
@675945/1
caaaaagtgaacagctatcgatacacagtcatagatccaatcctataatt
+675945/1
@C@;DDFBFFHHHGIIJJJIJIIJJJJJGIJJJIJFIIJGJJIJJJJIJI
@675980/1
caaaaagtgataatggatacaaatttgactactgtatagctttcttctct
+675980/1
BB;ADFFDHHHHHJJIJJJHIIJJJJJIJEHIJIHIJJGJJJIGIJJJJJ
@3711317/1
caaaatttgacataatttgtggacataaaggaaagaaaaaaatgtcaaaa
+3711317/1
CCCFFFFFHGHHHJIJJJIFHIIJJJJJJJJJJJJJJJJJJJJJFHGIIJ
@188639/1
aacttttttcgggtttggaaaaatttcaaattgttcaggtaaaatcttgc
+188639/1
?@;4ADDDFFFFFAFG7@3:EGIFIIBDGFDF<DGA9?G<DDFF9FFEIF
@3713181/1
caaacacacatagtacctctccacaaaaagggaaataaacaaggatgtaa
+3713181/1
CC@DFFFFHHHHHEHIJJJJIJJJJIIJJJJJJJJJJJJIJIIJIIGGHG
@5245337/1
gcccagatggcattcatgcagaaccgattaagaaaggggcagacaacttc
+5245337/1
@C@FFFFFGHGHHJJJJIJIJJJJJJIJJJJIIJIJIIIJJJIJJJGIGJ
@1188219/1
cccgggcccagatggcattcatgcagaaccgattaagaaaggggcagaca
+1188219/1
@??BB@DDFC;A<DFI?EFHBHFGCFFHGIGB@?FHFFHIDBB6F;ACCC
@5725014/1
tagctttcttctcttggtgaacacatactttattcgtcatcgctccccac
+5725014/1
B7?DFFFFHHGHGAFGIEFEHHIJJJJJJIJJJJJJHIIJJJJIJJGIJI
@2721209/1
tccatattgatttaattttgacatgttagaatgccctattgaaaaccttg
+2721209/1
@8;DDDDDHHGFHJIJJJIEGIIJJIIJJCHFHIGJIDGHGIIDIIEGGI
@4744478/1
ctgaagtaaaagtgtgctccattggtttatcctctactgtacaactgttt
+4744478/1
BB@ADFDBFFFHDHADHIIJFIJJJHJJJJJJJJJJJJJJJJIIJIJGII
@1726744/1
ctgagaatcggtattcgggactgaaagacactaagattaccaag
+1726744/1
?@;BBDADBFDFHGGBBBFGGICGEHBHHGGGHBHGG@@BBDHE
@1726745/1
ctgagaatcggtattcgggactgaaagacactaagattaccaagttgggc
+1726745/1
@CCBDDDAHFHCBBFHDBHIIIDGHGGGIIGJIGEEHGIJGIJGFHJIHI
@2723843/1
tcccacctttttcactcaaccatagctttctcagcgt
+2723843/1
??<B=BDBFFFF8FE9E?AAFGEFF<>HHHCHHHCE:
@2723844/1
tcccacctttttcactcaaccatagctttctcagcgtgtt
+2723844/1
CCCFFFFFHHHHFGIIIJJJJJIJJJJJJJJJIJJJC?:?
@2723881/1
tcccactaaagttaaccagacaaagcacctatcgaatcgaatattagtag
+2723881/1
@C@DFFDDD>FHHIIIIGGGAEHEFGEEHAFFHECDCFBBDGIEHGHHGI
@3714625/1
caaacatacaagcaacatttcctgtatataactactagtcaagaaaagaa
+3714625/1
@@@FFFFDBHHAHGHHGBDGGGGIEHIEIIJIIJDHGGGHIG>GGHIDII
@2222158/1
gcgaaaagtgaccacaagcaatgtcaaagagaaggatagcaactaatttt
+2222158/1
@C@DFFFFCDHDHIJIIGHJJJJHIJJJJIJHGHIJGIJEHIIIJJJJJJ
@2222771/1
gcgaaatatttcttggacaagtacaagatgaaattaagatacccccattt
+2222771/1
C@@DFFFFHHGGHIIJGIIIIHIIIIJIJIJJIJIIJIIGHIIIJJIIFG
@3716282/1
caaacattgaagccagatcgataaaaaaatatcgcaatattagaaatttt
+3716282/1
CCCFFFFFHHHHGJIIJJJJJJJJJIIJIIIG@GGIJJJJJJJJGIIIJJ
@682023/1
caaaaattccaacctctggtttgatcccatcgttagattagtatatccta
+682023/1
CCCFFFFFHHHHHJGIJJJIJJJJJJJJJJJJHJJJJJJJJIJJJJJJJJ
@5249000/1
gccgaactcaaaactaaagaccgagcagatctgcttgaggcgtttatagg
+5249000/1
@CCFFFFFHHHHHJIIJJGGFGHDFIFIFFHIIIJIEGGGIGHGGCH@EC
@3718256/1
caaaccttgcaaattttcaatcatgaagcaagattttacctgaacaattt
+3718256/1
@@;DD??DHAFFDGIGIIIIIIIGIEGHIICBHIIIIIIIGC>B@GGEHI
@3718257/1
caaaccttgcaaattttcaatcatgaagcaagattttacctgaacaattt
+3718257/1
@@<DFFFFHGGGHJIJJJJIJJJJIIIHIJJHIJJJIIIIJJIJJGIIIF
@3718258/1
caaaccttgcaaattttcaatcatgaagcaagattttacctgaacaattt
+3718258/1
C@?DFFFFHHHHGJJJJJJJJJJJJJJIJJJJJJJJJIIJJJJJGIHIJJ
@3718259/1
caaaccttgcaaattttcaatcatgaagcaagattttacctgaacaattt
+3718259/1
CC@FFFFFGFFFFIJJJJJJEHGJJJIGIGIGIJEHGIGFHGEGGGIJJI
@682666/1
caaaaatttaaacacattgcattattgatttcgaggaaataatacgaact
+682666/1
CCCFFFFFHHHHHJJJJJJJJJJJJJJJJJJJJJJJJJJJJJJJJIJJJI
@1727690/1
ctgagagtctgcaaatcggccaacttcttgccgacggaatttttcagcgt
+1727690/1
@@<;DDDDFHFHHIIGIIIDHIIIIIIIIIIIIFIIIIGHIIIIIIIHIH
@1191959/1
cccgtgttattccttccataatcttattcttgcgtactgtagtagaggtt
+1191959/1
@@@A?D2B=CD:D:E@G::CHEDFHCDHFCHC@E?CFDA:BF:BD9?F0?
@189124/1
aagaaaacgagctgactgagaatcttaagaaagaatttcatgcagcctgt
+189124/1
@C@FDEFDC?FH>FIGGDCGHGHIEGGCGEHEDHGIICHGHGIIICF>FD
@684194/1
caaaacatgaccatgatgcactcggccggaccgat
+684194/1
?@@DA?DDHDH>?EAE@4ACEAAB;1C::<6:?@;
@684195/1
caaaacatgaccatgatgcactcggccggaccgattcagcccccaccaag
+684195/1
CCCFFFFFHHHHHJJJJJIJJJJJIJJJIIIJJEHJJIGIJJJHHHFEF@
@685786/1
caaaacgctagtaaaggtatagtttacaaattctctcgttttctcgatct
+685786/1
@@CFFFFFHHHFHGIDH<CFFC?E<EHGHIIHIIIGEAHIDDHHCGHIIG
@686513/1
caaaactccgaaggaagccaagggctcg
+686513/1
@@7DBDDDF?FH@C:CGEBGHF@?BF?@
@191917/1
aagaaagtgtgcacgatgcatttgtttattcagatttacagcaattccct
+191917/1
BC@ADFFAFFHHHJJJJJJJJJJJJJJJJJJIJIJJJJJJIJJIIJIIJJ
@2727357/1
tcccttttgagctattgcgatattttttcggaaaaaagtgagtttaggat
+2727357/1
@B@DDFFFHDDHHEIIJJJJIIIJJJJIFIJJIIJJJFGHCB==CFGGJG
@5728867/1
tagtcagcttccaatttaatacaagcctctctgatagcagtaagttcatg
+5728867/1
=?;B:ADDBHDD>GEHIGEFHIIIIIIGHCGIIDHGEG@BCFDFHIIG@@
@3721074/1
caaactgctcctccacaacaacaacctggagcgagacaacagcaagctgc
+3721074/1
CC<DFFFFHHHHHJJJJJJJJJJJJJJJJJJJGGGJIJGIIJIJJJJIII
@4240580/1
ccgctttgttcaaaaatcgaacaaatacttggatacaggttcaacaacaa
+4240580/1
@@?DDDDD?FFHHIIGIBEAGHIGIGIGFHIGFDGIAHD:BFFHEIGIGI
@689881/1
caaaagcctttaagtacaatatctgctggagattgcaaccacccagacag
+689881/1
CCCFFFFFGHHHHJGHJJIJJJJJJJJJJJJJJIJJJJJJJJIJJJJJJJ
@3722805/1
caaacttttcggggtgcaatcttcttttccggaaaatgctcgaaaactca
+3722805/1
@;@DDDDDHHHHHI@DHGIGIIIIIIIIGIIIIIIIGIIIIFIIIIIIII
@5733036/1
tatagaatacaccccttaatcagctacaacagtcaacatttcccaccttt
+5733036/1
??1=DDFFHHHHHJJIJJJJJJJJJJJJJJJJFHIJJIJJJIJJJIJJJJ
@4241357/1
ccggaaccggaagatcgaagaaagacgccaaacattcggcagccaagaac
+4241357/1
BB@DDDFFHHFHHJIGIIIEHHJJJJJJIJIJJJJIJIIIJEGIGHFFFD
@197710/1
aagaatatttgaaaatttctaatattgcgatatttttttatcgatctggc
+197710/1
@C@DFFFFHHHHHJJJJJJJJIJJIJJJIJJJJJJJJJJJJJIJJJJJJI
@3726482/1
caaagacgcaataagtgatacaagaaaatataca
+3726482/1
@@?DABDA>DFDB<CF@@FH<H>EHDFGHIIGBF
@2227514/1
gcgcaaagtgaccaaagcaaagacgcaataagtgatacaagaaaatatac
+2227514/1
:?@4ADDDABFHBHIIEDFHGIIGFBGGGGGEDHHFHHIIIGIGGIG>FH
@2227839/1
gcgcacattcagcaggttttttaacagtttgaaaaccttgataaatggaa
+2227839/1
CCCFFFFFHHHHHJJJCGHJJJJJJJJIJJJJJJJJJJJJJJJJJIIFHI
@694007/1
caaaatacccgtagaaacgaatcatctcagcctcgcgctaggtaaattaa
+694007/1
CCCFFFFFHHHHHIIJJIJJJJJJJJJIIIJJJJJJIIIGIIBFHIEHGI
@695829/1
caaaatcatgaccaaaaagtgaacagctatcgatacacag
+695829/1
=?@BDD;A:=AAACEBFG:A:<F?B3AD@H@CECCGFF@;
@695830/1
caaaatcatgaccaaaaagtgaacagctatcgatacacagtcatagatcc
+695830/1
@@<DFFFFHGGHHJIJJJJIIJIIJGIIIJIJJJIIJJJJIEHGIIGGEH
@5255737/1
gccgtgtttaatttacctagcgcgaggctga
+5255737/1
@@CABDBDFAFFHIIGIBBBGFFA@AG<8??
@1199693/1
cccttttgagctattgcgatattttttcggaaaaaagtgagtttaggata
+1199693/1
CC@FFFFFHHHHGJJIJIIJJJJJJJJJJJJJJJJJGFGHIDHIIJJJJJ
@5737307/1
tatccactttgccagtggccgtctgctacggaacaggcaaaactccgaag
+5737307/1
?8::BDDDHHHHHEGGIIIIIIIIIIIIIIIIIIIIIIIIIIIIIIIIII
@5737861/1
tatcgatacacagtcatagatccaatcctataattatc
+5737861/1
?@;DDDDDD8FFHBFGIGGIIAF?9<FFHC@GGGIIFG
@3245042/1
aataacacgggctaattttaacaaccatcccactgtacg
+3245042/1
@@@ADDDDDHDHFIIIIIIGGDHI9EFHGDBHGGAGGCG
@1736409/1
ctgatatcaccaatcaggtggtgacatcgttcgatgacaaagtgatgggc
+1736409/1
CCCFFFFFGHHHHJJJHJEHIEHJJJJJJGHIJIIJJJJIJJGHIJJJJI
@2738740/1
tcgcttttcaaattctcgtgacttttctcccct
+2738740/1
@@@DDDDDDHHFFH@<AEEC;<CFHI4C9CFE?
@700500/1
caaaattcgttctacatatgaaacatgtcagttatatattcacctttata
+700500/1
CCCFFDDFFFHFHJJJJJJJIIGIGGIDHEHGEIIEGBGHIJIJJJJJII
@2739254/1
tcggatcttgctactaatattcgattcgataggtgctttgtctggttaac
+2739254/1
@@@DBDDDHBAHFGIGG<CHHIHDHHIIHIICE:EFGIIGIIBEGBFCGI
@3250506/1
aatatacctgcacacacgcatttttaaatttaaaaatttattcaagtcaa
+3250506/1
CCCFFFFFHHHHHJJJJIIIIJJJJJJJIJJJJJJIJJJIJJIJJIIIJJ
@3250886/1
aatatatcttgaagaactattattttttttttatttttcatcacagtgat
+3250886/1
B;=DDFFFHHHHHIHJJJIJJJIJJJJIJJJIGIJJJIJJGIJJJIHGGG
@703873/1
caaacacacatagtacctctccacaaaaagggaaataaacaaggatgtaa
+703873/1
<@7BDFDDFHHHHFGG<EEHGGHGGJGGIEHHIIJGHCGIIJGEIGEFGI
@703874/1
caaacacacatagtacctctccacaaaaagggaaataaacaaggatgtaa
+703874/1
CC@FFFFFHHHHHFHIJJJJJJJJIIJJJJJIJJIJJJJJJJJJJJIHIJ
@5260946/1
gcctttaagtacaatatctgctggagattgcaaccacccagacagg
+5260946/1
1114422AFADHHJJJJJFIJJIJIIGGEIIGJICBHIJJIIGIJI
@3737785/1
caaagtatagaggttgtacccaaacttttcggggtgcaatct
+3737785/1
@@@DA=BDHD???2CF@F9CEFGHGGHCHHAGF80?1DH9B<
@3738736/1
caaagtgcaacttagttattagatttgatttgccaaacacattttatagt
+3738736/1
B@@FFDDFHHHGHGIHIJIJJJGIJJJIJJJJJJGJJJJJJJJJJJIJJI
@5262630/1
gcgaaattggcactggcaagtcaaagaagctagccaagagaatggcggct
+5262630/1
CC@FFFFFHHHHHIJIJJJJIJJJJJJJJJIJIFIIJJIJJJJJIIHI>;
@2232176/1
gcgggacatgcacatctcttggagccagc
+2232176/1
@<@DDDA?D<CDC?AD:AF@<DH@@E9CD
@4757821/1
ctgagagtctcttcgtcactcgcaaatgtagaaggcagattgttaccctc
+4757821/1
@@@DDBDDFFFGHGIEHGE?E?B<GGGI<B<BF@>@FAGHG@BFHFHHFI
@4757822/1
ctgagagtctgcaaatcggccaacttcttgccgacggaatttttcagcg
+4757822/1
?@@1ADDADFHHGII@FGGE<@FGHIIEGGGGIIGGEGGCHGHGGEHEA
@5744537/1
tattgaaaaccttgtagtggattcctaatattttttagtgaacctctcta
+5744537/1
?@?=ABDDFHGHHHIIGIJIEGHIIIGIIHIIJJJJGGHJIIJGIJIJJJ
@1204880/1
ccgaagagtatgtctcgaaagacttcgactttttactatttttgtatgca
+1204880/1
@CCAFFFFFHHHHIIIBEHI>CDHIEEFHIGIIIEGIFIIIIIFIIIIIG
@1206042/1
ccgaataaaaaaggaaaactaaaggatttctcaacttgtttccgtgagtt
+1206042/1
@@@=DFFFBHDGFFBHHBHIHIIIIIGIIGIIIIGGHIIGGHIGBG?GFE
@201306/1
aagacttcgactttttactatttttgtatgcacaaaattcgttctacata
+201306/1
@??D;DDDABDFHIGIDHIIGFGBHHHGHHHIIIFICGFEGBDFGGGCAG
@707006/1
caaacattcggcagccaagaacttgctggatctcttggtcggaaaagtga
+707006/1
BCC?DFFFHHHHHIJJIJIJJJJJJJJJJIIJJJJJJJIIJJJJJJIFHI
@3253474/1
aatcaatttgcctcgaaatctaaggttatattacttttatgaatcgtgat
+3253474/1
?@=ADBDFBDDFAFA<EHGFEHAHCACHGIIGHIEIIIHGIHIHIIBDED
@3253475/1
aatcaatttgcctcgaaatctaaggttatattacttttatgaatcgtgat
+3253475/1
CCCFFFFFHHHHHJJJJIJJJJJJJIJJJJJJJIIJJJJIJC?DGGHIJI
@3254351/1
aatcatcattcaaacattgaagccagatcgataaaaaaatatcgcaatat
+3254351/1
CCCFFFFFHHHHHJJJJJJJJJJJJJJJJJJJJJJJJJJJJJIIJJJJJJ
@3742736/1
caaatacctaaaccttcccactaaagttaaccagacaaagcacctatcga
+3742736/1
@C@DDEFFHHHHHGGIJJJIJJJJJJHHIJJIJIGIJJJIEEHII@GGIE
@1215917/1
ccgatgtcctcaagaaatccagggaggaagagctacggaaaaaacaagag
+1215917/1
@C@ADFFFHHHHHJJJJIJJJJJIIJJIJJJIHEIGGHIJJIJIJJJIIG
@5272084/1
gcggcccccatcccaacagaagggg
+5272084/1
@@@DDDDDHABFHI<EA??FGAEEH
@204958/1
aagatatccagcctttgatggaagaaaaaatttatacagcactactatgt
+204958/1
@<@BBDD?FFHA?GGI>:IABG<AEGIHF?CDCHIICGIEGDDHIIFGII
@5272303/1
gcggctcacaagatgtggcaatccttgcaggatttacccgtggagggtaa
+5272303/1
@@@DFDFFBHHHHIJAGGGHIGHEHG@FHJDHIIJJJJEGIIFAHHB<BG
@2244882/1
gctcaatgtcgtcgtttgacatatcgttgtcatcccacaaggtacaatac
+2244882/1
@@;DDFFFFHHHHIGIJBHHHHIIJJHIJIHIIJJJIJJIJIBDGIIIJJ
@3258845/1
aatgaatcatccatcgtattacaatagatttctgttttagaagtctcctc
+3258845/1
CCCFFFFFHHHHHJJJIJJJIJJJJJIGJJJJJJJJIJJJIHJHHIJJJJ
@2245945/1
gctccattggtttatcctctactgtacaactgtttacctgtgtatgataa
+2245945/1
?@@?BBDFHGFHGIJGGAFIIIFGHIHJJIJJIIJJJIIHHHGHCHGIGI
@713428/1
caaacttttcggggtgcaatcttcttttccggaaaatgctcgaaaactca
+713428/1
@@@DDDDDFFFDFE8<A<EGGCE99:CBFDEAAEFIIIF@FBBDFFIIEE
@1219459/1
ccgcagatggccaccaccattctatgaaatggaacacgaagagggactac
+1219459/1
CCCFFFFFHHGHHJJJJJJJJJJJJIJIHIIIJJJJJGIJIJJIJJIIGI
@2248904/1
gctgaatcggtccggccgagtgcatcatggtcatgttttgggactccatg
+2248904/1
?@=DBDFDFDBFHJIIIJFD?BFHIIIGGEHGJGHGIICHIIBDGGIHGG
@2249030/1
gctgaatgtgcgccaattgagttttcgagcattttccggaaaagaagatt
+2249030/1
C@BFFFFFHHHHGJFIJJJJGFEHIGHIJJJJJJJIGIJJJJJJIGGGIG
@1751443/1
ctgcataaatggatgtgtaatatgcgtgtccacgcaagtacctgctggaa
+1751443/1
@@71BDDDFFFFFEIIIIFEIIIIIIIIFFIIECFIFBBGFBGFIFIIII
@2250986/1
gctgcctaaagagttccatcacggttcttaaaaactttttcgggg
+2250986/1
:;1=BDDDFFHHHFHHHGIJIHGIFGIJJJJJJIHIJIJIJJJIJ
@2250999/1
gctgcctcaaaaacgtatgacaaaactatagagaaaccagaattacagga
+2250999/1
BBBDFFFFHHGHHJJHIJJJJJJJJJJJJJJJJJJJJJJJJJJJJJJJJJ
@5754394/1
tcactttgtcatcgaacgatgtcaccacctgattggtgatatcagccgct
+5754394/1
8?@DDD??=AFHDHHG;FDBE??CFHGGH?B?BGDBHGEGEBBDH@G@AG
@3263373/1
aattaaacacgctgagaaagctatggttgagtgaaaaaggtgggaaatgt
+3263373/1
@@@DDDDFHHHGHGIGHIIGGGIJJFHIBE>?D<CFF;D100B@FEE==8
@5755746/1
tcagcttcaacgccaaggacttcaactttgttcagttcttgcagg
+5755746/1
@@;DDFDFHHHFHIGIHGHGGGIGGGGIJJGIJJJJGIICHGFGG
@211598/1
aagctatacagtagtcaaatttgtatccattatcactttttgttgccgtg
+211598/1
CCCFFFFFHHHHHJHIIJJJJJJIJJJJJJJJJJIIJJJJJJJJJJJFHG
@213211/1
aaggaaagaaaaaaatgtcaaaattttgcaaattatgtggcattttgaca
+213211/1
CCC?DFFFHHHHHJJHIHIHIJJJJJJJJJJJJIIJJIIJHDIJJJJJII
@1753557/1
ctgcatttgggtacatctacaccctcttccagaacgttagatgataccaa
+1753557/1
@C@FDFFFGHHCFGEGGIHIJJJJJJJJJJJJJJJJJJJGHIJJJJJJJJ
@5759035/1
tccaaaccttgcaaattttcaatcatgaagcaagattttacctgaacaat
+5759035/1
?18?:2BDFDFFFEEE@@EFHAHFCEEHFECEAF;?EEGFABFGIIEDDG
@5759036/1
tccaaaccttgcaaattttcaatcatgaagcaagattttacctgaacaat
+5759036/1
@@<7DEFFHDFHHIIIGIIIGIGIBHHIIBGHIIIGIIHIDHHHIIIIII
@1225232/1
ccgctccgggcgttccgttggtctgattggcttgtt
+1225232/1
CCCFDFFFDHFGFEHIIB@BGGHIIGIIJFIIJ08C
@2260043/1
gctttatcgggttctgctaagtggtaagtagagggtaagccacttaagca
+2260043/1
CCCFFFFFHHF;DBFGGHIIG?FHHIIIHBHHIIIDDFHHIIIIIIIIII
@5759817/1
tccaaatctacactaacttctcctgatcgagtaaatattgggaaggcact
+5759817/1
C@@DFFFFHHHHHJIJJJJJJJJJJJJJJHIEHIJJJJJJJIJIJJIJIJ
@2748939/1
tctcggtaaaatttccaagacgctgtcaaaaacggtaaaatggaacgttt
+2748939/1
=@1=BDBDHHHGHJJJIIGIIIJJIHIJJJIJJJJDGIIJJJJJJIJCHI
@1226795/1
ccgcttggaagaatttgtcacctctccatattcctttatcaacattcact
+1226795/1
CC@FDFFFFHFDHHIIAFIAEHGGCHIEHGHIIIIIIFIIIGIIIIIIII
@1758121/1
ctgccttctacatttgcgagtgacgaagagactctcagcttcaacgccaa
+1758121/1
CC@FFFFFGHHGDIJIIGIIHGIGGGEGBB@@FF>FH<FGHHBHIDAG6@
@5763956/1
tccacgtaggttacctcgaaggattgttcgctagcgatctcctgcaagaa
+5763956/1
@@@ADDDBDAHF>FBAFGBGG:EFH;FHEDH@F<A6DG?DDGGIF;@CC@
@2265758/1
ggaaaagttaaacgatattctacaggatttattattagagtgtcctcgtg
+2265758/1
@@7DDDD?CFFFHEHGDEHIGIIIIEIEGAF@EGG@FDHGCDGGIGIGDA
@218125/1
aaggcctatcttttacaagcgttgacgcataactcttacacaccaaatag
+218125/1
BC@DDFFFHHHHHJIIJJJEHIIJGIJIJIGJGIGFDH<GHIIGHCGEIJ
@4778910/1
ctgcacacacgcatttttaaatttaaaaatttattcaagtcaaaaataat
+4778910/1
:1:ADBDDFDHFHIIIJIIJGGIGGGIJGIIGGIJGGH>BGIIJEHIEFI
@4779176/1
ctgcaccaagcattggtggcgattggtcaatgttttttcttcgatgtcca
+4779176/1
@C@DDEFFHHHDHIGGAFHIIFHCIF?GHHIIHIJIJJIJIIGCFHGHJG
@5286645/1
gctcgcttttcaaattctcgtgactttt
+5286645/1
@@@ADDDDFFFFFIIIFGIEE?3<<CFH
@730989/1
caaagtttcacagttccacaaaacgctgaaaaattctgtcggcaagaagt
+730989/1
CCCFFDDFHHHHHGIIJGIJIIIGIJIJJJJJIJJJJJJJJJJJJJJJJI
@731680/1
caaataaatgctcccttttcacaatataataaatacatatcatatcatcg
+731680/1
B@<DDFFFDFHHHJJIJJJJGJJIJJJIIIIJIJIJGHIJIJJIIIIJJE
@3755551/1
caaattggtaagtctctactctcaagaaatggcctccatgccgagca
+3755551/1
@C@DFFFFBFHHHHGHIJIJJJJJJJJJJJJGHIIIJJIJJJJIIIJ
@732659/1
caaatacacaaattagtacaactcctccaaaccttgcaaattttcaatca
+732659/1
:B@44ADFHHHHHJJIFHJIIJJJIJJJJJJIJJJIIJJJIJJJIJJJJI
@3756783/1
caaatttctcaagggcacacggcaacaaaaagtgataatggatacaaatt
+3756783/1
CCCFFFFFHHHHHJIJJJIJIJIIIJJIGIJJBFGIJJJJIIJJJJJJJJ
@1763550/1
ctgctatagttcaaaaccaacatctgtcagtgctagcgaaaatactcaac
+1763550/1
@@@AD;BB>AFD?E?BFBHGIICF@HEH<<FG<FGCHB@:6?F?9?D9F>
@3758087/1
caacaaaaagtgataatggatacaaatttgactactgtatagctttcttc
+3758087/1
?;;B??B?B:<CDHGGGEI3<FEHCCHEII9CGCBE<CCFD?G>DGGIIG
@3759860/1
caacaacaaagttccccaccaaagcaaatgggtccacatggagatgtacc
+3759860/1
@@@DDDDDCHFFBH@CC?8CEEHEHEIGGDH9FC=FHGH<;FGIII@FB?
@3760637/1
caacaacagcaaacgggtcgaaatgaacgtcaacaacaaagttc
+3760637/1
:?;?DAD?F?FAB:CC@EGBFDD;FF@4?:BDHF?BDGCGE8CB
@2757453/1
tcttgcaggagatcgctagcgaacaatccttcgaggtaacctacgtggac
+2757453/1
CCCFFFFFHHFFFIJIIJJJJJIIJJJJJJHIJJJJ?DHIJJJJJEHIII
@3275062/1
aatttgcaaaattttgacatttttttctttcctttatgtccacaaattat
+3275062/1
@@@DDDDDF<F3D4<ACFDHHFIFIIIIIIIIIFIIIIFFEFABDFFEEE
@223697/1
aagtgaccaaagcaaagacgcaataagtgatacaagaaaatatacagact
+223697/1
?@@==DDDDHHAFIDDEHIIIII<FHEHGHFEGHIIIGDDGFHIIGCHII
@1235159/1
ccggctactcttactctataatcgaatctattgttatg
+1235159/1
;?<;?DBD<C2A:C9BE@F:<AE?3F9AB<CE<E>EF4
@4785720/1
ctgccatctgcgggacatgcacatctcttggagccagccaatgggattgc
+4785720/1
@@@7DDDDHFHHFGAHHIGGBC?<DGGIIBC@?>GB>FBHG<3BHGGG>>
@4263412/1
ccgtcagcgtcctccaggagttgctgagccgtcgcggcatcactcccaaa
+4263412/1
=;?4AB?DFAFFFHIGBHBG@DHGEHFFDDF@GBGGG>E<CEAAACD@;B
@4786306/1
ctgcccaacttggtaatcttagtgtctttcagtcccgaataccgattctc
+4786306/1
CCCFFFFFHHHHHFHIIIJJJJJJJJJJJJIJIIIJJJJJIJJJJJJIJJ
@1237553/1
ccggggctctgtgatttcttagtgtcaatagtgctgccgttacttcctca
+1237553/1
@@@<DDDDFBHHDEFHIGEGGIEC9E?C?FFCBFB?DHGHFHIGHIGIII
@3279923/1
acaaagtttcacagttccacaaaacgctgaaaaattccgtcggcaagaag
+3279923/1
@@?DDDBDHHHHHIGGIIIIIIIIIIIIIIIIIIIIIIIIIIIIIIIIII
@3770682/1
caacagactggtcccacacaacagactggtcccacacaagggcagcaaaa
+3770682/1
@@@?DBDDDFHHHJJIJJJIIJIAEHIJFGGIJIJJJJIEDGIJJIIGII
@3280383/1
acaaatttgactactgtatagctttcttctcttggtgaacacatacttta
+3280383/1
?@@ADDFFFHHHHGHGDGBIHIIIIIIIHHIIIFEHDGHHIIIEEEGEGI
@5299079/1
gcttggtgcagctatccactttgccagtggccgtctgctacggaacaggc
+5299079/1
;??DDB=BCHHHGIJJIGCHIJJEIIGBFHECGGIEGGCHGIGCHEGD?;
@741961/1
caaatggacaatcgtgtgcgctgataggaggccaccaagaccagatgact
+741961/1
@@@FFFFFHHGHDHHIAA@FGHIIGGJGCFGGDHIGIIHCFFFGHIJIIG
@5299165/1
gcttggttgagcagtagttcttgcgccatttcgaaaggagttggtctctt
+5299165/1
BB1BDDDFHHGFHJDGGHJIJJJJJJJJJJJIJJJIJJEHHIJJGHJJIJ
@4264934/1
ccgtgaagtggtccgtgccccttgcggttaccccttctgttgggatgggg
+4264934/1
?@@=BDDDDHH?FG<EG@GHII@CGAHDFGIHII7DG><DFGIIEGIFII
@5299472/1
gcttgttgttgagatgtaggagctggttgttgagaactttgtgttacagg
+5299472/1
?@?4ABDEHHFFDFHIHIEHCHGJIJCHGDGHEFFHIGHJDFFDGHIGIJ
@4265517/1
ccgtgccccttgcggttaccccttctgttgggatgggggccgcccccc
+4265517/1
@@7DD<DDHFHHFII@F@CBEH=GEGCCFCGE@GGGHIIDII49?>@@
@4788635/1
ctgccttctacatttgcgagtgacgaagagactctcagcttcaa
+4788635/1
=@@<;?:B=DFA:AE<:EEGGFH>GDF78:?C<FG3:9B09?D?
@4788636/1
ctgccttctacatttgcgagtgacgaagagttggccactaaactgggcag
+4788636/1
@@<=DDFFHGHHGHIBHGIBDHHGEHGGGGFHIGGGEHIIGDEG9BFGFF
@2275518/1
ggaacaatttttatcgagttattgatttcgaggaataatacgaacttcca
+2275518/1
@<@BDFEFGHHHGGIIHIIHIIJIJJJJJIJJIJIIJJJJJJJJGGICIE
@227106/1
aataaagtatgtgttcaccaagagaagaaagctatacagtagtcaaattt
+227106/1
@CBBDFFDHHHHHIJJJJJJJJJJJJJJJJIJ@EE<FDD?CDDBDHFIIE
@5773225/1
tcccggtttgttctgaaacaaacatcactgtgatgaaaaataaaaaaaaa
+5773225/1
@@1DDDDDHDBFDGAEGHGBHGIG>GIIHIDFHGIGIFIIDHIIIIIIIF
@5773341/1
tccctaaccaccttacagattgttaccagaggctagaattcctgggcgac
+5773341/1
@@@?DFFFDHHHHJIJJIJEHGJIIIGEGCECHEGHGGIIFGGIEIGGGB
@743929/1
caaattagtacaactcctccaaaccttgcaaattttcaatcatgaagcaa
+743929/1
@C@FFFFACFHDFHJGIBHIJJIJGGJFIIJCHGIGHJIIIJJJFIGHIE
@745991/1
caaattgctctactctcaagaaatggcctccatgccgagcaagactcccg
+745991/1
@@@FDFDFHFHDFHDHIJGIIGHJ@CECGEGIIGGFGDBHHI3DD?B?8;
@746334/1
caaattgttcaggtaaaatcttgcttcatgattgaaaatttgcaaggttt
+746334/1
@@@DDDADHB:CA?EGGFGIHHCE9FHHHEGIIIIEGEHHGGHE@AG?DB
@4269425/1
cctaaaccttcccactaaagttaacc
+4269425/1
:?1=BDDDFFFFFBGFIDF33CDHDE
@4269510/1
cctaaactcacttttttccgaaaaaaatatcgcaatagctcaaaagggaa
+4269510/1
CCCFFFFFHGHHHJJJJHJJJJJJJJJIJJJIJJJJJJJJJJJJJIJJHH
@4269511/1
cctaaactcacttttttccgaaaaaatatcgcaatagctcaaaagggaac
+4269511/1
@1:DDFFDHBHHFGIIIGICGIIIIIIIHIIIIIIIIIIIIIIIIIEIII
@4269512/1
cctaaactcacttttttccgaaaaaatatcgcaatagctcaaaagggaac
+4269512/1
@@@BDFF:DFFDHHIII@HGGIIIIGDGFGIEHHHIEGIIIIIIIIGDGG
@227822/1
aataaatgctcccttttcacaatatagtaaatacatatcatatcatcggg
+227822/1
?@=ADBDDFDAHHJGIBHGGHGGIII9AFIIEGHICFGIIGIGAF><FHE
@4792442/1
ctgctaaggtcatttctcgtaagtttattattatatctgtctgcatttat
+4792442/1
@@?=DDDD?ADF>EF<E>F<AC;<AH4C@EHGG49?CBGCFH@@BGH@?F
@5302735/1
ggaaaaatttcaaattgttcaggtaaaatcttgcttcatgattgaaaatt
+5302735/1
C@@FFFFFHHHHHJIJIHJIIIJGIJJJIJJIIJJJJJJIIJJIIJJJJJ
@747308/1
caaatttctcaagggcacacggcaacaaaaagtga
+747308/1
?@@1DDDDBHHHAH@?F;CG@EEGHIEGEGHED?9
@3284458/1
acacatagtacctctccacaaaaagggaaataaacaaggatgtaagaact
+3284458/1
CCCFFFFFFHFHHJJJJIJJJJJJIIJJJIIJJHIJJIGIIJIJJJIJJF
@750468/1
caacaacaacacttcgactacagatattcgcacttgcagtcccaatatca
+750468/1
@BCFFFFFFDHHHIIIIJGGGIIIEGI@GGGGEHGGG?D9BFHCECHIIG
@4798342/1
ctgctgttttaacgtaactatattgtggtccgctatttggtacgacgaca
+4798342/1
CC?DFFFFHHFHFIEHIJIGJIHIIHIJFHIIIJIJJJIJGHIJJJJIIJ
@1790999/1
ctggatgttgacgtcatagtgatgtacgaaacccctgggcatggtgatct
+1790999/1
@@;DDFDDFA?DHAF=AFBA?HHGGFHEHIGGIIIEHBA;FDHIIIIIGC
@5305658/1
ggaaaagtgactcccgaacaagccaatcagaccaacggaacgcccggagc
+5305658/1
?<1AD;A2ADFB?EG<?FE@A>FDGHGGGIIIGGGGIIEGE;@AAAE4AD
@5305659/1
ggaaaagtgactcccgaacaagccaatcagatcaacggaacgcccggagc
+5305659/1
??7?DBA==DF?FEEEEFBFFEF7?EAF@?CCFIADEAFCFFBFF:@AED
@752088/1
caacaacccacttggggcagacaaacagctccacaacagcaacatcaaac
+752088/1
B@1ADFFFHFHHHJJJJJJGIIJJJIJJJFGGIJJJJIHIJGGGGJIJGE
@3288646/1
acataatctagctctatttttccttggaggaggcacatacttcggtttct
+3288646/1
@CCFFFFFGHHHHIJHHJJJJJJJJJIIGIIJJJJJJIJJJJJJJGJIIJ
@3288872/1
acatattcttcggagaatcacaaaactcatgatacttttcaaattttctt
+3288872/1
CCCFFFFFHGHGGIEIGIJEIJIJJJIJIJJJIJIIJJJIJJIGIJJIIJ
@2769010/1
tgacactaagaaatcacagagccccgggcccagatggcattcatgcagaa
+2769010/1
@C@DFFFFHHHHHJJIJJEGEHJIGHGIGHHFGGCHGAGB@FFHCHGGGH
@5782545/1
tcgaaatcaataactcgacaaaaattgttcccttttgagctattgcgata
+5782545/1
@C;DFFFFHGHHHJJJJIJIJIJIIIJHIJJIJJIIJJGIIIIJJIIEEG
@2770194/1
tgaccatataggagttagtctggtaaaagtgtcactaggtagcttggcac
+2770194/1
?@1ADDBDFFHHBG:EBEAC?EECEHIIH?E9F@GEEHIB@DDDGGGBGG
@236610/1
aatagattcgattatagagtaagagtagccggagtggaagcaactggtac
+236610/1
=B:4ABDFHHHHHIJIJJJIIHIJIHHJJIJJJJDHIJIJJIIJIJJFGI
@4276361/1
cctatctctgctgcgggatcttctatatctactaggcgatggagacctat
+4276361/1
@@@DDADDFBFFDFIFI8<?BEE<C?1???DFG@FI9@:??F38=;CFF>
@3787132/1
caacgatctggtggccaccggaaccggaagatcgaagaaagacgccaaac
+3787132/1
CCCFFFFFHHHHFJJJGIJIJIIGIJJBHJJJIJIJJJJJJJIIJHHHFF
@2774621/1
tgaggaagtaacggcagcactattgacactaagaaatcacagagccccgg
+2774621/1
@@@DDDDDFHHHFIIIIEBFFBFE<FAGIBDH>DHG?D??99B8BFHI:;
@238218/1
aatatatcttgaagaactattattttttttttttatttttcatcacagtg
+238218/1
C@CFFFFFHHGGDIFHIIGIIGGGIJJJIDHIIHGIIJGHGIHHFHFHBD
@4278679/1
cctcaccttacaaaataaaatacggcaaagagaagaaaggccgatagaat
+4278679/1
?@1ADDDDF?FFFII<FFIIEIIIIEEII@EEFGDCGIFIIFFBFFFFF;
@5309341/1
ggaaactagatagaagtcctgcataaatggatgtgtaatatgcgtgtcca
+5309341/1
CC<DFFFFHGHHHJJJGHHCHIJJJJJJJJJIJFHHGIJJJIJIIIHIJI
@3293025/1
accacatctcggatcttgctactaatattcgattcgataggtgctttgtc
+3293025/1
@@<:DDDDHHFHHIIGIGGIIIEIIIIIIIIIIIIIIIIIIHHIIGIIGG
@5786232/1
tcgcgcgtaaagtgaccaaagcaaagacgcaataagtgatacaagaaaat
+5786232/1
@@@FDFF?DHHH<ECFHGIIIIEIIIIIIFIIGIIIBFFHIIIIIIIIII
@2290572/1
ggaatttgaacagttaccatctactatcagagatcgaatgtgtgcagaat
+2290572/1
@?@1ADDDFFFHGIIIIGHEEHGGHBFGHGEFHGHGHGG@HADFFE?D?D
@240639/1
aatcaatcaatttgcctcgaaatctaaggttatattacttttatgaatcg
+240639/1
BBBDFFFFHHHHHJJJJJJJJJJJJJJJIIIIIIJJJJJJJJJJIJJJJI
@3792750/1
caactaattttacaagctatactttgcatagaattagtggtttttttcta
+3792750/1
@@@DDDBAFHFFFIDG9?DDAEHCAFFHEGB??BHFGFH@FII7D@G@?F
@2780906/1
tgcaaatcggccaacttcttgccgacggaatttttcagcgttttgtggaa
+2780906/1
@@@BDDD??FAHDHABBBBH<HHGEEGIAHGHHIIGHHIIFGGHG@CHAE
@5788116/1
tcggggcactatataaaaaattacattcagtatcgatagataatattgat
+5788116/1
?@;AB@A:F>DFFGFHGHIGII@@FCGFAG?<B@GCGG:?DFGIIEIIIC
@3298277/1
accgcgtgttccttaacaacgatctggtggccaccggaaccgga
+3298277/1
@@C?DFDDFHFHGJJJJJJGIIGIGEHFHCHJJIIJFGIHIJGI
@5791914/1
tctacatagaacccgaaaatgtggatttacaaaatttaaatagggaatat
+5791914/1
CC@FFFFFHGHHHJJHJGIJJIIIJJJJJIJIHJIJJJIJIIJIIJJIII
@1807817/1
ctgggcccggggctctgtgatttcttagtgtcaatagtgc
+1807817/1
@@?ADDDDAHDAA:FD>BB<?DG<BH<?9<9DBFD@9999
@762895/1
caacagtcaacatttcccacctttttcactcaaccatagctttctcagcg
+762895/1
@@?DFBFFHHHHDEHGGHGGIJJJJFHDEEDHGIGIADBGHEHGIIGGCH
@762896/1
caacagtcaacatttcccacctttttcactcaaccatagctttctcagcg
+762896/1
@@@DDDFDHHFHBFEGEEGGGEHIII?DBHGHGIAGEGG<?DFHGGB@>A
@1254956/1
cctaaactcacttttttccgaaaaaatatcgcaatagctcaaaagggaac
+1254956/1
@@@ADDD>?F?CFGGII?HCBHGIGH>?<DHCHE6BFHGAADHGEGGBH<
@1254957/1
cctaaactcacttttttccgaaaaaatatcgcaatagctcaaaagggaac
+1254957/1
@@@DDDDBBF;AAEBDD3C?EGGHIADB:?DGEHBFHIBDCGCF@;;F@;
@1254958/1
cctaaactcacttttttccgaaaaaatatcgcaatagctcaaaagggaac
+1254958/1
C@CFFFFFGHHHHJJJJHIJJJJJJHIJIIJJJJJJJJJIFGJJJJJIJJ
@1256778/1
cctaagtcgataatttctccgactggcttatggaaaaaacttctg
+1256778/1
@@@?DDDDFHBFFBGH>EHH@HGDFC@FAFH@A<DBGEG:F@<8=
@1256906/1
cctaataatagtgtattacctctaaagctatctactcgttatataatcat
+1256906/1
??<DD8BBCD<2AAE@AEFEFIEIEECFIIEEAEDEEE?ECDDAD>DCD<
@5792733/1
tctagaacgattttacctttgcgcgaaaagtgaccac
+5792733/1
@@@BDDDDFA?FFGCHGIIG9FGH:@FGII0?DFHC8
@5792734/1
tctagaacgattttacctttgcgcgaaaagtgaccacaagcaatgtcaaa
+5792734/1
BBBDFFFFHHHHHJJJJJJJJJJJJJJJJJHIIJIIIJIJJJJJIHIJIJ
@5793875/1
tctatactttgcatcaaataaatgctcccttttcacaatataataaatac
+5793875/1
@CCFFFFFHHHHHJJJJJJJJJJJJJJJJJIJJJJJJJJIJJJJJJJIII
@5321561/1
ggaagatcgaagaaagacgccaaacattcggcagccaagaacttgctgga
+5321561/1
?@1BDDDDFHDHGIIIIFGGGGGGIIIIG@DHGBHHIHDGDGGGEG@4@E
@5321562/1
ggaagatcgaagaaagacgccaaacattcggcagccaagaacttgctgga
+5321562/1
@<<DDFFFHGFG1CGEBHGGHEAFHIIBDHHHBFCH@DHGICGDGHFFCH
@5321563/1
ggaagatcgaagaaagacgccaaacattcggcagccaagaacttgctgga
+5321563/1
@@@:BDDEFDFHFIIIFGBGEFHGIIGHI@FBG0?DDFAEHH9BDFID3C
@5321564/1
ggaagatcgaagaaagacgccaaacattcggcagccaagaacttgctgga
+5321564/1
@@@DFFFF@FHGHGIHGBGEGEHGIGI@F@GGEHIEGCGDEHIICGIGGA
@5795499/1
tctcagccgagctgcccagtttagtggccaactcttcgtcactcgc
+5795499/1
=??AABDDFFDDDHIJJAEFHIJIDHGGHIGGGHGIJIEGEGGCCH
@4290531/1
cctgcttttttagcagctttaccattcgtcttatcgatgcattgaaacgc
+4290531/1
?@@ABDDFHHHDF@BEFHHIIIIIIIIIEFEHCGGHIIIIGGGHIIIGGI
@1814333/1
ctggtaccaaatcaacatcatagtgataagccgtg
+1814333/1
???DDDDFGGHFHGIIGGIIJIE<AHIGGIIIIEC
@2299495/1
ggagaatcacaaaactcatgatacttttcaaattttcttttaaatttcat
+2299495/1
BCC;BDEDHHHHHIGJGIGIJIJJIIIJIIJCHJIIIIJJJJJJJJGJHI
@251356/1
aattaaacacgctgagaaagctatggttgagtgaaaaaggtgggaaatgt
+251356/1
?B=ABDFFHHHHHJJJJJJJJJJJJJIIJIJGHJJJJJJJ?DGGIJJJJI
@769918/1
caaccattctgtacaattggtgacagaaatatggacatcaagaaatactt
+769918/1
@@@DBADFFDDCFHGIGGIGHIJICHDHG>FDHGIGGHGHIIJIEHHGIE
@3804034/1
caagaaatggcctccatgccgagcaagactcccgtcagcgtcctccagga
+3804034/1
CC@FFFFFFHGHFGIIIGHIGIIGIJ@DHJJJJDFHIBHG?GHGGC@DHG
@5797008/1
tctcgaaagacttcgactttttactatttttgtatgcacaaaattcgttc
+5797008/1
?@1ABBDD8A?CF9:<CAGHHI@HF@HGIII@?9C?DBFBBFF>G@D?F@
@5797009/1
tctcgaaagacttcgactttttactatttttgtatgcacaaaattcgttc
+5797009/1
@8@DDEFFGHHFGJGBHFIJJJIGJHHIGIJJGGHGCGHHAGGDGGGGHE
@2788612/1
tgccatctgggcccggggctctgtgatttcttag
+2788612/1
??1D:BDDDAD>DIAEEE0?13?B<4?BDD4??4
@5322895/1
ggaagctatacaagtggtcgatattgttttacgttgtgctccttcacaaa
+5322895/1
@@<DDDBEHGHHDIFHGIGGGIJJJJHHJIIIGEEIGGIIJJJJIDGIIJ
@5323373/1
ggaaggatcgcaagcttcttccagttcaccatcagattcacaagcaggat
+5323373/1
@CC;DDFFHHHHGIJJJIEHIJIJGGIJGGHGJJJEGGGIJIJIGIIGJI
@2789490/1
tgccctattgaaaaccttgtagtggattcctaatattttttagtgaacct
+2789490/1
@C@DFFDDHBDHHJDGGICHEIHHICFHEIGIJI@GGIIJJ@FFHHIGJ@
@5326232/1
ggaataggttgaggctgaatctcagatggattgagctgttgagttgatcc
+5326232/1
BB@DFFFFHHHHHJJIJAACFHHJJIJJJIIJJGIJIJJJJIJIIIIJJI
@2790717/1
tgcctcaaaaacgtatgacaaaactatagagaaaccagaattacaggaaa
+2790717/1
@C@?DFFFHHGHHIGIBHIGIJJJJJIIJJJJJJJIJJIIIIJJJJIIII
@1262223/1
cctattgaaaaccttgtagtggattcctaatattttttagtgaacctctc
+1262223/1
:114=A;BD>CFD;4AFF9FGE?@DHHF@HHHFFFFADA9B<FFCEFFEE
@3302498/1
acgaacttccatagattcaaatgaagtaaacaacatacgtttttcattta
+3302498/1
@C@DFFBBFFFHHGHAFFEGHIIFIGHHHIJJIJIGGIIDGHJJIIGIII
@1264109/1
cctcaccttacaaattgaaatacggcaaagagaagaaaggccgatagaat
+1264109/1
@@?DFFFFHHHFHJJJJJJJJJJJJJJJJJJJJJIJJJJFIJJGIIJJJI
@5803329/1
tctgtttcaaaataccgttggatgg
+5803329/1
?@7BBDADDFDF?A?E1EBG?GC?B
@3302907/1
acgaatggtaaagctgctaaaaaagcaggaaaagcccagaagaacgttcg
+3302907/1
@@14ADDDAFFFFIIIIIIIIIIIIIIIIIIIIFIIIIIIIFIIIIFIEI
@777878/1
caacgatctggtggccaccggaaccggaagatcgaagaaagacgccaaac
+777878/1
@@;ADDDDH?ACFGBE;FHIIIIIHEEFEHII<DFEHGIE>FHBBEEHFB
@5330617/1
ggaatttcaacacatgacaagcgatggtgaactgcctttcgtgtggtagt
+5330617/1
@C;BDFFFHHHHHJJJJJIIDFHJJJJIJJGGJIJJJJJJJHGEHIHIIG
@3806250/1
caagaactactgctcaaccaagcaacaactctccgacaaactggaggagc
+3806250/1
@B8BDDFFHHHHGJJJJIJIJIJJJJJIIJJJJJJIJJJJJIEHGIJGIJ
@3806651/1
caagaactgaacaaagttgaagtccttggcgttgaagctgagagtctctt
+3806651/1
CC@DFFFFHHGHHJJJGHIIIJGHIJJJFIGFHGGGHGIDHIIJHIIIIH
@3807163/1
caagaacttgctggatctcttggtcggaaaagtaacgcccgaacaagcca
+3807163/1
CCCDFFFFGFHHHJGIJIJJIIIHHIJJJJIJDGHHGIIJFGGIJJJGIJ
@3807164/1
caagaacttgctggatctcttggtcggaaaagtgactcccgaacaagcca
+3807164/1
BCCFDFDFGHHHGJJJJIJJJJJHHIIJGIIJCGIIJIJIJJJJJJJJJJ
@5809477/1
tgaaaatttgcaaggtttggaggagttgtactaatttgtgtaattgaagt
+5809477/1
@<1DDDDDH?F8CBG:CGAH<F=CDCDEEF?FGGIHIIGGFBHGIIIIII
@1267509/1
cctcgaaatcaataatgcaatgtgtttaaatttttgtcgagtcaaaagcg
+1267509/1
BB?DFFFFHHHGHJJJJJJJJJHJJIJJIJJJJGJJFHGHGGHIJJJJJI
@3309770/1
actaattttacaagctatactttgcatagaattagtggtttttttctaaa
+3309770/1
@@=;DEEFHHHDFHIJJIJIJJJJJGHBHHGFHGGCFGEHIGIIJJIIII
@5812484/1
tgaagaactattatttttttttttttatttttcatcacagtgatgtttgt
+5812484/1
BC@FFDFFGHHHHJJJJIJJJJJJJG;FHJJGEDEEECCEAD;?BDFFCE
@1269654/1
cctctctaacgtctttatagaatgtcaatgttattctaaaaagaagactg
+1269654/1
BCBFFFFFHGFHHIIJGGHIJJJIHIJJJIJJIJJJJJJJJJJJJIJJJJ
@4298253/1
ccttaatcagctacaacagtcaacatttccca
+4298253/1
CCCFFFFDHGGHGIJJJGGDGGHGJHIJJIIG
@4298254/1
ccttaatcagctacaacagtcaacatttcccacctttttcactcaaccat
+4298254/1
:1144BDEHHHHHJJJIJJHHIJJJJJJIJJJJJJJJJJJJIJJJJJJJI
@4298255/1
ccttaatcagctacaacagtcaacatttcccacctttttcactcaaccat
+4298255/1
=<@==BDDFHGHFIBHD@BBCDCH>FGGGHEEIGFIIIIIIIIIIIIIIG
@5815230/1
tgaagttcgtattatttcctcgaaatcaataatgcaatgtgtttaaattt
+5815230/1
B@@DFFFFHHHHHJJJJGJJJJHHJIIJIJJIJJJJIJJHGIJJIGHIII
@5815231/1
tgaagttcgtattatttcctcgaaatcaataatgcaatgtgtttaaattt
+5815231/1
BCCFFFFFHHHHHJJJJJJJJJJJJJJJJJJHJJIIIJJGHIJJJJJJJJ
@789253/1
caactgtttacctgtgtatgataaataaacttttttcgggtttggaaaaa
+789253/1
CC?DFFEFHHHHHJGHGHJJJJJJIJJJJJJJJJJJIJJHGIJJJHJJJJ
@789254/1
caactgtttacctgtgtatgataaataaacttttttcgggtttggaaaaa
+789254/1
CCCFFFEFHHHHHJHIGIIJJJJIJJJJJJJJJJJJJJJIGHIJJJJJJH
@789255/1
caactgtttacctgtgtatgataaataaactttttttcgggtttggaaaa
+789255/1
@@CFFF?DFHHGHIEGGGHGDGJJIHHGGHIIIGIGIJJFIFE?G;CHHJ
@1273545/1
cctgcacacacgcatttttaaatttaaaaatttattcaagtcaaaaataa
+1273545/1
BB:BDFFFHHHHHJFHIIJHIJHIEGIJJJJHEGFGGIIIGHIIHIJBFI
@3318441/1
agaaaatatacagactaaagaaacgctcgtggggagcgatgacgaataaa
+3318441/1
CCCDDFFFHHHHHJJJJJJJJJIJJJJJJHIJJJJJJJJJJJJJJJJHHH
@3318442/1
agaaaatatacagactaaagaaacgctcgtggggagcgatgacgaataaa
+3318442/1
CCCDFFFFHHHHHJJJIJJIJJJJJJIJJHHIJGIJIIIIIIGHGHGFHF
@3815185/1
caagagaagaaagctatacagtagtcaaatttgtatccattatcactttt
+3815185/1
BCCFDFFFHHHHHJJJJJCHIHHHEFEEHGIJJIIGIIFJGIJIJJJIJJ
@269774/1
acaagaaacatgataagatatgctgcaacctctactacagtacgcaagaa
+269774/1
@@@DD?DDHFAFHGGI@HDHGBHHGGIIIIGHEII@HIIIGFHIIIGGHI
@270683/1
acaagctttgacaatgtcaaatgccaacgatggtattaatttagagaggt
+270683/1
@@@FBDFDFAHDHGIECBHCFIGICHGGHGBGD?EGGIFHIIGCHF9B1B
@2319299/1
ggcagcactattgacactaagaaatcacagagccccgggcccagatggca
+2319299/1
CCCFFFFFHHHHHIJ4CGIJJJJJJJJJJIJJJJJJJIIIJJIIIJJJJI
@793136/1
caagaaacatgataagatatgctgcaacctctactacagtacgcaagaat
+793136/1
CCCFFFFFHHHHHJJJJJJJJJJJJJJJJJJIJIJJJJJFGHIJJHIIJJ
@3321930/1
agaaatatggacatcaagaaatacttcacatctgttaaaggcaaatatga
+3321930/1
CC@FFFFFHHHHHJJJJJIJJJIJJJJJJIIJIJIJJJJJJJJJIJIJII
@4307211/1
cgaaaaccgattctcagccgagctgcccagtttagtggccaactcttcg
+4307211/1
:;7?4=BDC?FFFBFH9FE:E?:D;BFIIG?B9??G9;BFCFH@@C=@@
@4307773/1
cgaaaactcaattggcgcacattcagcaggttttttaacagtttgaaaac
+4307773/1
@8?DDDDA?FFFHIBBACAEFH>DGFBGHIFHHGEGAGCEHE8CHIEIIG
@274546/1
acagaatctagccaaacacacatagtacctctccacaaaaagggaaataa
+274546/1
@@@B;?;BDDHHBHEIGHIGG?GDHHHHGBEDHGGGGGHEHHIIIAFFFH
@274547/1
acagaatctagccaaacacacatagtacctctccacaaaaagggaaataa
+274547/1
CCCFFFFFHHHHHJJJJJJJJJJJJIGJJIJJJJIIJIJIJHIJJJJIJI
@2809036/1
tggcactaatatgctgttgattcctcccaacttaacattaatttttaggc
+2809036/1
@@<=DFFFHHGHHIIIIIIIIIIIIIIIIIIIIIIIIIIIIIIIIIIIII
@2810033/1
tggcattcatgcagaaccgattaagaaaggggcagacaacttcatgtaca
+2810033/1
@@@7AA?DBDBAD<FHBDA:EGGH4?D>CFG?FH08?DGI<FFHIIB@F<
@2810679/1
tggccgtctgctacggaacaggcaaaactccgaaggaagccaagggctcg
+2810679/1
@@@=DDDDHHHHHIJJIIJJIJJIE>GGCGHIGIIBG@BGFH3B=CCEHE
@2811204/1
tggcggctcacaagatgtggcaatccttgcaggatttacccgtggaggg
+2811204/1
@CCFFFFFHGHGHBE@GCGHBGHGJJFGIJIFJIGIGIJJJIAHIGHIG
@796947/1
caagaactgaacaaagttgaagtccttggcgttgaagctgagagtctgca
+796947/1
@@@F@DDFHBHDHIIBCGHFHFHHBHHCEDDFGHHGFDFIIGIIIIIBGG
@3326177/1
agaagaaagctatacagtagtcaaatttgtatccattatcactttttgtt
+3326177/1
@CCFFFFFHHGHGJJJJIJJJHIJJJJJJGGIJJIJIIIIJJJJJJJIIJ
@797440/1
caagaacttgctggatctcttggtcggaaaagtaacgcccgaacaagcca
+797440/1
?@@;DDDDHHFH<9EAFDHHB<C:<@FGGIBH:CFEBGHGAGAGGII@AE
@3326598/1
agaagaagttataaggttaacggtataaatgacccaccggccgtgaaaac
+3326598/1
BB@:DDEEHHHHHJJJGHIIJJJFGIIJIIGGIJJJJJJJJJJFHDHGED
@5342603/1
ggagatcctgtaacacaaagttctcaacaaccagctcctacatctcaaca
+5342603/1
CCCFFFFFHHHGHJJIJJJIIJJJJJJJJJJJJIIIJIIGIIIIJJJJJJ
@5342609/1
ggagatcgctagcgaacaatccttcgaggtaacctacgtggacatcgaag
+5342609/1
@@?DDFFDHFHHHJJJGIJIGIIJJJHGIHGHGIIIGG@BDHHGGIFCFH
@5342610/1
ggagatcgctagcgaacaatccttcgaggtaacctacgtggacatcgaag
+5342610/1
@@CDAEFFHHHHHIIIIIIIIIGIIIIII@GIIIIIIIBDFHIIIIIGII
@4308954/1
cgaaaagtgaccacaagcaatgtcaaagagaaggatagcaactaatttta
+4308954/1
@C@DFFFDHHGHGJJJIIJIJJHIJJJIGGICGGDHGIGGIIJJIIJJJJ
@3826358/1
caaggaggtaaaaagaagaaacaaaaacaacctgaacaacaagctgcaaa
+3826358/1
CCCFFFFFCFHHHJJJJJJJJJJJJJJJIJJJJIJJJJIJJJJJIIJIII
@278577/1
accaaagcaaagacgcaataagtgatacaagaaaatatacagactaa
+278577/1
?;@71DDDBFHHA@DAGIDEHE9?C:<EHEFHAHDCHICFBDHIIFF
@3827567/1
caaggatgtaagaactatggaggaatattacaataagccgaataaaaatg
+3827567/1
CCCFFFFFDHHHFHJJIJJIHIJIGIIJIJJJJJIIGICGGGHIIIJGHC
@4314719/1
cgaaatcaataatgcaatgtgtttaaatttttgtcgagtcaaaagcgaag
+4314719/1
@@@FFFFFHFHHFIIIIJGEJHGHHJIJJJJJGFFHHGHGHIIIIIJIGG
@4316510/1
cgaacaatccttcgaggtaacctacgtggacatcgaagaaaaaacattga
+4316510/1
CCCFFFDFHHGHHJIJI@EHHIIGIJGIJJJIIJJJFJIIJJJJJJJJGI
@281784/1
accacttagcagaacccgataaagcgttaccagcgcttgaggaagtaacg
+281784/1
CCCFFFFFHGHFHIJJJJGIIIJIIIGGAHIGIGIJGIJJJIJIJ7BGGH
@808751/1
caagatgtggcaatccttgcaggatttacccgtggagggtaacaatctgc
+808751/1
@@@?DDDAFHFHHIIGIIEGCBBFGHIIIFBGGGIGG@A?DBFGHGIIEI
@3831091/1
caaggttttcaaactgttaaaaaacctgctgaatgtgcgccaattgagtt
+3831091/1
@<?BDDFBHFHFGIIGDHIIIIIIAHGGEGIGIBHFHIIIIIGGIGGI8B
@5829731/1
tgattatataacgagtagatagctttagaggtaatacactattattaggc
+5829731/1
BB@BDDDFHGHHHFHCGGGHJJJJJJIJJJJCFHIJJIJIJJIJJJJIII
@4318725/1
cgaacgttcttctgggcttttcctgcttttttagcagctttaccattcgt
+4318725/1
@@@DDD?DFDHDDDHIB;FGIDHF>DCGIIIIEFGGGHGGIIII@FHGGB
@4319281/1
cgaacttcaattacacaaattagtacaactcctccaaaccttgcaaattt
+4319281/1
BB<DFFFFFHFHHIIIIGIGIJJHIJJJJJJJJJJJJJJIIJJJJJIJJJ
@4319296/1
cgaacttccatagattcaaatgaagtaaacaacatacgtttttcatttaa
+4319296/1
B@B:DDFFHHHHHIJJJGIJJIJJJHJJJIJJJJJJIJHIIIIJJJJJJJ
@1842516/1
ctgttccgtagcagacggccactggcaaagtggatagctgcaccaagcat
+1842516/1
?@@ADDFFHHHGHGIGIIIJIIIEHHFGIIEGGEGGEEHIG@FHBHIJJJ
@810557/1
caagcaatgtcaaagagaaggatagcaactaattttacaagctatacttt
+810557/1
?@@11BDDACDFFFFBEFIIF>FCEHHFFFEFFCGC?FA@FFGFFIIIDI
@4322443/1
cgaagagggactaccacacgaaaggcagttcaccatcgcttgtcatgtgt
+4322443/1
@@<DFFFFHHHGHJJIJJJIJJJJFIIJIJJIJJJIJJJIJJCHHIFGDH
@4322504/1
cgaagagtatgtctcgaaagacttcgactttttactatttttgtatgcac
+4322504/1
@@@DDDDDHDDHHIIB@CF8?<CHBCFHEGHEC=<CAFHIGI:DFGEFGE
@2332025/1
ggcttatggaaaaaacttctgcccacttgaagtagattttgtgaaggagc
+2332025/1
:B144ADFHHHHHJJJJJJJIJJJJJJJJJJJDFHIJJJJJIIJJJJJJJ
@2815478/1
tgggcttttcctgcttttttagcagctttaccattcgtcttatcgatgca
+2815478/1
@@@D?ADDHBH?<<9FHIIIDCAADGCHIGIICHIICDH@FBF@22?DFA
@4836451/1
ctgggatgagtgacgtcagcgcccatgatcatggttggtctattcaaaat
+4836451/1
?1=DDDDDDD<D8GHGGGI@FGGEG??BFFB?FD90??FFBFHII4CBCG
@5347777/1
ggagtttgttgtctaccccatgcagcttgttgttgagatgtaggagctgg
+5347777/1
?<??ADDBFHH?AG@GHII?HHGG>>FGICHBGGHHEC<@FDGIDDCED;
@2335778/1
gggaaggtttaggtatttgtggtatctgtcgatgttgccagaacgta
+2335778/1
CC@DFFFADHBAH:BFHI@AFHEHCHIIHHIDEGGHGHIIIIIGHBF
@2337443/1
gggaccagtctgttgtgtgggaccagtctgttgtgggggaccagtctgtt
+2337443/1
@@<DFFFFHDFDFHBED?DHGEGIJJIGIGHGBFABFFHBGFGHHGIID>
@2337484/1
gggaccgctatggtagaaaacgaagtgtagataaaaagagacgatattcc
+2337484/1
B@@DDFFFHHHHHBGIJIJIGIIJJFHGGGIIIJJJGIJJJJIJHHGGII
@4330147/1
cgaatgatgtgataaatatacctgcacacacgcatttttaaatttaaaaa
+4330147/1
CC@FFFFFHHHFFIJJIIIIJJJJJJJJJJJJJIJJJJJIJJJJJJJJJI
@2338789/1
gggagcgatgacgaataaagtatgtgttcaccaagagaagaaagctatac
+2338789/1
@CCFFFFFHGHFGIJIIJIGFHCIFGIJJIJJJJIGIJICHIHGGIIIJJ
@286589/1
accgcgtgttccttaacaacgatctggtggccaccggaaccgga
+286589/1
@C@DDFFFDHHHGJIJIIJJJIJGHEIHGIIJJJIJHHJGIJJE
@814291/1
caagcttcttccagttcaccatcagattcacaagcaggatcaactcaaca
+814291/1
CC@DFFFFHHHHGJHIJIIJIJJJJIJJJIJIJIJJJIGIIIIJJJJJJJ
@814292/1
caagcttcttccagttcaccatcagattcacaagcaggatcaactcaaca
+814292/1
CCCFFFFFHHGHGIIIIIJJJJJJJJIJJJJJJIIJJJJJJJJJJJJJJJ
@4839032/1
ctgggcttttcctgcttttttagcagctttaccat
+4839032/1
@@1:DDDDDHBHDCFHHIIIIIGGGIIIIFIIIII
@4839033/1
ctgggcttttcctgcttttttagcagctttaccattcgtcttatcgatgc
+4839033/1
@@<<1DDDFHHHHAAEHIIIIGIGGIIIIIIIIIIIIIDGIIIIIIIIII
@4839034/1
ctgggcttttcctgcttttttagcagctttaccattcgtcttatcgatgc
+4839034/1
@C@DFFFFFHHGDIJJJJJJJJJJJJIJJJJIJJJJJIHGIIIJJJGIIJ
@4839035/1
ctgggcttttcctgcttttttagcagctttaccattcgtcttatcgatgc
+4839035/1
C@CFFBDFHHFHBAFEGIJJJHHHIIHJHIGIJDGICHDHGICHFHIIII
@4839036/1
ctgggcttttcctgcttttttagcagctttaccattcgtcttatcgatgc
+4839036/1
CC@FFFFFHHHHFIFHHIJJJHIJJJJFIJIJJGIIJJHIGHGIGGGIGH
@3335385/1
agacaacttcatgtacaaatacctcaccttacaaaataaaatacggcaaa
+3335385/1
@<;BDFFFHHGHGEHHIIIIIIIIIIIIIIIIIIIGIIIIIIIIEGHIII
@3335386/1
agacaacttcatgtacaaatacctcaccttacaaaataaaatacggcaaa
+3335386/1
CCCFFFFFHHHGHJJJIJJJIJJJJJJJJJJIJJJIJJJJJJJJIHIIJJ
@1283040/1
ccttaatcagctacaacagtcaacatttcccacctttttcactcaaccat
+1283040/1
@@CFDDEFHGHHGBHIJIIBFEHIEGIJJGIIEGGIIJJHIIHIGIIDFG
@2342713/1
gggcactatataaaaaattacattcagtatcgatagataatattgatgat
+2342713/1
@7?BDDDDFFDDHGIIGDEHHGHHGIIFGIGEGIIIIIIIIIGCHIGIII
@2343827/1
gggcgccatccacgagccaatcttccgctaccgcgtgttccttaacaacg
+2343827/1
@CCFFFFFHHGHHIIGBHIJJJJGIJEGDHIJGGG6B@GEHAGCHEHHED
@1286105/1
ccttgagaaatttgctgcctcaaaaacgtatgacaaaactatagacaaac
+1286105/1
=@1=ABDDHHDHHBGGEFGGGGGIJIGHFHHIIJJJJJJGIIJIIJIJJJ
@1850970/1
cttaaataaagtgtactttattgaaaaa
+1850970/1
???BBD82:D:2A2A<EBEC?B?C@?AA
@1850971/1
cttaaataaagtgtactttattgaaaaattagtaaaacataatggttttc
+1850971/1
?@:ADDFFHHGBHIIGGGIGIIGIIJJJIHEFHF9AGHFHGGGIGHIIJI
@2344915/1
ggggaactaagaagactagaaaaattactaaattctgatgtggacacttc
+2344915/1
BC@DFFFFHGHHHJIIJJIJIJJJJJJJJJJIJJJIJJIJIJJIIIIJJJ
@1287223/1
ccttggcttccttcggagttttgcctgttccgtagcagacggccactggc
+1287223/1
@@@DDDDDFBFDFEEG:@3CHHAAFEECFDF>CDDB<B;DFGAF0CBFFE
@3834769/1
caagtgccgaagtacgagctattcgagcagcatgcaagagagtccaa
+3834769/1
@@@DDEFFHFHHAEGEHDGGHIJIJGIIJJIIIGIJJJJJJJJJJIJ
@4839957/1
ctgggggtcttgtggaataggttgaggctgaatctcagatggattgagct
+4839957/1
@@@=DDFDFHHHDGIJJJJJGHIIJJJIIJ:???DEHGIIGIJJJIJJJH
@288847/1
acctattccacaagacccccagccccaacaaggaggtaaaaagaagaaac
+288847/1
??@=ADEFHHHHHJJJJJJJJJJJJJJGIIJIIJJJ?FHIIJIIJIIJJJ
@816553/1
caaggataacctctctgtcggtagatttccgtgaagtggtccgtgcccct
+816553/1
CC@FFFFFGHHFHIJJJIJJJ@EGFHIJJJJGHHIG<FHBHIIGIIIIIG
@1852966/1
cttaaatttaactgaaacacagaatacaccccttaatcagctacaacagt
+1852966/1
@@@=BDB?CF>DFEFBDB:<<C<<FHBB?A?::?FG<G@3?DFG??D?80
@290223/1
acgaaaggcagttcaccatcgcttgtcatgtgttgaaattccgcgaaatt
+290223/1
@B<DDFFFHGFHHJJJJJJIJJIJJIJJGIJGJIIGIJHJJIJIJGHIII
@1288863/1
ccttttgagctattgcgatattttttcggaaaaaagtgagtttaggatat
+1288863/1
1=?4=B=AFDFFBFFHIBHHIIIIIIIIIIIIIIIGABGEHGHHGHEIGC
@292118/1
acgagaaaggtccagaattatgtgaattttacagggcgttcacgtgtgcc
+292118/1
BCCDDDDFHHAFHJJJIJJJIJFIIIIJJJJJJJIIJJH8FEGHDGFHHH
@1855888/1
cttaagcacacatgttacataaatgtcaaaatttgacataatttgtggac
+1855888/1
BCBFFFFFHHHHHIIIGIJJJJJJJJJJJIJJJJJJJJJJJJJJJIIIJJ
@1855889/1
cttaagcacacatgttacatagatgtcaaaatttgacataatttgtggac
+1855889/1
BC@DFFFFHHHHHIJIJJJJJJJGIIIJJJJJJGJJJIJJIJJJJGIJJI
@293184/1
acgattcataaaagtaatataaccttagatttcgaggcaaattgattgat
+293184/1
?@@;?DDDBFFHHE:<EGIBHG@A?3A<FFHGIECH1DGE>FGCE<DHII
@1293049/1
cgaaaagtgaccacaagcaatgtcaaagagaaggatagcaactaatttta
+1293049/1
@C@DDFFBFBDH8?CEFEGIJJHIIJJJGIIJIJIJJIIJIJJJJJJJJJ
@3837111/1
caagtttgtgctgggcaaatcaatcaatttgcctcgaaatctaaggttat
+3837111/1
?;?=BDB;ACF?8AAAEGBF<FG<CEBF?<EECAEE<FFID9FDFF9BG?
@5836859/1
tgcatgttatcacgattcataaaagtaatataaccttagatttcgaggca
+5836859/1
@@@FAD?DFDFDHGCEHHIADHHIIFHIIIIIIIIIIIIIIIIIFGDFGH
@5836860/1
tgcatgttatcacgattcataaaagtaatataaccttagatttcgaggca
+5836860/1
CCCFFFEFHHHGHIIIJJJIJJJJJHJIJJIJJJIJJJJJJJJJIIHIJI
@4843291/1
ctgggttttgtgctcattttcagcctgtcttgcttcacttctactatctg
+4843291/1
@=@DDADDHGFHHGIGIJJJHIIIIGJIGIJHEHIJIIFHJJGGGJIJJG
@4843683/1
ctggtaacgctttatcgggttctgctaagtggtaagtagaaggtaagcca
+4843683/1
BC@FDFDFHHHHHJJJJJJIIJJJJJIIJIIIJIJJIIJJJJJIIJJJJI
@4845236/1
ctggtactggttgctcaaagcagattagtaaacatgatgctgcatacaat
+4845236/1
?@<;4ADEHFFHGIIIEGHIGFHEFHGIHIGHIIIGIIGEIIIIIIIIHI
@4845987/1
ctggtatagctttaggaaacggtttatgagcaacatcaacatttaaaagt
+4845987/1
@@?DBDFFHGHHHJJJGJJIJJCGHJJJIJJJJJJIJJJJIJJJJJJJJD
@2826350/1
tgtcaatgttattctaaaaagaagactgctaaacgttaaattttaaaagc
+2826350/1
@@@DFFDFDHFHHGIGJJJJIIJGHIJJJIHIJEEFFHIJBIIJJJJJFH
@1297072/1
cgaaaggcagttcaccatcgcttgtcatgtgttgaaattccgcgaaattg
+1297072/1
@@@4A@DDHGHHHGJJJJJJJGJIHGIIIIGIIJIJJJIJJIJJBGIGII
@1297073/1
cgaaaggcagttcaccatcgcttgtcatgtgttgaaattccgcgaaattg
+1297073/1
@@@FFDFFGHHHHIIIIJJIJJIADHIGIIGHGIDHGHCHIEIGHBHGIB
@1297074/1
cgaaaggcagttcaccatcgcttgtcatgtgttgaaattccgcgaaattg
+1297074/1
@CCFFDFFGHHH?EHIIJJGIJGGIIGGIIIIGADFHHJGGHGG>:8FGE
@5356349/1
ggcaaatcaatcaatttgcctcgaaatctaaggttatattacttttatga
+5356349/1
8?<;DD?BBHCCFH@HI@AFGHBDFGGGHIIGI:CFBDCGEEGHIIIIEB
@4848339/1
ctggtccaaatcgagggcgccatccacgagccaatcttccgctaccgcg
+4848339/1
@@@@DFFFHHHGHJGGIGJBHGGHIJIHIHGJGJIJIJIGAFHIDHFFB
@4848340/1
ctggtccaaatcgagggcgccatccacgagccaatcttccgctaccgcg
+4848340/1
BC@DDEFFGHHGHJJJIGIIJI=GHIIHIJIJJJIJIIIIGGEHFHEEF
@819322/1
caagggcacacggcaacaaaaagtgataatggatacaaatttgactactg
+819322/1
@;;DDFFFFDFHH>HHGHGGIGI?FCHGGIGG@DFFGIHGIGGIIIGHGI
@294398/1
acggaacaggcaaaactccgaaggaagccaagggctcggctgctcatcat
+294398/1
@@@DDFFFHGHFDIGIJIGGHJJGEEHHIIJIECHGGHH=BEFFHE=DHG
@2349857/1
gggtacaacctctatactttgcatcaaataaatgctcccttttcacaata
+2349857/1
@B1BDEFFHHHHHJJJJJJJJJJJJJJIJJJJJJJJJJJJJJJJIJJJFI
@5357751/1
ggcaatccttgcaggatttacccgtggagggtaacaatctgccttctaca
+5357751/1
CC@FFFFFHHHHGJJJJJJJJJJJHIJGIJJCFHIJJJJJIJJJJIIIJI
@821180/1
caaggttttcaaactgttaaaaaacctgctgaatgtgcgccaattgagtt
+821180/1
C@@FFDDFHHHHHJJJIJJJJJJIJJIIJIJIIIJFGIJJJJJJJIEGEH
@821764/1
caagtacatgaagcagttaagagttgtttatgaaattccaaatttgccca
+821764/1
BB;DDDFFHHHHHJIJGIJJJIJEHHCHIJJEIJJJJJIJJJIJJJJJJI
@4341615/1
cgacgaatgatgtgataaatatacctgcacacacgcatttttaaatttaa
+4341615/1
@?1DDDDDHHHFBHGFHIIIGHIIGIIIIIIIIIIIIIGIIGIIIIIIII
@4341616/1
cgacgaatgatgtgataaatatacctgcacacacgcatttttaaatttaa
+4341616/1
BC@FFFFFHFGHHGEHIJJJIIIJIJJJJJJJJJJJJJIJJJJJJJJJJJ
@3347405/1
agataatattgatgattataattaataactagtgcctaataatagtgtat
+3347405/1
?@<AA?DDFF<<AEGAH<CBCIAI@FCFF@HGHHBAEHAGFGGIGHGIII
@5361019/1
ggcattcatgcagaaccgattaagaaaggggcagacaacttcatgtacaa
+5361019/1
@CCDFFDDHGFGHJJIJIGFHIJJJJJIIGDGGIIJIEHGIJGIGFIIIF
@3846183/1
caatcctataattatccatttcctgtaattctggtttctctatagttttg
+3846183/1
@B@FFFFFGGHHHIJJIGIIGIIIEHIHHIJJJJHIIIJIJIJFGFHBEI
@1302224/1
cgaacttccatagattcaaatgaagtaaacaacatacgtttttcatttaa
+1302224/1
@@@FFDFFGGAFF@AFBHGHIIGIG<CHHHHIIIAG>@GGIIIIIHIIIF
@1302577/1
cgaagaaagacgccaaacattcggcagccaagaacttgctggatctcttg
+1302577/1
@C<DDDFFFHHDFIJJJJGIJIJIFJG?HIJJJJJFIIJIJIJJIJJIIJ
@4856911/1
ctggttttttcaaatttgttcagcaactcacggaaacaagttgagaaatc
+4856911/1
@@@D:BDDFF>FFIEGIBEFEFIIFFFIFEIIIBFIIFFIFGFFIFFI>D
@2351412/1
gggtgactccagaagatgatggtatataagatgcaggaattggaggagga
+2351412/1
?@@DDFFDBFDBDGAHAE<IGHAFFHADFH@HCHDGHIIEHIGCHIHIIG
@5363671/1
ggccatttttgtgatgtctcgaatttcctaaacct
+5363671/1
@@@D?DDDFHFFF@EG<E:EF>DAFH4C?AFH?E9
@3349236/1
agatcgataaaaaaatatcgcaatattagaaattttcaaatattcttcgc
+3349236/1
CCCFFFFFHHHHHJIGIGHHIJJJJJIIJJJIJJJJJJJIIJJJJJJIJJ
@1304488/1
cgaagacgaataaagtatgtgttcaccaagagaagaaagctatacagtag
+1304488/1
:?;4=@BDFHBDHI@2ABACFCGHGHIIIGCDDHBBFGFHIIIIIIGEHB
@3851035/1
caatgtcaaagagaaggatagcaactaattttacaagctatactttgcat
+3851035/1
@@CDDDFFHHHHHHIJJIIIJIIJJJJIJIJJIJIIJIIJIJJJJJJIGJ
@1305194/1
cgaagagggactaccacacgaaaggcagttcaccatcgcttgtcatgtgt
+1305194/1
@@@DBDDFHFGFHIJIIGGGIJJIJFGIGIIGIJJIJCHGIDDHGGIFFE
@832859/1
caatagctcaaaagggaacaatttttgtcgagttattgatttcgaggaat
+832859/1
@@@BBADDFGHHGIJI=@GFCHHGEEECFGEHBGIEIJHGCBFFCHIIII
@832860/1
caatagctcaaaagggaacaatttttgtcgagttattgatttcgaggaat
+832860/1
BBCADFFFHHHGHIIBEGGGIIJJJJG@GHHF<FDFGB4BFHC>1BG@GH
@5851024/1
tggaacgaaattaaacacgctgagaaagctatggttgagtgaaaaaggtg
+5851024/1
BCCDFFFDHHHHHJJJJJJJJJJJJJJJJJIJJJGHIIJGHHIJJJJJCF
@4350115/1
cgagaacttccagaaaaaggaaaagaaattttgtgcatgagccaag
+4350115/1
=?<71@:BF<D><EEHHG6B;ACEC@FHCGHG4:CGGBGDB<BDGG
@4350116/1
cgagaacttccagaaaaaggaaaagaaattttgtgcatgagccaagtact
+4350116/1
@@@?ADBDDBD<??FHHI<G>FHIFDHIIIIIC1?:DHIIIGGHGCFHII
@4351753/1
cgagaatttgaaaagcgagcttcatgatcccctgaagaatatatcttgaa
+4351753/1
@@7B?DFFHFDHHIGEBEHHHIIGGGIHHIIIIIIIIGGIIIICGHIG?D
@2839316/1
ttaagctctatggtcagagaattactcattatgttttataagtcaacagg
+2839316/1
B?=DDFFFHHGHHGHIIGGIJJJJJJJJJJJJJJJJJJJJJIJJIJJJJI
@5367824/1
ggcgattggtcaatgttttttcttcgatgtcc
+5367824/1
@@@DDDDAF2A?F4C<EGFIIDFHFCFFDGFI
@5853336/1
tggacatcgaagaaaaaacattgaccaatcgccaccaatgcttggtgcag
+5853336/1
CCCFFFFFHFHHHJJJJIIJJHHHIGIJFHDGHIJGHHGHJIJIIGGGIC
@308283/1
agaaacattgtgaagacatgaagctttccatgatctttgactctgtgcag
+308283/1
CCCFFFFFHHHHHJJJIJJJJJJJJJJJJIIIJIJJJJJJIJJIIFHIJJ
@2362311/1
ggtcggaaaagtgactcccgaacaagccaatcagaccaacggaacgcccg
+2362311/1
@<@DDDFDDD;<CGGCFHGD@ADEGEGCHHIGIHIGGBFIBFCA@E>GHE
@5369336/1
ggcgtctttcttcgatcttccggttccggtggccaccagatcgttgttaa
+5369336/1
CCCFFFDFHBFHCB?EFFHDHEHAHGIIIDFHAH@GIACGGGG=FDFHGC
@4354590/1
cgagccaatcttccgataccgcgtgttccttaacaacgatctggtggcca
+4354590/1
@B1BDDFFHHHHFIIIIJJJIJJGIHIJJJIJJIJJIIICHGIGFDGIID
@4354591/1
cgagccaatcttccgctaccgcgtgttcctt
+4354591/1
@@<DAADDHDHFDHEFAHHHG?810?BFD4B
@1875363/1
cttagtgtcaatagtgctgccgttacttcctcaagcgctggtaacgcttt
+1875363/1
@@@BDDD?FCDAFHFGEGGGJJIIJGIIHIJIJJJGJJJGG?GGIHIJII
@4355393/1
cgagcttcatgatcccctgaagaatatatcttgaagaactattatttttt
+4355393/1
???1ADDDF?DD?DGIGHE;G@@FGFHGGGGHED@GGHIGGHIGIGGHGI
@4355778/1
cgaggaataatacgaacttccatagattcaaatgaagtaaacaacatacg
+4355778/1
@@1ADDFBBFABDAGHEGHEH@FHIIIIIHIIIGIICDHDHGIIIIIIID
@1310761/1
cgaataccgattctcagccgagctgcccagtttagtggccaactcttcgt
+1310761/1
@C1?DDEFFDHHFIGIIGJGHHEHGFGICHAEIIJGIHGH9?FHICCH<7
@841468/1
caatgtgtttaaatttttgtcgagtcaaaagcgaagaatatttgaaaatt
+841468/1
BB@A4=DDFHHHHJJJJJIIIIIJIIJJJJJJJJJJIJJJJJJJJJJJJJ
@841559/1
caatgttattctaaaaagaagactgctaaacgttaaattttaaaagcctc
+841559/1
=BB4=ADFHHGHHJJJJIJJJJJJJJJJJJJJJJJJIJJJJJJJJJJJIJ
@5856800/1
tggagggtaacaatctgccttctacatttgcgag
+5856800/1
??@1=:<DFFFA?FCG>B:<AEHEE>HHEHIEF:
@3862786/1
cacaaaactcatgatacttttcaaattttcttttaaatttcatattctca
+3862786/1
@@<DFDFFHHHHHJIBBGHHIHIJHGGJJJIGEIHF@FHHGIJJJJIJJC
@1312632/1
cgaatgtcaaacagaatctagccaaacacacatagtacctctccacaaaa
+1312632/1
=??DD;2=A??D:3<EFFEHEIFBEABFCGD7FEFBBFCDFGED4BGEGF
@1313760/1
cgaatttgtctgaagattttaaatggccttccttaaatttcggttggagc
+1313760/1
@@@FFFFFFHHBDHEDHHIJIJJJJJJJJJIJIJJIJJJJJJJHIJJIIJ
@5859850/1
tggcaagtcaaagaagctagccaagagaatggcggctc
+5859850/1
CC@FFFFDHHGHGGIIJJJFGIJJIIGIJJIJIIG@6@
@5373287/1
gggaaaagtattatgagaatatgaaatttaaaagaaaatttgaaaagtat
+5373287/1
@@<BDFFD=CDBDFGIIGGGIIIIGHHGHIIIIIEHIIGGHIIIIIIBFH
@4358843/1
cgagtagatagctttagaggtaatacactattattaggcactagttatta
+4358843/1
@@@DDBEBBBFADHHEGGFHGGIIJJGIFIGGIJIJJJJJJJIIHIJJJJ
@3360839/1
agcagttaagagttgtttatgaaattccaaatttgcccagttctaga
+3360839/1
@@CDFDFFHHFHBGIGHJCAHIIJIJJJJJIJIJJJJJJJFHJJIJJ
@2844624/1
ttaccttctacttaccacttagcagaacccgataaagcgttaccagcgct
+2844624/1
@;?ADDDDHFFFHBFBFGIIIGIEGIEIIHGBIIIII@FFHGIIIIIEIG
@2845009/1
ttacgatttatctagagcaactccgacggaagctatacaagtggtcgata
+2845009/1
CCCFFFFFHHHHHJJIIJJIJJJJJJJJIJIIJJJJJJJIJGIIGIJIJJ
@3863392/1
cacaaaattcgttctacatatgaaacatgtcagttatatattcaccttta
+3863392/1
8@<DFFFFGHHHHIJJIJIIJJJJJJJJJIHJIJJIJJIJJJJJJIJJJJ
@3863393/1
cacaaaattcgttctacatatgaaacatgtcagttatatattcaccttta
+3863393/1
@@@DDD??FBDDFD?EHFI>HCH?CFH>G<AAB?ECGDEFFHHHIEHHGG
@3362253/1
agccaaacacacatagtacctctccacaaaaagggaaataaacaaggatg
+3362253/1
BC1BDFFFHHHHHJJJGHIJJJJJJJJJJJJIIJJJJJJJJJIGIHHIJJ
@5861503/1
tggcattcatgcagaaccgattaagaaaggggcagacaacttcatg
+5861503/1
??<1:;DBDDDBDI<CEE6FEIDEDEII<8?0?<@1BDDDE<4B==
@5861915/1
tggccatctgcgggacatgcacatctcttggagccagccaatgggattgc
+5861915/1
@@@FFDDFHG>FFJBHIJIFIGGIHJHIIGIEHIEIIIJIJIFGGEIJJI
@3865934/1
cacaaagtttcacagttccacaaaacgctgaaaaattccgtcggcaagaa
+3865934/1
@<?DFFFDHHHHHJJJJJJJJJJJJJJJJIJJJJJJJJJJIJJJJJJJJF
@1881638/1
cttattgcgtctttgctttggtcactttacgcgcgaaaaccattatgttt
+1881638/1
@B?DDFFFHHHHHJIJFIJJIHIJJIJJJJJJJJJJJJIIJJIJJHHHHH
@1881727/1
cttattgtaatattcctccatagttcttacatccttgttt
+1881727/1
@@@?DDDADHBDBHFHBEHEGHI<FBFHCHCHEGHH<:CG
@3364111/1
agccgagcccttggcttccttcggagttttgcctgttccgtagcagacgg
+3364111/1
CCCFDFFFFHGHHJJGJ@FAAFGGIBFGGI>?DECDFIIGHHIIJGIIIG
@317457/1
agaagatgatggtatataagatgcaggaattggaggatgagggtacgaag
+317457/1
B@B?DEFFHHHHCGHIJJJJJJJJIJJHIIIJJHIJH3DGIIGDFHIJIJ
@318366/1
agaagctagccaagagaatggcggctcacaa
+318366/1
@B@DDDDFHFHHHIIGGIJIEHIIG0?9BDG
@3868032/1
cacaaattatgtcaaattttgacatttatgtaacatgtgtgcttaagtgg
+3868032/1
CC@FFFFFHGHHGIJJJJJJJIJJJJJJJJJJIJJJJJIHIJJJJIGIIE
@4362695/1
cgatactgaatgtaattttttatatagtgccccg
+4362695/1
@@@DD:B4DD>:A?C><FEHFICHA<F?@FGEEG
@3868890/1
cacaacagcaacatcaaactgttcccccacaacagactggtcccccacaa
+3868890/1
@@@BDDADFHHH?EGIJECHEHEHFHIJEI??FH?@FHHBBDHGGGHGHC
@1318127/1
cgacagagaggttatccttgggggaagaagccaaattgctctactctcaa
+1318127/1
@C@ADFDDDDHCDGGIJJJJGGIFGJIBEECHGIGIHGFGIGHJGIJJJJ
@1886061/1
cttcaagatatattcttcaggggatcatgaagctcgcttttcaaattctc
+1886061/1
B@@DFFFFHHHHHJJJJJJIIJJJIIJJJIIIIIIIJJJJJJIJJJJJJJ
@848466/1
caattctttaacagaagctgtctgctgcctatcctgaggcctacgctgtt
+848466/1
B@@DDFFFHHHHHJIJJJJIJJJIJJIIJJJJIJJIIJJJJJIIJJJJIJ
@1320413/1
cgaccacttgtatagcttccgtcggagttgctctagataaatcgtaatct
+1320413/1
@@@DDDDDHDCD:E:<EF>EEGGGBI:?B9?B<D@BGEDFEDD@?BFE<=
@5379357/1
gggagtgatgccgcgacggctcagcaactcctggaggacgctgacgggag
+5379357/1
CCCFFDDFHHGHHIJIJIIIJJJIIJIJJJIJJJJJIGHHFFDDEDDD;B
@3870602/1
cacaacttcgttcaagcctggtgacagatg
+3870602/1
;?;DDD:DD1<CDEEBEI<?B<?CEEE><C
@4881455/1
cttaaataaagtgtactttattgaaaaattagtaaaacataatggttttc
+4881455/1
@@@BFFDDHHD<DCFGGIIEHIGHHIIIEHICEFHIIIGGGIECIDHIII
@4364037/1
cgatcccaaatcgaagctacaacaatgttgtcttactttgcgaactatgg
+4364037/1
@@<DDDFFHHFHGIIHIIGHIIIIEHIHIIIIIIIIIIIIIIIIIIIIII
@3871822/1
cacaagggcagcaaaaaggtgcccaacaacagcaaacgggtcgaaatgaa
+3871822/1
CCCFFFFFHHHHHJJJJJJCGHHIJGIJJJIJJJJIIJJFFFHIIJJIII
@4365655/1
cgatgatatgatatgtatttattatattgtgaaaagggagcatttatttg
+4365655/1
@@@DABADHFBFBGDCGGIIHIIGIGHIFDHHHIIIGIIHIEGIIIIIII
@853701/1
cacaaaattcgttctacatatgaaacatgtcagttatatattcaccttta
+853701/1
@@@;DDABFHFBBGDDHHCHIIIIIIIEIDHHEF>FHGGI@@GDGIBFBA
@1322899/1
cgacgaatgatgtgataaatatacctgcacacacgcatttttaaatttaa
+1322899/1
@@<DFFFFACFD?FFHGIEGIGIIIIIIIIIIIIIIIIIIIIIIIIIIII
@1322900/1
cgacgaatgatgtgataaatatacctgcacacacgcatttttaaatttaa
+1322900/1
@@?DDDD?AB<B?EGEHGHGHHHBHIHGGGDCGBHEGIGIGGIBBFGCGG
@2851593/1
ttataatcatcaatattatctatcgatactgaatgtaattttttatatag
+2851593/1
:114ADD?CC8D<CFFD<?FHHIIE9F?@FH@<FG?FGIFCFFDGIIIIB
@2851950/1
ttataccgttaaccttataacttcttctagaactgg
+2851950/1
=@@7BDDD?BFHD@?AE<?@ADHGH<F9C49C@F>3
@4883608/1
cttaaatttaaccgaaatatagaatacaccccttaatcagctacaacagt
+4883608/1
B:=4ADFFHHHHHIIJJJJJJIJJJJJJJJIJJJJJJJJJJJJJJIJJJB
@4883609/1
cttaaatttaaccgaaatatagaatacaccccttaatcagctacaacagt
+4883609/1
CC@DFFDFHFHBFA@HIECFHGGIGIIHIJJJGIIJIIIIGIIJIJJGG?
@4883611/1
cttaaatttaactgaaatatagaatacaccccttaatcagctacaacagt
+4883611/1
CCCFFFFFHGHHHJIBGHIGGGGJJIGJJJIJIJJIJJIJIJJJJJJJID
@5872204/1
tggtcaatgttttttcttcgatgtccacgtaggttacctcgaaggattgt
+5872204/1
:=;4=BDDDDFHHIIIIIIIGIIGHIIIEFDEHFGIIIIIIIIIGCHFII
@5382663/1
gggcactatataaaaaattacattcagtatcgatagataatattgatgat
+5382663/1
@@@ADFFFFHHHHIIIAEECHGIIIGEFHIIIHIIIHGHGHIIIIIGIBI
@5382733/1
gggcagacaacttcatgtacaaatacctcaccttacaaaataaaatacgg
+5382733/1
@7<DDAADDFFHHEHE><IBBHHIIHIIIIIGI>FEGI>DBBFGHIGI?;
@3369386/1
agctgctagaagaggacggcatttatgatccaaaagaaattcccatgagg
+3369386/1
@@<DFFDFHHFFF@GGDGIDHGEHICGGIHIGIIJEHEHJGIIJJIGJHG
@2377611/1
gtaaaatcttgcttcatgattgaaaatttgcaag
+2377611/1
@?@BDD>BFD:AFFBF?EHEEB3FEEFGEHB@<A
@2377612/1
gtaaaatcttgcttcatgattgaaaatttgcaaggtttggaggagttgta
+2377612/1
BB@FFFFFHHGHHJJJJJFIIIJJJHJJJJJIIJJGHGIIIIJHH?DD?F
@2378213/1
gtaaaattagttgctatccttctctttgacattgcttgtggtcacttttc
+2378213/1
@=?BDEEFDBAFAHEIIIIIIIIIIIIIIHIGIIIIIGGG?DFHIIFIII
@2855040/1
ttattcgtcatcgctccccacgagcgtttctttagtctgtatattttctt
+2855040/1
?@<DDDEDDHDDHGCFGIIGGEG@DFDDGEBHIDFHIJEHIIIC@CG@FG
@4366996/1
cgatggagaattttttgattcagtgctgattctgcacacattcgatctct
+4366996/1
@@<BDDFD>DFFGIIIIHIIIIHHIIIIIIIIIIIIIIIHHIIIHIIIII
@4366997/1
cgatggagaattttttgattcagtgctgattctgcacacattcgatctct
+4366997/1
@@?DDFFDDHHHHJJJGGIJIIIHHIJJJJJJJJJJJIJHHJJJGIJJJJ
@858319/1
cacaaattatgtcaaattttgacatttatgtaacatgtgtgcttaagtgg
+858319/1
@8@DFFFFHHHHHJJJJJJJJJJJJIJJJJJIJJJIJIJGIHIJIJIHJG
@1329837/1
cgactttcacttcattctatcggcctttcttctctttgccgtattttatt
+1329837/1
@@1B;DB?=AFFBCCFAE@BBGIEIACHEFGF@FFIF@@FE?@FFGI@FB
@858941/1
cacaaattttggataacctatccaggactgattatatagatttgaacaaa
+858941/1
C@CFFFFFHHHGHJJJIJJJJJJIJIHHIJIJJJJJJJJIIJJJJJJJJJ
@2856785/1
ttcaaacattgaagccagatcgataaaaaatatcgcaatattagaaattt
+2856785/1
==@11BDDHAFHHIIIIGEBE?CGGFHHGIAHGCD7DAHEGEGIICHHII
@1330387/1
cgagaaatgaccttagcagacctcttgataggagagatttggaagttttc
+1330387/1
@@<ADDFDBHFHHGGHIIIJIJFIGJJJJIJGFHEG?@FGHIIII<FEGF
@4886636/1
cttaagcacacatgttacataaatgtcaaaatttgacataatttgtggac
+4886636/1
?@@;DDFFDHHHHIGIHJJJIHJJJHJJIJFHGGHHHIIJABDBGIIGGI
@329355/1
agagaaaccagaattacaggaaatggataattataggattggatctatga
+329355/1
B@<DDFFFHGHHHJJJIJJJJJIJJJIJJJIIJJJJJHIIIJIJJJJJJJ
@4371388/1
cgcaaaggtaaaatcgttctagacatactttatgctcttgacatttcgtt
+4371388/1
@CCFFFFFCFHHHJIJGEGHJJGHIJJJIIIJJGIJJJJJIJJIIGCGHI
@4887784/1
cttaagtggcttaccttctacttaccacttagcagaacccgataaagcgt
+4887784/1
?@@FFEDFHDFHBDGIIIGBEGGGHCHGBFBFHGEIIGIIIIIIIIG4@F
@4887785/1
cttaagtggcttaccttctacttaccacttagcagaacccgataaagcgt
+4887785/1
@@@DDD=BBFFFDGHFGGI>BAHGHIIIIIIIDG<;EHGIGEAEBEHCGC
@2380963/1
gtaaacgtcagtttgtgttttcaatgcatcgataagacgaatggtaaagc
+2380963/1
CC@FFFFDHFHHHJIEDFGIIJJJJJJJJJJJJIJJIJIJJJJIIIJJIJ
@330445/1
agagaatggcggctcacaagatgtggcaatccttgcaggatttacccgtg
+330445/1
@@@DDDDDHFFH61@?B3?3;:D:BF=BGBEG@C<><B;6=FGG;CG85@
@4372289/1
cgcaaatgtagaaggcagattgttaccctccacgg
+4372289/1
=@?D;@DDFFA?F@F<CEFHBBHGEHIIFGHE@CA
@3877072/1
cacacatgttacataaatgtcaaaatttgacataatttgtggacataaag
+3877072/1
BC1DDFFFHHHHHJIJJIJJJJJJIJJJIIJJJJHGJJJ9CFGGIIGIIJ
@4372364/1
cgcaaattatgtcacataaatgtcaaaatgccacataatttgcaaaattt
+4372364/1
=@@DDDBDFHHHHJJJJJJJJJJJJJJJJIJJJJIJJJJJJJJJJJJJJJ
@4889060/1
cttaatcagctacaacagtcaacatttcccacctttttcactcaaccata
+4889060/1
B@=DDFFFHHHGHJJJJIHHJJJJJJJJJJJJJJJJJJIJJJJJJJJJJJ
@861781/1
cacaagctcaatacaatccccacattccaccccaatctagccactcttat
+861781/1
@@@FDEBDHHDDCFHGHIIJJIJGJJJJJJJJHDCGHGIEIIIIJJJIEF
@862100/1
cacaagggcagcaaaaaggtgcccaacaacagcaaacgggtcgaaatgaa
+862100/1
@C<DFFDFGHGGHJJJIIGCGGIIGHIJIIIIIIJIJIDB?AHHIJJEII
@2383411/1
gtaaagtgaccaaagcaaagacgcaataagtgatacaagaaaatatacag
+2383411/1
@B@1DDADHHHHHJJJJJJJJJJJJJJJIICFHIEIJGIJJJJJJJJIJI
@866592/1
cacacacgcatttttaaatttaaaaatttattcaagtcaaaaataatatg
+866592/1
CCCDFFFFHHHHHJJJJJJJJJJJJIJJJJJJJGFGGHIIIJJIGHIIII
@2389511/1
gtaaccgcaaggggcacggaccacttcacggaaatctaccgacagagagg
+2389511/1
@?;ADDDDHHHHHJJJIGHGIIGIJIHEGIIBGIIGGHGGIJIHEFEFFB
@3878297/1
cacacgcatttttaaatttaaaaatttattcaagtcaaaaataatatgta
+3878297/1
CC<DFFFFHHHHHIJJJJJJJJJJJJJJJJJJJJJIJJJJJJJJJJJIII
@3878346/1
cacacggcaacaaaaagtgataatggatacaaatttgactactgtatagc
+3878346/1
@@1DDDFFDHHHHIIIGAECHGGIIIIIIII@CHIIIGIIIIGIIGIIIG
@4374488/1
cgcaatattagaaattttcaaatattcttcgctttt
+4374488/1
??;4A@BDDD?DFI@CGE4IFI@AEF?HCDGBDB?C
@3879662/1
cacacttttacttcagctacttgaaccgtacgtcaaatgtcgcaaattat
+3879662/1
@@8DDDDDHHHHGIIIEIHIEFIICH@:AFCHDGDH9?DHHDG:@GFHGE
@869881/1
cacacttttacttcagctacttgaaccgtacgtcaaatgtcgcaaattat
+869881/1
@@@FDDFFHHCFHAGGI>@AF4CH>F@FFBFG?C::?BF?BFAG<FD?FF
@869882/1
cacacttttacttcagctacttgaaccgtacgtcaaatgtcgcaaattat
+869882/1
@C@DDFFFHHHHHJJJJJJJJJJJJJIIHGJJIIIJHIIIHIIGIGHJII
@869883/1
cacacttttacttcagctacttgaaccgtacgtcaaatgtcgcaaattat
+869883/1
C@@FFFFFHHHHHIGIJJIJIJJJJJIJGIGHHHJIIIGDAFIIJDIJJI
@869884/1
cacacttttacttcggctacttgaaccgtacgtcaaatgtcgcaaattat
+869884/1
CCCFFFFFHHHHHIIJJJJJJJJJJJJJHHIJGHIJJJJIIJIGFFCGII
@5882449/1
tgtggacataaaggaaagaaaaaaaat
+5882449/1
;??DDBDBF?F<CB:EGB9FHHGGIG;
@2863781/1
ttcacatctgttaaaggcaaatatgatgtaatctttgtcgtcgtaccaaa
+2863781/1
CCCFFFFFHHGHHJJJIJJJJJJIJJIJIHIIJJJJJJJJJJJJJJJJIJ
@1335898/1
cgaggaaataatacgaacttcaattacacaaattagtacaactcctccaa
+1335898/1
?@1ADDDFDFFFBBGBGAFHHGIGIIGIIIIIIIIIGGGIGGGIIIIIII
@4376200/1
cgcacattcagcaggttttttaacagtttgaaaaccttgataaatggaac
+4376200/1
@@1=BDDDDFDDDEE:ACFGFCEHGFCGFFEIIFFFIBBF@DDFFFC@DF
@1338804/1
cgagtagatagctttagaggtaatacactattattaggcactagttatta
+1338804/1
?@;DADBDB?FDDFH>E@HI3AHHGGIJJJIIGIJJIJIIIJFJHIJJII
@1338805/1
cgagtagatagctttagaggtaatacactattattaggcactagttatta
+1338805/1
?@;DADDDF?FDFIIDFFHHCFIGIGIIIIIIIIIIGIIIIIIIIIIIII
@1340088/1
cgataaagcgttaccagcgcttgaggaagtaacggcagcactattgacac
+1340088/1
?@@DDFD?FDA=F?EFEGEGGHEGGIIH>?@G>G60@:D=BAHI9F8=@@
@4893103/1
cttacatccttgtttatttccctttttgtggagaggtactatgtgtgttt
+4893103/1
@CC?DFFFHHHHDGIEHIJEJJIIIJJIFGIEHFHI?FFIIIJFIFHFHI
@2392455/1
gtaagatatcctaaactcacttttttccgaaaaaatatcgcaatagctca
+2392455/1
@@BFFFFFHHHHHJJJIJJJIJJJJJJJJJJJJJJJJJJJJJJJJIIJIJ
@335186/1
agataagtgccttcccaatatttactcgatcaggagaagttagtgt
+335186/1
?BBADDFDHHHHHJJJIJJJJJIJJIJJJJJIJJJJJIJIGJIJJI
@5394569/1
ggtaaatcctgcaaggattgccacatcttgtgagccgccattctcttggc
+5394569/1
CCCFFFFFHHHHHJIJJJIJIJJJJJJJJJIJJJJJJJJFHIJJJJJJJI
@875616/1
cacagtcatagatccaatcctataattatccatttcctgtaattctggtt
+875616/1
CCCDFFFFHHHHHJJJJIJIJJJIIJJJJJJJJJJJJJJJJIIJJJGJGI
@876312/1
cacagttccacaaaacgctgaaaaattccgtcggcaagaagttggccgat
+876312/1
CCCFFFFFHHHHHJJJJJJJJJJJJJJJJJHIJJJJJJJIIFHIIJJJIJ
@5890108/1
ttaacaacgatctggtggccaccggaaccggaagatcgaagaaagacgcc
+5890108/1
CCCFFFFFHFHHHJJFHIJJGIGJIGIGIJIGGIJIIIJJJJJJIJJFHE
@3884629/1
cacaggtaaacagttgtacagtagaggataaaccaattgagcacactttt
+3884629/1
@;?D?DDDFHHHHEIIEHHJJHJIIJJHIHIJJIIJJJIJJJIJGIIIIG
@879208/1
cacatctcggatcttgctactaatattcgattcgataggtgctttgtctg
+879208/1
@1??DDDDHFFHFIIGEIIHIIIIIHHHIIIIIIIIIII?FFHGGIGIII
@3886166/1
cacagttccacaaaacgcttaaaaattccgtcggcaagaagttggccgat
+3886166/1
BC@FFDDFHFHHGIGIIJIJJCGIGIICDHGGGGGFHGIJIGHGIIIJJJ
@2868564/1
ttcaggtaaaatcttgcttcatgattgaaaatttgcaaggtttggaggag
+2868564/1
CCCFFFDFHHHHHJJIJJJIIJJIIJJJJJJJJIJIJIJJEHIJJJJIHI
@3887688/1
cacatactttattcgtcatcgctccccacgagcgtttcttta
+3887688/1
@@@FFBDDHDDFH<EECGGHGGEHGGHIIEHGDDFG<?BDF4
@3378428/1
agggaagggggcggcccccatcccaacagaaggggtaaccgcaaggggca
+3378428/1
??1;?DB;?8CF6@@FEFFE>DBDDC?@@BBB@8?8;?ABB6@B@BB507
@5395089/1
ggtaaccgcaaggggcacggaccacttcacggaaatctaccgatagagag
+5395089/1
@CBDFFFFHHHHFIJJJIGIGEHGIIIJIJJIJJJIIJJJJJJEHEFEFC
@4383107/1
cgcatttttaaatttaaaaatttattcaagtc
+4383107/1
@@7?DFFFHGHHHJJIIIJJJJJIJJFHGBCA
@1342882/1
cgatatgtcaaacgacgacattgagcaacttacgtattttctatgtcaca
+1342882/1
@@@?DDDAFFHHBFH@<EHHIIDCDEGHDFDGHICEEFBFGIGIHGGGFH
@2399122/1
gtaattctggtttctctatagttttgtcatacgtttttgaggcagcaaat
+2399122/1
::?D?ADDDHCFHIGIIJIEGEJEEGIGIJI@GCFIHIJHGIGCFHEHGI
@2872146/1
ttcatgtacaaatacctcaccttacaaattgaaatacggcaaagaga
+2872146/1
CCCFFFDDHHHHHHIIIIJJJJJJJJGGHIEEHIGEGIGGIFIGIJI
@2401993/1
gtacaacctctatactttgcatcaaataaatgctcctttttcacaatata
+2401993/1
@@CFFFDDFFHFDFFHGIGFIJGIIHIIJIJGDHGFHGEEGIIJEHIJJI
@3889236/1
cacatcttgtgagccgccattctcttggctagcttctttgacttgccag
+3889236/1
@CCDDDDDDHHGGHIEA@GDFHIEGHIHIIGBGGI<FHIHECHE@FHCD
@3889237/1
cacatcttgtgagccgccattctcttggctagcttctttgacttgccagt
+3889237/1
@@@?DDDDFCFFDHIEEGG@HEHIIICHDEHIIIG<FGIGAEFGGGBHGG
@343377/1
agcaaagacgcaataagtgatacaagaaaatatacagactaaagaaacgc
+343377/1
<@<=B>3;ADFDDEDH>2ACEBFHICHCH;F@DGHIIIIBFHHGBDHIII
@3890221/1
cacattcagcaggtttttttaacagtttgaaaaccttgataaatgg
+3890221/1
@?@DDBD8::CDBHBEFBFEHHE>GHCCFHC?DHDDGA<09DDDC<
@1909760/1
cttcgaggtaacctacgtggacatcgaagaaaaaaacattgaccaatcgc
+1909760/1
@@@FFFDFDHDHHIJGICAFCGHHHIIJJJIJJJJJFIGIIIJFIJGH@C
@1909761/1
cttcgaggtaacctacgtggacatcgaagaaaaaacattgacc
+1909761/1
@@@7BDDAHH>?BGHF@A?;FGIIH@FH?GD?GEGAHHD>??B
@1350410/1
cgcaaaggtaaaatcgttctagacatacttt
+1350410/1
@@@DDDAD?FFHF>ACEGA1<CH<BB?E?EH
@1350411/1
cgcaaaggtaaaatcgttctagacatactttatgctcttgacatttcgtt
+1350411/1
@;;DDDFFFFHHGGFHHIHGIIIIIIIIIIIIIIIIGIIIFIIIIIIIIG
@1910456/1
cttcgatcttccggttccggtggccaccagatcgttgttaaggaacacgc
+1910456/1
CCCFFFFFGHHGFIDHBHGGEEGEGEGID?;BEEGHEEF>F<BFHGGEHG
@1351327/1
cgcaaattatgtcacataaatgtcaaaatgccacataatttgcaaaattt
+1351327/1
CCCFFFEFHHHHHIIIGIIJJJJJJJJJIIJJJJJJJJJJJJJJJJJJJJ
@884266/1
caccaatcaggtggtgacatcgttcgatgacaaagtgatgggcaatccca
+884266/1
CCCFFFFFHHGHHIHHGIHHIJGHGIEGIGHIGHICFGCCGDHHIGIGJI
@887049/1
caccaattgtacagaatggttgttctgcttcaccaatctgcataccgctt
+887049/1
?=?D1ADB>CDDBEEIIII::A3AF@<EC<FEIIIIIIIIF<:DCBDDA@
@5400823/1
ggtcaatgttttttcttcgatgtccacgtaggttacctcgaaggattgtt
+5400823/1
?@1ADDFDDHHHHJHGIGCEFGHIIHIJCHGECHFGHBGEGHEBFHIGCH
@5401064/1
ggtcacttttcgcgcaaaggtaaaatcgttctagacatactttatgctct
+5401064/1
@@BDFFBFHHHHHIJJJJIJGHIJJGDFGIHIGIJJIIGIJJJJG>DHJJ
@887444/1
caccacattatgaaattactcatagtgtcacgggaactca
+887444/1
8:==DADDF<<CBDC?EB:?3<4:A3A3AC?CF<FB=:9<
@348348/1
agcagctgtaccaaaaacgtgctggataaaggcaaaacccataccaagca
+348348/1
@;;DB;?DFHH?C<?DCFGAF9;FG39EGG@<3CGGICC=DFH@BFG>1=
@4384492/1
cgccaagggtttccagacgttccagattaacgatgtcattggctttggca
+4384492/1
@@@ADDFFHFHFHIEHEGIIIIIIIIIIIIIIIIIHIIIIGGIIIIIGII
@5402014/1
ggtcgatattgttttacgttgtgctccttcacaaaatctacttcaagtgg
+5402014/1
=B1=BDFFHHHHHJJJJIHIGIIJJJIJGIJIGIIJIGHIIJIJHIIIII
@4385222/1
cgccaattgagttttcgagcattttccggaaaagaagattgcaccccgaa
+4385222/1
@8?DFFFFHGHCFHJJIIJFEIIJJJJJJJJJJGIIGIIJJJIJJJJJJJ
@4385223/1
cgccaattgagttttcgagcattttccggaaaagaagattgcaccccgaa
+4385223/1
@@@FBDDFDCF<DHIGGEGEEHIIIIIGIGHIIHEHIIIIGGIIIIIGBH
@4385224/1
cgccaattgagttttcgagcattttccggaaaagaagattgcaccccgaa
+4385224/1
@C<DFFFFHFFCFHIDHGE8GHHIIIIIIGIIIFIIHGHIIGIIIIIIIH
@4385225/1
cgccaattgagttttcgagcattttccggaaaagaagattgcaccccgaa
+4385225/1
B@@DFFFFHFHFHJJJJIJJJJJJJJJIIJJJJJJJIJJJFIJJHHJJJJ
@3388068/1
agtcacgagaatttgaaaagcgagcttcatgatcccctgaagaatatatc
+3388068/1
=?1=BDDDF?HHHIGFHIIIIIIIIIIIIIIIIIIIIIIIIIIGIIIIII
@350935/1
agccaatgggattgcccatcactttgtcatcgaacgatgtcaccacctga
+350935/1
@@C?DDFFHGGGFHIJJIGIJJJJJJHIJIIIIJHGHIIGIIJJJJJJJB
@4387369/1
cgccatccacgagccaatcttccgctaccgcgtgtt
+4387369/1
@@@ADDDDHFFHH1EGIIIIIBHEE@@?D?@:?6@F
@1354893/1
cgcacattcagcaggttttttaacagtttgaaaaccttgataaatggaac
+1354893/1
@C@ADFFFHHHGGII?GHIIIIIIIIIIIIIIIIIIIIIIIIIIIIIIII
@1912410/1
cttcgcttttgactcgacaaaaatttaaacacattgcattattgatttcg
+1912410/1
@@@?D?@DHH?BFEB7D>BFGHIGGHIIIGGICHIGGHCHIIGEFAFHHG
@1912411/1
cttcgcttttgactcgacaaaaatttaaacacattgcattattgatttcg
+1912411/1
@@@DDDDDHHA7CEC;CAGGIEH@FHGIIFGDFGHCEHIIGHHGBFGIGE
@1912781/1
cttcggagaatcacaaaactcatgatacttttcaaattttcttttaaatt
+1912781/1
CCCFDFDDHHFDHGJIBIGGIJIIJJIGIIJJJIGHIJIEGIJIIIIGII
@1912859/1
cttcggagttttgcctgttccgtagcagacggccactggcaaagtggata
+1912859/1
B@@DDFFFDHHHGJJJIGIIIIIIJJJJGJJIIIJJJIJIGHJJBFGGIJ
@4908017/1
cttatacgcagtggtctcaatcgcaacagacatctacgaacgtctacagt
+4908017/1
CCCFFFFFHHHHHJEHIJJJJJIJJJJIJJJJJJIJJIIJJJIJIJJGGF
@3390165/1
agtgaccacaagcaatgtcaaagagaag
+3390165/1
::1ADD4BCD?D?:A<:<A<F::<3F?C
@3390224/1
agtgactgccgccacactcggtatatgttgcgaatcagggctggga
+3390224/1
:?14ADEFFHHHHGHGIIIGI:CECGEDGCE@DHAGDEHIEEBGH2
@2407882/1
gtactaatttgtgtaattgaagttcgtattatttcctcgaaatcaataat
+2407882/1
@@<DDEFDFHGHHFFGGIHGEHJIJGIIJJIJJJIJGIIHIGHIIIIIJJ
@2407883/1
gtactaatttgtgtaattgaagttcgtattatttcctcgaaatcaataat
+2407883/1
C@BFFFFFHHGDFEHIJJIJ<IJIJJHJJJIJJJJJJJJIJJJJJJJJJI
@2408149/1
gtactatgtgtgtttggctagattctgtttgacattagaagagtaaacgt
+2408149/1
BCBFFEFFHHFHFIJJJJJJIJJJJJJJJJGHIGIIIJJJJJIIJJJJIB
@2409906/1
gtagaaaatacattacttagaagatgttatagtcta
+2409906/1
B@CFFFFFHHHHHIIJJJJJIJHGIJJJJJJGHIIJ
@5899972/1
ttagacttcaaagccgctggtgacaaagagggttgctcccagttccattt
+5899972/1
CC?DFFFFHHHHAGHEGGIICFIIJJJIIJJJHGGIBHIIJJIIJIIJGI
@5900078/1
ttagagtccactgggatttcatagatttgatattcaataatttaacaact
+5900078/1
@@C?DBADFDHHDHGBGHIIGIIIHHGGHCBAFIG@ECFEIIGGIBHGD?
@355914/1
agcgttttgtggaactgtgaaactttgtgggactgctggttgcccaactt
+355914/1
@@<DDDDDBCDHBGGIGCHCHIIIIIIHGIIIIIIIIIIGHGIIIHIIEI
@4910250/1
cttatcgatgcattgaaacgcaaactgacgtttacttttcgaatgtcaaa
+4910250/1
CCCFFFFFHHGHHJJJJJIHIJJJJJJJJIIJJIJJJJJJJJJJIIJIJG
@4910251/1
cttatcgatgcattgaaacgcaaactgacgtttacttttcgaatgtcaaa
+4910251/1
CCCFFFFFHHHHHIIJIIHIIIJJJJIHJJJJJIJJJJIIIJIIJDHGHE
@4391035/1
cgccgattgagttttcgagcattttccggaaaagaagattgcaccccgaa
+4391035/1
@CCF?DDDDHHHHGI9@GGHIGGGICBDD<DFECGIF;F@?FFHGGGIII
@3901302/1
caccattctatgaaatggaacacgaagagggactaccacacgaaaggcag
+3901302/1
CCCFFFFFHGHGHIJJJJJJIIJJJIJJJJIJJIJJIIJIIIJIJIIIJJ
@4911913/1
cttatgttgttgaaatgtgttaaattttagtgtaattaattttcatagaa
+4911913/1
B@@FDFDFHGHHFIJJJEHHIJJJJIJJIJHHIJJIJJJJJJJJJJJJJI
@4392650/1
cgccgttctcttggctagcttctttgacttgccagtgccaatttcgcgg
+4392650/1
@@<DDDFFADBHBHIEFEHCHCGIIHGHHH<CGDH9DFH@@FHHHGG@F
@4915329/1
cttcaaattagttatcaaggaaatacttcaaagtcccatgaattcaccat
+4915329/1
CCCFFFFFHHHCFHGIIJJJIJJJJJJJJJJJGFHIIIJIJJJJJJJJJI
@4915707/1
cttcaacaagaggaaggagcgcaactttcttccagttcacaatcagattc
+4915707/1
BB:DDFFFHGHHHFGGIGGGIJIIIJJJGIIJJGIIIIIHIJJJJJIIJJ
@3905553/1
caccggaaccggaagatcgaagaaagacgccaaacattcggcagcca
+3905553/1
C@@FFFDFHHHHDHIGIIJIJIIIJJJJJIFIGIGIJIJGGGIHHFF
@892995/1
caccccttaatcagctacaacagtcaacatttcccacctttttcactcaa
+892995/1
@@@ADDDDFBHHHBHGIIGGIIG?FFHHHHBHIIGIGHGGFGCBDDDGHD
@892996/1
caccccttaatcagctacaacagtcaacatttcccacctttttcactcaa
+892996/1
CCCDFFFFHHHHHJJJJJJJJJJGHJJJJJJJJJJJJJJJJJJJJIJJJJ
@1920528/1
cttctctttgacattgcttgtggtcacttttcgcgcaaaggtaaaatcgt
+1920528/1
@@@DDDDFGDBDDEHBGEFDEFGFHEHIHGGAEGGB?FHDHBGFGG<8BB
@5903321/1
ttagtggtttttttctaaaatcaatttacatattatttttgacttgaata
+5903321/1
?@<DBB=22AAFFGADEEHIE@F<CFFGFFEFEFFIIFC>GIIDD??0?B
@5904998/1
ttatagttttttgcatttttattcggcttattgtaatattcctccatagt
+5904998/1
@@?DADDFHHHH:?EFGHGIIIIIHGHHDCHGIAGDHEHIGIIIIIIGID
@5905110/1
ttatatagtgccccgatgatatgatatgtatttattatattgtgaaaagg
+5905110/1
=@@4=ADDFHHHHJHAGGCCGHDFEICHICHHIGGGHGGIIBGHIJIJJJ
@1923840/1
cttcttcccccaaggataacctctctgtcggtagatttccgtgaagtggt
+1923840/1
1?1==BDDFHHHFIIGIGCDFHEHGGGHIGH?@FBFHGGIGBDBHH??B8
@5906816/1
ttatgtgacataatttgcgacatttgacgtacggttcaagtagctgaagt
+5906816/1
=@@4AADDHHGHHIIIHIAHGIIIIIEGIHHIIIIIIIIGFGHFGIIC>9
@5907656/1
ttattatattgtgaaaagggagcatttatttgatgcaaagtatagaggtt
+5907656/1
B@;DBDFFHHGHHJJJJIJJIIIJJJJJIJJIIIIJJJGJHGIJEHIHBG
@2886119/1
ttccttcgtaccctcctcctccaattcctgcatcttatataccatcatct
+2886119/1
BC@FFFFFHHHHHGJJIIIGGJIGDHHG>FHGHB@FCGHGEGD>BGGIJI
@2416581/1
gtaggctttcgtttatgctacaattagagcaactaa
+2416581/1
@@CFFFBDHBH;FHEHHE@BEHGEFFGDHHEG?:9C
@2886725/1
ttcctttatgtccacaaattatgtcaaattttgacatttatgtaacatgt
+2886725/1
CCCFFFFFHHHHHJJJJJIJJJJJIJJJJJJJHIIIJJJJJJJIJIJJJI
@4917451/1
cttcaagatatattcttcaggggatcatgaagctcgcttttcaaattctc
+4917451/1
@B=BDFFFHHHHHJJJIJIJJJJIJIIIIIJJJJIJIJJJJJJJJJJJJJ
@4921441/1
cttcacggaaatctaccgacagagaggttatccttgggggaagaagccaa
+4921441/1
CCCFFFFFHHHHHJJJJJJJJJJJJJJGHJIJJJGJGIJJGIIJJJJHHH
@1363244/1
cgccaattgagttttcgagcattttccggaaaagaagattgcaccccgaa
+1363244/1
@@1DADBDBDB<FHIBDCFGAGHIIGIEGEHGIDFH;FDHGGIIIIIG>H
@1363245/1
cgccaattgagttttcgagcattttccggaaaagaagattgcaccccgaa
+1363245/1
@CCFDFFFHHF:DGGBEHGGEIIIGGIIIIIIGGGH>BCFBDHGIIIIII
@3402143/1
ataaagtatgtctagaacgattttacctttgcgcgaaaag
+3402143/1
8?@BDDB;FF=?FFF>DEEIIFFIIIFHEHFF@GFIIEBF
@5417575/1
gtaaaatcgttctagacatactttatgctcttgacatttcgttaaagaac
+5417575/1
@@@FFFFFHHHFHEHGGEGGHIIJCECHHIIJJGEIGIIHJ?FHHE>DF;
@5417576/1
gtaaaatcgttctagacatactttatgctcttgacatttcgttaaagaac
+5417576/1
CCCFFFFFDHHDFIEHEGHEGIJJCGIIGGH@FFGEHIGHJHGIJJIGHH
@5417725/1
gtaaaatcttgcttcatgattgaaaatttgcaaggtttggaggagttgta
+5417725/1
CBCFFFFFHHHHHJJJJJGIIIJJJIJIJJJJJJJGHIJJIJJGGBGHFH
@5418357/1
gtaaaattagttgctatccttctctttgacattgcttgtggtcacttttc
+5418357/1
@@@FFFDDFDDFHJJGHGHGIGJJIJIIJJJGGGIGHI@GGDHHIIGGHH
@3404143/1
ataaatcttcttaagggtttgaagtatcatgttgaaaccatgggtatata
+3404143/1
?1=:DDDFHHHHGJJJDGGIJIGIHIIIIIJIJJIHIGJJJIIGDGGGGG
@3404232/1
ataaatgctcccttttcacaatataataaatacatatcatatcatcgggg
+3404232/1
CC@FFFFFHHHHHJJJJJJJJJJJJJJJJJJJJIJJJIJJJJIJJJIIGI
@5913536/1
ttcaacttcgttcagttcttgcaggagatcgctagcgaacaatccttcga
+5913536/1
@@@DFDEFHGHHHJJJJJJJIIIC;FFH@GIJICGIIEGIJJIJHIGIIE
@5914253/1
ttcaagtcaaaaataatatgtaaattgattttagaaaaaaaccactaatt
+5914253/1
@@@DD?DDFFDDBEGIGHG<AAFHHHGIIB?FFEEGEHIEHIGEIHHIHE
@5421094/1
gtaaacgtcagtttgcgtttcaatgcatcgataagacgaatggtaaagct
+5421094/1
@@<DDDDDHFHDHHBCF<FFHEHFHGGIGECFGIIGIIIIGIIBFHIGFH
@5423477/1
gtaaagtgaccaaagcaaagacgcaataagtgatacaagaaaatatacag
+5423477/1
@B@DFFBDFHHGHJJJJJJJIJJJJIJIJJFHIIJJJIJJJIJJJJIJJI
@2901716/1
ttctgtttgacattagaagagtaaacgtcagtttgcgtttcaatgcatcg
+2901716/1
@@;DDBDDFDHHHIIEEIE>@CHGCHGBHGHDDDHIGHCHG@?FBFHHGG
@2904717/1
ttgaaaagcgagcttcatgatcccctgaagaatatatcttgaagaactat
+2904717/1
BC@ADFFFHHDHHJJJGIJJJIJJJJJIIGHIJJJJGIJIIFHIHHFHHI
@4411044/1
cggaaaatgctcgaaaactcaattggcgcacattcagcaggttttttaac
+4411044/1
@@@FFFDDAHHHGGIIIIJJIIGGHFHGGIIGGIDGGGIGIBBHHIIGAC
@1373405/1
cgcgaaaaccattatgttttactaatttttcaataaagtacactttattt
+1373405/1
@@<?DDDDFH?FH@CDCGHIGGHIIIIIIIGGIGIIIIFHGHIIIIIIII
@369402/1
aggtaatacactattattaggcactagttattaattataatcatcaatat
+369402/1
=B@4=DDFHHHHHJJJJJJJJIJJJJJJJJJJJJIJJJIIIJJJIJJIIJ
@903882/1
cacctttttcactcaaccatagctttctcagcgtgtttaatttcgttcc
+903882/1
CC@DDFFFHHHHHJJJJJJJJIJJJJJJJJJJJHG?DF?DFGG<?DD8D
@5920074/1
ttcagcaggttttttaacagtttgaaaaccttgataaatggaacgaaatt
+5920074/1
B1=DDFFFHDHHHJJJJIHIJIJJJJJIJJJJJHIJJJIJJJJJJJJJJJ
@5920174/1
ttcagcccccaccaagggaagggggcggcccccatcccaacagaaggggt
+5920174/1
@@CFFFDFGFHD:GG?EHHGG?BGBHGDAB;?66?9<B>8<?BAC8?@@0
@1939627/1
cttgatgtccatatttctgtcaccaattgtacagaatggttgttctgctt
+1939627/1
B1BDDFFFHGHHHJJJJJIJJJJJIJJJJIJJIJJGIIJFGHIIJJJJJG
@905321/1
cacgaagagggactaccacacgaaaggcagttcaccatcgcttgtcatgt
+905321/1
B8=B?DDDHHFGHJIJJIIGJIJIJIJIIGIJIIIIJEIIIIJIDHIIIC
@5921749/1
ttcagtcccgaataccgattctcagccgagctgcccagtttagtggccaa
+5921749/1
?@1B?=A=DFFFFBGEFIE;ACCE9EF?C0@09BFD8;8BFCEEFEFFB@
@907366/1
cacgacgaatgatgtgataaatatacctgcacacacgcatttttaaattt
+907366/1
@7;DBDDDDBBH>F<CDHECH@HHI@EFCGAGGHCAFHGI>8?DHGIIIG
@907367/1
cacgacgaatgatgtgataaatatacctgcacacacgcatttttaaattt
+907367/1
@CCFFFFFHGFHHECFADGHIIJIJJJJIJJJJIIJIIIJJJJJJJJJJJ
@3912161/1
caccttacaaaataaaatacggcaaagagaagaaaggccgatagaatgaa
+3912161/1
BCC1DFFFHHHHHJJJJIJJJIJJJJJJJJJJJJIJIJJJJIJJJJJIJG
@3912162/1
caccttacaaattgaaatacggcaaagagaagaaaggccgatagaatgaa
+3912162/1
@;@?DDD:2CFHHEGFIDAAE7@EEFF3;9D@;;DA9?D6:F@GCIHAC9
@908246/1
cacgagccaatcttccgctaccgcgtgttccttaacaacga
+908246/1
@C@DDFDFDFHHHEEHEEECFGG<D:@@?FFBGIIIIC@@;
@909621/1
cacgattcataaaagtaatataaccttagatttcgaggcaaattgattga
+909621/1
@C?DDFFFHHHHHJIFGIJJJJJJJJJIJJIIJJIJGHHIJIIJIJJJJJ
@909623/1
cacgattcataagagtaatataaccttagatttcgaggcaaattgattga
+909623/1
@<@DBFFFFHFHGIJCFGIGJIJIGHIJJIFJJJJFHFIJJJGHGFHIJH
@4413026/1
cggaaatctaccgacagagaggttatccttgggggaagaagccaaattgc
+4413026/1
@@C?DDFDFHGHHIFIIGJIDDDHGIIJFEIHGIJJIEGIJIHIIGIGEH
@4413701/1
cggaacataaaagcacggtggcaaccaattatcgtgaggatcaaattttg
+4413701/1
@;?;DDDDFFHHFIIIIIBEGIIGIIIIIIIIIIHIIIIGGIIIIIIIII
@2426914/1
gtcaaaattaaatcaatatggcgactgagaggcaaacaaatgttatttta
+2426914/1
CCCFFFFFHHHHHJJJJJJJJJJIJJJFIGJJIJJJJJJJJJIJJJJJJJ
@2427158/1
gtcaaacagaatctagccaaacacacatagtacctctccacaaaaaggga
+2427158/1
BB@FFFFFGHHHGIJJJJJJIJIIIJJJJJGJJIJJGHFGIIIJJJIGII
@4414596/1
cggaagatcgaagaaagacgccaaacattcggcagccaagaacttgctgg
+4414596/1
@@CDDFDFFHHFHGGIAAEB@FHIIGGIIFHEHHBEHGICGGHIIBCGCD
@2429467/1
gtcaaatgtcgcaaattatgtcacataaatgtcaaaatgccacataattt
+2429467/1
@?=DDDEFFFHFHJGGIJJJIJIJJIGIIJIGIHIIJIGIJJJGGGIJJI
@2429509/1
gtcaaatgttgcaaattatgtcacataaatgtcaaaatgccacataattt
+2429509/1
CC@FFFFFDHHHHJJJJJGIIJJJJJJJJJJIIJJIJJIIJJGIIGJIIJ
@375180/1
agtatcgatagataatattgatgattataattaataactagtgcctaata
+375180/1
@@?BDFFFDBHGFJIIJJJFIIIIIJJIIJJIJJJJIGIJGDHIIIIGII
@1376016/1
cgcgcgtaaagtgaccaaagcaaagacgcaataagtgatacaagaaaata
+1376016/1
@?@=1?DAFHDAFBGAF@@?9?F>CFE<G@F?DHGHEGHECGDCECG@@F
@1376017/1
cgcgcgtaaagtgaccaaagcaaagacgcaataagtgatacaagaaaata
+1376017/1
@@@?DFDFHHHFHIIJJJJJJJJJJJIIJJIJJIJFHHJIIJIJJJJIJJ
@1376468/1
cgcggaatttcaacacatgacaagcgatggtgaactgcctttcgtgtggt
+1376468/1
@@@=DDDFBH?FDFEHBEGEFFHEGDEEHIHG<??B@EGEHHGG@DHGGC
@1376469/1
cgcggaatttcaacacatgacaagcgatggtgaactgcctttcgtgtggt
+1376469/1
CC@AFDDDHHHFHJJIIJJJJIHFGEHIJJFHIIJJJIIJJIHIHGGIIF
@1947314/1
cttgcttcatgattgaaaatttgcaaggtttggaggagttgtactaattt
+1947314/1
?1=B=DDDDDFDHGGHIIIIGHFGGFHCHIDHGHGGGGGFEBFHII<GHI
@1376935/1
cgcggcatcattcccaaatacgaactggtccaaatcgagggcgccatcca
+1376935/1
@@@DFFFFGHHGHJJIJJGIJIJJJJJGGHFHIIGIGEHIJJJJIAEHHF
@3415931/1
ataatacttttcccggtttgttctgaaacaaacatcactgtgatgaaaaa
+3415931/1
@@C?DFFFHGHHHJGBEEG=EGFDDGHGIIJJIEGIGIIIDFGGIGGIII
@910854/1
cacgccagtatacagggagtggcgaaaccaacaaagtattgtaccttgtg
+910854/1
CC@FFFDFDDHHHIJJJJJIIGGGIJJJIJJIJIIJFHIIJHIGHGIJHI
@3416162/1
ataatagtgtattacctctaaagctatctactcgttatataatcatcatt
+3416162/1
CC@DFFFEHHHHHJJJJJJJJJJJJJJJJJJJJJHIHIIJGIJJJJJIJJ
@3418036/1
ataatcatcattcaaacattgaagccagatcgataaaaaaatatcgcaat
+3418036/1
??==AADBF?FF?GEHGIHIIIIIIDF?BHAE@CFEDHCGHHEGCB1;F@
@2907150/1
ttgacattcgaaaagtaaacgtcagtttgcgtttcaatgcatcgata
+2907150/1
@C@DFFDFGHHHHJJEFGIJJEGEIJGIIIGCFAHIHIIGHIJIIIJ
@4418569/1
cggaccacttcacggaaatctaccgacagagaggttatccttgggggaag
+4418569/1
@@@=DDBDFHH?FFIGHIGGIIIIGIFIIGIDGI@FHIIIIIIIIIIEHH
@2909634/1
ttgatgattataattaataactagtgcctaataatagtgtattacctcta
+2909634/1
CCCFFFFFHHHHGJJJJJJJJJJJJGIJJJJJJJJJJHHHIJJIIJJJJI
@2433381/1
gtcaatagtgctgccgttacttcctcaagcg
+2433381/1
11?D7;?D=CDDDBE8CEEE9@49AEFID@;
@4932843/1
cttcatttgaatctatggaagttcgtattattcctcgaaatcaataactc
+4932843/1
@?@DADDDA<FDDEAFFH@GGEIFGHGHIFHIHGDEDFHIHEGIIGIBEH
@1378254/1
cgcgtaaagtgaccaaagcaaagacgcaataagtgatacaagaaaatata
+1378254/1
CCCFFFFFHAFHHJIJJJJIJJJJJJJJJJJJJFHJJIJJJJJJJJJJJI
@3919216/1
cacgattcataaaagtaatataaccttagatttcgaggcaaattgattga
+3919216/1
@@@DDDFFGHFHHIIHGIDIIIIIIIIIIIIIIIIICFHDHI>BAGFGGE
@3919217/1
cacgattcataaaagtaatataaccttagatttcgaggcaaattgattga
+3919217/1
CCCFFFFFHHHHHJIAGIJJJJJJJJJJJIJJJIJJIIGJJJJJJJJJJI
@3919218/1
cacgattcataaaagtaatataaccttagatttcgaggcaaattgattga
+3919218/1
CCCFFFFFHHHHHJJGHIJJJJJJJIIJJHIJJJJJIIIFGIJJJJJJJG
@4936963/1
cttccctgagcatcatgagggtcacttatccttgctgagaagctctctgg
+4936963/1
BB=DDFFFFGFHHJJJJIJJICEHHHHIIIJIJJJJJJJJJJJJIJIJII
@917630/1
cacgtaggttacctcgaaggattgttcgctagcgatctcctgcaagaact
+917630/1
B@@FDDFFHHHHHJJJJJJJJJJJJJIJJJJIJJJIJJJJJJJJJIHIIF
@1382144/1
cgctccgggcgttccgttggtctgattggctt
+1382144/1
@@@DFFFFHFD@DBG6?GGEGEHIGHIGIJJJ
@4424676/1
cggagttttgcctgttccgtagcagacggccactggcaaagtggatagct
+4424676/1
@@@DDBDDHDBHHIBGGIIFGFIGGIIEIIIGGHGIIIIIF0?BAFHGGG
@384235/1
ataaaaatttatagttttttgcatttttattcggcttattgtaatattcc
+384235/1
CCCFFFFFHHHHHJHJJJJJJJJJJJJJJJJJJIIJJIJJJIIJJJJJJI
@2437106/1
gtcactttacgcgcgaaaaccattatgttttactaatttttcaataaagt
+2437106/1
@@@FFFFFHHHHHIJJJIJJJJJJJJIHIJJJIJJIJJJJJJJJIIJIJD
@2437220/1
gtcacttttcgcgcaaaggtaaaatcgttctagacatactttatgctctt
+2437220/1
CC@FFFFFHGHHFGGBGCG?FFGHAGHGGGIIJEGIJJJEIJFHGGHIJJ
@2914227/1
ttgcttgtggtcacttttcgcgcaaaggtaaaatcgttctagacatactt
+2914227/1
@CC?DFFDHGHHGJIJJJJJJIGGIJIJ:DGHJEFGGHGGCGGGHIGGII
@4428073/1
cggcaacaaaaagtgataatggatacaaatttgactactgtatagctttc
+4428073/1
CCCFFFFFHHHHHGHIJJJJJJJJIJJJJJJJJJJJIJJJIJJJIJJJJJ
@1385910/1
cgcttgaggaagtaacggcagcactattgacactaagaaatcacagagcc
+1385910/1
@@@ADFEDHGHGFHIIIIIIIC>EDGGE<<DDFCHICHEGDGGHE<F@;D
@3923666/1
cacggattttatcaatcggccattcgaggctggaagcc
+3923666/1
CC@FFFFFHHHHHJJJJIJJJJJJJJJHIBGGI;B;;F
@1386989/1
cggaaaagtaacgcccgaacaagccaatcagaccaacggaacgcccggag
+1386989/1
?@1=A?D?<CFFBHIIIIIIBDGGCGHGGEH@EHGHGIIIIIBGGAEBDB
@1387056/1
cggaaaagtgactcccgaacaagccaatcagaccaacggaacgcccggag
+1387056/1
CCCFFFFFFHHHHJJJEHIIHJCGEHIIJJGGHGIJJJGFHIHIIJG4=B
@5441807/1
gtaattttttatatagtgccccgatgatatgatatgtatttattatattg
+5441807/1
@?@DDFFFFHDAF>D@AEGEGCDFHGFD<?C4?CDBF94BGI>GGHGGEC
@5442418/1
gtacaactcctccaaaccttgcaaattttcaatcatgaagcaagatttta
+5442418/1
@@@ADFFFHHHHHIJJIJIJJJGIIJJJJJJJJJIJJJJJJJJJJJJJJJ
@2443057/1
gtcatcattactgcaatcatctatactctcagggtcttcatccgatttta
+2443057/1
@@@DDDDEHHGHFGIJIIJJJJJJIEGIIIIIJICGGIIIGIII?GHIIE
@2443264/1
gtcatcgctccccacgagcgtttcttt
+2443264/1
C@CFFFFFHHHHHIIIIGEECDH?9DE
@1387345/1
cggaaacaagttgagaaatcctttagttttccttttttattcggtataac
+1387345/1
@C@<DFFFGGBHHIIBHIGHGGIIEHHIIIIIIIIIIIIIIIGHDHHFHI
@4941611/1
cttcgacttttttactatttttgtatgcacaaaattcgttctacatatga
+4941611/1
@@@DFDFFHHGHH?FF>GHGIIBCGHIIGIIIHHIIIIGGEGIFIIIGCH
@4942566/1
cttcgatcttccggttccggtggccaccagatcgttgttaaggaacacgc
+4942566/1
=@1=DDDDHFHHDHBHIIIIIIFDGIGIFGIIIIGGGIIIIIFHGIIIII
@2923713/1
ttgtgattctccgaagagtatgtctcgaaagacttcgactttttactatt
+2923713/1
@@@DDFFFHGHHHJIJEG?CHHHIGHEIIGGFHGIGGGHEHIJJCDHIHI
@5447226/1
gtacgcaagaataagattatggaaggaataacacgggctaattttaacaa
+5447226/1
CCCFFFFFHHHHHJJGIJIJJIJJJIHIGIJDHIIIIJJIIJIJJIIIGG
@5448527/1
gtactatgtgtgtttggctagattctgtttgacattcgaaaagtaaacgt
+5448527/1
=?<DDEDFBH:AAFHIIIIGHGIIIII@AFHBHHIGEHIIGDHIEA>GH?
@1960794/1
cttggtcggaaaagtaacgcccgaacaagccaatcagaccaacggaacgc
+1960794/1
?@@7DDBDDHHHHB<AEFD??C8FHE@F;?;BB??F8CHIIIID;@AE<B
@3926227/1
cacggttcataaaagtaatataaccttagatttcgaggcaaattgattga
+3926227/1
@@@FFABDFHFHGGHAFEHGHIIFGGIIHEIBHIIIGBHEEHGH?D?FHD
@3927195/1
cacgtaggttacctcgaaggattgttcgctagcgatctcctgcaagaact
+3927195/1
@?@DD;BDDD<CDFB@@FCCB3A9<<CEFEE@<DEFEFDFF>BF@A=BB<
@5936738/1
ttcctcgaaatcaataactcgacaaaaattgttcccttttgagctattgc
+5936738/1
B:?BDFDFGHHHHJJJJJJJJJJJJJJJJJJIIJJJJJJJJJIIJIJJJJ
@5936739/1
ttcctcgaaatcaataactcgacaaaaattgttcccttttgagctattgc
+5936739/1
CCCFFFFFHHHHHJJJJJJJJJJJJJJIIIJIJJJJJJJJJJJJJJJJJJ
@389793/1
ataaaggaaagaaaaaaatgtcaaaattttgcaaattatgtggcattttg
+389793/1
<@7DDFD?HHGFHIIIIIHIFBFIHIIIIIEIIIGIEGHGDFEEGIIIHE
@390229/1
ataaagtatgtgttcaccaagagaagaaagctatacagtagtcaaatttg
+390229/1
CC@DFFDFHHFHHIIGJIIJJJJJJJJJJGIJJJJIJJDGHGHIJJJJIJ
@2446777/1
gtccaaatcgagggcgccatccacgagccaatcttccgctaccgc
+2446777/1
@=@DDDDD?FHFHIIGBGIIIIGI?FDBGIIIIHGAG<F8BEH6A
@927629/1
cacttattgcgtctttgctttggtcactttacgcgcgaaaaccattatgt
+927629/1
CC@FFFDFHGHHHIJJJIJIJIJFFHCHEHJGGIJJJGIJJIJJIGHFHA
@3430747/1
atagaatggtggtggccatctgcgggacatgcacatctcttggagccagc
+3430747/1
@@;DDFFFHAFH@FHGIGGHIIIGGG<GEHIGEIIEHGIEHIIIIIIGIG
@1395017/1
cggacgggtagatagaaaatgattagtaccatttaacttggcattaacct
+1395017/1
@C@DFFFF@DHDFIGGIJJIJIGJIJCGIJJJJJJJJIJJIIIIJJJIJI
@3432966/1
atagctcaaaagggaacaatttttatcgagttattgatttcgaggaataa
+3432966/1
@@@DFFFFHHFHGG?FGIJJCHGHJ<EGGHIIJCGHIIJGGIDGEGCHII
@2925072/1
ttgttgttgaggaggagcagactgctgttgtctcgctcgaggttgttgct
+2925072/1
@@@ADEDDFHHHFHJGGFIJIIIIIJIJIIIIJI<H=CE:FGDFHFGHGG
@4950859/1
cttctccaagtttgtgctgggcaaatcaatcaatttgcctcgaaatctaa
+4950859/1
B?B4BDFFHHHHHJHIJIIJJIHJJJJJJJJJJJJJJJJJJJJJJJJJJJ
@3932608/1
cactattgacactaagaaatcacagagccccgggcccagatggcattcat
+3932608/1
=@B4=DDFHHHHHJJJJJJJIJJJJJJJJJJJJIIJJJJIJJJJJJJJJG
@3932756/1
cactcaaccatagctttctcagcgtgttt
+3932756/1
@CCFFFFFHHHHHJJIIJJJIIIIF<2CE
@2926672/1
tttaaaatttaacgtttagcagtcttctttttagaataacattgacattc
+2926672/1
?@@;BDDDBFFFHJGDGIIIIIHIJIIJJIJIGHIIJIIGHIIJJJIIIG
@4952881/1
cttctgaacaatattcaaatagttcaactacagcagctgtaccaaaaacg
+4952881/1
B=BDFFFFHHHHHJJJIJJJJJJIJJJJJJJJJIJIJJJIJJJJJJJJJJ
@396583/1
ataacaagaaaccttcgattgccgcggtggtaggttccatggacgcccat
+396583/1
CCCFFFFFHHHGHJJJJJJJJIJJJII?DHFBGIJJIJGGIEGGBGAHHF
@5941586/1
ttcgataggtgctttgtctggttaactttagtgggaaggtttaggtattt
+5941586/1
@@CDFFD6CADFFHGGIIIIIC@HHCHGEGDBHCCG@GGDAGIIIIIHII
@5941587/1
ttcgataggtgctttgtctggttaactttagtgggaaggtttaggtattt
+5941587/1
@C@FFFFFHFHHHJJJIJJJJJJJJJJJJJIHIJJJJJJHHHIJJDGGIJ
@4434663/1
cggcagccaagaacttgctggatctcttggtcggaaaagtaacgcccgaa
+4434663/1
@@<DBDADAFAFBBFIBB4?FFHIIFCHIEGIEEAFGIGFGIGGG6FGG<
@932155/1
cagaaacgtcatcatactagacttttcccattgaatccaagagattctca
+932155/1
CCCFFFFFHHBFFGGGHEFCGHIIJJIJJIIJIJJJIJIJIJJDCIGIID
@5453525/1
gtagatagctttagaggtaatacactattattaggcactagttattaatt
+5453525/1
BB@FFFFFHHHHHJHIJFHIJJJJIIJJJJJJJJJJJIJJJIIJJJJJJJ
@5454495/1
gtagatttccgtgaagtggtccgtgccccttgcggttaccccttctgt
+5454495/1
@?@D?DBDBDDC;AA22<BAE@C88<AFGE@??DE@D?BBFF=B@=BB
@5455350/1
gtagccatcaaggaatccagggtacttcaagaccatcacactaccacgtc
+5455350/1
B=BDFFFFHHHHHIJJJJJJJJCFGHHJIJIJJIJIIJJJJJJJJJJJFG
@2456366/1
gtccgctatttggtacgacgacaaagattacatcatatttgcctttaaca
+2456366/1
@@7BDFFFHHHAHEFGIIIIIIIIIIFHIIIHIIIIIIIIIIIIIIIIII
@398172/1
ataacattgacattctataaagacgttagagaggttcactaaaaaatatt
+398172/1
CCCFFFFFGHHHHJJJIJJJJGHIIIJIJIJGIIIJCGGIIGFIJJIGEE
@1400123/1
cggagttttgcctgttccgtagcagacggccactggcaaagtggatagct
+1400123/1
@@1:BADFHFBHDGFGGHGCHIJJJGJJHEIBHIJJJBHEGBGI<BFGIG
@1403222/1
cggcaacaaaaagtgataatggatacaaatttgactactgtatagctttc
+1403222/1
@@@?DDDEHHHHDCAFHGHIIGGFFFCHIBHIEBHHHIACFEIIIIJJHE
@1403223/1
cggcaacaaaaagtgataatggatacaaatttgactactgtatagctttc
+1403223/1
BB@7DDFFHHHHHCGGHJJJIJJJJJIJJJJJJJIIIIJGHIJJJJJJIJ
@1403224/1
cggcaacaaaaagtgataatggatacaaatttgactactgtatagctttc
+1403224/1
CC@FDFFFHGHHHFHGGHIJJJIIIHIJJIJJJIJJJIJJIIJJIIIJJI
@5941938/1
ttcgattcgataggtgctttgtctggttaactttagtgggaaggtttagg
+5941938/1
@@@DDDEFFHHGFIEHGIGIHHIIIJEDHHIIJJGHIIIEGGGI?FFHIG
@3938479/1
cactttttgttgccgtgtgcccttgagaaatttgctgcctcaaaaacg
+3938479/1
@@@?DDDDHFHFHIGGG:F9FF@CC<B8??:CG?@CFBHIEEHBBFHB
@401425/1
ataagatgcaggaattggaggaggagggtacgaaggaactggaggataac
+401425/1
@C?DFFFDHHHG;GIIJJFHJFHIHIJJDDHIJIJJIIIIJJJJJIJIJJ
@401426/1
ataagatgcaggaattggaggagtagggtacgaaggaactggaggataac
+401426/1
CCCFFFFFGHFGHJJJJJDHIFHGGHIHGGGIIGCHIIIIGGICHADGGH
@2930241/1
tttaaatttaaaaatgcgtgtgtgcaggtatatttatcacatcattcgtc
+2930241/1
@@?DDFFFGAFHFGBEGEHHDHEHGGHE:EEHGIIEGCHBHIIIIIGGIB
@2930243/1
tttaaatttaaaaatttattcaagtcaaaaataatatgtaaattgatttt
+2930243/1
BB=BDFFFHGHHHJIJJIJJJJJJIJJJJJJJIJJJJJIIJJJJJJJJJJ
@5946145/1
ttcgtattatttcctcgaaatcaataatgcaatgtgtttaaatttt
+5946145/1
?@?DDD;=C??AFHDFH?EGHECH<F?AFCH9CB???CGHF???G<
@1973675/1
cttgttgtttactgtgccagcccacctgtccactgagggaggccacccta
+1973675/1
@CCFDBDEHHGHHJBAHHIIJJJJJJFIFFGFHGDEBGEGHIJJIGHJGG
@5461192/1
gtatagaggttgtacccaaacttttcggggtgcaatcttcttttccggaa
+5461192/1
@B@=DDDFHFHHHHIJJJJJJJJJJJJIGICFGGIGIJJJHIJJJIJFJJ
@944115/1
cagaatctagccaaacacacatagtacctctccacaaaaagggaaataaa
+944115/1
BCC1BDEFHHHHHJJJJJJJJJIJHIJIJJJJJIJIIJJGIJJIIJJJJJ
@5950248/1
ttctcataatacttttcccggtttgttctgaaacaaacatcactgtgatg
+5950248/1
=?14ADDFFHHHHJJJJJJGEEFFGIJIIIJJJJJJBHHGGJJJDHIGHI
@4447994/1
cgggcccagatggcattcatgcagaaccgattaagaaa
+4447994/1
??8D;DD?CF3:CFFFGEEH@EC>?GFB8C@;D?<BFH
@4447995/1
cgggcccagatggcattcatgcagaaccgattaagaaaggggcagacaac
+4447995/1
B@@DDDFFHHHHGJJJJJEHIJJJIJJJFGHEIJJJIJJJJJJIIJJIGG
@946402/1
cagacaacttcatgtacaaatacctcaccttacaaaataaaatacggcaa
+946402/1
CCCDFFFFHHHHHIGIIIJJJJJJJJJJIJIJJJJJEIJIJJIJJJIIJJ
@947765/1
cagacatctacgaacgtctacagttatcctccagttccttcgtaccctcc
+947765/1
@CC7DFFFHHHHHJJJFHGIIIGIIGIIJEGIGHFGGIGGGGGGGIJCHI
@3953419/1
cagaatctagccaaacacacatagtacctctccacaaaaagggaaataaa
+3953419/1
@C@DFFFFGHHHHIDHFHGIJJIJHIJJIJJJJJIJIIIGIJJJJJIJJI
@1406806/1
cggcaacctaaaaccagtattcgatggcagaaacaacctctacaccagag
+1406806/1
@@@FFFFFGHHGHFIIGEHGHIIJJGIIJJJJJJJIJJJJJGJJJJJHJE
@4450658/1
cgggggagatatcgtgatgcggtaatgaaacaacctgttggcgttattcg
+4450658/1
@@@DFF:DABFFFH?DDGGGHIH@BGIGIGIEFHJIGDHGIHHBBBA>AC
@5467817/1
gtcaaaattaaatcaatatggcgactgagaggcaaacaaatgttatttta
+5467817/1
@@@FFFFFHGHHHIJJIJIJIIJJJJIJIIJJJIIJIIJJJJJIGIIJIJ
@1986453/1
ctttattgaaaaattagtaaaacataatggttttcgcgcgtaaagtgacc
+1986453/1
:@14=DDFHHHHHIJJJEIJJJJJJJJJJJHIJJJJJIJJJJJJIFHIIG
@5468692/1
gtcaaagagaaggatagcaactaattttacaagctatactttgcatag
+5468692/1
?@@1:BD?FDHFFIBGBFGCFFGIEHHEH@EHH?DHHII@??DFHIHC
@950972/1
cagacttcgacgatgatcaaagcaacagcgagatcggcgccggacag
+950972/1
@B@DFFFFGHGFFGIIGIJJ<FHGGIIIJGJIJEEDDGGHIHFFBDD
@3958895/1
cagacggccactggcaaagtggatagctgcaccaagcattggtggcgatt
+3958895/1
CCC=DDFFHHHHHJJJJJJCHIIJJJJJJIJJJJJIIIJIJJFHIIJBHH
@5954059/1
ttctgtttgacattagaagagtaaacgtcagtttgcgtttcaatgcatcg
+5954059/1
@??DFDDEHHGHHJGIGIJIIFEHIIHGGGE?FGGIIFEHGIGIJJFJHB
@953372/1
cagagatcgaatgtgtgcagaatcagcactgaatcaaaaaattctccatc
+953372/1
@@@FFFFFHHDHHFBHGHGGEFCEHJJJIIIHJIJIJIIJIIIFICHIJI
@2938647/1
tttagaataacattgacattctataaagacgttagagaggttcactaaaa
+2938647/1
=B14BDFFHHHGHJIIJJJJJJJJJJJJJJJIJIJJIIJJFHGIJJJIJI
@4978607/1
cttgcggttaccccttctgttgggatgggggccg
+4978607/1
@@@DFFFDFHHHHIGIEFA@FHGGECGGGIJJI:
@4979001/1
cttgctactaatattcgattcgataggtgctttgtctggttaactttagt
+4979001/1
BB:4ADDDHHHHHJJJJHIJJIJJJFHEGHIJJIFFIJIIIIJJIJJIID
@5470375/1
gtcaaatgtcgcaaattatgtcacataaatgtcaaaatgccacataattt
+5470375/1
BB@DFFFFHHGHHJJJJIIJJJJJJJJJJJJJIIIJJJJJJJJJJJJIIG
@2941225/1
tttaggtatttgtggtatctgtcgatgttgccagaacgtaagatatccta
+2941225/1
@CC;BD=DHHGHFGIHIIJJJJJIGIIJJJIJJJJJIJGHIJJJJJJJJJ
@4980359/1
cttgcttcatgattgaaaatttgcaaggtttggaggagttgtactaattt
+4980359/1
BB=DFFFFHHHHHJJJJJJJJJJJJJJJEHHJJIJJIJGHHHHJJJJJJJ
@1410506/1
cggcatttatgatccaaaagaaattcccatgagggaatttaaggcatcta
+1410506/1
?<@D;ADDFF?<DGI@EHGHGGGHEGGEF>;?CDHDGFHGEFGFEEHEGA
@1990796/1
ctttccttgttgtccagaaacgtcatcatactagacttttcccattgaat
+1990796/1
==?AADDDHHDCHHGIGEFHBDAEADDFGGHGE<GADGIJGDGHI>GGCH
@416106/1
atacggcaaagagaagaaaggccgatagaatgaagtgaaagtcgaacgtt
+416106/1
?8?DDAFFHHHGHGGEIJJJJJFIIIIJJIIGHHI<FHIIG?<BFBG>6=
@3452349/1
atcaatattatctatcgatactgaatgtaattttttatatagtgccccga
+3452349/1
CC@FFFFFHHHHHJJJIJJJIJJHEHJHIIIJJJJJIJJIJIDGIHJJIH
@4457018/1
cggtactgaaagacactaagattaccaagttgggcaaccagcagtcccac
+4457018/1
BBC4ADDDDHHFDGIJIJJGGJJJJJIJJIIJJJGJIIJGHJIIHIIIJJ
@2474265/1
gtcggcaagaagttggccgatttgcagactctcagcttcaacgccaagga
+2474265/1
@@;?DFFFHGGGHIHJIIJGIIIICDHIHGGIJJIGHCHIIIDFFGIGDI
@1415777/1
cggctcacaagatgtggcaatccttgcaggatttacccgtggagggtaac
+1415777/1
@@@1=DDDHDFF>EFIIIIGCHIEEGIIGGGIIIIIIE@DFHIHGE;BGG
@4981900/1
cttggaagaatttgtcacctctccatattcctttatcaacattcacttct
+4981900/1
BBBBDDDFHHHHHIIIJJJJIJJJJJJJJJJIJIJIJIJJJJJJIIIJJJ
@419470/1
atagaatgtcaatgttattctaaaaagaagactgctaaacgttaaatttt
+419470/1
::?7BDDDFFFF>E:C<EBFDH<HIE@GEIBECEFIFEEFEIE;F9BFFA
@5956658/1
ttcttttccggaaaatgctcgaaaac
+5956658/1
1?84AADBFHA@DGHIBHEHHHHCGC
@2946423/1
tttatttaagaacaggggagaaaagtcacgagaatttgaaaagcgagctt
+2946423/1
@B@FFFFFHHHHHJJJJJDIJJJJJEGHIIIJJJJJIGIJIIJIJJJIJI
@3454580/1
atcacatcattcgtcgtgtaccacatctcggatcttgctactaatattcg
+3454580/1
@@@BDDDDHHHHHIIIHFCBCH@DBDGBGHICBFGI@AGDG@DGEGDGFF
@960787/1
cagatcgataaaaaaatatcgcaatattagaaattttcaaatattcttcg
+960787/1
@@@DDBDDHHHHHGHIHGGG;EHGIJJJIGIJIEIGHICGFGEIGCHGGG
@3456091/1
atcactatttgccttgctctgttctctgtcaaatgtacatgatgacttat
+3456091/1
@@@DBD>DFHBFDB@3BCHHHHIIIDGGHGBEBHFIGGHIGIIGII@FHE
@3456113/1
atcactcccaaatacgaactggtccaaatcgagggcgccattcacgagcc
+3456113/1
@=@DFFFFHHHHGJJJIJIDGJHIIJJIIJIIIGEHIIGHIIIJJJJIIA
@3456631/1
atcactttgtcatcgaacgatgtcaccacctgattggtgatatcagccgc
+3456631/1
@C7DDFFFHFHHHJJJJHIIIIHEIJIJJJJIFHJJJHHIEIIJJJJJJJ
@3456697/1
atcactttttgttgccgtgtgcccttgagaaatttgctgcctcaaaaacg
+3456697/1
@B@FFFFFHHHHHJJJJFHGHHHJIJJGHGGIJJIJJJJJJGIIIJJIJJ
@5958560/1
ttgaagctgagagtctcttcgtcactcgcaaatgtagaaggcagattgtt
+5958560/1
@@@DFFFFFHHHHGIIEGIGIGGJIGIIJJJIIEHIGJJIJHGGGEHIII
@1420492/1
cgggagtcacttttccgaccaagagatccagcaagttcttggctgccgaa
+1420492/1
??1=4@=B<DBDDIBE:8CFEEBECDCEECDEACDDEDBE>DEEDADAAA
@1420510/1
cgggagtcttgctcggcatggaggccatttcttgag
+1420510/1
@@@DADADFF?D?FBGADF>E?CF?F?CGHBBH<9B
@422389/1
ataggattggatctatgactgtgtatcgatagctgttcactttttggtca
+422389/1
CCCFFFFFHHFFHIJJGGIHGGGGIIJCBFFAEB>?F@9DDHHII@D?@?
@4989671/1
cttggctcatgcacaaaatttcttttcctttttctggaagttctcgaacg
+4989671/1
C@CFFFFFAHHBDHHGIJIJIJJJGGIJIJAGIJJICHIIEGGEIGJIJG
@4990153/1
cttggcttccttcggagttttgcctgttccgtagcagacggccactggca
+4990153/1
@CC?DFFFHHFHGBHBG?FHIGGIIIGIIIIGHIIIIIIIIEHHICGGGI
@424103/1
atagtgtattacctctaaagctatctactcgttatataatcatcattcaa
+424103/1
@CCFDDDFHHHGHJJJJJJJJJJJJJJJJJJGIGIIJJJJJJJIJJJJJJ
@1422493/1
cgggcccagatggcattcatgcagaaccgattaagaaaggggcagacaac
+1422493/1
@@@DFFFFHHHHHJJIJJJGJJIIJIIJIIIIJJJIJJJIIJJJJJJIJJ
@1422938/1
cgggcgttacttttccgaccaagagatccagcaagttcttggctgccgaa
+1422938/1
BC7DDDADHGHGHJJHGBGGIJFGHGGIHIGIJDIFHGGJIIIIJIJIGE
@1424626/1
cggggcactatataaaaaattacattcagtatcgatagataatattgatg
+1424626/1
CCCFFFFFHGHHHJJJJJJIJIJJJJJJIGIGIIHIIJJJIIJIEGIJII
@1424627/1
cggggcactatataaaaaattacattcagtatcgatagataatattgatg
+1424627/1
CCCFFFFFHHHHHJJJJJJJJIJJJJJJJHIIJJIIIJJJJJJJJJJJJI
@3458680/1
atcagattcacaagcaggatcaactcaacagctcaatccacctgaggttc
+3458680/1
BCC;DEFFHHHHHIIJJIIIIJIJJJJJJJJJJJJJJIJJIIJJJJEDGH
@4463585/1
cgtaaagtgaccaaagcaaagacgcaataagtgatacaagaaaatataca
+4463585/1
?@:BDDA=CDFHFHIGIJJEGGJGJGIJJJGDHIGIHGIGIJJJJIJJJJ
@4463586/1
cgtaaagtgaccaaagcaaagacgcaataagtgatacaagaaaatataca
+4463586/1
@C@FFFFBFDHHHIIIBFIIGGIJDIIIHIIGCH@GCHIGIJJJIJJIII
@3970213/1
cagatcgataaaaaaatatcgcaatattagaaattttcaaatattcttcg
+3970213/1
CCCFFFFFHHHHHIJJJJIJJIIJJJJJJJJJIJJJJIJJIJFIJIJJJJ
@3459440/1
atcagctacaacagtcaacatttcccacctttttcactcaaccatagctt
+3459440/1
CC@FFFFFHHHHGIHIIJJIJJJJJJGJIJJJJJJIJJJJJJJIICHIJI
@3459441/1
atcagctacaacagtcaacatttcccacctttttcactcaaccatagctt
+3459441/1
CCCFFFFFHHHGGIFHIJIJJJJJJJJJJIJJJJJJJJJJIIJJJJJJJJ
@2951981/1
tttcacttcattctatcggcctttcttctctttgccgtattttattttgt
+2951981/1
=?1=BDDFHBHHHJGJIIIGJIJJGIHHGIGIIIJJFGAGHJJ@FHGJ@F
@424294/1
atagttcttacatccttgtttatttccctttttgtggagaggtactatgt
+424294/1
@@@DDDBDBHHF<CCF@GFHII>HHGGGHIIIEA:CG3CF;B0?FGCDDF
@3971488/1
cagatggcattcatgcagaaccgattaagaaaggggcagacaacttcatg
+3971488/1
?=?1BDDD:<BHH>AFF>EEHHGIG8CC?GEGEAGEDGGEIGGGG@@A<@
@3971493/1
cagatggccaccaccattctatgaaatggaacacgaagagggacta
+3971493/1
?@<A?D>;F><AF3:AF>A?EBHFCHC999F;GDG8?G08B6@79B
@425309/1
atataactgacatgtttcatatgtagaacgaattttgtgcatacaaaaat
+425309/1
@B@DDFFFHHHHHIHIIJJJJJJIJJJJIIIJJJJJJIIJJJJJIHIIJJ
@2952938/1
tttcagttgaaaaagtagcagatagtagaagtgaagcaagacaggctgaa
+2952938/1
?B:DDFDFHGHGHJIFGGHFHIGIJGIIIIICEECGGHIJJJJIJJGIGI
@4993905/1
cttggtcggaaaagtaacgcccgaacaagccaatcagaccaacggaacgc
+4993905/1
@@@DD=B@FHHGGGAFGICHIGHIJJIIGICHIIHJAFIGGIIIIIHFDF
@5962293/1
ttgatttaattttgacatgttagaatgccctattgaaaaccttgtagtgg
+5962293/1
?=B=DDFFHHHHHJIJJIIHJIJJJJJIJIJJJJJGHJJJJIIJJJIJJI
@970943/1
cagcaggttttttaacagtttgaaaaccttgataaatggaacgaaattaa
+970943/1
@@@DDDDAFFHFHBHHI@ACHFGIIIIIIIIGIIIIIGGHIIIIIIIIII
@970944/1
cagcaggttttttaacagtttgaaaaccttgataaatggaacgaaattaa
+970944/1
@@@DDDDBDFHHHEIGGB?CFGIIGIIIIIIIIIIIIIIIIIIIIIIGII
@2488911/1
gtctttcttcgatcttccggttccggtggccaccagatcgttgttaagga
+2488911/1
B@BADDFFHHGHHJJJJJJJIJJJJJIJJJJJJJJIJIJJIIJJJJJIII
@2008372/1
cttttacttcagctacttgaaccgtacgtcaaatgtcgcaaattatgtca
+2008372/1
?@@?DADDBFFHHDGIGIGHIJJIJGJJJJJJGJJGGIJGIGIIGGHHIJ
@5964755/1
ttgcgacatttgacgtacggttcaagtagctgaagtaaaagtgtgctcca
+5964755/1
@@<D;DDDHHHHHIIHIIIIHIIIIIHIIIIIIIIHFHIIIGIGHIEIIG
@2491467/1
gtgaaaacctttaaagatgcgaataatagagaaattaccatccaacggta
+2491467/1
CCCFFFFFHHHHHJJJIIJJJIIJJJJJJJJJJJJIJJJIJJJJJJJJFI
@4471609/1
cgtcagccgccatattgatttaattttgacatgttagaatgccctattga
+4471609/1
@@@D?<BD:CF<<E@GC?DHFCEHIIIEFFIIIFDCEEIFEBDFBBFIEF
@4999081/1
cttgtatagcttccgtcggagttgctctagataaatcgtaatctttcaag
+4999081/1
?@=1BDEDDDFHFHDBFEHAEEFHIIIIIIIIIIIGIIHHIIIIIIIIII
@4999288/1
cttgtatcacttattgcgtctttgctttg
+4999288/1
=?@?==DDDB?FAEH@@FFAEHGHEGII>
@2495133/1
gtgaactgcaagctggtccacttgtacctatgaggttaagaaaccctgaa
+2495133/1
@@@AABDD?FHBHDFGAGGEEHGI?DHFHC@FH>FHIGGCHAAFHIIIHI
@5970859/1
ttgggagtgatgccgcgacggctcagcaactcctggaggacgctgacggg
+5970859/1
@C@?DDFDFHHHHJGIIJIGFHIJJJJJJJJJJJJJIIHFHFFDDDDDDD
@5004142/1
cttgtggtcacttttcgcgcaaaggtaaaatcgt
+5004142/1
?@@;4BBDFB?FD<FDG8<18E?C3?:0:B9:60
@5004143/1
cttgtggtcacttttcgcgcaaaggtaaaatcgttctagacatactttat
+5004143/1
CCCFFFFDHHHHHJJGIGIIIJJJJDHHIJGIIFHIJIJJJJGIJJJJJE
@2496970/1
gtgaatatataactgacatgtttcatatgtagaacgaattttgtgcatac
+2496970/1
@B@1DEFFHHHHHIJJJJJIIJJJJJJJJIIJJJJJJIJJJJJHIJIJJJ
@2958974/1
tttcggaaaaaagtgagtttaggatatcttacgttctggcaacatcgaca
+2958974/1
?@@DAD?DFFFFD:<EE<<AFFB@>EBFFCFI?80?:D<9DFFIIID9FE
@3982849/1
cagccaatgggattgcccatcactttgtcatcgaacgatgtcaccacctg
+3982849/1
CCCFFFFFHHHHHJJJJJIIJJJJJJIJJIJJIJJIJJIIHIJJJJJJJI
@3983892/1
cagccccacaaagtttcacagttccacaaaacgctgaaaaattccgtcgg
+3983892/1
=??4A?DDHHFHFIIIBGGECCFFFEHIAFII>>HIEECGFHFGHGGHB8
@3984274/1
cagccgagcccttggcttccttcggagttttgcctgttccgtagc
+3984274/1
@@<?DDDD<FHBHFBGGGCGDEGIIEHBBGH9A9??FEHHBEC@;
@3986705/1
cagcgcttgaggaagtaacggcagcactattgacactaa
+3986705/1
@@?DADDFHHB;?FEFGEBA@FF<BDEBB4?B<9BDF;;
@2010859/1
cttttccggaaaatgctcgaaaactcaattggcgcacattcagcaggttt
+2010859/1
:B14ABDDHHHHHIIJJJIJJJGJJJJJJJJJJJJJJJJJJJJJJJG8@G
@431237/1
atattcttcagaccaaattaaacaactgattcggatatttaacgattacc
+431237/1
CC@FFFFFHHHHHJJJJJJJJJJJJIJIHIJIIJIIIIJJJJJJJJJJJI
@3987546/1
cagcgtcctccaggagttgctgagccgtcgcggcatcactcccaaatacg
+3987546/1
CCCFFFFFHHHHHJIJHHJJJJJJJJJGIJJIJA@FGDEAEHH7AE=>@2
@3988241/1
cagctacaacagtcaacatttcccacctttttcactcaaccatagctttc
+3988241/1
@C@7DFFFHHFGHJJJJJIGGIJJJJHIJJJJJJIJJJJJIIFIIJJIJJ
@5496665/1
gtccgaataacttattgtaacgatggagaattttttgattcagtgctgat
+5496665/1
@@?DD?DDHFBHHEBHI<FBH;<CEFEG??CGIIIIEFDGHIGBFGHBGI
@432902/1
atattttttcggaaaaaagtgagtttaggatatcttacgttctggcaaca
+432902/1
:=:ADDADCF6FFGGGGGI<CBG?DGGHIG>BGGIJIHEBDBFFGHIGG@
@2499632/1
gtgaccacaagcaatgtcaaagagaaggatagcaactaattttacaagct
+2499632/1
@B@FFFFFHHHHHJJJHIJJJJIJEGHIIJIJJIIJJJIJJJJJIJJJII
@2499633/1
gtgaccacaagcaatgtcaaagagaaggatagcaactaattttacaagct
+2499633/1
BB<ADFFFHHHGHJJJIIJJJJJJJJIJJIIJJJIJIIIJJJJJIJIJJF
@980469/1
cagctatcgatacacagtcatagatccaatcctataattatccatttcct
+980469/1
@?@<DDFFFFFHGJJIIHHIIJGGIEDEHIJJIIJIJJDIIJJIJIJJII
@3470930/1
atccacgagccaatcttccgctaccgcgtgttccttaacaacg
+3470930/1
=@@=DDD?HAFHFIGGE<A1CHEHEG6:?@699B4BBCF=B2;
@5976252/1
ttgtgcatacaaaaatagtaaaaagtcgaagtctttcgagacatactctt
+5976252/1
BC@FDFFFHHHHFIJJJHIIJJJGIIJIJJG;CFFHI=?FHIGIGGIGGF
@5978135/1
tttaaaaatgcgtgtgtgcaggtatatttatcacatcattcgtcgtgtac
+5978135/1
?@?DDDDDHAFFDG@EHGBCHCCEHIEHAGC@GHIIIIIFGC@FDF6?DD
@5978136/1
tttaaaaatgcgtgtgtgcaggtatatttatcacatcattcgtcgtgtac
+5978136/1
@C@FFFFFHGGHGIGGHEGGIJBHIHJJJIIAGHIIDGIIJJDHIIGGHI
@2014945/1
ctttttactatttttgtatgcacaaaattcgttctacatatgaaacatgt
+2014945/1
B@?DBDDFDDHHHJJACEFGIGIHJJJJJIJIIIJIFIGIIJJJIJJJJI
@2963066/1
tttctctatagttttgtcatacgtttttgaggcagcaaatttctcaaggg
+2963066/1
CC@FFFFFHHHHHJJJHJJJJJJHJJJJJIIIJJJJJJJJJJJJJJIJJJ
@2963316/1
tttctcttccgtttttccaaggcctcttccaacattttttcaatttcatc
+2963316/1
=@14ABDEFHADHIIIGHBHGIIICHGIGIIIEFCEHIIIIIIGIIHGII
@5500334/1
gtcctccacaacagcaagctcctccgcaacagcaacctggagcgagacaa
+5500334/1
B@BFFFFFHHHHHJIJIIIJJJJJJJJJIJJGIJCIJIIIIJJJGHGIGG
@5500360/1
gtcctccaggagttgctgagccgtcgcggcatcactcccaaatacgaact
+5500360/1
@@@DDDDBHF?FACCEHEIEIB<<@@DHG8?;=>C=FD;C3=7@C;;=?9
@1437568/1
cgtaaagtgaccaaagcaaagacgcaataag
+1437568/1
??@;D:AADBFFFII9::FHG;@DGIG><DF
@1437569/1
cgtaaagtgaccaaagcaaagacgcaataagtgatacaagaaaatataca
+1437569/1
?<@?DDD:DBHHFIIBGGIIIIIIIIIIIII?FDFHGIIEIIIIGIIIII
@2504030/1
gtgatatcagccgctccgggcgttccgttggtctgattggctt
+2504030/1
@@@DDFFFHFFHFGIIIGHEAGHHIIDGIIIFGIGGIHACGII
@3989702/1
cagctatccactttgccagtggccgtctgctacggaacaggcaaaactcc
+3989702/1
@@@DBFDDHHHDFDHGHEGBEBF@GGEHIJIGG@C?DFEGFFHB?BCB@=
@2506124/1
gtgattctccgaagagtatgtctcgaaa
+2506124/1
@?@DFDDFGHFHDE:F:CHGHIHCBB;8
@4481968/1
cgttaatagacgcacaatacccggcgaactgctggtcagttgcagacatg
+4481968/1
?;:D?DDDFHHFFBHGIBAHBFE?@@FGIIBGHIEIIGGIHBGHCHEHE>
@2021371/1
gaaaaaccgaattctcgtacagtgggatggttgttaaaattagcccgtgt
+2021371/1
@@@DD?:=@@AFHIBH@G=EBBHIAE=?CGHC;@DDG@D>FHII<DG5;@
@3992535/1
cagcttcaacgccaaggacttcaactttgttcagttcttgcagg
+3992535/1
@@?ADEFDHBCADGHBG>GFHHJGFIGHGGBHDIIGIIIDHHGB
@440517/1
atcaaggttttcaaactgttaaaaaacctgctgaatgtgcgccaattgag
+440517/1
@@?DFFFDHHHHHJJJJGHIIEIGHIIIJIIGGIIGEEIDHJGIG@HIID
@5015646/1
ctttaccattcgtcttatcgatgcattgaaaacacaaactgacgtttact
+5015646/1
?=BADDFFHHHHHHIJJJJJJIJJJIJJJJJJJIJJJJJJJIJJFHGJIJ
@986051/1
caggaaaagcccagaagaacgttcgactttcacttcattctatcggcctt
+986051/1
@@@<DFFFFHFHHIBHGIIGEEFGEDHGGGIIEHIHHGIIJIEHGEHJGI
@986052/1
caggaaaagcccagaagaacgttcgactttcacttcattctatcggcctt
+986052/1
CCCDDFFFFDHHHIIJIIIGGFHIJJJJIJJHHJJJIJIJJIJJFGGIGI
@444768/1
atcacgattcataaaagtaatataaccttagatttcgaggcaaattgatt
+444768/1
?11ADDDDFDBFFIIIIAHFHEHIIIIIIIIFIIDEFGC<AFGIIIIFFI
@444769/1
atcacgattcataaaagtaatataaccttagatttcgaggcaaattgatt
+444769/1
C@@DFFDDHHHHFGGIIHJ@HHGGHIHGHIHIJJEGIDDBGIIFGBEFGG
@5020143/1
ctttatgtccacaaattatgtcaaattttgacatttatgtaacatgtgtg
+5020143/1
@@@A?DD?BFFHHIIEHGH@EHHIIIIIIIFIIIIIIIHIIIIIIGGGHG
@2969640/1
tttgacttgaataaatttttaaatttaaaaatgcgtgtgtgcaggtatat
+2969640/1
@CCDDFFFHBDDFGJJJGHIJJJJJJJIJIJJIEHIIJIHGGIGIBGIIJ
@5982687/1
tttaaatttaaaaatgcgtgtgtgcaggtatatttatcacatcattcgtc
+5982687/1
?@1=DEFFHGHHGJFGIJCGFHHIJJJJCFIIJJJJJJJJJIJJJJJJJJ
@2026790/1
gaaaaatacttctcctattaaaaggaaagaactattggccttaacttacg
+2026790/1
C@@FFFFFHHGFDHJJIJJGDHIIGIIIJEIIGIIJJJIJJJFEIIIIJJ
@445424/1
atcacttattgcgtctttgctttggtcactttacgcgcgaaaaccattat
+445424/1
???DDDFFHHDFHFGFDHGCHFHBAAFFCHGFGADHGIDHBEHIIE;EAE
@3996719/1
caggaacgtaacgttggatttgatagacacagtcttgacgaagatgaggt
+3996719/1
CC@FFFFFHHHHHIJJJHJJJJIJJJJJJJJJIJJJJJJJJJJIJJJJI8
@5986272/1
tttaatcaatgcgatctctttacttaataaatattgtgccaagctaccta
+5986272/1
BB1=DDFFHHHGHIJJIJIJJJJJJJJJJJIJJJJJJJJJJJJJJJJJJI
@5021215/1
ctttattcgtcatcgctccccacgagcgtttctttagtctgtatattttc
+5021215/1
BCCDFFFFHDHHHIJJJJJJJIJHIJJJIJJJJJJJJHHJJJJJIIGJJJ
@1444870/1
cgtcagccgccatattgatttaattttgacatgttagaatgccctattga
+1444870/1
:?1=A@DDDFF:FBDF4C@FH<FHIIIB1?GD>GFI<DGIFDEFGFEIIE
@5021584/1
ctttatttaagaacaaacaggggagaaaagtcacgagaatttgaaaagcg
+5021584/1
CCCFFFFFGGHFHJJJJGGHIJJGIHIJJJIJJJJJJJJJJJJJJJJJIJ
@448670/1
atcagctacaacagtcaacatttcccacctttttcactcaaccatagctt
+448670/1
@C1BDFFFHHGHFICFHIJEGIGJJJIIIIIJIGIIJIJJJIJJJIEGJI
@5023433/1
ctttcacttcattctatcggcctttcttctctttgccgtattttattttg
+5023433/1
:?@FBB?BFHFHHEH>B>DEGIIGHCEHHIJIJGHIGGAGIHIJDHDIIE
@2972540/1
tttgccagtggccgtctgctacggaacaggcaaaactccgaaggaagcca
+2972540/1
BBBDFFFFFHHGHJGIIJIJJJJJJJJJJIJJJIJJJJJJJJJJIJJJJJ
@5511150/1
gtcgagtcaaaagcgaagaatatttgaaaatttctaatattgcgatattt
+5511150/1
C@CFFFBDHHHHFIIIJEFIGIIJIIIJIGHGJIJJJJJJJJJJIIJJJJ
@3486179/1
atcgccaccaatgcttggtgcagctatccactttgccagtggccgtctgc
+3486179/1
:114ADFFHHHHHJJJIJIIJJJJJJIJIJJJJJGIJJIIJJJJJJIJIJ
@5511543/1
gtcgatatctgcaccatatcgatttggtcgctatgtttttacggttgtct
+5511543/1
@B@FFFFFHHHHHJJJJJJJJIIJJJIHIJJJIIJIIJJJJJJJIJJJJJ
@3489237/1
atcggttctgcatgaatgccatctgggcccggggctctgtgatttcttag
+3489237/1
B:1ADDDFHGHHHJJJGIIJJIJJIGGIIJIJIIJIIIIHHHGIIJJIIG
@4001327/1
caggagatcatcgaagatttggagaatattgtggtagaccaattgaagtt
+4001327/1
<;@?FFDAFHHHHEHIGGIDGHHIEH>HEHEHGICGGIIIGICAEGIE?B
@4001330/1
caggagatcgccagcgaacaatccttcgaggtaacctacgtggacatcga
+4001330/1
@@@<DDDAHHHHFGIIJJIIJGIGIJJ?GFGHIEGIGCGHCGHIJIJJJA
@2029464/1
gaaaaattagtaaaacataatggttttcgcgcgtaaagtgaccaaagcaa
+2029464/1
@7@DFFFFDHHFFJJJGGJJJJJIGIEGGHIJJGIJIIIIIJJJJIGI@G
@993799/1
caggatgttcctctaggtttggttgtttatcaaaactaaatgacagaggt
+993799/1
@@;DDDFFHHHDHJIJICHIHDAFFCFHBGGHIIJCCHGIEDCBGGHEGB
@5514340/1
gtcgcggcatcactcccaaatacgaactgg
+5514340/1
??;1D@A:1<9?C<:?E3CD4?986B?@3D
@4496103/1
ctaaaccttcccactaaagttaaccagacaaagcacctatcgaatcgaa
+4496103/1
@@C1DDEDHFHHGIE@GIGCFFHGIIGEHCHIGGCHIFGGHIHIIID??
@2976443/1
tttgggagtgatgccgcgacggctcagcaactcctggaggacgctgacgg
+2976443/1
BBBDDFDFFHHGHIJJJIIIIDHIIJJIJIJIJJJJJJHGGHFDDDDDDD
@5515941/1
gtcggcaagaagttggccgatttgcag
+5515941/1
@@@1DDDDFDHFAFDHBBDEGIIEHI@
@4497945/1
ctaaagctatctactcgttatataatcatcattcaaacattgaagcc
+4497945/1
CC@FFFFFHHHHHJJJIEHEHGIGGJJJJJJJJJJIJJJJJIIJJJJ
@5991042/1
tttagaataacattgacattctataaagacgttagagaggttcactaaaa
+5991042/1
?@=ADDADHHGHHGHGBGIGGIGGHHGCHHAHIIIGHBFHGGHIIIGIGH
@2978121/1
tttgtacatgaagttgtctgcccctttcttaatcggttctgcatgaatgc
+2978121/1
B@?BDDFDHHHHHJGBGGGGGGIHIIGHGGCCHHGJGIJIGCGHIJJJJJ
@5995631/1
tttatagaatgtcaatgttattctaaaaagaagactgctaaacgttaaat
+5995631/1
CCCFFFFFHHGFHIJJJIIIJJJJJJJJJJJJJJIJJJIIJIJJIIJJJJ
@2978661/1
tttgtatgcacaaaattcgttctacatatgaaacatgtcagttatatatt
+2978661/1
@CBFFFFFHHHHHJJJJJJGIIJJJIGIIJJJJJJJGIHIIFIGIIJIJI
@5524552/1
gtctccatcgcctagtagatatagaagatcccgcagcagagatagggacc
+5524552/1
@B@FFFFFHHHHHGGHGIJJIIGHHIJJJJJJJJIJJJIGJIGHIGGHHG
@1449776/1
cgtgaagtggtccgtgccccttgcggttaccccttctgttgggatggggg
+1449776/1
?@@BADBAFHBFH@<A@GII;@BEFH8DFHHHI@;B39?D?FH2=BFIII
@2031949/1
gaaaaccttgataaatgaaagaaattaaacacgctgagaaagctatggtt
+2031949/1
C@@FDFFFHHHHHJJJIJJJJIJJIJJJJJJJJJJJIIJJJJJJJIJJGG
@2031950/1
gaaaaccttgataaatggaacgaaattaaacacgctgagaaagctatggt
+2031950/1
@@@==DFBDFFABHEHGIGHEIIGHI<HGGEHGIIIG@;?9DDEDFFFFF
@4499246/1
ctaaagttaaccagacaaagcacctatcgaatcgaatattagtagca
+4499246/1
@@@1BDDFHHHHHJJJJJJJIJJJJJJJJJJJJIHIGGIIIGGIGGB
@5527266/1
gtctggttaactttagtgggaaggtttaggtatttgtggtatctgtcgat
+5527266/1
@@@F?F?DBHHDHIEBCFGEGIGHFHHGGGAHHIH@??D?BDFGDGHD=D
@2526050/1
gtgtaattgaagttcgtattatttcctcgaaatcaataatgcaatgtgtt
+2526050/1
BB@FFFFFHHHHHGGIHIJJJJJJJJJIJIJJJJJJJJJJJJJJJJGIII
@997658/1
cagggaaagaaaatataggtctccatcgcctagtagatatagaagatccc
+997658/1
=@<D:DDDFDFFH@GGDEB?CCHHGCGIGII6F??CCC<DFGHIABDHG@
@5030389/1
ctttcttcgatcttccggttccggtggccaccagatcgttg
+5030389/1
:1=DDDDDA?FB>?CBFF<1CEFBCG@AGFCFFIEA;B??D
@5030390/1
ctttcttcgatcttccggttccggtgtccaccagatcgttgttaaggaac
+5030390/1
@C@DFFFFDBFBBG?EEHEFIIGIFHDFF9DHBFDHGG;F?BFFFGEGFE
@5030458/1
ctttcttctcttggtgaacacatactttattcgtcatcgctccccacgag
+5030458/1
?@@FDDFDDFFHBH<EFHEFGGHIJIJJHJJIJAHIHIIGHIJJJEHGFG
@5032605/1
ctttgacattgcttgtggtcacttttcgcgcaaagg
+5032605/1
@@@B;DD4CFFF<FFEEDBHFFIHICHFIB<DAFBF
@5032606/1
ctttgacattgcttgtggtcacttttcgcgcaaaggtaaaatcgttctag
+5032606/1
BBCFDFDEHHHHHJJFHIGIIJJJJJJJJJJJJJJJIHJIIJJJJIJJJJ
@459374/1
atccaatcctataattatccatttcctgtaattctggtttctctatagtt
+459374/1
@@@DDDDDFH<F>EEG<FEIEFFIGHIGIB9CCHHDH?CDGIGIFHBF?F
@5529847/1
gtcttctttttagaataacattgacattctataaagacgttagagaggtt
+5529847/1
CC@DFFFFHHGDFHGIIJJJJJJIJJJJJJJIJJJIIJJIIIJJJIJJFH
@4013104/1
caggtggtgacatcgttcgatgacaaagtgatgggcaatcccattggctg
+4013104/1
BB@DDDFDHHHHHJJIJJJJIJJJJJJJGGIJJJJIGHIJJJJJJJJJJJ
@1454540/1
cgttaccagcgcttgaggaagtaacggcagcactatt
+1454540/1
:;?DABDDHHAFHID?FGGIGFFGCDFH<GB>CB@AF
@1454917/1
cgttatataatcatcattcaaacattgaagccagatcgataaaaaaatat
+1454917/1
:?=44=AACF?C<<ADFG9FIIEFFHFIICCFEEFFIIFFIIIIIIIDFD
@1001952/1
caggtatatttatcacatcattcgtcgtgtaccac
+1001952/1
BB@FDDFFHHHHGJJJJJJJJJJIJIJHFA?9CC?
@1001953/1
caggtatatttatcacatcattcgtcgtgtaccacatctcggatcttgct
+1001953/1
B@@7ADEFHHHHHJJJJJJJJJJJJJJIJHHJJIJJJJJJJJJIIJJJIH
@460821/1
atccactttgccagtggccgtctgctacggaacaggcaaaactccgaagg
+460821/1
@CCFFFFFHGGHGJGGIJJJIJJIIJJJJIIIJ@HGGIJJJJIJGIGHIH
@5534519/1
gtgaaacttgcggtttaccccaagcttgaggttcctgtggtggagtttg
+5534519/1
:?@BDDDDF>FDF?FHIEHCFCCGGGEEGHAG>FFFHBGHDDGAHBB=F
@5535132/1
gtgaaagtcgaacgttcttctgggcttttcctgcttttttagcagcttta
+5535132/1
?:8ADDB=CFF?FB2C:EBHBH>B3<BFGEFEA@BDCFFAGBBFBFFIIC
@462433/1
atccattatcactttttgttgccgtgtgcccttgagaaatttgctgcctc
+462433/1
CCCFFFFFHHHHHJJJJJIJJJJJJJEGIIJIJGIHIIJJJJIJJJJJJJ
@2988878/1
ttttagaataacattgacattctataaagacgttagagaggttcactaaa
+2988878/1
=@:ABDDEHHGFHIBHHHGGHIJFIID@AHGIFHEHGIHEGFGHGJIJIJ
@4019539/1
cagtcccacaaagtttcacagttccacaaaacgctgaa
+4019539/1
111442=AFFHDBA@DE?F@FFHGGGHG8EGGHIDD0B
@5036997/1
ctttgcgcgaaaagtgaccacaagcaatgtcaaagagaaggatagcaact
+5036997/1
@@<DDFFFHFHHDHGHIJJJIJJJIJJIJJIJIIJGIHGGIJJGDG@HGG
@3504464/1
atgaaacatgtcagttatatattcacctttatatgtcacattttgtggtt
+3504464/1
@B@DFFFFHHHHHJJJIJJJJJJJJJJJJJJJJJJJJJJJJJJJJGIIFH
@2535161/1
gttaaattttaaaagcctcttaaatttaaccgaaatatagaatacacccc
+2535161/1
@@@DDD?DHH<FHI?EH<C?EDDHCHIAH?F<EGG@FFHFHIBGDGGGII
@467052/1
atcctctactgtacaactgtttacctgtgtatgataaataaacttttttc
+467052/1
CC@FFFFFHHHHHJJJJJJJJJJJJJJHHHGIJJJJJJJJJJJJJJJJJI
@6003471/1
tttcaatgcatcgataagacgaatggtaaagctgctaaaaaagcaggaaa
+6003471/1
:11=BDFFHHHHGJJJJJJIJJJIJIGGHIJJIJJIJJJIJJJIJJIJJJ
@2994006/1
ttttcccggtttgttctgaaacaaacatcactgtgatgaaaaataaaaaa
+2994006/1
=11ADDFFHFHHHHIJIJIJJJJJGJJJJJJJJFHGGIJJJJJJIJJJJJ
@2995825/1
ttttcttgtatcacttattgcgtctttgctttggtcactttacgcgcgaa
+2995825/1
@@CFBDE?CBFDDF<FBBIDEG:DEGG4??FH<C?B9DBFGFG=E@AB6A
@1014632/1
cagttgatagcttctgattatttgtataagtacttccctgagcatcatga
+1014632/1
@@@DDDDDFFHDDHGIEGFHGIJJIJJJJJFGHIJJIJIFDGIIJJJIJJ
@3508197/1
atgaagtgaaagtcgaacgttcttctgggcttttcctgcttttttagcag
+3508197/1
@@<DDDDDAHHADHHHH@AGFGHHIECHCHIIGHIIGI<GEFHIG9B<CB
@2538239/1
gttaattctccctcaggatcgtgcacatgtcgtaaaagtggtgatctagg
+2538239/1
:?==ABDDHHHHDHIFHGGHIIJIJJJJJIIIGHIJJIGHIGGHIIJJJJ
@1018284/1
cataaatgtcaaaatttgacataatttgtggacataaaggaaagaaaaaa
+1018284/1
CCCFFFFFHHHHHJJJJJJJJJJJJJJJIJJJJJJJJIJJJJJJJJJJJJ
@6005735/1
tttcagttaaatttaagaggcttttaaaatttaacgtttagcagtcttct
+6005735/1
@B:BDEFDFHHHHJIIJIJJJJJJJJJJJJJJJIJIHJIJJJJJJJJJJJ
@6008606/1
tttcccggtttgttctgaaacaaacatcactgtgatgaaaaataaaaaaa
+6008606/1
=11ADEDFDHHDDGGBDFHIIIJJJIIIIJGIEHIIIJJJJJIJJJJJJJ
@2998493/1
ttttgaggtactcgagggcatgatgagcagccgagcccttggcttccttc
+2998493/1
BBBADDFFCFHHHJJJJJJJIIJJJJIJIIJJJJFJJJJGIJJJJJIIII
@6009856/1
tttccttgttgtccagaaacgtcatcatacta
+6009856/1
?@@1DDFDCFDFDG@@FHIGCGECC<EE>HE<
@1023681/1
catagatccaatcctataattatccatttcctgtaattctggtttctcta
+1023681/1
@@C?DFFFGHHGHJJIJJJJJJJJJJJIIJJJJHICHHIJJHFHGIJJJJ
@1023682/1
catagatccaatcctataattatccatttcctgtaattctggtttgtcta
+1023682/1
?;?;BDDACFA?FBFG<AI<@HDEDAH?EG4EHHI9FGGEGIHGGGDCGF
@472438/1
atcgagggcgccatccacgagccaatcttccgc
+472438/1
CC@DFFFFHHHHHJJIJJIJIIGIIIJIIGG:A
@3513108/1
atgatacttttcaaattttcttttaaatttcatattctcataatactttt
+3513108/1
CB@FFFFFHHHHHJJJJJJJJJJJJJCJIJJJJGJJJJIJJIIJIJJJJJ
@2540168/1
gttaccccttctgttgggatgggggccg
+2540168/1
@@@=DFFFFHDHHIJJGB@@FHEGGGH@
@2541240/1
gttacttcctcaagcgctggtaacgctttatcgggttctgctaag
+2541240/1
=@?DDFFFHHFHFABHIDAGC@EHIIIIEHII;@:8BBFGGICDA
@2541241/1
gttacttcctcaagcgctggtaacgctttatcgggttctgctaagtggta
+2541241/1
C@CFFFFFHHHHHJIIIHIJHHHIJJJJJJJJJJJIJJJJJJJJJFHIIJ
@5548215/1
gtgatgtttgtttcagaacaaaccgggaaaag
+5548215/1
<@;:A>DDFDHDHHIIIIIIIIIIIDGGGEGF
@1465005/1
ctaaaatcaatttacatattatttttgacttgaataaatttttaaattta
+1465005/1
@@@DDDBB<FDFF<ED<CFI>HIIIIEEHEHEBFFGIFFFIIIFIIIIIF
@3515275/1
atgattttgaggtactcgagggcatgatgagcagccgagcccttggcttc
+3515275/1
@@@7DFFFGFHHFHIJIIGHJJJJIGGIGHIJIIIGIEIIJJIBIGJIIJ
@5550800/1
gtgcaatcttcttttccggaaaatgctcgaaaactcaattggcgcacatt
+5550800/1
?:?BBDDFHHDFFIEGEIIIBAGIIHIIIIIDHGI@DGGHIEIEIIIIII
@3516763/1
atgcattaaagctgctagaagaggacggcatttatgatccaaaagaaatt
+3516763/1
@@<=DFFDHHDHFGGIGIIII@GG3CB>EHGBB9B4BGHIIDGBGHIBFA
@6017773/1
tttcttgagagtagagcaatttggcttcttcccccaaggataacctctct
+6017773/1
@@@DDFEFFHH<C@>EGHHAE?:<<FFDFHHGGEHHGIE@G?F@FFBDDA
@6017911/1
tttcttgtctgtccttctgtcatttttctattaattgtctgattatcttc
+6017911/1
@C@DDFFDHHGFHJGGGHA@JHIJIJGHIIIJJJJJIHIJJJJJJJIIJJ
@3010750/1
tttttgtggagaggtactatgtgtgtttggctagattctgtttgacattc
+3010750/1
B@BDFFBDHHHHHIAFGHIIJHHBGHJJIJJJJJIIJJJJJJJIJJJJJJ
@6018876/1
tttgaaaaccttgataaatggaacgaaattaaacacgctgagaaagctat
+6018876/1
BCC;DDFFHHHHHHIJJIIJJIJJJIJJJJJJJJJJJJJJJJIJJJJJJJ
@3011794/1
ttttttccgaaaaaatatcgcaatagctcaaaagggaacaatttttatcg
+3011794/1
=B==ADDFHHHHHIGIIIJJJJIJIIJIIJIIIGIDIIJI@GIJJJIIJG
@5551839/1
gtgcatacaaaaatagtaaaaagtcgaagtctttcgagacatactcttcg
+5551839/1
@?@DDDDDHHHHHGGIHHJJIJG<FHIHIDGGD9?CDHDHIEGGGGIFG;
@5552812/1
gtgccccttgcggttaccccttctgttgggatgggggccg
+5552812/1
@B@?DFFFHHHHHGJJIJJJJIJJJIIIJJGGHIGJIIII
@476733/1
atcgcttgtcatgtgttgaaattccgcgaaattggcactggcaagtcaaa
+476733/1
@@@DFDDDHHHHGIEDFBIIEHGIH@FFIJIGGGJIIJGEHJIBFBGIJI
@4522799/1
ctaatttgtgtaattgaagttcgtattatttcctcgaaatcaataatgca
+4522799/1
@@1DBDDBAA?CDFHAAH@CHHE;FGHBGIIDH<DEEHIGECHBDH?4BF
@4522800/1
ctaatttgtgtaattgaagttcgtattatttcctcgaaatcaataatgca
+4522800/1
@C?DDFFFDFFFHIIGG@@EHIIHIIIIIIIIIIIIHIIIIIIIIIIIII
@4522801/1
ctaatttgtgtgattgaagttcgtattatttcctcgaaatcaataatgca
+4522801/1
?:8DBDD>=DFDHHIIGIGIIHHHGFH?FFHIGCHI>DGHHGCGFHIIEF
@3519966/1
atggaacgaaattaaacacgctgagaaagctatggttgagtgaaaaaggt
+3519966/1
@BC1DDFFHHHHHJJJJJJJJJIJJJJJJJJJJJJHIIIIHIJJJIJJI8
@5058794/1
gaaaaaaatgtcaaaattttgcaaattatgtggcattttgacatttatgt
+5058794/1
@@@DDDDDFD?>FEGG?EGGGIIIHIEGGIIEGGGIGGIGIIII>BGG99
@1469859/1
ctaaagctatctactcgttatataatcatcattcaaacatt
+1469859/1
?@7;B?DAF?FDCDAEH;?AFHCH@HHHHGHGIGGIA<EC?
@4033997/1
catagttcgggcactagtatttgcttttgttccaagttttcgcgcttggc
+4033997/1
@@?DD?DDFDFHFGGFGGHGIHIIGIJIJGJIHIJJGHIJGGGF@@A1C@
@1471173/1
ctaaagttaaccagacaaagcacctatcgaatcga
+1471173/1
@@;?D?DBFDBHHBHBEACHHIGBGCHGEC?9?C3
@1471174/1
ctaaagttaaccagacaaagcacctatcgaatcgaatattagtagca
+1471174/1
BC<DDDDEHHHHHJIJIJJJJJJIJJJJJJJJJJJI9??FH>9??DH
@1471175/1
ctaaagttaaccagacaaagcacctatcgaatcgaatattagtagca
+1471175/1
CC@FFDDEHH?FBGGGGIIGHEGICHDHGHGEGG?GD60B?<0?<<@
@1471176/1
ctaaagttaaccagacaaagcacctatcgaatcgaatattagtagca
+1471176/1
CC@FFFDFHHGHHJGGIJJJJJJJJJJJJJJJJJIICDFGBDBDFCG
@3522316/1
atggatgtgtaatatgcgtgtccacgcaagtacctgctggaacgtttaaa
+3522316/1
BC@DFFFDHHHHHJJJJJJJJJJJIJJJJJGGHIJIJJJJIIJJHHIGIJ
@3018500/1
aaaaaaatgtcaaaattttgcaaattatgtggcattttgacatttatgtg
+3018500/1
CCCFFFFFHHHFHJJJJJJJJJJJJJJJJIJJJJJJJJJJJJJJJJJJIJ
@3523201/1
atggcattcatcaaaaaccaacagattaactttgttcaaatctatataat
+3523201/1
BB<1BDFFHHGHHJJJJJJJJJJJJJJJJJGIJJJJJIJGIIIJJIIJII
@5562361/1
gtggcagtgtattttcgaggaagaagactcgccagcgccatgggtcacag
+5562361/1
@B@DFFDDHFHHHJJJJIGIFGIJJJJJIJJJJIIIIJIJJJIGGFGHIG
@5562384/1
gtggcataggttctgtcaaaactgttgcgactagcacaacaaaaaagatg
+5562384/1
?:=DDFFFHHHHHJJJJJJJJIJJIGHJJJJIIJJJJJJJJJJJJIJJJI
@3525839/1
atggtatttaatgataccctgcaggtttttcctcatcgctagataaagca
+3525839/1
=18DBDFFHHHHGJJJJJJJJJIJIGGIJJJJJJJIJJJJJJJJJIJJJI
@3526540/1
atggttgttctgcttcaccaatctgcataccgcttccgc
+3526540/1
BCCFDFFFHHHHHJIJJJJJJJJJIJJJJJJJJJJJJJJ
@1480250/1
ctaagaaatcacagagccccgggcccagatggcattcatgcagaaccgat
+1480250/1
@@?1BDDDHHHHHGIIIIIIIFHIIIIIIIIIIIIIIIIIIIIIIIIIIH
@484256/1
atctactcgttatataatcatcattcaaacattgaagccagatcgataaa
+484256/1
:114BDEFH?HHHIIIIGIIIIIIIIIIIHIIIIIIIIIIIIIIIIIIII
@484257/1
atctactcgttatataatcatcattcaaacattgaagccagatcgataaa
+484257/1
@@@DDDDDFAF?C?ECG@<FGGBHHHEHIEEEHGHIGIIGECAHEABFII
@485553/1
atctcaacaacaagctgcatggggtagacaacaaactccaccacaggaac
+485553/1
CCCFFFFFHHHHHJJJIJJJJJJJHGIJJJJJJJHJJJIJJJJJJJHIJJ
@6025519/1
tttgcctcgaaatctaaggttatattacttttatgaatcgtgataacatg
+6025519/1
@@?BDFFFFHGHDIJJJJJFFEHGHIJIIIJJJJ@??@?DCFGGIJHIJJ
@3024680/1
aaaaaagtttatttatcatacacaggtaaacagttgtacagtagaggata
+3024680/1
?@1:BDDDHDFDFHBHIIGIIIGHE@ACFH@GIDHGCDGHGFBBBDDHII
@4543911/1
ctactgtacaactgtttacctgtgcatgataaataaacttttttcgggtt
+4543911/1
CCCFFFDFHHHFHGHHIGIIIGHIJJIGFGIJJIJJJIJJJJJIJIJF8D
@3027462/1
aaaaaatatcgcaatagctcaaaagggaacaatttttgtcgagttattga
+3027462/1
@C?DFFFFFHHHHJJJIJJJIJJJJIIIJJJGIJJJJJDGGIJFGGHIIJ
@3027463/1
aaaaaatatcgcaatagctcaaaagggaacaatttttgtcgagttattga
+3027463/1
C@CFFFFDHHHHHJJJEGCHGGGJIJBIIIJJIGGIIIHHIJIHEGGIGG
@3027663/1
aaaaaatattaggaatccactacaaggttttcaatagggcattctaacat
+3027663/1
@@;DDDBDDDHBDHHGHGEHBCEEIEHFHGIEHFGFB@DFGGIIIIICGI
@3027664/1
aaaaaatattaggaatccactacaaggttttcaatagggcattctaacat
+3027664/1
@@CFFFFFHGHHHGIJJJIJIJJIIJIFGHJJJJGIEGGIGGCFIJJIII
@6030202/1
tttggttgatttacagccgctttactttgcagagaagtaatctcttgctc
+6030202/1
@BBADDDDHHHHHJJJJJJIIJJJIJJJJJJJJJJJJFGIJIIJJIJJJJ
@3029780/1
aaaaaatgtcaaaattttgcaaattatgtggcattttgacatttatgtga
+3029780/1
CCCFFFFFHHHHHJJJJJFIIJJJJJJJIIIIJJJJJJIIJIJJJJJHIJ
@4047071/1
catgaagctcgcttttcaaattctcgtgacttttctcccctgttcttaaa
+4047071/1
?@@D1:::FC@@AFEF<FHHAE4ABFH@GHICHHGDC@BG??9B99B9<<
@4047280/1
catgaagttgtctgcccctttcttaatcggttctgcatgaatgccatctg
+4047280/1
@@@FFDFBFHHHHJJJJJJJJJECHHIGIEIIJIJJJJIIJJIIGIJJJH
@1485849/1
ctaaggttatattacttttatgaatcgtgataacatgca
+1485849/1
@@<=;?=AFD?AFG<?EEHCHC?ACCECA3A@HAGGC@@
@1487701/1
ctaataatagtgtattacctctaaagctatctactcgttatataatcatc
+1487701/1
CC@FFFFFHHHHHJJJJJJJJJJIJJJIJJJJIIJJJHIJJJJJJJJJJH
@3542828/1
attaatacttgatattggttaaactcgttaaaccatttagtccttggcca
+3542828/1
?@1=ADDDHHHHHIIIIIIIIGBHIIGIIIIEGIIIIIGEDHIIIGHHII
@1493389/1
ctaattctatgcaaagtatagcttgtaaaattagttgctatccttctctt
+1493389/1
CCCFFFFFHHHHGJJJBGIJJJJIIFHIJIJJJCHGGIJGIIJGIJJIIJ
@1496878/1
ctacaaggttttcaaaagggcattctaacatgtcaaaattaaatcaatat
+1496878/1
CCCFFFFFAFHHHIJJJJJJJJIJJJJJJJJJIJJJJJIJJJJJJJJJJI
@496155/1
atgaaatttaaaagaaaatttgaaaagtatcatgagttttgtgattctcc
+496155/1
@@@DDEDFHHFFHJIJGHHGIJIGJEGFHGIGGGGECGHGIGHGIGEEHH
@6044309/1
ttttattcggcttattgtaatattcctccatagttcttacatccttgttt
+6044309/1
?@=ABBDEFHHHHJGIIDHIJIJIJJIJJIGGIIGIJIJJJJIJJJJGJI
@497272/1
atgaagcaagattttacctgaacaatttgaaatttttccaaacccgaaaa
+497272/1
@@?;DDDDHHFHHIIIIIIIIIIIGIIIIIIEHHIIIIIIEHGGGIIIGD
@3046282/1
aaaaatagtaaaaagtcgaagtctttcgagacatactcttcggagaatca
+3046282/1
CCCFFFFBFFHFHIICGHHIIGECBHHICEFHGGIGGI4BGG>HIGFFFI
@498155/1
atgaagttgtctgcccctttcttaatcggttctgcatgaatgccatctgg
+498155/1
@B@1DEDFHHHHHJJJJIJJJJJIJJJJIJJJJJJJJJJJIJJJJJJJJI
@6047505/1
ttttccgaaaaaatatcgcaatagctcaaaagggaacaatttttgtcgag
+6047505/1
:B14ADDFHHHHHJIJJJIJJIIIIIIIJJJJJJIJJJJJJJIJJJJJIH
@1502353/1
ctacatatgaaacatgtcagttatatattcacctttatatatgtcacatt
+1502353/1
<?@DDFFFHFHHHIIGFGCHIJJJJJIJJJJIJJJJJJIJJJIGGIHHIJ
@1504289/1
ctaccacacgaaaggcagttcaccatcgcttgtcatgtgttgaaattccg
+1504289/1
@CCADFFFHDCCAAGGGIFHBHIIIFHGGIIIGHFGIBEHHIGIIIHEFG
@505847/1
atgcaatgtgtttaaatttttgtcgagtcaaaagcgaagaatatttgaaa
+505847/1
@@@FAEFFADFFHGGGIGGGHJIGEIEHFFGIJIGEEFEEDGEHEDDEDH
@6052037/1
ttttgagctattgcgatattttttcggaaaaaagtgagtttaggatatct
+6052037/1
?@@DD1BDFDHDHGHIHJGHGIJIIIIJJIIIJIDEGECGHGJJGGGA@E
@508647/1
atgctcccttttcacaatataataaatacatatcatatcatcggggcact
+508647/1
CC<DFFFFHHHHHJJJJJJJJIJJJIJJIJJJJJJJJJJJJJJHGHIJJJ
@1513980/1
ctactatgttaccttttggagaacaaaaagaaggcgaggttactattcac
+1513980/1
CCCDFFFFHHHHHJJJJIJJJJIJJJJJIJJJJIJJJJJFHIJJJJJJJJ
@513102/1
atggcattcatgcagaaccgattaagaaaggggcagacaacttcatgtac
+513102/1
@CC7DDDFHHGGHJIJJJJIJIJJIJIJJJIIBHHJGBHGIEHGIJJIIJ
@513103/1
atggcattcatgcagaaccgattaagaaaggggcagacaacttcatgtac
+513103/1
B@CFDDFFHHDDFIGJJJGHGHJIBHHIIIIIJIIIFEGIJIJJEGIHII
@513104/1
atggcattcatgcagaaccgattaagaaaggggcagacaacttcatgtac
+513104/1
CCCFFFFFHHHHHJJJJJJJIIJJIJIJJJIIJJJJIIJIJIJJJJJIIJ
@6058761/1
tttttaacagtttgaaaaccttgataaatggaacgaaattaaacacgctg
+6058761/1
=?:ABBDDFFDFHIIGIGJGGEHIIIJJGIIGIIIGHIIGIGIJIFHIJG
@1522278/1
ctagacatactttatgctcttgacatttcgttaaagaaccacaaaatgtg
+1522278/1
@@@DDDFFDH?FFGIA@ABFHFBHIIIIGDHHGIIGGGIIFIIIIHIIIC
@6062644/1
tttttcactcaaccatagctttctcagcgtgttt
+6062644/1
?@@?DD?BHFHADHDBDGGIGHIIIIIIGHD@CF
@1525143/1
ctagattctgtttgacattagaagagtaaacgtcagtttgcgtttcaatg
+1525143/1
?@@D1A2=CD:?DFEAF>DIE<EEGF:<A4AGC3EGBFGC>@F@GDEFF>
@6065388/1
tttttgtggagaggtactatgtgtgtttggctagattctgtttgacattc
+6065388/1
?@=DDDBDHAFBFH<CGHCHGHHCFBGGGIIIIIGIIGGIFHIGGIIIII
@1526852/1
ctagccaaacacacatagtacctctccacaaaaagggaaataaacaagga
+1526852/1
CBCFFFFFHGHHGJJJJJHGIIJJJJJJJJJJJJJJIJJJJJIJJJJJJI
