# Supplementary material for: Identification and comparison of key RNA interference machinery from western corn rootworm, fall armyworm, and southern green stink bug
Source: PLoS One. 2018 Sep 5;13(9):e0203160. doi: 10.1371/journal.pone.0203160 (PMC6124762; doi:10.1371/journal.pone.0203160)
Supplement: S2 File — (TGZ) [file pone.0203160.s012.tgz › data/fastq/wcrw/13_Mated-female_MF_Rep1_aligned.fq]

@1391073/1
caaacttttcggggtgcaatcttcttttccggaaaatgctcgaaaactca
+1391073/1
@C@DFDD>DDHHABFEAD4CFE@FDFDHCEC@@DABDEADFCACHECCA>
@1391074/1
caaacttttcggggtgcaatcttcttttccggaaaatgctcgaaaactca
+1391074/1
CCCFFFFFHHHHHI1@ACFFGGIGGGIIGGFG@GIIGIHGGIGIIGGHII
@1391320/1
caaactttttccactccaaagagatatttatcaaaatggcaagttatcat
+1391320/1
CCCFFFFFHGHHBGGGJIJJIIJJIJJJJJJJJJJJJIIIIJJHIIJJJJ
@2772581/1
cggcactattgacactaagaaatcacagagccccgggcccagatggcatt
+2772581/1
@@7DFDFEHHACFBHIIICHIIEHHII9FGGHIIAGGBFH@DFAEHEGGG
@4839775/1
gtctattcaaaatgggcggacgggtagatagaaaatgattagtaccattt
+4839775/1
@@@FDFFDFFHDFEEHIJIEGGIIDADE<FCDHIJJEGEHD>AHHHH@EE
@2079604/1
ccaaaagtgaacgattagaatatatgtggcaacaaccatctccagatcca
+2079604/1
@@1=BDDAFHHDHDHIGGIGHIIIIICFEHIIIIIGHIIIIIIGIG@HII
@2773486/1
cggcagcactattgacactaagaaatcacagagccccgggcccagatggc
+2773486/1
CC@FFFFFGFHHHJIJIJJJJJJJJJJJJJIIGJJJJGGGHIIJIIIJII
@2775480/1
cggcatggaggccatttcttgagagtagagcaatttggcttcttccccca
+2775480/1
@@@AD>BD??BBHG@BH4AHFBB?EBAA<FEGHGGEFC<DCE@@@FHHIG
@6220470/1
aaactgttaattatttttattagtggcccatgaccagaaatgccgtggat
+6220470/1
@?@?ADDFDHHHFEGGGH=IEIGFF?;DFHEGGHDGHIECE<CGG::DFF
@5532613/1
tggaagttcgtattattcctcgaaatcaataactcgataaaaattgttcc
+5532613/1
?@<1BDDDHD?CFGGGHEHIIGEGCHGHIHGICGIDIGHHIIGIIFHGHI
@6902307/1
atcattcaaacattgaagccagatcgataaaaaaatatcgcaatatt
+6902307/1
@CCADFFFHHHFHJIIJIIJJJJJJJFIJIJIIJJJJJIIIJJIJJJ
@6902308/1
atcattcaaacattgaagccagatcgataaaaaaatatcgcaatatt
+6902308/1
CC@FFFFFHHHHHGGJJJJJIGIIIGIIJJJJJJJJJJJJJJIJJII
@2087975/1
ccaaaccttgcaaattttcaatcatgaagcaagattttacctgaacaatt
+2087975/1
?:=A?BDDD?FFFFFGGH@DIGBAHCHIIIEFHICGCDHH?GHDDGG:?B
@2087976/1
ccaaaccttgcaaattttcaatcatgaagcaagattttacctgaacaatt
+2087976/1
?;;?B?B;DDBFHIIIIIGG<ABFH@HH<FGIHEHHEHGEDF@GHIIBFG
@2087977/1
ccaaaccttgcaaattttcaatcatgaagcaagattttacctgaacaatt
+2087977/1
@@?DDDDDDD>?FFGHGEGGFGGHGIGGCFFHBFHGGGCHGHIHGHGGGG
@2087978/1
ccaaaccttgcaaattttcaatcatgaagcaagattttacctgaacaatt
+2087978/1
@@CFFDFFHDHHHIIJJJIIJIJJJJIJIIDHIJJIIJJIJIIHIIHIIJ
@2087979/1
ccaaaccttgcaaattttcaatcatgaagcaagattttacctgaacaatt
+2087979/1
@CC:BDFBHHHFHBCCEEHIIHIIGFGIHIIIEEEGIGIIIFFCGHEIIE
@2087980/1
ccaaaccttgcaaattttcaatcatgaagcaagattttacctgaacaatt
+2087980/1
BC@DFFFFHHGHHGHIJJJJGIJIJJJIJIIJGJIGIJJJJIJHIIIJJJ
@2087981/1
ccaaaccttgcaaattttcaatcatgaagcaagattttacctgaacaatt
+2087981/1
BC@FFFFFHFHHHIIIJJGIJJJIJJJJJIJJJJJJJJJJJJJHIHIIII
@2087982/1
ccaaaccttgcaaattttcaatcatgaagcaagattttacctgaacaatt
+2087982/1
BCCFFFFFHFFFHGGIGJFIIIIIJIIGIIIGIJJFIIJFHIJIEHHJII
@2087983/1
ccaaaccttgcaaattttcaatcatgaagcaagattttacctgaacaatt
+2087983/1
CCCFFFFFHDFHHJJJJJGJJJJJJJJJJJIIJJJJIJJJJJIEEHIJII
@2087984/1
ccaaaccttgcaaattttcaatcatgaagcaagattttacctgaacaatt
+2087984/1
CCCFFFFFHHHFHJJJJIJJIJJIJJJJJIJJJJJJJJJJJJIJJIGIIJ
@2087985/1
ccaaaccttgcaaattttcaatcatgaagcaagattttacctgaacaatt
+2087985/1
CCCFFFFFHHHHHJJJJJJJIJJJJJJJJJJJJJJJJJJJJJJJJJJJJJ
@3469244/1
ctggattttaaatctttcatattccctatttaaattttgtaaatccacat
+3469244/1
@@@?DFFFHHHGHGIJJGGIJJJIJJJJJJJJJHJGHIIGIJJJJJIJII
@3469245/1
ctggattttaaatctttcatattccctatttaaattttgtaaatccacat
+3469245/1
B=?ADEFFHHHHHJJJJJJIJJJJJJJJJJJJJJJJJJJJIIJJJJIJJI
@3470074/1
ctggcaacatcgacagataccacaaatacctaaaccttcccactaaagtt
+3470074/1
@C@DDFDDBFHFHIIGHFHGIIIIIFDGHHGEHGGIIIHHGDEHG>B@9?
@3470075/1
ctggcaacatcgacagataccacaaatacctaaaccttcccactaaagtt
+3470075/1
CCCFFFFFGHHHHJJJJJJJJJJJJJJJJJJJJIJJJJJJJJJJJIGIGH
@3470195/1
ctggcaaccgccttgaaaggcagattggtcagcaacaaaaatttgcttta
+3470195/1
@@@?DDEFHGGHHGHIIGGIJIJIJJIIIJGIGIHJJJJIIJJIJGHGIE
@2786817/1
cggctcacaagatgtggcaatccttgcaggatttacccgtggagggtaac
+2786817/1
CC@ADFFFHHHHHJIJJIIJJJJJJJJJJJJJJJJJJJIGIIJJIJCFHJ
@2786818/1
cggctcacaagatgtggcaatccttgcaggatttacccgtggagggtaac
+2786818/1
CC@FFFFFGHHHHJGIJIJJJJJJJJJJJJJJJJJJJJJHHJHIJJCGIJ
@2786819/1
cggctcacaagatgtggcaatccttgcaggatttacccgtggagggtaac
+2786819/1
CCCFFFFFGHHHHJHIJJJJJJJJJJJJJJJIJJJJJJJIIJHIJJBFHJ
@2786820/1
cggctcacaagatgtggcaatccttgcaggatttacccgtggagggtaac
+2786820/1
CCCFFFFFHHGGHIEHIIHIJHIIIIIJJIJIJIIJJJIGFGIHIG7BFG
@2787747/1
cggctgagaatcggtattcgggactgaaagacactaagattaccaagttg
+2787747/1
@@<BDFFFHHHHHJEHGIIHIJIJIIIJJJIJJJJJJJIJIFIIJGIIJJ
@2787748/1
cggctgagaatcggtattcgggactgaaagacactaagattaccaagttg
+2787748/1
CCCFFFFFGGFGFG<CFHIGIGJJEGGIIJEHHHGHJJIJJJJGIJIHIH
@7591869/1
caagtttgtgctgggcaaatcaatcaatttgcctcgaaatctaaggttat
+7591869/1
CC@FFFFFHHHHHJJJJJJJJJJJJJJJJJIJIJJJIIJJIIJJIJIJII
@7591870/1
caagtttgtgctgggcaaatcaatcaatttgcctcgaaatctaaggttat
+7591870/1
CCCFFFFFHHHHHJIJIIIJJJJIJJJJJIIJJJIJJJIJJJIJJJHIII
@708789/1
agcaggttttttaacagtttgaaaaccttgataaatgaaagaaattaaac
+708789/1
??<?DD=DDFHFDIIIE<EDHGIIIIIIIFIEGIIGCHGGGIICHAHHGI
@708790/1
agcaggttttttaacagtttgaaaaccttgataaatgaaagaaattaaac
+708790/1
@BCFFFBDFHHHHJIJIHIIIJJJJJJJJJJJJJJJJJIJJIJJJJJIJJ
@708791/1
agcaggttttttaacagtttgaaaaccttgataaatggaacgaaattaaa
+708791/1
@@1BDDDDFFBHFHGIH<FDEGHIGFGHIIIEDH@FED@DCGFHGIIIGH
@712173/1
agccaaattgctctactctcaagaaatggcctccatgccgagcaagactc
+712173/1
=??4=ADDHDHHGFGIJIIIJJIJJGIJJIJJJJJJFHIJIEGGIGGGII
@5536079/1
tggacatcgaagaaaaaacattgaccaatcgccaccaatgcttggtgcag
+5536079/1
CCCFFFFFHHHHHJJJJJJJJIIJJJJJHJDHIJJJJJIGHJJJIHHJJJ
@713054/1
agccaatcttccgctaccgcgtgttccttaacaacgatctggtggccacc
+713054/1
@?@FFFFFHHHHHGEHJJ@GHEGFHIIGJJIIIJIEFFFFHIGIJJIGHI
@713055/1
agccaatcttccgctaccgcgtgttccttaacaacgatctggtggccacc
+713055/1
@@@;DFFFHHFHHI>GIIEHF@FAGIIIIFIBGHCAFHICFCCDGHGFGG
@4845114/1
gtctgcccctttcttaatcggttctgcatgaatgccatctgggcccgggg
+4845114/1
?@@4BDFFHHHHGEHFIIIJJFHIJJJJIIIIJGIIJJIHIIIJIIGIIG
@4845288/1
gtctgctacggaacaggcaaaactccgaaggaagccaagggctcggctgc
+4845288/1
@CCFFFFFHHHGHJJIJJJJJJJJJJIJJJIJJJJJJIIIJJJJJIIJHF
@6223969/1
aaacttttcggggtgcaatcttcttttccggaaaatgctcgaaaactcaa
+6223969/1
@@<DDDDDFFFFF8CEBFDFFFFFIIIEFFI@FIIEFIIIIFIIIIIIFI
@6223970/1
aaacttttcggggtgcaatcttcttttccggaaaatgctcgaaaactcaa
+6223970/1
CCCFFFFFHHGHHCGGEHIIJJJJJJJJJIJHIJJJJJIJIJIGHJJJJJ
@4160776/1
gcaaagacgcaataagtgatacaagaaaatatacagactaaagaaacgct
+4160776/1
@@CDBDD?AAHFHEGHAC:CF>H@EHCCBEGGHIIGICBFHEHI@DHCG=
@6224411/1
aaacttttttcgggtttggaaaaaatttcaaattgttcaggtaaaatctt
+6224411/1
CC@FFFFFHFHHHIAFH;FBHHHGIGIGA@HIIIGEHGIIGGGGIIDCGI
@6224412/1
aaacttttttcgggtttggaaaaatttca
+6224412/1
?@@?DDDDFF;DDECEFFI<?EF8?GF>G
@6224413/1
aaacttttttcgggtttggaaaaatttcaaattgttcaggtaaaatcttg
+6224413/1
@@@DDDDDFFFFFIBFG;E9CGFIDGI?CFFEEF?FDFFFB9DFIEEFFF
@4161837/1
gcaaagtatagcttgtaaaattagttgctatccttctctttgacattgct
+4161837/1
@@?DDDD;FDDDFI@2ABFFIIFF:<>FFEHE@HCDGFFAFE@4DEFEDG
@4163273/1
gcaaatcaatcaatttgcctcgaaatctaaggttatattacttttatgaa
+4163273/1
B@BFFFFFHHHGGJJJIJJJJJJJIJJJJJJJGIIJJJJJIIJJIGIJG?
@4164254/1
gcaaattaagatatcctcagatgccgacactatgggtcggatcttcagct
+4164254/1
@@CDDDFFHGFFHHJIJJFHEHIIJIBFCADFHGIJGHGEG6@FHGC9C;
@7596341/1
caataactttccttgttgtccagaaacgtcatcatactagacttttccca
+7596341/1
?@<=BDFFHHHHHJJJJGIJJJJJJJJJGIJJJIJIJJIGJJJJJJJJJJ
@7596600/1
caataagccgaataaaaatgcaaaaaactataaatttttattatatttta
+7596600/1
??@A??ADFH8FBCCACBFD>HDBGDGEFFHGIIIIIGAFAECB4BD<DD
@7596955/1
caataagtgatacaagaaaatatacagactaaagaaacgctcgtggggag
+7596955/1
:?@4=BDBFHHHHJJJJJJJJJJJJJJJJJHJIJJJJIJJIIJFHIHIJI
@1411358/1
caaagcacctatcgaatcgaatattagtagcaagatccgagatgtggtac
+1411358/1
@CCFFFEFHHHHHIIIIIG@DC=HH>?2?1:C?3C?GGGE:?BCB?D?B<
@2093171/1
ccaaagtgcaacttagttattagatttgatttgccaaacacattttatag
+2093171/1
CC@FFFDDDDHFGIFIFHHJJJJJJJJJJJJJHJJIJJJJJJJJJJJJJJ
@6910624/1
atccactacaaggttttcaatagggcattctaacatgtcaaaattaaatc
+6910624/1
@@@FFFFFHHHGGCGIGGJGHJBDGIGIJIIJIJJJIEGIGHIJJIJJGG
@2094235/1
ccaaatacgaactggtccaaatcgagggcgccatacacgagccaatcttc
+2094235/1
@@@FFFFFHHHHHGGAEGIGDHHIG@CG:F?FGFHHIICHAGHGB;?EC>
@4848719/1
gtcttatcgatgcattgaaacgcaaactgacgtttacttttcgaatgtca
+4848719/1
=BB4ABDFHHHHGJGIIJJJJJGHGHJIEGIIIIHHGIJGGHIIJJJJJI
@6911168/1
atccactttgccagtggccgtctgctacggaacaggcaaaactccgaagg
+6911168/1
B?@1DDFFHHHHHJIJJJJJJJJIIIGIIJJJIIJJJJJGIIEIGJIJIE
@6911169/1
atccactttgccagtggccgtctgctacggaacaggcaaaactccgaagg
+6911169/1
CCCFFFFFHHHHHJGIJGIJGIJIJJJGIJJJICHIIIJFIIEHIIJGIF
@6225843/1
aaagaaacgctcgtggggagcgatgacgaataaagtatgtgttcaccaag
+6225843/1
@;=DDDDDHHFHH@EHIIGHBHE@GIIGBGHEIIIFGEIHGHIIGGIIHH
@6225844/1
aaagaaacgctcgtggggagcgatgacgaataaagtatgtgttcaccaag
+6225844/1
@@8BDFFFHHHHHGHIJJDIJJIJJJIJJJJJJIJCHIIGHCHIIIIGHH
@2097433/1
ccaaattgctctactctcaagaaatggcctccatgccgagcaagactccc
+2097433/1
@<@DFDBFDBF>FF@HIGEHBHIGIGFGGEBFGHIFIGI:@DHCHIG>GG
@3474528/1
ctggcatctaatttttcaaatgcgctagaaactgaaaaaccgaattctcg
+3474528/1
CC@FFFFFHHFHHJJJJJJJIIJJJIFJJJJJIJIJJJJIJIIGIJIJJG
@4166873/1
gcaacatataccgagtgtggcggcagtc
+4166873/1
CCCFFFFFHHHHHIJFH@HHIIJDD@9?
@4167040/1
gcaacatcgacagataccacaaatacctaaaccttcccactaaagttaac
+4167040/1
@@<ADDFFHHGFFGIIIJJIJJJJJJJJJGIJJJGJJIIGIJHHAGGGII
@6230277/1
aaagaactatataatagatgatgaagttttgatattactccaggaggatg
+6230277/1
CCCFFFFFHGHHF?EHHCHIGIIFJGCFHGIGGIJDIIJIGIIHCHICGG
@4168988/1
gcaacctggagcgagacaacagcagccagctccttcacaacaacaacctg
+4168988/1
CCCFFFFFHGHHHJIIJIJJJJJJIJJJJJJJJJIJJJJJJJJJJJJJJI
@2795359/1
cgggactgaaagacactaagattaccaagttgggcaaccagcagtcccac
+2795359/1
CC@FFFFFHHHDFIJHIIJGIIJJJJJGIHHIJIJJIJHIGHIIHHIJJJ
@2796957/1
cgggagtcttgctcggcatggaggccatttcttgagagtagagcaatttg
+2796957/1
@@@FADADFHHGHIIIGHGIGDGHGH?DHIGICCCH2D9DFF?FHCHEHI
@6914169/1
atccattatcactttttgttgccgtgtgcccttg
+6914169/1
<?8?D>?DDD:2<?EE:1A?CFE?F1??E>><D;
@6914170/1
atccattatcactttttgttgccgtgtgcccttgagaaatttgctgcctc
+6914170/1
@1BDFFFFHHHHGJJJJJHJJJJJHJGHGGHIJJIIJJJJJJJIJIIJJI
@4852582/1
gtctttatagaatgtcaatgttattctaaaaagaagactgctaaacgtta
+4852582/1
@@CFFFFFHHHFHGGHIJGHHHGGAFEIIJGHBEGGGFG@DGGGDFG;??
@1418396/1
caaaggtaaaatcgttctagacatactttatgctcttgacatttcgttaa
+1418396/1
@@@?DD=DFDF<AEGGIFH@EH>H><CE@HHGCGIGHG<DDBHGEGHIIC
@5543642/1
tggagctgtttgtctgccccaagtgggttgttgttgttgaggaggagcag
+5543642/1
@C@?DFFFHHHFFGGIGHIIHIGAHHICBD@FD?FGFFDBGH?FH=GDCG
@5543955/1
tggaggacgctgacgggagtcttgctcggcatggaggccatttcttg
+5543955/1
@@C=DDFFHFHHGIIIA::8?CCFEGI=FCHFHG=FE;C==DHEGHG
@6232490/1
aaagaagctagccaagagaatggcggc
+6232490/1
B@@DBEFFHHFDHJIJJIIJJJGGGID
@6232491/1
aaagaagctagccaagagaatggcggctc
+6232491/1
@@@AFFFFHHHGHJJJIIIIIJJJJJE@F
@6232492/1
aaagaagctagccaagagaatggcggctcacaagatgtggcaatccttgc
+6232492/1
@?@BDFFFHHHHGJIIGGGGGIIHIJGAD3B0B8B@G8=C88BFEH@F9A
@6232493/1
aaagaagctagccaagagaatggcggctcacaagatgtggcaatccttgc
+6232493/1
BC@FFFFFHHHHHJJJJIJJJJJJJJ::@9??D8?<?9BF=AF@GI@F>D
@1421055/1
caaagtatagaggttgtacccaaacttttcgggg
+1421055/1
@C@BDDDDBFCCDHHBCFDACFHGHHGIHHIIHI
@12624/1
aaaaaacattgaccaatcgccaccaatgcttggtgcagctatccactttg
+12624/1
@@<DDFDDHFBHDHGIGGFHGIGHIIGJGGGGCFHHGADHGIIEHGGEGG
@12625/1
aaaaaacattgaccaatcgccaccaatgcttggtgcagctatccactttg
+12625/1
CC@DFFFFHGHGHIIJGI<EGFHJGIGIJIIGIFBFGGIJIJJIIJIGEH
@12626/1
aaaaaacattgaccaatcgccaccaatgcttggtgcagctatccactttg
+12626/1
CCCFFFFFGHGHHIIIJHFEHJIHJGIIIJJJIHGIJIIJJIIGIIIJJI
@12627/1
aaaaaacattgaccaatcgccaccaatgcttggtgcagctatccactttg
+12627/1
CCCFFFFFHHHHHIIJJJCHIJJJJJJJJJJJIDGIIGIJJJJJJJIJJJ
@6234009/1
aaagaagtgaatgttgataaaggaatatggagaggtgacaaattcttcca
+6234009/1
@@CDDFFDFHHFFHGIGIJJIJJJJJJJJJJIJGE:CGIHIHIJJIJJIJ
@3477001/1
ctggccgcagctaaatgggcatagtacgtcggagctggatagcttacgga
+3477001/1
CCCFFFFFHHGHHJJIJJIJIIJJFIIJHIJJFHIIIJCEHDGGIIIIJE
@722397/1
agcgttaccagcgcttgaggaagtaacggcagcactattgacactaagaa
+722397/1
CCCFFFFFHHHHHJIJJIJJJIJHIJJJJJIJE>ABDFG@BG>FBFHGGH
@4857409/1
gtgaaaacctttaaagatgcgaataatagagaaattaccatccaacggta
+4857409/1
@@<ADFFDHBHFDIIDA<FHD?GGIICGGGIIIIIIIIIIEIIIIGGF7D
@4172114/1
gcaagactcccgtcagcgtcctccagg
+4172114/1
C@@DFFDDHHH<:ACFHG@DF;FHEHG
@4172115/1
gcaagactcccgtcagcgtcctccaggagttgctgagccgtcgcggc
+4172115/1
CCCFFFFFHHHHFIEGGB@FHFHJCGIGIBGHIFIHIGHGBDFHA<:
@4172116/1
gcaagactcccgtcagcgtcctccaggagttgctgagccgtcgcggcatc
+4172116/1
CCCFFFFFHHHHHIIIIJEHHIJJJJIJJBFHIJIIJJJIGHHGIIEDDE
@4859395/1
gtgaaacttgcggtttaccccaagcttgaggttcctgtggtggagtttgt
+4859395/1
CCCFFFFFHGHHHGHJJJJJJJJIJIIJJJJJIIJJJIJIDGHFH?CGII
@4859430/1
gtgaaactttgtgggactgctggttgcccaacttggtaatcttagtgtct
+4859430/1
B@C@FFFFHHGFFGJIJJJJJJIIJIJJJIJIJJJJIIJIIJJJIGHIII
@4173069/1
gcaagatccgagatgtggtacacgacgaatgatgtgataaatatacctgc
+4173069/1
CC<DFFDFHHGHHJJFHIFHHGIGIIIGAGGGIIGGIJJJJIJJIJJBGH
@7603054/1
caatagtggaatgcctatttatttacaaaaagtttctagggtttgttcat
+7603054/1
CCCFFFDDGHHGHJJJJJJJJJJJJJJJJJJJEGIJJJJJJIIJJIJJJJ
@4176127/1
gcaaggattgccacatcttgtgagccgccattctcttggctagcttcttt
+4176127/1
@@@DDFF;?FHHHIBFGHIIIGIGIIIIIFEHGGIECH9FGFFFFEGGII
@2801460/1
cgggcccagatggcattcatgcagaaccgattaagaaaggggcagacaac
+2801460/1
?;1ADDDD;DFFHE:AEAFHEGIGIIGIIEGGIIIIIIIGGHIGAFHIII
@4176779/1
gcaaggtttggaggagttgtactaatttgtgtaattgaagttcgtattat
+4176779/1
@C7BDFBDHHHFDGGIDEHIIIJJJIJJJGHIIJIIIGHJHGIIIJIJJJ
@4176780/1
gcaaggtttggaggagttgtactaatttgtgtaattgaagttcgtattat
+4176780/1
BCC;DDDDHFHFHIEGFGIIIJJIGIJJJGHHIJIJJJGIJIJJIIIJJJ
@4177078/1
gcaagtcaaagaagctagccaagagaatggcggctcacaa
+4177078/1
BC@DFDFFHGHGGIJJJIIIGGGGHIJIJGEIG@DFGGFB
@4177858/1
gcaagttcttggctgccgaatgtttggcg
+4177858/1
@@@DBADBDDFHDE@;E@1C;CFFHEH@F
@1422869/1
caaagtggcaaaagcggaaacattccagccggaactactgttgatgtcgg
+1422869/1
CCCFFDFFHHHHHIBHIJJJJJJJJGIIJJJIIJJJFIIIHIIHIJHGIJ
@5550540/1
tggcaaagtggatagctgcaccaggcattggtggcgattggtcaatgttt
+5550540/1
CC@FFFFFAFDHHIIIIJGIIJJIJJIJJJJCGHGIFHIIIBFHIIIFII
@5550584/1
tggcaaatcaaatctaataactaagttgcactttggtaaatcacagcctt
+5550584/1
BC@ADFFFHHHHHIJJJJJJJJJGJJJIIGGJJJJIEFHHGJIJIIJJJI
@5550825/1
tggcaacatcgacagataccacaaatacctaaaccttcccactaaagtta
+5550825/1
CCCFFFFFHHHGHIGIIJIJJJJIJJJJJJJIJJJJJIJJJJJJIJJIHI
@725503/1
agctgagagtctgcaaatcggccaacttcttgccgacggaatttttcagc
+725503/1
@;?ABDDFFFHHGIIEHIIIGIHIEBHGGGHEHEGIIIIIIGIFIIEGIH
@7609138/1
caatcctataattatccatttcctgtaattctggtttctctatagttttg
+7609138/1
=?B4ABDFHHHHHJJJJJJJIJJJJIJIJJJIIFHHIIJHIIIIIFIIIH
@6238783/1
aaagaattgacatctcgtatgagtgaactgcaagctggtccacttgtacc
+6238783/1
@C@=DFFFDHHHGJGHBGHHIIGFHIJEI@>EHGIIIG9CEGIICEFFGH
@4862414/1
gtgaaatcgttcaaaatttgtttgtttttcttatgtaaatataacagttc
+4862414/1
CB@FFFFFHHHHHJIJJJJJGIJJJJJJJJJJIIJJIJHJIJJJJJJIIJ
@19022/1
aaaaaagcaggaaaagcccagaagaacgttcgactttcacttcattctat
+19022/1
@@<DFFFFHHGFHGJJJJJJIJJJJJGIEHJIGGGIIIIGEHEIGJJJJ@
@19023/1
aaaaaagcaggaaaagcccagaagaacgttcgactttcacttcattctat
+19023/1
@@@DD?DDHFFAFHIDEGGIGIAC?FEG@F>AD?B;?DG4?BF@<BFGG>
@19024/1
aaaaaagcaggaaaagcccagaagaacgttcgactttcacttcattctat
+19024/1
@C@ADDFFHHHGHJJIIJIGIJCHIIGGFHGGJIGIGIIGHGDGEADHE;
@4180689/1
gcaatccttgcaggatttacccgtggagggtaacaatctgccttctacat
+4180689/1
CCCFFFFFHHHGHJIIJJJJJJJHHJHIJJDHIIJJJJJJJJJJJIJJJJ
@4181927/1
gcaatgtcaaagagaaggatagcaactaattttacaagctatactttgca
+4181927/1
@@@FDDDDHFHGD@B;:A?BFEEHHIDHIGIHIEGIGBFHEIIIIGIIGA
@1425387/1
caaagtttcacagttccacaaaacgctgaaaaattccgtcggcaagaagt
+1425387/1
@@CADDDDDHDFF:CEHIIIIJIIJJDGGGGIEIGIII@AFHGIIIA@FF
@1425388/1
caaagtttcacagttccacaaaacgctgaaaaattccgtcggcaagaagt
+1425388/1
@BCDFDEFGHHHHGIHJIHIJJJJIJJIJJJJJJJJIFHGGIJJJIIHIG
@1425389/1
caaagtttcacagttccacaaaacgctgaaaaattccgtcggcaagaagt
+1425389/1
@C@;B=ADFHHHFFFEHIJIJJJIHI?EFHIJJC?DDG?FHIGGIFHIH=
@1425390/1
caaagtttcacagttccacaaaacgctgaaaaattccgtcggcaagaagt
+1425390/1
CCCFFDFFHHHFFIIJIIJJIJJJIJIIIJJJIIIIIJJIIJIIGGHIIF
@2802410/1
cgggcgttccgttggtctgattggctt
+2802410/1
??<D?DDDFHGBC@GEFHA>EHGIDII
@2802411/1
cgggcgttccgttggtctgattggctt
+2802411/1
@<7DDDDDHHFHDBFFGH>F@<BBFEH
@2802412/1
cgggcgttccgttggtctgattggctt
+2802412/1
@@@@D@@DFF>AF=F8?B@CFG<FA>B
@2802413/1
cgggcgttccgttggtctgattggctt
+2802413/1
@@CDADDDDHFCBDG8CFCGGHIIG>F
@2802414/1
cgggcgttccgttggtctgattggctt
+2802414/1
B@@DDDADHHHHHEI?EDHIIJFGIJG
@2802548/1
cgggctaattttaacaaccatcccactgtacgagaattcggtttttcagt
+2802548/1
@@C1A?DDFFHHFIGHIGHIGHIJEIHIGIIHGHGGIIJJJ1DFHIGGGB
@1426729/1
caaataaatgctcccttttcacaatataataaatacatatcatatcatcg
+1426729/1
@11=DDDDHHHHHIIIIIIIIIIHHIIIIIIIIIIIIIGIIIIIIIIIII
@1426730/1
caaataaatgctcccttttcacaatataataaatacatatcatatcatcg
+1426730/1
@;??DDDA?DFHHIIEGEEGEHIIIIHIGIEB?FBHEIEHCHGGHFGHIB
@1426731/1
caaataaatgctcccttttcacaatataataaatacatatcatatcatcg
+1426731/1
CCCFFFFFHHHHHJJJJJJJJJJJJJJHHIJJJJJJJIJJIJIJJJJIJJ
@2806084/1
cggggcactatataaaaaattacattcagtatcgatagataatattgatg
+2806084/1
@C@FFD>DFHFBDHIJJJJJJIJIJJJIJGIIJIIDIIIIEGHIJJJJJJ
@6242704/1
aaagactttgactttttactatttttgtatgcacaaaattcgttctacat
+6242704/1
@1:=BDDDHFHHHIIIIIGIGIIIGIIFIGIGIIHIIIIIIIBHGIIGIC
@21283/1
aaaaaagtgagtttaggatatcttacgttctggcaacatcgacagatacc
+21283/1
@C8DDFFDDHFAFHICGEHGHHIJJJJGIGIGIIIGGIIJJIIJJJJJIG
@22244/1
aaaaaagtttatttatcatacacaggtaaacagttgtacagtagaggata
+22244/1
@@@FFFFFHHHHHJJJGEHHIGIIIBHGGIIGGHEGGGGGIHIIIGBEGC
@22245/1
aaaaaagtttatttatcatacacaggtaaacagttgtacagtagaggata
+22245/1
@C8BDFFDHHHHHJJJJJJJJJIIIIHFHGIIIIIIIIJJIDDGIIGGIH
@5555520/1
tggcattcatgcagaaccgattaagaaaggggcagacaacttcatgtaca
+5555520/1
@@@DDFFFHFHGHIGIJJJACFGGGIGJIJJIHGGDGIJJIIGIGHHGHJ
@5555929/1
tggcattttgacatttatgtgacataatttgcgacatttgacgtacggtt
+5555929/1
@@CD1DDFHFFFDBFHGIAFHIHIIIIIIIGIIGHIIIIIIIIFFIGGDH
@4183901/1
gcaatttggcttcttcccccaaggataacctctctgtcggtagatttccg
+4183901/1
@@<DDFFDHFHHDGIGIIJJGFFGHCHDCHEHIJJIBEHI:?@09DHCF@
@7610953/1
caatcttccgctaccgcgtgttccttaacaacgatctggtggccaccgga
+7610953/1
@1=DDDDDHFHDHGG<A8@?CFCHGHEHGHIIBD?F;BF?8BFGIII6A<
@7611111/1
caatcttcttttccggaaaatgctcgaaaactcaattggcgcacattcag
+7611111/1
B@@4ADFFHHHHHJJJEIJJIJJJIJJJJIIIGJIIJJIJJIJIJJJJJI
@7611112/1
caatcttcttttccggaaaatgctcgaaaactcaattggcgcacattcag
+7611112/1
B@@4BDEDHHHGHJJJJJJGIIJIJIJJIJJJJJJJIIJGHIJJJJJJIG
@732319/1
aggaagtaacggcagcactattgacactaagaaatcacagagccccgggc
+732319/1
@@@DFFDDHGHHGJJBGBDGHIEGGH@DHHGGHJGHGHH>FFEGII;;BB
@1430398/1
caaatacgaactggtccaaatcgagggcgccatccacgagccaatcttcc
+1430398/1
CCCBDFFFHHHHHJFHJJJJJJJJJJIJJJJJIJJJIIIAGIIFIHGHHH
@27648/1
aaaaaatatcgcaatagctcaaaagggaacaatttttgtcgagttattga
+27648/1
BC;DFFFFHGHHHJJJJIIIIIJJJJJJJJJJJJJJJJIJIGGIJJJJII
@27649/1
aaaaaatatcgcaatattagaaattttcaaatattcttcgcttttgactc
+27649/1
@CCADFFFHGHHHJIJJJHHIJGIHIIJIJJJJJJJIJIIIIJJJJJIJI
@27650/1
aaaaaatatcgcaatattagaaattttcaaatattcttcgcttttgactc
+27650/1
CCCFFFFFHHHHHJJJJJJJJJJJJJJJJJJJJJJJJJIJJIIJJJJIII
@28121/1
aaaaaatattaggaatccactacaaggttttaaatagggcattctaacat
+28121/1
@<@?DDDFHHHHHIIIIIIIIIIIIIIEHGEIIGIIIIIIGIIIIIIGHE
@28122/1
aaaaaatattaggaatccactacaaggttttcaatagggcattctaacat
+28122/1
@@;DDDDDHFFHDIIIIGEDBF?E>FGFHIGEGDG>GGBBDGFHCH@DBF
@6929182/1
atcgaatattagtagcaagatccgagatgtggtacacgacgaatgatgtg
+6929182/1
@CCDDFFFHHHHDGIIJJIEIJJJJIJJJIHHEHHJJJGIJIIIJIJJII
@4867273/1
gtgaaggagctggctgctgttgtctcgctccaggttgctgttgtgg
+4867273/1
@@@DDDDDFFFABEEF=FEHII?FHI3?1CF??;?FF@@GDA<BD@
@7616631/1
caatggagcacacttttacttcagctacttgaaccgtacgtcaaatgtcg
+7616631/1
BB8ADFFFHHHGHJJJJJJJJJJIJJJJJJJJJIJJIIJJJJJJJJJIJJ
@4868245/1
gtgaagtggtccgtgccccttgcggttaccccttctgttgggatgggggc
+4868245/1
@@@@FFADHFHHHEGEGHIEHCGDGEGGHHHIB?BDF?FBEE;=;F=GI<
@6932785/1
atcgagggcgccatccacgagccaatcttccgctaccgcg
+6932785/1
@@@DDFFFHGGHHIIIJJJJ>EBGIIGIIEC:AF6@GG8:
@6932786/1
atcgagggcgccatccacgagccaatcttccgctaccgcgtgttccttaa
+6932786/1
?:==DDDFHHGHHJJJJJJIJIJJIGJJEIJGIIJJJHHHBD>DEACEEE
@6932787/1
atcgagggcgccatccacgagccaatcttccgctaccgcgtgttccttaa
+6932787/1
CCCFFFFFHHHHHJJJIIIIJJJJJJJJJJJAGBGIJAEBEEDFEECEEE
@6253095/1
aaagcccagaagaacgttcgactttcacttcattctatcggcctttcttc
+6253095/1
;@@ADFFFGHHHDHGFEGGGECCEFGG@GGGFH@FGIEGD:FHGGHGGIG
@6253096/1
aaagcccagaagaacgttcgactttcacttcattctatcggcctttcttc
+6253096/1
?@@=:B?DBFFHDGFGIFFGIGHHIGIGBGIGGIBFDHB@@:6?FA?DFA
@6253814/1
aaagcctttctttattgccagctcttgaagaaccatcgccggg
+6253814/1
??@77ADDFHHFFFGEE><CFGGGGFHCGIIIG9?BBDCF60D
@33077/1
aaaaaatgtcaaaattttgcaaattatgtggcattttgacatttatgtga
+33077/1
@CCFFFFFFABFHJIHIJJGEHIIGIGIBGGCGGHHGGIHEHIJJIFDEG
@33078/1
aaaaaatgtcaaaattttgcaaattatgtggcattttgacatttatgtga
+33078/1
CCCDFFFFHHHHFHGIIJJFIJHGHCCHEFHIGGGCGIDFHJJJJJIHID
@33079/1
aaaaaatgtcaaaattttgcaaattatgtggcattttgacatttatgtga
+33079/1
CCCFFFFFHHHHHJJJJJIIIIHIJJJJFIJJJJJJJJGIIIJIJJJFII
@738073/1
aggagatcctgtaacacaaagttctcaacaaccagctcctacatctcaac
+738073/1
?@1AB=ABFDFFFEGGGIIIGCHGFHIHGHIIHHGCFIGGEHIIEHHIII
@2116374/1
ccaactcttcgtcactcgcaaatgtagaaggcagattgttaccctccacg
+2116374/1
@;?DDFFFHHHHHJJJJJJJJJJJIIJJIJJJJJJJJJJJJJJJJJJJIJ
@4191884/1
gcacggaccacttcacggaaatctaccgacagagaggttatccttggggg
+4191884/1
@@CDFFFFHHHHHJJJJJJJJJJJJJIJIJIJJJFIICGEHIIJJJJIJH
@4873475/1
gtgacatataaaggtgaatatataactgacatgtttcatatgtagaacga
+4873475/1
@@C1DDFFHHHGHI<EDGBFEHIIGEGCHIGFGHIIIHGIIIIIIIIIIG
@4194425/1
gcactatataaaaaattacattcagtatcgatagataatattgatgatta
+4194425/1
BCC?DFFFHGHHHJJJJJJIJJJJJIJJJJJJJJJJJJJJJJIJJJJJJJ
@4194426/1
gcactatataaaaaattacattcagtatcgatagataatattgatgatta
+4194426/1
CC@FFFFFGHHHHJJJJJJJJJIIJHIJJIIIJJJJJIJJJJJJIJJIJJ
@5566779/1
tgggcaaccagcagtcccacaaagtttcacagttccacaaaacgctgaaa
+5566779/1
BC@DFFFFHHHGHJGIJJJJJJJJFHHIJJJJJJJJJJJJJJGGGIIIJI
@4194569/1
gcactattaacactaagaaatcacagagccccgggcccagatggcattca
+4194569/1
?@;BBDDFHHHHFIIIIIIGIIIHIGIFHGGIIIADFGHCIGHD@GGGIC
@4194604/1
gcactattgacactaagaaatcacagagccccgggcccagatggcattca
+4194604/1
CC@FFFFFHHHHHJJJJJJIJJJJJIIIJIIJIIFIJIIJJIJJJGIIIJ
@6935820/1
atcgatagataatattgatgattataattaataactagtgcctaataata
+6935820/1
=1:BDFFFGHGHHJIHGIIJJJJJJJGJJIIIIJIFIGHGIJJGIIJJJF
@6935852/1
atcgatagctgttcactttttggtcatgattttgaggtactcgagggcat
+6935852/1
=1:B?BDDHHHBHIJIJIIGGIJEHIJJEHEIGGHHIDFEHIIIJJIIGG
@739812/1
aggagttgtactaatttgtgtaattgaagttcgtattatttcctcgaaat
+739812/1
@<<1BADBHHHHHEGGGFCFAIHIIIIIIIEEGFGGGIIIIGGIIIIIII
@740470/1
aggatatcttacgttctggcaacatcgacagataccacaaatacctaaac
+740470/1
?@??DEFFFFDFHEDFFDHGGGIGAGHEGEHEF>GFGEDBGCDGCGBFGG
@741531/1
aggattgttcgctagcgatctcctgcaagaactgaacaaagttgaagtcc
+741531/1
BCCDFFFDHHHHHJJJJFJJJJJIJJJJJJJJIIJJJJJJJGIGIJJGHI
@6939531/1
atcgccaccaatgcctggtgcagctatccactttgccagtggccgtctgc
+6939531/1
@@;DB?D<FDFBF>DG<C<?CFBGGICGGIGIGEADFBFHEE=FHD@GE>
@6254805/1
aaagctgctaaaaaagcaggaaaagcccagaagaacgttcgactttcact
+6254805/1
@C@DFFFFHHHHHJJJJJJJJJJJJJJJJJJGJJJJJIJJJJJJJJJJJJ
@745886/1
agggaacaatttttatcgagttattgatttcgaggaataatacga
+745886/1
@@@DFFFFHHHHHJHJIJGIIJJJJJJJIJIIJJIJJJJJJJJJJ
@745887/1
agggaacaatttttgtcgagttattgatttcgaggaataatacgaacttc
+745887/1
CC@FFFFFHHHHGJJHJJJJHHJIGGHGGIJJIJIIDAHIIIJIJJJJJI
@2822106/1
cggtattcgggactgaaagacactaagattaccaagttgggcaaccagca
+2822106/1
@@@=DDFBHFDAFGGHIJBHIIJGJIGGGGJJJGGHIHIIIGHHCHIGHJ
@6940456/1
atcgctagcgaacaatccttcgaggtaacctacgtggacatcgaagaaaa
+6940456/1
BCCDDFFFHHHHHIJIJIJJJJJJJFHIIJJJJJGIIGIIIJIGGIJJ@G
@6941087/1
atcgcttgtcatgtgttgaaattccgcgaaattggcactggcaagtcaaa
+6941087/1
CCCFFFFFHHHHHHIJJJJJJJIJJJJJJJJJJIJJJJJIJJJIJIIJJJ
@4879697/1
gtgaggatcaaattttgtagctatcataaactctcctaaatattttcgcc
+4879697/1
?@<D;DDABHFHHJIG9CFHCHIGHIJGEIDGEIGHCHIIGECFIECHDG
@747437/1
agggatactatgctgtgtaactagattatatggaattgccataggaccat
+747437/1
@@7?DDDAFFHFDIGEBHIHIGIJHHIGHH>FHCBHGIHJJII>?GHCGH
@747792/1
agggcacacggcaacaaaaagtgataatggatacaaatttgactactgta
+747792/1
<@<DD?DDBF?FA>EEEGE?E???:CDGGB<<BBGHIIIIIGFFCDAGBF
@1448181/1
caaatgggtccacatggagatgtaccacaacaacctaaatcggcaaacgg
+1448181/1
BCCFDFFFHHHHHJJJJJJJJJHIHJJJIIJJJJJJJJIJIIJJIJJJJI
@1448182/1
caaatgggtccacatggagatgtaccacaacaacctaaatcggcaaacgg
+1448182/1
CCCFFFFFHHHHHJJJJJJJIJIJHIJJJIJJJJJJIJJJJIIIIIJJJJ
@3488672/1
ctggcttcaatgtttgaatgatgattatataacg
+3488672/1
@@@DDDD;CFD?<CF>EHHCHGBHCH@BF<EGHE
@2122147/1
ccaagagatgtgcatgtcccgcagatggccaccaccattctatgaaatgg
+2122147/1
?81=DDDBF?2<C?EGBFE<?GHIC3?CFFGGHGIG;?<DDHBGGIBHEA
@2122148/1
ccaagagatgtgcatgtcccgcagatggccaccaccattctatgaaatgg
+2122148/1
BCB=DFFFHHHHHJJIHGIJJJIJIIJJJJJJJIJJGIGIIJIJJJIJJJ
@5571562/1
tgggggataaatcttcctgcctcttgtattttgttcctcaggtaaagggc
+5571562/1
CC@FFFFFHHHHHJIIJJJJIIJJJJHIGIIJGHIJIJIGGIDGIJIJJI
@4880932/1
gtgagttcattttaaatgaaaaacgtatgttgtttacttcatttgaatct
+4880932/1
@@@?DEFFHHHHHGJJIGHJJJJJJBGHIIIJJIJIIJJJJJJJIJJJJJ
@4880933/1
gtgagttcattttaaatgaaaaacgtatgttgtttacttcatttgaatct
+4880933/1
@@@ADDD;CFHHHDHIICCHIIIIIFEGHHGHBGIGGGHIIIIIIEIIII
@4880934/1
gtgagttcattttaaatgaaaaacgtatgttgtttacttcatttgaatct
+4880934/1
@@C=DDEFHHHHHGGIJIJJJJJIJJJJJJIJIJJJIIIHIIJJJIIIJJ
@1449436/1
caaatgtcgcaaattatgtcacataaatgtcaaaatgccacataatttgc
+1449436/1
CCCFFFDFHHHHHJJJJJIIJJJJJJJJJJIGIJJJIJIJJJJIJJJJJI
@4883269/1
gtgatatcagccgctccgggcgttccgttggtctgattggctt
+4883269/1
@@@FFFFFHHHHGJIJJJJJIIHJIJIGIJJ;CGGGIGGGIII
@1451846/1
caaattatgtcaaattttgacatttatgtaacatgtgtgcttaagtggct
+1451846/1
CC@DFFFFHHHHHJJJJJJJJJJJJJJJHJJJIJIIIIIIIJIIJIIGII
@6261303/1
aaaggcagttcaccatcgcttgtcatgtgttgaaattccgcgaaattggc
+6261303/1
@C@DFFFFHHHHGJJIIJIIGGHIJIGIEIIIHIJFJIIIIGEHJGIJJJ
@6264417/1
aaagtaaacgtcagtttgcgtttcaatgcatcgataagacgaatggtaaa
+6264417/1
CCCFFFFFHHHHHJIJJJJJIJJJJJJJJJJJIGIJJJJHIIIIJJIIJI
@6266053/1
aaagtatagaggttgtacccaaacttttcgggg
+6266053/1
=@<D4AD?DFHHCFG@EEEHCH;FHDEHHGH>D
@45885/1
aaaaaatttcaaattgttcaggtaaaatcttgcttcatgattgaaaattt
+45885/1
@@77BDDDHHFHFGIIHGIEHIFHGIIIGGIIBFHGGIG>GHIHIIGFGG
@45886/1
aaaaaatttcaaattgttcaggtaaaatcttgcttcatgattgaaaattt
+45886/1
@@@1DDDDF<D?DBGFAFEHHHFFFIDCFGEGFFEFIFBBGFCFFFEFCB
@45887/1
aaaaaatttcaaattgttcaggtaaaatcttgcttcatgattgaaaattt
+45887/1
CCCFFFFFHGFHHGIJIIEHIJIJIIIJJJIIGIJJIJJJGIGGHIJJHJ
@2128149/1
ccaagcttgaggttgttgttgtggaggagcagcttgctgttgtctcgctc
+2128149/1
CCCFFFFFHDHHBGIGGHHIJFHIGIICHEHJIHIIJEEHGGIIFIIIGG
@2128593/1
ccaaggacttcaactttgttcagttcttgcaggagatcgctagcgaacaa
+2128593/1
@@8DDDDFHHGHHIJJIGGHJJJIJIJJIJJJJIJIEIGHJJIJJJJJJI
@2129723/1
ccaagggctcggctgctcatcatgccctcgagtacctcaaaatcatgacc
+2129723/1
@CCFFFFFGHHHHIIBAC@FEGGDEHIGGGHBBFGGBFBGHI>BH@@CDH
@1455348/1
caaattgctctactctcaagaaatggcctccatgccgagcaagactcccg
+1455348/1
?@8ADDFDHHHHHGIJJJJJIIIJJJJJIJJJJGIIII<FHIGIIIJHIJ
@1455349/1
caaattgctctactctcaagaaatggcctccatgccgagcaagactcccg
+1455349/1
@;1BDDDDFFFFFIIIIIIIIIIIHFFIIIIIDEFGFIEGIDFIIIIIIF
@4887391/1
gtgattctccgaagagtatgtctcgaaa
+4887391/1
@B@DFFFFHHHFHJJJEHIJJJJJE<EE
@4888560/1
gtgatttcccgatttacctcactgccggtacaatacaagtttctctaaaa
+4888560/1
BB@?DFFFHHGHHJJIJJJJJJEHJJIIFHIJJGJJJIJJIIJIIJHIGG
@3498081/1
ctgggatttcatagatttgatattcaataatttaacaactactccggagt
+3498081/1
B1=DDEFFHHHHHJJIJJJJJJJIJIIJJJJJJJIJJIJJJJJJJEIJJH
@751471/1
aggtaatacactattattaggcactagttattaattataatcatcaatat
+751471/1
@@@DDDAD<BBCDHIIIIIIIIIIIIEHDHHIAEHIIIIEHIIII9?@C<
@6267384/1
aaagtcacgagaatttgaaaagcgagcttcatgatcccctgaagaatata
+6267384/1
@@@?DEFFHDHHFHIJIJIIIIGGGGJJIGGIGIDIIGIJIJIJJJJFIG
@6269182/1
aaagtgaccaaagcaaagacgcaataagtgatacaagaaaatatacagac
+6269182/1
?<<D=BDDFHHFHIIIIIIGBEHGIGHG@GHIEGIEIIIIIIGGIIIIII
@6269185/1
aaagtgaccacaagcaatgtcaaagagaaggatagcaactaattttacaa
+6269185/1
B@CFDEFFHHHHHJJJJJJGHIIJJGGBFGIHIGHFIEIJGHIJJJJIJI
@4209014/1
gcaggatttacccgtggagggtaacaatctgccttctacatttgcgagtg
+4209014/1
CCCFFFFFHHHHHJEFHGIIJ?EGIIJJJJIJJJIJJJJIIGHIIIDGBC
@6949247/1
atcgtgataacatgcataaaatataataaaaatttatagttttttgcatt
+6949247/1
@C@FFFFFHHHGHJIIIJJJJJJJJIJJJJJJJJJJJJIIJJJJJJJJJJ
@7639159/1
cacaaaacgctgaaaaattccgtcggcaag
+7639159/1
???DD>?DD@ADDBAEA;:A29<2?D<D>7
@7640061/1
cacaaaatctacttcagtgggcagaagttttttccataagccagtcggag
+7640061/1
CCCFFFFFHHHHHJJIJIIJIJHIIJJHIIJJJJJIJJJJJJJIHIIJBA
@2134081/1
ccaagtttgtgctgggcaaatcaatcaatttgcctcgaaatctaaggtta
+2134081/1
@@@FDDBDDDAAD<FBBEHIECGHGGEIGII>FHEGGBFGEHGGIGG<BG
@1457938/1
caaatttctcaagggcacacggcaacaaaaagtgataatggatacaaatt
+1457938/1
@@;4BDDDFFFFFIIIIIIIIIIIIIIIIIIIDFIIFIIIIIIFIIIIII
@1457939/1
caaatttctcaagggcacacggcaacaaaaagtgataatggatacaaatt
+1457939/1
@@;DBDFDHGHHHGIIIIJJIJIJJJJIJJJJBFGIJJJIJJJJIJIJGI
@1457940/1
caaatttctcaagggcacacggcaacaaaaagtgataatggatacaaatt
+1457940/1
@@@<DDDDHDHFHIGBEHIIIEHIGIJGGHJGFHAHIIIGCBF9FGHFGI
@1457941/1
caaatttctcaagggcacacggcaacaaaaagtgataatggatacaaatt
+1457941/1
CCCADFFFHHHHHJJJJJIJJJJJJJJJJJJJDGHIIJJJJJJIIJJJIJ
@1458200/1
caaatttgaaaaaaccagagacgattttgtcgaagatctctgtgaga
+1458200/1
?@<;?BDB4:DCFH@GIIIIIBFI8??FHFD@B=G@<FH9BDFE4BD
@1458201/1
caaatttgaaaaaaccagagacgattttgtcgaagatctctgtgaga
+1458201/1
B@@DBDFFHHHHHJJJJJIJJJJIIJJJJCHHGHGHGIGGGH?FGGI
@1458202/1
caaatttgaaaaaaccagagacgattttgtcgaagatctctgtgaga
+1458202/1
BB@:DDFFHHHHHIIJJJGGGIJGGIJIIEGIIGGHGIIIJJHGGII
@1458326/1
caaatttgactactgtatagctttcttctcttggtgaacacatactttat
+1458326/1
=B@=DEFFFHFHHJIHIEJGIJJGIJJJJIIHIJHHJJJJIJJIJ@GIJI
@1458560/1
caaatttggaatttcataaacaactcttaactgcttcatgtacttgccga
+1458560/1
CCCFFFFFGHHGHJJJJJJJJIJJJJJIIJJIIJJJIGIJHGHIJJIHIG
@1458775/1
caaatttgtatccattatcactttttgttgccgtgtgcccttgagaaatt
+1458775/1
@@@DDDDDFFFHH@FBEHHIIIIGHIGGIEHHBGHIICHIIIIIGFHGGH
@4891738/1
gtgcaatcttcttttccggaaaatgctcgaaaactcaattggcgcaca
+4891738/1
@@@BDDD?FF:DFGIBF7F1@EG<C@BG@FFF@DFGICGE9?F@?F:F
@4891739/1
gtgcaatcttcttttccggaaaatgctcgaaaactcaattggcgcacatt
+4891739/1
@@@ADFBDFHFFHJJIJBEDHIGFHIGHGHIJJIEIIJGJIJIGG@FEGG
@4891740/1
gtgcaatcttcttttccggaaaatgctcgaaaactcaattggcgcacatt
+4891740/1
BB@DFFFFHHHHHJJJJIJGJJJJJJJJIJJIGIJJJJJJIJIIJIJJII
@1460614/1
caacaaaaagtgataatggatacaaatttgactactgtatagctttctt
+1460614/1
@@@DDFADHHCFBFBEEFBHIIIHI<CHICBHA?C<@FGBDG>GHEDDB
@3501217/1
ctgggcttttcctgcttttttagcagctttaccattcgtcttatcgatgc
+3501217/1
??@DD=DDBH<FF?CCGDBHAE?C??EHI>DDDBCB?BF@GB?@DGADBD
@3501218/1
ctgggcttttcctgcttttttagcagctttaccattcgtcttatcgatgc
+3501218/1
?@;7;DDD?F<AFB<FFHGFHE;B4??@FHC<?DDGEG:FHHIIIH?GIF
@3501219/1
ctgggcttttcctgcttttttagcagctttaccattcgtcttatcgatgc
+3501219/1
@@1:DBFFHHHHDHEGIIIIIIIIIIIIIIGIIIIIIIBGHHIIIIDIHI
@3501220/1
ctgggcttttcctgcttttttagcagctttaccattcgtcttatcgatgc
+3501220/1
@@;DDDDFHHHHFDFGHJIJJIGGIIJIJJIJIJJJJJGHJIGHGG=FGG
@3501221/1
ctgggcttttcctgcttttttagcagctttaccattcgtcttatcgatgc
+3501221/1
B=;?=BDFHHHHHJJJJJJJJJJJJIJJJJJJJJJJJJGHIIJJJIJJJI
@3501222/1
ctgggcttttcctgcttttttagcagctttaccattcgtcttatcgatgc
+3501222/1
BCC@FFFFHHHHHIEGIJJJIIIJIJIJIJJJJJJJJIGIGIJIIIJHGJ
@3501223/1
ctgggcttttcctgcttttttagcagctttaccattcgtcttatcgatgc
+3501223/1
CCCDFFFFHHHHHJJIJJJJJJGIJJJJJIJJIIJIIJHIJJJJJIJIII
@757658/1
agtaacggcagcactattgacactaagaaatcacagagccccgggcccag
+757658/1
=@1=DDDDFHHF;FEFDH@CHDHHGGCGIIGIIGC?DDEHII@AGGEHA?
@4210711/1
gcaggttttttaacagtttgaaaaccttgataaatgaaagaaattaaaca
+4210711/1
@@@DDADDHHH?FBDA2CHGGIIIGIHIGGFHIIIIEIIGEHIIIIIIII
@4210712/1
gcaggttttttaacagtttgaaaaccttgataaatgaaagaaattaaaca
+4210712/1
CCCFFDDFHHHFHIHIIIJGHGGIJIGIJHIIJIJIGJJIIIJJJJJIJJ
@1462569/1
caacaaagtattgtaccttgtgggatgacaacgatatgtcaaacgacgac
+1462569/1
CC@FFFFFFHHHHHIJJJJJJJJJJJJJJJJJJJIJIJIIIIJJIJJJJJ
@759219/1
agtacaactcctccaaaccttgcaaattttcaatcatgaagcaagatttt
+759219/1
@@C:DDFFHHHHHJJJJJJJGIJJJIJJJJFIHJIJJJJJIIJJIIJJJJ
@59195/1
aaaaagcaggaaaagcccagaagaacgttcgactttcacttcattctatc
+59195/1
@CBFFFFFHHHHHFHIJIJJJJJJJJIFGIJGHGIIIIEGIIDGIGEGGH
@760098/1
agtacctcaaaatcatgaccaaaaagtgaacagctatcgatacacagtca
+760098/1
@<@DDDFFFHFHGHIGAHGAFBEHIAAEHEHIGCGHIIIIIGIIIIIDFG
@760129/1
agtacctctccacaaaaagggaaataaacaaggatgtaagaactatggag
+760129/1
@@?:DDFFDHHHHHGIIIIGIIIIHIIIIIGIGGHIHIIIGIIIIIIIEI
@60408/1
aaaaaggaaaactaaaggatttctcaacttgtttccgtgagttgctgaac
+60408/1
@@7DA@ABFFHHHGFHBHEHHEHHBHFGEDDHGBFFGFCGE?BBBDBFHC
@60605/1
aaaaaggagaagaccttttaaaatcatacagtgagggcggtaaaatctct
+60605/1
@@1=B@D?FFDHHIIGGBHIIIIIIIIIIIICBHIHGIGGAG=GCG@GII
@5582326/1
tggtgacatcgttcgatgacaaagtgatgggcaatcccattggctggctc
+5582326/1
?=@4ADDFHHGHHIJHIJIIJJJJCHIJJJJIHJJJJJJJJIIIIJJIGI
@5583190/1
tggtgattggtcaatgttttttcttcgatgtccacgtaggttacctcgaa
+5583190/1
@@@=A=ADCF<C<CEDCFHIIIDEHEDECEDFHGIG?DEH?FHCGHIE>F
@6956315/1
atctatcgatactgaatgtaattttttatatagtgccccgatgatatgat
+6956315/1
:??44ADFHHHHHJJJJJIIJJJJJJIIJJJJIIJJJJII@FGAGGGEC>
@6273329/1
aaataaaatacggcaaagagaagaaaggccgatagaatgaagtgaaagtc
+6273329/1
B@@DDFFFHHHHHJJJJJJJJIJJJJJIJJJGIIIJJJJJFIHEIJIJCH
@2140672/1
ccaatgcttggtgcagctatccactttgccagtggccgtctgctacggaa
+2140672/1
@@@FFFFDHHFFBBGGGICHIEGHGIIHHIIEGAGHIDGAD=FD<FGBEG
@6273945/1
aaataaacttttttcgggtttggaaaaatttcaaattgttcaggtaaaat
+6273945/1
CC@FFFFFHHHHHJJJJI?GHIJIJJJJJJJJIJIJIIHIHIJJGHIIJJ
@7640375/1
cacaaaattcgttctacatatgaaacatgtcagttatatattcaccttta
+7640375/1
BC1BDFFFHHHHHJJJJJJJJJJJJJJIJIIJJGIJJJJJJJJJJJJJJH
@7640376/1
cacaaaattcgttctacatatgaaacatgtcagttatatattcaccttta
+7640376/1
BC@?DFFFHHHHHJJJJJJJJJJJJJJJJIJJJJJJJJJJJJJJJJJJJJ
@4218242/1
gcatcaccaaggaactccagtttttgatatgatagcgtcgttctatttgg
+4218242/1
@@?ADDDFHHHFHIGIIIGIIIIJJJJJGIIIGGIIIFGIHHGJJIIIGG
@4219719/1
gcatgaatgccatctgggcccgggg
+4219719/1
?@B4BDFFHHHHHJJJJJIIJGGGJ
@6274936/1
aaataaatgctcccttttcacaatataataaatacatatcatatcatcgg
+6274936/1
@@1ADEFFHHHHHJJIJJJJJJJJJJJJJJJJJJJIJJJIJJIJIJJIIH
@1465379/1
caacaacacttcgactacagatattcgcacttgcagtcccaatatcaaac
+1465379/1
C@CFFFFFHHHHHJJJJJJJJJJJJJJJJJJJJJIIGHIIIHIIJJJJJI
@764115/1
agtatgtctagaacgattttacctttgcgcgaaaag
+764115/1
=@1=BDDEFHHHHJIEGIIJJJJIJJJIGGG?FHJC
@1466674/1
caacaacatatctcttgatttttctcgaattgtgggtttttccattatct
+1466674/1
@C@FDFFFHFHHHJJIJJJIIHIJIJI>GGGHCEEG?FHCGFB9?FH<D<
@2834041/1
cgtaaagtgaccaaagcaaagacgcaataagtgatacaagaaaatataca
+2834041/1
?81ADDFABFDHAHIGIJHGGIIFIJJJGIGDHHJIGIG@GHGGHGGIII
@2834042/1
cgtaaagtgaccaaagcaaagacgcaataagtgatacaagaaaatataca
+2834042/1
@@@DDDD2ACFHFIIG@BGIDEEGIIGBHIF:DB9GGIIGDGIIBHIIII
@2834043/1
cgtaaagtgaccaaagcaaagacgcaataagtgatacaagaaaatataca
+2834043/1
@@@DFFD2=CFFBHG@EEHIJIEGBGIJJJICFEDIIGIIJIGIJJGIJI
@3512426/1
ctggtaccaaatcaacatcatagtgataagccgtgtttaatttacctagc
+3512426/1
B??DDADDDFGHHIJIJJIIGJJHEIIIIIJJJFFFEFGBGIJJIJJJJJ
@63336/1
aaaaagtgaacagctatcgatacacagtcatagatccaatcctataatta
+63336/1
CCCFFFDDHGHHHJJJJJIJJJJJJIIHHEIJJIGIIIIGIJJJJJJIJJ
@1467805/1
caacaacctggagcgaaacaacagcagcccgctcctccacaacagcaacc
+1467805/1
?<1D;DDDHFDHHIIBIIIIIGIDHGGIIIIIIIIIIIIIIGII>EHIFH
@1467806/1
caacaacctggagcgaaacaacagcagcccgctcctccacaacagcaacc
+1467806/1
B?@FDFFFHHHHHJJJJJIJJJJIJJIJJJGIFHIIHIGIJJJJ@EHHHH
@768198/1
agtcgcaacagttttgacagaacctatgccacattcataagtgaattctc
+768198/1
?=::BDDFDHHCFHIE?HADGEHGHIHHHHIIIIEICGIIIDFGEHIIII
@3513705/1
ctggtactggttgctcaaagcagattagtaaacatgatgctgcatacaat
+3513705/1
BBCFDDFFHHFHHIJJJJJJJJJJJJJJHIJJJJJJJJJJJJJJJJJJJI
@769446/1
agtgaaaaaggtgggaaatgttgactgttgta
+769446/1
?@?DA?DDBDA<CDAC@G<A<CHHEEGHCHD@
@769447/1
agtgaaaaaggtgggaaatgttgactgttgtagctgattaaggggtgtat
+769447/1
@@==DDFFHHHCFHJGIGIIHIIJJJJHIJGIJGIJGHIJJJIJJDFFHJ
@770308/1
agtgaccaaagcaaagacgcaataagtgatacaagaaaatatacagacta
+770308/1
@CCDFFFBDHDHHIIEGEHEHIICHE9CFCGIIHIGIIIIIGIIIGIIII
@4226371/1
gccaaacacacatagtacctctccacaaaaagggaaataaacaaggatg
+4226371/1
@1=DDFDFHDFHHGEEDFHHGIIIJJHJJIIGIGJGIGHHIGGGGDCHC
@772151/1
agtggcttaccttctacttaccacttagcagaacccgataaagcgttacc
+772151/1
@@@DDDFFDFHFHGHBEGHGHICHIIGIIICHIIIIIEHGGIGIIFHIII
@5595405/1
tgtcaaacagaatctagccaaacacacatagtacctctccacaaaaaggg
+5595405/1
@@@1BDFFGHHHGGIJGIJGIIIJJJJJJJJGHIGGIGHGHGGGGIIJJF
@5596472/1
tgtcaatgttattctaaaaagaagactgctaaacgttaaattttaaaagc
+5596472/1
?@@D?DB;CFDFHBDBGHII?FHBEHIGGIGIICCGHIIIHIIIHIIIGI
@2149004/1
ccacaacttcgttcaagcctggtgacagatgtctaaaatatttatgaaag
+2149004/1
BC@FDFFFHHHFHJJJIIJIIJCGHIIHIIIGIJJJJJJJGIJIJJJJJJ
@2149005/1
ccacaacttcgttcaagcctggtgacagatgtctaaaatatttatgaaag
+2149005/1
CCCFFFFFHHHFHIJJJJJJJJHIIJJJJJIIIJJJJJJJJJJJJIIIJJ
@1472470/1
caacaagctgcaaaacataaaggagatcctgtaacacaaagttctcaaca
+1472470/1
CCCFFFFFHHHHHIJJJJJJJJIGIIJJJIJGHIJJJJJHIHJIJJIIIJ
@1472483/1
caacaagctgcatggggtagacaacaaactccaccacaggaacctcaagc
+1472483/1
CCCFFFFFHHGGHJJJJBFHIJJJJJJIJJJJJJJJIJIFHIJJJIJIJJ
@2149527/1
ccacaaggtacaatactttgttggtttcgccactccctgtatactggcgt
+2149527/1
@@@D1ABDFADHHJIIIJJIJGIDEEGGIJI7F>@GG@DBFAFEB<FFA7
@2150150/1
ccacaatatagttacgttaaaacagcagctgagattaatgtaggctgttt
+2150150/1
@@@:?DDDHAFHHIGBEHGIEIEIICDG@GH??DEGEHHHCFAH9FD9??
@6282598/1
aaataattttacaaaaatttaaaatacacttcttcaggagattaacgctc
+6282598/1
@@?BDDFFDFHHHJJIIJIGIGIJJJJJJIIIJHIJIGAEGGHIGIIIEH
@7650135/1
cacaaattatgtcaaattttgacatttatgtaacatgtgtgcttaagtgg
+7650135/1
@@?DFFFFFDA?AFGIAFIIEIGCHIIGICEHIGAHCEE:EABFHECDAB
@3519982/1
ctggtccaaatcgagggcgccatccacgagccaatcttccgctaccgc
+3519982/1
@@C<DFFFHHHHFIIJJFIHIIJJIJIIJIJEGFFHIJJGIJJEHEFF
@69866/1
aaaaatattaggaatccactacaaggttttcaatagggcattctaacatg
+69866/1
CCCFFFFFHHHHHJJJJIJIJJJJJJGIJJJJIJIJJJJIIJIJIIGIIJ
@7651424/1
cacaacaacaacctggaacgagacaacagcaccctggtcctccacaacag
+7651424/1
@@@DDFFFGHHHHJJJIJJIIIGEHJJJIEIIGFGIJFHIGGGIIJJIIG
@4232828/1
gccaactcttcgtcactcgcaaatgtagaaggcagattgttaccctccac
+4232828/1
B@@DFFFFHGHHHJJJGIGIIJJJJGIIJIJJGIIIJIJIIJIJJJJIIJ
@4233108/1
gccaacttcttgccgacggaatttttcagcgttttgtggaactgtgaaac
+4233108/1
@@CBDFFFHHHHHJIIJGIHJIJJJJJJJIJBHHIFAFHFEGGIHIIJGG
@4234500/1
gccaagggctcggctgctcatcatgccctcgag
+4234500/1
@@@DDDDDFHHHHGEG=<C@BF>E<@FG9B@:D
@4234501/1
gccaagggctcggctgctcatcatgccctcgag
+4234501/1
CCCFFFFFGHHHHEBA?<?EGFAGHGHIAEAAD
@5599935/1
tgtcgatgttgccagaacgtaagatatcctaaactcacttttttccgaaa
+5599935/1
@<?DFFFFFHHFHIHIIIIHGIIGGGIIGIIIIIIIEGIIIIIIIIIIII
@4909875/1
gtggacataaaggaaagaaaaaaatgtcaaaattttgcaaattatgtggc
+4909875/1
@CCFDDFDHHGHGBHEEGIIIHIID@:9CFHDFF@<FFHIGGGEFC?FEG
@4909899/1
gtggacatcgaagaaaaaacattgaccaatcgccaccaatgcctggtgca
+4909899/1
@@@DFFADDHFHGBGHGBHIICHAHH9CFHGAGGAFGGGIEGGCDEFBA9
@4236608/1
gccaatcttccgctaccgcgtgttccttaacaacgatc
+4236608/1
CCCFFFFFGHHFFEGHIDFHCHDHGHGIJJJGIIGHFH
@7656279/1
cacaagcaatgtcaaagagaaggatagcaactaattttacaagctatact
+7656279/1
@;@FFFFFHHHHHJJJJJJIJIJJJJJIJJJJJJJJJJJIJJJJGGIJJJ
@5601882/1
tgtgaaaagggagcatttatttgatgcaaagtatagaggttgtacccaaa
+5601882/1
BB:4BDFFHHHHHIJJJJIIJJIIJIJJIJJEHIIJJJJIJJJIJJJJIH
@7656391/1
cacaagcaggatcaactcaacagctcaatccatctgagattcagcctcaa
+7656391/1
CCCFFFFFHHHHHJJJIJJJJJJJJJJJJJJIJJJJJJHIIJIGIJJIJI
@4911747/1
gtggaggagcagcttgctgttgtctcgctccaggttgttgttgtggagga
+4911747/1
@B@DFFFDHHFGFIJIIIIJJJJJJJJIJJJHIJDFHGIIHIIHIIGJH7
@4911750/1
gtggaggagcagtttgctgttgtctagctccaggttgttgttgtggagga
+4911750/1
@?@DDFFDDHHHFHIEBHGHIJIJJJJIHHIFHIFHIG@F0?G?DF<BF?
@7656684/1
cacaagctcaatacaatccccacattccaccccaatctagccactcttat
+7656684/1
?@?BAD=DDBHHFGGHGGGHGIIIIGGEGGHIGGHIIIIBHGCGIIGIGH
@7656685/1
cacaagctcaatacaatccccacattccaccccaatctagccactcttat
+7656685/1
BB@AADDFHHHGHJIJJJJJJJJJJJJJJJJJJJJJJJDIJJJJIJJJJJ
@5602333/1
tgtgaaggagctggctgctgttgtctcgctccaggttgctgttgtggagg
+5602333/1
;@?BDDDDBFDFDEEHIDEBEEHEG@E@=?EG91?3?DEB@DF<FDC38C
@2156825/1
ccacatctcggatcttgctactaatattcgattcgataggtgctttgtct
+2156825/1
CCCFFFFFHDHFFHEHADBHHIGIGGGIJJIJJJIGGIJJFGHJIJGHGH
@2156826/1
ccacatctcggatcttgctactaatattcgattcgataggtgctttgtct
+2156826/1
CCCFFFFFHGHHHIIJIIJJJJJJJJJIJJJJJJJIJJJIFHGIJJJIJI
@2156917/1
ccacatcttgtgagccgccattctcttggctagc
+2156917/1
?@@DDAD?FFH>HDHH:EA@FH@9EEGEFGGI@@
@2157320/1
ccacattccaccccaatctagccactcttatacgcagtggtctcaatcgc
+2157320/1
@??BADFFHDDHHIHGIEFGHGHHIIIIIGIEHIIIIFFHFHGIIIIIII
@73997/1
aaaaatgtcaaaattttgcaaattatgtggcattttgacatttatgtgac
+73997/1
@@@DDD?BDAFHFIGGH?C@EFBH?FAB<FF;<ACG>@EHIII@?@HHIE
@73998/1
aaaaatgtcaaaattttgcaaattatgtggcattttgacatttatgtgac
+73998/1
@C?BDBEDFHGHHIIIIIIIIIIIIIIIIIIIIIIIIIIIIIIIIIHIII
@6973327/1
atgaaacatgtcagttatatattcacctttatatatgtcacattttgtgg
+6973327/1
@@@?DFFFHHFFHHCGIIJF@CFIHIHIIJJIJJJJJFFGHHIIIGIGGH
@6973328/1
atgaaacatgtcagttatatattcacctttatatatgtcacattttgtgg
+6973328/1
BC@DFFFFFGHHHJJJJJIIJJJIJJJJJIJJJJJJJJIJJIIJJJJGIF
@6973329/1
atgaaacatgtcagttatatattcacctttatatgtcacattttgtggtt
+6973329/1
@@@FFFFFHHHHHGEGIIIJIJJIJIIJJJJJJGIIIJIJGJGJIJJIGI
@3524521/1
ctggtgcagctataccttcatctgttaacttcgtagctcctttaaaagac
+3524521/1
==1?=ABBBFDBFGIIIGIFIGIEEH>HHHGGIHBFCFHIFHIIIEGIII
@4238504/1
gccaattgagttttcgagcattttccggaaaagaagattgcaccccgaaa
+4238504/1
@7:ADDDDFHFHFIGHGHGEGHHIIGGGIIIIEIFIDGGIGIGIIIBF@G
@4238505/1
gccaattgagttttcgagcattttccggaaaagaagattgcaccccgaaa
+4238505/1
@@CFDBFFDHHFHIBHGGGHHGIJJEGIIJJIIHIEEBGDDBDGHB>AEG
@2845342/1
cgtcaacaacaaagttccccaccaaagcaaatgggtccacatggagatgt
+2845342/1
@@@DFFFFHHBFHICDBGHGGGHIGGDGGHHHIAFFDHIHIGDHIGDHHD
@5604407/1
tgtgcttaagtggcttaccttctacttaccacttagcagaacccgataaa
+5604407/1
CCCFFFFFHHBBHGGIBHHIIIHGJIJIIJAGEIIHIJEIHIJJGHIJGI
@5604747/1
tgtggacataaaggaaagaaaaaaatgtcaaaattttgcaaattatgtgg
+5604747/1
@@@DFDFFHFHHFF@FHGEIIJJJJHIIIJJJJIJJIIEIIIIGEIIIJJ
@5605615/1
tgtggcttttctccaggaggcttaaattgttttaaaacatcaataaactt
+5605615/1
@C@FFFDFHHFFHIGIJ?FHGGJJJJHIGFHIJJJJJGIJJJJJJJJJJJ
@6290146/1
aaatatttatagttttttgcatttttattc
+6290146/1
:=144ADDCFH?CBEGEAE<EHDHDHD@F@
@5606144/1
tgtggttctttaacgaaatgtcaagagcataaagtatgtctagaacgatt
+5606144/1
?@=DDADD?HHDHGACGH@4ACDH@BEG?BFHIE?CADCDCDDFH<?:BG
@1485138/1
caacacttcgactacagatattcgcacttgcagtcccaatatcaaactac
+1485138/1
C@@FFFFFHHHGGJJIJJGHIJJIJJJJJJJJIFGIJJJJJJIIJJIJJJ
@2162131/1
ccaccattctatgaaatggaacacgaagagggactaccacacgaaaggca
+2162131/1
BC7DFFFFHHHHHJJJJJJJJJJJJJJIJJJJJJJIGIDGGGGEIJBGGI
@4240838/1
gccacatcttgtgagccgccattctcttggctagcttctttgacttgcca
+4240838/1
CCCFFFFFHHDHFEIJJJIJIJIIJJJJJJIIGIIIJIGIJIIIJJ@DHH
@4240839/1
gccacatcttgtgagccgccattctcttggctagcttctttgacttgcca
+4240839/1
CCCFFFFFHHHFGHJIJIIIIIIIGIIDGHGFDGGEG@BGH<BGGB3BFB
@4241643/1
gccaccggaaccggaagatcgaagaaagacgccaaacattcggcagccaa
+4241643/1
CC@FFFFFHHHHHIHIIJJJJIIJIJJIGIJJJJJJIIJJJJIIHFFFFE
@781744/1
ataaaacaagaggttaatgaggagacttctaaaacagaaatatactgtaa
+781744/1
@@@DDDDDHB3CFABFHGEEFEGIBGGIIIIGGIIG>AGHGIIIII99B<
@4243026/1
gccacttgaaagtatatgttttttatttttgtcacaggctgcatgaaatt
+4243026/1
@@@1DDDDHHHHAFHIIIIIIIIIIIIIIIIIIIIIIIIIIIIIIIIIII
@7662825/1
cacaattcaataggtacaagtataggattatccgatctagctgaagatcc
+7662825/1
@@@FFFFFGHFGDHCFGIIJIJJIIIJJJJJJJJJJJJJJJJJJJJJGHI
@80937/1
aaaaatttaaacacattgcattattgatttcgaggaaataatacgaactt
+80937/1
??;BDFAEHHHFHGGGIEFEIDHHFHC>DEBGGIJJJAHGGHGGGI;FCD
@80938/1
aaaaatttaaacacattgcattattgatttcgaggaaataatacgaactt
+80938/1
@C@FFDFFHFFFHGIGGHIHGIHEEBHGFHGGHIJIGIIIJIIIGEGGGH
@82262/1
aaaaatttatacagcactactatgttaccttttggagaacaaaaagaagg
+82262/1
@C@FFFFFGHHHHJJJJIJIJIJJHIJIHIGIJGHGGHIJIJHIIIJIJG
@82269/1
aaaaatttatagttttttgcatttttattcggcttattgtaatattcctc
+82269/1
?@7DBDDFHHGHBFFHGEGIIIIIIIIGIGI?DF<FGIDDDGG>FHHICG
@1488734/1
caacagtcaacatttcccacctttttcactcaaccatagctttctcagcg
+1488734/1
@?@D=D:A=DB?DEGGGGGCGEHIIIEA@FHHII?FGHCHH>BFFG9@DG
@1488735/1
caacagtcaacatttcccacctttttcactcaaccatagctttctcagcg
+1488735/1
@@@FDDABDHFBFIIIIIGIFHEBHHGEEIGGGEDHIHGBFBDGIG@HEE
@7665880/1
cacacacgcatttttaaatttaaaaatttattcaagtcaaaaataatatg
+7665880/1
?;8ADDDAHHFDHIGGEHCHIHHGGIGGDBHGGGD@FHECHIGIHHGIIG
@7665881/1
cacacacgcatttttaaatttaaaaatttattcaagtcaaaaataatatg
+7665881/1
@@7;AB@DAFFFFB?FBFBD9CCFB?E@EDGIDCDFA>DGIF@8D@BGEB
@7665882/1
cacacacgcatttttaaatttaaaaatttattcaagtcaaaaataatatg
+7665882/1
@@@DFFFDFHDHHJJGIIJIJJJIIEHIIJIIEIDHHIIIIGJIJIIIGH
@7665883/1
cacacacgcatttttaaatttaaaaatttattcaagtcaaaaataatatg
+7665883/1
CC?BFFFFHHHHHJJJJJJJIJJJJHJJIJJJIJJIGIIIIJIGFHIJJJ
@7665884/1
cacacacgcatttttaaatttaaaaatttattcaagtcaaaaataatatg
+7665884/1
CCCFFFFDHHHHHJJHHHIIJIJJJJJJJJIJJJHIGIIIIIIJJIJIJI
@2848601/1
cgtcagccgccatattgatttaattttgacatgttagaatgccctattga
+2848601/1
@@=BBD?DDDH:ACEHDCFHHAHHIIIGCHIIIIIIEGIIGIIIGIGIHI
@2848622/1
cgtcagcgtcctccaggagttgctgagccgtcgcggcatcactcccaaat
+2848622/1
C@CFFFFDCFHGHIEFHBGFFGGIIHIIII<GDF@GBBAG>C>EHHBBD@
@7666797/1
cacacatagtacctctccacaaaaagggaaataaacaaggatgtaagaac
+7666797/1
?;;DA:BDHFHHDGBBGB@F<G@BFEBHAFFFFFIGDD;BDFFBD?BDDE
@6977165/1
atgaaatttaaaagaaaatttgaaaagtatcatgagttttgtgattctcc
+6977165/1
B:=?DEFFHHHHHJJIJJJJJJJJJIJAHIIIIJJJFIIJJJIIIJIIJG
@2166810/1
ccacctttttcactcaaccatagctttctcagcgtgtttaatttcgttcc
+2166810/1
@;?DFFFFHHHDGGJJJJJJJJJJIJIJJJJJJJGGDGHEHGGJ@>2BDG
@4245459/1
gccagatcgataaaaaaatatcgcaa
+4245459/1
1;=D1ABB=DDDFGEEB?;E?GE?AD
@4245460/1
gccagatcgataaaaaaatatcgcaatattagaaattttcaaatattctt
+4245460/1
??1BBDFFHGHFGJJJIJIIJFGGIJJJJIIIJJIJJJJHIJJJIJIJII
@3534209/1
ctggtttctctatagttttgtcatacgtttttgaggcagcaaatttctca
+3534209/1
BC@DDFFFHHHFHIIGGIJIIJIIJIJHIIJJIGHIJIJIJJJJJJGIIJ
@4246809/1
gccagccaatgggattgcccatcactttgtcatcgaacgatgtcaccac
+4246809/1
@@CFBDFFHHDDHJGIIGHGEIICFIIGGGGEBFFHJJGG@G?BFG9?B
@4246810/1
gccagccaatgggattgcccatcactttgtcatcgaacgatgtcaccacc
+4246810/1
??;??:D>AFBAFGGDB9C>FBCE@FHBHHBG@<?DF>::??8BDFEADD
@4246811/1
gccagccaatgggattgcccatcactttgtcatcgaacgatgtcaccacc
+4246811/1
CCCBDFFFHHHHHJJJJIJJJJJJIJJJJJJFJIJJJJIIJIJJJJJJJI
@4920088/1
gtggggagcgatgacgaataaagtatgtgttcaccaagagaagaaagcta
+4920088/1
B@@AFFDFGHHHHJJIGIJJFIIGGIIIIIJIIJJJJJIIJJIJJJJIFJ
@1494381/1
caacattacccaaaaagatatccagcctttgatggaagaaaaaaatttat
+1494381/1
CCCFFFFFHHHHHJJJIJJJJJJJIJJJJJJIJJJJJJJJJJJIJJJJJJ
@6979485/1
atgaagctcgcttttcaaattctcgtgacttttctcccctgttcttaaat
+6979485/1
BB@DFFFFHHHHHJJIJJJJJJJJJJJIJJIJJFIIIJJJIGGGEHGIII
@3536704/1
ctggttttttcaaatttgttcagcaactcacggaaacaagttgagaaatc
+3536704/1
=1=D=DDFHHGHHIIJJGHHGHJJJJJJJJJJJFGIJIJJGHIJIIJIJJ
@3536705/1
ctggttttttcaaatttgttcagcaactcacggaaacaagttgagaaatc
+3536705/1
@@@FBDFFHGFHHJGJJIHHIJIJJJJJJJJJJJJIJJJJIIJJJJJJJJ
@3536706/1
ctggttttttcaaatttgttcagcaactcacggaaacaagttgagaaatc
+3536706/1
@C@FDFFFHHHHGJJJJGEGIJBGHJIJJJJIIJJJJIIIJIGIJGHHGI
@7672416/1
cacacttttacttcagctacttgaaccgtacgtcaaatgtcgcaaattat
+7672416/1
??;BD;DDHHHDFIIIBGIIIIGHIIBGCFHGFHHGGIHGIDHGAHGIGH
@7672417/1
cacacttttacttcagctacttgaaccgtacgtcaaatgtcgcaaattat
+7672417/1
BC@FFFFFHHHHHJJHIIJJIJICHJJJJJGIEEHIJJJJIJDIIIIGGI
@7672418/1
cacacttttacttcagctacttgaaccgtacgtcaaatgtcgcaaattat
+7672418/1
CCCFFFFFHHHGFIJJJJJJJJJJJJJIEHIIEGHIIJJIIJIJJJIIJJ
@7672419/1
cacacttttacttcagctacttgaaccgtacgtcaaatgtcgcaaattat
+7672419/1
CCCFFFFFHHHHHJIGIJIJJJJJJJJJIIIIGHIGIJJIIJJIIJJJJF
@4250243/1
gccagtgccaatttcgcggaatttcaacacatgacaagcgatggtgaact
+4250243/1
CCCFFDFFHHHHHJJJJJJJJJJIJJJJJJJJJIIJJJIJJIJJHHIJJI
@4921464/1
gtgggttgttgttgttgaggaggagcagactgctgttgtctcgctcgagg
+4921464/1
BB@AFADDDHGHHEHIJHIJIJJHGIJIIIJIJFIIIGIIIIFJJJJGHI
@4252873/1
gccatatccaaatcatcgcacaccacagcttgagttctattgttgaccag
+4252873/1
CCCFFFFFHGHHHJJIJJJIIJJJJJJGIJJJIJJIHIJJJJJJIEGIJH
@4253399/1
gccatattgatttaattttgacatgttagaatgccctattgaa
+4253399/1
?7?DDDDD4DDDD:EEE<AFEEEFA:AEFDDF<<<BCEEI@4?
@4254626/1
gccatctgcgggacatgcacatctcttggagccagccaatgggattgccc
+4254626/1
@@@1DDDDFHFD<FBBHGGHEEGGEGICHGCHI>?FHGGGIIGIGB=CGI
@4254627/1
gccatctgcgggacatgcacatctcttggagccagccaatgggattgccc
+4254627/1
CCCFFFFFHHHHDHIIGGBGGGIGGGIGIGHGIGCGHEFGIIJFGIG@GI
@3541945/1
ctgtaattctggtttctctatagttttgtcatacgtttttgaggcagcaa
+3541945/1
@@@BBDDDBDAF<CHBBBB<CBFAHHICFE@ECHGBFHIIG=DH@DDB>F
@95450/1
aaaacattgaccaatcgccaccaatgcttggtgcagctatccactttgcc
+95450/1
CCCFFFFFHHHHHJHICFHIJJJJJIJJIIJHIJJJJJJJJJJJJJJIIJ
@95451/1
aaaacattgaccaatcgccaccaatgcttggtgcagctatccactttgcc
+95451/1
CCCFFFFFHHHHHJJJEHGIJIJJJJJIJJIHHIJJJJJJJJJJJJJJJJ
@6300745/1
aaatggatgtgtaatatgcgtgtctacgcaagtacctgctggaacgttta
+6300745/1
=@@4=BDEHFHHHJJJIJIIIIHJJIIJJJJJHIIJJEGIJJGIJJGEII
@7679505/1
cacagctcagttatgcgggaaatccagattatcaaaaagcttggagagac
+7679505/1
CCCFFFFFHHHHHJJJIJJIIJGJJJJJJJIIIIGIIIIIIJJJJJJJJI
@6302205/1
aaatgtcaaaatgccacataatttgcaaaattttgacatttttttctttc
+6302205/1
CCCFFEEFHHHHHIIJJJJJJJJIJJJGHIHGGJIIJJJJGIJJJIIIJI
@6302207/1
aaatgtcaaaatttgacataatttgtggacataaaggaaagaaaaaaatg
+6302207/1
BC@DFFFFHHHHHJIIIJJJJJJJJJJJJJIJJJJIIJJJJJJJJJJJJI
@7681856/1
cacaggtaaacagttgtacagtagaggataaaccaattgagcacactttt
+7681856/1
@<@DDDDDHHBHH@B?<CEHI:C@EHGD;HEGIADHIIIG@HGC@D@FBH
@7681857/1
cacaggtaaacagttgtacagtagaggataaaccaattgagcacactttt
+7681857/1
CCCFFFBDHHHHHJJIGIJJJIJJJJJJJIJJJJJJJIIJIIJIJIJJJJ
@95865/1
aaaacatttataactacaatggtcctaaagcaaaaaggagaagacctttt
+95865/1
CCCFFFFFHHHHHJIJJJJJIJIIJJIJJJJJJJJIJJJJJJIJJJJJIJ
@797268/1
ataaatgtcaaaatttgacataatttgtggacataaaggaaagaaaaaaa
+797268/1
@@?1BADADFDHHIEG>?A?I>E@HHHFEHEG>HGDEGGIE>GGCGGFEI
@2177430/1
ccacttcacggaaatctaccgacagagaggttatccttgggggaagaagc
+2177430/1
CCCFFFFFHHHHHJJGIIJJJIIJJJIIJJHIJGJIJIJJJJJJFIJJHH
@2858233/1
cgtgaagtggtccgtgccccttgcggttaccccttctgttgggatggggg
+2858233/1
=8:BBDDAFHFFHBCFEHIICHFEGGGHHIIIIEGG@@DHGGIBFBHIII
@4266007/1
gcccggggctctgtgatttcttagtgtcaatagtgctgccgttacttcct
+4266007/1
@@@DDDDDFFFFF<C<CGG?FFFFDADFDGFF>:BDFCEEBDFFIIIBFA
@4266939/1
gccctattgaaaaccttgtagtggattcctaatattttttagtgaacctc
+4266939/1
@C@DFFFFFDHHHFIJJIGHIIIJGIJIGHGAHGIIJIJJAGFHGGDGHI
@98490/1
aaaaccttgataaatggaacgaaattaaacacgctgagaaagctatggtt
+98490/1
@@<AFFEFHDHHHGIGIGIJJJJJJJJJGIGGGIIJFHHGIJHA<FFG?C
@98532/1
aaaacctttaaagatgcgaataatagagaaattaccatccaacggtattt
+98532/1
@B;ADFFFHHHHHIGGIIGGIJIJJIJIJJJJIIJIGHHHIJIJIBGGII
@98533/1
aaaacctttaaagatgcgaataatagagaaattaccatccaacggtattt
+98533/1
CCCFFFFFHHHHHIJJJJJJJJJJJJJJJJJJJIJJJJJJJJJJJDGGJJ
@5619424/1
ttaaaatttaacgtttagcagtcttctttttagaataacattgacattct
+5619424/1
=???ADDFHDHHHHGIGGIGHHIJIIHIJIIIGIHIIIIJHHIIGEGIIH
@7683603/1
cacagtcatagatccaatcctataattatccatttcctgtaattctggtt
+7683603/1
?8??=B?DDDDAAEEE:AFFEE9CFIDEEEEBEEFFIID9?CEFIIDEDE
@7683604/1
cacagtcatagatccaatcctataattatccatttcctgtaattctggtt
+7683604/1
BC;DDFFFHHHHHJJJJJJJJJJJJJJJJJJJJJJJJIJIIJJJJJIJFH
@4929848/1
gtgtaattgaagttcgtattatttcctcgaaatcaataatgcaatgtgtt
+4929848/1
BB?ADEFFHHHHHJJIIIIJJJJJJJJJJJJJJJIJJIIIJJGGIIDGDG
@2181741/1
ccagaacgtaagatatcctaaactcacttttttccgaaaaaatatcgcaa
+2181741/1
@@?:DEFFFHHGHIIIIIIIIIIIIIIIIIIIIIIIIIIIIIICIIIGII
@2181742/1
ccagaacgtaagatatcctaaactcacttttttccgaaaaaatatcgcaa
+2181742/1
@C@DFFFFFHHHGIJIJJJJJJJJJJJJJJJJJJJJJJJJJIJJJIJIJJ
@2181743/1
ccagaacgtaagatatcctaaactcacttttttccgaaaaaatatcgcaa
+2181743/1
@C@DFFFFHHGHHIJIJJJIIJJJJIIJJJJJJJIGIJJJJJJIIIIDIH
@3553001/1
ctgtcggtagatttccgtgaagtggtccgtgccccttgcggttacccctt
+3553001/1
?@?:AAD<?D4CDFBD1<CF8<AECCE@CCFEFIII@D@DF6@;FF@F;2
@7687600/1
cacataatttgcaaaattttgacatttttttctttcctttatgtccacaa
+7687600/1
@CCBDDFFHHHGFIJJJJJJGIJHGIJJIJJJJIJIJJGIJIIEGHHGH;
@5622486/1
ttaaatttaaccgaaatatagaatacaccccttaatcagctacaacagtc
+5622486/1
@@@FFFFFHHHHFEGHHF<FHHIGIIJJIJJHJJGIIJFJIJJJJJJGDG
@4271562/1
gccgaataaaaatgcaaaaaactataaatttttattatattttatgcatg
+4271562/1
@<<DDDDFFHFDFGHGIIIIGIGGIIIIIIIFEHIGIIIIIIIFIIBEAD
@4272121/1
gccgaatgtttggcgtctttcttcg
+4272121/1
@@;DDDDDDFFFFFFFF8CFBAF<?
@4272122/1
gccgaatgtttggcgtctttcttcgatcttccggttccggtggccaccag
+4272122/1
@CCFDDFFFHHGHJJGGIIIHHGFC?FHIIIJJJFDCHIIBHHGIACD@@
@4272123/1
gccgaatgtttggcgtctttcttcgatcttccggttccggtggccaccag
+4272123/1
CC@FFFFFHHHADGHEGACHGEHGHDHHIIII<@GHHIHEG@F;FHIGCC
@4273604/1
gccgagcaagactcccgtcagcgtcctccaggagttgctgagccgtcgcg
+4273604/1
@CCFFFFFHHHHHJJJFGHJJIJGGIIIIJIJGIBFHDIIHIJJIAGE>A
@6994060/1
atgattttgaggtactcgagggcatgatgagcagccgagcccttggcttc
+6994060/1
@@@BDF?DFHHHHIEGGBAFGIIIIIIIIIEIGIIIIFIIIIIIIIIIII
@101009/1
aaaactatagagaaaccagaattacaggaaatggataattataggattgg
+101009/1
@C@FDFFFHHHHHJJJJJJJJJJJJIJJIJIJGIIJIIIIIIJIJJJJJJ
@4275958/1
gccgatttgcagactctcagcttcaacgccaaggacttcaactttgttca
+4275958/1
CCCFFFFFHGHHHJJJJJJJJJJJJJJGIJIIJJJJJJJJJJJJJJIJJJ
@7688262/1
cacatactttattcgtcatcgctccccacgagc
+7688262/1
@@@DDDD>DC?CCFGAEBAIFH;F?GH9C@HI@
@2185864/1
ccagaattacaggaaatggataattataggattggatctatgactgtgta
+2185864/1
8??;ADDE?FDHHIIIIIIHEHIHIGIIGIAHGIIBEGGHIIIGICIHDG
@2185865/1
ccagaattacaggaaatggataattataggattggatctatgactgtgta
+2185865/1
@@<BDDDEDHAAH9FGBEH>HHIGHEECHG>HHIIEGBD>FCHGEHGG<4
@3555379/1
ctgtgaaactttgtgggactgctggttgcccaacttggtaatcttagtgt
+3555379/1
@@<DFFBBDBBA?F;DHDEEHBBG<CEGE@C::?DCHD?DBFBGDGGIII
@2187081/1
ccagacaggagatcatcgaagatttggagaatattgtggtagaccaattg
+2187081/1
BC@FFFFFHHHHHJIIJJJJJJJJJJJJJJIIJJJJHHGGFHGIIIJJJJ
@2864914/1
cgtgtagctcatcgaaggcaaatgcctcatgaccacgtccaaagcca
+2864914/1
B@=DDFFFHHHHHJJIJJIIJJIIIJEIIJJIIJJJIIIJJJIIIIJ
@7690951/1
cacatctcggatcttgctactaatattcgattcgataggtgctttgtctg
+7690951/1
@@1DDDDDHHHBHHII>A4CECC@HHIHE<EHG=EHGEH?BFAF9FB?DF
@7690952/1
cacatctcggatcttgctactaatattcgattcgataggtgctttgtctg
+7690952/1
@@;DBBDDAB8DHIIIIIIIEIIEH@EEHIIGIIIIIIG?BCHGICIHII
@7690953/1
cacatctcggatcttgctactaatattcgattcgataggtgctttgtctg
+7690953/1
@@@DFFFDABFFHBHGHGGCFHIIGIJGCHDGIJEGHGHC?FGGIGHIJI
@7690954/1
cacatctcggatcttgctactaatattcgattcgataggtgctttgtctg
+7690954/1
CC@FFFFFDHDFHJIDHEEEHIEHGGGHICHHF@?DHGH:BBGEHIHHIJ
@7690955/1
cacatctcggatcttgctactaatattcgattcgataggtgctttgtctg
+7690955/1
CCCFFFFFHHHHHIJAHHIIJJJJJIJJJIIJJJHIJJJFHHIIIGIIJJ
@7691022/1
cacatctcttggagccagccaatgggattgcccatcactttgtcatcgaa
+7691022/1
@@@DFFFFHHDHHJJJJIJJJJJJJJJJJIIJJJIIJJJJJJJJJJJJJJ
@2189167/1
ccagaggcaaagtctacatagaacccgaaaatgtggatttacaaaattta
+2189167/1
@@CDDADDHHFDHGIIIGEHIGGFHIIJJJJGIFIIEGIJIFEHIJJJJJ
@7691329/1
cacatcttgtgagccgccattctctt
+7691329/1
?;1AB?DB<==FAB;:8?@B@FEHI?
@7693136/1
cacattatgaaattactcatagtgtcacgggaactcataacaatagattc
+7693136/1
@@@FFFDFHHGFFEHIIIIIBE3:CEFE:F?CGIGAD@9?FHGIGIIGEC
@7693137/1
cacattatgaaattactcatagtgtcacgggaactcataacaatagattc
+7693137/1
CCCFFFFFHHHDFGGIEIGBFHEHGGE@DGBAGIGGIBGIEHGGHI@G@D
@4934973/1
gtgtgctcaattggtttatcctctactgtacaactgtttacctgtgtatg
+4934973/1
@C@DDDFFHFHGGJFHIIIJIJJJJJJJGHEHIJGIIIJGIIJJGHHIIH
@4278443/1
gccgctttactttgcagagaagtaatctcttgctcttctaatttcttctc
+4278443/1
@@@DDADD>?BFHGI9:CGEGE?FHBH>EHF@FGIEHGHHHIIIIIHGEG
@5626493/1
ttaagatatcctcagatgccgacac
+5626493/1
:?=DDDD>?F:CCFF:<<F:8881@
@1511849/1
caacctctatactttgcatcaaataaatgctcccttttcacaatataata
+1511849/1
@@C?DDFFGHHHHIJJIIDIHIJJIJGIJIIIJIIGEIGGJJJJJIJIII
@4279405/1
gccggaccgattcagcccccaccaagggaagggggcggcccccatcccaa
+4279405/1
;@@?BDDDFHAFHIGIHGIIGIBF@?178?CC<A>69=:BDD@1C3?BD3
@4280348/1
gccggcgataacaagaaaccttcgattgccgcggtggtaggttccatgga
+4280348/1
@@@DDFFFGHHHHIHIJJJJIGIHGGIIJIIJIIBHGECEH?@D@EBCC>
@4936160/1
gtgtgtttggctagattctgtttgacattcgaaaagtaaacgtcagtttg
+4936160/1
:114ABDDDHFBHGHGHBFABHIGHGIIIIGHIIIGGHIIIIGHGIHIIG
@106282/1
aaaagaacgatggtttttcatcgccatacataaattatgggcgaccacca
+106282/1
CCCFFFFFGHHHHCFHIJJJJJJJJJJJJJJJJIJJJJIJJJJJIJIIJJ
@2191430/1
ccagatcgttgttaaggaacacgcggtagcggaagattggctcg
+2191430/1
@C@FFFFFHHHHHJJJJJJJJJJJJJFHIJJJJIJIJJJJJJJ8
@6997787/1
atgccatctgggcccggggctctgt
+6997787/1
@@@@DDBDFFF?BHG@FHEG6;3??
@6998154/1
atgccgagcaagactcccgtcagcgtcctccaggagttgctgagccgtcg
+6998154/1
CC@FFFFFHHHHHIIIII<?EEFD@8DH;BH>BH;F9CF@DB@GCFB;A=
@7699233/1
caccaagagaagaaagctatacagtagtcaaatttgtatccattatcact
+7699233/1
@@<;DDDDHHHHHIIIIIIIIIIIHIIHHIIIIIIIHHIIIIIIIIIIII
@807323/1
ataacatgcataaaatataataaaaatttatagttttttgcatttttatt
+807323/1
@@;ADDDFGHGHHIIIIIIIIIIGHIIIIIIDHHIIIIIGIGIIIIIFII
@807324/1
ataacatgcataaaatataataaaaatttatagttttttgcatttttatt
+807324/1
@@@?DFFDHHFHHFGGIGGJGJI<HEEHHIIEEBHGIJJJBCFCIGJGII
@2867117/1
cgttaaccttataacttcttctagaactgggcaaatttggaatttcataa
+2867117/1
@<@DADDDBH<4?F?AC?CH@FEGGHDAECH?>GG>HGEHCGEEIGAEBF
@807763/1
ataacattgacattctataaagacgttagagaggttcactaaaaaatatt
+807763/1
@@@DFFFFHHHHHJJJJJJJJIIGIHIJJJJJJJHIIJJJIJJJIJIIGD
@7700773/1
caccaatcaggtggtgacatcgttcgatgacaaagtgatgggcaatccca
+7700773/1
?@@FFFFDHFFHGGHEHHHIGGFBGIIGIIJJJIF?DGIGGIJHIIJJJE
@7700774/1
caccaatcaggtggtgacatcgttcgatgacaaagtgatgggcaatccca
+7700774/1
@7<DBDDBBDF<CAE?C3A?FA?GFIIEIIDA@FDBDEEFGFGFAGFEEI
@7700775/1
caccaatcaggtggtgacatcgttcgatgacaaagtgatgggcaatccca
+7700775/1
CC@FFFFFHHHCFGGHIJJIIIJJJJIIJIJJJJJCFHIGHIGHIIJIJI
@2868169/1
cgttaccagcgcttgaggaagtaacggcagcactattgacactaagaaat
+2868169/1
@;?DDDDDHHHHHIBEGGHIICFHHIIIIIGFHEHII>DEDHCAH3=FH=
@109165/1
aaaagacatttgtgctgaaaagaaaattcaagatccagtgtttaaggaac
+109165/1
CCCFFFFFHGHHHIIJJGJIIGHGJJJJJGHHEIHIGEGHGIJIIGHIJJ
@2870739/1
cgttgaagctgagagtctgcaaatcggccaacttcttgccgacggaattt
+2870739/1
CCCFFFFFHGHHHJJCFGHIJJJIJJGIIJIIJIJJDIJIIIJJJJIJJJ
@2201266/1
ccagctccgacgtactatgcccatttagctgcggccagaggcaaagtcta
+2201266/1
CCCFFFFFHHHHHIJJJJJJJJIJJJJIJIJJJJJJIICIJJDIIIEHII
@4285600/1
gccgtgtgcccttgagaaatttgctgcctcaaaaacgtatgacaaaacta
+4285600/1
?@@DBDADBDF<:AAC:AD4?F<CBCHIIIFGIIIII@@FGEFFFIIIII
@4285801/1
gccgttacttcctcaagcgctggtaacgctttatcgggttctgctaagtg
+4285801/1
?@@FBDDDDFDDAG>EHF?EBFF2?FEFEBGCF@F=??FGHDEHHIGD<=
@4944618/1
gttaaagtaagaactgtgttaaaaatgaattctcaaacggcgttaaacct
+4944618/1
@@@F?DDDFFA>FHIIBGGGIIFEHIIIIICFHIIIHIBFDFFHGDB=FH
@2872628/1
cgttggaacgtttaaatttctgtcatgagaatctcttggattcaatggga
+2872628/1
@@1ABDDEHFFHHGIJIJJIGGHIHJFGHIIJJJGEGBHCBHIGJIDGJG
@1518009/1
caacgatctggtggccaccggaaccggaagatcgaagaaagacgccaaac
+1518009/1
@C@DFFFFFFAFHIIJIJJIJGIIJJJIIIIJJJIIIJIIJJJGIHHHDF
@1518010/1
caacgatctggtggccaccggaaccggaagatcgaagaaagacgccaaac
+1518010/1
C@@FFFFFHHHHHIJJJJJJJIJJJJJIJJIJIJJJJJIIJJJJJHHHFF
@2875479/1
ctaaaaaagcaggaaaagcccagaagaacgttcgactttcacttcattct
+2875479/1
BC@;DEFFHGHHHJJJIGIIJJJJJJJIJJJJIJJHGIJJJIJJJJJJJI
@2202688/1
ccagcttctacacatgaccaaagaattagatgattaccttcaaccaatta
+2202688/1
@<?DBBDDBHFHHGEEDHHGIIGBHEHGGGHIGGIIIIIHIBHIIIIIII
@1522718/1
caacggtattttgaaacagaaaaaaggtgcaaattaagatatcctc
+1522718/1
CCCFFFADHHHHHJJJJJIJJJJJJJJ?FHIIJJJJJJJJJJJJIJ
@3569733/1
ctgttgtggaggagcgggctgctgttgtttcgctccaggttgttgctgtg
+3569733/1
@?<ADDDFHHHHFIIIGIBEHEGCHD@BDHB;@@AF@FI3=;;A;AEAAC
@3570073/1
ctgttgttgtggtccacccctttgttgcccgtttgccg
+3570073/1
@@@DDDBDD>AFAEG<EGHICBG>CED9>@<0?D1<B@
@4947265/1
gttaaatttaagaggcttttaaaatttaacgtttagcagtcttcttttta
+4947265/1
??@1BDBDHDHA<<CE;EHIGIIIIIIGHGIHHGEHIIIIGGIGIIIIIH
@4947266/1
gttaaatttaagaggcttttaaaatttaacgtttagcagtcttcttttta
+4947266/1
@?@DDD:DF<D<AEH;;FHIEHIIEHIEGEHCGGCDGGIBHFHCBHIIIE
@3571370/1
ctgtttgacattcgaaaagtaaacgtcagtttgcgtttcaatgcatcgat
+3571370/1
B@@DDFFFHHHHHJJJJJIIIJJIIGGJJJJJJJJIJJJJJJJJJJJJJJ
@4947553/1
gttaaattttaaaagcctcttaaatttaactgaaatatagaatacacccc
+4947553/1
@@?DBDDDHG?HHJHEHGIGEIJIJJJHHHIJGGIGDGIGGHHGIGHFHG
@4293985/1
gcctgttccgtagcagacggccactggcaaagtggatagctgcaccaagc
+4293985/1
@@@DDEFFGHFHHJJIEGGIIJJJJIFIIIII?FGHIIIHHIGIIGIGGG
@4949508/1
gttaactttagtgggaaggtttagg
+4949508/1
@??DDDFDDBD<FFHBB=ABDFEEE
@4295615/1
gccttctacatttgcgagtgacgaagagttggccactaaactgggcagct
+4295615/1
CCCFFFFFHHHHHJJIEICEHIIIIJIJIIJIIGIJJJJJJJJJJIJJJI
@6318730/1
aaatttaaccgaaatatagaatacaccccttaatcagctacaacagtcaa
+6318730/1
<@@ABBBDDDFHHIGGGI@@DHGEHGDFHHIDDHEHHEGHEDHGGGHIG<
@1527698/1
caactaattttacaagctatactttgcatagaattagtggtttttttcta
+1527698/1
<@@DFFFFGHHHHJJJJIIIGIHIJIJCI9FHEHI@DFHI@C?DHGIEGI
@819640/1
ataatagtgtattacctctaaagctatctactcgttatataatcatcatt
+819640/1
@@CFFFFBFBDHHIEHIIIIIGIIIGIIIIIIIIIIGIIIIGHIGIIIIH
@819641/1
ataatagtgtattacctctaaagctatctactcgttatataatcatcatt
+819641/1
@C@DFFFBHHFFHGIIIGIJGGIIGEEIIIGIIHGIJJGIHIGJFGIIIJ
@5636854/1
ttacaggaaatggataattataggattggatctatgactgtgtatcgata
+5636854/1
CCCDFFFFHHHGHIHIIGIJJJJGIJFGHIIIJJJIIJJJGGIJIGGGGG
@4298814/1
gcgaaacaattagcagcaagagaaatgctggaaaagttaaacgatattct
+4298814/1
BC@DFFFFHHHHHJJJJJJJJJJJJIJJJJJJJJJJJJIIJJIIJJJIJI
@6321687/1
aaatttgcaaggtttggaggagttgtactgatttgtgtaattgaagttcg
+6321687/1
CC@FFFFFHHHHCGHIJIJJJJHGIHIGIIJJJIJIGFIGGGJJJJDFGG
@7009687/1
atggcattcatgcagaaccgattaagaaaggggcagacaacttcatgtac
+7009687/1
@@8A:DDDDHBDDHIIIEE@EFGHIFAFGEGCGIIIIIIIIIHIEIIHHH
@7009688/1
atggcattcatgcagaaccgattaagaaaggggcagacaacttcatgtac
+7009688/1
@C@DAEDFHHHBFIIIGGIGEHDHCHIGEHG?AGFGGG@@DGI<FFCBFG
@7009689/1
atggcattcatgcagaaccgattaagaaaggggcagacaacttcatgtac
+7009689/1
@CCFFFFFHHHHHJJIJJJIJJJJIJJJJJJIJIJJJJJJJJJJJJJHHJ
@7010085/1
atggcctccatgccgagcaagactcccgtcagcgtcctccaggagttgct
+7010085/1
@B?DDEEFHHHFFIJIIJJJJJJJJJJHGIJJIJHIIIJJGIIGIFDEHI
@6323818/1
aaatttttaaatttaaaaatgcgtgtgtgcaggtatatttatcacatcat
+6323818/1
B@8ADFFFHHHHHJJJIJJJJIIHIHIHHIIJJFHIIJJJIIJJJJIJIJ
@6324348/1
aaatttttgtcgagtcaaaagcgaagaatatttgaaaatttctgatattg
+6324348/1
@CBFFFFFGHHHFHFGHGHIIJIJJIJIGJJJIJIIIEIIJIIH>FGIID
@4957244/1
gttacctcgaaggattgttcgctggcgatctcctgcaagaactgaacaaa
+4957244/1
@@@DADBBFHDD@:<C;EHBBGF?:@@@FD?FD<F<B3?BFDCF>FBH=F
@4959001/1
gttacttcctcaagcgctggtaacgctttatcgggttctgctaagtggta
+4959001/1
B@C?DDFFHHHHHJJIIJIJHGIJJJJIJJJJJJJIJJIJJJJIIBGHCH
@1538606/1
caactgtttacctgtgtatgataaataaacttttttcgggtttggaaaaa
+1538606/1
@CCFDFDFH?FFDGCFFGIHIIIIIIIIIIIGIIIIIIII:BDEHBGGII
@4302281/1
gcgaatatctgtagtcgaagtgttgttgttgggtgactccagaagatgat
+4302281/1
CCCFFFFFHGHHFIHHHGEGCFHIEGGIJIIIIDFHGIIJGEEHJHGGIH
@5645835/1
ttagaggtaatacactattattaggcactagttattaattataatcatca
+5645835/1
CC@ADFFBFHHGHJJGIJJJIIIIGIIGIIJIJJIJIIIJIIIJIJIJJI
@5646308/1
ttagatttcgaggcaaattgattgatttgcccagcacaaacttggagaag
+5646308/1
CCCFDFFFHHFFHIIIJJGGHIJIHIGIIGJJGIIGGIIJJJJJIDDDGG
@7714331/1
caccattctatgaaatggaacacgaagagggactaccacacgaaaggcag
+7714331/1
@B@FFFFFHHHHHJJIIFIJGIIGIIIJJDIJGGIGHIJFIG@GHG@GGI
@7714332/1
caccattctatgaaatggaacacgaagagggactaccacacgaaaggcag
+7714332/1
CC@FFFFFHAHHDHGGGGEHIJIIHHHIIGGIGIJIIJIIIGGIDF@GEI
@7714333/1
caccattctatgaaatggaacacgaagagggactaccacacgaaaggcag
+7714333/1
CCCFFFFFHHHHHJJJJJJJJJJJJIJJJJJJJJIJJJJJJJJJJJJIJJ
@825898/1
ataatgcaatgtgtttaaatttttgtcgagtcaaaagcgaagaatatttg
+825898/1
1?@D=D?ADFFADFGGHIIIGGIIIIIGCGFHGIIEA;DHHH?@DBFFHE
@7012202/1
atgggattgcccatcactttgtcatcgaacgatgtcaccacctgattggt
+7012202/1
@CC=DFFFHGHHHJJJJJIIJIJJJJIJJJIJJJJJJJIJJJJJHIIJJB
@7014269/1
atggtaaagctgctaaaaaagcaggaaaagcccagaagaacgttcgactt
+7014269/1
BB<?DDFFHHHHHJJJJJJJJIJJIJIJJIIJJJJJIIJJJJJJIIIIIJ
@7720382/1
caccgagtgaacatgtgacatagaaaatacgtaagttgctcaatgtcgtc
+7720382/1
@@;BDFFBFHHHHGGIIIIIIIIIIIIIIIIGIIIGIGIIGIHIICHIGI
@4960052/1
gttagaatgccctattgaaaaccttgtagtggattcctaatattttttag
+4960052/1
CCCFFFFFHHHHHJJJJFIJJJJJJJJJJIIIJJJJIIJIJJJJJJIIIG
@828745/1
ataatttatagttttttgcatttttattcggcttattgtaatattcctcc
+828745/1
B1=DDFFFHGHFHJJIJGGHGIIJJEEHHIIIIIIIJEFGIIJIIGHGGI
@4960677/1
gttagagtggaccagttggaccgaaacgtagacgaacagatcgaagggaa
+4960677/1
:B1=BDEDHHHHHIJIIIJJJJJJJIIJCFGHGGGEGJIJJIJIIIIGEE
@7722688/1
caccggaaccggaagatcgaagaaagacgccaaacattcggcagcca
+7722688/1
C@CFFFDFHHHHDHIIIJIJEHBGGIIJJJJJJIIIIJJJJJIHFEF
@1539871/1
caacttcatgtacaaatacctcaccttacaaaataaaatacggcaaagag
+1539871/1
@@@;DBDEFFHHHIIIIIIIIIIIIIICGGIIBFHIIIIIIBEIIIGHGI
@4308682/1
gcgatattttttcggaaaaaagtgagtttaggatatcttacgttctggca
+4308682/1
@@@=??DDFHHHDAG?GGIIIC:?D@:BFDHICEGBGGHGCH2CFCAGDF
@4308683/1
gcgatattttttcggaaaaaagtgagtttaggatatcttacgttctggca
+4308683/1
@CCFDFFFHHHHFGJFHIJJIGCGHIGIIIJJIGHJJJJJJJHHHIIIJG
@4308922/1
gcgatctcctgcaagaactgaacaaagtt
+4308922/1
?1;BDDB:?CFFD<CG;A<33<3C3<A<A
@4308923/1
gcgatctcctgcaagaactgaacaaagttgaagtccttggcgttgaagct
+4308923/1
@@?DFFFFHHHGHJIIJJJJIIJJIIHIIIIIIHGIIIJJIIIJJJJJII
@4309113/1
gcgatgacgaataaagtatgtgttcaccaagagaagaaagctatacagta
+4309113/1
?@1B=ADDFHADHBFHAFBEACECHG@FHIE@GEEGHGIIIGEHGIIIII
@4309422/1
gcgatggtgaactgcctttcgtgtggtagtccctcttcgt
+4309422/1
@@@<DADDFHHHHIIGHHHIGGIAF=CBCF>DF3?9CGHB
@126034/1
aaaaggtgcccaacaacagcaaacgggtcgaaatgaacgtcaacaacaaa
+126034/1
CCCFDFDDHHHHHJJJJJJJJJJJJIJHGIJJJJJJJJIGGIJJIJJJJJ
@127733/1
aaaagtattatgagaatatgaaatttaaaagaaaatttgaaaagtatcat
+127733/1
@CCDAFFEHHHHHICGHCGIGJIIIJJGHIGFIIIGIJIIGEIIBFFCGI
@7015902/1
atggtggtggccatctgcgggacatgcacatctcttggagccagccaatg
+7015902/1
@B@FDDFDHHHHGJJJJJJJJGIIJJIJJJJJJJJIJJIJJJJJJJJJJJ
@3579582/1
cttaaagatgttattggctattccacaaaccctcaggaacgtaacgttgg
+3579582/1
???=DDFBHHDHHIJJJIJJJJJJJJJJJJJJGIIJGFHIHFHIJIIJJJ
@3581231/1
cttaaataaagtgtactttattgaaaaattagtaaaacataatggttttc
+3581231/1
@@@FFFFFHGFDHIIIIJJIJJIGIJJJJJIIJJIJIIJJIJJJJ?BFGG
@1543871/1
caactttgttcagttcttgcaggagatcgccagcgaacaatccttcgagg
+1543871/1
BC@?DFFFHHGHHBGGIJIJJJIJJHIIIJJJFIJJJIJIJIIJJJJIJI
@128560/1
aaaagtgataatggatacaaatttgactactgtatagctttcttctcttg
+128560/1
@@<ADADDHHGHGIIIIHIIIIIIIIIIIHGIEHIGIIIIIHIIHIIIII
@3584142/1
cttaaattcaactgaaatatagaatacaccccttaatcagctacaacag
+3584142/1
?1:BDDDFDFH?FCFGFGCHHEIGAD9BDB@FHDBCDGFGH@CBEHE9D
@3584547/1
cttaaatttaaccgaaatatagaatacaccccttaatcagctacaacagt
+3584547/1
:B@:BDDFHHHFHGAGIIIJJJIJIJIJJJJJIJJJJJIJJJJIJJJIJF
@3584548/1
cttaaatttaaccgaaatatagaatacaccccttaatcagctacaacagt
+3584548/1
CCCFFFDFHDHBFB<GIGCHIGHIHIIJIJJJIIGIGGGHGIIJEIEHB?
@3584553/1
cttaaatttaactgaaatacagaatacaccccttaatcagctacaacagt
+3584553/1
CCCFFFFFHHHHHJJJJJJJJJJJJJJJJJJJJJJJJJJJJJJJJJJJJF
@3584554/1
cttaaatttaactgaaatatagaatacaccccttaatcagctacaacag
+3584554/1
;8?BBDBDBDFHHGEF9CH<ICHAD?H>EGEHIDFIIHCGBHDIAFHCH
@3584555/1
cttaaatttaactgaaatatagaatacaccccttaatcagctacaacagt
+3584555/1
=?14===BFFFFBBGFE>BFH>HFFEF@FCGEGFEEGI>BDGICDGFIBG
@3584556/1
cttaaatttaactgaaatatagaatacaccccttaatcagctacaacagt
+3584556/1
??@:BABDDCDBFE<AAGIIG@HIIIGIIGGGGIDG<GBHHG@GGHGICF
@3584557/1
cttaaatttaactgaaatatagaatacaccccttaatcagctacaacagt
+3584557/1
?@@FFFDFHHABBAFBG?FIIHIGHG?FBEGFC@GIC?D?FHIGGII?>D
@3584558/1
cttaaatttaactgaaatatagaatacaccccttaatcagctacaacagt
+3584558/1
B@BDFFFFHGHGHJIIJGGHIHIJJIHGIJJJJJJJGIIIJIIIJIIJI@
@3584559/1
cttaaatttaactgaaatatagaatacaccccttaatcagctacaacagt
+3584559/1
CC@FFFFFHFHFDGBHIBFHJIIJHJJIIJJJIJIJJIIIJJJJJJJJJB
@4966848/1
gttatccttgggggaagaagccaaattgctctactctcaagaaatggcct
+4966848/1
;???DDDDFHHFABHA=FHDEHIIEE91?<BGIIIEHIC?94?FFHFCE>
@7023644/1
atgtggtacacgacgaatgatgtgataaatatacctgcacacacgcattt
+7023644/1
::====2ACFH?FGBGHIGBFGEFHIIICCEEGIIBCDHIIDIIIIIIII
@7024833/1
atgttatgtatttattatattgtgaaaagggagcatttatttgatgcaaa
+7024833/1
@@<:ABDDHFGFHGIIJGIJIGHHGJJJJJJJIJGGHIGIJJIGIIIJJG
@2894496/1
ctaaaccttcccactaaagttaaccagacaaagcacctatcgaatcgaa
+2894496/1
@@8DDDDDHDFH?FEFHI>CHFGIIIAFGDHICGDGIGGIIIIIEGF2?
@2894497/1
ctaaaccttcccactaaagttaaccagacaaagcacctatcgaatcgaat
+2894497/1
CCCFFFFFHHHHHJJJJJJJJIJIJJIJJJIIJJJJJJIJJJJGGIIHHF
@4969632/1
gttattctaaaaagaagactgctaaacgttaaattttaaaagcctcttaa
+4969632/1
@@@FFFDDFHHHHIEHAEBHIJGIIIBDEHHIJGIIJGIJJ@GIGIJEEG
@4969871/1
gttattgatttcgaggaataatacgaacttccatagattcaaatgaagta
+4969871/1
@@@DDDD?AFHDB?@HBFGGGDHACDGGHIIIIGHHCFG>BFGCHHICBD
@5662926/1
ttattctaaaaagaagactgctaaacgttaaattttaaaagcctcttaaa
+5662926/1
=B?4ADDFHHHGHJIJJJIIIIJJJIJIIHJJJJIJJIJIJJJJJJJJJI
@2894916/1
ctaaacgttaaattttaaaagcctcttaaatttaaccgaaatatagaata
+2894916/1
@@8DDEFFHHGHHIGIGIJJJIJJJJJJJHGJJJJIJJJJJIJIIJIJIF
@2894917/1
ctaaacgttaaattttaaaagcctcttaaatttaactgaaatatagaata
+2894917/1
@C8BDDFDHHHHHJJJJJJJJJJJJJJJJJJJJJJJJJJJJJIJJJIIJI
@2894918/1
ctaaacgttaaattttaaaagcctcttaaatttaactgaaatatagaata
+2894918/1
B?@BDEDDFHHHHIJJJJJJIJJJJJJJIJJJJJJJIJJJJJJJJIJJJJ
@2895358/1
ctaaactcacttttttccgaaaaaatatcgcaatagctcaaaagggaaca
+2895358/1
CC@DFFFFGHHHHIIIGIJIIJJJJJJJJJIJJIIGJJJIGIIGIJJJJJ
@2895684/1
ctaaactgggcagctcggctgagaatcggtattcgggactgaaagacact
+2895684/1
@C1DDFFFHGGAAGAHGIGIIIEHIIIIIHEHICHGHAGGGGFHEEHIII
@3589398/1
cttaagcacacatgttacataaatgtcaaaatttgacataatttgtggac
+3589398/1
@@@7DB4AFFBDHBIGAECEHGIG?EH@EC9AEHGGII<GH@?DH9C;FD
@3589399/1
cttaagcacacatgttacataaatgtcaaaatttgacataatttgtggac
+3589399/1
BBCDFFFFHHHGHJJJJJJJJJJJJJJJJIJJJJJJJGIJIJIJJIJJJI
@7027473/1
atgttttttcttcgatgtccacgtaggttacctcgaaggattgttcgcta
+7027473/1
CC@FFFFDFFDHBHHGEACCHEBHGIGADGHFCFDGHED99BDHIHGE@@
@1554361/1
caagaacttgctggatctcttggtcggaaaagtaacgcccgaacaagcca
+1554361/1
@@@DDDFFHBFDBHDIIIIJG>EDEGGDGGGGHHGIHIIGIJGIJIJJGH
@1554362/1
caagaacttgctggatctcttggtcggaaaagtgac
+1554362/1
@@@D??B?FDFFF<F92AB<C:AFF1?8EFD91?1?
@1554363/1
caagaacttgctggatctcttggtcggaaaagtgactcccgaacaagcca
+1554363/1
@@7BBEFFHHHFBG>FGHIDIDGCHGBGGEEG:CBEECGIIIIIIIHIII
@1554364/1
caagaacttgctggatctcttggtcggaaaagtgactcccgaacaagcca
+1554364/1
@@@ADFFFGBFHD@FGIIIIIIIEHGIIIIII9CDGGHIIIE@GFGGIII
@3591212/1
cttaagtggcttaccttctacttaccacttagcagaacccgataaagcgt
+3591212/1
CCCFFBBDHB>F>GHBFFBDHEHGIICHHICHGEGHHIIIEHGIGIIGIC
@4319930/1
gcggcatcactcccaaatacgaactggtccaaatcgagggcgccatccac
+4319930/1
<@@FFFADDBHHHIIII<CHDFHIIIIIIHGIIIIIIGDHHGI64CH>EC
@3593194/1
cttaatcagctacaacagtcaacatttcccacctttttcactcaaccata
+3593194/1
@@?;DDFFGGHGFIIIBGHFIIIIIIIIIIIIIIIIIIIGIIIIIIIIIG
@3593195/1
cttaatcagctacaacagtcaacatttcccacctttttcactcaaccata
+3593195/1
@@?BDBDEAHGHHIIAHGFCHHCFGHFF@FIB@FEHGFCE>FBEGI@GC9
@3593196/1
cttaatcagctacaacagtcaacatttcccacctttttcactcaaccata
+3593196/1
@C?DFFFFHHHHHJJJJJIHIJIHIJIIJIJJIJJJJGGHJHGIIJJJJI
@3593197/1
cttaatcagctacaacagtcaacatttcccacctttttcactcaaccata
+3593197/1
@C@DFFFFHHHGHJJIJJHHJJGJJJIIGIJJIIJIJIIJJIJJJJJJJB
@3593198/1
cttaatcagctacaacattcaacatttcccacctttttcactcaaccata
+3593198/1
CCCFFFDFDFGHHJJJIIJJJJJJJJJJJJJJJJJJJJJIJJIJJJIIJI
@2900038/1
ctaaagttaaccagacaaagcacctatcgaatcgaatattag
+2900038/1
@@@1DDDEHHHHFIIIJJIIIJJJJJJJIJCHGI@@@?@G<?
@2900039/1
ctaaagttaaccagacaaagcacctatcgaatcgaatattagta
+2900039/1
@@@BDDDDFF<BFDFFIIF@FF;:<CCFCEGI?81??B4BD@?<
@2900040/1
ctaaagttaaccagacaaagcacctatcgaatcgaatattagtagca
+2900040/1
?@@DDFBDFHDHBH@GGGH@@GHHIIIIIIIIIGGGEHHIGC?FC<D
@2900041/1
ctaaagttaaccagacaaagcacctatcgaatcgaatattagtagca
+2900041/1
C@@DFD:=?FHHGGEGGIIGCEEEHG@BHIDFGGC;CG@@G>D<B<F
@6345767/1
aacagactggtcccacacaacagactggtcccacacaagggcagcaaaaa
+6345767/1
@@@FDDFFHGHHHJIJJIJIJJGIIHIIGHHJIJJJJJIIIJIJIJJJII
@6349777/1
aacagctccacaacagcaacatcaaactgttccccc
+6349777/1
@@@DDDFFHHHHHIJHGGIJJJJJIGIIJIIGIJJE
@4977207/1
gttcaagtagctgaagtaaaagtgtgctccattggtttatcctctactgt
+4977207/1
BB=DDFFDHHHHGJJJGHJJJJIHHHJJJJJIJJIHGIHJJJJJJJJJJI
@4320925/1
gcggctcacaagatgtggcaatccttgcaggatttacccgtggagggtaa
+4320925/1
@@<DDDFFHHHHGIJHIIIGGIGGHJIIJJIIJJJGJIIJFHIGHHIBFG
@4321497/1
gcgggacatgcacatctcttggagccagccaatgggattgcccatcactt
+4321497/1
<@@ADDDDHDHHFHGEH@:CB<<FHIIIGC>EHIIFIIIIIIIGFHHGGF
@4321498/1
gcgggacatgcacatctcttggagccagccaatgggattgcccatcactt
+4321498/1
@C@DDFDFHHGHGIIIJIJJIIJJJIJJIJJIIJJJIGIGIGIJJJJJFG
@4321499/1
gcgggacatgcacatctcttggagccagccaatgggattgcccatcactt
+4321499/1
@CCFDDDDHFFDFGBEBGGIHIHIIIIJIJGHGIJJFGHIIGICHIGIGG
@844312/1
atactttattcgtcatcgctccccacgagcgtttctttagtctgtatatt
+844312/1
CCCFFFFEFHFHCGHIJGIIJJJJJJBCD<E?;F?BDG@FB<=CFACC@G
@844533/1
atactttgcatcaaataaatgctcccttttcacaatataataaatacata
+844533/1
@@<DDFDFHHHHHIIHEIJJIGHIIIIIIGGIGIJIJGHDGA?FCGIIEI
@844534/1
atactttgcatcaaataaatgctcccttttcacaatataataaatacata
+844534/1
@@@DFFFBHHGHGGIJJIGHCCBGGGIJIIJIIFCGIHGGIGCDGIIIJJ
@844535/1
atactttgcatcaaataaatgctcccttttcacaatataataaatacata
+844535/1
CCCFFFFFGHHHHJGHGGIJFIGIJHIJJJJIEIGGHHIGIIIIJJJJJJ
@138762/1
aaaatataataaaaatttatagttttttgcatttttattcggcttattgt
+138762/1
@C<DDFFFHHHHHJJJJJJJIIJJJJJJJJJJJJJJJJIJIJJIIIJJJI
@138763/1
aaaatataataaaaatttatagttttttgcatttttattcggcttattgt
+138763/1
CCCFFFFFHHHHGJIJJJJJJJGJJJIJJIIIIJJJJJJIJJJJJJJIJI
@7037373/1
attaaatatctttggtctaattgatggcactaatatgctgttgattcctc
+7037373/1
<<@DDDDDHFBHHIIADFHHI@HHHHGGIGIIGHGGDGGHHEHGIIIICF
@1560223/1
caagaatcaacaaacaattcacaaataaaatcatagaatcacaatatccg
+1560223/1
@@<DDFFDHFHFHJJIIJJGHIJJGIJJJJIJJIIIJGGHHGIGJIEIDG
@1560224/1
caagaatcaacaaacaattcacaaataaaatcatagaatcacaatatccg
+1560224/1
CC@FFFFFHHHGGIJIIIIIIGGGIIIIEIIDGGFEHGIJJEHIIDHIHE
@5674313/1
ttcaaatttatcgtatccatctaacagtctggttaattctccctcaggat
+5674313/1
CC<DDFFFHHHBDGHGIIIIIIIIIIIIGGIIDGHHIIGGHIIIII@DHF
@3602144/1
cttaccttacaaaataaaatacggcaaagagaagaaaggccgatagaatg
+3602144/1
?@84ADDDFFFFFIEFIIIIAHFFFFFFFCGD>FEB3?@FFFFFFFFIFF
@3602766/1
cttacggatctgttgcaccgagtgaacatgtgacatagaaaatacgtaag
+3602766/1
=1:=BDDDFHGFFIGGGJJJJIGIJJIIIGBFIGIJGJJJJJJJIIFIII
@847121/1
atagaatggtggtggccatctgcgggacatgcacatctcttggagccagc
+847121/1
CCCDFFFFGFFF6FFGIIGGIJJJJIDEGHIIEHGGHEHGGGCCHHIEGB
@847140/1
atagaatgtcaatgttattctaaaaagaagactgctaaacgttaaatttt
+847140/1
=1:ADEFFFHHHHJHIJJJJJJJJJJJJJJIJJIIIIJGIIGIHHIJIJJ
@4982099/1
gttcagcaactcacggaaacaagttgagaaatcctttagttttccttttt
+4982099/1
@@@DDEDFHDHBDEGIAHIIGIIHICGF@FH<DH9CG9?BFII<FDFHJI
@2913259/1
ctaacgtctttatagaatgtcaatgttattctaaaaagaagactgctaaa
+2913259/1
?:?D7DDDHHHBFGGGHEEHIIIGIHIIIIGIIIIIIGIIIIIIIIIIII
@2913260/1
ctaacgtctttatagaatgtcaatgttattctaaaaagaagactgctaaa
+2913260/1
@@@FFFFDHDHFFIGGIGGCIHIJJEHHGIJJJIJIJIFGDCCDCEGHGH
@5681656/1
ttcacaatataataaatacatatcatatcatcggggcactatataaaaaa
+5681656/1
@CBFFFFFHHHHHJJJJIJJJJJGJJIIJJIJJJJIJJJJJJJJJJJJJI
@4326982/1
gcgtaaagtgaccaaagcaaagacgcaataagtgatacaagaaaatatac
+4326982/1
CC@FFFFFFHHHHGIJJIJJJJJJJJJJIJJGCFIIGIJIJJJJIJJJJJ
@4983593/1
gttcagttcttgcaggagatcgctagcgaa
+4983593/1
??:BDDDDA>F4CBAF7?FDDFAFHBB:@D
@3611221/1
cttagatttcgaggcaaattgattgatttgcccagcacaaacttggagaa
+3611221/1
111442222AA=?8@GBEEE@CH<9CGCEECC3CD???:;?BDHF39?D;
@3611222/1
cttagatttcgaggcaaattgattgatttgcccagcacaaacttggagaa
+3611222/1
=B14ADDFGHHGBGDGIIJJJGIIFHIIJGIJJJIIJIJJJJIJIJJJFE
@3611223/1
cttagatttcgaggcaaattgattgatttgcccagcacaaacttggagaa
+3611223/1
?@@DDBD?HDDBFBFHGGIHIIIFIAHIIIEIIGIIIIIIDFBFGD3DBG
@3611224/1
cttagatttcgaggcaaattgattgatttgcccagcacaaacttggagaa
+3611224/1
B@@DFFFFHDHHFDBGIGGGGEEHEAGGJICGHIHIIIHFIJJIIEDGIG
@6360053/1
aaccagacaaagcacctatcgaatcgaatattagtagcaagatccg
+6360053/1
CCCFFFFFHHHHHJJJJJJJIIIJIGGIEHFIGHFFGIIJIJGIIG
@5684417/1
ttcacctttatatatgtcacattttgtggttctttaacgaaatgtca
+5684417/1
@@<DBDDFHDHDHIBEGEHEFHEIGGAFCFGHIIIIGEHIIGGIGIG
@5684418/1
ttcacctttatatatgtcacattttgtggttctttaacgaaatgtca
+5684418/1
CCCFFFFFHGHHGIJJIJJIJJJJJJGHGHHIJJJJJJJJJJJJHJJ
@5685465/1
ttcactaaaaaatattaggaatccactacaaggttttcaatagggcattc
+5685465/1
CCCFFFFFHHHHHJJJJJJJJJJJJJIJJJJJJGHIJJJJJJJHIJJIJJ
@5687427/1
ttcagaacctgcgttttgcttcaccaagtgggagaattggatgaccatct
+5687427/1
CCCFFFFFHFHHHIIJJEHIIJJJJHIIFGGGDFGHEGJIDHIGIJFGII
@851394/1
atagctgttcactttttggtcatgattttgaggtactcgagggcatgatg
+851394/1
BC;DFDDDHHHHHJJJJIJIGHIIIJJJJJJIGCGHJIEGGHEHEGIJII
@4987090/1
gttcattttaaatgaaaaacgtatgttgtttacttcatttgaatctatgg
+4987090/1
BB:BDFFFHHHHHJIJJJJJJGIJJJJJJJJJJJJJJJJJJJJJJJJJJJ
@6362762/1
aaccgattaagaaaggggcagacaacttcatgtacaaatacctcacctta
+6362762/1
CCCFFFFAHHFBHJJJIIFEGEFGIJJJJIJIHGGIIGIJGHGJIFIECC
@5690855/1
ttcagcaggttttttaacagtttgaaaaccttgataaatgaaagaaatta
+5690855/1
;;;B??DDHCFFFHIIIC@EHGFGHGFEGFGHBFHIGBAGIEHGIIIIII
@5690856/1
ttcagcaggttttttaacagtttgaaaaccttgataaatggaacgaaatt
+5690856/1
CCCFFFFFHCFHHJJGJGGIHDHCHGGJJJJJJGGGIIGIJJJJIHGIIA
@7733525/1
cacctatcgaatcgaatattagtagcaagatccgagatgtggtacacgac
+7733525/1
?@@DDDDDFFFDDF:AF:FH@?EHCHAH?A<FF@F0@GC:B>9B@FFD:A
@1568568/1
caagactcccgtcagcgtcctccaggagttgctgagccgtcgc
+1568568/1
?@@AADDDDAFBFBEGA?EF;AFHIIBB:??DEAH;FDA777@
@1568569/1
caagactcccgtcagcgtcctccaggagttgctgagccgtcgcg
+1568569/1
@@@=DDDDHF<:CB?CG:FGCHGBFHGGCFFEHCCHGEFFFFAF
@3617163/1
cttagcttcacaattacttagagaagcacgcggaagcggtatgcagattg
+3617163/1
?@@D1ADDHHGHHIIHGGGIGGGGDHCHJJGGFDHHIIGHJGHIE@=@DA
@855978/1
atagtgtattacctctaaagctatctactcgttatata
+855978/1
??@DA2=AFF?AHGIEGIIGIHIDGAA@HECHIECC<E
@855979/1
atagtgtattacctctaaagctatctactcgttatataatcatcattcaa
+855979/1
@BBDDDDDHHHHHJJJJJJIIJJJJJJIJJJJJJJIJJIJJIJIJJJJIJ
@855980/1
atagtgtattacctctaaagctatctactcgttatataatcatcattcaa
+855980/1
BCCFDEDEHHHHHJJJIJJJJIJJJJJJJJIHIJJJJJJIJJIJJJJJJJ
@5694122/1
ttcagtacttggctcatgcacaaaatttcttttcctttttctggaagttc
+5694122/1
@B;DFDFFHHHHHJJJJJIJJIJJHJJJJJJJJJJJJJJJIJJIEIJIJJ
@6364439/1
aacctctctaacgtctttatagaatgtcaatgttattctaaaaagaagac
+6364439/1
@CCDFFFFHDHHHJJIIJIJJIEJJIIGJJIIHIJJGIJJJIJIJIIICH
@4990372/1
gttccatttcatagaatggtggtggccatctgcgggacatgcacatctct
+4990372/1
??1BDDBD?DHHDIHGEEH<AG@?B;F;AEDCA?C@AGHAFFBEHCHCF@
@4990852/1
gttcccgtgacactatgagtaatttcataatgtggtgattgaaagccttt
+4990852/1
@@@DDBDDDDDBHH@FHEEIE?CDHCHIG>HDFFGCBCHHGIGGFCGGHI
@857987/1
atataacgagtagatagctttagaggtaatacactattattaggcactag
+857987/1
??14ADDDDD<?DE4EEEIIAIFIIDAFFEIEAEAEDFIEDDDEEDDDII
@6366015/1
aacgaaattaaacacgctgagaaagctatggttgagtgaaaaagg
+6366015/1
?<@7DD:D?FFF:EACEEFEEH<FC<?EGFE?DD>B:?G<DEGF1
@6366016/1
aacgaaattaaacacgctgagaaagctatggttgagtgaaaaaggtggga
+6366016/1
CCCFFFFFHHHHHJJJJJJIJJJJJJJJIIJFHIGHBFHGCHGHI?DHIJ
@858371/1
atataataaaaatttatagttttttgcatttttatt
+858371/1
??<B:B?DDD>DD:<2<<CEFI@FIDC<ECCEIIA<
@4991857/1
gttccgttggtctgattggcttgttcgggcgttacttttccgaccaa
+4991857/1
C@CFFFEFHHFHHJIJJJJJJJ@EH4;DG8D0??@FHIJAF;@BG=C
@7736485/1
caccttacaaaataaaatacggcaaagagaagaaaggccgatagaatgaa
+7736485/1
B;@DDFFFGHHHHJJJJIJJJJJJJJJEIGIJJJIJJIJJJJIJIIJJJG
@7736486/1
caccttacaaaataaaatacggcaaagagaagaaaggccgatagaatgaa
+7736486/1
CCCFFFFFGHHHHJJJJJJJJJJJJJJJJIJJJJJJIJJJJJJJJJJIJH
@7736487/1
caccttacaaaataaaatacggcaaagagaagaaaggccgatagaatgaa
+7736487/1
CCCFFFFFHHHHGJIJJJJJJIJJJJJJJJJJIIGJIIIJIIIIJJJIJC
@858792/1
atataatcatcattcaaacattgaagccagatcgataaaaaaatatcgca
+858792/1
:??44BDFHHHHGJIIIJIGGIJIJIJIIJIIDHIJJJGJIJJJJIJGII
@858793/1
atataatcatcattcaaacattgaagccagatcgataaaaaaatatcgca
+858793/1
?@@ADDDFFHFHFIIHHIAGHEEIJ>FDG?FHAC;;EGIGEGEIGG>FGI
@2920447/1
ctaagatgcacaatcgttcaagaaacaggaatgggttcagttattcataa
+2920447/1
CCCFFFFFHHHFH>FHEFHIIJJJJIJJIIJJJIJGHHIFIIIIJJJJJI
@2920980/1
ctaagattaccaagttgggcaaccagcagtcccacaaagtttcacagttc
+2920980/1
BCC=DFFFHHHHHJHJJJJJJJJIJIIJGHIJJJJIJJJDGIIEHIIIIJ
@4331306/1
gcgtgttccttaacaacgatctggtggccaccggaaccgga
+4331306/1
=@@4=@DDHDHFHGGIG<@EH@EGCFHGIGIIEGEHIIIIG
@1570417/1
caagagagtccaaagagaaggttatgaaccggcaataactttccttgttg
+1570417/1
B<@ADFFFHHHHHJJIJJJIIFEHIJJJJIJJIJJJJIJJIJJJJJJGIF
@5697793/1
ttcatatgtagaacgaattttgtgcatacaaaaatagtaaaaagtcaaag
+5697793/1
CCCFFFFFHHHHHJJIJJJJJJGIJJJJJJJJJJJJJHIIJJJJIHJJJI
@5698156/1
ttcatatttaaaaagacagtaggaaacaaaaaacgccaagtgatacatta
+5698156/1
@C?:DDFFHHGHHJJIJJJJGIJJIIJGIIJJGIJJIJGIHGIIIIGIHI
@1570887/1
caagagcataaagtatgtctagaacgattttacctttgcgcgaaaagtga
+1570887/1
CCC@FFFFHHHHHHIJJGJIIJJJJJIJJJJJJJJJJJJJIJIJJJJHII
@1571274/1
caagagctggcaataaagaaaggctttcaatcaccacattatgaaattac
+1571274/1
@@<BADFFHHHGHJJJJJJIJIIJJJJJIFIGIJIJIJJJJIJJIIJJII
@861195/1
atatattcacctttatatatgtcacattttgtggttctttaacgaaatgt
+861195/1
?::B?DFFHHHHHJJJJJJJJJJJJJJJJJJHIGHIHIJIIJIIIIIIJC
@6368289/1
aacgaattttgtgcatacaaaaatagtaaaaagtcgaagtctttcgagac
+6368289/1
CCCFFFFFHHHHHIJJJJJJJJIJJJFIIJJJJBFHIJIDGGICHHIIIG
@5700618/1
ttcatgcagaaccgattaagaaaggggcagacaacttcatgtacaaatac
+5700618/1
BC@BDFFFHHHHHJJJJJIJJJJJJJJJJJIJJJJJJJJJJIJHIJIIJJ
@7738772/1
cacctttttcactcaaccatagctttctcagcgtgttt
+7738772/1
=8=;=ABDD>FHAAGB@FCEH?FDFHGIGHIED?C8?C
@7738773/1
cacctttttcactcaaccatagctttctcagcgtgttt
+7738773/1
@@<BDFFBHFGHDHHHIJGCHHIJIIJJJIJGI??:?@
@7738774/1
cacctttttcactcaaccatagctttctcagcgtgtttaatttcgttcca
+7738774/1
@??=DDFFHHHHGIIIIIIIIIIIIIGIIIFIGHI?DDFIGII@BGC2B@
@7739593/1
cacgaaaggcagttcaccatcgcttgtcatgtgttgaaattccgcgaaat
+7739593/1
@@@FF?DDDAFFC>GEIIIFIE?@BE?CFIG?D:?DG<?FDHIIIG@FEE
@864208/1
atatgatatgtatttattatattgtgaaaagggagcatttatttgatgca
+864208/1
@@@DF>DFHHBHHJJGHGGJJJJJHHHHJIIHEGDAHIGJJJJGHIJIJJ
@7741754/1
cacgaagagggactaccacacgaaaggcagttcaccatcgcttgtcatgt
+7741754/1
@CCFDDFFHHHGGIJIJIJJIJJJIHGGJHHHIDHGI@HGIJJIHHIGJI
@866318/1
atattacaataagccgaataaaaatgcaaaaaactataaatttttattat
+866318/1
?BB4BDFFHHHHHJJJJJJJJJJJJJIJJJJJJJIJJIJJJJJJJJJJIJ
@866998/1
atattatctatcgatactgaatgtaattttttatatagtgccccga
+866998/1
@@@?DEFBBHFHHFBBEECCG<FGHIEC@AHIHHIGIGDGCFHGG6
@4999509/1
gttcgtattatttcctcgaaatcaataatgcaatgtgtttaaatttttgt
+4999509/1
?=?DBDDDHAHHHEGEHDEGIGGJJGIIADFGIGECFDGHGIJGGIJJ@B
@4999510/1
gttcgtattatttcctcgaaatcaataatgcaatgtgtttaaatttttgt
+4999510/1
@?@BBDDDHDFHHBHAG@@FH;HFHHIIGEHGIIG9DGHIHIIIIIIIEB
@6371031/1
aacgattttacctttgcgcgaaaagtgaccacaagcaatgtcaaagagaa
+6371031/1
B@@DDFFFHHHHGJFJJJIJIIJJIFHGIIJJJIJJJIJIHHIIJJJIAF
@1574650/1
caagatccgagatgtggtacacgacgaatgatgtgataaatatacctgca
+1574650/1
CCCDFFFFHHHHHJGGGEHHIIJJIIJJJJIGIHIIJIIIJJJIIIJIII
@6371706/1
aacgccaaggacttcaactttgttcagttcttgcaggagatcgctagcga
+6371706/1
@B?ADDFFGHGHHJJJJJJJJJIIJJJIJJJIJJJJIJJJIJJJIJIJJJ
@869287/1
atattgtgaagagggagcatttatttgatgcaaagtatagaggttgtacc
+869287/1
BC<DFFFFHHHHHJJIIIJJJJIJJJIGIJJJJIJFGIIJJJJFHIHIIJ
@4336705/1
gctaaggctaccagatgatggttatggagaaattaaaccacctagatcac
+4336705/1
?@1=BDEFHHHHHJJIFIJJIBEHJHI9FCBGHIIJIJIJJIEICFHJJJ
@870297/1
atatttgacttgaataaatttttaaatttaaaaatgcgtgtgtgcaggta
+870297/1
1114ABD;=2A::EFDDG>CB<CCE?FHIIDHEB8C?GEG0?GDGIFF?D
@7745520/1
cacgacgaatgatgtgataaatatacctgcacacacgcatttttaa
+7745520/1
???=1@@DDD>4CE<AE9CFFICIA@<ECEIIIDDDAD@DIIII98
@5002194/1
gttctagacatactttatgctcttgacatttcgttaaagaaccacaaaat
+5002194/1
???D;DBAFFFHD@ECB?CHEHG@DHEHAHII@FHEH@?D?CB?BD:??D
@3624088/1
cttagtgtcaatagtgctgccgttacttcctcaagcgctggtaacgcttt
+3624088/1
@@@=DDEDD=C=ACAEEFEGIGHIJJIJIJIIEHIIGFCHHBHHGGIGIG
@1577438/1
caagattctggcatctaatttttcaaatgcgctagaaactgaaaaaccga
+1577438/1
@@@DFBDEDHFFHGIIIAHHHEIEHIIGIC8@?FDGFBFD4:DDGIIG<@
@6377048/1
aacgttcgactttcacttcattctatcggcctttcttctctttgccgtat
+6377048/1
??@DBD?DDBBDD<FFEGHIIIIIGHBE8?D@GGIEIIIIIGGHDIIG@F
@1579157/1
caagattttacctgaacaatttgaaattttttccaaacccgaaaaaagtt
+1579157/1
@?@D?DFDHGHHDEGHIIIIIIGHGHHGGIIIIIIGDGHIIGIIIIIG@G
@2237489/1
ccatcagcagtccaccaatgccgaatggtttattggcgaggaggg
+2237489/1
BBCBDFFFGHHHHIJJIIHIHIJIJJIJFGIIJJJJJIHFH0;FE
@7055547/1
attacctctaaagctatctactcgttatataatcatcattcaaacattga
+7055547/1
@@@D:BDD8CFFFFE@GIIEH<BGCEGFFHH>FGIIIFGIIIFEFCFFEI
@1579870/1
caagcaatgtcaaagagaaggatagcaactaattttacaagctatacttt
+1579870/1
@@@BFFDEDFHHFGHEEGIGGHIHJ?HDHGGGIJIGFHIGIDHECGCGJI
@2933240/1
ctaatattcgattcgataggtgctttgtctggttaactttagtgggaagg
+2933240/1
@@@7DDBDBFFFFEIIFEEF<CFBDEEFHICFFA@FBF?9@FG<?;DB@D
@5717087/1
ttccatttatcaaggttttcaaactgttaaaaaacctgctgaatgtgcgc
+5717087/1
@@;ADDEFGHHGHJJAFFGHHFFHGIHHIIIEFHIICFGGDHGGHBDFHG
@873765/1
atcaaaatggcaagttatcataatgaaaatgtatacacacatacattcac
+873765/1
BC@AFFFFHGGHHJHIJJJIJJIJIJJJJJJIJJIIJJJJJIJJIJJJII
@4342408/1
gctacttgaaccgtacgtcaaatgtcgcaaattatgtcacataaatgtca
+4342408/1
B@1ADDFFHHHHHHIJJFHACACFFIIJJIIJGIJJJJJJJIIHJJJIIJ
@6382686/1
aactggtccaaatcgagggcgccatccacgagccaatcttccgctaccgc
+6382686/1
@@@?DDDFGHHFHIGFFGGGGEHBCGHEIIJDBBFGIGIJFDGGGFHG>B
@7749968/1
cacgattcataaaagtaatataaccttagatttcgaggcaaattgattga
+7749968/1
@:;BDDDFHHHHHJGEHGIJJJJJJJJJJIIJJJIIHFIIJJJIGCHIJI
@7749969/1
cacgattcataaaagtaatataaccttagatttcgaggcaaattgattga
+7749969/1
@?@DFFFFGHHHHHIAFHIGIJJIIIIIJJIGIJIIHBHHJJIJEB?BFH
@7749970/1
cacgattcataaaagtaatataaccttagatttcgaggcaaattgattga
+7749970/1
@@;DDDDDHHHHHIIAFHIIIIIIIIIIIIIIIIIIHGHIGIIIIIIIFG
@7749971/1
cacgattcataaaagtaatataaccttagatttcgaggcaaattgattga
+7749971/1
@@<;D?DD??CBBB?22A<<EIFIFFI@9CEHBF@;@?DFFFGIBDG@B@
@7749972/1
cacgattcataaaagtaatataaccttagatttcgaggcaaattgattga
+7749972/1
@@<BDFFFHHHHHJJCGIJJJJJJJJJJIGIJJJJGHGGIIJJJIJJGGH
@7749973/1
cacgattcataaaagtaatataaccttagatttcgaggcaaattgattga
+7749973/1
@C?DDDDEFFHDHIJEHEIIHIJJJIHHEIIGHGIIHGGGGIGIGICHGI
@7749974/1
cacgattcataaaagtaatataaccttagatttcgaggcaaattgattga
+7749974/1
CC@FFFFFHGHHHJJGHGIJJJJJJJJJJJJJJJJFIIIJGIIJJJEIGA
@7749975/1
cacgattcataaaagtaatataaccttagatttcgaggcaaattgattga
+7749975/1
CCC?DFFFHHHHHJJFGIJJJJIIJIJJJJJJJJIIGHIIIJIJJJJJJJ
@5719879/1
ttcccggtttgttctgaaacaaacatcactgtgatgaaaaataaaaaaaa
+5719879/1
@@8DDDFDHH?DFGHBEHIIIIIIIGHHIIIDFHIIIIIIIIIIIIIIII
@155142/1
aaaatcatgaccaaaaagtgaacagctatcgatacacagtcatagatcca
+155142/1
<@@DFADFFDDFDHGJGGHGHJIHCGGIJIGIIJGIIHJDFGAFGDHCHE
@155143/1
aaaatcatgaccaaaaagtgaacagctatcgatacacagtcatagatcca
+155143/1
CC@FFFFFHHHHHJJJJJEDHHGIIIJJIJJJJJJIJIJHIIIGEIIGFI
@155144/1
aaaatcatgaccaaaaagtgaacagctatcgatacacagtcatagatcca
+155144/1
CCCFFFFFHHHHHJJJJIEHIJJJJJJJJJJJJIJJJJJGGJIJIJJJJJ
@155732/1
aaaatccctcagccgatacagccacagtcac
+155732/1
?@@ADBDBFHHFHGIIGGIHGDBGGHC?<GE
@6385539/1
aacttttcggggtgcaatcttcttttccggaaaatgctcgaaaactcaat
+6385539/1
?@?4ADDDHHHH0@EBD@G@@CGFHIGICHEEHGHGIAEBFHEGHGHG@@
@5007853/1
gttcttcaagagctggcaataaagaaaggctttcaatcaccacattatga
+5007853/1
=?1ABDDFHDHFHCGI<GIEHGIIIIICGEFHIIIIGIGIIIIGHIIIII
@5007854/1
gttcttcaagagctggcaataaagaaaggctttcaatcaccacattatga
+5007854/1
BBBFFFFFHHHHGIIIIIJJJJJJJJJJIJIJJJJJIJJJJJJJJJIJJJ
@4343659/1
gctagattctgtttgacattagaagagtaaacgtcagtttgcgtttcaat
+4343659/1
CC@FFFDAFHHFHHI@GGIHGGGJJIIHFHHGIHHGGJJJIIIIGIGGGI
@5008496/1
gttcttctgggcttttcctgcttttttagcagctttaccattcgtcttat
+5008496/1
@@@DDFDDBHHHHIJJEHGGGHJIJJJEGIJGJJIJJJJJJJIJJJJIJJ
@5008497/1
gttcttctgggcttttcctgcttttttagcagctttaccattcgtcttat
+5008497/1
@B@DDFFFHHGHHIIIIJIIJEIJJJJJJJIJJJJJIJIIGJJGBFHECG
@876643/1
atcaaataaatgctcccttttcacaatataataaatacatatcatatcat
+876643/1
CC@FFFFFHHHHGJIJJJJJIJJJJJJJJJJJJJJJJJJJIJJJJJJJJI
@5722956/1
ttccgctaccgcgtgttccttaacaacgatctggtggccaccggaaccgg
+5722956/1
?=?;DDDFHHGHHGGGGGIIIJFJJJJIEGHGGGFGIGH@GHII8EHHHF
@5723341/1
ttccggaaaagaagattgcaccccgaaaagtttgggtacaacctctatac
+5723341/1
@?8ADFFFHHHGHEHIIGHHJJJJJGGIIJIIJIIIDHGIIJIGIGJGII
@3630249/1
cttatcgatgcattgaaacgcaaactgacgtttactcttctaatgtcaaa
+3630249/1
CCCFFFFFHHGHH<GIIJCDGIJIGGIIJIFHJJIJJJJJIJGIIGGIJI
@6389324/1
aagaaacgctcgtggggagcgatgacgaataaagtatgtgttc
+6389324/1
@<<=?DBBAFF>@21@:?FAFE;D9D?FFBBBF@BF9CFE788
@7059712/1
attacttagagaagcacgcggaagcggtatgcagattggtgacgcagaac
+7059712/1
BB=DDFFFHHHHHJJIJJJJJJIJIJJFHIIJJJIJIJJHHIIJJHHFFF
@4346015/1
gctatccttctctttgacattgcttgtggtcacttttcgcgcaaaggtaa
+4346015/1
CCCFFFFFHHHHHJJIHIHIJJJJJJCFGGHIGIJJJJJJJJIJAHI=FE
@7755039/1
cacggaaatctaccgacagagaggttatccttgggggaagaagccaaatt
+7755039/1
?@@BADDDFDBDHGIEHEAE9C1?CGFFCCEDDA<D@70;=@G9C=@CE=
@5011229/1
gttcttttatgagtctaataaaggtcaaaaaccccaaagaattatctttt
+5011229/1
?:?A?DDDAA<BF?<E4@EFEHC@<AFDFDFFFII=BFA>FEDFIDFFEF
@2941490/1
ctaatttgtgtaattgaagttcgtattatttcctcgaaatcaataatgca
+2941490/1
@@@BDDFBCDC?FHHDDHEFHHGGIIIGIIIHIHIIHIIIIIIIIIIIII
@2941491/1
ctaatttgtgtaattgaagttcgtattatttcctcgaaatcaataatgca
+2941491/1
CC<DFFFFFHHHHHIJIJIIIJIHIGIJIJJJJJJJIJJJJJJJIJJJJJ
@2941494/1
ctaatttgtgtgattgaagttcgtattatttcctcgaaatcaataatgca
+2941494/1
@@?DBDD>ACAC4?E:AFC?IEBACFGBEHI<EBDECGFADFGDEFDAFF
@6391370/1
aagaaagctatacagtagtcaaatttgtatccattatcactttttgttgc
+6391370/1
??;:ADDDFDFFFIFAC?<CFHHIIIIIHIFEFEIIIIIFIIEFEFFIGF
@2941677/1
ctaattttacaagctatactttgcatagaattagtggtttttttctaaaa
+2941677/1
BC8BDFFFDHHFGIIIIEIJJJJJIJJJGIIJJJHHGFHIJJJJJJJJJJ
@5725224/1
ttccgtttttccaaggcctcttccaacattttttcaatttcatcatcagg
+5725224/1
CC@FFDFFHHHHDHIJJIGHIIIJJIIIJJJJJJJIIIJJJJJJJJJJIH
@6393351/1
aagaaatcacagagccccgggcccagatggcattcatgcataaccgatta
+6393351/1
B@C1DDFFGHHFFIJJJJHIIJJJJJJJJJJJIJJJJJJJJJJJJJJJJH
@5013630/1
gttgaaattccgcgaaattggcactggcaagtcaaagaagctagcca
+5013630/1
?8?;DEDDFHHAFGIGIIIIIIIIDIIIIIIHGGGGIIIIGIIIIII
@2242275/1
ccatgatgcactcggccggaccgattcagcccccaccaagggaagggggc
+2242275/1
@@@DDDFFHHHGHIGGGGIJBGBHFGGDAFIIJJGHIFGE=A=?;=>CBB
@2242276/1
ccatgatgcactcggccggaccgattcagcccccaccaagggaagggggc
+2242276/1
CC@FFFFFGHHGHIJJJJIJJJJJJJJJJJJJJJJJJJIHGHEDFFDDDB
@2242774/1
ccatgccgagcaagactcccgtcagcgtcctccaggagttgctgagccg
+2242774/1
1=?B=BBDDFHFHBDGIIJI1?GHEHIJDGGIEGGIGIAHGGGFG<DFE
@4349177/1
gctcaattggtttatcctctactgtacaactgtttacctgtgtatgataa
+4349177/1
=@:=ADDFHHFHHIJIIIIJJIIJHIGJJJIJIIJIJJJIJJJJJJJGJI
@7760718/1
cacgggtaaatcctgcaaggattgccacatcttgtgagccgccattctct
+7760718/1
@C@FFFDFHHFGHEGHIJIIJIJIJJGIIIIJJIHIIJJJJJJEGIIJJI
@2943725/1
ctacaacagtcaacatttcccacctttttcactcaaccatagctttctca
+2943725/1
?@@DBDDDD??DHHIGIIIGGGGECGIIIHGIIEGICCGIIE>FHIIEGI
@5727833/1
ttcctcgaaatcaataactcgataaaaattgttcccttttgagctattgc
+5727833/1
@@@=DDDDFHDHFGGIIEHIGIGGEHIGFIIFGFEEG@EHIIGBGGIHGG
@5727834/1
ttcctcgaaatcaataatgcaatgtgtttaaatttttgtcgagtcaaaag
+5727834/1
@B@FFFFFHHHHHJIJJJJIIHIJHIIIJJJIIJJJJJGIIHIGHIIJJJ
@1588942/1
caagcttcttccagttcaccatcagattcacaagcaggatcaactcaaca
+1588942/1
@B1ADEFFGHFHHJHIIJJJJJJIJJJJJJJIJJIJJIIIIGIIJJJJHI
@3634626/1
cttattgcgtctttgctttggtcactttacgcgcgaaaaccattatgttt
+3634626/1
BB=DDFFFHFHGHJJJIJJJGHIIIJJJIIJJJJJJIJJJJJJJJHHHHH
@165070/1
aaaattagtaaaacataatggttttcgcgcgtaaagtgaccaaagcaaag
+165070/1
CCCFFFFFHFHHGJIJJJJJJIJJGIJJJJIHIIIJFGIJJJJIJJGHIJ
@4351544/1
gctccattggtttatcctctactgtacaactgtttacctgtgtatgataa
+4351544/1
@C@?DDFFHGHHHJJJJIIJJJJJJJJIHIIJHIJJJIJJHIIIIJJIJJ
@165169/1
aaaattagttgctatccttctctttgacattgcttgtggtcacttttcgc
+165169/1
@@@DDDBB?FHH?HEGFGICEHIEHHIIIFIIIIIGGFAGHHGHIIIIFH
@4353074/1
gctcggctgctcatcatgccctcgagtacctcaaaatcatgaccaaaaag
+4353074/1
?@1ADFFFHGGHGJJJIIIIJIIIIG?FDFHIJJJJFHIJGIIJJGJJIE
@167435/1
aaaattcgttctacatatgaaacatgtcagttatatattcacctttatat
+167435/1
@@@FFFFFHHHHHJIJJJJJJJJJJJJJJJJJIIJJJJJJJIJJJJJJIJ
@886755/1
atcaatattatctatcgatactgaatgtaattttttatatagtgccccga
+886755/1
@@CFFFFFHHGFHIJJJJJGGIIGHJIFHFFGGIJIGJJJGGFGGHGGH@
@5021653/1
gttgactgttgtagctgattaaggggtgtattctatatttcagttaaatt
+5021653/1
@@@BDDDD?DDADFGII<FHEHHFIGCFE>BDDDHIIIIIII@?FGHGEG
@5021654/1
gttgactgttgtagctgattaaggggtgtattctatatttcggttaaatt
+5021654/1
CCCDDFFFFDDDBHHGGAIHGIIIII<C:?FHGGDFFHIIIGI08@FGEH
@169324/1
aaaatttaacgtttagcagtcttctttttagaataacattgacattctat
+169324/1
CCCDFFFFHHFFHGIHGIIIIGIIIIIIGIIIJIJGHIIJIIIIEIGGIJ
@169325/1
aaaatttaacgtttagcagtcttctttttagaataacattgacattctat
+169325/1
CCCFFFFFHHHHGJJJJIJJJJJJJJJJJJIJIJJJIJJJJJJJJJJJJJ
@4355573/1
gctgaaaagaaaattcaagatccagtgtttaaggaactatcagatgttgg
+4355573/1
CCCFFFFFHHHHHJJJJJJJJJJJJJJIJJIJJJJJJIJJJIJJJJIIJJ
@5023595/1
gttgagtcaaaattatccccaatatagttatatcaaagccaattttatag
+5023595/1
BB?BDFDEHHHHHJJJJJJJJIIJJIJIIJJJJJJIJIJJJJJJJJJJJE
@1592350/1
caaggacttcaactttgttcagttcttgcaggagatcgctagcgaacaat
+1592350/1
CCCFFFFFHHHHHIJJIIIJIJJJJJJJJJIIIJHIIIJJIJIJJJJJGI
@2247007/1
ccattggctggctccaagagatgtgcatgtcccgcagatggccaccacca
+2247007/1
@CCFFDDFHHGD;FHFGD9D;EFEFBHGGGGIIIGAHBDEGGHCHIEEH9
@169983/1
aaaatttatagttttttgcatttttattcggcttattgtaatattcctcc
+169983/1
@@<ADDDDFFF<DGIIIIIEHIIIIIHEFBFEFIIIIIGFEGFEIIIIII
@169984/1
aaaatttatagttttttgcatttttattcggcttattgtaatattcctcc
+169984/1
@@@DFFFFHHHDHJJJJJIIIJJJJJIJJJJIJJIJFIIIJHIJJJJJJJ
@169985/1
aaaatttatagttttttgcatttttattcggcttattgtaatattcctcc
+169985/1
@@@FFFFFHHHHHJJJJJJIJJJIJJIHGIIGIJIJIIBFGIGIIIJJJJ
@169986/1
aaaatttatagttttttgcatttttattcggcttattgtaatattcctcc
+169986/1
@BCFFFFFHHHHHJJJJJJJJJJJIJJJJIIJJJJJJJHIIIJJJJJJGI
@169987/1
aaaatttatagttttttgcatttttattcggcttattgtaatattcctcc
+169987/1
CCCDDDFFHHHFHIJJIJGIHIJJJIJJIIIJGHJIIJFIJIIIJJJJJJ
@169988/1
aaaatttatagttttttgcatttttattcggcttattgtaatattcctcc
+169988/1
CCCFFFFFHHHFHJJJJJJJJJJJJJJJJJJJJJJJJJIJJJJJJJJIJJ
@170254/1
aaaatttcaaattgttcaggtaaaatcttgcttcatgattgaaaatttgc
+170254/1
@B8BDFFFHHHHHJIJJJJJIJJJJJJJJJJJJJJJJGHJJJJJIJJJJI
@7072329/1
attatattgtgaaaagggagcatttatttgatgcaaagtatagaggttgt
+7072329/1
@BBDDFFFHHFFHJJJJIEHJJJJJJJJJJJIIJJIIIFHIIJJIIFHIG
@4357666/1
gctgaatgtgcgccaattgagttttcgagcattttccggaaaagaagatt
+4357666/1
=B1=BDFFHGFHHJHJJJJIIHHIEHIIIIIIIJJJIJJJJIJIJJIJII
@888771/1
atcaatttacatattattttgacttgaataaatttttaaatttaaaaatg
+888771/1
@C@FFFFFHHGHHIJJIIGHHAB@F@AF:FFHCIJJJDIGGIIGHJIGGD
@888772/1
atcaatttacatattatttttgacttgaataaatttttaaatttaaaaat
+888772/1
;?@A;2?ADFAH8?FFGHEHCAHEIE>FCEHE@AHEHEHIHEG<CDHECF
@888773/1
atcaatttacatattatttttgacttgaataaatttttaaatttaaaaat
+888773/1
@B@:BDFFHHHHHJJIJJJJJJJIJJJJIJIIFGIJJJIJJJJJJJJJJI
@4358820/1
gctgagaatcggtattcgggactgaaagacactaagattaccaagttggg
+4358820/1
88:ADDD?C??F2<:E:EGHCEFHIEHGIBGEBFHHGCCHIIGIIDGHEB
@7075004/1
attatgtcaaattttgacatttatgtaacatgtgtgcttaagtggcttac
+7075004/1
CCCFFFFFHHHHHJJIJJJIJJJJJIJJJJIJHHHHIJJJJJIIJJJJJJ
@2248969/1
cccaaaacatgaccatgatgcactcggccggaccgattcagcccccacca
+2248969/1
@@@BBDFFHF>DBBHBDGBEF>HIEDBFHGBHIBEFFGG@H4=@EE?<<A
@890948/1
atcacatcattcgtcgtgtaccacatctcggatcttgctactaatattcg
+890948/1
@@@DDDDDFFFFFIIIIE<A@F?A89<:?3C0???F4<<??D@EAD?B<8
@890949/1
atcacatcattcgtcgtgtaccacatctcggatcttgctactaatattcg
+890949/1
@CCBDFFFHHHHHIIJHIFGIIIGEGIGIJJIIJJIIIJIHIJJIHIJJJ
@174336/1
aaaattttgcaaattatgtggcattttgacatttatgtgacataatttgc
+174336/1
?@1=DDDD?FBDHGI>FAFFHIIDIIIEGHIIHIIIIBFCCGCHICBHII
@7076388/1
attattaggcactagttattaattataatcatcaatattatctatcgata
+7076388/1
@BBADFFFHHHHHJJIIJJJJJJJJJJJJIJJJJJJJJJJJJJIJJJJJJ
@2949509/1
ctacacaaaaatgtcaaatcatgtcaaaatcccggcgatggttcttcaag
+2949509/1
CCCFFFFFHHHHHJIJFIIJJJJJJJJGIJJJJIGIHHHHJFHIGDIIII
@7076635/1
attattatgtatattccgttttcgttataaaatttatagtttagtaattt
+7076635/1
CCCFFFFFHFHHHJJJJIHJJJJIJJJJJJJJJJJJJIIIIJJJHIJIJJ
@4359472/1
gctgatatcaccaatcaggtggtgacatcgttcgatgacaaagtgatggg
+4359472/1
BCCDFFFFHHHHHJGJJJJHIJGHIJJJJJIJJJIIIJJIJJJDHIJIGG
@5029834/1
gttgccagaacgtaagatatcctaaactcacttttttccgaaaaaatatc
+5029834/1
?@;DDD:?AF:<CFGDF@HEAFEEEH@HDDBEGIFDGDFF@GFBBBAFFC
@4360369/1
gctgattctgcacacattcgatctctgatagtagatggtaactgttcaaa
+4360369/1
BCC;DFFFHHHHHJJGGHIIGIJJJJJJJJJHIJIJJJFFHIJJHIIGIH
@4362997/1
gctgcttcaaaaacgtatgacaaaactatagagaaaccagaattacagga
+4362997/1
BCC@DFFFHHHGHIJFGIIJHIJJJJJJJJJJJGJJJGGIJIFIIJGJIJ
@7083146/1
attcaagtaacacacaatagtggaatgcctatttatttacaaaaagtttc
+7083146/1
?@=;DDDBFDFHHIIEHIIIHIIGIDGHGGGGIIIIIGGIIGGIII?BGH
@892161/1
atcacccattagagaactcttggaactcgaaccagaaacagcaaaattcg
+892161/1
?@@=DDFDFDBFDAHIIBHIIG@FHGGIIGBFGGEHIGH<DGEFHIIEGG
@4364537/1
gctggagattgcaaccacccagacaggagatcatcgaagatttggagaat
+4364537/1
?@@DDFA>FFADHEHGGBHHIIIGEIIGG9C39CGGG?FDGGGGI3D;;C
@3642402/1
cttcaactttgttcagttcttgcaggagatcgccagcgaacaatccttcg
+3642402/1
BBBADFFFHHHHHIJIHIIJJJJIJHIJJJJIJJJIJJJIIJJJIJJJJJ
@3642403/1
cttcaactttgttcagttcttgcaggagatcgctagcgaacaatccttcg
+3642403/1
B??BDFFFHHHHHJIJFHIJJJJIJJJJGJIJJJJJJJJIIJGJIJIJJJ
@3642809/1
cttcaagatatattcttcaggggatcatgaagctcgcttttcaaattctc
+3642809/1
:?=?DD8DFFFDA?CGBB>933@EEA8F92?C@EFEBFII>FFIIIEEBD
@1598619/1
caagggcacacggcaacaaaaagtgataatggatacaaatttgactactg
+1598619/1
@;BADDFFHHHHGJJJJJJJJFJFGGGIIIGHJJIIJJJJJJIJJJJJJJ
@178497/1
aaacaacagcaagtttcacagcaacaacctggagcgaaacaacagcagcc
+178497/1
@@@BBDDDDF?FBAEHHD?IEAFEGDGEAFHFIEB<@B@6DFDH;BFHDG
@7773847/1
cactaataaaaataattaacagtttttagtaggaaagtgcagtacttcat
+7773847/1
CCCFFFFFHHHHHJJJJJJJJJHHJJJIJDCIIJJJJFEGHJIGIGIIJJ
@895011/1
atcactttgtcatcgaacgatgtcaccacctgattggtgatatcagccgc
+895011/1
CCCFFFFFHHHHHJJJJJJJJJJIJJJJJJJJIJJJJGHIIJJJJJJIJJ
@895112/1
atcactttttgttgccgtgtgcccttgagaaatttgctgcctcaaaaacg
+895112/1
CCCDFFFFHHGHHIIIIHIBEEHHBD99CDGI>FH<@@DCGBD<FHIIED
@5737614/1
ttcgactttcacttcattctatcggcctttcttc
+5737614/1
@@?DD?DDHFHDAFF<DG>HBBFDGGHGHI49C1
@4366567/1
gctggctccaagagatgtgcatgtcccgcagatggccaccaccattctat
+4366567/1
@@@DDDDDHDD<D>;F?FHG>HH@AHGIIBGIBGIDGIHIGCHHGFGGCH
@2258271/1
cccaaccacaacaaggaggtaaaaagaagaaacaaaagcaacttcaacaa
+2258271/1
B@@DFDFFDHHHHGGIHGHIFHIIIJJJJJIIEGHIGG@GHICDHGGEHG
@2258272/1
cccaaccacaacaaggaggtaaaaagaagaaacaaaagcaacttcaacaa
+2258272/1
CC@BDFFFHHHHHJJJIJJHGHJJJJJJJJJJJJJJJJIJJJIJIJJJII
@5741774/1
ttcgcttttgactcgacaaaaatttaaacacattgcattattgatttcga
+5741774/1
B@@DBDFFHFHFHJIGHBHHGJIIJJCEFHGJJJFIJGDEGIJCIIIEHI
@2957992/1
ctacatttgcgagtgacgaagagttggccactaaactgggcagctcggct
+2957992/1
CCCFFFFFHHHHHCGHJEEGIJJGIGIJJJJIEIGIIJJFIJIIJJGGII
@1601937/1
caaggtttggaggagttgtactaatttgtgtaattgaagttcgtattatt
+1601937/1
@;@DFDDEHHDFHEGFHGHHIJJJJJJJHHHIIJJIJJJJJJJJJJJJJJ
@5742433/1
ttcggagttttgcctgttccgtagcagacggccactggcaaagtggatag
+5742433/1
CCCAFDFDFHHHHJJJHIIJIIIIJJJJIJJJJIIIJIJIIII=CHEGII
@7778964/1
cactcttttacttcagctacttgaaccgtacgtcaaatgtc
+7778964/1
:=144ADDDACDD:22:CF<C@AAFEC?83CEEDA?DDDE4
@7087309/1
attcagcaggttttttaacagtttgaaaaccttgataaatgaaagaaatt
+7087309/1
@@@FFDDFHHAFFIJJGIGEHGJJIIJJJJJJIJIIEHIIIIGGIGIJIC
@3649730/1
cttcacggaaatctaccgacagagaggttatccttgggggaagaagccaa
+3649730/1
BBBDFFFFHHHHHJJJJIIIJJJJJJJHIIJJJJIJJIIIIHJHJJJHHH
@7786174/1
cacttgtatagcttccgtcggagttgctctagataaatcgtaatctttca
+7786174/1
=?@4ADDEHGHHHJJJJGGGIDF:EGGDGDBCD@D?F??D8BHFHGIIGG
@7787846/1
cactttttgttgccgtgtgcccttg
+7787846/1
@@@DDDDDFDFFFIEFF:A4CG<A9
@7787847/1
cactttttgttgccgtgtgcccttgagaaatttgctgcctcaaaaacgta
+7787847/1
=1:4ADFFHHHHHJIIIIEGIGIJGHIIJJJJJJJIIEIJJJJJJJJJJI
@1606781/1
caagtcaaaaataatatgtaaattgattttagaaaaaaaccactaattct
+1606781/1
CCCFFFDFGFFGGIJJIIGJJIIIJJJJJJJJJJJGIJJJJGIIIHIIIE
@902866/1
atcaggtggtgacatcgttcgatgacaaagtgatgggcaatcccattggc
+902866/1
CCCFFFDDHHHGHJJJJIIJJJJJJJJJIJEHIJJJJJIJJJJJJIJJFI
@2967049/1
ctacgaacgtctacagttatcctccagttccttcgt
+2967049/1
???D;:BDDA?D?E92<E9:<FEF;EEEEAE<?@DD
@4372981/1
gcttaatgaaaaaattcgccatcatctaccgctttgttcaaaaatcgaac
+4372981/1
=<?B?BDEFHHHAAEHGIFGHIDHGBDHGE8:?DE<?DGCG<F@BFGII@
@6412113/1
aagactttgactttttactatttttgtatgcacaaaattcgttctacata
+6412113/1
@@@DFFFFFDDHHIEGIEIJJJJIGEFHGFHHIJJIJJE@GFHGIIICFG
@7094562/1
attcctaatattttttagtgaacctctctaacgtctttatagaatgtcaa
+7094562/1
:B1=DDFFHHHHHJJJJJHJJJJJJJJJJJJJIHJJJJJJJIJJJIIIII
@7094887/1
attcctcgaaatcaataactcgacaaaaattgttcccttttgagctattg
+7094887/1
@@@FFDFDDFHHHIGHHHGFHCCEGGFGH@HDCGBFEDHDDCGECDGHIE
@907984/1
atcatcattcaaacattgaagccagatcgataaaaaaatatcgcaatatt
+907984/1
B@CDFFFFHHHHGIGICGIJJJJJIJJJJJCHGHJJJJJJIJJJJIIJJG
@190810/1
aaacagaatctagccaaacacacatagtacctctccacaaaaagggaaat
+190810/1
@@?DDDDDHHHHHIIIIIGBEAEFD@D<AFEGGDGFGHHIIICHI=HIGF
@7097518/1
attcgataggtgctttgtctggttaactttagtgggaaggtttaggtatt
+7097518/1
CCCFDEFFFF<CDHHGGFIGGGFHGHEHGGIGBHIIIFIEDGIGHIB@?D
@5749646/1
ttcgtatttgggagtgatgccgcgacggctcagcaactcctggaggacgc
+5749646/1
BCCFDEFFHHHHHJEHIJJJJJJJIJIEHIIIIJJIJJJHHHHHFFFDDD
@7808041/1
cagaacgtaagatatcctaaactcacttttttccgaaaaaaatatcgcaa
+7808041/1
@@;BDEFDFHFGG@HIIIDHGGHBAFC>HHH:?<D6;FGGGHGII=@=DE
@7808042/1
cagaacgtaagatatcctaaactcacttttttccgaaaaaatatcgcaat
+7808042/1
@@@FFDDDFHHFHGGHIIGG@CEEBEHIIFHGIGIIIFIBACGGEGHIEE
@7098661/1
attcgattcgataggtgctttgtctggttaactttagtgggaaggtttag
+7098661/1
@@@=DDDDFF?FFII4CFEIIIHIIIFEHEHEGIIEFCFFFICGF?FFEG
@7099091/1
attcgcatctttaaaggttttcacggccgg
+7099091/1
@@@DDDDDHHDHHIIBGHIIJIJJJJJIID
@909424/1
atcatctttaatagttggaacaataagatagttattaggtgaagcttccg
+909424/1
CCCFFFFFHHHGHJHIIJJIJJJJIJJJJJIHIJJJJJHFGHIJJFHIJJ
@909692/1
atcatgaccaaaaagtgaacagctatcgatacacagtcatagatccaatc
+909692/1
@B@FFFFFHHHHHJJEHIJJJJJJJJJJJJJJJJIJGIJJJJJJIJJJJJ
@909816/1
atcatgagttttgtgattctccgaagagtatgtctcgaaagacttcgact
+909816/1
@@@DDDDDFFHHHIJIIIJEHIIJIIGICFHIIIIJEGEG6?39B@1877
@6418271/1
aagagttggccactaaactgggcagctcggctgagaatcggtattcggga
+6418271/1
CCCFFFFFHHHHHJJJJJJJJGJJJJJJIIJIJIJIJJJJJBFHIIJIJJ
@6419618/1
aagatatccagcctttgatggaagaaaaaatttatacagcactactatgt
+6419618/1
@@@7DFFFHGDDHIIIIIGIGGHGIIIIIDHEGIIIIIIEGGGIICEHIG
@6419647/1
aagatatcctaaactcacttttttccgaaaaaatatcgcaatagctcaaa
+6419647/1
@@@=DFFFHHHHHJJJJIJJJJJJIJJJJJJJIJJJIJJJJJJJIFIIHH
@6419648/1
aagatatcctaaactcacttttttccgaaaaaatatcgcaatagctcaaa
+6419648/1
@C@DFFFFHHHHHJJJJJJJJJJJJJJJIIIJIJJJIJIJJJIJIJJJJI
@1612582/1
caagttcttggctgccgaatgtttggcgtctttcttcgatcttccggttc
+1612582/1
BC@DDFFFHHGFHJIJGFHIIHIJIJJIGGIJJIIJIGCHDHIGJ>FBHI
@5048719/1
gttgtacccaaacttttcggggtgcaatcttcttttccggaaaatgctcg
+5048719/1
=@1:BDEDHBFBFDHEIGEGII@@EDDDGGIGGIIGIIII6AAFHIIIEC
@1612938/1
caagttgggcaaccagcagtcccacaaagtttcacagttccacaaaacgc
+1612938/1
@@<DDFADHFHGHIIGBFE>CFHGGHIHGFHIECGHGIIIIIIIIIIIBB
@193231/1
aaacagttgtacagtagaggataaaccaatggagcacacttttacttcag
+193231/1
@@@DDDDDDAFFDGFBHIE@GIIEHD???C@3?D>B;FBGHGAHDC<BGG
@5049196/1
gttgtagctgattaaggggtgtattctatatttcagttaaatttaagagg
+5049196/1
@@@FFFFFGGH<DGGE@HG:CFFHGHGIICFGG>GC?9CFHHIIIIIIID
@4379477/1
gcttggtgcagctatccactttgccagtggccgtctgctacggaacaggc
+4379477/1
CCCFFFFFHHHHHJJIJGHIJJIJJJJJJIJIJHIIJIJIJIIIJJJJJI
@4381373/1
gctttatcgggttctgctaagtggtaagtagaaggtaagccacttaagca
+4381373/1
BB8BDDFFHHHFHIIJJJJJIJJFCHEGHGBHHGIGGHGIGIIJJIEBEH
@2274747/1
cccacctgtccactgagggaggccaccctaccgccg
+2274747/1
@CC;DDFFBFHFFEFHEIGIIIIFIIIIGCHG@DG?
@2275013/1
cccacctttttcactcaaccatagctttctcagcgtgttt
+2275013/1
@@C1DDFFHHHHHJGJGIIIIGIJJJJJIIIIJJJD?0?D
@2275014/1
cccacctttttcactcaaccatagctttctcagcgtgtttaatttctttc
+2275014/1
CCCFFFFFHHGHGJIGHIIJJJJIJJJJJJJJIJJHG:DH4BDGH4?DH9
@2275015/1
cccacctttttcactcaaccatagctttctcagcgtgtttaatttttttc
+2275015/1
<@@DDADAFDD;?CEFGG@GGE<EGHHIBCG9?GA1?8?BDF4BF<??A8
@7819034/1
cagaattacaggaaatggataattataggattggatctatgactgtgtat
+7819034/1
?@?ADDDDDAD>?FB?<CGB@DHHIGGHGDFH@B>9CEHB?DHIG:90?B
@2277938/1
cccagaagaacgttcgactttcacttcattctatcggcctttcttctc
+2277938/1
C@CFFFF?FHHF?GGGGIGGIGIIIJIJJJIIIIJIJIG:GH>?B89?
@2277939/1
cccagaagaacgttcgactttcacttcattctatcggcctttcttctctt
+2277939/1
CCCFFFFFGHHHHIJIIJIJJJJJJJJJJJJJIJJJJJJJJJJJJJJJJI
@2278458/1
cccagacaggagatcatcgaagatttggagaatattgtggtagaccaatt
+2278458/1
@@@1ADDFHHHFGJJJJJJJJJJJIJJJJJIIIJJGICFHHGIGIJJJII
@5053252/1
gttgtggaggagcgggctgctgttgtttcgctcc
+5053252/1
@?@DDDDDHFFHHGIIF<:;?FFHE@GG>DEBFH
@5055353/1
gttgttgagaactttgtgttacaggatctcctttatgttttgcagcttgt
+5055353/1
@?@;DDDDHHHHHJIICDGGIJJJJHIJJJJJJJGIEGJIJIJGGIJJJH
@5055371/1
gttgttgaggaggagcagactgctgttgtctcgctcg
+5055371/1
?=?:=DDACFDFFHHHDGCGGIIHIIIGHGEG;BFGG
@7826853/1
cagaccaacggaacgcccggagcggc
+7826853/1
CC<DFFFFHHHGHJIJJJIIEIIGI@
@195023/1
aaacatgtcagttatatattcacctttatatgtcacattttgtggttctt
+195023/1
@@@FFFFDFHHDHIGGEFHII<EFGHGEGGGEIGIJGGIBCDBB??CDFE
@915196/1
atcattttctatctacccgtccgcccattttgaatagaccaaccatgatc
+915196/1
@@@7DDDDHHFHHIJJGIFGHIJIJI8FHGI>BHGIGGIIIHGHIIIJJJ
@2981955/1
ctagaaaactacagatatataaaatcaagagtaactgaaactgagactga
+2981955/1
@@CDFFFFHHGHHJIFHGHJJJIHJGGIHIJEHIIJJJJJJDGGHIJIJI
@2280872/1
cccagatggcattcatgcagaaccgattaagaaaggggcagacaacttca
+2280872/1
?@@ADADDHB;CA@DGHIGHHGGDIGHIGGHGIGIIIFEIGIIDIIIIII
@2280873/1
cccagatggcattcatgcagaaccgattaagaaaggggcagacaacttca
+2280873/1
@C@DFFFFHHHHHJJJJJIIJJJJJGGGIGIIJJJJJIJGIIIIIJJJIJ
@2280874/1
cccagatggcattcatgcagaaccgattaagaaaggggcagacaacttca
+2280874/1
BCCBDFFFHGHHHIGHGGIIIIJJIGGIIIIIIJGIJJIIJGIJJIJJJJ
@7105190/1
attcgtcatcgctccccacgagcgtttcttt
+7105190/1
@C@DFFFFHHHHFIJJJEIEHGGB:DGD9FG
@7105191/1
attcgtcatcgctccccacgagcgtttctttagtctgtatattttcttgt
+7105191/1
@@@=DBDDHHHHHIIIIBHGHIII@GGGDHICEFHGBFGIIIIIIIIIG@
@7105838/1
attcgttctacatatgaaacatgtcagttatatattcacctttatatgtc
+7105838/1
?@@ADFFFDHHHHIGGGIIJJGICGIIEIEIHHIGIGIIJIJJJIJJIHG
@4396202/1
ggaaaatgctcgaaaactcaattggcgcacattcagcaggttttttaaca
+4396202/1
CCCFFFFFHHHHHJJJJJJJJJJJJJJJIJJJJJJJIIJJDHIIJJJIJJ
@5759498/1
ttctccgaagagtatgtctcgaaag
+5759498/1
?@@=DDDDFFFFFIIIIIIIF3CF?
@7107300/1
attctataaagacgttagagaggttcactaaaaaatattaggaatccact
+7107300/1
?B1ADDEFHHHHHJIIJIIIIJJFHHGIJJJIJJJJJJJIJIIIJJIJJG
@1619460/1
caataagtgatacaagaaaatatacagactaaagaaacgctcgtggggag
+1619460/1
BB@=BDFBFHHHHJJJJJJJJJJJJIJIIJIJJJJJGJJIIJJHHIJJJI
@919589/1
atccaatcctataattatccatttcctgtaattctggtttctctatagtt
+919589/1
?@8?DFFDHAHHGIBHHIIGCHIEHIIDIIGIIGIEGIDEHGHHIIII?F
@7108754/1
attctcctggtgctttgacggatttgagatcagctctagttaataataca
+7108754/1
:B14ADDEHFFFHJJJGHIIJGIIJJIIJIGJJJHIJIJGGIIGIIFIIJ
@202794/1
aaaccttcccactaaagttaaccagacaaagcacctatcgaatcgaatat
+202794/1
?;1AADDABCDFDIIGD<IEADHHFEHGIICHEHICB@GBF@H@D2D<?B
@202894/1
aaaccttgcaaattttcaatcatgaagc
+202894/1
@@@B?DB;DBF?DBFFBCE@:<F?CHG:
@203137/1
aaaccttttacttaaggttaatgccaagttaaatggtactaatcattttc
+203137/1
@C@DDFFFFHGGHJJJGFHGIJJDIGIIHHIIIIJIHIGBDGFHGGGHII
@3669149/1
cttcatttgaatctatggaagttcgtattattcctcgaaatcaataactc
+3669149/1
@@@BDFFFDDHFFHGIEIBHIHIIIIIIJGIJGHGIJJJJGIIJIJJJIJ
@921503/1
atccacgagccaatcttccgctaccgcgtgttccttaacaacgatctggt
+921503/1
@C@:DEFFHGHHHIJGIGGHIGIJJAGE@EDHGIGGHIJJJJ>CCED9CA
@2989693/1
ctagacaacagcaaactgctcctccacaacaacaacctggagcgagacaa
+2989693/1
@@CDFFA?FFBHGIIIIDEHIEIIIGIGIIIIIIIIDDHDGFBFBFEHEG
@921657/1
atccactacaaggttttcaatagggcattctaacatgtcaaaattaaatc
+921657/1
CC<DFFFFGHHHHFHIIJJIJJJJJIJJJJIIJJJIJIIJJJJJJJIGIG
@2291312/1
cccatcactttgtcatcgaacgatgtcaccacctgattggtgatatcagc
+2291312/1
CCCDFFFFHHHHHJJJJJJJJJJJJIJJJJJJJJJJJJJJIIJJIJJJJJ
@2291313/1
cccatcactttgtcatcgaacgatgtcaccacctgattggtgatatcagc
+2291313/1
CCCFFFFFHHHHHJJIJJJJIJJIJIIJJJJJJIIGHJJIGFIIGIIJII
@2992265/1
ctagaggatgatgcgaaaacatggaaaatccctcaaagatgaactcgtgc
+2992265/1
@@@7DEF?DFD?FHEBHIIHIIIIIIIIGDFHIIIGCEDFHFGIIIGDHI
@207331/1
aaacgctgaaaaattccgtcggcaagaagttggccgatttgcagactctc
+207331/1
CC@FFFFFGHHGHJJJJJFGIJJJJJJDHIJIFIIJHIJJJJJJJJIJJI
@2292518/1
cccatctcaggtaagttccaatgagactttcaaccacatcagcgataaac
+2292518/1
@C@ADDBDHHHCFHB@GHGIGIIIIIFIHIIGIIGIIIIIIIIGIIGIII
@2994909/1
ctagattatatggaattgccataggaccatcactcaacaaattacttgtt
+2994909/1
@@?DD?DDHHHFFCGDGEHCICHEHIIIIIIIIIIIIIIEHGGIIIIIII
@5764810/1
ttctggacaacaaggaaagttattgccggttcataaccttctctttggac
+5764810/1
BC@DFFFFHHHHHJJIJJJHHJJJJJJIJGIJIJJJJJJJJJJJJJJJJI
@209311/1
aaacgttaaattttaaaagcctcttaaatttaactgaaatatagaataca
+209311/1
@@@FDDFDHHHHGJJJJJIJJJJJJIJJJJJJJJJJIIJJJJJJJJIJJJ
@209312/1
aaacgttaaattttaaaagcctcttaaatttaactgaaatatagaataca
+209312/1
@@CDFDEFHFFHHIIJJIJJIGIIIJJIJJIJIJIJIIGJJJJGJJJJIJ
@209313/1
aaacgttaaattttaaaagcctcttaaatttaactgaaatatagaataca
+209313/1
CCCFFDFFHHGHHJJJJJGIIJJJJJJJJJJJJJJJJJIJIJJJJJJJII
@3672528/1
cttccatagattcaaatgaagtaaacaacatacgtttttcatttaaaatg
+3672528/1
=?14=BDDDDDHFGIIGGGIGEHIIIIIIIIIGIHGIIIIIIIIIIIGHC
@3672529/1
cttccatagattcaaatgaagtaaacaacatacgtttttcatttaaaatg
+3672529/1
@?@DDDDFB?HHHEEHE<DHBHHIIEIGCGGGGFC:?C?CGBHGIIIGHF
@3672530/1
cttccatagattcaaatgaagtaaacaacatacgtttttcatttaaaatg
+3672530/1
@@@;ADB>?FA8DHIGIGG>?AC??E@AGEE>@@9?;C1CB9?9BGGIGB
@2998155/1
ctagccaaacacacatagtacctctccacaaaaagggaaataaacaagga
+2998155/1
CC@FFFFFHGGHHJJJJJIHIIIJJJJJJJIJJJJIIJJIJJJJJJJJIJ
@2998207/1
ctagccaagagaatggcggctcacaa
+2998207/1
@@@DDDDDHHHHHIIIGII@0???BD
@2998208/1
ctagccaagagaatggcggctcacaagatgtggcaatccttgcagga
+2998208/1
@@@ADDFFGFFDFGEIG@G:DHAB0??3090?G@;FDAF8B=@@@C;
@925351/1
atccattatcactttttgttgccgtgtgcccttgagaaatttgctgcctc
+925351/1
?<<DDD?AFF8CFG<CGFAFG@F@C621?FGGGICF3?DFHG>AD><FFB
@925352/1
atccattatcactttttgttgccgtgtgcccttgagaaatttgctgcctc
+925352/1
CCCFFFFFHHHHHJJJJIIIJJJJHJEHIJJJJIHJJJJJIJIJJJJJJJ
@2999087/1
ctagcgaacaatccttcgaggtaacctacgtggacatcgaagaaaaaaca
+2999087/1
@@1=?DADHDHHHIIII;E><:EGGGGIIIH3BBFHGEGIFFEHIIGHEI
@2999162/1
ctagcgatctcctgcaagaactgaacaaagttgaagtccttggcgttgaa
+2999162/1
@@@AADDFDFFHHII@ACEGGEBEHGGIEFDGGIDECFFDDHBB@GGGD=
@927347/1
atcccattggctggctccaagagatgtgcatgtcccgcagatggccacc
+927347/1
@@8DDDDDHHHHHIDFGIAHIGGFHIFFHGIIIIIIGIEGBHHIGHGII
@7851342/1
cagatcgataaaaaaatatcgcaatattagaaattttcaaatattcttcg
+7851342/1
CC@FFFFFHHHHHJJJJJJJJJJJJJJIIJJJJJJJJJIIJIIIJJJJIJ
@3674928/1
cttcccactaaagttaaccagacaaagcacctatcgaatcgaatattag
+3674928/1
@CC?BDFFHHHHGHIJJIJJJJJJJJJJJJJJJIIJJJJJIAFCFDF??
@3676179/1
cttcccttggtgggggctgaatcggtccggccgagtgcatcatggtcatg
+3676179/1
@CCDFFEFHHCFHJJJGGGGJJJGJDHHGGGHG<B5AA>@D>CDE6>>@@
@5769699/1
ttcttctcttggtgaacacatactttattcgtcatcgctccccacgagcg
+5769699/1
:?@==ADB?CF?FEHCEBFDG><E4AFH@BFF7EEF>FEIBF?;?:?DB;
@5769700/1
ttcttctcttggtgaacacatactttattcgtcatcgctccccacgagcg
+5769700/1
?@14BDDFFGADCFEHGDFGGIIIIIIIIFIFHIIIIIGIIIIIIIHG<8
@1629806/1
caatcagaccaacggaacgcccggagcggctgatatcaccaatca
+1629806/1
@C@DFDDDHFFHHDIGIGDFHGI>DHIEGAG<@;;D7;;?>C3?@
@1629948/1
caatcaggtggtgacatcgttcgatgacaaagtgatgggcaatcccattg
+1629948/1
@C@FFFDDDDDFFBFHIIIEHCEDHGIGII;G?DDHGGCDDGIJIJIGAC
@1631607/1
caatcctataattatccatttcctgtaattctggtttctctatagttttg
+1631607/1
?@:4=BDEFHHGGIGIIIIIIGHIGIIDGGIIGEIIGIIIIIIGG?FFHH
@4413683/1
ggaacaggcaaaactccgaaggaagccaagggctcggctgctcatcatgc
+4413683/1
?@?DDDDD?FBDFHEEEEEHG6EGHAEFHGGGHDHA:BGBAGA7=4@D;=
@1632065/1
caatccttcgaggtaacctacgtggacatcgaagaaaaaacattgaccaa
+1632065/1
CCCFFFFFHHHHH@FHIJIJJJFHIIJJJJJHHIGIIIIIGJHIIJIIJJ
@5063739/1
gtttaaattacagaaaagccttagaaaaggaagaatcggagtccaatgaa
+5063739/1
BB@DDEFFHHHHHJJJJJJJJJJIIJIIIGIJIJJJJJJIJHHIJJJJJI
@3676840/1
cttccgctaccgcgtgttccttaacaacgatctggtggccaccggaaccg
+3676840/1
CCCFFFFFHHHGHJHIHIJJJJJJJJIIGJIJHJIFGIJJJJJJJIJHHF
@6433545/1
aagctagccaagagaatggcggctcacaagatgtggcaatccttgcagga
+6433545/1
CCCFFFFFHHHHHJJJJJJIJIGAG<FAH>DA>BFH;DHC>F<FDEFHGG
@6433759/1
aagctatctactcgttatataatcatcattcaaacattgaagcc
+6433759/1
@@@ADFFFHHHHHIIJIJJJJJJJIJJJJJIIJIJJJJFHIIJJ
@3678568/1
cttcctcaagcgctggtaacgctttatcgggttctgctaagtggtaagta
+3678568/1
C@@FFFFDHFDAHHIIEHIJJIGGGIJGHGIFGGGIIGGGH8DFDGIJJI
@932737/1
atcctaaactcacttttttccgaaaaaatatcgcaatagctcaaaaggga
+932737/1
B=;D=BDFHHHHHJJJJJJJJJJJJJJJJJJJJIJIJIJJIJJIJJJJJJ
@3011230/1
ctagtgcctaataatagtgtattacctctaaagctatctactcgttatat
+3011230/1
BCCFFFFFHHHHGJIIJFHHJJIJJJJJJJJJJJJJJJJJIJJJGIJJJI
@4416129/1
ggaaccggaagatcgaagaaagacgccaaacattcggcagccaagaactt
+4416129/1
C@@DFFFFFHHHGIJIIIGIJHJJJJJJJJJJJJJJIJIGIHIJJIHHHH
@3013317/1
ctagtttcccacgccagtatacagggag
+3013317/1
?@@14=ADFFDFFGIIIA<CFDHCCGFF
@3014399/1
ctataaagacgttagagaggttcactaaaaaatattaggaatccactaca
+3014399/1
B@;=BDFFHHHHHJJJIIJJHHHIJJJJJJJJJJJGIJHIJJIJJJIJII
@3014400/1
ctataaagacgttagagaggttcactaaaaaatattaggaatccactaca
+3014400/1
BB@=DDFFHHHHHJJJGIJJFHHIIJJJJJJJJJJJIJGIJJJJIJJJIJ
@5772575/1
ttcttttccggaaaatgctcgaaaactcaattggcgcac
+5772575/1
?@@BDDDAF1@@DEH@AF<DDBFCHCGGBHIIEIBHG6:
@5773158/1
ttgaaaaattagtaaaacataatggttttcgcgcgtaaagtgaccaaagc
+5773158/1
@BC1DDFFHHHHFHJJJJJJJJIIIHHJJIJJJJJHIJJJHGIJJJIJJI
@5773270/1
ttgaaaaccttgataaatggaacgaaattaaacacgctg
+5773270/1
=;:DDDBDH?CA?<CDE:C?FHHG?8CFHGBHGHIBBG@
@3680618/1
cttccttcggagttttgcctgttccgtagcagacggccactggcaaagtg
+3680618/1
@@@DDEFFHHFDAEHIBGGHIHIJJEEGHJJJJIGJJJIJJIJIIIIJCG
@5775653/1
ttgaaattccgcgaaattggcactggcaagtcaaagaagctagccaagag
+5775653/1
@@<DDFBABDFFDGGH=F<BFFHGIIGHGIHHIGGGIIIIFGI@FGGHIG
@7856841/1
cagattgttaccctccacgggtaaatcctgcaaggattgccacatcttgt
+7856841/1
@C<ADFFFHHHHHIJJJJGJG?FHIEGHAHIJIIJFHIIJJEGGGIGJFG
@7857029/1
cagatttacagcaattccctatgaagcttgaagtaaaacaagaagaaagt
+7857029/1
CCCFFFFFHHHHHJIJJJJJIJIIIJJJJIJJJHHJJJJJJJJJJJIJJ?
@6436840/1
aaggaaagaaaaaaatgtcaaaattttgcaaattatgtggcattttgaca
+6436840/1
CCCFFFFFFFHHHJJIIEFFHGGJIIIIFIGJGGJJJFIIJGHJIIGFII
@6438744/1
aaggaagccaagggctcggctgctc
+6438744/1
@@@?BD>DFDHFHIB@E1??E?1CC
@6438745/1
aaggaagccaagggctcggctgctcatcatgccctcgag
+6438745/1
@@@FDEFDHHHFHIGGDDHGGE?A?CFEEEEHHH@DDDD
@3017548/1
ctatactttgcatcaaataaatgctcccttttcacaatataataaataca
+3017548/1
BB<BDDFFHGHGHJJJIIIIJJIJJJJJJIJIIJJJJJJJJJJJJJJJJJ
@3017549/1
ctatactttgcatcaaataaatgctcccttttcacaatataataaataca
+3017549/1
CCCFFFFFHHHHGJIJJJGIJJIJJJJJJJJJJJJJIHJJJJJIIIIJJJ
@217093/1
aaactgttaaaaaacctgctgaatgtgcgccaattgagttttcgagcatt
+217093/1
@C@FFFFFHHHHHJJJJIJIJJJJJGEHJJJJHIJJIJIJJJGIJFIJJI
@3019487/1
ctatatttcagttaaatttaagaggcttttaaaatttaacgtttagcagt
+3019487/1
@@@DDFFF<FFDFHHHIJJJJIHHJJJJJJJJJJJJJJJJJJJJIIIJIH
@3019488/1
ctatatttcagttgaatttaagaggcttttaaaatttaacgtttagcagt
+3019488/1
@C@FDFFFGFGHHJJJIJIJJIHHHEHJIJJJIJIJJJJJIBDGHIIIJG
@3020135/1
ctatcagagatcgaatgtgtgcagaatc
+3020135/1
@@@D?DDBFD>DDGIBFGBHHEHBFFE4
@3021142/1
ctatcctgaggcctacgctgttgttgtggtccacccctttgttgcccgtt
+3021142/1
@@@FFDFDBFHGHIIIIIGGIIIF;BGG@:?FHDEG<DHGGHG@FBFHI>
@220770/1
aaacttttcggggtgcaatcttcttttccggaaaatgctcgaaaactcaa
+220770/1
?@@FADDEHHHDHFGHGIIHHIFHIGIAFBDDFGDAFFFIG@@@H;=DHE
@3023001/1
ctatgactgtgtatcgatagctgttcactttttggtcatgattttgaggt
+3023001/1
@C<DDDDDHFHHDGIJEGHFHGHHGHIGIJJIIIIDHJJJHIJJGICHGB
@221228/1
aaacttttttcgggtttggaaaaaatttcaaattgttcagg
+221228/1
@@@?DDDDHFHDHGCEG<GC>FHIG3BF<?FD4??9B899B
@221229/1
aaacttttttcgggtttggaaaaaatttcaaattgttcaggtaaaatctt
+221229/1
@8:=DDDDHHHHHIFHIIIIIIIIIIIIIIIIIIIIIIIIIIIIIIIIII
@1639815/1
caatgggattgcccatcactttgtcatcgaacgatgtcaccacctgattg
+1639815/1
:?@4=BDFFHFGHJJJJJJIJJJJJIJIFJJIIJGIFEHIIJJJJIGGIJ
@222741/1
aaagaaacgctcgtggggagcgatgacgaataaagtatgtgttcagcaag
+222741/1
CCCFFFFFGGHHHCFGIJIJIIJIGIJJJGIIJEHCEGGCGGIJIJJIJH
@7123875/1
attgatgattataattaataactagtgcctaataatagtgtattacctct
+7123875/1
?@:BDDDFHHHHHIHIIIJIJIJJGIIFIIIIJIIJJIGIFGGIJIGIJJ
@2306173/1
ccccatcccaacagaaggggtaaccgcaaggggcacggaccacttcacgg
+2306173/1
@<?DDFFFFFHGHJJIIFI>FGGGGIIJJJIA:FHIGFHIBHIICEFE69
@7125027/1
attgattttagaaaaaaaccactaattctatgcaaagtatagcttgtaaa
+7125027/1
?@8BDDDDHFDDHIIIGIIIIIFI>BHIIIIIGIIIICHGHIIIIIFGII
@938906/1
atcgaacgatgtcaccacctgattggtgatatcagccgctccgggcgttc
+938906/1
@@CFFFFFFHHFHGEGIJJJIHJJIJFGIHHIJIIIGEHBIJIGHDGEEE
@3027907/1
ctattcacgacagtcaaaatagagagaaaatatataaagtgaaagtcaaa
+3027907/1
=?@4=BDFGFHFFAGGIIIIIGHGGIIIIIIIIIIIIIIBFHIIIIDGEH
@940651/1
atcgaatattagtagcaagatccgagatgtggtacacgacgaatgatgtg
+940651/1
???DD>:?DA<A2A?4CE;CEB>@:1@2?CA<EEDDD=@DDDDDDDEADE
@940652/1
atcgaatattagtagcaagatccgagatgtggtacacgacgaatgatgtg
+940652/1
@@@BFFFFHHHFAEGHIJIIGIIGCGHIIJEIFGEIID@DAGICEE@FFG
@940868/1
atcgaatcgaatattagtagcaagatccgagatgtggtacacgacgaatg
+940868/1
CCCFFFFFGBFD?CGAF<ACAEICBEHIGEBAHHBGG?FGIIGGGG<GCG
@7862223/1
cagcaacctggagcgagacaacagcagccagctcctccacaacaacaacc
+7862223/1
@@@FDFFFHGDHDIJEGIIBHHIFIJ>EDEGC<9FHIHEFH@F=CEG@=@
@4425178/1
ggaagatcgaagaaagacgccaaacattcggcagccaagaacttgctgga
+4425178/1
@C<DFFEFHHHHGJJIIFDHIIJIJJJJJJJJIIJJJJGIJJJEIIIJEE
@5072325/1
gtttaatttctttcatttatcaaggttttcaaactgttaaaaaacctgct
+5072325/1
@@@DDFDFGHGHHIJIJIEHGDHII<FHHJGIIJHEGGHIGHHIJJGGGG
@6444434/1
aaggacttcaactttgttcagttcttgcaggagatcgccagcgaacaatc
+6444434/1
@C@DFFDDFFHHHIJJHIIGGJHIJIJFJEGGIDGFGIIIJGIGIGIEHI
@3684192/1
cttcgaggtaacctacgtggacatcgaagaaaaaacattgaccaatcgcc
+3684192/1
:11ADDFFFHHHHJJIJHIJJJJIJJIIHJJJJJJIIJIAHIGIJJFCEG
@3684193/1
cttcgaggtaacctacgtggacatcgaagaaaaaacattgaccaatcgcc
+3684193/1
?@:BDDDA0C?FHEFGG;;E;GIIIIIE?GHGIDHBBDDDGG<C@8C6@;
@3684194/1
cttcgaggtaacctacgtggacatcgaagaaaaaacattgaccaatcgcc
+3684194/1
@@:BDDFFC?FDHGGGGEHHIHGGIIGHGIIIGIGGIIHBHGIIHIIIIG
@3684195/1
cttcgaggtaacctacgtggacatcgaagaaaaaacattgaccaatcgcc
+3684195/1
B:BDFDFFFHHHHJJJJHIJIIJJJIJJJJIJJJJJJJEGJIJJJIFHEG
@3684196/1
cttcgaggtaacctacgtggacatcgaagaaaaaacattgaccaatcgcc
+3684196/1
CCCFFFFFDHHHHJJJJGIIGIGHIJCGHHGIJGHIIJIIJJJIJHJHII
@5073832/1
gtttacctgtgtatgataaataaacttttttcgggtttggaaaaatttca
+5073832/1
B@@DDFFFHHHHHJJGEHJJJJJJJJJJJJJJJIIHIJGIIIIJIJJIIJ
@3685234/1
cttcgatcttccggttccggtggccaccagatcgttgttaaggaacac
+3685234/1
?@@DDD?DFFDFF:<CGGF:FEECF@AGEIIIIIFBGIDDFE38BFB;
@5778581/1
ttgacactaagaaatcacagagccccgggcccagatggcattcatgc
+5778581/1
?==;DDFEHHHFBGIGGGHAGFHCGIG>:FGA@FBFA@HGHECFFGE
@5074397/1
gtttactaatctgctttgagcaaccagtaccagttgcttccactccggct
+5074397/1
@?@DFFFFGHHHHJCII>HGGIJJGJJBFHIJJIJJIJJJIIIIIJIJJG
@4428812/1
ggaaggaataacacgggctaattttaacaaccatcccactgtacgagaat
+4428812/1
@@@FDDDFDHHDFHIIIIIIGIIJJIBHIIJJJJJJJIIIIGGIJDHBBF
@5779152/1
ttgacatttcgttaaagaaccacaaaatgtgacatataaaggtgaatata
+5779152/1
?@@BDDDFHHGFHHGGEEGHEHIJJGGHGEGGIHGGIJI9DH?BGHHJGI
@7129128/1
attgcttgtggtcacttttcgcgcaaaggtaaaatcgttctagacatact
+7129128/1
BCC1DDFFHHHHHJJJJJJJJJIGIJJII?FHJJIJJHIGHIGHGGHHII
@5781916/1
ttgaggaagtaacggcagcactattgacactaagaaatcacagagccccg
+5781916/1
@@@DFFFFHHHHHJJJJICCFADFIFBHBGFGG@DGGDBDGDDCBGHJIA
@2310686/1
ccccgatggcattcatgcagaaccgattaagaaaggggcagacaacttca
+2310686/1
CCCFFDDFHGDHHJIGHIIIJJJJJGGHIJJGIJIJJIIJJIIJJIJJJI
@943662/1
atcgacttgggagaaggcatggaaatgtatcacggattttatcaatcggc
+943662/1
BC@FFFFFHHHHHEHGIIIJIJHIJJJGHGJIJJJIJIJJJJIJJJJJJJ
@3033407/1
ctcaaaagggaacaatttttatcgagttattgatttcgaggaataatacg
+3033407/1
BC?DDFFFHHHHHIJJJJJJJJJJIIIJJIJJJIJJIJJJJJJJJJJJIG
@3033408/1
ctcaaaagggaacaatttttatcgagttattgatttcgaggaataatacg
+3033408/1
CCCFFFFFHHHHHJJJJJJJJJJJJJHIGIJJIJJJJJJIJJJJJJJJJI
@229489/1
aaagaagctagccaagagaatggcggctcaca
+229489/1
CCCDDFFFHHHGHJJIGIIIJJJIJJ@6DBD9
@3033874/1
ctcaaaatcatgaccaaaaagtgaacagctatcgatacacagtcat
+3033874/1
BC@?DFFEFHGHGJJJJJJJGFGHIIGGIJJJJIJJJIGGJIHIJE
@944419/1
atcgaggcgtaaacgatcataccatgagaaatttaatgaaacgatttgaa
+944419/1
CCCDFFFFGHHHHFGHIJJJJJJJIIJGJGIIJJJJJJJJJJJJJJJJJJ
@5077049/1
gtttagtggccaactcttcgtcactcgcaaatgtagaaggcagattgtta
+5077049/1
?@=DDFDDHHHGHGFHIHGGHIJIIIGIGHIIIDGDGGDEGGIIGJJJJJ
@4429573/1
ggaagggggcggcccccatcccaacagaaggggtaaccgcaaggggcacg
+4429573/1
CCCFFFFFGGHHFHIIJA>AEF;BBB;>CABDD7=CCCB=BB3@DB59?5
@6447045/1
aaggcagttcaccatcgcttgtcatgtgttgaaattccgcgaaattggca
+6447045/1
BCC@FFFEHHHHHJJJIJIFIHHHIJDHIIICEHIJJIEIIJJJJHEEII
@5078288/1
gtttatagtctagaaggtactcatccaattcgagaggtttcctagtatta
+5078288/1
B@BFDFFFFGHHHIIIICFIIJJJJIJJIIIIIIDGIDDGDHGIIIIGIG
@4430867/1
ggaaggtttaggtatttgtggtatctgtcgatgttgccagaacgta
+4430867/1
@@@=BB2BFFFHCFHFIGHEHHHEHHGFHGIIIHIEGGHGGIIIEI
@4430868/1
ggaaggtttaggtatttgtggtatctgtcgatgttgccagaacgta
+4430868/1
@@@AD=DDFFHH2CGFHGFHEHHIIIIIIGGIGFEHIIGIIIGIGH
@5078907/1
gtttatcctctactgtacaactgtttacctgtgtatgataaataaacttt
+5078907/1
==@4=BADDFD<BD>CFFGIGIGFHHBBHBBBDC?EACFHFHIIII@GHH
@6448328/1
aagggaacaatttttatcgagttattgatttcgaggaataatacgaactt
+6448328/1
@@@DADEDDHDFFHBG>FCEHHGHIFHGHIGGEFH8@DAHGGHFGGHHF>
@4432336/1
ggaagttcgtattattcctcgaaatcaataactcgacaaaaattgttccc
+4432336/1
CCCDFDFFHHHHHJJJJJIIJJJJJJJJJJJIJJIGJJJJJJJJIGIJJJ
@4432337/1
ggaagttcgtattattcctcgaaatcaataactcgataaaaattgttccc
+4432337/1
CC<DFDDFHFFHHIIJJJJJJJJJJIEGHIJIJJGIJJJJIHJJJGIJJJ
@1645675/1
caattagcagcaagagaaatgctggaaaagttaaacgatattctacagga
+1645675/1
@?;ADFFFHHHHGIIIIIIIIIIIIIIGIIIIIIIIIGIIIIIIIIIIHG
@4433649/1
ggaataatacgaacttccatagattcaaatgaagtaaacaacatacgttt
+4433649/1
@CCFFFFFHHHHHJJJJJJJIJIJJJJIJJJJJJGHIIJJJJJIIJJGHI
@5783886/1
ttgatcaaaaagttcgtcgggggagatatcgtgatgcgg
+5783886/1
@@@DDFFFFDFGCFGHFGGIHGIIIFIAFGH@=@;?CE>
@4434920/1
ggaatagccaataacatctttaagttcttctactgtggcgactttactat
+4434920/1
BCCFFFFFHHHGHJJIJJJJJGIIIJJJJJJIIIJIJJJIIIJJJIIJJI
@3688794/1
cttcgcttttgactcgacaaaaatttaaacacattgcattattgatttcg
+3688794/1
?@=B?DDDHH?BFEB7?:@EHIICGIGHIEGA=GGGIIIIGGGI@GHGEH
@3689457/1
cttcggagaatcacaaaactcatgatacttttcaaattttcttttaaatt
+3689457/1
@@?BD6?8<CFFBC:E;?EBDBH@AFBGGEGGHH@?FFHG@DFHFFH9??
@3689458/1
cttcggagaatcacaaaactcatgatacttttcaaattttcttttaaatt
+3689458/1
@CC?DFDDDHHHBHHJJJIJIIJJJJJJJIJJJJJHIJJJIIJJJIHGHI
@3689602/1
cttcggagttttgcctgttccgtagcagacggccactggcaaagtggata
+3689602/1
@@C?DFDFFHHHHGHDEEHHIIGHGIIGCHGG0D<FEGGCGIJJ=FHCFE
@3689603/1
cttcggagttttgcctgttccgtagcagacggccactggcaaagtggata
+3689603/1
CCCFFFFFDFHGHJJJGIJJJJIJIJIJJJJIJJIIIJJJJJJJCGIJJI
@7133581/1
attggatctatgactgtgtatcgatagctgttcactttttggtcatgatt
+7133581/1
CCCFFFFFHHHHHJJJGHIJJJHHIIIJJHHGIGJIJJJJGIGFIJJIJJ
@5785938/1
ttgcaaattttcaatcatgaagcaagattttacctgaacaatttgaaatt
+5785938/1
CC@FFFFFHHHHHJJJJJJJJJJJJJIIJJJJJJJJJIIJJIJJJIJIIJ
@5785939/1
ttgcaaattttcaatcatgaagcaagattttacctgaacaatttgaaatt
+5785939/1
CCCFFFFFHHHHHJJJJJJJJIJJJJJJJJJJJJIJJJJJIJJJJIJIIJ
@2316704/1
cccgaaaaaagtttatttatcatacacaggtaaacagttgtacagtagag
+2316704/1
?@@?DDFFHH@FDGAGGIEHGEGHCGGHIG:CDHGIIDHGEEHII?F?FH
@2316705/1
cccgaaaaaagtttatttatcatacacaggtaaacagttgtacagtagag
+2316705/1
@@@ADFDFHHGHHIEHIJGIGIIIJIHGIJ9CGHGIJEEHIGHIIGIIII
@2316706/1
cccgaaaaaagtttatttatcatacacaggtaaacagttgtacagtagag
+2316706/1
@@@FFFDFGHH?FHGGIIIIJIJJIIIJFGBGGIIIIGIJIIIIIHIHGJ
@2317147/1
cccgaacaagccaatcagaccaacggaac
+2317147/1
??7D:DDDDA?D?EEEEECF?B8:?@;16
@2317148/1
cccgaacaagccaatcagaccaacggaacgcccggagcgg
+2317148/1
@@CFDFDFHGFFHGIGIIJIJJGGEHGIGIIIJGGHGGBE
@237474/1
aaagacactaagattaccaagttgggcaaccagcagtcccacaaagtttc
+237474/1
@CCFFFFFDHHHHJJJIGIJHHGJJJJJJJJJJIIJHIJJIIJJIIGGII
@947509/1
atcgatactgaatgtaattttttatatagtgccccgatgatatgatatgt
+947509/1
@@;:ABADDFFFFIGFIIIIIIIIIIIIFFGFIIIIGFFFIFIIIICFFF
@947570/1
atcgatagctgttcactttttggtcatgattttgaggtactcgagggcat
+947570/1
CCCFFFFFHGGFHJJJJJJJJJJGHIIJJJJJJJJJIHIGIJJIJJJJJI
@237803/1
aaagacatttgtgctgaaaagaaaattcaagatccagtgtttaaggaact
+237803/1
@@7DDDEFHFAAFHIGIIIIDHEFHIIIIHG>EFHGIIIEGEGIGGBFHG
@7869434/1
cagcactattgacactaagaaatcacagagccccggg
+7869434/1
@?<=DDAD?FFFH@FAHBHGE3<<EG@E9EHIII00?
@7869435/1
cagcactattgacactaagaaatcacagagccccgggcccagatggcatt
+7869435/1
CCCFFFFFHGGHGJJJJJIJJJJJJJJHJJJJJJGHHHHJGIIIJJJIJJ
@6449425/1
aaggggcacggaccacttcacggaaatctaccgacagagaggttatcctt
+6449425/1
@C@DDFF@DCDFAEGHBED@EHIJJIIJJBHIIJJJDGGII=7=DDEEE3
@5081806/1
gtttatttccctttttgtggagaggtactatgtgtgtttggctagattct
+5081806/1
?@@FA=DD<DFFHIIIA<FGAE?FE<BHHACC:CEHHIHBCGIGGBHGII
@5084325/1
gtttcatatgtagaacgaattttgtgcatacaaaaatagtaaaaagtcga
+5084325/1
@B@FFFFFHHHHHJJJJIJJJJJJGIJIJJJJJJJJJJIDGIIJJJHHIJ
@950304/1
atcgcaatagctcaaaagggaacaatttttgtcgagttattgatttcgag
+950304/1
CCCFFFFFHHHHHJJJJJIJJJGIJJJJJJJIJJIIFEGIICEEHIGFFF
@3693194/1
cttcgtgttccatttcatagaatggtggtggccatctgcgggacatgcac
+3693194/1
CCCFFEFDHHHFGIJIGIIIIJIIJEEGGHIHIHGIIHGGIJIJIJCHHG
@951296/1
atcgccatttccaaatgagagcttcagtagttttgtagaatatttcaggt
+951296/1
@@BFFFFFHGHGHIIJJIJJJJGGHIJIEHHIHIIJI@HHGIJCFIGIGD
@2318667/1
cccgaataccgattctcagccgagctgcccagtttagtggccaactcttc
+2318667/1
CCCDDFFFHHGHHJJJJJJGGGIIIJCHIJIIHJIJIHIDIIIJJJJJJI
@238777/1
aaagacgccaaacattcggcagccaagaacttgctggatctcttggtcgg
+238777/1
CCCDFFFFHHHHHJJJJIGIIIIJJIJJJJJJIJGGIIJIJJIJIIHIII
@3045591/1
ctcaaatgtagcgtactctgagccaggaaatgctgacgtagggttcaggt
+3045591/1
@@@DDDFFHFDHHEGIGIJIJJJJJJJJGHIAGIGGIJDFHAFDGGHIJH
@242570/1
aaagagttggcgatactgtgttaggaatggccacccaatgtgttcaagcg
+242570/1
@<;ADDDDHBFAF<FDBGHDH@DEECG@FEGE?;BFGGGGHGIGEHB?DC
@6457041/1
aagtattgtaccttgtgggatgacaacgatatgtcaaacgacgacattga
+6457041/1
@C?DDFFFHHHHHJIHEIJIIJJIHJJJJJJJIJJJJIJJJJJJJJJJII
@5090972/1
gtttgaaagctatgatgagcttgaaagaataaacaagttttcttctccaa
+5090972/1
??@A?DDDFDCFHDHB<DFGIIAHEG>DDHIG@EGIG<DCGGHEGGHGCB
@5092032/1
gtttgaatgatgattatataacgagtagatagctttagaggtaatacact
+5092032/1
C@BFFFFFHHHHHGJHHGGJJIJFGCGGIIJJJJJJHGGIJAFIIJJJJJ
@5092473/1
gtttgacattagaagagtaaacgtcagtttgcgtttcaatgcatcgataa
+5092473/1
?=?D;;DDBFH?FH<CFEFHIIGFHAFHIIIII@DFGGIGIIIIIHGHGH
@5092474/1
gtttgacattagaagagtaaacgtcagtttgcgtttcaatgcatcgataa
+5092474/1
?@=ADDFDHHFHDGEGHBIIJJJFHIGDHIIGGEHHEGGIEIGGIIDHFH
@7877863/1
cagccaatgggattgcccatcactttgtcatcgaacgatgtcac
+7877863/1
@?@DD:A?<:D;FEFEFFADBF@HH@>HDHE?;E9C:6D?FBF<
@6459015/1
aagtgaccaaagcaaagacgcaataagtgatacaagaaaatatacagact
+6459015/1
BB@ADEFFGHHHGJJJIJJJJIJJJJJFGHJJJGIJJJJJJIJIJIGJIG
@6459071/1
aagtgactcccgaacaagccaatcagaccaacggaacgcccggag
+6459071/1
<@<BBBDFAFHHDHAHIGIGGGBBEHE?C@3DE8GE?6:FAAAE8
@6460106/1
aagtggcttaccttctacttaccacttagcagaacccgataaagcgttac
+6460106/1
;?;DDDDDFDDFFI>DGGHI@HGFDEHB9ADCFIIFIIDFFFFFBFIEFI
@2321667/1
cccgataaagcgttaccagcgcttgaggaagtaacggcagcactattgac
+2321667/1
CCCFFFFFGGHHHIJIJIIJJJJIJIJJIIJFHGIIJIIIEEC@EGH>CE
@245015/1
aaagattacgatttatctagagcaactccgacggaagctatacaagtggt
+245015/1
CCCFFFFFHHFHHJJJJJJJJIJGFHIIGJJJIGIJJIIIJJIIIIGIJ@
@2324091/1
cccgcagatggccaccaccattctatgaaatggaacacgaagagggacta
+2324091/1
@@;BDDDDDB<FHIIIIIIIIGIIIIIGCGHIB@FHEIEGIGGC2@;FAG
@952825/1
atcgcttgtcatgtgttgaaattccgcgaaattggcactggcaagtcaaa
+952825/1
BB@BDFFFHHHHGGGBHIIIIJJJJJJJJJGIJFIIIJIIJJIJIJIJJI
@7880849/1
cagccgagcccttggcttccttcggagttttgcctgttccgtagcagacg
+7880849/1
@@@7DDDDGGDFDHGFHJIJIIGGIEEFGHGGGCHGIGHGGGBHGJIGID
@7881564/1
cagcctcaacccattacacaagacccccaaccccaacaaggaggtaaaaa
+7881564/1
@@<?DDFFHGFFHIIIIIGIIIIGHIIGG@HGIIIIIIIIGGHFGGHHGG
@5094428/1
gtttgatattgggactgcaagtgcgaatatctgtagtcgaagtgttgttg
+5094428/1
?1:DD?DDBFFFHIGBHGIIIAFEIIHBHIIGGFHIIIIHEGBDBBFHHI
@956334/1
atcgggttctgctaagtggtaagtagaaggtaagccacttaagcacacat
+956334/1
@CCBFFDDHFDHHIJGCFHFHJJGIIIIJJCGHGIJJJJJIJJIJJIJJI
@956335/1
atcgggttctgctaagtggtaagtagaaggtaagccacttaagcacacat
+956335/1
CCCFDFDFABDADGHGCFHAHHGCHDEGDGAFGICIIIFGDH@>DFGGII
@957376/1
atcggttctgcatgaatgccatctgggcccggggctctg
+957376/1
@@8DADDDHHHGHJJJBHIJJIIJ@HIIJJIGIJ802=C
@3701807/1
cttctctttgacattgcttgtggtca
+3701807/1
:??1::BDDBACBEE>AEIAFFDF3<
@3701808/1
cttctctttgacattgcttgtggtcacttttcgcgcaaagg
+3701808/1
???ADBDDHHGDBGHBB>HEEEHBFFIJJJJJHGHIJIIGI
@3701809/1
cttctctttgacattgcttgtggtcacttttcgcgcaaaggtaaaatcgt
+3701809/1
?@:=BDBAFHHGDGIIGGIIIIIFH@HIIIIIIIIIIIGHIBFGEHGIIH
@963269/1
atcgtttaacttttccagcatttctcttgctgctaattgtttcgcc
+963269/1
@@@DFFFFHFHHHJHIIBBGHGGGHIJEGBHGIII@FGGHEGHGB?
@3055221/1
ctcaagcaaagtattatttcagatttttcagcattcaatttatttgttat
+3055221/1
@@8?DDDDFFF<AFGDFIIIIIIIIIIIFIIIFHIIFIIIIFIIIFFGFI
@3056728/1
ctcaagggcacacggcaacaaaaagtgataatggatacaaatttgactac
+3056728/1
=@:A1:BDDFFFFEFFA?EEFGEFG:DAFGEGFIGCFFGEEEIIIDBFBE
@3056729/1
ctcaagggcacacggcaacaaaaagtgataatggatacaaatttgactac
+3056729/1
CCC?DFFFHHHHHJJJJJJJJJJJJDHIJIJJJJJJFIJIJJJIJJIJJJ
@7882456/1
cagccttgttctagtacagatgtggaaacgagaatattacattcatggca
+7882456/1
CC@FFFFFHHHHHJFHIJJJJJHJIJJJJFGIGHFHIJJJJIJJJGIIDI
@6466126/1
aataaagtacccaaatcacccattagagaactcttggaactcgaacc
+6466126/1
CC@DFFFDFHHHHJJIIGIJJJJJJJJJJIJJJJJJJJGJJJJJJJJ
@6466176/1
aataaagtatgtgttcaccaagagaagaaagctatacagtagtcaaattt
+6466176/1
@@7BADDDFFAHHGGGBGGHHIDIIGGIIIIIEIIIIIIGGIHHIIIIHH
@7885638/1
cagcgcttgaggaagtaacggcagcactattgacactaagaaatcaca
+7885638/1
@@<BDDDDHDBDFGB2AEGEEHIHC:D<3BB4??FGDCG@BBF4=F@F
@7888951/1
cagctacaacagtcaacatttcccacctttttcactcaaccatagctttc
+7888951/1
CC@DFFFFHHHHHIJJJJJJIJJJJIJJJJJJJIJJIJJJJJGIIIJIJJ
@3058908/1
ctcaagttgcccattctttgggaaaaacttacaaaatggtaatgccgagc
+3058908/1
CCCFFDEFHHHHHGIGHIJIJGEGIIJEIJGJIJJJIEICDGEGFHIJIJ
@3059446/1
ctcaatacaatccccacattccaccccaatctagccactcttatacgcag
+3059446/1
?@BBDDEFHGFHHIIGIIJJJJJIJJJIGIJJIJJJJJDIJIIIJJJJJJ
@1656792/1
caatttgaaatttttccaaacccgaaaaaagtttatttatcatacacagg
+1656792/1
B@@ABDFFHHHHHJJJJJJGHIIJJJJJIJIIJJIJJJJIJJJIJIJJIE
@2330911/1
cccgggcccagatggcattcatgcagaaccgattaagaaaggggcagaca
+2330911/1
@@@?DADDHHHDDHIHHBEHIEHIJIIIIJIBGEAFGGCHGEGIIGIGIE
@2330912/1
cccgggcccagatggcattcatgcagaaccgattaagaaaggggcagaca
+2330912/1
@@@DDDFFHFHFHJJJIIJJIJGGDHIIJJJDGJJHIJGIJDGHGIJJIH
@7151882/1
atttaactgaaatatagaatacaccccttaatcagctacaacagtcaaca
+7151882/1
?BB:BDDFHHHHHJJJJJJJJJJIJJJJJIIIJJIJJIJJIJIJFEIIJI
@3710884/1
cttcttttccggaaaatgctcgaaaactcaattggcgcacattcagcagg
+3710884/1
??14=DDD<F?F8CGI4A<BB@EFIIFGHEGGG9F@@@6D0BFC@FGFCG
@7892241/1
cagctatccactttgccagtggccgtctgctacggaacaggcaaaactcc
+7892241/1
@B1BDFFFHHHHHJIJJJJHHIJJJHHIIJJJJJIIIJJJJJJJJJJJJJ
@7892242/1
cagctatccactttgccagtggccgtctgctacggaacaggcaaaactcc
+7892242/1
C@@FFFFFHHHHHJJJJIJJJJJJJIIJJJJJJJJHIJHHHHIJJIJJJI
@7892243/1
cagctatccactttgccagtggccgtctgctacggaacaggcaaaactcc
+7892243/1
CCCFFFFFHHHHHJIHJJEGGIJJI@FHIIIJJIDFHJIGGGGIJJIJIF
@7892306/1
cagctatcgatacacagtcatagatccaatcctataattatccatttcct
+7892306/1
CCCFFFFFHHHHHJJJJIJJJJJJJJJJJJJJIJJIJJJIJJJJJJJJJJ
@971333/1
atctctgatagtagatggtaactgttcaaattcctcttcctcacgaggac
+971333/1
?@@ABDFFHHHHHJIJIJIHHJJJIIIJJJJJJJJJIHJJJJJJJIJIJJ
@971714/1
atctcttggagccagccaatgggattgcccatcactttgtcatcgaacga
+971714/1
=@8B?BD>3DB;BE>BGIIFEH@BEHIBGB<FEG>FHDCFDHGBHE>FGA
@4464805/1
ggagaatcacaaaactcatgatacttttcaaattttcttttaaatttcat
+4464805/1
@CCFDEFDFHHGHJIEHGHIJJJGHIJJJJ?FHGJBCC?FHHDHIIJJIJ
@4464806/1
ggagaatcacaaaactcatgatacttttcaaattttcttttaaatttcat
+4464806/1
BC@DFFFFHHHHGIIJJJJJJJJJJJJJJJIIIJJJJJJJJJJ?FIJIFG
@2333740/1
cccggtttgttctgaaacaaacatcactgtgatgaaaaataaaaaaaaaa
+2333740/1
@@@DD?DD?AFBD<AGHGGIIIEDGGIGHDGCFHGIIIIGIIIIIIIIIH
@2336128/1
cccgtcagcgtcctccaggagttgctgagccgtcgcgg
+2336128/1
@@CDDDFDFHHGHIEIGJIGIGGIJJIGIJJJHIEG@@
@1659559/1
caatttttctggtttgccgaattttgctgtttctggttcgagttcca
+1659559/1
CCCFFFFFHH4CCCHHIJG@EHHIJIGIDIJJGEIEBEHGGI@FHGD
@3063828/1
ctcaattggcgcacattcagcaggttttttaacagtttgaaaaccttgat
+3063828/1
@@<BB?:?C?CF181CF?AFBF@G:CCGFICD<F<?DGFADFCF;FBCFC
@3063829/1
ctcaattggcgcacattcagcaggttttttaacagtttgaaaaccttgat
+3063829/1
@@@ADDDDHFHHAEGEHGGGHIII?@GHII;DFHHFGIABGHICE;FB=@
@3063830/1
ctcaattggcgcacattcagcaggttttttaacagtttgaaaaccttgat
+3063830/1
@@@DDDADFD@1@CEHGCHAHAG=GHGGIIG@D@GACD<B9?FE7=CHGI
@1660733/1
cacaaaaatgtcaaatcatgtcaaaaccccggcgatggttcttcaagagc
+1660733/1
B@@1BDFFHHHHHJIIJJJJJIJIJJJJJJJIJJJJJJHGIIIIIIIIII
@1661817/1
cacaaaacgctgaaaaattccgtcggcaagaagttggccgatttgcagac
+1661817/1
C@<DFFFFHHHHHJJJJJJJIJJJJIJJJJJJJJJIIJJIGIJJJJIJIJ
@5803348/1
ttggcgttgaagctgagagtctgcaaatcggccaacttcttgccgacgga
+5803348/1
@C@AFFDFHHHFHJJJGFHGHIJHIIEFGIIIIJ?=GIIJJJJJJJJJHE
@6476233/1
aataagtgatacaagaaaatatacagactaaagaaacgctcgtggggagc
+6476233/1
@@?ADADAHFBHBHHFHHGJJJGIGIJJJJCGIIEHCHIIAFGGGIBGE<
@6479210/1
aatacactattattaggcactagttattaattataatcatcaatattatc
+6479210/1
C@CFFFFFHHHHHJJJJJJJJIJJJJJJJJJJJJIJJIJJJJJJIJJIIJ
@2339908/1
cccgtttgccgatttaggttgttgtgg
+2339908/1
1:=:4B?AA<?D@FDFF<<CB@?8?81
@980890/1
atcttgcttcatgattgaaaatttgcaaggtttggaggagttgtactaat
+980890/1
:=84=DDEFHHHHJJIJJIJIJJJJGJJJJHIJJJHIIFHHIJJIIIJIJ
@981444/1
atcttgtgagccgccattctcttggctagcttctttgactt
+981444/1
=?<4ADDBDFHHFIE:FED9CHG>BGDC?<DC9<FG400?F
@7899595/1
cagctttaatgcattgtatgcagcatcatgtttactaatctgctttgagc
+7899595/1
BC<DFFFFHHHHHJJJGIJJJJJJJJJJIJJJJJIIJGIJJJJJJJJJJJ
@1669180/1
cacaaagtttcacagttccacaaaacgctgaaaaattccgtcggcaagaa
+1669180/1
CCCFFFFBHHHHHIJHIJJJJJJJJJJJJJJJJJJJJIIJIIIJJJJJII
@1669181/1
cacaaagtttcacagttccacaaaacgctgaaaaattccgtcggcaagaa
+1669181/1
CCCFFFFDHHHHHFIIJJIJIGJJCEHIJGIJJJJJIIGGGHIIHIHGHF
@1669182/1
cacaaagtttcacagttccacaaaacgctgaaaaattccgtcggcaagaa
+1669182/1
CCCFFFFDHHHHHJJGIIJJJJJJJIJJIIJJJJJJIJJJEGHGGIHIIH
@7169782/1
atttatcacatcattcgtcgtgtaccaca
+7169782/1
@@@FFFFFHHHHHIIIIIIIIF<<CE@E8
@7169783/1
atttatcacatcattcgtcgtgtaccacatctcgga
+7169783/1
1?1=4AB;FFFFFFEBF<AEGC?<<A?<C?3??88:
@7169784/1
atttatcacatcattcgtcgtgtaccacatctcggatcttgctactaata
+7169784/1
=BBAADEFHHHHHJJJJJJIJGEHIJIICHGCHGJCGGGHCGEFH<FHII
@7172738/1
atttattatattgtgaggagggagcatttatttgatgcaaagtatagagg
+7172738/1
@CCFFFFFHFHHHFIIIJGIJ6FHIJJIJJJIIIGIIJIIJIIJJJGIIC
@5811147/1
ttggtttatcctctactgtacaactgtttacctgtgtatgataaataaac
+5811147/1
BCCFDFFFHHHHHJIJIIIIJJJJJJIJJJJIJJJIHIIIJJJJJJJJIJ
@6480558/1
aataccgattctcagccgagctgcccagtttagtggccaactcttcgtca
+6480558/1
B@=BDFDDHHGHHJIIJIIIJIJIJJIIGHIIJFHIICAHIIIJGIIHIE
@6480909/1
aatacgaacttccatagattcaaatgaagtaaacaacatacgtttttcat
+6480909/1
@CCFFFFFHHHHHJJJJJJJJJJJJJJJJHHJJJJJJIIIIJGHIJJJJJ
@2342132/1
ccctaatcagctacaacagtcaacatttcccacctttttcactcaaccat
+2342132/1
:?1==BDDHDFGHJIJJGIIIIJJJJJJJJIIIJJJIJJJJJJJJIJJJF
@3724610/1
cttgacatttcgttaaagaaccacaaaatgtgacatatataaaggtgaat
+3724610/1
@CCF<DFDHHHHHCGHIIIIJJJIJJJJGHEFHJJJFIJIIIIJGDGIGI
@5118494/1
gttttgcctgttccgtagcagacggccactggcaa
+5118494/1
@@@DD8DDHDHHHI8FEGHEEIII>HIEDHGC?H@
@267355/1
aaagtgtactataaaatgatgaaaccggagatcgaacagtttagcaataa
+267355/1
B@BDDDDDHHHHHJJJJJJJJJJJJJIJJJJJIJJJJJJGIGIJIJJJJJ
@985910/1
atgaaacatgtcagttatatattcacctttatatatgtcacattttgtgg
+985910/1
@@7BDFFFHFFHHGFGIIGJIGIJGHHIJJJIJIJJIGGHIJJFIJJGHG
@985911/1
atgaaacatgtcagttatatattcacctttatatatgtcacattttgtgg
+985911/1
@@;DDFFFHHHHHJHIJJIJJJJJJJJJJJJJJJJJJJJJIJJJJJJIJJ
@4476255/1
ggaggagcttgctgttgtggaggaccagggtgctgttgtctcgttccagg
+4476255/1
@@<DDBDFHHGHHJJIJFGHIIJIIEIJJIFGHGIDGFHEIJJJGJJJGB
@271763/1
aaataaacttttttcgggtttggaaaaaatttcaaattgttcaggtaaaa
+271763/1
CCCFFFFDHHHHHIJIIJAEHHGGIJJIJIIJHIIJJIIFHEGIJEGHGG
@989735/1
atgaaatttaaaagaaaatttgaaaagtatcatgagttttgtgattctcc
+989735/1
<@<DBDBDF?C?DDBABHEGIGHHIGI9A?@HDCDB?EEGE@?<DFFEAG
@989736/1
atgaaatttaaaagaaaatttgaaaagtatcatgagttttgtgattctcc
+989736/1
CC@DFFFFHHHHHJJJJIIIIJIJJIIAHHIJIIIIFIIIJIJIJJJJII
@6483847/1
aatagctcaaaagggaacaatttttatcgagttattgatttcgaggaata
+6483847/1
CCCFFFFFHHHHGIIGIIIGHIJIJIJJIGIHIJIJIJJJJJIFIGIJGI
@5123799/1
gtttttcatcgccatacataaattatgggcgaccaccagtggtactatga
+5123799/1
=??=ADDDFHDHFIIIJIJJIIJJIGIIGIIHJJJJJIJFGIHGHIIJII
@3729661/1
cttgaggaagtaacggcagcactattgacactaagaaatcacagagcccc
+3729661/1
@@@FFFFFHHCFDHGFIIEG9FEICGGB@DCBHGIIIIIJGG9<FG@DGE
@2344382/1
ccctattgaaaaccttgtagtggattcctaatattttttagtgaacctct
+2344382/1
CC@FFFFFHHHHHJJJIIJJJIJGGJJJIJJJIGGIJJJJJJJJJJJIII
@1672973/1
cacaaattagtacaactcctccaaaccttgcaaattttcaatcatgaagc
+1672973/1
@@@DFFFFHFHBHGJIIJJJIJJJJJJJJJIIIFIJJJJJJJJIGJIJIH
@1673023/1
cacaaattatgtcaaattttgacatttatgtaacatgtgtgcttaagtgg
+1673023/1
@@8ADDEFHGGFHGIIIIIIIIIIIIIGIIGHGHIIGFHIHHIIIGCBGG
@4483101/1
ggagtttgttgtctaccccatgcagcttgttgttgagatgtaggagctgg
+4483101/1
?@;=ADFFHFHFHIIIIIIIIIIHIIIIIIIIIIIEGIIIIIFGHGGIIG
@4483342/1
ggagttttgcctgttccgtagcagacggccactggcaaagtggatagctg
+4483342/1
@@@BBDFFHHHHHIJJJIHIJJJJIJIJJJJJJIJJIJCHDGIJGIIJJI
@993661/1
atgaagttgtctgcccctttcttaatcggttctgcatgaatgccatctgg
+993661/1
B1=DDFDEHHHHHJJJJJJJJJJJJJJJIJJJJJJIIJJJJJJJJJJGIH
@993662/1
atgaagttgtctgcccctttcttaatcggttctgcatgaatgccatctgg
+993662/1
BB<?DEFFHHHHHJJJJJJJJJIJGIIJGGIIIJJJJJIJJJIIJIJHIG
@7903983/1
caggaaaagcccagaagaacgttcgactttcacttcattctatcggcctt
+7903983/1
B;@DFFFFGHHHHJJJJJJIIGIJJJHIJIJGIJJJHIJJJIIJJJIIGG
@7903984/1
caggaaaagcccagaagaacgttcgactttcacttcattctatcggcctt
+7903984/1
BC@=DFFFGHGFHJIJIJGEIGGIIEHIJJJGGHIIJJJIJGIIJJIJJH
@272381/1
aaataaagtgtactttattgaaaaattagtaaaacataatggttttcgcg
+272381/1
CC@FFFFFFHGHHJJJIJJJJJJJJJJJIHIIJJJJJJJIJGGHIJGJJJ
@7178368/1
atttcagttaaatttaagaggcttt
+7178368/1
@@@DDADDHDFADABCH@ED<<<C:
@7178558/1
atttcatagaatggtggtggccatctgcgggacatgcacatctcttggag
+7178558/1
@@BDDFFFHHHHGJCGIFHIIJIJJJJJJJJBHIIIIIJJJJJJIJIIIG
@1678749/1
cacaagacccccagccccaacaaggaggtaaaaagaagaaacaaaaacaa
+1678749/1
CCCFFFFFHHHHHIJJJJJJJIIIIFIJ?HGHIGJJIJJIJJJJJJIJJJ
@995939/1
atgacaccaaattagaaacttatataagtgactctaataatgaaggcgaa
+995939/1
@CC<DFFFHGHHHJJJJJJJIJJJJJIJHHIIJJJJIIJJJJGHJJIIGH
@1680266/1
cacaagggcagcaaaaaggtgcccaacaacagcaaacgggtcgaaatgaa
+1680266/1
CC@FDDDFHHHHHJJJJEIHGHIIIIJJIJIGGIIJJIFGD@GHJGJJII
@5816440/1
ttgtgaaaagggagcatttatttgatgcaaagtatagaggttgtacccaa
+5816440/1
B:BADEFFHHHHHIIGIIJJJJJJJIJJJJIICGGIJJJIGHJIGGHIJG
@5817351/1
ttgtgattctccgaagagtatgtctcgaaagacttcgactttttactatt
+5817351/1
BBB=BDFFHHHHHGIIIIFHIJJJJJGCHIEBCGHECDFFFHJJBGH>FI
@6490980/1
aatcaataatgcaatgtgtttaaatttttgtcgagtcaaaagcgaagaat
+6490980/1
@@BDDFFFHHHHHJJJEGJIJJJJJJJJJJJJIIIGIJJIJIJJJJIIIJ
@5127169/1
gttttttaacagtttgaaaaccttgataaatggaacgaaattaaacacgc
+5127169/1
??@DDDFDF?FHDGHADHIIIIGIHHIIIIIIIIIIIIIIIIIIIIIIII
@7180701/1
atttccctaaccaccttacagattgttaccagaggctagaattcctgg
+7180701/1
?<@DDD;AA?FHFAEAEBBEHAHGGFCFGHDEEEEECGB?D?@:DA?@
@7181572/1
atttcctcgaaatcaataatgcaatgtgtttaaatttttgtcgagtcaaa
+7181572/1
CCCFFFFFHDHFFIIJGIJHIIBHDFAFFGGGIJIJJJFGGIJIJIIHGG
@7181754/1
atttcctgtaattctggtttctctatagttttgtcatacgtttttgaggc
+7181754/1
CCCFFFFFHHHHHJIIJEIIIJJJJJIIIJJJJIJJJJJJHJJJJJIIJJ
@5822642/1
tttaaaagacatttgtgctgaaaagaaaattcaagatccagtgtttaagg
+5822642/1
CCCFFFFFHHHHHJJHIJJJJJJJJJJJIJJJIIJJJIIJIHHIGIJJJJ
@7183144/1
atttcggttaaatttaagaggcttttaaaatttaacgtttagcagtcttc
+7183144/1
BB1ADDF20<AFHIJJJIIJJJJJJJJJJJJJJJIJJJJIJIJJIJJJJJ
@7183495/1
atttcgttaaagaaccacaaaatgtgacatataaaggtgaatatataact
+7183495/1
@CBFFFFFHHHHHJJJJIJJJJJJIJJJIIJIJJIIIDGHIIIFIIJIJI
@7905107/1
caggaaatggataattataggattggatctatgactgtgtatcgatagct
+7905107/1
@BCDFFFFFGHFHIJJIIIGIHIIJJEIIJGJJHFGHBHIGIJJJJJJIJ
@7905108/1
caggaaatggataattataggattggatctatgactgtgtatcgatagct
+7905108/1
BC@DFFFFFHHHHJJIIJJJIJIJIIIIJFIGGGIJGFHCGGFGF@GFH@
@2353338/1
ccgaaaaaagtttatttatcatacacaggtaaacagttgtacagtagagg
+2353338/1
B@@<DDFFHGHGFIGIJIJJIJIIGGJIJIGIHIIIGIIIGGIIHHGGIE
@281965/1
aaatacgaactggtccaaatcgagggcgccatccacgagccaatcttccg
+281965/1
@@CDDFFFHHHHHGHJJJJIJJIJIJIJIJJJJJJJIIIJJJIIIHGHHB
@1004744/1
atgatgagaatatgaaatttaaaagaaaatttgaaaagtatcatgagttt
+1004744/1
111=B;=::AA?FBDE?AFIIGHIBFHFBCGHHBCF>F?CDGHIGBA?GF
@5131225/1
taaaaaattacattcagtatcgatagataatattgatgattataattaat
+5131225/1
C@CFFFFDHHHHHJJJJFHEIJIIJIJJIJIIJJJIIJEIJJJJIJIJJI
@1009162/1
atgcagaaccgattaagaaaggggcagacaacttcatgtacaaatacctc
+1009162/1
CCCFFFFFHHHGFJJIIHIIJJJIJJJJJJJJJJIJJJIJJJGJIIJJJJ
@4496435/1
ggattcctaatattttttagtgaacctctctaacgtctttatagaatgtc
+4496435/1
:?@B=ABBCD?HDHD@C@GHH>E?FHHC@BDFGCEFEBG9:DDFH9?@HI
@5824874/1
tttaaacgttccagcaggtacttgcgtagacacgcatattacacatccat
+5824874/1
@@@DDDDDADFFBEHDBG;:AHFH@FHBH=FCGB>GIIIGHEDGHHGIII
@2364049/1
ccgaaggaagccaagggctcggctgctcatcatgccctcgag
+2364049/1
C@@FFFFDFFFHHJJIGHIIIGIEAD9D<<DFFHEFH<D@67
@3739275/1
cttgcaggagatcgccagcgaacaatccttcgaggtaacctacgtggaca
+3739275/1
@@@=DEDDFFDHFGIHE<EFGIAHIGGIGGG2FEAFGEGHIIIIGIC=@G
@3739514/1
cttgcagttcactcatacgagatgtcaattctttaacagaagctgtctgc
+3739514/1
@@CADFFDHDHDFGGBHGIIIIIIIIGIIIIIGGGIIIIIIIIIIIIIII
@1688997/1
cacacacgcatttttaaatttaaaaatttattcaagtcaaaaataatatg
+1688997/1
BCCDFFFFHHHHHJJIJJJJJJJJJJJJIIIIJJJIGIJJIIJIFIJIJI
@1688998/1
cacacacgcatttttaaatttaaaaatttattcaagtcaaaaataatatg
+1688998/1
CC@FDFFDAHFFDHDGHGHIIIIIIGFH>FGGBGHHIIIIIIIEAFHEDB
@2365869/1
ccgaataccgattctcagccgagctgcccagtttagtggccaactcttcg
+2365869/1
@@7ADDDDBADFFEIIEBEC6EG?GGGFFBDDGFII??97BFECEFFFFC
@2365870/1
ccgaataccgattctcagccgagctgcccagtttagtggccaactcttcg
+2365870/1
CCCFFFFFHHHHHJJJJIJJJJJJJIJJJJIJJJJJIIJJJJJJJJJJJJ
@1690024/1
cacacatatttctgcagtagaggtaatcacttgataaggttcaaaatagt
+1690024/1
=1=BBDDDDADDFFBCEAACHHI<AAHDHFFIDHEEGFF9BDA@?FFI@:
@4497428/1
ggattgttcgctagcgatctcctgcaagaactgaacaaagttgaagtcct
+4497428/1
?@@1=BDDHHHFFD>B<FHGGEFDHECGGIIIIIIIG>FHHGCHHIIIII
@1690512/1
cacacatgttacataaatgtcaaaatttgacataatttgtggacataaag
+1690512/1
@@@F=DDDHHHHHIIIIGIICHHFIIFIIGIIIIDHGIIIGGGGGGGGGI
@2367075/1
ccgaatgtgaggaaatagaagatgtagaagttcccaaagccttagg
+2367075/1
@B@D?DFDHFHHFIJJJIIIIJJJIJIJIIIJJJJJJJGGIJJIIJ
@2367184/1
ccgaatgtttggcgtctttcttcgatcttccggttccggtggccacc
+2367184/1
@@CDDFFEHHHHFIGG<HHEHIIHGIAFIIJGGGIIJ>GBBGGHHIH
@4497947/1
ggatttctcaacttgtttccgtgagttgctgaacaaatttgaaaaaacca
+4497947/1
@C@FDFFFHGHHHJJGIJJJJIJGIEHAEGCCGHIJJIJJIIJJJJJEHI
@4499573/1
ggcaaaactccgaaggaagccaagggctcggctgctcatca
+4499573/1
@@<DFDDFHBHFAHA@FGIIIHD;DEHIIGB?BFFFEHC<=
@4499574/1
ggcaaaactccgaaggaagccaagggctcggctgctcatcatgccctcga
+4499574/1
CCCFFDFFHHHHGGIHJIIGGIIGG8D?F@DGDDGIJB8B==CCFGGE<B
@2370261/1
ccgacagagaggttatccttgggggaagaagccaaattgctctactctca
+2370261/1
CCCFFFFFGHHHCGGHIJGJJJJJJGIIIIIJJIIHIJJJJJJJJJJJJJ
@1692784/1
cacacgaaaggcagttcaccatcgcttgtcatgtgttgaaattccgcgaa
+1692784/1
@@CDFFFFGFFHHJIJGGHIJIJHIIJIJIJFHHHJIJJJJHGHBBGIBE
@1693476/1
cacacgtgaacgccctgtaaaattcacataattctggacctttctcgtct
+1693476/1
@CC?DFDFFHHHHJJHIIJJJJJJJJJJJJJJJIJJJJIJJJJIIJHBF=
@1694112/1
cacactcggtatatgttgcgaatcagggctgggatgagtgacgtcagcgc
+1694112/1
CCCFFFFFHCFFGIIEHHIIJJ@GIIJJJIIJJFHICHDEDHIIJJJJJI
@1695599/1
cacacttttacttcagctacttgaaccgtacgtcaaatgtcgcaaattat
+1695599/1
B@@FFFFFHHGHHJJIJIGIJJJJJJIIFHHIHIIIJJIGHIJGIJJJIE
@1695600/1
cacacttttacttcagctacttgaaccgtacgtcaaatgtcgcaaattat
+1695600/1
CCCDFFFFHGHHHJGHIIIHJJJIJJJJIIJJJJJJJJJGIIJIJIJJJJ
@1695601/1
cacacttttacttcagctacttgaaccgtacgtcaaatgtcgcaaattat
+1695601/1
CCCFFFFFHHHHHI9EFHGIJJJJJJJJGIIJHIIJIIIJDGHIJIIJJJ
@288555/1
aaatatttcaaattgttcaggtaaaatcttgcttcatgattgaaaatttg
+288555/1
=?@4=DDFHHHHHJJGIIJJGDIIJJJJJJJIJIGGIGHIIJGJJIIGFG
@7915603/1
caggactatatatgacccccatcgagcaacaaatggatgatatattagaa
+7915603/1
BCC<DFFFHHHHHJJJJJJJJJJJJIIJJJGH?FHIGGIJJJJIJJJJIH
@3744622/1
cttgcggttaccccttctgttgggatgggggccg
+3744622/1
@@@ADFD@FFFHFIGIJEHFHHGIIHGEEHIGHE
@3744623/1
cttgcggttaccccttctgttgggatgggggccg
+3744623/1
@@@DFFFDHFDHHJGBFHCHIGGGDCGGEGFGI6
@3745314/1
cttgctactaatattcgattcgataggtgctttgtctggttaactttagt
+3745314/1
?@@:BBDDBFFFHGDBCE>HEIDFFGG9CGGGIA???ED9C<CFIIHBFB
@5141879/1
taaaatcttgcttcatgattgaaaatttgcaaggtttggaggagttgtac
+5141879/1
@BCFFFFFHHHHHJJJJIIJGIJJJJJIJJJJJJGHGIJJJJIJHIIJHE
@5141880/1
taaaatcttgcttcatgattgaaaatttgcaaggtttggaggagttgtac
+5141880/1
B@@;DFFFGGGHHJJJIEEJIEIIHIIJJJIEHGHHHIGHGDBGHHJHIB
@6498586/1
aatctagccactcttatacgcagtggtctcaatcgcaacagacatctacg
+6498586/1
@@?DDFDBHHHHGIIHIGGIIJJFGHCHGHJIICIGIJIJJJIIJJJJJG
@6501692/1
aatgaagtgaaagtcgaacgttcttctgggcttttcctgcttttttagca
+6501692/1
@@@?DDFEHHHDHHHGGIII=EHGGHCGCGCECCHIIIIGCEGIEIIIH<
@294146/1
aaatcttgcttcatgattgaaaatttgcaaggtttggaggagttgtacta
+294146/1
CC@FFFFFGHHHHJJIJJJJJJJJJJJJJJJJEHIJIIIIGHGGIHGGII
@5830057/1
tttaaatgaaaaacgtatgttgtttacttcatttgaatctatggaagttc
+5830057/1
BCCFFFFFGHHHHJJGGIIJJJJJJJJJJJJJJIJJJJJIJIJJJJIIJJ
@5146427/1
taaaccttcccactaaagttaaccagacaaagcacctatcgaatcgaata
+5146427/1
@@CFDFFFGHGHHIIDDHADHHIEIGIIIIG@DHIIIIIHIIEHIIBFIF
@5146775/1
taaacgtcagtttgcgtttcaatgcatcgataagacgaatgg
+5146775/1
?@1A==DBCFFHHE>FCFFFHEHHGGIGGEGHIBHHBBBGCF
@5146819/1
taaacgttaaattttaaaagcctcttaaatttaaccgaaatatagaatac
+5146819/1
@@@DDDDEHAFFDFGFIIGIGEEE@<FHEA@GGHEGIIIE@FICHIGG@F
@5146999/1
taaactcacttttttccgaaaaaatatcgcaatagctcaaaagggaacaa
+5146999/1
CCCDFFFFHHGHHJIJJJJJJJJGIJJJJIJIJJIIJJIJJJFHJJJJIG
@5833396/1
tttaaattttgtaaatccacattttcgggttctatgtagactttgcctct
+5833396/1
@BBDDFFFHHFDHIJIIJJJJJJJJJGGEEHIIGIIIJJIIJJJJJJJJI
@3754817/1
cttggagccagccaatgggattgcccatcactttgtcatcgaacgatgtc
+3754817/1
BB=DDFFFHHHHHJJJJJJJJJJJJJIIJJJJJJJIJIIIIJJJJJJJIJ
@5835246/1
tttaacttggcattaaccttaagtaaaaggtttaacgccgtttgagaatt
+5835246/1
@B@DDFFFGHGFFHGIHHGHIIJIJIHHGGHHHGIHIGHGHIJJJFIJIJ
@4506264/1
ggcacttgtaacttgttcaaattgtccatccgatactccatctctaaaaa
+4506264/1
@CCBDFFFHHHHHJJHIJJJJJJJJJJJJJJJIJJJJJJJJJJJIJJEIJ
@1010773/1
atgccatctgggcccggggctctgtg
+1010773/1
CCCFFFFFHHGHGIIFHIIEECA<9?
@1011063/1
atgccctcgagtacctcaaaatcatgaccaaaaactgaacagctatcgat
+1011063/1
@@CFFFFFHHHAFHIBGHIIIGBGIIGIHIIIIIIIGIIEGIIIIGIIHG
@4507683/1
ggcagcagacagcttctgttaaagaattgacatctcgtatgagtgaactg
+4507683/1
CCCFFFFFHHHHHJJJJJHIJJJJJJJJIJJJJJJJJJJJJJJHIJJJJJ
@6505208/1
aatgcaatgtgtttaaatttttgtcgagtcaaaagcgaagaatatttgaa
+6505208/1
@@@DDDB?FBDDFHGGGIJGIHGDH<EFBGCGHGIIFG@DBFCDEFIGDG
@4511016/1
ggcatggaggccatttcttgagagtagagcaatttggcttcttcccccaa
+4511016/1
@<@7DEBBDHDHHIIIGIGGIIGGGEE>HH??FGIBDHHIGHDDBFFEDD
@6506353/1
aatggaacgaaattaaacacgctgagaaagctatggttgagtgaaaaagg
+6506353/1
=814ADEFHGHHHIIIIIIIIIIIIIIIIIIIIIIIHIGIIFGIHIIIII
@1014222/1
atgctcttgacatttcgttaaagaaccacaaaatgtgacatataaaggtg
+1014222/1
:11:BDDDHHHHHIIIIIIIIIIIIIIIIIIIIIIGGHIGGIIIHGGG?F
@4512144/1
ggcattttgacatttatgtgacataatttgcaacatttgacgtacggttc
+4512144/1
@C@DFFFFHHHHHJJIJJJJJJJJJJJJJJJJJJJJJJJIIJHIJJJHGG
@4512145/1
ggcattttgacatttatgtgacataatttgcaacatttgacgtacggttc
+4512145/1
BC@DFFFFHHHHHJJIJJHJHJJJJJJJJIJJIJJJJJJIIJIIIJIDHI
@4512146/1
ggcattttgacatttatgtgacataatttgcgacatttgacgtacggttc
+4512146/1
?@1ADFFFHHHGGJJJJJEHIJJJJIIIJGIJGIIJIIJJIIFGIJJFHI
@4512147/1
ggcattttgacatttatgtgacataatttgcgacatttgacgtacggttc
+4512147/1
@C@FFFFFHGHHHJIJJFJJJJJJJJJJJJJJJJJJJJJJIJIIIJIHIJ
@4512148/1
ggcattttgacatttatgtgacataatttgcgacatttgacgtacggttc
+4512148/1
@CCFBDEFHGFD>HHAH>?IEIHIIIIIIHHGIHIIIIIHFGGIHEG???
@4512149/1
ggcattttgacatttatgtgacataatttgcgacatttgacgtacggttc
+4512149/1
CCCFFFFFHHHHHJJJJJFHIIJJJIJJJJJJIJJJJJJIIIHGIJGDHI
@2377171/1
ccgagatgtggtacacgacgaatgatgtg
+2377171/1
1?@DAADDFDF;DFF?;F<@EB3@FE@:C
@2377172/1
ccgagatgtggtacacgacgaatgatgtgataaatatacctgcacacacg
+2377172/1
@CC7DDDFHHGHDIIJGJJGIJJGEHHHHIIIGIJFGIGGJJJIJIJJJE
@2377333/1
ccgagattcgttcgagaacttccagaaaaaggaaaagaaattttgtgcat
+2377333/1
BB@=DDDFHHHHHJFIHJIJJJJJIIJJJJJIIJJJGIJGJIJIJGIJIJ
@2378252/1
ccgagctgcccagtttagtggccaactcttcgtcactcgcaaatgtagaa
+2378252/1
?@<1=@DDDFFC?CEEHGBHHIIIIHGEHIEGGHGGCHGH@G<D<CDFEG
@2378885/1
ccgaggatcccgattggtgggaaccttcaccgctgtcatgctctttttct
+2378885/1
@8=ADDFFGHHHHJJJJEHIJIJJJIJJJJJJIHEFHIIEGIIIGGJGGI
@6510606/1
aatgtttggcgtctttcttcgatcttccgg
+6510606/1
???ADDDDDDDDA<EE4<E4A3C@CE4??D
@6510966/1
aattaaacacgctgagaaagctatggttgagtgaaaaaggtgggaaatgt
+6510966/1
?1?DDBBDHFFDHEBG@GGGGGHIEICEB;>?DG@FE@D=9?FH9BGBFC
@298737/1
aaatgcgtgtgtgcaggtatatttatcacatcattcgtcgtgtaccacat
+298737/1
@C@DFFFDHDHDHIJJJEHIJJJJJJJJJJIIIJJJIGIJGA?D<DGH;<
@298943/1
aaatgctcgaaaactcaattggcgcacattcagcaggttttttaacagtt
+298943/1
=@@4=BDFHHGHHJIIIJJJJJJJJIJJJJJJIIJJJDHHIJJJJJJJHI
@2386240/1
ccgattaagaaaggggcagacaacttcatgtacaaatacctcaccttaca
+2386240/1
@@@FDFFDHHGFHIGDEE>HIJIJIJJIIIIBGHIJJJIIJIJJJIIJJI
@2386650/1
ccgattcagcccccaccaagggaagggggcggcccccatcccaacagaag
+2386650/1
@@@DFFFFHHHHHJIJJJGHIIJIJJIIJJJFDDDDDD?CDDDDDDDDAC
@3762889/1
cttggcgttgaagctgagagtctcttcgtcactcgcaaatgtagaaggca
+3762889/1
:?@:A?DDFA?FFFGAB=FC9CHHFF@EEEDGFFEFFIFIIBFFEB=FFI
@3762890/1
cttggcgttgaagctgagagtctcttcgtcactcgcaaatgtagaaggca
+3762890/1
=?1=BDDDHGBHGIIBFHEHGHHIGIIGIIAHGIEIIIGIIIIIIIGIDG
@3762891/1
cttggcgttgaagctgagagtctcttcgtcactcgcaaatgtagaaggca
+3762891/1
@C@F<DFFHHHHHJJIAGHHFHIJJJHIHIHGIIGGIIGIJGIIIIJIGI
@3763175/1
cttggctagcttctttgacttgccagtgccaatttcgcggaatttcaaca
+3763175/1
?@@7DDDDDHFHDBHIDBAIGEGI>FBDFHHHEHGIIIGIADFHGIGIHH
@7932801/1
cagggctgggatgagtgacgtcagcgcccatgatcatggttggtctattc
+7932801/1
CCCFFFFFHHFHHIJFGIJJGIJJJIIIJJHGIIJJJIJ>FGI;BA@FGF
@5152191/1
taaagcgttaccagcgcttgaggaagtaacggcagcactattgacactaa
+5152191/1
@@@DFFFFHHGHHJJJJJJJJJJJJJFGHIJGIIJIFIEFHICCHEIEHI
@5152192/1
taaagcgttaccagcgcttgaggaagtaacggcagcactattgacactaa
+5152192/1
CCCFFFFDHHHHHIIJJIIJIIJIJJGGIHIJJIJG>GFHBGF@DHGEDH
@5152193/1
taaagcgttaccagcgcttgaggaagtaacggcagcactattgacactaa
+5152193/1
CCCFFFFFHHHHHJJJIIIJHJJJJJGHIIJJJIJCBHCBCED9@GIGGI
@5152377/1
taaagctgctaaaaaagcaggaaaagcccagaagaacgttcgactttcac
+5152377/1
@@?BDEFFHHHHHJJJGHIHJJJIGGBD@DFHHIIJIGHIIIGIJJGIC@
@5152378/1
taaagctgctaaaaaagcaggaaaagcccagaagaacgttcgactttcac
+5152378/1
@@@FFFFFHHHHHJIIJJJJIGGIJIJIIIJIIJIIFGGHIIJIJJJIJG
@4518354/1
ggccgatagaatgaagtgaaagtcgaacgttcttctgggcttttcc
+4518354/1
=@@ADDFFHGDFAHIIAGHGGH9A?FGF?8?:?FG>GI@?DGHDED
@5155857/1
taaataaacttttttcgggtttggaaaaatttcaaattgttcaggt
+5155857/1
??;D1DDB?CFD?<F?@A8FG?B@GI>GB@BD@B<:DGDGE>??<9
@7194725/1
atttgacataatttgtggacataaaggaaagaaaaaaatgtcaaaatttt
+7194725/1
BBCADDFFHHHHHJJIJJJIIJJJJJJJJJJJJJJJJJJGGIJIIJJJJJ
@299641/1
aaatggatgaatggcacatagttcgggcactagtatttgcttttgttcca
+299641/1
CCCFFFFFGCCDFHIJJIJIJIIIJIJJJJJIIDGGIIIGGJJJJJJJHI
@5841288/1
tttacaagctatactttgcatagaattagtggtttttttctaaaatcaat
+5841288/1
@@@7=ABBF:CDA<EFBBBHEFH?:<<A?FHFHFGIIEFD90?D??DB?F
@5841289/1
tttacaagctatactttgcatagaattagtggttttttttctaaaatcaa
+5841289/1
@@=DDFFFHHGGHHHIJGJJJJJHGIJIJHEHHHIJIIJJJJJJJGIIII
@302597/1
aaattaaacacgctgagaaagctatggttgagtgaaaaaggtgggaaatg
+302597/1
B@@BDDFFHHHHHJJHHIGIGJJJJJJIIJGIGHIJJJJHIFGIIJJJJJ
@303737/1
aaattacattacttagaagatgttatagtctagagcccaataaaaatgaa
+303737/1
:?@=4=ADFHHHAGIBEGCGGIIIGIIHGICIDHGHGGGIECGGHIGCGH
@303744/1
aaattacattcagtatcgatagataatattgatgattataattaataact
+303744/1
?@@=BDDFGHHHDGHIJIIDHEGHIJIJGJJGGEGIIIIIIJGHJDHIHH
@5844817/1
tttaccctttgagtgaaacttcggtaggtccctacttcaaccatgacata
+5844817/1
@@CFDFFFGHFFHGGHIBHJJJFE<CGD1?FEHHIGCHIEHGGGIGHGHI
@5845301/1
tttacctttgcgcgaaaagtgaccacaagcaatgtcaaagagaaggatag
+5845301/1
@CCFFFFFHHHHHJJJJJJGHIJJJJJJJJJJJJIIJJDHIIIJJIJIIG
@5845302/1
tttacctttgcgcgaaaagtgaccacaagcaatgtcaaagagaaggatag
+5845302/1
CCCFDFFFHHFHHIHIJJIDGHIHGHIIIIIJJIIIIJGIIIHIJIJIII
@3763903/1
cttggctgccgaatgtttggcgtctttcttcgatcttccggttccggtgg
+3763903/1
@@CDFFFFGHFCFA>BGIGIIB:EDGG@FGB;?BFFHEI<AAHCG<F5@B
@5157582/1
taaatatacctgcacacacgcatttttaaatttaaaaatttattcaagtc
+5157582/1
@1=DDDDDDDFHFG@FHGDFHIEGEIIIGGGHGGIIGEGIIICEHIHHFG
@3764351/1
cttggcttccttcggagttttgcctgttccgtagcagacggccactggca
+3764351/1
=@1=BDDFHHAHFBGBF<CHHGGHG>GHGIGFDEGIDHGHIGG0BBC>EI
@3764677/1
cttggctttggacgtggtcatgaggcatttgccttcgatgagctacacgc
+3764677/1
?@1ADDDFHFHHHH?EHAEHHIIFIIIIIIIIIIIIIIIIIIIIIIIIII
@5158842/1
taaatcctgtagaatatcgtttaacttttccagcatttctcttgctgcta
+5158842/1
CCCFFFFFHHHHHJJJJJJIIJJJJJJJJJIJJJJJJJJJJJJJJJJJJI
@5849814/1
tttagaggtaatacactattattaggcactagttattaattataatcatc
+5849814/1
:?=;BDEF=AFHD@GBHGIEGHGI<HCHIIIFEHIGFG9EFGFD?FEFD<
@5849815/1
tttagaggtaatacactattattaggcactagttattaattataatcatc
+5849815/1
@B=DDFFFDHHHHJJJJJJJJJJJJJJJIJJJJJJJJJJJJJJJJJJJJJ
@5849816/1
tttagaggtaatacactattattaggcactagttattaattataatcatc
+5849816/1
@BC;DDFFHHHHHJJIJIJJJJJJJJIJIIIIIIHIJJJIJJIIJIIJJF
@7939681/1
caggtcgcaaaatacccgtagaaacgaatcatctcagcctcgcgctagg
+7939681/1
B<<DBDDFHHHGGIIIIJGGIIEIJGIDIIGGGGEDFIIGIGIJGG@AC
@1023194/1
atggcattcatgcagaaccgattaagaaaggggcagacaacttcatgtac
+1023194/1
BB@FFFFFHHHGGJGGIIJJDFEGIIIIIJJJEHIIJJJGIIIIJJJHHI
@1023195/1
atggcattcatgcagaaccgattaagaaaggggcagacaacttcatgtac
+1023195/1
CCCFFFFFHHHHHJJJJJJJGHIJJJJJJJJGIJJJJJJIIIJJJJIHIJ
@1023572/1
atggcctccatgccgagcaagactcccgtcagcgtcctccaggag
+1023572/1
??@=AD?DHDBFDIEEG@GHGGHHIIIH@BHHIGGI@BF====CF
@1023573/1
atggcctccatgccgagcaagactcccgtcagcgtcctccaggagttgct
+1023573/1
BBB?DDFFHGDHHIGIIJJJJJJJJJJIIJJJIHFHIGIIIIGIGHIIIG
@7197510/1
atttgatgcaaagtatagaggttgtacccaaacttttcggggtgcaatct
+7197510/1
1=?DAADA>FHHF><BC@HHGHHHIAHEGIAGHGGIII<:0@?6;FA@HG
@7197511/1
atttgatgcaaagtatagaggttgtacccaaacttttcggggtgcaatct
+7197511/1
?@@?DDDDHGDHHHIIIEGHHHGIECHGIEGACGHGGCHF@G8DFCCHGH
@7197512/1
atttgatgcaaagtatagaggttgtacccaaacttttcggggtgcaatct
+7197512/1
?@@FDDFDDFHGHEGGICIEGGIJFGIIBHJJJIJJGGG06@6@=BFEGH
@7197513/1
atttgatgcaaagtatagaggttgtacccaaacttttcggggtgcaatct
+7197513/1
?@@FDEFFGHHHFEFHIGIJICFHJIIJJIICHJJJJJJDEE@DHGHIII
@7197514/1
atttgatgcaaagtatagaggttgtacccagacttttcgggg
+7197514/1
=??4===D?DHF><CBFB4CEACGHGBC@CAGE3FHIEEA6@
@7944409/1
caggttttttaacagtttgaaaaccttgataaatgaaagaaattaaacac
+7944409/1
@<;DDEFFHHDBBHIHIGI@BEHIICEFHIIGGIGGE@HHIIIIIIIIII
@7944410/1
caggttttttaacagtttgaaaaccttgataaatgaaagaaattaaacac
+7944410/1
@?<DBBDDFH?CBBHGFD9?CAHHIII<9::DGH@HI@H?BB<DAGI>BD
@1027520/1
atgggttgaggctgaacctcaggtggattgagctgttgagttgatcctgc
+1027520/1
CCCFFEFFHHHHHJJJIJIHIII<CFEHIIHIJJJIIIFHHIGIJJJJJI
@2388191/1
ccgatttgcagactctcagcttcaacgccaaggacttcaactttgttcag
+2388191/1
@;?DDFFFHHHHHIIIIIIIIIIIIIAHIIIIIIGIIIIIGIIIIIIIII
@2388192/1
ccgatttgcagactctcagcttcaacgccaaggacttcaactttgttcag
+2388192/1
@@7;DDFAHHGHGHGH@G>FBFEGC<<CFHIGGIGIIGIAFHIIIIII@<
@7201318/1
atttgctttggtggggaactttgttgttgacgttcatttcgacccgtttg
+7201318/1
?@BBDDFFGHGDHIJJFHIJJJJIIJIJJJJJJJJIJJJIIJIJJJHIJI
@5851937/1
tttagcagtcttctttttagaataacattgacattctataaagacgttag
+5851937/1
???ADD4BD;>BDEA<CE3CF9EEEE?EFFEBFECBECD<<DBFIDDIDD
@1709034/1
cacagttcttactttaacacattgtgttaaacagcctacattaatctcag
+1709034/1
CCBFFDFFHHHGHIJIIJJJJJJHJJJJJJIJIHHIIJJJJIJJJIGJJI
@5854321/1
tttaggtatttgtggtatctgtcgatgttgccagaacgtaagatatccta
+5854321/1
@@@DFFADFHHHFHIHIJJIJJIJJJJJJJJJIJJJIJFHGIIJFIJJJJ
@5854322/1
tttaggtatttgtggtatctgtcgatgttgccagaacgtaagatatccta
+5854322/1
@CCFFFADHHHFDHGEFHGIGIGIHIIIIIIIIIIIIIHIIIIIIIIIII
@1711686/1
cacatactttattcgtcatcgctccccacgagcgtttctttagtctgtat
+1711686/1
@;8ADDDDFFFFFIIGGIIIIIIIIIIIIIIIIIIIIIIIIIIFFIIIII
@5165552/1
taacaatctgccttctacatttgcgagtgacgaagagttggccactaaac
+5165552/1
@@<DDBE?F>FHHGIIHHGBHEGDGIGDFEFED:DGC?B4BDBFB39?<=
@5165553/1
taacaatctgccttctacatttgcgagtgacgaagagttggccactaaac
+5165553/1
@@C1DEFFHHHHHJJJJJJJJJJJJIJFHIIJJJJJJJJJIIJJJJIIIJ
@5165554/1
taacaatctgccttctacatttgcgagtgacgaagagttggccactaaac
+5165554/1
@C@DDFFFHHHHHJJJJJJJJJJJIJJCFIIGIJJJJJIJJJJJJJIJJI
@1714483/1
cacatctcggatcttgctactaatattcgattcga
+1714483/1
@;@DD?DEAHAFAHIGEHEFFEHH@EHHE???E7C
@1714484/1
cacatctcggatcttgctactaatattcgattcgataggtgctttgtctg
+1714484/1
@@C1DDDEFFDHAGBFHIHHHIJJJGIHGIJGE?FHGEH?FHEIHIJHGG
@1714485/1
cacatctcggatcttgctactaatattcgattcgataggtgctttgtctg
+1714485/1
B@<DFFFFHDFHHGIJIIIIJJJJIIHIJIJJJIHGJJJGHHHIJIJJJJ
@1714486/1
cacatctcggatcttgctactaatattcgattcgataggtgctttgtctg
+1714486/1
B@@DFFFFHHDHHJIJJIJIJJJIJJJJJIIGIIEGHHFGHJEHGIGGIJ
@1714487/1
cacatctcggatcttgctactaatattcgattcgataggtgctttgtctg
+1714487/1
CC@DFFFFDHHHHIIBBFHHGIIJIJJHIGIIIIFHHIIDDHEGIJHGGF
@1714488/1
cacatctcggatcttgctactaatattcgattcgataggtgctttgtctg
+1714488/1
CCCDFFFFHHHHHJJJJJJIJJJJJJJJJJJJJJIJIJJHHIIJJJIJJI
@1714489/1
cacatctcggatcttgctactaatattcgattcgataggtgctttgtctg
+1714489/1
CCCFFFFFHHDHFIJJJJJIJJJJIJJJJIJJJJIJJJJCGHJJJJJJJI
@1714866/1
cacatcttgtgagccgccattctcttggctagcttctttgactt
+1714866/1
@@@BDDDDFFFHBHIIIII1<FBAEH>CEHGADBF<?9:?FAHA
@1714867/1
cacatcttgtgagccgccattctcttggctagcttctttgacttgccagt
+1714867/1
@@@=DDDDFHFHHIIIII@GIIGIAGGHG@FHIEEEGBHABGGHCGHGG8
@1714868/1
cacatcttgtgagccgccattctcttggctagcttctttgacttgccagt
+1714868/1
@@@ADDDDFHHFHEGGII8?B>B<AGC@GG?DGCGBFIIDHGEEGGG4?0
@1715007/1
cacatgacaagcgatggtgaactgcctttcgtgtggtagtccctcttc
+1715007/1
@@1ADBBDDFFFFFIDF:CHGFIFHG>GFFIEDD?BBGDDD>D?B;??
@1715097/1
cacatgaggtcttaccgaaaattaggagtttggaaacaacgtttcatagt
+1715097/1
@C@FFFFFHFHHHJJJJIJIJJIJJIIJHJJJJJJGGEHGH?DHGGGIJ@
@7203336/1
atttgggagtgatgccgcgacggctcagcaactcctggaggacgctgacg
+7203336/1
BB@DDFFDHDHFDIIIIIIHGIIIJJIIFIJJJJJJIIGHGHFFDDDDDD
@1716943/1
cacattcataagtgaattctctacagtgtggcggacc
+1716943/1
BCC:DEFFHHHHHIIJJIIJJIIJJIJJFHGHJH???
@1717575/1
cacattgcattattgatttcgaggaaataatacgaacttcaatcacacaa
+1717575/1
CCCFFFFFHHHHHJJHIJJGIHIJIJIIIJJJJIJJIJJJJJJJJJJJJJ
@7207080/1
atttgtggtatctgtcgatgttgccagaacgtaagatat
+7207080/1
8?@DDB>:CCDB?<FA:C@HF>HEFCAE;F8FBEGI>C:
@2401186/1
ccgcgaaattggcactggcaagtcaaagaagctagccaagagaatggcgg
+2401186/1
@@@7B@DD?FFHABGBFGECCGEFDHIDGICHIIAGHHGCGDFH9CFDGI
@3771841/1
cttggtgcagctatccactttgccagtggccgtctgctacggaacaggca
+3771841/1
@@@BDDFDHHHDHIIIJIJJJIJJJIHIIJJJHIIIJJJGIDGIJJIIIJ
@4525744/1
ggcgattggtcaatgttttttcttcgatgtccacgtaggttacctcgaag
+4525744/1
CCCFFFFFHFHHHJJHIJJJJJJJJJJJJJJJJJJHIIJHHJIIIJJHIJ
@6524857/1
aattgaagttcgtattatttcctcgaaatcaataatgcaatgtgtttaaa
+6524857/1
CCCFFFFFHFHHDHIJJJJJJJJJIJJJJJIGGIJIJJHIJJGIGIIIG9
@6526552/1
aattgctgtaaatctgaataaacaaatgcatcgtgcacactttctttctt
+6526552/1
BB:B?DEFHHHGGJJJJJIJJJJJJJJEHIGIGGHIJJGIJIJIIGIJJH
@6529870/1
aatttatagttttttgcatttttattcggcttattgtaatattcctccat
+6529870/1
@@@DDAEFFCFDDHHEHGG@EHIIIIHIDGGIIIIIFHGGGI<D<DBDDG
@6529909/1
aatttatatcgtttaggaaggcgaaaatatttaggagagtttatgatagc
+6529909/1
BBB=BDEFHHGHHJJJIJIIJIJGIJJIIIIIJJJJJHIAFFGICFIGHI
@3781127/1
cttgtatcacttattgcgtctttgctttggtcactttacgcgcgaaaacc
+3781127/1
B@@DFFBFHHFHHIJFHHFHHIJEIJJJJJHJIEIJIIJIIJIIJJIIGH
@3781128/1
cttgtatcacttattgcgtctttgctttggtcactttacgcgcgaaaacc
+3781128/1
BCCDDEFFHHHHHJJJJJIJJJJJJJJJJIIJJJJJJIIJJIJJJJJJHH
@7209150/1
atttgtttgtggacataaaggaaagaaaaaaat
+7209150/1
=?;B1AADAD3A3CC9AEEC>BE??9CB9@D@D
@6532442/1
aatttgaaaagcgagcttcatgatcccctgaagaatatatcttgaagaac
+6532442/1
=@BDDEDFHHHHHJJJEIJJJJJJIJJJJJJJJJJJJJJJJJJIIIJIHJ
@7209602/1
attttaaaagcctcttaaatttaaccgaaatatagaatacaccccttaat
+7209602/1
=::ABDDFHHHHHJIJIJJJJJJJJIJJJIJJJJJJJJIJJJJJJJJIJI
@6532802/1
aatttgcaaggtttggaggagttgtactaatttgtgtgattgaagttcgt
+6532802/1
BCCDFFFFHHHHHIJJGIJFGGHIIJIJIGFIJJIJIIHHIJJHHIIJIH
@6532854/1
aatttgcctcgaaatctaaggttatattacttttatgaatcgtgataaca
+6532854/1
B8BADDFFHHHHHJJJJJJJJHIJJJJJJIJJJIJIJF?HGHHIJJJIIJ
@7210347/1
attttaaatgaaaaacgtatgttgtttacttcatttgaatctatggaagt
+7210347/1
@C@FDFFFHHHHHJJJJEHIIJJJJJJJJJJJIIJJJJIHJJIJJIGJIH
@7211608/1
attttaatatattttaaattgtataaatgaaataaggttcaaaagaaatc
+7211608/1
@CCDDFFFHHHHHJJJJJJJJIIJJJJIIJJJJJJJJHIIIIJJJJJIJI
@7950859/1
cagtagtcaaatttgtatccattatcactttttgttgccgtg
+7950859/1
??8DDDDD?DD:2<:<AEE?ECFF<ACCC@AEB@A???3C0:
@1037658/1
atgtgtgtttggctagattctgtttgacattcgaaaagtaaacgtcagtt
+1037658/1
CC@DFFFDHHHHHJJIGJJJIJJJJJJJJJIJJJIJGICFFHIJBFGIHI
@317414/1
aaattgttcaggtaaaatcttgcttcatgattgaaaatttgcaaggtttg
+317414/1
BC<DFFFFHHHHFIIIJJJJJJJIJJJJJJIGIJJJJJJJJJJJGJFGGI
@5175083/1
taactgacatgtttcatatgtagaacgaattttgtgcatacaaaaatagt
+5175083/1
@CCAFFFAHGHFHIIIGIGIHIEJJJ>HHHIGG>:?CGGDFDFGGIGG@D
@5177144/1
taagaaaggggcagacaacttcatgtacaaatacctcaccttacaaaata
+5177144/1
CCCFFFFFHHGHFIJIIJJEIJIJJJJIJJIJGGGHGIIGGHJEHIIIJG
@1724462/1
caccaatcaggtggtgacatcgttcgatgacaaagtgatgggcaatccca
+1724462/1
CCCFFFFFHHGFHJHIIJIJJJIJJJJJIJJJJJJDGHJJIJJIJJJIJJ
@5178212/1
taagaagtgaataatgtgattaagtaaaagaacgatggtttttcatcgcc
+5178212/1
@@<BDDDDBDH?FHGDFF>F9FBH4AE@H@?FFHI=88:CG7@GADHDGD
@5178213/1
taagaagtgaataatgtgattaagtaaaagaacgatggtttttcatcgcc
+5178213/1
CCCFFFFDHHHHHJJJGIJJJJJJHHJJJJJJJIJIIJFHIJJJJJJIJI
@3096230/1
ctcagcaactcctggaggacgctgacgggagtcttgctcggcatggaggc
+3096230/1
@C@FFFFFHHHHHIJGIJGIIJIIJHIJIAG8DDEGF@BHGGHGAE@=E;
@3099332/1
ctcagcttcaacgccaaggacttcaactttgttcagttcttgcagg
+3099332/1
BCCAFFFFHHHHHIIIJGIIJJJJJJJJJJJJJJJIJJIIJIJIII
@3099333/1
ctcagcttcaacgccaaggacttcaactttgttcagttcttgcagg
+3099333/1
CCCFFFFFGHHDAEHAHBHHIIJIIIIJJJJIIJHJIIGIIIIHII
@4533600/1
ggctgctgttgtctcgctccaggttgctgttgtggaggagcgggctg
+4533600/1
@@CFFFDDFFHHGGGGGBFHDHIFHBE<@CGBCFGDGG?DEHIIA8A
@6539440/1
acaaaagcaacttcaacaagaggaaggagcgcaactttcttccagttcac
+6539440/1
@C8BDFFFHHHHHJJJJJJJJJJJJJGJJJJJJJJJJJJJJJIJJIJJJJ
@3788904/1
cttgtggtcacttttcgcgcaaagg
+3788904/1
@@@DDDDDHFHHHIIIGGE@8EH;@
@3788905/1
cttgtggtcacttttcgcgcaaaggtaaaatcgttctagacatactttat
+3788905/1
8?@D?DDDD:ABFFGFIB?8CEDGC:?BBGIA?0?GFICF>FDFFFICB;
@3788906/1
cttgtggtcacttttcgcgcaaaggtaaaatcgttctagacatactttat
+3788906/1
BCC;DFFDHFGHHJJIIJJIJJJIJCGHIJJJJJJIJJJJJJJJJIJJJJ
@7960543/1
cagttaaatttaagaggcttttaaaatttaacgtttagcagtcttctttt
+7960543/1
B@@BDDDFHHHGHIIJJJJJJJJJJIJJJJJJIIJJJIJIJJJIJIJJJJ
@4537234/1
gggaaaagtattatgagaatatgaaatttaaaagaaaatttgaaaagtat
+4537234/1
@@7BDDFDCFHHGIIIIJJIIJFAEAHIIIEGJJJJJJJIIIJGHIF?DH
@3792328/1
cttgttcgggcgttacttttccgaccaagagatccagcaagttcttggct
+3792328/1
@@@FFDF?HHDF?F@FGHII@GDAHIIHGGEDFGHI@HHIE@C@7DEHFE
@7218853/1
attttattgaaaaattagtaaaacataatggttttcgcgcgtaaagtgac
+7218853/1
::=DDDDDFHHHHJJJJIHJJJJJJJIIJJJHIJJIJIJJJHJIJJIHGI
@7218854/1
attttattgaaaaattagtaaaacataatggttttcgcgcgtaaagtgac
+7218854/1
=@=DDDF>CBFHHIIGIIIIIIIIIIIIIIIHIIIIIIIIIHIIIICFGI
@6544054/1
acaaatttgactactgtatagctttcttctcttggtgaacacatacttta
+6544054/1
@?@D;DEFHHHHHIIIGIIIIIIIIIIIIIIIIIIHIIIIIIIFIIIIII
@4540170/1
gggaaatgttgactgttgtagctgattaaggggtgtattctatatttcag
+4540170/1
BC@DFFFFHHHHHJJHHIHIIJJJJJJJJIJJI?DGHIIJIIJJJJJIII
@4540171/1
gggaaatgttgactgttgtagctgattaaggggtgtattctgtatttcag
+4540171/1
@@@BDFFFFFDFFGHHHBCHFHGHAFHHHHFII?@FGHGIIIHHIIFHEE
@319321/1
aaatttatagttttttgcatttttattcggcttattgtaatattcctcca
+319321/1
@@@BDEFFHGDHHIIIGE>HHIIIIGIGHIIGIIIIEFHCFEEGDHEDH>
@319322/1
aaatttatagttttttgcatttttattcggcttattgtaatattcctcca
+319322/1
@@@DDFFFHHHHHIGIII<CFHIJGGHEGGHFHIJIFFFIIGIIGIIEHF
@2408934/1
ccgctttactttgcagagaagtaatctcttgctcttctaatttcttctcc
+2408934/1
@C@=DFFFHHHHGJJJJJJIIHHHIJJJJJIJJJJJJJJGGJJJJIIJJJ
@320697/1
aaatttgaaaaaaccagagacgattttgtcgaagatctctgtgagaagac
+320697/1
B@?FFFFFHHHHHJJJJJJJJJIIJIJIHHJJJGGJJJIJJJJIIJJJJJ
@320830/1
aaatttgcaaggtttggaggagttgtactaatttgtgtaattgaagttcg
+320830/1
BC<DDFFFHHHHDGHIIEHIGHHIJJJJJIGHJJJDGDHHHIIJJJJJIG
@321171/1
aaattttaaaagcctcttaaatttaaccgaaatatagaatacacccctta
+321171/1
=@@4=DDFHGHDHJJJJJIIIIJIIGHIJEGGGJJIIGCHIGCHHIIGII
@2409890/1
ccggaaaatgctcgaaaactcaattggcgcacattcagcaggttttttaa
+2409890/1
CCCDFFFFHHHHHJJJJJJJJIJJJJJJJJJJJJJJJJJJJJFHGIJJJG
@2411020/1
ccggaaccggaagatcgaagaaagacgccaaacattcggcagccaagaac
+2411020/1
BCCFDFFFHHHHHJIJJIJIIJJJJJJJJJFCGIGHIJIIJIGHHHHGFF
@2411590/1
ccggaagatcgaagaaagacgccaaacattcg
+2411590/1
@<@ADD@?D:?7218C;FGCA6:FCFF8BB4?
@2411591/1
ccggaagatcgaagaaagacgccaaacattcggcagccaagaacttgctg
+2411591/1
@<BFFFFFHHHHHJIJIIJJJJJIJJJJJIJJIJJBGEGIIJJIJJJIJG
@323004/1
aaatttttaaatttaaaaatgcgtgtgtgcaggtatatttatcacatcat
+323004/1
??<ADDFDHHDFHJGCHIGHGCGHIGE?CFBGGFGHFGDIIIIEICC@HH
@1046558/1
attaaagctgttagaagaggacggcatttatgatccaaaagaaattccca
+1046558/1
@B@1BDFFHHHHHIIJJJJIIJJJIIJJJIJJJJJJIIJIIIJJIJJJJI
@324239/1
aacaaaaagtgataatggatacaaatttgactactgtat
+324239/1
@@8DDDDDFCFFDIIGEDB9EF@FGCHIH@ECDHGGCBE
@5183185/1
taaggggtgtattctatatttcagttaaatttaagaggcttttaaaattt
+5183185/1
@C@FDEF@FFFHHJIJJJJJJJJJJGHGHIJIHJGGIGIFIJJIJIIJJJ
@2418679/1
ccggagtggaagcaactggtactggttgctcaaagcag
+2418679/1
@@@DDDAD;CFHFDE;EGCBACFHGAC:???DBD9D9F
@6545526/1
acaacctggagcgagacaacagcaagctgctcctccacaa
+6545526/1
@@@DDB?B??<?@G:FGEHIDH;GHAHA??<?FBGEEGGE
@6548515/1
acaaggttttcaatagggcattctaacatgtcaaaattaaatcaatatgg
+6548515/1
@C@DFF=DHHHHHJJIJJIJJGIIJIIJJJIFIIIIIIIIHGIJFIIEEG
@6548516/1
acaaggttttcaatagggcattctaacatgtcaaaattaaatcaatatgg
+6548516/1
CC@FFFADHHHHHJJIJJIJJIJJJJJJJJGJJJJJJJJJJJJJJJJJJI
@3794006/1
cttgttgttgagatgtaggagctggttgttgagaactttgtgttacagga
+3794006/1
?@@FDDFFHF?FFHGGHIIGHIIIIHIIEHGEH9DGHIIIICHHIHGIHE
@7969186/1
cataaagtatgtctagaacgattttacctttgc
+7969186/1
?;;4AD>2AA?ACB@4A::1<<FFHFDDHCEB@
@7969187/1
cataaagtatgtctagaacgattttacctttgcgcgaaaagtgaccacaa
+7969187/1
@@@1DDDBFHHHHJJIJJJJIIJJJIJJJJJIJJJJDIGJJBGIIIJJJJ
@6551902/1
acacaatgtgttaaagtaagaactgtgttaaaaatgaattctcaaacggc
+6551902/1
CC@FFFFFFHHHGJJJFHIJJJJJJIJJJJJJJJJIJJIJJJJJJJJJII
@4542667/1
gggaaggtttaggtatttgtggtatctgtcgatgttgccagaacgta
+4542667/1
@@@ADFFAFHDFB<AEGHC?CE@HHIIJIJJIJIGIDGIJIIJJIFG
@6553648/1
acacgaagagggactaccacacgaaaggcagttcaccatcgcttgtcatg
+6553648/1
@CCADDFFFHGHHJJJJJJJJJIIIIJDGIJIJJJJJJIIIJJJIFGIGI
@3800719/1
ctttaacgaaatgtcaagagcataaagtatgtctagaacgattttacctt
+3800719/1
?=?DABDD;FFHHFFGF<>FGHHGGFHC@BFHGHEHHGFHBCFHIIICHH
@4546282/1
gggaccagtctgttgtgggggaacagtttgatgttgctgttgtggagctg
+4546282/1
@@@DDDDDADFDDHDACGBHI8CGFHDDGCBFDDF@@<<8B9=6C8@@2=
@328295/1
aacaaagttccccaccaaagcaaatgggtccacatggagatgtaccacaa
+328295/1
@<8BDEEDHHHHHJJJJJJJJJJJJJJJGGEHJJFGGEIGHICIGIIIIE
@2420022/1
ccggatggcattcatgcagaaccgattaagaaaggggcagacaacttcat
+2420022/1
B@@F?DFFHHHHHJJJJJJJJJJIJIJJJJJJIJJIIIJJJJJJJJJIJJ
@2421254/1
ccggcaaatctttatctttatcatttttttgtatttcttcaactggtgta
+2421254/1
CC@FFDDFHFBHHBFGHIJEGHGIJJJJJJG?DHIJGGIIGJIGGJDHFH
@331953/1
aacaaatttaaaaaaaccagagacgattttgtcgaagatctctgtgagaa
+331953/1
CC@FFFFFHHHHHJJJJJJJJJJJIJJJJJJHIJGJJJJJJJJJHJJJJI
@332512/1
aacaacaacacttcgactacagatattcgcacttgcagtcccaatatcaa
+332512/1
@@@FFFFDHHFHFJEHIIIHIGGGHHIGGIGGIB@BGB9?BDEH>GHEI@
@332762/1
aacaacacttcgactacagatattcgcacttgcagtcccaatatcaaact
+332762/1
CCCFFFFFHHHHHJJJJJJJJJJJJJJJJJJJIJJDGIJJJIIIJIIJJI
@333411/1
aacaaccagctcctacatctcaacaacaagctgcatggggtagacaacaa
+333411/1
CCCFFFFFHHHHHJIJIJJJJJJJJJJJJIIIJIJJIJJIGFGIGIJIJI
@5873697/1
tttcaatgcatcgataagacgaatggtaaagctgctaaaaaagcaggaaa
+5873697/1
B@1ADEFFHGHHHGJIIGIIIJJIIIIGGHJJJIIJJJIJIJJIIJIJJJ
@5875336/1
tttcacagcaacaacctggagcgaaacaacagcagcccgctcctccacaa
+5875336/1
=1:=DDFFHHHHHJJJJIJJJIIJJJJJIJJGIJJJIJGGGIJIJJJIIH
@5876674/1
tttcacttcattctatcggcctttcttct
+5876674/1
@@@D?DBDB>DFDFBEDAFAF1CH9<C22
@5190037/1
taatagtgtattacctctaaagctatctactcgttatataatcatcattc
+5190037/1
@C@FFFDFHHHHHJJJJJJJJJJJJJJJJIJJJIJJJJJJJJJIJJJJJJ
@5190038/1
taatagtgtattacctctaaagctatctactcgttatataatcatcattc
+5190038/1
@CCDDEDDHHHHHJJJJIIJIIJJGJJJJJJJJIJFHHGGIIIJJIJJJJ
@5190639/1
taatattcctccatagttcttacatccttgtttatttccctttttgtgga
+5190639/1
B8BDFFFFHHHHHIJJHIIIJGIHJJJJJJHJIJJJJJJJJJJJJJFIJH
@6558207/1
acagctcaatccatctgagattcagcctcaacctattccacaagaccccc
+6558207/1
BCCDFFFFHHHHHJJJJJJHIJJJJJJJJJJJJJJJIJJJIJIJJIJJJJ
@7973814/1
cataatacttttcccggtttgttctgaaacaaacatcagtgatgaaaaat
+7973814/1
@@@DDDDDFFFFFII@C1@F1AB9?94CG>@GF?C?<??:B9B?BGEFF;
@6562038/1
acatgaccatgatgcactcggccggaccgattcagcccccaccaagggaa
+6562038/1
=:B4=BDFGHHHHJGJJJJIIHDHHHIJJFDBGHGCHGIJJHHHHFFFDD
@3114316/1
ctcatcgaaatgtatgatggtgggagtcttgatcaaaaagttcgtcgggg
+3114316/1
@@@FDFFDFHHHHJJIJEGGCFHGGG8CGGCEDDEHJGIHGIJJGEHBGI
@3116774/1
ctcatgatgaagacactcctatggacatcgatcaagtggatgctgtccag
+3116774/1
@@CDDFDDFGHDFIEGIIHIICEEG?CAAFHEHIJJGGGGIJJIJFHGG?
@7980956/1
catagatccaatcctataattatccatttcctgtaattctggtttctcta
+7980956/1
?@@?DDEFHFGHDHGGHGIIIBHGE>HIIGBHCFCBHGGHDEEGIIIIII
@7980957/1
catagatccaatcctataattatccatttcctgtaattctggtttctcta
+7980957/1
@@@FBDDDDBHBHDHGGBFHGGGGIIIJJIJIFFHHGGGHJIFGGHIIII
@7980958/1
catagatccaatcctataattatccatttcctgtaattctggtttctcta
+7980958/1
CCCFFFFFHHHHHJJJJJJJJJIJJJJJJJJJJHIGGJJJJJHIJIJJIJ
@7980959/1
catagatccaatcctataattatccatttcctgtaattctggtttctcta
+7980959/1
CCCFFFFFHHHHHJJJJJJJJJJJJJJJJJJJJIJHIIJJJJHIJJJJJH
@7981274/1
catagattcaaatgaagtaaacaacatacgtttttcatttaaaatgaact
+7981274/1
11:4==ADHFHHGJIJIHIIJJIJFIJJJIIIJJIJIIJJJGIIIJJIJJ
@3804618/1
ctttaatgcattgtatgcagcatcatgtttactaatctgctttgagcaac
+3804618/1
B@@FFFFFHHHHGHGGHIJIJJJJIJJIJJJJJJJJJJJIJJJJIIIIJI
@2431150/1
ccgggcgttccgttggtctgattggctt
+2431150/1
@C@FFDFDFFHDCGGICEGHDHIIIIII
@2431733/1
ccggggctctgtgatttcttagtgtcaatagtgctgccgttacttcctca
+2431733/1
?@<=BDDFHHDFHGEGHGHIGGHDHIHGEHHCHDGHGGI?DHIHGGHJJI
@3807236/1
ctttaccattcgtcttatcgatgcattgaaacgcaaactgacgtttactt
+3807236/1
??@BDDDDHHHD?HGIIIHGHIGIJIIJJJJJGBGGGEIGIIJIIJIIGI
@3807237/1
ctttaccattcgtcttatcgatgcattgaaacgcaaactgacgtttactt
+3807237/1
?@=BDDBDAAFDHGEBEHGH=HEGIHI@HIIADEHIGIIIIIEGEGIGII
@3807707/1
ctttacgcgcgaaaaccattatgttttactaatttttcaataaaatacac
+3807707/1
@:BDDFFFHHHGHJJJJJJJJIIGIIIGIJIHIJJJJGIIEIHIIJIJIE
@3807708/1
ctttacgcgcgaaaaccattatgttttactaatttttcaataaaatacac
+3807708/1
BCCFFFFFHGHHDGJJJIIJJJJIJJJJIIJJJIIJJIJJIJIIEIJJIJ
@3807709/1
ctttacgcgcgaaaaccattatgttttactaatttttcaataaagtacac
+3807709/1
@@@FDFBDFHDHGIJIJHHGHGIGGGGIIIGJEIIJJJIEHGIJE@FHII
@2434427/1
ccggtacaatacaagtttctctaaaagtaaaccacggaacactgaatatc
+2434427/1
BB@DDDFFHHHHHJJJJJJJJEIJJJJEHIIJGIIIGJJJIJJIJJJIJI
@341745/1
aacacatgacaagcgatggtgaactgcctttcgtgtggtagtccctcttc
+341745/1
@@@FFFFFHHHHHGFGEGGCDHIHIJIJJJJJJHIBBDDBBFIIGGIGGG
@1738246/1
caccattctatgaaatggaacacgaagagggactaccacacgaaaggcag
+1738246/1
@C@ADDDFAFHHDIIGGIEHECFEEAH<C?FGGBHG;FFFGABGGIB;BC
@2439650/1
ccggtggccaccagatcgttgttaaggaacacgcggtagcggaagattgg
+2439650/1
@@@<DDFFHHHHDIBHIGGHIIIJIGEIBHIEHIIJ7@FHGIIHHHHEDF
@2439651/1
ccggtggccaccagatcgttgttaaggaacacgcggtagcggaagattgg
+2439651/1
@@@DBDFFHHHHFIJJJJJJJJIJJJJJJJIJIIJJDHGIJJIHHHGHFF
@2439652/1
ccggtggccaccagatcgttgttaaggaacacgcggtagcggaagattgg
+2439652/1
@@@FDFFFHHGHFGHIIICHIGGIIJIIJJJJIJJI@FGGJJIGHHGHFD
@2439653/1
ccggtggccaccagatcgttgttaaggaacacgcggtagcggaagattgg
+2439653/1
@B@DDDFDFHGHFIGIIIGHGIIJJIIIJIJJHIJGDFGIJIBFFHHFDF
@2439654/1
ccggtggccaccagatcgttgttaaggaacacgcggtagcggaagattgg
+2439654/1
BC@FDFFFHGHHHJJJJIGGIHIJJJJJJJIJJJJJFGHGHIHHHHGHFF
@5196890/1
taattatccatttcctgtaattctggtttctctatagttttgtcatacgt
+5196890/1
@@@ADDBFHHHHHJJJHHGIJJJJJJHIJJJJJGIEGHIHIIJJJIIJIG
@5196891/1
taattatccatttcctgtaattctggtttctctatagttttgtcatacgt
+5196891/1
B@@4ADEFHHGHHIJIIHJIJJJJJJHIJJJJJIJJJJIJJIJIIIGIJG
@1741301/1
caccccttaatcagctacaacagtcaacatttcccaccttttcactcaac
+1741301/1
@@@ADADDAFDFH>>FHH>GII>??FBHIICAGIHGIDFCADHEHGGIIB
@1741302/1
caccccttaatcagctacaacagtcaacatttcccacctttttcactcaa
+1741302/1
CC@FFFFFHHHHHJJJJJJJJJJHHIJJIIJJIJJJIIJJJJJJJJJJJJ
@4557391/1
gggcaatcccattggctggctccaagagatgtgcatgtcccgc
+4557391/1
@@C1BDFFHHHHHGIIEIIGAHH@GAA8??E9?FAFBFDFH?6
@3119779/1
ctcattatgttttataagtcaacaggtggttacaaacctcatcgaattat
+3119779/1
CCCFFFFFHHHHHGIJJJHIJJJJJJFGGGHIJJJJJJJJJIJIJHIGGI
@3124984/1
ctccaaaccttgcaaattttcaatcatgaagcaagattttacctgaacaa
+3124984/1
CC@FFFFFHGGGDHJJIJJJJJJJJIJJJJJJJJJJJIJGIJJJJGGIHJ
@6570384/1
accacttcacggaaatctaccgacagagaggttatccttgggggaagaag
+6570384/1
CCCFFFFFGHHHHJJEHIGGGIJJGI@GGHIBDGHIGEHHCEEGBEHCCE
@7989831/1
catcaatattatctatcgatactgaatgtaattttttatatagtgccccg
+7989831/1
@?@:DDDDHHGHGIIIGGIIIIIFIIIIGIGHHIIIIIIIIIBGCHGGGE
@4558112/1
gggcactatataaaaaattacattcagta
+4558112/1
?;;=DD?D8DDD><<EE;GB<F>@FC22?
@4558113/1
gggcactatataaaaaattacattcagtatcgatagataatattgatgat
+4558113/1
CCCFFFFFHHHHHJJJJIJJJJJJIJJEIIIIHJJJIJJJJJJIGGIJII
@4558265/1
gggcagacaacttcatgtacaaatacctcaccttacaaaataaaatacgg
+4558265/1
CC@FFFFFHHHHHJJJJJJIJIJJGIJJJJJJJJIIIIJJIIJJJIIJII
@7992264/1
catcactttgtcatcgaacgatgtcaccacctgattggtgatatcagccg
+7992264/1
BCBFDFFFGHHHHJJJJJJJJJJHIJJJJJJIIGIJJIBFHHIJJJJIJI
@343319/1
aacacgcggtagcggaagattggctc
+343319/1
CCCFFFFFHHHHHJJGIIIIGIJJIJ
@2441567/1
ccggttccggtggccaccagatcgttgttaaggaacacgcggtagcggaa
+2441567/1
BC@FDFFFHHFHHGIGIJGJJJJJJJJJJJJJJJJIJJJJJJ@GIJHHFC
@4560656/1
gggcgctgacgtcactcatcccagccctgattcgcaacatataccgagtg
+4560656/1
@@CFFFDDFGGHH@GHIDGHIIIIIIIGGGGEGFHIIIIGGIEIIHEIEH
@5891551/1
tttcggaaaaaagtgagtttaggatatcttacgttctggcaacatcgaca
+5891551/1
@@?BDDDDHHHFD??@FEHIIIIHGHHIIGCHEBGEHGIIJJIIIICHII
@5891552/1
tttcggaaaaaagtgagtttaggatatcttacgttctggcaacatcgaca
+5891552/1
@CCFD?FFHHDDDEEACFHHHGIGHGIIIHHIIHIIIIIIFGHGIHIIII
@4561719/1
gggctctgtgatttcttagtgtcaatagtgctgccgttacttcctcaagc
+4561719/1
<@@=DDFDHGHADGHG@CBFHEFACC@FACFFHIGGCCDCDFGFB<DGH<
@5891995/1
tttcggggtgcaatcttcttttccggaaaatgctcgaaaactcaattggc
+5891995/1
@@?DFFFFCFHHFII<GGGIIIIJIJGGGIIIEGIJJJIIEHIJHFGGG@
@5892248/1
tttcggttaaatttaagaggcttttaaaatttaacgtttagcagtcttct
+5892248/1
CCCFAAADDFHHHIIJBHHGHHIJGIJJJJJJJJJIIJIIGHJFFHGIIJ
@350234/1
aacaggcaaaactccgaaggaagccaagggctcggctgc
+350234/1
@@?DFDBBDACFAHBB<DAACDEGIIE=ACBGGHAD=0B
@6571305/1
accagatcgttgttaaggaacacgcggtagcggaagattggctc
+6571305/1
?@1=BDEFHDFH?DEGEGEGIIGIIIG?DFFGH>GACEGIGEHI
@7994610/1
catcattcaaacattgaagccagatcgataaaaaaatatcgcaatattag
+7994610/1
@;?DDFFFHGHHGJIGIIIJIIJJHIIIIHJJJJJIJJG?FIIIHGHIHF
@7994611/1
catcattcaaacattgaagccagatcgataaaaaaatatcgcaatattag
+7994611/1
@CBFFFFFHHHHHJJJJJJJIJIJJJJJJJJJJJJJIJJJJJJJJIJJIH
@7994612/1
catcattcaaacattgaagccagatcgataaaaaaatatcgcaatattag
+7994612/1
B8BDDFFFHHHHHJJJJJJIJJJJJIJJJJJJJJJJJIGGIJJJJJJJFF
@7994613/1
catcattcaaacattgaagccagatcgataaaaaaatatcgcaatattag
+7994613/1
B@?DDDFFHHGHFIIJJJFIJJJIJEIIIGIIJJJIJJJGHEGGJIJJJJ
@6576329/1
accccatgcagcttgttgttgagatgtaggagctggttgttgagaacttt
+6576329/1
C@CFFFFFFHFHHIGIIGGIIJJJJIIIGGHIGIIGIICDHEDHDEGIIG
@6576553/1
acccgataaagcgttaccagcgcttgaggaagtaacggcagcac
+6576553/1
CCCFFFFFHHHGHGHJJIJIJJIEGHIJJIJJCGIJJJJGJG<C
@5203751/1
tacaaatttgactactgtatagctttcttctcttggtgaacacatacttt
+5203751/1
@@@=ADDDHHHHGIHHIEEBEHGJJJJJIJIIIGGE?FFIIIGIGAGIGI
@6578967/1
accgattcagcccccaccaagggaagggggcggcccccatcccaacagaa
+6578967/1
@@@DDDDDHDFHFIIIIIIGGBCE@G=A@FHE696;?B08<888A@BBAC
@7998391/1
catccttgtttatttccctttttgtggagaggtactatgtgtgtttggct
+7998391/1
C@BFFFFFHHHGHIJJJJJJJJJJIJJHIGHIFGGIIJJIIIIIIIJJJJ
@7233930/1
attttcttgtatcacttattgcgtctttgctttgg
+7233930/1
:??D:?DDF=:CCEF<CACIEHF?8FGE999EFDE
@3818621/1
ctttcagtcccgaataccgattctcagccgagctgcccagtttagtggcc
+3818621/1
BCCFFFFEHHHGGIJJGIJJJJJJJIGIJJJGIJIJIJJJJIIIGFCEHJ
@5900424/1
tttctctatagttttgtcatacgtttttg
+5900424/1
@@@DDDDBFFFADGIBEB:??BB<CGFF:
@5205033/1
tacaagctatactttgcatagaattagtggttttttttctaaaatcaatt
+5205033/1
@@1ADDADHFCFDGGGIHHHHEIHIII?CG@GGHIIIIIIGIIGHIGDHI
@8004634/1
catctgttaaaggcaaatatgatgtaatctttgtcgtcgtaccaaatagc
+8004634/1
@@C?DDFFHFHGHJJGIJJJJIIJIJFIIIJJIHJFHIJIJJJJJIGIGG
@3141893/1
ctccagaagatgatggtatataagatgcaggaattggaggaggagggtac
+3141893/1
@C@DDDFFD8FFDFEAAEFGGDIEICBD<@EHGIAHGD?BF=A?D>:09B
@8006569/1
catgaaacatgataagatatgctgcaacctctactacagtacgcaagaat
+8006569/1
?@1=BDDDHHHHHJIIJGIJJJJIIIIJIGGGIGIIJIIHIIIJJJGIIJ
@1070128/1
attacctctaaagctatctactcgttatataatcatcattcaaacattga
+1070128/1
?<1ADDDEFHHHGIEIGGIIIHIECFHIIIIHIIIIIIIIIIIIIIIIII
@1070129/1
attacctctaaagctatctactcgttatataatcatcattcaaacattga
+1070129/1
@@:BDFFFHHHHHJJJJJJIJJJIFHGIHIJJIIIJIJJJHIIJJIIIJJ
@1070130/1
attacctctaaagctatctactcgttatataatcatcattcaaacattga
+1070130/1
@@@FFFFFHHGHFIJJJIJJIIJJIJJIIJGGIIIIGHGIIIJJIJJEEH
@4574746/1
gggtagtaataatggatctggagatggttgttgccacatatattctaatc
+4574746/1
BBCADDDEHGHHHIGJJJIIJJJJJJJHIJJIJJJJJJIJJJJJJIJJJJ
@368101/1
aacgaattttgtgcatacaaaaatagtaaaaagtcaaagtctttcgagac
+368101/1
@@C:BDFFHHHFFIIJJJIJJJJJJJHIJJIJIGGIIJJFFGIJJJJIJJ
@368102/1
aacgaattttgtgcatacaaaaatagtaaaaagtcaaagtctttcgagac
+368102/1
CCCFFDDFHHHFDHIIIJJJJJJJJJDHIHGIGDBEHGHDDGCHIIGGHI
@370211/1
aacgatctggtggccaccggaaccggaagatcgaagaaagacgccaaaca
+370211/1
@@@BDFFBDHFHHJIJJJJJFGGHIJHGIIIGEHJHIIIIGGEGGBHHFF
@370394/1
aacgatgtcaccacctgattggtgatatcagccgctccgggc
+370394/1
??@B;?:D?A8?FBDGGDBHHE<CE@HBGGGEFGDEHG>A:0
@370395/1
aacgatgtcaccacctgattggtgatatcagccgctccgggcgttccgtt
+370395/1
B@@DDFFFHHHHHJJJJGIIIJHIJFJJJJJJJJJJJJJIHHI@EGHGCE
@8008732/1
catgaagctcgcttttcaaattctcgtgacttttctcccctgttctt
+8008732/1
@CBFFFFFHHHFFIJJIJJJIJIJIJGGB@?FHI4C?FHI910B??D
@8009156/1
catgaagttgtctgcccctttcttaatcggttctgc
+8009156/1
@<@DDDDBBFCAAEEHBDEFGEBH<F4<CB8E?<?B
@5212804/1
tacatattatttttgacttgaataaatttttaaatttaaaaatgcgtgtg
+5212804/1
:?;BB4BDDFBFDA@@:4A?F?FHI>:<CHE391?FEDFFIA?:<F?@8D
@8013193/1
catgattgaaaatttgcaaggtttggaggagttgtactaatttgtgtaat
+8013193/1
@;?DDDDDDFHHHIIHIGHGE<CFCGGCEGG?;DGHBGIDHIGGIIGGII
@5215082/1
taccaagttgggcaaccagcagtcccacaaagtttcacagttccacaaaa
+5215082/1
CCCFFFFFHHHHGIJJJJJIIIIIJJJJJJGIFHJJJJJJIJJJIIIIIG
@3149106/1
ctccagttgtttcggaacataaaagcacggtggcaaccaattatcgtgag
+3149106/1
C@@DDFBEDFHHFGIDHGGHIIJJIDGIIJDHIGGGIIIIIJJIIGHJJJ
@8014122/1
catgccacaagaaaatagcttctgaacaatattcaaatagttcaactaca
+8014122/1
CCCFFFFFHHHHHJJJJJJJIJJJJJJJJJIJJJJJJJIJHIIJJIJIIJ
@3150168/1
ctccatagttcttacatccttgtttatttccctttttgtggagaggtact
+3150168/1
B@@ADFEDHHGFHIJIJJIIJGHHJDHHIFHGHIJJIGFGHEDDGG?DGG
@3150169/1
ctccatagttcttacatccttgtttatttccctttttgtggagaggtact
+3150169/1
B@@D1BDDFHHHHHJJJJJJJHDHI<HHJ@HIBHGIJ???G<FFEG?DGH
@5217337/1
taccattcgtcttatcgatgcattgaaacgcaaactgacgtttacttttc
+5217337/1
CC@FFFFFGFDFHEHIJ?DHIIIJIGIJIIEGGGHE>BGHFGHGGHJIJC
@6587613/1
acgaaaggcagttcaccatcgcttgtcatgtgttgaaattccgcgaaatt
+6587613/1
CCCFFFFFHHGHHIFIJJJJJJIJJIIJIIIEGIGGIJJJJJJJIJJIJJ
@6588424/1
acgaaattaaacacgctgagaaagctatggttgag
+6588424/1
@@@BDA;DF?DBFHFG@AGGDHFGFDEGBABBHII
@6588425/1
acgaaattaaacacgctgagaaagctatggttgagtgaaaaaggtgggaa
+6588425/1
@;?DDFFFHHHHHJJJJJIIJJJJJJJIJJHHIFHDEEGGIIII?BHIGH
@4583271/1
ggtaaagctgctaaaaaagcaggaaaagcccagaagaacgttcgactttc
+4583271/1
@@?DFFFFHGHHHJJJJJBDFHGIIIJIIJJJIIJIIJJIFGGIDHIGIC
@4584139/1
ggtaaatcctgcaaggattgccacatcttgtgagccgccattctcttggc
+4584139/1
BC@DDFFFHHHHHJJJIJJJJJJJIJJIJJJJJJJJIIHAHGGHIIJBGG
@7242423/1
attttgtgcatacaaaaatagtaaaaa
+7242423/1
@@CFFFDDFHGHHJJIJJIGE4AECFD
@5912517/1
tttgacagaacctatgccacattcataagtgaattctctacagtgtggcg
+5912517/1
:11=BDFFHHHHHJJJJJJJJJJJJJJJJHHJJJJJIJJJJJJGIHIJJJ
@3152580/1
ctccatgccgagcaagactcccgtcagcgtcctccaggagttgctgagcc
+3152580/1
CCCFFFFFHHHHGGJGIJJJJJFEFFBDD?DG;DHBFG;F8BBGGGAGEE
@7246631/1
atttttatacaaaagaatctgaaaattgtaaatctacacaaaaatgtcaa
+7246631/1
B@?DDFFFHHHHHJJJJJJIJJJJJJJJJJJIJJJIJJIIIJJJJIIIHG
@7246983/1
atttttatcgagttattgatttcgaggaataatacgaacttccatagatt
+7246983/1
BB:BDFFFHHHHHIJJJJIJJJJJJJJJJJJJJIJIGIJJJJJJIJJGJJ
@3825676/1
ctttcgtgtggtagtccctcttcgtgttccatttca
+3825676/1
?@@DB72ACFHHHBCCADECGBBEHACDD?EG???F
@6591985/1
acgagaattcggtttttcagtttctagcgcatttgaaaaattagatgcca
+6591985/1
BCCADFFFHGGHCGIJJHCHGGIIJIJHGHJJJJJIJJJJJJJJJJGIJJ
@6594130/1
acgattcataaaagtaatataaccttagatttcgaggcaaattgattgat
+6594130/1
@B@1DDFFHHHHHJCGGIIIJJJIJJJJIJJJIIJJIGHJJJJJJIIJDI
@8023164/1
catgttatcacgattcataaaagtaatataaccttagatttcga
+8023164/1
@@@DDDADFFBFD?AAGHIIGCH?CFEGGIHFDHGGGIIDGIG?
@8024218/1
catgttttgggactccatgtcgagc
+8024218/1
@@CFFFFFGHGFFGEHEHECHHHE@
@6598662/1
acggcatctatccaggcgaacagcatttgccaccgtgccagatggactcg
+6598662/1
@@7;BDADBDBFFF>;FHEIIG@>D9DAH@ABFG>@@:FFCGHCEH@3CA
@5913812/1
tttgactactgtatagctttcttctcttggtgaacacatactttattcgt
+5913812/1
???B=DD?HDF?FE<<4CFHGGFIGEHI9FHCGH@FEDECGHGHBFHGEB
@4592300/1
ggtagtttttctagaggatgatgcgaaaacatggaaaatccctcaa
+4592300/1
?<:BDDFFHHHGHIHJIJJIJIJJJGHJJJJJJIJIIJJJJJIJJJ
@5914179/1
tttgacttgaataaatttttaaatttaaaaatgcgtgtgtgcaggtatat
+5914179/1
BB=DDFDEHHHHHIJIIJJJJJGIIIJJJJGIIDFCGFHIIIIJJBDBHI
@4593159/1
ggtatatttatcacatcattcgtcgtgtaccacatctcggatcttgctac
+4593159/1
;@@DFFFFHHGHHGGJJJIIJJIIIFFFEHIB?E@CBF;D?GAADDG@<F
@1075065/1
attacttttatgaatcgtgataacatgcataaaatataataaaaatttat
+1075065/1
@CCFFFFFHHHHHIJJJIGGHIJGIHIGIGEAHIIGIICHIEIIIJJJJG
@1075066/1
attacttttatgaatcgtgataacatgcataaaatataataaaaatttat
+1075066/1
CCCFFFFFHHHHCACGECCAGHIIIIHJJIIJJJJGIJIIJIJIJJGIIG
@4594976/1
ggtatttgtggtatctgtcgatgttgccagaacgtaagatatcctaaact
+4594976/1
@7BDDFFFHHHHHIJJJGIIIJJJJJJJJJJIIIIGIJJJFIIJJJJJJJ
@7254284/1
attttttagtgaacctctctaacgtctttatagaatgtcaatgttattct
+7254284/1
?@?BDDFFHFHFHIIIIJJJJIIJGGHGIGIIGJJJIGIIJJJJIJJJIJ
@7255149/1
attttttatatagtgccccgatgatatg
+7255149/1
?@@ABDDDBFHB?GDFFGGIG18C?<::
@7255150/1
attttttatatagtgccccgatgatatgatatgtatttattatattgtga
+7255150/1
=1:BBDDFHHHHHGIHIJJGGGIIGJIFHIJIIIIIIJIIJIJJJJJIJJ
@372903/1
aacggaacgcccggagcggctgatatcaccaa
+372903/1
@@@DDDDDFHHHHIIIIIIIED;8??<4BFCD
@1079833/1
attaggcactagttattaattataatcatcaatattatctatcgatactg
+1079833/1
=?1A?D?DFDH<FGBBHGIFIIEHHAGGEHIFHGCFHGGHEHGIIGGHCA
@1079834/1
attaggcactagttattaattataatcatcaatattatctatcgatactg
+1079834/1
@@<BD8DD?C?FBF<AC4CIHIIIIGHGCHCHIEHIGIEHGEC@GCHHII
@7257438/1
attttttcggaaaaaagtgagtttaggatatcttacgttctggcaacatc
+7257438/1
::144BDFHHGHHJJJIGHGIIHJIJJIJJIJJIIJIIJJJIIIJGIJJI
@3828011/1
ctttcttcgatcttccggttccggtggccaccagatcgttgttaaggaac
+3828011/1
:B1=BDFFHFHHHJIJGIEGHJGHEIJIJJJJIJIIIJHIJIIGGIGIJI
@3828012/1
ctttcttcgatcttccggttccggtggccaccagatcgttgttaaggaac
+3828012/1
@@BDFFFFHFHHHJJJIIGHIIJJHJIIJJIJJJJIJJJIJJJIJJIJJJ
@8028099/1
cattatcactttttgttgccgtgtgcccttgagaaatttgctgcctcaaa
+8028099/1
@@@BDEFFHHHHHJJIJJJJJHJIJJJJJJJIJHJJJJJJIJJJJJJJJJ
@6603475/1
actaaagttaaccagacaaagcacctatcgaatcgaatattagtagcaag
+6603475/1
CCCFFFFDHHHHHJJJJJJJJJJJIJIJJJJIJIIHGHGGIG>?DFCFGC
@5232063/1
tagaacccgaaaatgtggatttacaaaatttaaatagggaatatgaa
+5232063/1
BC1DDFFFHHHHHIIHIJHIJJJJJJJJJJJJJJJJJJJIJJJJJJJ
@5233802/1
tagaatgaagtgaaagtcgaacgttcttctgggcttttcctgctttttta
+5233802/1
@@@FBBDDFFCFDHIHAEEFIGGIG9EAEA>FE<FDDF>F>B9F@GHGI2
@4597771/1
ggtcacttttcgcgcaaaggtaaaat
+4597771/1
???DDDDDDDDDDEE@EI9?1?EEIA
@4598711/1
ggtccaaatcgagggcgccatccacgagccaatcttccgctaccgcgtgt
+4598711/1
?@:=DDFFHHGGFIIIIGGIIIIIIIIIIIIIIIIIGGEGFGIHHGF<BB
@6606912/1
actcaattggcgcacattcagcaggttttttaacagtttgaaaaccttga
+6606912/1
B@BFFFFFHHHHHJJIJJJJJJJJJHIJJJJJJJJJIJIJJJJJJJJJJJ
@2457766/1
ccgtcagcgtcctccaggagttgctgagccgtcgcgg
+2457766/1
=?;4=BDDHDHHDHHGGGCHFHGIIGEBGEAFFHDHI
@3831159/1
ctttgacattgcttgtggtcacttttcgc
+3831159/1
::?D:2==AF<??GF<ACFF<<BD@3CDG
@3831160/1
ctttgacattgcttgtggtcacttttcgcgcaaaggtaaaatcgttctag
+3831160/1
=@@D7==?BF<BFH9EGFAFGFDHE<?FHGEBHG<D0BDHH<DFBBG@D=
@3831161/1
ctttgacattgcttgtggtcacttttcgcgcaaaggtaaaatcgttctag
+3831161/1
??:A?ADBFF?D?EBCFGHCEGGHIGHIIDGFHAHH9B@FGBBB88CBG@
@3831162/1
ctttgacattgcttgtggtcacttttcgcgcaaaggtaaaatcgttctag
+3831162/1
BC@FFEFFHHHHHJJFHIGIIJJJJJJJJIGHIJGJ<GGHJAFGBGGHGG
@3832672/1
ctttgagcaaccagtaccagttgcttccactccggctactcttactctat
+3832672/1
=1:DDDFFHHHHHJEGIIJJJJJJJJJJJJJIHJHJJCGGJJJJIJJJIJ
@3832673/1
ctttgagcaaccagtaccagttgcttccactccggctactcttactctat
+3832673/1
BB@D1ADFHHHHHJGHIJJJIJJJIJJJJJJJJIJJJJJJIJJJJJJJIJ
@1758057/1
cacctatcgaatcgaatattagtagcaagatccgagatgtggtacacgac
+1758057/1
@@@DDDDDFFHHHGFH@A?C:<<A?@FHBD>EGF@@D;B4?FBFGEGB@@
@5237745/1
tagaggttgtacccaaacttttcggggtgcaatcttcttttccggaaaat
+5237745/1
@<<=DDDFHFHHGJGIGFHIIIIIGIE:@BGHIJIJJIIEHJJJJGEHIG
@4602868/1
ggtgaacacatactttattcgtcatcgctccccacgagcgtttctttagt
+4602868/1
CCCFFFFFHGHHHJJJJJJJJGIJJJJJJJJJJJJJIIIJHHHIJJJHGF
@5920934/1
tttgccgtattttattttgtaaggtgaggtatttgtacatgaagttgtct
+5920934/1
CCCFFDFDFFHHGGIIJJJJIGJJCGHHIAEGIJIGIIJJJIIJIIJHII
@4603553/1
ggtgaatatataactgacatgtttcatatgtagaacgaattttgtgcata
+4603553/1
@@@:BDBFHGFFHGIJJIIIJJJJJJJIIIEHIJJJIGHIIJIEGEHIJH
@4603554/1
ggtgaatatataactgacatgtttcatatgtagaacgaattttgtgcata
+4603554/1
BBBADFFFHHHGHJJJJJJJJJJJJJJJJJIIJJJIIIIIJJJJHIJJJI
@3836908/1
ctttgcatcaaataaatgctcccttttcacaatataataaatacatatca
+3836908/1
CCCFFFFFHHHHFJJJIIJJJJJJJJJJJJJJJJJIIJJJJJJJJJJIIJ
@7263271/1
atttttttatcgatctggcttcaatgtttgaatgatgattatataacgag
+7263271/1
CCCFFFFFHHHHGJJJJJJJJJIHIJJJJJJJJJIJJJJJJJJJJIJJII
@2460684/1
ccgtgaagtggtccgtgccccttgcggttaccccttctgttgggatgggg
+2460684/1
?=<=?DDDFHHDFIIHIIJIJJIIII>GIIJIBHIJJIJIIJIDHIDEGG
@3167892/1
ctccgacggaagctatacaagtggtcgatattgttttacgttgtgctcct
+3167892/1
CC@DFFFFHGHFHJJGIIJJJHIIFHEGIIJJEIIJJJIIHJIGJFIGIJ
@2461802/1
ccgtgccccttgcggttaccccttctgttggg
+2461802/1
=??4=@DDD:C3?8E<C@EFII8C:99:D9CD
@6609026/1
actgaatcaaaaaattctccatcgttacaataagttattcggacaagtta
+6609026/1
BB@ADDFFHHHHHJJJJJJJJJJIHIJJJJJJJJHIGJJJIHHGJIIEHJ
@6609144/1
actgaatgtaattttttatatagtgccccgatgatatgatatgtatttat
+6609144/1
@@@=ADDDFHHHDGGIJIGIJJJHHIIGGJGDGDHF>?9DGBBBGIGIJJ
@8031620/1
cattgacattctataaagacgttagagaggttcactaaaaaatattagga
+8031620/1
@@@DDFFDFHHHGBEGICEFFCDGIIIIGDF<FHEGHGDFIIEGGHIIII
@5240262/1
tagatttcgaggcaaattgattgatttgcccagcacaaacttggaga
+5240262/1
@1:ADDFFHHFDFJJJJJJJJJJGIJJIJJJJGIGIJIGIJJJIGHI
@5240263/1
tagatttcgaggcaaattgattgatttgcccagcacaaacttggaga
+5240263/1
BC?DDFFFHGFHGJJJJJGIJIJIIJJJJIIGHJIIJJIIJJJJIIG
@6613041/1
acttatgctgcttggtctttgttcacaatcgctataaagccaaatcacta
+6613041/1
@@:BDFFFHHHHHJJGHIJJJJJIJJJJJJJJJJJJJJJIJJJJJIJJJJ
@6613347/1
acttcatgtacaaatacctcaccttacaaaataaaatacggcaaagagaa
+6613347/1
?@@=BDFFHHHHHJJJJJJJJJJJJIJJJJJJJJJJJJJIJIJJJJIJIJ
@8035462/1
catttagctgcggccagaggcaaagtctacatagaacccgaaaatgtgga
+8035462/1
@@@DDFFFHHHHHJJGGAGIGJJJJFHIJJJJJIJJJJJJGIJJGIFHIH
@8036137/1
catttatgtgacataatttgcgacatttgacgtacggttcaagtag
+8036137/1
:114=DDFFHHHHJJJJJJJJJIJJJJJJJIIHHIJJGHGGGF?B?
@6614218/1
acttgctggatctcttggtcggaaaagtaacgcccgaacaagccaatcag
+6614218/1
@CCDDFFFHHHHHJJJJJIIJJIJJIJGHIJJJJJJIGJIJJIJIJJJJJ
@6615190/1
actttgcatagaattagtggtttttttctaaaatcaatttacatattatt
+6615190/1
BCBDFFFDHHHHHJJJJFHIHJJJJJJJJJJJIIJJIJJJJIJIIJIGIJ
@5244947/1
tagcgatctcctgcaagaactgaacaaagttgaagtccttggcgttgaag
+5244947/1
@?<?;@DDHHFDDBGFHGGGEEG>EDBGE:C<CGD?9DHIADAF@F:;F?
@5244948/1
tagcgatctcctgcaagaactgaacaaagttgaagtccttggcgttgaag
+5244948/1
@CCDFFFFHHHGHJJJJGIGBFHJJJJJJFHEHH@FGHIJIJJJIJIIIH
@1762311/1
cacctttatatatgtcacattttgtggttctttaacgaaatgtcaagagc
+1762311/1
@@@DDEFDHHAFHIHIIJJIGEHIGGIJIIJIIJIJJEHGGIF4BGGGHE
@5246111/1
tagctgcaccagcatctaattcacactgtttttgtataatagatgcctta
+5246111/1
CC@FFFFFDFHHHJJJJJJJJJJJJIJJHIJJJJHCFGAFIIDIIJJIJI
@5246112/1
tagctgcaccaggcattggtggcgattggtcaatgttttttcttcgatgt
+5246112/1
@@<DDDDFHHHFFIJDIIIHGICHH>GGIDFCECHGGIGDIJJIJJIIJI
@3839101/1
ctttgctttggtcactttacgcgcgaaaaccattatgttttacta
+3839101/1
:1:D4=ADHDHCF@FHGEEGGI>EGB6DDHHHGGBGABFHIEEDH
@1763400/1
cacctttttcactcaaccatagctttctcagcgtg
+1763400/1
@CCFFFFFHBHHHJJJJJII?FGHIJIGGJIJJFF
@1763401/1
cacctttttcactcaaccatagctttctcagcgtg
+1763401/1
BCCBDFFFHHHHHJJJJJGIJJJJJJJJJJJJJC0
@1763402/1
cacctttttcactcaaccatagctttctcagcgtgttt
+1763402/1
@@@BDDFFF<AHBBGGBHIIIGGIHHHEGFHIIG:1CD
@4612738/1
ggttagaaacaattggtgattcttttttaaaatatgctataacaaattac
+4612738/1
=?B4=BDDHFFHHJIIAGHHIIIJJJJJJJJJJJJJJJJJGIIJJJJJJI
@3844927/1
ctttgtctggttaactttagtgggaaggtttaggtatttgtggtatctgt
+3844927/1
CCCFFDFDFH?DCHEGIIDHHGIIGIIIAEHFGH:?GHIC?DH?DGHHIG
@1092287/1
attattcctcgaaatcaataactcgacaaaaattgttcccttttgagcta
+1092287/1
@CCFDDFFHHDHFIGGIIIIJIIJIIJJIHHIJIJFGHHIJJIGIGIHHI
@1092598/1
attattgatttcgaggaaataatacgaacttcaattacacaaattagtac
+1092598/1
@CCFFFFFHHHHHIJJIIJJIJJIIJHJJJJJJJJJJJJJJJJJJJJFHI
@2464299/1
ccgttacttcctcaagcgctggtaacgctttatcgggttctgctaagtgg
+2464299/1
@@<DDDDDDHHGHBHGAFECHAAFHIGIIEHIIGCGGFHFEGCCHHI=B<
@2469566/1
cctaaaccttcccactaaaattaaccagacaaagcacctatcgaatcgaa
+2469566/1
CCCFFFDFHGHGHJJGJJJ@HIJJIJJJIJJJJJGIIIJIJJJJJJJJFH
@2469792/1
cctaaactcacttttttccgaaaaaatatcgcaatagctcaaaagggaac
+2469792/1
=;1=DEFFHHHHHIIIIIIIIIIIIIIIIIIIIIIIIIIIIIIIIIIIII
@2469793/1
cctaaactcacttttttccgaaaaaatatcgcaatagctcaaaagggaac
+2469793/1
@?8DDDDD?C?DFHIII@FBGHGGIICGIGGIGIDFHBCGIIGIGHGCEA
@2469794/1
cctaaactcacttttttccgaaaaaatatcgcaatagctcaaaagggaac
+2469794/1
CCCFFFFFH4CFHIJJJGIIIIJJJJGGIJJIJJJJJJJJIJJJJJJGHJ
@3182496/1
ctcctcaacaacaacaacccacttggggcagacaaacagctccacaacag
+3182496/1
@B@FFFFFHHGHHIJJJIJJJIIHJJJIJJJJIHJIIJJJIJJJIJJJJF
@1764225/1
cacgaaaggcagttcaccatcgcttgtcatgtgttgaaattccgcgaaat
+1764225/1
CCCFFFFFHHHHHIJJJJJJJJJJJFHIJJJJIJJJIJJIIJJJIJIHHI
@4614838/1
ggttctttaacgaaatgtcaagagcataaagtatgtctagaacgatttta
+4614838/1
@B@DFFFFHHHHHJJJJHJIJJIJJJJJJJJHIJJJIIIJJJIJIJJJJJ
@8043681/1
ccaaaacatgaccatgatgcactcggccggaccgattcagcccccaccaa
+8043681/1
CCCFFFFFHGGHHJJJJIJJJJJIIGIJJJIJJGHIJJJIEIGHFEFFFC
@6624840/1
agaaaatttgaaaagtatcatgagttttgtgattctccgaagag
+6624840/1
@@7BDDBDHDBFHIEFHED?FE<EH>B<?GD9AF@FGGD@?DHB
@389859/1
aagaaactaagcaggagatcgccgaggaaaattatcctccttcgaacacg
+389859/1
CC@DFEFFHHHHHJJJJIIIJJJJJJJJIJJJJJJJJJJJJJJJIJJJJI
@1772118/1
cacgagccaatcttccgctaccgcgtgtt
+1772118/1
@@@DDDDDFHHHHI:CEB:FBD@GA???B
@4619435/1
ggtttctctatagttttgtcatacgttttt
+4619435/1
@@@DDDDDFBFHHBGHI>CFD?CHB<CFHI
@393776/1
aagaaatcacagagccccgggcccagatggcattcatgcagaaccgatta
+393776/1
@@@ADFFFHHHHDGEFHIHEGHHIHJIJJIIGGIIEDGIJGIJEIJIHCH
@3845918/1
ctttgttcagttcttgcaggagatcgctagcgaacaatccttcgaggtaa
+3845918/1
=@@4=ADDFFFHFGJEGGFGGIIIJIIIJJJJIIIIJIJJJJJGIIJ@FH
@5936462/1
tttgtcatacgtttttgaggcagcaaatttctcaagggcacacggcaaca
+5936462/1
@CCADFFFDHHHHJJJGEGIIIGIJIIGHIIIJII?D@DBFHIIIJJEFH
@5936883/1
tttgtcgagtcaaaagcgaagaatatttgaaaatttctaatattgcgata
+5936883/1
BB?DDEFDHHGGHJJIIJDIIIJGIJJJJJJJJJJJIJJIIJJJIJIJJJ
@5937509/1
tttgtctggttaactttagtgggaaggtttagg
+5937509/1
BCBFFFFFHDFFHIIIJGCFFHJIJJJAFHCFH
@3851429/1
cttttacttcagctacttgaaccgtacgtcaaatgtcgcaaattatgtca
+3851429/1
@@@DDDDDHBFFHGGIGIEHIIIIFHIICHDHIIFDHIIIIIIIGIIIII
@2473405/1
cctaataatagtgtattacctctaaagctatctactcgttatataatcat
+2473405/1
CCCFFFFFHHHHFGHJJJJJJJJIJJJJIJJJJIIIJJJJIIIJJJJIJJ
@3854564/1
cttttcatgattttgaggtactcgagggcatgatgagcagccgagccctt
+3854564/1
?@<:4ADBDFFHHI?CDBAECHCHGEIGIGGGHHE<ECGIIIIGBGBHDE
@6630315/1
agaaattagaagagcaagagattacttctctgcaaagtaaagcggctgta
+6630315/1
CC@FDADFHHHHHJJIJJGGGIJIJJJJIJJIJJIIJ?DGIIIIJIIJHI
@6635401/1
agaacgaattttgtgcatacaaaaatagtaaaaagtcgaagtctttcgag
+6635401/1
?;;B10=A2<??4C:FGFF@FFBAFGH>?BGGIIEG@BG=BFFCDDCD?3
@6635721/1
agaacgtaagatatcctaaactcacttttttccgaaaaatatcgcaatag
+6635721/1
@@7;BDDDHGDHGIGIIIIIIIIGGIIIIIIIHGGIIIIIEGHGIIIIII
@1775012/1
cacgattcataaaagtaatataaccttagatttcgaggcaaattgattga
+1775012/1
@@@FDDFDDFHHGIG:AFFHIGHIIJIJJIIJIJDHGEG@HIJIIJJIIH
@1775013/1
cacgattcataaaagtaatataaccttagatttcgaggcaaattgattga
+1775013/1
@@@FFFFFHHHGHJIEHIIIJIJJJIJIJJJJJHIIGGIIJGHJIIIJJH
@1775014/1
cacgattcataaaagtaatataaccttagatttcgaggcaaattgattga
+1775014/1
@CC?BDFFDHDHHJFAEFGIJJIJJJJJIJGIJJABAFHCGIIIJGIGHG
@5263300/1
tataatcatcaatattatctatcgatactgaatgtaattttttatatagt
+5263300/1
@@CFFFDDHHHHGIIGCICCIHIJA?AFHIJHHIFHCGIEHFHHEIG>BG
@1776317/1
cacgcacgcatttttaaatttaaaaatttattcaagtcaaaaataatatg
+1776317/1
CCCDFFFFHGHHHJJIJIJJJJIJJJJJJJJJJJIJHIIJJJJJJJIJJJ
@1776318/1
cacgcacgcatttttaaatttaaaaatttattcaagtcaaaaataatatg
+1776318/1
CCCFFFFFGHHHHJJJJJJJJJJJJJJJJJJJJJIJIJJJJIIJJJJJJJ
@4629333/1
gtaaaagtgtgctcaattggtttatcctctactgtacaactgtttacctg
+4629333/1
@@@DDDDDH<DDB?<CBG>GAFH@FEHGHHHIHDEGHGHIGIDHHH?G@?
@4629334/1
gtaaaagtgtgctcaattggtttatcctctactgtacaactgtttacctg
+4629334/1
CCCFFFFDHHHHHJJJJJJJHIJJJJJJIJJJJJIJJJJIIJJIJJJJJJ
@4629335/1
gtaaaagtgtgctccattggtttatcctctactgtacaactgtttacctg
+4629335/1
CCCFFFFDHCFHAEHBAGBG?CGCHGHGIIGIHIHGGHICGHDHHHIIIC
@6637326/1
agaagaaagctatacagtagtcaaatttgtatccattatcactttttgtt
+6637326/1
?@<DDDBD<BDFBDGEEH>:<ADFHEAE?<CEHDHGIGEHIEDBFGHB@F
@3855376/1
cttttccggaaaatgctcgaaaactcaattggcgcacattcagcaggttt
+3855376/1
=?:AADFFHGHHHJJJJJJJJJJJJJJJJJIJJJJJJJJJJJJJJJJGIJ
@3855377/1
cttttccggaaaatgctcgaaaactcaattggcgcacattcagcaggttt
+3855377/1
@?@DD?D?F<DFBBHIGGII3EHGADAGAG><GA@?F>C>FHHIIDA=@C
@3855378/1
cttttccggaaaatgctcgaaaactcaattggcgcacattcagcaggttt
+3855378/1
B@BADDFFHAHHHJJJIIIJJJJJIJJJJJJJIJJGIJJJJJJJGIJ@GH
@3855379/1
cttttccggaaaatgctcgaaaactcaattggcgcacattcagcaggttt
+3855379/1
BBCADDFFHHHHHIJJJJJJJJJJIJJIJJJIJJJJJIJJJJJJJJJCHH
@1102206/1
attcacttctttaccggcatagcctaatctgggagggggcaagattctgg
+1102206/1
BCCFFFFFHGHHHIJGHIIJJJIJJJIIJJJJJIJJIJIGIIJIHHHGHH
@1102996/1
attcagcaggttttttaacagtttgaaaaccttgataaatgaaagaaatt
+1102996/1
;B=DDFFFHHCFHIJJJIHHGCFIGIIIJJIJIIGIJJIIIJJIJIJJIF
@1102997/1
attcagcaggttttttaacagtttgaaaaccttgataaatgaaagaaatt
+1102997/1
?@<1??AAD;CFDIIFIIE<>9AF>FFFFBECF?DFF<4?B??F9BDF<<
@3857450/1
cttttctttgacattgcttgtggtcacttttcgcgc
+3857450/1
@@@DD;?DF84DF@G@9@F3<<F<A?CHHHI<?EF8
@1104431/1
attcataaaagtaatataaccttagatttcgaggcaaattgattgatttg
+1104431/1
@CCFFFFFHHHCFHIIJJJJJJIJIIJJJIJJIGGIJGIJIIJJIGIIJJ
@3858001/1
cttttgagctattgcgatattttttcggaaaaaaag
+3858001/1
=:=DD==BDC?FHGGBABDGHIIIICFIEHIIIII:
@3858002/1
cttttgagctattgcgatattttttcggaaaaaagtgagt
+3858002/1
@@@DDD;;<?F>D9F6EE6ECFEEB9C>1?DBBGD08=<8
@3859326/1
cttttggatcataaatgccgtcctcttctaacagctttaatgcattgtat
+3859326/1
1?14=?D>>CB?FEG>BAFGIGGGH?EB@AB@DHCHEGGGHAEHEFEII>
@3859327/1
cttttggatcataagatgcagtgactgccgccacactcggtatatgttgc
+3859327/1
:11=DEDDHHHHHJJJJJJJJIJJJJJIJJJJJIIJJJJJFHIIJJIIJI
@3861758/1
ctttttactatttttgtatgcacaaaattcgttctacatatgaaacatgt
+3861758/1
??@DDDA;ADDHHII1:A??BBHFHIIAHE=;CDFHGHCBG<FHHIGHGF
@3862425/1
ctttttcactcaaccatagctttctcagcgtgtttaatttc
+3862425/1
@@CFFFFDHHDHHGIGGGHIIJJIJJJJIJHH<DH<CDGI4
@3862426/1
ctttttcactcaaccatagctttctcagcgtgtttaatttctttcattta
+3862426/1
:=1=ADBBC=CAFBH:<CCCHIIGGFCEGG?C:CG4CCFH?BGH<4?GH9
@1777337/1
cacgcatttttaaatttaaaaatttattcaagtcaaaaataatatgtaaa
+1777337/1
CCCDFFFFHHHDHHJJJJJIJIJJJJJJJJIJIIIIJIGIGJJIJJGIJI
@3195631/1
ctcgaaaactcaattggcgcacattcagcaggttttttaacagtttgaaa
+3195631/1
@@CDFFFFGHHHHJJGEEGHIIII@GEGHIII?FFHJIIIJIJGEIIGGG
@3195632/1
ctcgaaaactcaattggcgcacattcagcaggttttttaacagtttgaaa
+3195632/1
BCCDFFFFGHHHDIJIJJIIIGGEHGIJIJJJBBDHJJIJIGIBFFGEGG
@3195633/1
ctcgaaaactcaattggcgcacattcagcaggttttttaacagtttgaaa
+3195633/1
CCCFFFFFHHHHHIJGIGIJJJJJJIJJJJJJHIIJJJJJIIJHHJJJJI
@5273272/1
tatcaccaatcaggtggtgacatcgttcgatgacaaagtgatgggcaatc
+5273272/1
@CCDFFFFGHHHHEBFG:F@GIIJIGIIIICIJJJJGGDFGIJCHIJJIJ
@5273514/1
tatcacgattcataaaagtaatataaccttagattacgaggcaaattgat
+5273514/1
BC@?DEFFHHHHHJIJJGAIHIJJJJJJJJJJJJIIJJJIIIIGIJJIII
@5273515/1
tatcacgattcataaaagtaatataaccttagatttcgaggcaaattgat
+5273515/1
@8BBDFFFHHHHHIJJJJFJHIJJJJJJIIJIIIJIJIIHGGIJFHIJIE
@3196834/1
ctcgaaagactttgactttttactatttttgtatgcacaaaattcgttct
+3196834/1
?@@D?BD@:CFDHH<FDHIIIIGGIAHIIIGIGBEHFHHIIIIEBGBHHI
@3197342/1
ctcgaaatcaataactcgacaaaaattgttcccttttgagctattgcgat
+3197342/1
=1:?DDFFHHBHFGHIJIHIGIJJEIEGIGGGIIJJJGGIIIGGIJJJII
@3197343/1
ctcgaaatcaataactcgacaaaaattgttcccttttgagctattgcgat
+3197343/1
@@@7DDDDBFHBFHH@BAGGGGIIIGIGFGHIGGGIIFHGGIGCFGGII@
@3197344/1
ctcgaaatcaataactcgataaaaattgttcccttttgagctattgcg
+3197344/1
@@1ADDDDDFD><AFGABGCHGGI>DDH99?EHGH>GF1?F4BF<09@
@3197345/1
ctcgaaatcaataactcgataaaaattgttcccttttgagctattgcgat
+3197345/1
@@@=BD=DFFHD?BFBBFBDHBHE@EHHHFFGH@>FHDAC>:?GDECEEE
@3197346/1
ctcgaaatcaataactcgataaaaattgttcccttttgagctattgcgat
+3197346/1
@@@DDFFFHHHHFIIJJIJJIJJGFGGIJJCGCGIIJI?EFHDHGCHAED
@3197347/1
ctcgaaatcaataactcgataaaaattgttcccttttgagctattgcgat
+3197347/1
@@@FFFFFFFHHHJJJIJJIJIIGEIJJEDFGGGEIIGIIHIHIDDGHGI
@3197348/1
ctcgaaatcaataactcgataaaaattgttcccttttgagctattgcgat
+3197348/1
@CCDFFFFHHHHHJJJJJJJIJJJJJIIJJJJJIJJJIIJIJIJJJJJJI
@3197349/1
ctcgaaatcaataactcgataaaaattgttcccttttgagctattgcgat
+3197349/1
B1=BDFFFHHHHHJJJJJJJJFHJIJJIJIIIJIJJJJIFHIGHIIGIIG
@3197350/1
ctcgaaatcaataactcgataaaaattgttcccttttgagctattgcgat
+3197350/1
BCC?DFFFHHGHHJJIJGGIJJJJIJJJHIJJJJJJJGDGHJJJJJJJJI
@3197351/1
ctcgaaatcaataactcgataaaaattgttcccttttgagctattgcgat
+3197351/1
CC@DFFFFHHHHHJJJJJIIJJJJJJJJJJJJJJJJJJJJJIJIJJJJJI
@3197352/1
ctcgaaatcaataactcgataaaaattgttcccttttgagctattgcgat
+3197352/1
CCCFFFFFHGHGHJJJJIGIJJJJJIJIIJJJJJJJJIIJJJJJJJIJJJ
@3197353/1
ctcgaaatcaataactcgataaaaattgttcccttttgagctattgcgat
+3197353/1
CCCFFFFFHHHHHJJJJJJJJIJJJJJIHHHJJJJJJJIJJIJJJJJJJJ
@3197354/1
ctcgaaatcaataactcgataaaaattgttcccttttgagctattgcgat
+3197354/1
CCCFFFFFHHHHHJJJJJJJJJJJJJJJJJJJJJJJIIIJIJIIJJIJJJ
@3197355/1
ctcgaaatcaataatgcaatgtgtttaaatttttgtcgagtcaaaagcga
+3197355/1
BCCFFFFFHHHHHJGJIIJJJHIHIJIIIJJJJJJIIIJIHIIGIIFIIJ
@3197356/1
ctcgaaatcaataatgcaatgtgtttaaatttttgtcgagtcaaaagcga
+3197356/1
CCCFFFDFHHHGGJIIIIIIJHHJJJIJIJJJJJJHIIJIIHJJJIIIII
@399097/1
aagaactattatttttttttttttatttttcatcacagtgatgtttgttt
+399097/1
@@C?DFFFHHHHHJJJJJJJJJJGGHIJJ@CC@E@EAEAAEDCDFDCEEC
@1779114/1
cacgctgagaaagctatggttgagtgaaaaaggtgggaaatgttgactgt
+1779114/1
BC;DDFFFHHHHHJIJJJJIJIIIFHGIJJIJICGGIJJIJJGIIJIIII
@1780093/1
cacggaaatctaccgacagagaggttatccttgggggaagaagccaaatt
+1780093/1
@@@<BADDFFFBD@FFFEFCBGI;1:CCDFGBGF;@FFI@C=F>ACEEEE
@1780934/1
cacggaccacttcacggaaatctaccgacagagagg
+1780934/1
?@@BDDF?FHHDDGGGHEEHAEHGII@GFGF@GAHG
@1780935/1
cacggaccacttcacggaaatctaccgacagagaggttatccttggggga
+1780935/1
BB1DDFFFHHHHHJJJJJJJJJJJJGIJIJJIIFIIFHGIJIJJJIJJHF
@2483544/1
cctatggcaattccatataatctagttacacagcatagtatccctgataa
+2483544/1
??@1BDEFGFFHHGIIGIIIIC@HEHIIDHFIIIHIIIIIIGHIGGGIGG
@4632828/1
gtaaaatcttgcttcatgattgaaaatttgcaaggtttggaggagttgta
+4632828/1
<?@DDDD>FF4<:A?EEGCDBEEGCHBEHHGGCCEEGGH<C@G;?0:BFH
@4632829/1
gtaaaatcttgcttcatgattgaaaatttgcaaggtttggaggagttgta
+4632829/1
@??DFFFFHHHHHJIGIIIJJJJJJJJJIJIJHIIHGGIJJIJHIHIJHH
@4632830/1
gtaaaatcttgcttcatgattgaaaatttgcaaggtttggaggagttgta
+4632830/1
@@?DDDDDAFDDAGG@EFAIHC>HIGIGHEHGIII@GGGIGGG?DDDGHI
@4632831/1
gtaaaatcttgcttcatgattgaaaatttgcaaggtttggaggagttgta
+4632831/1
@@@BDFFFHHHHGJJJGGGIIJJJJHIIJJJIIJJFHIJIIIJHIDHHGH
@4632832/1
gtaaaatcttgcttcatgattgaaaatttgcaaggtttggaggagttgta
+4632832/1
@@@FFFFFGHGGHIEGGGIEFGGIGGHIGEHEGIICFHHIIIGG=?DF?D
@4632833/1
gtaaaatcttgcttcatgattgaaaatttgcaaggtttggaggagttgta
+4632833/1
@C@ADFFDDHFFFIJJJJHJHHIIIJJJJJJJIJIGHIJJHIJGHBDGGG
@4632834/1
gtaaaatcttgcttcatgattgaaaatttgcaaggtttggaggagttgta
+4632834/1
BB;DDFFFHHHGDHGHHIEIJIJJJJJJJJJJJJJEHIJJDGIFHFGIHG
@4632835/1
gtaaaatcttgcttcatgattgaaaatttgcaaggtttggaggagttgta
+4632835/1
CCCFFFFFHFFHHJIIHDHJIIIIIJJJJEIIJJIEGGGIHGIFIHHGEH
@1783767/1
cacggattttatcaatcggccattcgagg
+1783767/1
CCCFFDFFHHDHFEIHJEGHIIEFGHG@C
@1783768/1
cacggattttatcaatcggccattcgaggct
+1783768/1
@@;DDDDFHHGHHJJIIIIJJIJJJJIGG03
@6643006/1
agaagatgtagaagttcccaaagccttaggagatgtctttgaatccgtag
+6643006/1
C@@DFDEFDFFGHGHHIIGGIJDGIIJIIGIEEHIIGIIBHIHIIGIGIG
@8057234/1
ccaaaccttgcaaattttcaatcatgaagcaagattttacctgaacaatt
+8057234/1
@@@DDFFDHFDHHIIHJJHHIHIJJIFHHIGIGIIGGJJJJJJIIIIJII
@8057235/1
ccaaaccttgcaaattttcaatcatgaagcaagattttacctgaacaatt
+8057235/1
CCCFFFFFHHHHHJGIJJIIIJJJJJJJIJJJIJIJJIJJJJJJJJIJJJ
@1113729/1
attcgataggtgctttgtctggttaactttagtgggaagg
+1113729/1
@@@BDBDDFH<<ABGIBEHHGEAC@HDHIIEFADEGCEHG
@1113730/1
attcgataggtgctttgtctggttaactttagtgggaaggtttaggtatt
+1113730/1
?@=BD>DFFFADFACDGDFHHGCDBGHIEIIHI@DFAFFI?DG@DEHIBG
@1114881/1
attcgattcgataggtgctttgtctggttaactttagtgggaaggtttag
+1114881/1
=@1ADDFFHHHHHJJCGHJIJJIIJIIHHIJJJJJJIIJJJJIJJBGHHH
@1114882/1
attcgattcgataggtgctttgtctggttaactttagtgggaaggtttag
+1114882/1
BBCFFDFFHHHFHJJCFGIIJIHIJJJJJIGHIIJIGFHIGIJJEGHHEI
@1114883/1
attcgattcgataggtgctttgtctggttaactttagtgggaaggtttag
+1114883/1
CCCFFFFFHHFHHJJEGHJJIIHJIJIBHHIJJJJIJEGFHIJIJ?FGCG
@1116374/1
attcggacaagttataccgaataaaaaaggaaaactaaaggatttctcaa
+1116374/1
?@:4ADFDHFGFHIIJJJIIJJJIGFIGIJIJJIGGGJEHAHIJIGJJIF
@5945729/1
ttttaaatgaaaaacgtatgttgtttacttcatttgaatctatggaagtt
+5945729/1
CCCFFFFFHHHHHJJJFIIIJIJJJJJJJJIGJJJJIIJJJJJJIHGGHI
@4638186/1
gtaaacagttgtacagtagaggataaaccaatggagcacacttttacttc
+4638186/1
@C@FFDDFCFFAFHEGACCIIFBHGGEHGGBDG@>GHGIIIIHGEHIGFG
@4638187/1
gtaaacagttgtacagtagaggataaaccaatggagcacacttttacttc
+4638187/1
CCCFFFFFDHHHHIJJHEHHIIGHGGIJJJJJJJHJJJJJJJIJIJJIII
@4639741/1
gtaaacgtcagtttgcgtttcaatgcatcgataagac
+4639741/1
@@@DDDDBC::<DG<4C<EFDEH>FEBBE??DCFADF
@4639742/1
gtaaacgtcagtttgcgtttcaatgcatcgataagacgaatggtaaagct
+4639742/1
CCCFDFDDHFHHHHB>GFHIJGIIGHHIIJDCHGGEHGIIGIJFFHIHJJ
@5276912/1
tatcgatgcattgaaacgcaaactgacgtttactcttctaatgtcaaaca
+5276912/1
@<8BDFFFHHHHDIJJIGIIJJJJJIIBHHG=BB>?DBDBAFE<DGHGGG
@5276913/1
tatcgatgcattgaaacgcaaactgacgtttactcttctaatgtcaaaca
+5276913/1
@@@DBDDFFDHFFJGIHHIHGIJJFIJJDFC;GBGHBHGIGHI<GIGGFG
@1791179/1
cacgtaggttacctcgaaggattgttcgctggcgatctcctgcaagaact
+1791179/1
BCCFFFFFHHHHHIJJJJIJIJJJJJIJJIIJJJIDGIJJJIGIJJJJJJ
@5277959/1
tatctactcgttatataatcatcattcaaacattgaagccagatcgataa
+5277959/1
CCCFFFFFHHFHHGIJJJJJJJJJJGJIJGGHIIJGGGIJJJJJJJIJJJ
@3868091/1
gaaaaaaatgtcaaaattttgcaaattatgtggcattttgacatttatgt
+3868091/1
@@<BDDFFHGHHHIIJJIJIGCHGHHIJEHHGGEIJIJIIIEIIJIIJID
@3868092/1
gaaaaaaatgtcaaaattttgcaaattatgtggcattttgacatttatgt
+3868092/1
B@@FFFFFFFHHHIIJIIJJGIIIIIIIIEIGEHIIJJIGGIJJJJIJIH
@1793299/1
cacgtcttctttaagctttggcattattaccacgtcaccattgccaacca
+1793299/1
==?D4ABDAFHHFIBGGIICGGHIIIIIIIIIIIIIIIIIIIGIIIIIII
@4644254/1
gtaaagtgaccaaagcaaagacgcaataagtgatacaagaaaatatacag
+4644254/1
B@<DDFDDHHHHHJJJGIJJJJIIJJJIJJIIJIJJJIJIIJJIJJJJJI
@8058960/1
ccaaacttttcggtgtgcaatcttcttttccggaaaatgctcgaaaactc
+8058960/1
@<<DDDDFHHHHHEHGGGIIGGHGIIIIIIIIIFGGGHAHHGGGIIIIGC
@2484142/1
cctattgaaaaccttgtagtggattcctaatattttttagtgaacctctc
+2484142/1
@@@ADFFBFFHHHIIG>EFHID9EHBEC@HG>HHIJJJGBBFIJ@FGGGD
@8059402/1
ccaaagagaaggttatgaaccggcaataactttccttgttgtccagaaac
+8059402/1
CCCFFFFFHHHHBHIJJJJJJJJJJIJJIJJJJJJJIJIIEIIJIFJJJI
@2484547/1
cctcaaaaacgtatgacaaaactatagagaaaccagaattacaggaaatg
+2484547/1
@@@DFDADHFDFFFGBFGGIJJJEHGIJGGG@HDEGGFGGIGGEHAGBFG
@2485308/1
cctcaacccattacacaagacccccaaccccaacaaggaggtaaaaagaa
+2485308/1
@C@FFFFFHHHHGJGHIGCHIJJJJJJJJJJGIJJGJDGHI<BGGGGHII
@2487523/1
cctcaccttacaaaataaaatacggcaaagagaagaaaggccgatagaat
+2487523/1
?@:BBDFFHDDHHIJIIJJJIJJGIJJIEHCHGGDFEGEGIIIEHGIGGH
@2487524/1
cctcaccttacaaaataaaatacggcaaagagaagaaaggccgatagaat
+2487524/1
?@@F:DDFF?DHFHIICHGIIIIIIEHIIEIIIIIIIFIIIIIGIIIGEH
@2487525/1
cctcaccttacaaaataaaatacggcaaagagaagaaaggccgatagaat
+2487525/1
C@@FFFFFHHHHHJJJJJJJJJJJJIJJJJJJJJJJJJIIIIJJJJJJJJ
@8063127/1
ccaaatacgaactggtccaaatcgagggcgccatccacgagccaatcttc
+8063127/1
@BCFFFFFHGGHHJJFHIIJJJJJJJJIIJJIJJJIIJJIJIIJJHHHHH
@8063275/1
ccaaatagcggaccacaatatagttacgttaaaacagcagctgagattaa
+8063275/1
CCCFFFDDFHHHGJIIGIGIIIEJJIGJEHJIJHIGJJIGBHHEGEHIJI
@7285614/1
caaaaaccccaaagaattatcttttttagagatggagtatcggatggaca
+7285614/1
@@@ADFFFHHHHHGHIJIJJIIIJJJJIHIIIGGIIE<DFHCGAHGIHIH
@3204824/1
ctcgacaaaaatttaaacacattgcattattgatttcgaggaaataatac
+3204824/1
@@@FDDDFFHFHGGJJJJEGHIJJIJEGJIGHIIJIGIJJJIE?FFGGII
@3204825/1
ctcgacaaaaatttaaacacattgcattattgatttcgaggaaataatac
+3204825/1
@C@DFFFFHHGHHJJJJJJJJJJIJJJJJJJJJJJIJJJJJJJJJJJJJJ
@3204826/1
ctcgacaaaaatttaaacacattgcattattgatttcgaggaaataatac
+3204826/1
C@CDFFFFGHHHHJJJIJJJJJIJJJJJJIIGIJJJJJJJIJJJJJJJIJ
@7287338/1
caaaaacgtatgacaaaactatagagaaaccagaattacaggaaatggat
+7287338/1
@<<B?DFFHHGHDIGIIIIIIIIIIHCHGIIIIIEIIGGIGIEIEADBHI
@7287339/1
caaaaacgtatgacaaaactatagagaaaccagaattacaggaaatggat
+7287339/1
@@@DDDDA2AFHBHHHDHGIIIIGEGEGGFI=GEBGIDEIGIEIEFICEG
@7287340/1
caaaaacgtatgacaaaactatagagaaaccagaattacaggaaatggat
+7287340/1
@@@DFFFFDHHFFGIJJJJJJJJIIJIIIJIJJGFEHGIGIIGIAGHAFH
@7287341/1
caaaaacgtatgacaaaactatagagaaaccagaattacaggaaatggat
+7287341/1
@C@BDFFFDHHGHJJJJJJJJJIJJJJJJJJIJJJJJIJIJJJJJIIJJJ
@7287342/1
caaaaacgtatgacaaaactatagagaaaccagaattacaggaaatggat
+7287342/1
CCCFFFFFHHHHGJJIJJJJJJJJJJJJJJJJJJJJJIJJJJJJIJIJJI
@7287343/1
caaaaacgtatgacaaaactatagagaaaccagaattacaggaaatggat
+7287343/1
CCCFFFFFHHHHHJJJJJJJJJJJJJJJJJIJJJJJJJJIJJJJJJJIHI
@3870369/1
gaaaaaagtttatttatcatacacaggtaaacagttgtacagtagaggat
+3870369/1
?@@DFFFFFFHHBIJIJIIJJJJJJJD?EGGIIIBGIEFGIJFIIBCGHI
@5954486/1
ttttacttcagctacttgaaccgtacgtcaaatgtcgcaaattatgtcac
+5954486/1
?B1ADEFFHGHHHJJJJJIJJJJGIJJJJJJJJIHIJIJJIJJJJJIJJJ
@5954487/1
ttttacttcagctacttgaaccgtacgtcaaatgtcgcaaattatgtcac
+5954487/1
@@?DBEFFHHHGFIIJJIIIGHIGGIGGH?DCFGGIIJJIIJJJJIBDIH
@413444/1
aagagaagaaagctatacagtagtcaaatttgtatccattatcacttttt
+413444/1
@@@BDDFDHHBFDIIIIIIIABEAFDFBEEHGBEHEGGHICFHIIIHHII
@413445/1
aagagaagaaagctatacagtagtcaaatttgtatccattatcacttttt
+413445/1
@C@?DFFFFHHGGJJGGHJICHHFIIEHFHGGCHHGJIIIIJJFIGIIJJ
@413448/1
aagagaagaaaggccgatagaatgaagtgaaagtcgaacgttcttctggg
+413448/1
@@@?DDEFHHHHHJJJIJIJJJJIIJJGGIJIJFGGIJEGFFHGIDGGIE
@414182/1
aagagactctcagcttcaacgccaaggacttcaactttgttcagttcttg
+414182/1
@@<DFFFFHHDFDGIEE>HH<<GEGIGBCGEGIIIGIIGGGGCHFFHIEG
@5285571/1
tatgtctcgaaagactttgactttttactatttttgtatgcacaaaattc
+5285571/1
CCCFFDFFHCFHABEBHH<HHHIIIIGGEEHIIIIBFHIIIIIIIGIGII
@5959322/1
ttttattcggcttattgtaatattcctccatagttcttacatccttgttt
+5959322/1
?@@ABDEFHGGDHGIJIEHIIJJJJIIJJCHHIIIJIJIIHJJJJJICHI
@8066216/1
ccaaattgctctactctcaagaaatggcctccatgccgagcaagactccc
+8066216/1
;88?DDDDB:CDAAFBGFIIIIFFE?<2AFGCFCEEEBAG>FEDFE<DDE
@8067520/1
ccaacaacagcaaacgggtcgaaatgaacgtcaacaacaaagttccccac
+8067520/1
?@<1ADAD?FF>DFFIFB3<?8?DFCB>@B?DG0?DFFF;=CCFAFFEEB
@7294809/1
caaaaagggaaataaacaaggatgtaagaactatggaggaatattacaat
+7294809/1
C@@FFFFFHHHHHJJJJJJJJJJJHIJJHJIJJJJIJJIJJJJJJJJJJJ
@4654926/1
gtaacatgtgtgcttaagtggcttaccttctacttaccacttagcagaac
+4654926/1
?=:ADDFFDHHFFIIJJJHBGHIFHJIJFIGEHIIIJJHIIJIGIJJIJI
@4654927/1
gtaacatgtgtgcttaagtggcttaccttctacttaccacttagcagaac
+4654927/1
@B@FFFFFHHHHHJJJJJJJJJIJHIJJJJJJJJJJJJJIJJJJJJGIJJ
@7296264/1
caaaaagtgaacagctatcgatacacagtcatagatccaatcctataatt
+7296264/1
@@@DBD?BFFFDDHBEFI@AAGIEGHHGHG>FGHGCGDGGHGIGEGGEHE
@7296265/1
caaaaagtgaacagctatcgatacacagtcatagatccaatcctataatt
+7296265/1
@@@DDDD=CHHFHCHEEH3<FGHHIGAFHIEFIIGBB9DAFGAHGIAFGH
@7296266/1
caaaaagtgaacagctatcgatacacagtcatagatccaatcctataatt
+7296266/1
@@CFFDFDFHDDHEHIIGIIGIGIJJJIJIIGGIJJJIJIJJIIIJJIII
@7296267/1
caaaaagtgaacagctatcgatacacagtcatagatccaatcctataatt
+7296267/1
CC@FFFFDHDHHHEHIIJJJJJJJJJJJJIIJJIIJJIJJJJIJJIJJJJ
@7296268/1
caaaaagtgaacagctatcgatacacagtcatagatccaatcctataatt
+7296268/1
CCCFFFFDHHHHGDIIJJJJJJIIJJGIGIIJFIJJIGIIJJJJJJJJJI
@7296329/1
caaaaagtgataatggatacaaatttgactactgtatagctttcttctct
+7296329/1
CCCFDFFBDFFHHIJJGIJIJJIIHJJIGEGIJJEEHIGGIIJHGFHIIJ
@6654242/1
agacaacaaactccaccacaggaacctcaagcttggggtaaaccgcaagt
+6654242/1
CCCFFFFFHHHHHJJJJJJGJGJJJJJJJJJJJJIJJJ@DGIJGJJIGID
@6655244/1
agacaacttcatgtacaaatacctcaccttacaaaataaaatacggcaaa
+6655244/1
?:84=AADFD??FAAE::FCHEG>@?EFGBHF@G>@C??FED@GE?<A<@
@6655245/1
agacaacttcatgtacaaatacctcaccttacaaaataaaatacggcaaa
+6655245/1
CCCDFEFFHHHHHJJJJJJJJJJJJJJJJJIJJIJJJJJJJJJJIJJJGH
@6655246/1
agacaacttcatgtacaaatacctcaccttacaaaataaaatacggcaaa
+6655246/1
CCCFFFFFHHHHGHIIJJJJIIJJJJJJJJJJIIJJJJJJIJJJIIIJII
@6655247/1
agacaacttcatgtacaaatacctcaccttacaaaataaaatacggcaaa
+6655247/1
CCCFFFFFHHHHGIJIJIJJIJJJJJJJJJJIIJJJJJJJJJJJJJIJJG
@2490211/1
cctccaaaccttgcaaattttcaatcatgaagcaagattttacctgaaca
+2490211/1
@@??DDFFHHBHHIIIHIIEHHHHIGIIIICHGGIDGICHIHA?DHGGEG
@417754/1
aagagggactaccacacgaaaggcagttcaccatcgcttgtcatgtgttg
+417754/1
@C@DDD>DFGGHGJJIJJJJGGFFHIDEEIIGIGGIJICEFGIGHHIBHH
@417755/1
aagagggactaccacacgaaaggcagttcaccatcgcttgtcatgtgttg
+417755/1
BCCDFFFFHHHHHJJJJIIJJJJJJJHHJJJIJJJJJJIIGHIJJGIJJG
@1801702/1
cactattgacactaagaaatcacagagccccgggcccagatggcattcat
+1801702/1
@<@BADDD4C?FFEGGIIII@HGGGIECCFG@:?6?:FHCEH3CEC@FH@
@1801829/1
cactatttgccttgctctgttctctgtc
+1801829/1
??;BAB>DD<4DDEBEI@E<<<F@DFBE
@418885/1
aagagttatgcgtcaacgcttgtaaaagataggccttgttgttgaacctg
+418885/1
@@<?D=BDFDHDFDHGIIGG@EGIIII@GGHG@AFGB?DDFHIEHBFHEH
@419674/1
aagataatcagacaattaatagaaaaatgacagaaggacagacaagaaac
+419674/1
@@@DFFFFHHHFGIJJJIGIIJJJJJJJIJIJJIGIGJJIGIIGIJJJII
@3209997/1
ctcgagggcatgatgagcagccgagcccttggcttccttcggagttttgc
+3209997/1
?@@??DD@F=F?HAFBEA<A8FC8?G@DHEDGEHD>BGGACF;AHGHA>E
@3210390/1
ctcgagtacctcaaaatcatgaccaaaaagtgaacagctatcgatacaca
+3210390/1
@CCFDFDDFFDHDHJJ<ACHHIJJIIJIGG?FGGGIGGGIJGIJIGIJJI
@3210968/1
ctcgataaaaattgttcccttttgagctattgcgatattttttcggaaaa
+3210968/1
?@814=BDFFFFFEFGAGIIIIIC@FGDD>FEEFIIEIIIIFIIFBBFII
@423735/1
aagattacgatttatctagagcaactccgacggaagctatacaagtggtc
+423735/1
@@@FFFDDDHDDHIHAGGEHIGGGECB@FDGGF@BFGGGHGHHIEHHIIG
@5959483/1
ttttattgaaaaattagtaaaacataatggttttcgcgcgtaaagtgacc
+5959483/1
?@@ABDDDDHHHHGGGBEHHIJGGEIJGIJHHIJIIJBFHBGIIGFHGGI
@4660495/1
gtaagaactgtgttaaaaatgaattctcaaacggcgttaaaccttttact
+4660495/1
@CCBDFFFHHFHHHJIJIJJGIJJJCHIJIIHGGHIGIGGIAGBFHIJJF
@2498587/1
cctctctaacgtctttatagaatgtcaatgttattctaaaaagaagactg
+2498587/1
CCCFFDEDHHHFHIIJEHHGGIJIHIJJJJJJJJJGJIJJJJIJJIJJJH
@5290694/1
tattattaggcactagttattaattataatcatcaatattatctatcgat
+5290694/1
=@1=BDFFHHHHHJJJIJJJJJJJJJJJIJJJJJJJJJJJIJIJIJJJJI
@4661862/1
gtaagatatcctaaactcacttttttccgaaaaaatatcgcaatagctca
+4661862/1
=11BDDFFHHHHHIJJJJJJJJJJJJJJJJJJJJIJIJIJJJIIIJJIJJ
@4661863/1
gtaagatatcctaaactgacttttttccgaaaaaatatcgcaatagctca
+4661863/1
@@1=BDDDHHHHHIIIIBHIIIIIIIIIIIIIIIGIIIIIIIIIIIIIII
@5290835/1
tattattcctcgaaatcaacaactcgataaaaattgttcccttttgagct
+5290835/1
???4==DDHHHHHI@?:EGEDGIGGIFHIIIIIIIIIIIIIEHIIIIIII
@5291568/1
tattcctcgaaatcaataactcgacaaaaattgttcccttttgagctatt
+5291568/1
B@BDDFFFHFHHFIJJIIJJJJGCEIDHIIIIJHGIIHJIJJJIIIJEEC
@5291975/1
tattgaaaaccttgtagtggattcctaatattttttagtgaacctctcta
+5291975/1
CCCFFFFFHHHHHJHIJHIJEGIIJJIJIGGJJJJJIGFHIIJJJJJIJJ
@5292891/1
tattgatttaattttgacatgttagaatgccctattgaaaaccttgtagt
+5292891/1
@@@BDDDDDFFHBCFFGIDEGHAIDF?CHHGGEHIGBHGCCC8CFEDG90
@4664912/1
gtaagtagaaggtaagccacttaagcacacatgttacataaatgtcaaaa
+4664912/1
=:?D;ABBF?FHABGEGGIIEBHGEFHDGIGHIGGBGHGIGGCHGHIIIG
@4664913/1
gtaagtagaaggtaagccacttaagcacacatgttacataaatgtcaaaa
+4664913/1
@@@D;=DDAHHFDFHGIGIIIIIIGIIIIIIEGHGHHGIIHIIIIIIIII
@1121694/1
attcgtcatcgctccccacgagcgtttcttttgtctgt
+1121694/1
@@@?DDDDFHHHHIIIIIIIIIBE66@9?BG9009D40
@1121943/1
attcgtcttatcgatgcattgaaacgcaaactgacgtttacttttcgaat
+1121943/1
CCCFFFFFHGHHGIJJJJJJJJJJJJJJJIJIJHIJJJIIIJJJJJIIIJ
@7298277/1
caaaaataatatgtaaattgattttagaaaaaaaccactaattctatgca
+7298277/1
?1?DDDDBFFFFF<EGF?IFHHHIIFIEEEBFGFIIGEFFFIIIFFEDCE
@4669355/1
gtaatattcctccatagttcttacatccttgttt
+4669355/1
@??DDDDDCFBDFIBE<AA<<EDHG<:CE><?<F
@4671057/1
gtaatcttagtgtctttcagtcccgaataccgattctcag
+4671057/1
?=?DDD>DFHFBFAAEH>FHIGG<?FGA?FG?8C??D>??
@3882074/1
gaaaaaggtgggaaatgttgactgttgtagctgattaaggggtgtattct
+3882074/1
;81BDBDDCFB?CDH@DGFCHGIDFHI?EFGIIC9DHIIHAA8DFHGGEH
@3882075/1
gaaaaaggtgggaaatgttgactgttgtagctgattaaggggtgtattct
+3882075/1
B@BFFFFFADHHHJJJJIJJJIIIHJJIIGIIJFHHIIIJIJDGGHIIJI
@3885213/1
gaaaaataaaaaaaaaaaaataatagttct
+3885213/1
@@<DDDDDHHHHHIIIIIGE2C=487@F4@
@3885214/1
gaaaaataaaaaaaaaaaaataatagttcttcaagatatattcttcaggg
+3885214/1
@@@;BBDDDFHHHIIGGIIG@GHIIIHD@DCCHDEEHFHHHFHEEEDEEB
@3885215/1
gaaaaataaaaaaaaaaaaataatagttcttcaagatatattcttcaggg
+3885215/1
CCCFFFFFHHHHHJIJJIJGEHIGIJJIJIGGIGGFHHGHHHHFFFFFFE
@6665223/1
agactctcagcttcaacgccaaggacttcaactttgttcagttcttgcag
+6665223/1
@@@BBDDDB?A?FDDHBHHGHI=@BFGIIII@<FHG?DGGGH@FHGC@HC
@6665514/1
agactggtcccacacaacagactggtcccacacaagggcagcaaaaagg
+6665514/1
?@;BBDADHFHHH@EHEGH:FBBHFHBGI>EBGHAFDA?F@DDGHGII?
@1807208/1
cactggatcttgaattttcttttcagcacaaatgtcttttaaaggagcta
+1807208/1
B@@DDFBDHHHFFGGHIJAFHJJJJJJJJJJIIJGIIJJJJJJJJIJJJI
@2506087/1
cctgattggtgatatcagccgctccgggcgttccgttggtctgattggct
+2506087/1
BCCDDFFFHCFHHIJJJIIIJJIIJIJI<@@<FG>B>@C;C>DCHHEGDE
@3217253/1
ctcgcaaatgtagaaggcagattgttaccctccacgggtaaatcctgcaa
+3217253/1
BB@FFFAFFHFDFIJIFIGIGCFEHGIIEEIGGEGGGGIGEHICBBBF>G
@2506648/1
cctgcacacacgcatttttaaatttaaaaatttattcaagtcaaaaataa
+2506648/1
CCCFFFFFGGHHGJJJJJIIEGIJJJFHGIIJJJJJIJIIIJIGIJGGII
@4671653/1
gtaatgatgacaccaaattagaaacttatataagtgactctaataatgaa
+4671653/1
B@@FFFFFHHHHHJJJJJJJIJJJJIJJJJJJJJJIJJJJIIIJJJIIII
@5295393/1
tatttcagttaaatttaagaggcttttaaaatttaacgtttagcagtctt
+5295393/1
=?1=BDBDFFFDDEHIEGDC?EDFHIIIHIIIIGHGIGICHHEGIEFHEH
@7306267/1
caaaaatgtcaaatcatgtcaaaaccccggcgatggttcttcaagagctg
+7306267/1
CC@FFFFFHHHHHJJJJIIIJIJJJJJJJJJJJHIJBFGIIGGGEHEEID
@8076295/1
ccaacccttatcagaggaaggtgcacccagtattactttaatcaatgcga
+8076295/1
@@@FFFFFHHGHHIJJFIJEF;EGHJJJIICGIJIIJJIJFIIGIIIEHI
@7309449/1
caaaaatttaaacacattgcattattg
+7309449/1
?@7B=:=BBF?FA<EGICI9EEEHH>D
@7309451/1
caaaaatttaaacacattgcattattgatttcgaggaaataatacgaact
+7309451/1
=@<=DDDBF?CDDDABHIECF<BBFHI>DHGG9BGAHA>BGGGCGIHIBG
@7309452/1
caaaaatttaaacacattgcattattgatttcgaggaaataatacgaact
+7309452/1
@;=DFFFFHHHHHIIIIIIIIIIIIIIIIIIIIIIIIIIIIIIIIIIIII
@7309453/1
caaaaatttaaacacattgcattattgatttcgaggaaataatacgaact
+7309453/1
@@@BDDDDFHDHDHHBHEFHBHDBFHE>HIEHAB@8CFG<?BBFEGIBEH
@7309454/1
caaaaatttaaacacattgcattattgatttcgaggaaataatacgaact
+7309454/1
@@@DDDDDHFHHHIIBHHIGIIIBHF@HGHI@FGHIBGEHGIGIDAGHEE
@7309455/1
caaaaatttaaacacattgcattattgatttcgaggaaataatacgaact
+7309455/1
@@@DDFFFHHFDFIIJIJJIFJJIGIJIIIJIIHGHJJIJIGJJJJGJJI
@7309456/1
caaaaatttaaacacattgcattattgatttcgaggaaataatacgaact
+7309456/1
B@C:BDEFGHHHHJHIJFIJJJJJJJIIJJJJJJIJJIJJJIJJJIHHGI
@7309457/1
caaaaatttaaacacattgcattattgatttcgaggaaataatacgaact
+7309457/1
CC@FFF;DHHHHHJJJJJJJIJJJJJJJJJJJJJJIJJJJJJIJJJJJJJ
@7309458/1
caaaaatttaaacacattgcattattgatttcgaggaaataatacgaact
+7309458/1
CCCFFFFFHBFHHIIJIJJIJJJJJJIHIJJJJJJJIJJJIJJJJJGJIJ
@7309459/1
caaaaatttaaacacattgcattattgatttcgaggaaataatacgaact
+7309459/1
CCCFFFFFHHHHHJJIIGHJIJJJJJJIEIGGIIJFIIHIJJIJJJGHHI
@7309460/1
caaaaatttaaacacattgcattattgatttcgaggaaataatacgaact
+7309460/1
CCCFFFFFHHHHHJJJJJIJJJJJJIJHIJIIIJJJJJIJJJJJJIIJJJ
@7309461/1
caaaaatttaaacacattgcattattgatttcgaggaaataatacgaact
+7309461/1
CCCFFFFFHHHHHJJJJJJJJJJJJJJJJJJJJJJJJJJIIJJIJJIJJJ
@2509613/1
cctgctgaatgtgcgccaattgagttttcgagcattttccggaaaagaag
+2509613/1
:=1=BDDFHDHDFHIIIEGIIIHIHIIIIIIIIIIIIIIGIIIIGGGHHH
@7312565/1
caaaacatgaccatgatgcactcggccggaccgattcagcccccaccaag
+7312565/1
@@C1DDDFHHHDBFEHGGIIIIIGCIIIFEHIIIICCFGCHGIHHHDDE2
@7312566/1
caaaacatgaccatgatgcactcggccggaccgattcagcccccaccaag
+7312566/1
CCCFFFFFHHHHHJJJJJJJJJJJJJJJIFIIGHIJJJEGIIJHHHFFFA
@1132406/1
attgaaaaccttgtagtggattcctaatattttttagtgaacctctctaa
+1132406/1
@CCFFFFFHHHHHHIJHIIFHIJJJJJJJJJJJJJIIHIJJJJJJJJJJI
@3889461/1
gaaaaatgacagaaggacagacaagaaacatgataagatatgctgcaacc
+3889461/1
@@@ADFEFFHHBHIGIIIJGIJJJJIJHIEIJIGIIIGEGFHG>BHIGHH
@6668968/1
agagaattcacttatgaatgtggcataggttctgtcaaaactgttgcgac
+6668968/1
@@?BDFFFHHHHHJJJJJIIHHIJIJJJJHHJJJJJGJJJJJJHJJJJJI
@6669675/1
agagactctcagcttcaacgccaaggacttcaactttgttcagttcttgc
+6669675/1
@CBDFFFFHHHHHJJJJJJ@HHJIJJIJJJJJIJJJJJIJJJJJJJJJJJ
@1809246/1
cacttaagcacacatgttacataaatgtcaaaatttgacataatttgtgg
+1809246/1
BB@BDFFFHHHHHJJJJJJJIJIJJJJJIJJJJJJJJJIIIGHIJJIGJH
@6670295/1
agagaggttatccttgggggaagaagccaaattgctctactctcaagaaa
+6670295/1
@<@DFFFDHGGFHIIFGIIIGJIHIIBAHHIIIIJIJJJJJJIJJIIEIG
@3893396/1
gaaaaatttcaaattgttcaggtaaaatcttgcttcatgattgaaaattt
+3893396/1
CCCFFFFFHFDHHIJIGJJJJJJJJJJJJJJFGGIJIGIIIJJJJIGIJG
@1812244/1
cactttgtcatcgaacgatgtcaccacctgat
+1812244/1
@1=DDBDBDDHHDHIIGIIGHIGCHHGGC@F4
@1813060/1
cactttttggtcatgattttgaggtactcgagggcatgatgagcagccga
+1813060/1
BB@DDFFFDH?FHIGGGHIJGIJDBGHIIGIIGJJJJJIJIGHIJJIJJJ
@6673728/1
agaggataaaccaatggagcacacttttacttcagctacttgaaccgtac
+6673728/1
@<???ADDFFHHFEHGI@FI@FGHGIIIIGIIGGIHEIJJJIIIIIJIJI
@3896544/1
gaaaaccttgataaatgaaagaaattaaacacgctgagaaagctatggtt
+3896544/1
CCCFFFFFHHHHHJJJJJJIJGJJJJJJJJJJJJIIIIIJJJIJJJJJFH
@3896566/1
gaaaacctttaaagatgcgaataatagagaaattaccatccaacggtatt
+3896566/1
@@@ADEFDHHHHHJIJJJJIJJJJJJJJJJJJJJJJJJJJJJJJJJ?FHI
@6675160/1
agaggttgtacccaaacttttcggggtgcaatcttcttttccggaaaatg
+6675160/1
CC@FFDFFHHHHHJJJJJJJJJJJIJ?FHIJJJJJIGHJJJJJJGIJJJJ
@430936/1
aagcagttaagagttgtttatgaaattccaaatttgcccagttctagaag
+430936/1
?@7D:BDDDFAFDAFFGFEIIIIIAH<CBFHHHIIIIIFFFFFFEFGADG
@6675964/1
agagtccaaagagaaggttatgaaccggcaataactttccttgttgtcca
+6675964/1
@CCFFFFFHHHHGJJJJGIIJJJJJJJIJJJJJJJJJJJJIJIHIIJJJJ
@4681086/1
gtacaactgtttacctgtgtatgataaataaacttttttcgggtttggaa
+4681086/1
@C1BDDFEHDDHHIIIIHHFIHEHDIIEHEEBHHIIICGI6G??DGIIFH
@433634/1
aagcgagcttcatgatcccctgaagaatatatcttgaagaactattattt
+433634/1
CCC<DFDDFHHDHGHIJJJIIIHEIIJIJIIGIJJHIIJGIJJJJJIJJJ
@434242/1
aagcgttaccagcgcttgaggaagtaacggcagcactattga
+434242/1
@@@DDDDFFHHGGDFHHIDGGGGEEGGCHGHHG6?D3B4=<4
@5302137/1
tcaacattcacttctttaccggcatagcctaatctgggagggggca
+5302137/1
@CC@DFFFGHHHGGGIIIHGGEGIIJJJJIJJJJJJJJHIIHIIIJ
@3226783/1
ctcgcttttcaaattctcgtgacttttctcccctgttcttaaataaagtg
+3226783/1
CCCAFFFFHHHHGJJJJJGID@EEHIJ@CCHHI98?D?DHBGIDGHI99B
@434774/1
aagctatactttgcatagaattagtggtttttttctaaaatcaatttaca
+434774/1
?@?DDDFFHHGHHGIGIIEIIIEH<EG<<FFHJIIGGBCAGGCHGEIII@
@434937/1
aagctatctactcgttatataatcatcattcaaacattgaagcc
+434937/1
@@@DDDDBADAFD=?ECDEF<HBCHGCHGIGGHGI3EG@FI>D8
@5969098/1
ttttcttcgatgtccacgtaggttacctcgaaggattgttcgctagcgat
+5969098/1
CCCFFFFFHHHHHIJGIJFHIIHHJIIIIJIIJJJIIJJJIIIGIJJIII
@3229439/1
ctcggatcttgctactaatattcgattcgatagg
+3229439/1
@@@DD?BADH<>><E@>G?EBH<ECDH<F@EEBG
@5305627/1
tcaagtcaaaaataatatgtaaattgattttagaaaaaaaccactaattc
+5305627/1
CC@DDEFFHHGGBHIEHDHFIHIIGIIGJJJGGCHIJIGEHIHIIJIJJJ
@7317609/1
caaaactccgaaggaagccaagggctcggctgctcatcatgccctc
+7317609/1
CCCFFFFFHHHHHJIJIIIIIJJJJJJIJJIIGGIDGIBDDCHHCF
@7318788/1
caaaactgttgcgactagcacaacaaaaaagatggcgaaacaattagcag
+7318788/1
@<@ADDDDFHFHFIEGE@B>BBGFHIIIIIAFC@GCGBHIGHIDHGEEHE
@6676389/1
agagttactgtggaagtatttgggaaaggtttgtttaaagggattggacg
+6676389/1
?@<AADEFHHFFHGGGFHHHIIIJJJFGGFGGHGHJGIHGBHEHIJJJJG
@6678363/1
agataatattgatgattataattaataactagtgcctaataatagtgtat
+6678363/1
BB@4ADDDHHFHFGGHIJJJJJIJJIJIJIJJHIIIIHIGIJJJJHIGIG
@6678364/1
agataatattgatgattataattaataactagtgcctaataatagtgtat
+6678364/1
CCCFFFFFHHHHHJJJJJJJJJJJJJJJJIJJHIJJJIIJJJJIJGIFHI
@438084/1
aaggaaagaaaaaaatgtcaaaattttgcaaattatgtggcattttgaca
+438084/1
?@7D1;BD>?A?FIIIEGGHIIIGIIFIDHC9DFHIIIIIIIIIGIIIGG
@3231340/1
ctcggccggaccgattcagcccccaccaagggaagggggcgg
+3231340/1
CCCFFFFFHGHHFHEIGJGGIJJJGIJJIGHFGIGIGHFCDD
@3231341/1
ctcggccggaccgattcagcccccaccaagggaagggggcggcccccatc
+3231341/1
@@1=BDDAFAFHADFHEGGGIIIIEHIGGHIIHEEDBHECBB6BBBB59<
@4692771/1
gtactaatttgtgtaattgaagttcgtattatttcctcgaaatcaataat
+4692771/1
@@@DDBD:D4AC?CEFEGGDGGBDC13AFGGEGI@@GG>@91:B99BGGG
@3232186/1
ctcggctgctcatcatgccctcgag
+3232186/1
@=?DDDDDFF?DF<E@:CGFBFEAC
@3232187/1
ctcggctgctcatcatgccctcgagtacctcaaaatcatgaccaaaaa
+3232187/1
@@@DDDDDDCDDFIIIEGHI@FGCE:CBH4D<@FG39?@B?DDHGGGI
@3232188/1
ctcggctgctcatcatgccctcgagtacctcaaaatcatgaccaaaaag
+3232188/1
CCCDFFFFDDFFHJGIGIIHGGFAF?FGF?CF>GH9B@4BB@D9BGHJ?
@4693276/1
gtactatgtgtgtttggctagattctgtttgacattagaagagtaaacgt
+4693276/1
@?@DBBDDBFBFDGIDGE@IIIJIG>CEGHEBHGIJIIIIGIIFHHIIJ?
@4693277/1
gtactatgtgtgtttggctagattctgtttgacattagaagagtaaacgt
+4693277/1
B@@DFFFFHDFHHIJIJGGJIIJJJJJIIJJIJIJIJJJJIJJHIGJJJG
@4693278/1
gtactatgtgtgtttggctagattctgtttgacattcgaaaagtaaacgt
+4693278/1
@@?=BBDFFHDFHIIIIIIIIIIIIIIIIIIIIIIIIIIIIIIHEGIIIG
@5309260/1
tcacagctaaagatgcaaaaattgtattattaactagagctgatctcaaa
+5309260/1
@C@FFFFFHHHHHIJJJJJJJJJJHHIJJJJJJIJJIGJIJJJJJJJJJJ
@3903925/1
gaaaagggagcatttatttgatgcaaagtatagaggttgtacccaaactt
+3903925/1
C@@FFFFFFHGDHGIFHIJCHEHGHIJJ<FFGDHHJBFFIGIIIIIJIJH
@3905133/1
gaaaagtattatgagaatatgaaatttaaaagaaaatttgaaaagtatca
+3905133/1
?@<=DDDAFBCFDEGGGGGGDIBEHF9FHEBBEGEBFBGHIGAHG9CGGG
@3905618/1
gaaaagtgaccacaagcaatgtcaaagagaaggatagcaactaattttac
+3905618/1
CCCFFFFFGHHGHJJIIJIIIHHGJIIIGGHIIJJIJIIJJIJGJIJJJJ
@3905833/1
gaaaagtgttatgagaatatgaaatttaaaagaaaatttgaaaagtatca
+3905833/1
@CCDFFDDCFDFD>FEFE@E<EHIIIIIIIIGFIIIGGIECHIIC9BDHH
@4699081/1
gtagaaggtaagccacttaagcacacatgttacataaatgtcaaaatttg
+4699081/1
@@@DDDDDCFHBAHIGGGCDEFBDCFFIGFG?CFHIF<FDFHHGIBGGH@
@4699082/1
gtagaaggtaagccacttaagcacacatgttacataaatgtcaaaatttg
+4699082/1
B@@ADFFFCFHHHJJJIJJJJJJJJJJCHIIJJJJIHIJJJJJIIJJJIH
@1141500/1
attgattaaagtaatactgggtgcaccttcctctgataagggttggtatg
+1141500/1
@:BDFFFFGHHHHJIJJJJIJFGEHHJIIJIJJJJJJJJIIGFGIJDHGI
@7326063/1
caaaagggaacaatttttatcgagttattgatttcgaggaataatacgaa
+7326063/1
CC@FFFFFGHGGHJJJJJIJJJJJJJJJJIJJJJJJJJJJJJJJJJJJJJ
@7326360/1
caaaaggtaacatagtagtgctgtataaattttttcttccatcaaaggct
+7326360/1
@@@DFFFD?DFDHGGEHIIHHIJDHGIJIJJIEIJIJIGIIIIIJJJIFC
@1143927/1
attgccaagtgtaccgcagctaaatgtgcattaaaacatctgaaaagaag
+1143927/1
BB=?DEFFHFHFHIJJIIIIJIJJJIFHHIIJJIJJJIJJJJGIJJJIJJ
@5973890/1
ttttgacttgtcttcagagaaatttcggcttagacgaccttcaaattagt
+5973890/1
@@CFFDBB?B<DBHHI>@FEGGGHIIBFBFGHGH??FFG>GHIHGAFHHB
@5974341/1
ttttgagctattgcgatattttttcggaaaaaagtgagtttaggatatct
+5974341/1
@@@DD7DD?FHHFGG>AC?E<EHGCGG=GIEBA?0?B@<C=FCCC7@;@@
@5974342/1
ttttgagctattgcgatattttttcggaaaaaagtgagtttaggatatct
+5974342/1
@@@F;?BDFFBFFEHIIIIIDHIIAEGCGICFD?9?CFFCCDHB>@FGGE
@5974343/1
ttttgagctattgcgatattttttcggaaaaaagtgagtttaggatatct
+5974343/1
@CCFDDFFFDHHHIIIIJJJJJJJJIJIIJJJJJFGIIFHIGIIIIJJJJ
@6683718/1
agatctccaagcgatgtacaacgaagacgaaattcctccatattttgcta
+6683718/1
?@@4ADFDHHHHHIJJGHHHIHGEHGGJJJIIJIIJJIJJJHHDFGHFGG
@1831018/1
cagaaatttaaacgttccagcaggtacttgcgtagacacgcatattacac
+1831018/1
@@<;DDFFFHHGGIHIGIIEHJGGEFHHGHIIGHB@CGIIDGGGGIJIJJ
@6688250/1
agattctgtttgacattcgaaaagtaaacgtcagtttgcgtttcaatgca
+6688250/1
@@@DFFFFHHHGHJJJJJJJJJJJIJIJJJIJIIJIIJGIHIJJJIJJJJ
@1832940/1
cagaacccgataaagcgttaccagcgct
+1832940/1
<@@DDDDDHH?@DB@<@<F?FD<9??D?
@8083120/1
ccaacggaacgcccggagcggctgatatcaccaa
+8083120/1
@?<1BDD=FFHHHGCFE@G@FFAGH>CEE7=CC=
@4705131/1
gtagatttccgtgaagtggtccgtgccccttgcggttaccccttctgttg
+4705131/1
@@@F=DFFHHHHHJJJGIIHHJJHIJJJJIJIJJJHIJJJJJIJIGIHII
@5314047/1
tcactttgtcatcgaacgatgtcaccacctgattggtgatatcagccgct
+5314047/1
@@@DDFFDFFHFDGGHHI8EHIIIIIIJJJJIJJII:DHHGJGIGIIJJJ
@445957/1
aaggacttcaactttgttcagttcttgcaggagatcgccagcgaacaatc
+445957/1
BCC?DFFFHHHHHJJJJJJJJIJJJJJJIJIJJIJIJJJJJIJGJJJHJI
@8090612/1
ccaagagaagaaagctatacagtagtcaaatttgtatccattatcacttt
+8090612/1
?@@:AAD?DDHHHGIJIIIGHGJJJJIIIECHGGEFGGIGHJJIGGFGIH
@8090726/1
ccaagagatgtgcatgtcccgcagatggccaccaccattctatgaaatgg
+8090726/1
@@@?BDDDFHFFHIJJGIJJIJJIJIJJJJJJJEHIGGGIGIIJJIJFII
@8090727/1
ccaagagatgtgcatgtcccgcagatggccaccaccattctatgaaatgg
+8090727/1
@C<DDFFFHGHHHJJJIJJJIJGIJIIJJJJJJIJJGIIIJJJIJHHIIH
@3915358/1
gaaaattgtaaatctacacaaaaatgtcaaatcatgtcaaaaccccggcg
+3915358/1
CCCFFFFFDHHHHIJJJJJJJIJJJJIIJJJJJJJIIIIJGIJJJJJIJJ
@3915359/1
gaaaattgtaaatctacacaaaaatgtcaaatcatgtcaaaaccccggcg
+3915359/1
CCCFFFFFFFHHHJJJJJJIJJJIIJIGGJJIJIIJCFGIIIJJJJJIHJ
@3916174/1
gaaaatttgcaaggtttggaggagttgtactaatttgtgtaattgaagtt
+3916174/1
@@;DDDDDFFHFFI:EFHIGHGHGE@HBEHIEHIHIICFHIIGIIIH>BF
@2523718/1
cctgttcttaaataaagtgtactttattgaaaaattagtaaaacataatg
+2523718/1
@C@DFFFEHFHHGIJJGAFHHJJJJJIJJJJJJJJIIJHIIJJJJJIJJJ
@7335740/1
caaaatcatgaccaaaaagtgaacagctatcgatacacagtcatagatcc
+7335740/1
@CC:DDEFHHHHHJJJJJJFFIJJJJJJJJJJJJJJJJJJIIJIJIJJJH
@7335741/1
caaaatcatgaccaaaaagtgaacagctatcgatacacagtcatagatcc
+7335741/1
CCCFFFFFHHBHHJJJJJJFFGIJJJJIJJIJJJJJJJJJHIJJJJJJII
@7335742/1
caaaatcatgaccaaaaagtgaacagctatcgatacacagtcatagatcc
+7335742/1
CCCFFFFFHHHHHJJJJJJHIIJJJJJJJJJJJJJJGIJJIJJJJJJJJH
@2525294/1
ccttaacaacgatctggtggccaccggaaccggaagatcgaagaaagacg
+2525294/1
?@@4=ABDH?FDDGDCFCC;GHFGHIGGIIIFH:FGIAC=;CFAHHDEEE
@2526260/1
ccttaatcagctacaacagtcaacatttcccacctttttcactcaaccat
+2526260/1
=@?4=DDEFFHHHJJJIGFHHIJJIJJJJJJGIJIJJJJGHIIJJJJJJ@
@7341983/1
caaaattaaatcaatatggcgactgagaggcaaacaaatgttattttatc
+7341983/1
?=:4BDDDFFFBFGGDEHGCFADHGEHEGGG=HIEHIIGGBFHGIGIIII
@1835660/1
cagaagaacgttcgactttcacttcattctatcggcctttcttctctttg
+1835660/1
@@@?DFFFHFAA?GHGIIIEGIIIIGHHIGHIIIIIIIIGIIIIIIIII<
@1840624/1
cagaagtgtaggatatactaatctaacgatgggatcaaaccagaggttgg
+1840624/1
@@CADFDDDFHHHGJJIJJJJJJJJJJJFGIJJGJIGAHIJJIHGIBGHH
@5983551/1
ttttgtaaggtgaggtatttgtacatgaagttgtctgcccctttcttaat
+5983551/1
BB@BDDDFHHDHHJJEFHGJJJJIIJJHHHHIJIJIJJJJJJJJJJJJII
@8096697/1
ccaagcttgaggttcctgtggtggagtttgttgtctaccccatgcagctt
+8096697/1
@@<BBDDF?DHGFHBH>B<CFAFH9FCB@D?FDFGIIIIGIEGGH@FHGE
@5986506/1
ttttgttttccgtgggtaccgtttttccgaatttaggatgagcggaagtc
+5986506/1
:?1=AADDHHHBCFGG?FGIGFGIIJEICHHEIGGHGGAFHIJIGAEA=C
@8097243/1
ccaaggataacctctctgtcggtagatttccgtgaagt
+8097243/1
@@@F?DFFFHHFFGHIAFFEHI@FCCBBE<?;?F;FG>
@8097244/1
ccaaggataacctctctgtcggtagatttccgtgaagtggtccgtgcccc
+8097244/1
?1?DD?BDFF?CFE?CFFECFF<CFEEF@F<89???D?DDGF@?BFBEB;
@8097245/1
ccaaggataacctctctgtcggtagatttccgtgaagtggtccgtgcccc
+8097245/1
CC@FFFFFGHGHGJJGDEJIHJ<AD<CGGEI;?BDDF?DGBFHF2DBFHI
@1151335/1
attggatctatgactgtgtatcgatagctgttcactttttggtcatgatt
+1151335/1
@@CDFDFFHFHFBGEEBAHFHHG?HHGHGIHGIGBGIIIGGGBB@DHBGI
@1151336/1
attggatctatgactgtgtatcgatagctgttcactttttggtcatgatt
+1151336/1
@BBDDEFFHHGFFIJJFHHGHIHIGDGHGIGIJFGCHIIJIEFF@GGGFI
@1151337/1
attggatctatgactgtgtatcgatagctgttcactttttggtcatgatt
+1151337/1
@C@DFFFFHHHGFIJJHIIJJJIFHIIIIGIIIGJJJJJJEIFHHIEDHI
@5320562/1
tcatcaatattatctatcgatactgaatgtaattttttatatagtgcccc
+5320562/1
B@8DDFFFHHHHHJJJJJJJJJJJJJJJJIJJJJJJJJJJJJJIHIIGIJ
@7344390/1
caaaattcgttctacatatgaaacatgtcagttatatattcacctttata
+7344390/1
@<8BDDDDHFHHHIIIIIIIIIIIIIIGHIIIIIIIIIIIIIIIFIIIII
@7344391/1
caaaattcgttctacatatgaaacatgtcagttatatattcacctttata
+7344391/1
@@@DDDDDFCDFFGFFGBHDF?HHEHCAEHCEHIGIG@GHICBDDEEIGH
@7344392/1
caaaattcgttctacatatgaaacatgtcagttatatattcacctttata
+7344392/1
@@@DFFFFGHHFHGGHHIIIIJJJJJJIIJFFHEEEHHIIGJIIJJJJJG
@7344393/1
caaaattcgttctacatatgaaacatgtcagttatatattcacctttata
+7344393/1
@@@FFFFDHHHHHIJJJIIJIJIJJJJGIJIJJJJIIJJJJJIIEHJEIJ
@7344394/1
caaaattcgttctacatatgaaacatgtcagttatatattcacctttata
+7344394/1
C@CFFFFFHHHHHIJIIJJJIJJIJFJIIIGHIJJJJJJJJJJIIJIIJI
@7344395/1
caaaattcgttctacatatgaaacatgtcagttatatattcacctttata
+7344395/1
CC@FFFFFHFHHHJJGHHJJJJJJJJJIHIIHIJJJJJJJJJJJIGJJJJ
@7344396/1
caaaattcgttctacatatgaaacatgtcagttatatattcacctttata
+7344396/1
CC@FFFFFHHHHHIJJIGHIIIJJJJJIIJIIJJJJJIJJJGGJJJJJJI
@7344397/1
caaaattcgttctacatatgaaacatgtcagttatatattcacctttata
+7344397/1
CCCFFFFFHGGHHJJJJHIGJJJJJJJIIJJHIIJJJJJJJJJIJJJJJJ
@7344398/1
caaaattcgttctacatatgaaacatgtcagttatatattcacctttata
+7344398/1
CCCFFFFFHHHHHJJIHIJJJJJJJJJJJJJJIJJJJJJJJJJJJIJJJJ
@449709/1
aaggctttcaatcaccacattatgaaattactcatagtgtcacgggaact
+449709/1
?@<;BDDDHHHBFIEHGHHIIIEIIIGIIIIIIEHHGFFFGFEHFGBHIG
@449710/1
aaggctttcaatcaccacattatgaaattactcatagtgtcacgggaact
+449710/1
B@B@DFFFHHHGHJIJGGGIGIJJJJJJIIJJJFIGJCEFGDDGHHIJJJ
@449711/1
aaggctttcaatcaccacattatgaaattactcatagtgtcacgggaact
+449711/1
CC@FFFFFHHHHHJJJJJJJJJJJJJIJJJIJJIJIIHIGIFGGFHIJJJ
@7347750/1
caaaatttgacataatttgtggacataaaggaaagaaaaaaatgtcaaaa
+7347750/1
@C@?DFFFHHHHHJJJJJJIGHIIGJJJJJJJJIJJIJJJJJIIIIJJJJ
@5324476/1
tccaaacccgaaaaaagtttatttatcatacacaggtaaacagttgtaca
+5324476/1
@1?DFFFFHHHHHJJIJGHIJJJJJJJIJJJJJJJIDDHIJJIGIGHIIG
@5324550/1
tccaaaccttgcaaattttcaatcatgaagcaagattttacctgaacaat
+5324550/1
@@<1BDDDFFFFFIIIIIIIIIIIFIIIIIFIIFGIIFIIFIEFEFIIII
@5324877/1
tccaaagagaaggttatgaaccggcaataactttccttgttgtccagaaa
+5324877/1
@@;ADDDDDFHHHFGEHBIIIIGDIIGCGIIIIIIIIIBFHGGGHGHIII
@5324878/1
tccaaagagaaggttatgaaccggcaataactttccttgttgtccagaaa
+5324878/1
@@@DFFFFHHHHHIJJJJIJIJJIFGJIJIJJJJJJJFJJIHIGIJJJJI
@7348925/1
caaaattttgcaaattatgtggcattttgacatttatgtgacataatttg
+7348925/1
CCCFFFFFHFHGHJIIIIEIHIIIJJJJFIJJJJJJJJFHGJJIJJJJJJ
@3920445/1
gaaacatgataagatatgctgcaacctctactacagtacgcaagaataag
+3920445/1
B@@DFFFFHHHHHJJJJJJJJJJJJJJJJIJJJIJIHIIJJIIIJJGIIJ
@3259043/1
ctcgttatataatcatcattcaaacattgaagccagatcgataaaaaaat
+3259043/1
@@@DBD;DB?FHFGG@FHGHGIIIIIGGHHHGHGIG>EGEGIIIIICHIG
@3920589/1
gaaacatgtcagttatatattcacctttatatatgtcacattttgtggtt
+3920589/1
@<1BDDDDHHHFHIIIIIEIIIIIIIIIIIIIIIIIIIIIIIIIIGIIHG
@3920590/1
gaaacatgtcagttatatattcacctttatatatgtcacattttgtggtt
+3920590/1
CC@DFFFFDHAFFIIIEHIIJJJJJJJJJJJJJJJIJJJJJJJJJIJJII
@5328263/1
tccaaccgaaatttaaggaaggccatttaaaatcttcagacaaattcgat
+5328263/1
@@<:=ADDFD<FFIDFIICEFCF9BFFFFEEIFIIIIIEEG@CGIIFIFI
@5329839/1
tccaagagatgtgcatgtcccgcagatggccaccaccattctatgaaatg
+5329839/1
<@@DADDDADAH><GGHBHHIEAHGD<BACGGG3DBD?DHGHIGIIGEFE
@5990949/1
tttttatcgagttattgatttcgaggaataatacgaacttccatagattc
+5990949/1
@@@DDB?ADCFDF<CG><BHHGACGHGGFFGEGHDIIDHIDGIDHACHG9
@8098151/1
ccaagggctcggctgctcatcatgccctcgagtacctcaaaatcatgacc
+8098151/1
C@@DFFFFHGHDHIIEAF9EGHGGGHHGHIGGBGBGBHEFHIICC=<FGG
@1842625/1
cagaatcagcactgaatcaaaaaattctccatcgttacaataagttattc
+1842625/1
@BC<DFFFHGHHHJJJJJIHJJJJIJIGIJJJJIIEGHIGJGGHDHHIJI
@1843342/1
cagaatctagccaaacacacatagtacctctccacaaaaagggaaataaa
+1843342/1
@C<DDFFFHHHGHIIIIICHHIIIIIIIIIIIIIIIHIIIIEIIIIIIIG
@1843343/1
cagaatctagccaaacacacatagtacctctccacaaaaagggaaataaa
+1843343/1
CC@FDFFFHHHHHIJJJJGJJJJJHIJJJJJJJJJJIIJGIJJJJJJJIG
@1844628/1
cagaattacaggaaatggataattataggattggatctatgactgtgtat
+1844628/1
@@<BDDFFHHHFDGIGIIFHGGHEIIFEHIIGE@FGFEHGGHHIIHGJHE
@2534232/1
ccttggcgttgaagctgagagtctcttcgtcactcgcaaatgtagaaggc
+2534232/1
CCCFDFFADHDFHGIJGGGIIFHHHGIIHIGIJGIEGIJIIJHIJGIIII
@2534254/1
ccttggcttccttcggagttttgcctgttccgtagcagacggccactggc
+2534254/1
?@8=ADBDFDFBFB;G:C<CHI@BH@>?FCGBCFEEEABFDG@FAFACFE
@3259819/1
ctcgttccaggttgttgttgtgaaacctgtggttgaccccaagcttgagg
+3259819/1
B@@=DFFFFHHCFGDHEBGHIIIJJJIIGGHIIIIHIJJIJJIIJGGBFH
@1848148/1
cagacaacttcatgtacaaatacctcaccttacaaaataaaatacggcaa
+1848148/1
@@@?DDDFHHHHHFGIIJIIIEIJIGIIIJJIIIIJJJJIJJJIJJGIJH
@6702158/1
agcaggttttttaacagtttgaaaaccttgataaatggaacgaaattaaa
+6702158/1
@CCDDFBDHHHHGIGGIEFHIGIIIIIIIIGGIIIIIIIHIIGIIIIIII
@5994524/1
tttttccgaaaaaatatcgcaatagctcaaaagggaacaatttttgtcga
+5994524/1
=:1=DDFFHHHHHIIIJJGHIIJIIJJJJJJIIIGIIJJBGEHIJIIIGE
@7353087/1
caaacagaatctagccaaacacacatagtacctctccacaaaaagggaaa
+7353087/1
??14=DDDDDDDDIIIIIIIIIIIIIIIIIIIIIIIIIIIDDIIIIIIII
@7353532/1
caaacagctccacaacagcaacatcaaactgttcccccacaacagact
+7353532/1
@@@:ADDDFFHGHJIGJBHIJEIIJJJFIIC?BD9DGDG>DHHG>?FG
@1155181/1
attggtcaatgttttttcttcgatgtccacgtaggttacctcgaaggatt
+1155181/1
@C@DDADDFDD4CDHIIGIIIECACEGIIIGH@FFGGGEGIIGGCGGDG>
@6706346/1
agccaatcttccgctaccgcgtgttccttaacaacgatctgg
+6706346/1
@@@DDDDDFHFH?>:FDGEF8C@:DBFCH>B?FHF6F2B=8B
@1156674/1
attggtttatcctctactgtacaactgtttacctgtgtatgataaataaa
+1156674/1
@@@DFBDDDHHFDGIIJJEBFHHGGGGGDHIGHHIFGGGGAHGGGGIIJJ
@6707018/1
agccactcttatacgcagtggtctcaatcgcaacagacatctacgaacgt
+6707018/1
@@CADFFFFHHGDFIIGHBGGAFHIHGGHIIIIIIGBFHGGHGIIIIIE@
@453980/1
aaggttttcaaactgttaaaaaacctgctgaatgtgcgccaattgagttt
+453980/1
BB?DADFFHHHHHJJJJJJJJJJJJJIJJIIIJJHGHIJIIIIJIGIGII
@5999138/1
tttttgtcgagtcaaaagcgaagaatatttgaaaatttctaatattgcga
+5999138/1
:B14AADDFFHFHGIJJIIJJJGJJEHHJJJJIIIIIJIJJIJIJIIJJG
@3264970/1
ctctaaagctatctactcgttatataatcatcattcaaacattgaagcca
+3264970/1
@@CADDEFHHHHHJJJJJJHIGIGIHIIJJIJIJJJJJJJJJJIJIIJJI
@3265800/1
ctctaacgtctttatagaatgtcaatgttattctaaaaagaagactgcta
+3265800/1
:B@4=BDDHHHHHGIIIGIJJIIJJJJJIIJJJJJJJJJJJIJJJJJIJJ
@3265801/1
ctctaacgtctttatagaatgtcaatgttattctaaaaagaagactgcta
+3265801/1
BB@=BDFFHHHHHJJJJIJJJHIJJJJJJJJJJJJJJIJJIJIJJJJJJJ
@3265802/1
ctctaacgtctttatagaatgtcaatgttattctaaaaagaagactgcta
+3265802/1
CCCFFFFFHGHHHIJJIIJJJIJJJJJIJJJJIJJJJJJIJJJIJFIJIJ
@1849914/1
cagacagcttctgttaaagaattgacatctcgtatgagtgaactgcaagc
+1849914/1
@@@=?DD8DHFABFGAGGE>?FHCHIIIIICCHGHGGGIG<?C>DBDGDD
@3266452/1
ctctaaggaactttactcaacaactccagaaaatctcaaacgatgccggc
+3266452/1
??==BDDFFFHGHIIIIIIFIIIIIIIIIIIIIIIIIIIIIEIHCGIGIG
@4720313/1
gtatcgatagctgttcactttttggtcatgattttgaggtactcgagggc
+4720313/1
::=4=AADHHBF?CFGAFAFHIIHDIGIFIFGBHIDGHHFHCHGGFEHII
@2543189/1
cgaaaactcaattggcgcacattcagcagg
+2543189/1
@@<4BD;?CFHBH<FB@E:EGEIDGGCHGH
@2543190/1
cgaaaactcaattggcgcacattcagcaggttttttaacagtttgaaaac
+2543190/1
???DDD8=D?D4C3A3@?CEEA?:E??EDD8?BDDD@D@D<99B<BCEI9
@2543191/1
cgaaaactcaattggcgcacattcagcaggttttttaacagtttgaaaac
+2543191/1
@@<DDDDDFHHFH@GGGG>GGIIIIIIIGICGHIIIEHGIIIGIGIIIII
@2543192/1
cgaaaactcaattggcgcacattcagcaggttttttaacagtttgaaaac
+2543192/1
C@@FFFFDHHFFHIJGIGJGGIGIIJIFIJHIIIJJIIJJJGHIGGJEHI
@3269816/1
ctctactgtacaactgtttacctgtgtatgataaataaacttttttcggg
+3269816/1
@C@DDFEFHHHHHIIIFGIIJJIJFHIGIIHGJJJJJJJJIJJJIJJIJE
@3269817/1
ctctactgtacaactgtttacctgtgtatgataaataaacttttttcggg
+3269817/1
CCCFFFFFHHHHHJGGGHJIJGIIFGFJJJJJJJJJJJJJJJJJJJJFI?
@4723400/1
gtattacctctaaagctatctactcgttatataatcatcattcaaacatt
+4723400/1
CC@FFFFFHHHHGJIJGIJJJJJJJJJJJIIJJJJJJJJJJJJJJJJJJJ
@1854877/1
cagacggccactggcaaagtggatagctgcaccaagcattggtggcgatt
+1854877/1
BC@DFFFFHGHGGJIGJJJHHIIJJJIJJIIIJJIIIIIJJJCHIIE<AG
@7358821/1
caaacattcggcagccaagaacttgctggatctcttggtcggaaaagtga
+7358821/1
@@@F?DEFBABHHBHIIGEGGDAHIIIIJBGCECGGHAGGHGHIGEGDCA
@7358926/1
caaacattgaagccagatcgataaaaaaatatcgcaatattagaaatttt
+7358926/1
CC@FFFFFHHHHHJIIJJJJJJJJJJJJJJJIIIJIIJJJJIJJJIJJJJ
@2545051/1
cgaaaagtgaccacaagcaatgtcaaagagaaggatagcaactaatttta
+2545051/1
@@@FFFD:CFHABEHGGBHHFEHHDHCHIGGBC>DFG@FEBGEGIIGGIE
@2545052/1
cgaaaagtgaccacaagcaatgtcaaagagaaggatagcaactaatttta
+2545052/1
@CCDFFDBFHHFHIJJJJJJFIJIGGIJIIIIJJHGIICHIGHIEIJJJG
@3927795/1
gaaactttgtgggactgctggttgcccaacttgg
+3927795/1
??;;BDDD<CD:CG@AFHB@AHICEEEHGGHGH<
@3928023/1
gaaagaaaaaaatgtcaaaattttgcaaattatgtggcattttgacattt
+3928023/1
@@;4BDDDFFFFFIFIFIIIIIIIIEFIIIIIIIIIIIIIIIIIIIIFFI
@2546340/1
cgaaaatatcaccaagtaccttagg
+2546340/1
@@?DDD;DFDAFFFI:2A@E<AE<F
@3274802/1
ctctcagcttcaacgccaaggacttcaactttgttcagttcttgcaggag
+3274802/1
CCCFFFFFHHHHHJEFHIJJJJJJJJJJJJJJJJJJJJIJJJJJJJJJJJ
@3274803/1
ctctcagcttcaacgccaaggacttcaactttgttcagttctttcaggag
+3274803/1
?@@BDDEFHGGHHGIJIJJIDHIIGG@FFHJJJDHGEIJGE@HIIJF>DA
@1856907/1
cagactctcagcttcaacgccaaggacttcaactttgttcagttcttgca
+1856907/1
@C@DFFFFHFHHHJJGIG8FGIJJIIJJJIIGHIJIJJJIIGIJJJGGIJ
@1857193/1
cagactggtcccccacaacagactggtcccacacaacagactggtcccac
+1857193/1
BB@;DEFFHHHHHJJJJJJJIIJJJJIGJJJJJJJJJICGIJGGFFHIJJ
@7362988/1
caaaccttgcaaattttcaatcatgaagcaagattttacctgaacaattt
+7362988/1
B@C=DDDFGHHHHJJJJJJJJJJJIJJJJJJJJJJJIGIJJIGCGGIJJJ
@4726452/1
gtatttgtacatgaagttgtctgcccctttcttaatcggttctgcatgaa
+4726452/1
B@@FFFFDHHHHHJIJIJJJJJJJJJJJJJJJJJJJJJJJJJJJJJJJJJ
@4728852/1
gtcaaaactgttgcgactagcacaacaaaaaagatggcgaaacaattagc
+4728852/1
CCCFFFFFHHHHHJJJJJJJJJJJJJJJJJJJJJIIJIJJJJJJJJIJHE
@4730338/1
gtcaaaattaaatcaatatggcgactgagaggcaaacaaatgttatttta
+4730338/1
@B@FFEFFHGGHHJJJJJJJJJJFIJJJJHIJJJIGIJJJJJJIJIJJJI
@4730616/1
gtcaaaatttgacataatttgtggacataaaggaaagaaaaaaatgtcaa
+4730616/1
B@?DFFFFGHHHHJJJJJJJJBFHIIIJJJEIIIIJJJJJIJJIJICDII
@6715794/1
agcgttaccagcgcttgaggaagtaacggcagcactattgacactaagaa
+6715794/1
BC@DDDFFHHHHHJJJJIJIJJJGHIJJJJIJFGIFHIJEGJGIIIIDGI
@6716084/1
agcgtttctttagtctgtatattttcttgtatcacttattgcgtctttgc
+6716084/1
@C<DDDFDFDHF?<EGEEHIIIIIIGHI@FHGGGHIICHIGHIIIGIIEH
@3931608/1
gaaagacttcgactttttactatttttgtatgcacaaaattcgttctaca
+3931608/1
@@CDDDFFHHHHHJIIJJIJJJIJJJJIGHGIJJJJGGGGJIDGIIIIII
@3931609/1
gaaagacttcgactttttactatttttgtatgcacaaaattcgttctaca
+3931609/1
CCCFFFFFGHFFHIGIJJJIJIJJIJGGEFHGIIIIJIHIIGIGIIJJGH
@2551244/1
cgaaagacttcgactttttactattttt
+2551244/1
@@<DD<=DAF?F3C?EFHG3A<AEHIII
@6717629/1
agctatggttgagtgaaaaaggtgggaaatgttgactgttgtagctgatt
+6717629/1
@@;BDFFFFFHFHFHIIJJJIIAFHIGJIJJIIJJEEIHIJIIIJIJIIJ
@2552434/1
cgaaaggcagttcaccatcgcttgtcatgtgttgaaattccgcgaaattg
+2552434/1
@@14BADDFFFFFIII@CFFFIIBGHFGFBAEG@GGIIIIIIIDEIIEDF
@2552435/1
cgaaaggcagttcaccatcgcttgtcatgtgttgaaattccgcgaaattg
+2552435/1
@@<ADADD>CCFHGIIG@?CGGGGGGHGGH@GFHEGHGHGGIIBDHIIIE
@2552436/1
cgaaaggcagttcaccatcgcttgtcatgtgttgaaattccgcgaaattg
+2552436/1
CC@FFDFFFHFHHHIJJIIIJJJJJJIJJFGHIGHIIJJJJIJJJJJJJJ
@2552437/1
cgaaaggcagttcaccatcgcttgtcatgtgttgaaattccgcgaaattg
+2552437/1
CC@FFDFFGHHHFIIJIGGEGIJBAHIGIIIJGEIJJJGIJJJJGGJJJI
@2554226/1
cgaaatcaataactcgataaaaattgttcccttttgagctattgcgatat
+2554226/1
@@<DFDBDHDFHHBFFFCGGIIIIIGGIIIIIIIIGDHHIIIIIIIIIII
@2554229/1
cgaaatcaataatgcaatgtgtttaaatttttgtcgagtcaaaagcgaag
+2554229/1
@@7DDADDF?FF?>DBHBD<EEGGHIIHIIIIGEGHFGCFHGHIGGEGB@
@4732017/1
gtcaaagagaaggatagcaactaattttacaagctatactttgcatagaa
+4732017/1
@@1BDDDDHAHHHIJJJJIJJJJJJJIJJJJIJJIIGGGIJIJIIFIJGG
@7371433/1
caaacttttcggggtgcaatcttcttttccggaaaat
+7371433/1
??<DDDFDDHFFFFC@BFFEGGG<CABCFHIEEGAC4
@7371434/1
caaacttttcggggtgcaatcttcttttccggaaaatgctcgaaaactca
+7371434/1
@@@DDFFFHHHHHIEHGHIGGGIEGHIJJJIJGIIIGGIIGGHIIJJJGI
@7371435/1
caaacttttcggggtgcaatcttcttttccggaaaatgctcgaaaactca
+7371435/1
CCCFFFFFHHGHHJ<EFGIJJJJJJJJIJJJJJJJJJJJJJIJIJJJJJJ
@4735094/1
gtcaaatgtcgcaaattatgtcacataaatgtcaaaatgccacataattt
+4735094/1
??@DDFFFFHHFGIJIJJJJJIHIGHIJGCHIIGIHHGBGDFHIGFHGEI
@4735095/1
gtcaaatgtcgcaaattatgtcacataaatgtcaaaatgccacataattt
+4735095/1
BBCBDFFFHHHHHJJJJJJJJJJJJJJJJJJIIIJIIIJJJJIJJIJJJJ
@4735156/1
gtcaaatgttgcaaattatgtcacataaatgtcaaaatgccacataattt
+4735156/1
@BCFFFFFFHFGHJIJJIIJJJJJJJJJJJJJJJJJIJJJJJJJJJJJII
@4735157/1
gtcaaatgttgcaaattatgtcacataaatgtcaaaatgccacataattt
+4735157/1
CBCFFFFFFHGHHJJJJJJEJIIIIJJJIJJHHHGIJIIFIIIIIJJIGI
@5345422/1
tccatagattcaaatgaagtaaacaacatacgtttttcatttaaaatgaa
+5345422/1
CCCFFFFFHHHHHJGGGIIJIJJJCHHJIJIJHJJJJJJJJJJIJJJIJJ
@4736328/1
gtcaaatttgtatccattatcactttttgttgccgtgtgccc
+4736328/1
@@@1DDDDFAA<FFIBBF:CHIIIIIIIAFFEIIE<C:C?CG
@4736329/1
gtcaaatttgtatccattatcactttttgttgccgtgtgcccttgagaaa
+4736329/1
@@@ADFDDHFCFDFG@BGEFHEIHIIJJGGHGIJBHG?;?DG3B3BGCGG
@6718842/1
agctgagagtctgcaaatcggccaacttcttgccgacggaatttttcagc
+6718842/1
@<@ADD?DHDFHDHIIIIIBHHIIIIIIIIIIIIIIGIEHGH@HHIIIDG
@467172/1
aataaacttacgagaaatgaccttagcagacctcttgataggcgagattt
+467172/1
CCCFFFFFHHHHHJIJJJJHIIJJJJJIJIJJJJJJJJJIJJJJII<BHH
@8118109/1
ccacaagcaatgtcaaagagaaggatagcaactaattttacaagctatac
+8118109/1
CC@DFFFFHHHHGIJJJICHIIIIGIIJJJJGGIGHGJJIJIIJIIJGIH
@6720382/1
agctgttcactttttggtcatgattttgaggtactcgagggcatgatgag
+6720382/1
@BCFFDDFHFFHHJJJJBHHIJHIGIIJIIJCEHGHEHHIGIIGGGHCHE
@6720860/1
agcttcaacgccaaggacttcaactttgttcagttcttgcaggagatcgc
+6720860/1
@@@FFFFFH:DHHJGBEH@GIIIIGJJJJIIIJDGICGHGGEBFF@D@DF
@8119199/1
ccacaatattctccaaatcttcgatgatctcctgtctgggtggttgcaat
+8119199/1
@@<DDDDDHBHFHIIIIGIGGGI=HGGGIIGIGIFGHDHGFGHGGIIIHC
@6721427/1
agctttagaggtaatacactattattaggcactagttattaattataatc
+6721427/1
B<BDFFFFHHHAFHJJJJJJJJJJJJJJJJJJJIJHGJJJJJJJJJJJJJ
@1170249/1
atttaacgtttagcagtcttctttttagaataacattgacattctataaa
+1170249/1
?BB4ADEFFHHHHIIIHHJJJJJJJJJIIJJIJIJJIGIJJJJJJJJJII
@1171049/1
atttaagaacaggggagaaaagtcacgagaatttgaaaagcgagcttcat
+1171049/1
?@@ADDFFHGFHDGG>FBHIIG@EHHIGGBEGHIGIIIIIIIGGH>AGGH
@1171050/1
atttaagaacaggggagaaaagtcacgagaatttgaaaagcgagcttcat
+1171050/1
?B=BDDDFHHHGHJJIJJJJJIIGIGIIJGIIIJJJJJIJGIIJIIGGGJ
@1870254/1
cagagttacgccgatgaaattaagggtatggtagtgacttatccaggaaa
+1870254/1
@<<BDBDFHHHHHGIIGIIIIIIIII?GGHIDFH?FGGEHIIIIIIGGII
@7379099/1
caaagacgcaataagtgatacaagaaaatatacagactaaagaaacgctc
+7379099/1
@@<DDBBDHGHFDHGCFGEEGIIIFGFHIGGFIEHGIIIIIIIIIIGIII
@4737310/1
gtcaacatttcccacctttttcactcaaccatagctttctcagcgtg
+4737310/1
???DD4:BDDDDDEBE;EFIICCEE<ECEEIDIAEDEEBBBFIEIB0
@4737311/1
gtcaacatttcccacctttttcactcaaccatagctttctcagcgtgttt
+4737311/1
@@CDFFFFGHFHHEIJGHIIJCAHIJJJHIFGJJJJJJIJIGIJJ??0?D
@1872711/1
cagataccacaaatacctaaaccttcccactaaagttaaccagacaaagc
+1872711/1
<@<DDFFFAADDDGEHGGHGAHHEGHAEBHGGGF@??DGFHI@CCHGEHI
@1872712/1
cagataccacaaatacctaaaccttcccactaaagttaaccagacaaagc
+1872712/1
CCBFFFFFHHHHHJJJJJJJJJJJJJJJJJJJIIJGHIJJJJJJJJJIJI
@7380508/1
caaagagaaggatagcaactaattttacaagctatactttgcatagaatt
+7380508/1
?@@DA;DDHD??AEF<FHCHIBEHIIDDDFE9EGGIGFFHGBCFBD<<DH
@5347713/1
tccatgccgagcaagactcccgtcagcgtcctccaggagttgctgagccg
+5347713/1
CCCFFFFFGHDHFIIIJJJGIEG@GGHIJGEGGGIJI?FCGEHGIGFIGI
@3939618/1
gaaaggcagttcaccatcgcttgtcatgtgttgaaattccgcgaaattgg
+3939618/1
@BC1ADDDHHHHHJJJJJJIJJJJIJIJJJJIJIJJJJJJEIJIGGIJIH
@5348696/1
tccattatcactttttgttgccgtgtgcccttgagaaatttgctgcctca
+5348696/1
@@@FFFFFHFHHHJJJ@CGHIJGHECBCGH<F@DFBGHAGI<@GBCFDDE
@6722267/1
aggaaaagcccagaagaacgttcgactttcacttcattctatcggccttt
+6722267/1
@@<DDDF?FFHFHGGEHHCBHDHEHI?FGHIEBGBB?D>DH@FF@FG0EH
@2562308/1
cgaactggtccaaatcgagggcgccatccacgagccaatcttccgctacc
+2562308/1
@@@DFFFFADHHHIIIGEEDGGGDGB=FHAG=F@FBG=FGHIEI>EBEBF
@2562648/1
cgaacttccatagattcaaatgaagtaaacaacatacgtttttcatttaa
+2562648/1
@?7DDDDDHD??CE<EBEHGC@EG>AFHH<FHGIAHFHDHHHEDGHGIGI
@2563769/1
cgaagaacagaagattaatttggaagtaacacaagagactcacctgaaca
+2563769/1
@@1BBADAFBBFC:AEFI@HHDHFII@HHEFFFG@DFEFBFEFIABFEFF
@6013337/1
aaaaaaatatcgcaatattagaaattttcaaatattcttcgcttttgact
+6013337/1
CCCFFFFFHHHHHJJJJJJJJJJIJJJJIJJJJJJJJJJJJIJJJIJJIJ
@6014420/1
aaaaaaatgtcaaaattttgcaaattatgtggcattttgacatttatg
+6014420/1
@@??D8@A:<C<A@FADFHCFEEIII@BFF?<3?FGIFFIEC@FFFFA
@6014421/1
aaaaaaatgtcaaaattttgcaaattatgtggcattttgacatttatgtg
+6014421/1
CCCFFFFFHHHFHIJGIJJEGIJJJIIJJGIJJGIIJIIJJIJJJJJJIH
@2567662/1
cgaagagggactaccacacgaaagg
+2567662/1
@@@DB<DDAFF;AAFA@CCGBF811
@2567663/1
cgaagagggactaccacacgaaaggcagttcaccatcgcttgtcatgtgt
+2567663/1
@<;DDDDDHHHFHIIIIIIIIIIIIFIIIIIIIIIIIIIIIIIIIIIIII
@2567664/1
cgaagagggactaccacacgaaaggcagttcaccatcgcttgtcatgtgt
+2567664/1
@@<ADDDDHFHDHGIIIIIIIIIED@GHFGIIHGIGIIIIIIHHIIIDHI
@2567665/1
cgaagagggactaccacacgaaaggcagttcaccatcgcttgtcatgtgt
+2567665/1
@@@DBDDDFHHHHEDGHEHG>FH@;8DHHG<GIICFBFDDEBCFHHB=CG
@2567666/1
cgaagagggactaccacacgaaaggcagttcaccatcgcttgtcatgtgt
+2567666/1
@@@FFFDFHFHFHJJJJJJJIJJFEGGIHIIIIIJIDCHGHIBCGD@HHE
@2567667/1
cgaagagggactaccacacgaaaggcagttcaccatcgcttgtcatgtgt
+2567667/1
BB<ABDDFGDFFFIJGIGIIGIJGGGCFDFIIIHCHGGHGH<FHHIE@FG
@2567668/1
cgaagagggactaccacacgaaaggcagttcaccatcgcttgtcatgtgt
+2567668/1
BC@FFFFFHGHHHJJJJIJJGJJIJGEHEIJJJJJIIIJJJIJIIJJGII
@2567669/1
cgaagagggactaccacacgaaggcagttcaccatcgcttgtcatgtgtt
+2567669/1
BC@FFFFFHHHHHIJJIJIIJGIIIIJIJJJJJJJJJJJFIHEHIIGHIG
@1880044/1
cagatggcattcatgcagaaccgattaagaaaggggcagacaacttcatg
+1880044/1
B@@DADEFHHHHGJJJJJJJJJJGFHIJJJJJJIJJJIJIIJJJJJJJJJ
@1880052/1
cagatggccaccaccattctatgaaatggaacacgaagagggactaccac
+1880052/1
@@@=DDFFHHHHGJJIGIIEECGIIIJJGIJIIJIIJJJIGGHC>>AFGH
@1880053/1
cagatggccaccaccattctatgaaatggaacacgaagagggactaccac
+1880053/1
@@@?ADDFDDHDBC@GBFHGADCHIDHIIIEFHCD>GCGIIIIIIIIHCH
@2572447/1
cgaaggaactggaggataactgtagacgttcgtagatgtctgttgcgatt
+2572447/1
BCCADDFFHHHHHIJHIIJJJJIJJJJJJJJIFGGGIIIHIGFEHGIIJJ
@1881967/1
cagattcacaagcaggatcaactcaacagctcaatccatctgagattcag
+1881967/1
@C@DFFFFHHHHHJJJIIJJJJIJJJJIJJJIIIJJJJIJJIIJAHIJJJ
@2577011/1
cgaataaagtatgtgttcaccaagagaagaaagctatacagtagtcaaat
+2577011/1
BC@DFFFFHFHHHGIHJJJJJJJJJJJJJGIJIJIJJGJIJGIIGHIJIJ
@2577856/1
cgaataccgattctcagccgagctgcccagtttagtggccaactcttcgt
+2577856/1
@@@?BDFDHFDHHGGGEEGGGGGGGGIIFIBGIJJIEGCGGGIIC@FIG=
@469654/1
aataaatgcccccttttcacaatataataaatacatatcatatcatcggg
+469654/1
B@1BDFFFHHHHHIJJJJJJJJJJJJJJJJJJJJJJJJJJJJJJJJJJJI
@3283738/1
ctctgcttcaacgccaaggacttcaactttgttcagttcttgcagg
+3283738/1
:??4=ADDHHHH@AGGIIFGIIJJJJJJJJJHJJIJHGIIJJJJJJ
@4742081/1
gtcaatagtgctgccgttacttcctcaagcgctggtaacgctttatcggg
+4742081/1
@=8DDDDEHHDHHIIGFHGIIGGFHEIGBDFHIBD?FHCHGIIIIGID@;
@4742082/1
gtcaatagtgctgccgttacttcctcaagcgctggtaacgctttatcggg
+4742082/1
C@@FFFFDFHHHHGGGFEDDHHIJJJJIJIGGGGIFHIJJJJJJJIJJIB
@5349419/1
tccatttcctgtaattctggtttctctatagttttgtc
+5349419/1
@@@1BDDDF?DCDG<FCE@HAFFCHHEEHHC9FHIAFB
@7391129/1
caaagcaaagacgcaataagtgatacaagaaaatatacagactaaagaaa
+7391129/1
CC@FFFFFHHGHHJJJJJJJHHIJJJJJJJJJJJJJJIJJJIJJJJJJJG
@7391292/1
caaagcacctatcgaatcgaatatta
+7391292/1
@@@DDDDDFFFFFIFFII>:ACC<C9
@4744222/1
gtcaatttaaaacccaaaaactgctcgtagtgttccacatctaaaactgt
+4744222/1
@@1:BDEFHHHHHJJJJJJJJJIJJJJIJJHIIIIJGIJIIJIJJJJIII
@5352414/1
tcccacctttttcactcaaccatagctttctcagcgtgt
+5352414/1
@@CF7DDDDHHHBEGGGGHIIIIJDHJIEHGIJJEHG80
@7393001/1
caaagccttaggagatgtctttgaatccgtagcaggtgcaatatttttag
+7393001/1
@@@;4ADDFFFFFIGFI?FFFFFIEIIIFFFGIEFF?DEIICEGIIIIIF
@5352508/1
tcccactaaagttaaccagacaaagcacctatcgaatcgaatattag
+5352508/1
@;@DDDBDDFDFDHIDHGCGGIEHFBGGD@GEGEHIIHDB?B?GHIA
@5352509/1
tcccactaaagttaaccagacaaagcacctatcgaatcgaatattagtag
+5352509/1
@@@DDDBDDDH4AC@B<CF@GBH?FGGIGC@FEHB;:BD;B<DADHGGC<
@5352510/1
tcccactaaagttaaccagacaaagcacctatcgaatcgaatattagtag
+5352510/1
CCCFFFFDHHHHHJJJJIGIJJJIIJJJJJIJJJJHIGIJJGIIIIJDGG
@6017986/1
aaaaaacattgaccaatcgccaccaatgcctggtgcagctatccactttg
+6017986/1
@BC1BDDFHHFHHJJJIJGJJIJJJGIIJJJJIFHGIIJJJJJJJJJJJJ
@6017987/1
aaaaaacattgaccaatcgccaccaatgcttggtgcagctatccactttg
+6017987/1
?@@4=ADDF?>?ABFFIEC=FFG;3CF<FGIC1?:BGEFIFDFBFBCFC>
@6017988/1
aaaaaacattgaccaatcgccaccaatgcttggtgcagctatccactttg
+6017988/1
CC@FFFFFHHHHHJJJJJEHIIJJJJJIJJJJJHJJJIJJJJJJJJJJIG
@4747202/1
gtcacattttgtggttctttaacgaaatgtcaagagcataaagtatgtct
+4747202/1
@@1=DDDDHHHDHGHIIIIIIDHGIIIIIGGIFIIIIIIIIIIGHHIIII
@6019883/1
aaaaaactataaatttttattatattttatgcatgttatcacgattcata
+6019883/1
@CCFFFFFHHHHHJJJJJJJJJJIJJJJJIJJJIJJJJIJJIGHIJJJIJ
@4749169/1
gtcactttacgcgcgaaaaccattatgttttactaatttttcaataaagt
+4749169/1
??@;DDDBHHFGDFFEGIIIGIIIIJIJJIJJJIIIHJJIIIIEHIIIJA
@8126417/1
ccacattcataagtgaattctctacagtgtggcgg
+8126417/1
@CCDDDEFGHHGHEGHIIJJJIHIJIIGIHEHJJI
@6021922/1
aaaaaacttctgcccacttgaagtagattttgtgaaggagcacaacgtaa
+6021922/1
CCCFFFFFHHHHHJJGIJJJJJJJJJJJJJJJIIIIJJIJIEGJIJJHIH
@1187675/1
atttatagttttttgcatttttattcggcttattgtaatattcctccata
+1187675/1
1?@4=ABDDDFBFEHIGFHGGGGIE@G;AE??GDH?BGFBFICE>GD@FH
@1188372/1
atttatcaaggttttcaaactgttaaaaaacctgctgaatgtgcgc
+1188372/1
??@DDA=DDD?2ACFD?GBCE?FGI?EFGA@;B>>CGEA4::?@6@
@1188373/1
atttatcaaggttttcaaactgttaaaaaacctgctgaatgtgcgccaat
+1188373/1
=?@44A?B=CF<C>;FHBHFGBHDHIGHGBHB@GGA3DFHB:BF<FD6;@
@1188418/1
atttatcacatcattcgtcgtgtaccacatctcggatcttgctactaata
+1188418/1
?@:ADDFFHHHHHJJJIDEGGHHGGD9CGHGGIEG@G@F@DFHGHBBHCB
@1189746/1
atttatgtaacatgtgtgcttaagtggcttaccctctacttaccacttag
+1189746/1
@@?DDDFDHHHHHGGGAAFIIGHGFHGGIJCGAFBEHCGIICHIJJGIGH
@1189897/1
atttatgtgacataatttgcgacatttgacgtacggttcaagtagctgaa
+1189897/1
BC@DFFFEHHHHHJJJJJJJIJJIJJIIJGGFHGIJHIJJJJJJJJJJJI
@5360295/1
tcccttttgagctattgcgatattttttcggaaaaaagtgagtttaggat
+5360295/1
C@@FFFFFDHGHB<GH@DEGIIIIFHIIDIIGGIEHGGBFFGHIHHIIGI
@4749357/1
gtcacttttccgaccaagagatccagcaagttcttggctgccgaatgttt
+4749357/1
@@@FDEFFHFHHFIIJJEEHIHIIIIJJJJGGIJJJJIIJJJI@FGHHGG
@4749358/1
gtcacttttccgaccaagagatccagcaagttcttggctgccgaatgttt
+4749358/1
B@@DFFFFHHHGHIJIJJIJJJJIJJJJJJIIJJIJJJJIIJJFHJJCHI
@4749360/1
gtcacttttcgcgcaaaggtaaaatcgttctagacatactttatgctctt
+4749360/1
@@;?DDFFHFHFFBFFHEGACGIIBB;;DE@DHBG<<?FFIIGIGHIGGH
@4749361/1
gtcacttttcgcgcaaaggtaaaatcgttctagacatactttatgctctt
+4749361/1
BBBDDFFFHGHGGHIJJJJGHGJJJJJFHHIIIJJJJJJJJJJJIJJJJJ
@4749362/1
gtcacttttcgcgcaaaggtaaaatcgttctagacatactttatgctctt
+4749362/1
CC@FFFFFHHFGDGGIJGIEGIGIG>FDFGHIDHIGIEIIIIIJIEHGIJ
@7397923/1
caaaggggtggaccacaacaacagcgtaggcctcaggataggcagcagac
+7397923/1
CCCFFDFFCDHHHJIJJJJJIJIJIJHGIIJJJIHJJEIJGJJJJIIIGI
@7398167/1
caaaggtaaaatcgttctagacatactttatgctcttgacatttcgttaa
+7398167/1
@@?4BD=BFHHHHIIIIIIIIIIIIIIIIIIIIIIIIIIIIIIIIIIIII
@6024329/1
aaaaaagcaggaaaagcccagaagaacgttcgactttcacttcattctat
+6024329/1
CC@DFFFFHGHHHJIAGIJIIIIGGIEGGIGEGBDHI>DEG@FHHIJIGA
@6024330/1
aaaaaagcaggaaaagcccagaagaacgttcgactttcacttcattctat
+6024330/1
CCCBFFFFHHHHHJJJIJJJJJJJJJJJHIJJJIGIJJIIJJJIIJJJJI
@1888915/1
cagcaactcacggaaacaagttgagaaatcctttagttttccttttttat
+1888915/1
@@;?DDDDHH>F>GBHGED;<CHHG;E;F<?CGFHH?9BGC<<?FHGGII
@1888944/1
cagcaactcctggaggacgctgacgggag
+1888944/1
@?@DDDDDFFFFA;2CA;CFB<GGDBE<G
@1196917/1
atttcagttaaatttgagaggcttttaaaatttaacgtttagcagtcttc
+1196917/1
BB@DDDDDFHHHHJJIGGFGHIIGJIIEHGGIGIIIGIJGGIIBHGGGIG
@1895699/1
cagcactattgacactaagaaatcacagagccccgggcccagatggcatt
+1895699/1
@<@@D?ADDFDBFHEHIEIIIHIIHEHAHGGFDAGB0@FGCFACGCCFG9
@1895700/1
cagcactattgacactaagaaatcacagagccccgggcccagatggcatt
+1895700/1
@?<DDBDDFHGDFGGGGEEDFHHGIIIGIGIHIIA<0@FHGGHIGECDHI
@1895701/1
cagcactattgacactaagaaatcacagagccccgggcccagatggcatt
+1895701/1
CCCFDFFFHHHHHJJJJJJIJJJIJIJHHHHIJJGFHIIJHIIJJIIJJJ
@1895702/1
cagcactattgacactaagaaatcacagagccccgggcccagatggcatt
+1895702/1
CCCFFFFFHHHHHJJIJJJJJJHIJJJGIJJJJIIJGIJJJIHGIJJFIJ
@7400716/1
caaagtatagaggttgtacccaaacttttcgggg
+7400716/1
@@@DDDDDDHAFHDGGFHDBEHIIGGGICGEG60
@7400717/1
caaagtatagaggttgtacccaaacttttcggggtgcaatcttcttttcc
+7400717/1
@C@FFDDDHHHHHGGIIJIJJJJJJIJJJIIIGJ?DHHGIIJIIJJIIJJ
@8133197/1
ccaccggaaccggaagatcgaagaaagacgccaaacattcggcagccaag
+8133197/1
@C@BFFFFHHHHHGGIIHIII>DGHIEHIGIIGIGIIIACDHIEEFFFFC
@3292658/1
ctcttcgtcactcgcaaatgtagaaggcagattgttaccctccacgggta
+3292658/1
BCCFFFFFHHHHHIIGIIIJJJJJJJJJIJIJJJJJJJJJJJJJJJIJAG
@6027472/1
aaaaaagtttatttatcatacacaggtaaacagttgtacagtagaggata
+6027472/1
?1:BDDAAFDFBDEHIH@HHCH@GE3ABFEACHFCBCBFF?DFB<BGGII
@6027473/1
aaaaaagtttatttatcatacacaggtaaacagttgtacagtagaggata
+6027473/1
@@@AFFDBFHGHHIDGA>FHHGFGGDABGE4CEB<<:9?CF<B<A@AA9?
@6027474/1
aaaaaagtttatttatcatacacaggtaaacagttgtacagtagaggata
+6027474/1
@@@DDFFDHHHHDIHIIJIJIJJJGICGHIJJIIGJJGIIJIJGIIIJJJ
@6027475/1
aaaaaagtttatttatcatacacaggtaaacagttgtacagtagaggata
+6027475/1
@@CFBDAABFHHHJJJJJJJJIJJJJCGHIJJJIJIDHHGJIIJJEHIII
@6027476/1
aaaaaagtttatttatcatacacaggtaaacagttgtacagtagaggata
+6027476/1
@CCFFFFDHHHHHJJJJJJJJJJIJJCFHGIJJJJJIHIJJJJIJJJJII
@6027477/1
aaaaaagtttatttatcatacacaggtaaacagttgtacagtagaggata
+6027477/1
C@CFFFFDHHGHHJIIJJJJIJJJIJGFHJJIIHIJHGJJJJIGIIIJJJ
@478904/1
aataagtgatacaagaaaatatacagactaaagaaacgctcgtggggagc
+478904/1
?@1ABDBDHDFFGGEIJIJEIIGIIGHJCHIIGGGIIJJGGH?BFBFHIJ
@4753505/1
gtcagcgtcctccaggagttgctgagccgtcgcggcatcactcccaaata
+4753505/1
@@CDDFFFHHHGHJJJGHBEHHIJGGIEGGGIIEGFBHGGECEHHEFFDC
@6738585/1
aggctatgccggtaaagaagtgaatgttgataaaggaatatggagaggtg
+6738585/1
?@@;DBDDHFAH<?FFFGIEHGCFHFEBGHIHIIFGHIIGG@FHGI?B0?
@6740203/1
agggaccttaatgcaacagttttagatgtggaacactacgagcagttttt
+6740203/1
@@1ADDFFHGHHHJJJJIGICHGIGIJJEHHIJJIIJJJIGGIJJDHIJI
@6740219/1
agggactaccacacgaaaggcagttcaccatcgcttgtcatgtgttgaaa
+6740219/1
@@@DBDFFHHGHHJJIJJJIJIJJJJJJJJJJJJJJIJIJJJIGJJJJIJ
@8136017/1
ccacctttttcactcaaccatagctttctc
+8136017/1
??8=D?DDDD;?C<?AECFE<E>>:CFA>?
@8136018/1
ccacctttttcactcaaccatagctttctcagc
+8136018/1
?@1?DDDDFF?D<@ACEEED<3CEHCFEDFBFC
@8136019/1
ccacctttttcactcaaccatagctttctcagcgtgttt
+8136019/1
@C@FDFFFHHFFHJEIIJJEHIJJJJJJJJGHIIGF?CF
@7405031/1
caaagtttcacagttccacaaaacgctgaaaaattccgtcggcaagaagt
+7405031/1
CC@BDDFFHHHHDHIIJJJJJJJIIJJJIJJJJJJJJIGHIIJJJJJJIF
@3294222/1
ctcttgacatttcgttaaagaaccacaaaatgtgacatataaaggtgaat
+3294222/1
@@@FDDFFGDFHBHFHGHIJIJGIIEIJJGGIEFIGHCHIIHIJI?FAHF
@8137260/1
ccacgagccaatcttccgctaccgcgtgttccttaacaacgatctggtgg
+8137260/1
CCCFFFFFHHHHHJJJJIJGIJJJIJFHHHIJJIJJJJJJJJJJIJJGHF
@7406374/1
caaataaatgcccccttttcacaatataataaatacatatcatatcatcg
+7406374/1
;@7D?;BDFAD?CE8?EHHA>DGGH?CHDBHGGHIIIEGGD@GHIB<BBD
@7408587/1
caaatacacaaattagtacaactcctccaaaccttgcaaattttcaatca
+7408587/1
=@@4ADDDFFFF?EEE2ACFHEFIIFIIIIABAF??@FBFFFICG<DGII
@6032746/1
aaaaaatatcgcaatagctcaaaagggaacaatttttgtcgagttattga
+6032746/1
@@@=DDADB?F?DF@FGI??@GCAG=EBDGEIBBDFF@FDFIIIICCC>@
@8140461/1
ccacgtaggttacctcgaaggattgttcgctggcgatctcctgcaagaac
+8140461/1
@C@AA?DDDHHGHGIII>EHHFFHDFHGGHBFHGI?F@BBGIHIIIEE<G
@6033211/1
aaaaaatattaggaatccactacaagg
+6033211/1
?8?DBDD4D?F<DC@CGE>@BDFE9E9
@6033212/1
aaaaaatattaggaatccactacaaggttttcaatagggcattctaacat
+6033212/1
?@@DDDDAH<FADEHAF?EGA?FCHI3??<CGI>GAGD9@FECHDHIBGH
@6033213/1
aaaaaatattaggaatccactacaaggttttcaatagggcattctaacat
+6033213/1
@@@FDFFFFFHFDIGIGDCFGHGEDDHEGHGIGHIJGJI;FHGHIHIIEC
@1200003/1
atttcctcgaaatcaataatgcaatgtgtttaaatttttgtcgagtcaaa
+1200003/1
@@BDFFFFHDHHHIIJGHIJIJJJJIHIIJGGJJJJJIJGHIJHGEHIIJ
@1201859/1
atttcgttaaagaaccacaaaatgtgacatatataaaggtgaatatataa
+1201859/1
=;?4:3DDBFH<?FGGHGHAGGBA<EAD@@DBG@FH@D<FFFHGGIGIGD
@486773/1
aatagctcaaaagggaacaatttttgtcgagttattgatttcgaggaata
+486773/1
CCCFFFFFHHHHHJJJJJIIIJJJJJJJJJJHIJJJJIJJJJJHIIJIIJ
@4757818/1
gtcagtttgcgtttcaatgcatcgataagacgaatggtaaagctgctaaa
+4757818/1
@@1ADBDEFDHDFHGGIGIIJJJJHIJJJGIIFJIIJBFHJIJJJJJJJJ
@4757819/1
gtcagtttgcgtttcaatgcatcgataagacgaatggtaaagctgctaaa
+4757819/1
@@@DFDFFBFD<AEFEHIIIIIIIIIIIIHIIGIIEG?DHGGGIIIGIHH
@6038097/1
aaaaaatgtcaaaattttgcaaattatgtggcattttgacatttatgtga
+6038097/1
@@<?DDDDFHFHHGIIIIHIIIHIIIIIHGGIIIIIIIGIIIIIIIIDHG
@6038098/1
aaaaaatgtcaaaattttgcaaattatgtggcattttgacatttatgtga
+6038098/1
B@@1DDFADHHHHIJJJJIGHIHJGIJJJIJIIJJJJIJIJJJJJIJGIG
@6038099/1
aaaaaatgtcaaaattttgcaaattatgtggcattttgacatttatgtga
+6038099/1
CC@DFFFDFFFHHGIIJJIJJJ>HHGI9FGGGEHGGCBDCHIGIJJIJJJ
@6038100/1
aaaaaatgtcaaaattttgcaaattatgtggcattttgacatttatgtga
+6038100/1
CCCFFFFFHHFHHJJJJJJIIJJIJJIJJJJJJJJJJJJJJIJJIJJIII
@6038101/1
aaaaaatgtcaaaattttgcaaattatgtggcattttgacatttatgtga
+6038101/1
CCCFFFFFHHGHHJIJJJJJJJJJJJJJHIJIIJJJJFIJJIJIJJIHJJ
@4758935/1
gtcatagatccaatcctataattatccatttcctgtaattctggtttctc
+4758935/1
@@@FFFFFGHHGHGJJIBHGJJJIJIGIJJJJIJIJGCFHIIJJGGHJII
@6039489/1
aaaaaattacattcagtatcgatagataatattgatgattataattaata
+6039489/1
@<=DDDDDHHFHHIIIHIIIIIIGIIIIIIIIIIIIIIIIIIIEIIIIII
@6039490/1
aaaaaattacattcagtatcgatagataatattgatgattataattaata
+6039490/1
@@?DDDDDDDHFHIIG:EHGG=DFGHEIIGIIIBAHFGGFHIIDEF??GI
@6040915/1
aaaaaattctccatcgttacaataagttattcggacaagttataccgaat
+6040915/1
C@CFFFFDHHHHGIJJHGIJIJJJJJFIIJIJJIJJIJJIIIJJEGGIHI
@1899150/1
cagcagtcccacaaagtttcacagttccacaaaacgctgaaaaattccgt
+1899150/1
@C<DFFFFHHGHHJJJGHJJJJJJIJJJJJJJJJJJJJIIJJIJJJICHD
@2594889/1
cgacatttgacgtacggttcaagtagctgaagtaaaagtgtgctccattg
+2594889/1
@C@DDAFFBDFHFHIGGHGFEHHHHEGHHIJFFCFHIFHGGGHCHHHGBF
@5367840/1
tcctaaccttgcaaattttcaatcatgaagcaagattttacctgaacaat
+5367840/1
=884AB?D4=<<DAG@?BE<C@:AF<AC@FEADA33?FGI<@DGED?FBD
@5368095/1
tcctaatattttttagtgaacctctctaacgtctttatagaatgtcaatg
+5368095/1
??@=BDFDHHHHHJIIFHIIJJJJJJJJJJJHIJJJJJJJJJJJJJJJII
@7409910/1
caaatacgaactggtccaaatcgagggcgccatccacgagccaatcttcc
+7409910/1
CC@FFFFFHHHHHJFHIJJJJJIIDHIJJJJJJIJIGIIIIIIJIHHHHF
@7409911/1
caaatacgaactggtccaaatcgagggcgccatccacgagccaatcttcc
+7409911/1
CCCFFFFFHHHHHJHJJJJJJJJJJJJJJJJJJIJJJIJJJJJJFHHHHH
@8141722/1
ccactaaactgggcagctcggctgagaatcggtattcgggactgaaagac
+8141722/1
CCCFFFFFHHGFHJJIIJJJJJIIIJJJIJJJGGICEGIGDIIIIJIGIJ
@2600476/1
cgacgaatgatgtgataaatatacctgcacacacgcatttttaaatttaa
+2600476/1
@@1DDDADDDBDAFAEGIIIIIIIIIIIIICGGIGGGDGIIIIIGGIIII
@2600477/1
cgacgaatgatgtgataaatatacctgcacacacgcatttttaaatttaa
+2600477/1
@@BDDFFFHHHHFIJJJJJJJJJJJJJJJJJJJIIIJJJJJJIJJJJJHJ
@2600478/1
cgacgaatgatgtgataaatatacctgcacacacgcatttttaaatttaa
+2600478/1
CC@FFFFFHGGHDIIJJJJJJIJJJJJIJJJJJJJJJJJJJJJGIHIJJJ
@2600479/1
cgacgaatgatgtgataaatatacctgcacacacgcatttttaaatttaa
+2600479/1
CCCFFFFFFDDDHEHIJIJJJIIIJIIJIIGJGIGBGIJJJJIJJJJIJJ
@2600608/1
cgacgacaaagattacatcatatttgcctttaacagatgtgaagtatttc
+2600608/1
@@<?B@DFHHHFHIGHHEHGGCHIIIIHIGIJCHIIJJJGGFGIDGHIJI
@3954020/1
gaaatggataattataggattggatctatgactgtgtatcgatagctgtt
+3954020/1
CCCFFFFFHHHHHGIIIIIHIJIDHJJGGEHGIIIJGIIIGJJG:FGCII
@4764938/1
gtcatttataccgttaaccttataacttcttctagaactgggcaaatttg
+4764938/1
@?=1DDFDHDHHDGIBHIIIIIIIIIIIIIIIIIIIIIIIIIIIIIIIII
@5372682/1
tcctgcataaatggatgtgtaatatgcgtgtccacgcaagtacctgctgg
+5372682/1
@8?DDEDBHGHDFGIGIGHFHIIIGGHG?CFEGGDGHGIIGHDD@HGGGI
@494187/1
aatcaataatgcaatgtgtttaaatttttgtcgagtcaaaagcgaagaat
+494187/1
CCCFFFFFHHHHHIJJHGHHIJJIJJJJJJIJIJJHGIIIJJJIJJJJJJ
@494414/1
aatcaatcaatttgcctcgaaatctaaggttatattacttttatgaatcg
+494414/1
?::BDDDBDB?BFGD<G?EEGGGGHCGCG<E>FEHE>BFHEHBGEF?F@F
@494415/1
aatcaatcaatttgcctcgaaatctaaggttatattacttttatgaatcg
+494415/1
B?1ADFFFHHHHHJJJJJJJJJJJJJJJIHHIJJJJJIJJJJJJJGBFHG
@494416/1
aatcaatcaatttgcctcgaaatctaaggttatattacttttatgaatcg
+494416/1
B@BFFDFFHHHHHGGIIJJJIGIJJJJJJHGGIJIEIGIJJJIJJD?DFH
@1207925/1
atttgaatggacttccgctcatcctaaattcggaaaaacggtacccacgg
+1207925/1
BBBDBDEFHHHHHJJJJJJJJJJJJJIIJJIJJJJJJGIJJFHIEIIJJG
@495031/1
aatcaatttgcctcgaaatctaaggttatattacttttatgaatcgtgat
+495031/1
BB=DDFFFHHHHHJJGIJJJJJJJJIIJJJJJJJJJJJJJJDHGIHIHFE
@499599/1
aatcctataattatccatttcctgtaattctggtttctctatagttttgt
+499599/1
@@BDFFFFHHHHHJJJJJJJJJGIJIJJJJFJJHGGIIJJJHIIFIJJJI
@5377934/1
tcgaaatctaaggttatattacttttatgaatcgtgataacatgcataaa
+5377934/1
??8=DDFFFHHFFGDHAHIGIJJJJGJIIHCHHFHG@?EFGGGCGIGFHI
@2600981/1
cgacgacattgagcaacttacgtattttctatgtcacat
+2600981/1
@@@DD??D@?DHFHGEA:FCHCHFHGEHHAHDCHIBD4?
@8146499/1
ccacttcacggaaatctaccgacagagaggttatccttgggggaagaagc
+8146499/1
CC<DDFFFHHHHHJJJJJJJJJJJJJJJJJHJJJJJJJIIIJJJJIIJHH
@2605627/1
cgacgctgtactcgattatttaataacaagacatctatacgaggatccta
+2605627/1
@@@;DAD<FD??AE3<?AEB9?CBF?:9:;DG@FEFDGEFE=?FFIFFF<
@3305102/1
ctgaaagacactaagattaccaagttgggcaaccagcagtcccacaaagt
+3305102/1
?<1ADFFBDDHHHIG>FHIIDIIIIEGGH>GI@FGEAGG?DBFHIIIIFI
@3305103/1
ctgaaagacactaagattaccaagttgggcaaccagcagtcccacaaagt
+3305103/1
C@@FFFFFHHHHGJJIIIJJJJIJJJIIGIIIJJJJJJJFHIJJIIIIHB
@3305104/1
ctgaaagacactaagattaccaagttgggcaaccagcagtcccacaaagt
+3305104/1
CCCFFFFFGFHHHJIIJJJJJJJJJJJJJJJJJJJIJJJHIJJJJJJDHG
@2606164/1
cgacggaagctatacaagtggtcgatattgttttacgttgtgctccttca
+2606164/1
@@@D7DDDHHAFDAFIEGHIIFHGHGEICGHEIIICH?DGHGGIGIIIIG
@3956027/1
gaaattaccatccaacggtattttgaaacagaaaaaaggtgcaaattaag
+3956027/1
@@@?DFFFHHHHHIJJJJEGHJJJJIJJIIJIJJJJJJJDGHIHIIJIJJ
@3957197/1
gaaattccgcgaaattggcactggcaagtcaaagaagctagccaagagaa
+3957197/1
C@BFFFFFHHHHHJJJJJJJJJJJJJJIHHIJJJJJIJJIJJJJJJIJIJ
@6050763/1
aaaaaatttcaaattgttcaggtaaaatcttgcttcatgattgaaaattt
+6050763/1
@CCAFFFFDDHDHGIGHIIIIEHIJIIJGEAHIJJHFHIHGIGGIJIEHI
@8155791/1
ccagacaaagcacctatcgaatcgaatattagtagcaagatccgagatgt
+8155791/1
CCCDFFFFHHHHHJJJJJJJJJJJJJGHGIIGDGIGIJGGIJJIJIJDID
@501196/1
aatcggatgaagaccctgagagtatagatgattgcagtaatgatgacacc
+501196/1
@@@;DDFFHHHFGIFIHICHDH<FHIIIIIIIIIHIIFHIIIIIIIIIII
@3959944/1
gaaatttgctgcctcaaaaacgtatgacaaaactatagagaaaccagaat
+3959944/1
@@8DDEFEHHHHHJJIJJJJJJGIIJJJJJJGIJIJJIJJIJJJJIJIII
@3308507/1
ctgaaatatagaatacaccccttaatcagctacaacagtcaacatttccc
+3308507/1
CCCFFFFFHHHHHJJJJJJJJJJJJJJJIIIJJJJJJJGHGHIJJJJIJJ
@3961561/1
gaacaaaatacaagaggcaggaagatttatcccccagaagactcccttca
+3961561/1
@?@4ADFFHFHHHJJJJIJIIEHHE>FHBHGIIJIBAGHBBBGHHIGIJH
@3962177/1
gaacaaaccgggaaaagtattatgagaatatgaaatttaaaagaaaattt
+3962177/1
@@@DDDDDFFFFDGII@2?CE9?>19:D@<DD?FF9FF@FIIF?FEFBFI
@3314631/1
ctgaacccattcctgtttcttgaacgattgtgcatcttagttgctctaat
+3314631/1
@@@DD>DDHAFDFHEGIIAFHEHIEH6F;?11:??:DH<<1:D@<B@D<B
@3314982/1
ctgaacctggaaaagcaggtcgcaaaatacccgtagaaacgaa
+3314982/1
@@8=A?B;=DFHHB;AG?FAEHI@@FABGEDEH:8?6<FB7<6
@5380569/1
tcgactttcacttcattctatcggcctttcttctctttgccgtattttat
+5380569/1
?@@D?DDF?:DDFECFGBEHIIGIGHGGGGBECGHGGGBAHG@AGGIICG
@5381725/1
tcgataaaaaaatatcgcaatattagaaattttcaaatattcttcgcttt
+5381725/1
?;;1BDADHHHHFIGIGGIIIIGHGHHG@FGIGEGE?FFFHGGHIIGIII
@5382073/1
tcgatactgaatgtaattttttatatagtgccccgatg
+5382073/1
@@@DFDDF?AFFDCGBEGDHJJJEIGGJHHIIJI?008
@5382095/1
tcgatagataatattgatgattataattaataactagtgcctaataatag
+5382095/1
B@@DDDDFHHHDFGIJJIJJIJJJJJJJIJJJIJJGH@HGJJJJJJJJJJ
@2618001/1
cgagacaacagcaagctgctcctccacaacaacaacctcaagcttggggt
+2618001/1
@<<DFDEFHFDFDGGGHGGHCAEEHGIEHGIIIIIIFGHIGGIHBGIII7
@4781937/1
gtccatttgttaatcgtgaccgcttggaagaatttgtcacctctccatat
+4781937/1
BC@FDFFFGHHGGHIIHIJJIIIJGIGIEGIGHIG@FHEGCGGHGGIIJH
@2620860/1
cgagatgtggtacacgacgaatgatgtgataaatatacctgcacacacgc
+2620860/1
@@1;DDDDFH?DHGGGEGGHIIIGGIGIHGIIIIIIIIIIIIIIIIIIII
@4784212/1
gtcccgaataccgattctcagccgagctgcccagtttagtggccaactct
+4784212/1
@@@DFFADHHHHHBHHEFHIIIIIFIGIIGII@FFHJJJGIIJJJJJEHG
@8160431/1
ccagatcgttgttaaggaacacgcggtagcggaagattggctc
+8160431/1
@;1=DDDDHFFHHIIIIIIIIIIIIIGGIIIIIGIGGIIIIII
@8160860/1
ccagatggcattcatgcagaaccgattaagaaaggggcagacaacttcat
+8160860/1
CCCFFFFFGHHHHIJJJJJJJJJJGFHJJJJJJJJJJJJJJJJJJJJIJJ
@3966413/1
gaacaatccttcgaggtaacctacgtggacatcgaagaaaaaacattgac
+3966413/1
@C@DDFFFHHGHGIIICGHIIIIIIEHIIIIIIIIEIIDGIIIIIIIIII
@3966414/1
gaacaatccttcgaggtaacctacgtggacatcgaagaaaaaacattgac
+3966414/1
CC@DFFFFHHGHGBHG@EHHIJIJIFHJIIIGHIJIGIIIGIJIIIJIJI
@6763403/1
agtgaccaaagcaaagacgcaataagtgatacaagaaaatatacagacta
+6763403/1
@<@1DDADHDFHBGHAGEHEHIIGIIEFIIIIIIGIIIGIIGGGHCHHEC
@1919275/1
cagctatccactttgccagtggccgtctgctacggaacaggcaaaactcc
+1919275/1
@C@DFFFFHHHHHJIJIJJIJIJJJHIIIJIJJJJHIIJIJIJJJIJIJJ
@1919276/1
cagctatccactttgccagtggccgtctgctacggaacaggcaaaactcc
+1919276/1
CCCFFFFFHGHGHJGIJGIIJFIIJGHIFIIGGHGBDFFGIIJIGGIEIJ
@7423285/1
caaatctacactaacttctcctgatcgagtaaatattgggaaggcactta
+7423285/1
@@CDFFFFGHHHHJJJJJIJIJIJIJIIJHHIGIIIIIJJJJIJJJJIIJ
@1919345/1
cagctatcgatacacagtcatagatccaatcctataattatccatttcct
+1919345/1
@@@AFFFFHFBDHIJIJHIGIJHIJIJJGIJIJJJJEFHGGIJIGGIJII
@1919346/1
cagctatcgatacacagtcatagatccaatcctataattatccatttcct
+1919346/1
C@@DFDDEFBHFFGIJGIFDCHHICHHGIEIIIGGGHIIIJJI@GIJEIC
@1919347/1
cagctatcgatacacagtcatagatccaatcctataattatccatttcct
+1919347/1
CC@DFFFFHHHHHJJJJGIJJJJJJIJIJJJJJJJJJJJJIJJJJIJJJI
@1919348/1
cagctatcgatacacagtcatagatccaatcctataattatccatttcct
+1919348/1
CC@FFFFFHHHHHJJJIIJJIJIIJJJJIJIHIJJJIIJIJJIJIJJJJJ
@1919349/1
cagctatcgatacacagtcatagatccaatcctataattatccatttcct
+1919349/1
CCCFFFFFHGHHHIIJIHIJJIHIIJIJJIIJJJJJJJJJJJJIJIIJJI
@3322171/1
ctgaagtaaaagtgtgctccattggtttatcctctactgtacaactgttt
+3322171/1
@C@AFFDDHHHFCFCGGAFHIIIGICGHHIIIIIGGIIIHIHIIIIIHII
@2622794/1
cgagcattttccggaaaagaagattgcaccccgaaaag
+2622794/1
???A=:?DDD4C?E?EEI3AE;CBECCEEEII<DADIA
@5385037/1
tcgccatcttttttgttgtgctagtcgcaac
+5385037/1
@@@DB;DDDFFFDF:CB@C7E@F41?@<@@@
@6063312/1
aaaaagatggcgaaacaattagcagcaagagaaatgctggaaaagttaaa
+6063312/1
?@<BDDDDDH?HHIIDHGEHEIIEEGECHCCEFH<?>DEBGIGFFHGHF8
@3326115/1
ctgaatcaaaaaattctccatcgttacaataagttattcggacaagttat
+3326115/1
@@;DDFFFGHHGFIJIJJIJJJJFHHJJJIGGHCFFIJJJJJJIJFGHJG
@2624185/1
cgagcttcatgatcccctgaagaatatatcttgaagaactattatttttt
+2624185/1
@@?AA@DD<C8<ADGHI?BEFECF9?ACBEEGAEGG@GDDGBFDBGHIII
@6063725/1
aaaaagcaggaaaagcccagaagaac
+6063725/1
?<@A?=D?D?B??E?B9CGHDGG;;E
@6765877/1
agtgtattacctctaaagctatctactcgttatataatcatcattcaaac
+6765877/1
=@1=BDFFHHHHHJJJJJJJJJIJJJIJJGIJJJJIJJIIJJJJJJJJJJ
@6765878/1
agtgtattacctctaaagctatctactcgttatataatcatcattcaaac
+6765878/1
@?@:ADFFHHHHHIIIIIIIIIIIIIIIIFHIGIGIIIIIIIIIIIIIII
@6765879/1
agtgtattacctctaaagctatctactcgttatataatcatcattcaaac
+6765879/1
BB=DDDFFHGHHGIJIJGIJJJIJJJIJGEHIIIIFIIJIIGHIIJJJII
@3326945/1
ctgaatctcagatggattgagctgttgagttgatcctgcttgtgaatctg
+3326945/1
CCCDFFFFHGHHHJJIJJJJJJIJJJJGIIIJHIIJIJJJIJJIIGIIJJ
@8163177/1
ccagcaagttcttggctgccgaatgtttggcgtctttcttcgatcttccg
+8163177/1
@;8BDDDDHHHHHIIIIIIIIIIIIIIIIIIIGIIGIGIIIIGIIIIIII
@3327818/1
ctgaatgtgcgccaattgagttttcgagcattttccggaaaaga
+3327818/1
?@<?BDD?DF?DD<GDF@AEH4AF98?B<G<C>9BBBGE<?BBF
@510797/1
aatggataattataggattggatctatgactgtgtatcgatagctgttca
+510797/1
?@:ADEEDDHDHHJIBGGIJJIGIIJJCHDDFHHADHIIFGGHGCGDEHD
@1213413/1
atttgacgtacggttcaagtagctgaagtaaaagtgtgctccattggttt
+1213413/1
B@:ADDDFHHHHHHIJJJIHIJJJJJJJGGIJIJFGIIJJJJJJJJJHIJ
@3970295/1
gaacagtttgatgttgctgttgtggagctgtttgtctgccccaagtgggt
+3970295/1
@@@FDFDFHGBHDHHIIEGHGGHHICGHIIGIIIIGCHEGIGDFHGGHG?
@1215063/1
atttgatattcaataatttaacaactactccggagtttattgtcgacgaa
+1215063/1
?B@ADDFEHHHGHJIJIGJGHHIJJIIJGGGJIEHHIJJJJJJ<GHIJIJ
@3971926/1
gaaccacaaaatgtgacatatataaaggtgaatatataactgacatgttt
+3971926/1
CCCFFFFFHHHHHHIJJJJJJIIIJJJGFBHFIIIIJIJIJIJIJJJGIG
@1215778/1
atttgatgcaaagtatagaggttgtacccaaacttttc
+1215778/1
=@@B?DDBFDDHHFHBHEHHCHBCHIABA<8C@@?<:?
@1215779/1
atttgatgcaaagtatagaggttgtacccaaacttttcg
+1215779/1
8?=4=BD?DHFHH:EGIDACGF@FADGE<ABH=?EH@?@
@1215780/1
atttgatgcaaagtatagaggttgtacccaaacttttcggggtgcaatct
+1215780/1
B@BFDDFFGHHHH>GHIIHHIHHIIIJJJJJJIIJJJJBD<EFGEHGIJI
@1215781/1
atttgatgcaaagtatagaggttgtacccaaacttttcggggtgcaatct
+1215781/1
CCBFFFFFHHHHHFHIJJJJJGIIIJJJJJJJJJIJJJIJIJFHHJJJJJ
@1215782/1
atttgatgcaaagtatagaggttgtacccaaacttttcggggtgcaatct
+1215782/1
CCCFFFFFHHHHHGIIJJIIJHIJHIJJJJJJJJJJJIJJGIFHHJIJJJ
@2630078/1
cgagtacctcaaaatcatgaccaaaaag
+2630078/1
??<B=:BD><DFHI32A:<:AC>FHEG8
@6069203/1
aaaaagtttatttatcatacacaggtaaacagttgtacagtagaggataa
+6069203/1
@@8BDFDEHHHHHJJJJJJJJJJJIHFHIJJJIIJHIJIIGIJJIIJJIG
@6069204/1
aaaaagtttatttatcatacacaggtaaacagttgtacagtagaggataa
+6069204/1
CCCDFFDFHHHHHJJJJJJJJJJIJHHIJJJJJJJIHIJIIIGIJIIIJJ
@6069205/1
aaaaagtttatttatcatacacaggtaaacagttgtacagtagaggataa
+6069205/1
CCCFFDDDHHGGHJGGJJJJJIJJJEHHIJIJIJIIIIEIHHGGIIJIFI
@6069206/1
aaaaagtttatttatcatacacaggtaaacagttgtacagtagaggataa
+6069206/1
CCCFFFDEHHHHHJJIJJIJJJJIJFFHIJIJHIIDHIIIDFFGIIJJIJ
@8170065/1
ccagctccgacgtactatgcccatttagctgcggccagaggcaaagtcta
+8170065/1
CCCDFFFFGHHHDGIJJJJJIJIIJIIHIJJJJJJJJGGEIIIEHEIIGG
@6070587/1
aaaaataatatgtaaattgattttagaaaaaaaaccactaattctatgca
+6070587/1
@C@?DDFFHFHHHIIJIJJJJJJJIJJIIIJJJJJIHIJJIJJJJJIJIJ
@6070588/1
aaaaataatatgtaaattgattttagaaaaaaaccactaattctatgcaa
+6070588/1
@@@FFFFFGHHHDHIIJIJJJJJJJJJJJJJIJJEIJJIJIJIJJJIIII
@7434742/1
caaattgctctactctcaagaaatggcctccatgccgagcaagactcccg
+7434742/1
@@@:BDFFDDFFHIDHIJIIIJIIIIIGIJ?GHIJEHGGIIJHBGIIJGI
@7437247/1
caaatttctcaagggcacacggcaacaaaaagtgataatggatacaaatt
+7437247/1
BCC;DEFDHHHHHJJIIIIJJJJJJJJJJJJJFHHIJJJFJJJIIJJJJJ
@7437524/1
caaatttgaaaaaaccagagacgattttgtcgaa
+7437524/1
@@@FDFF;FFDBBFGH?FGGHHIIIIIGE:CF;D
@7437525/1
caaatttgaaaaaaccagagacgattttgtcgaagatctctgtgaga
+7437525/1
@@@DDDBBACAFHEEH;:CEEB1E;F<G@:?@D;DH<9BFGIHI@=F
@7437526/1
caaatttgaaaaaaccagagacgattttgtcgaagatctctgtgaga
+7437526/1
C@CDFFFFGHGHFGIIIIIIIGHEGIJJIGHGGHIGGHIJJIIJJFG
@7437639/1
caaatttgactactgtatagctttcttctcttggtgaacacatactttat
+7437639/1
@@@DDDDBFCCFFGACB<::AF@@@FHHEDADHHHIEHHHIICHGGCGHG
@7437640/1
caaatttgactactgtatagctttcttctcttggtgaacacatactttat
+7437640/1
@CCFFFFFGHHHHIJFGHIIJJJJJJIJJJJJJIHGIIJJJJJIJJJJJJ
@6074428/1
aaaaatattaggaatccactacaaggttttcaatagggcattctaacatg
+6074428/1
CCCFFFFFHHHHHJJJJJJJJJJJJJHIJJIIIJIJJJIIJJIIJIIJII
@3336153/1
ctgacatgtttcatatgtagaacgaattttgtgcatacaaaaatagtaaa
+3336153/1
@C@DFDFFBFHFHIJFIGJIIIJJDGHIJIIFHIJIJJJIIGIIJIBFII
@3336154/1
ctgacatgtttcatatgtagaacgaattttgtgcatacaaaaatagtaaa
+3336154/1
CCCFFFFFHDHHHIIIGHHHIJJJGHIIJJJIIIJJIJJIIIIIGIGIGI
@3974909/1
gaacgatgtcaccacctgattggtgatatcagccgctccgggcgttccgt
+3974909/1
@?@;BDDDF?DBDGGGIIGICHC<CHCHIEHCHDHGDE>GBF:@4;?EB=
@3974910/1
gaacgatgtcaccacctgattggtgatatcagccgctccgggcgttccgt
+3974910/1
CC@DFFFFHHHGGJIIJJIJJJIHHIJIJJJJJJJJJJJJGGII@HHGEE
@3975110/1
gaacgattttacctttgcgcgaaaa
+3975110/1
@@@=D:BBCFF:ABDG<:EFEDFFI
@3975111/1
gaacgattttacctttgcgcgaaaagtgaccacaagcaatgtcaaag
+3975111/1
?<<7B@DDDD<?DEEI@?1C:8?@@B904DEDDDI@DDCCABCCD=@
@3975278/1
gaacgcccggagcggctgatatcaccaat
+3975278/1
@@@DDDDDFFFHHGIH60:B?FE<9DDH<
@3975279/1
gaacgcccggagcggctgatatcaccaatcaggtggtgacatcgttcgat
+3975279/1
@8?B;DDDFDFDFFII:D;??@ABBFFI3D=BF8BF4@AA@7@EAEFDD@
@1931144/1
caggaaaagcccagaagaacgttcgactttcacttcattctatcggcctt
+1931144/1
@@@DDFFFHGADHIHIJJJJFGIJJEGHIJIHGGHJJGIIIJJJIAHIIH
@1931145/1
caggaaaagcccagaagaacgttcgactttcacttcattctatcggcctt
+1931145/1
@@@DFFFFFHHHGJIJIEGGIIJBAACEGIIIIIJIBEHIJIIIJDHGHG
@3976896/1
gaacgttcgactttcacttcattctatcggcctttcttctcttt
+3976896/1
?@@?BBD;FHF1CE@>B<CF<EHFB@2<<C@EGG?<9???B40?
@3976932/1
gaacgttcttctgggcttttcctgcttttttagcagctttaccattcgtc
+3976932/1
@@BDADEFHHHHHJJGGIJJIJICHGIJJJJIDHIJJIJJIIIJJJIJJJ
@1218185/1
atttgcgacatttgacgtacggttcaagtagctgaagtaaaagtgtgctc
+1218185/1
CCCFFFFFHHHHHJIIIGHIJJEHIIJJIGJIJJJGJEGGIGI?DFGIJI
@1932295/1
caggaaatggataattataggattgg
+1932295/1
@@?DDFFFHHDHHIIIIIIIIIII3C
@6077634/1
aaaaatgcaaaaaactataaatttttattatattttatgcatgttatcac
+6077634/1
@@@BDEFFHHHHHJJJJJJJJJIJIIIHHIJCGIGGGJIGJIIHIHIGIJ
@1219721/1
atttgctttggtggggaactttgttgttgacgttcatttcgacccgtttg
+1219721/1
?BBDDFFFHHHFHJJIFIJJJJJIJJJJJJJJJIIIIJJJIIJIJJGGI?
@6078431/1
aaaaatgtcaaaattttgcaaattatgtggcattttgacatttatgtgac
+6078431/1
@@@DDDDDDDHFHGIII@DEHIEFHGB<CHBFHIIIBBFFGGHGDH???:
@7444698/1
caacaacagcaaacgggtcgaaatgaacgtcaacaacaaagttccccacc
+7444698/1
@@@FDDD?DFFFHGHIDFFEGIIHGIGJGDGGGGIJJJJGI8CFFHGGHH
@3345694/1
ctgagagtctcttcgtcactcgcaaatgtagaaggcagattgttaccctc
+3345694/1
@@@FFFDEDHFHHIGBGHGIIIJIJIJJIIJIIJJIIGJIJJGIIJJIIJ
@3345696/1
ctgagagtctgcaaatcggccaacttcttgccgacggaatttttcagcgt
+3345696/1
=@@D=DBBAFFFHIIEC;F@FGGHIGIEFAGGGGGIGIIIFHCHIIFGBC
@3345697/1
ctgagagtctgcaaatcggccaacttcttgccgacggaatttttcagcgt
+3345697/1
@C@DDFFDFD?FFIIIJHJIIBGGGGEAAGGIHHGGIGCFHIJJAGFHI@
@3345698/1
ctgagagtctgcaaatcggccaacttcttgccgacggaatttttcagcgt
+3345698/1
BB@FADEDFHHHHJJIGHJIJJJJJIIJIJIJJGIIIIIIJJGIJJIGJH
@3345699/1
ctgagagtctgcaaatcggccaacttcttgccgacggaatttttcagcgt
+3345699/1
BB@FFFFDHHHHHJIIHIIIIJJJJJJJJJJJJGIJIIGIJJJJJJJJJI
@3345700/1
ctgagagtctgcaaatcggccaacttcttgccgacggaatttttcagcgt
+3345700/1
BC@FFFFDHHHGHJJJJJJJJJJIJJJJJJJJJJJJJJJIJJJJJJIIJH
@5394993/1
tctaaagctatctactcgttatataatcatcattcaaacattgaagccag
+5394993/1
@@@DBEDDFA<A?AE>BB:FCEHCGHB@FH<<HGE<GGDGGGGHDBDFEE
@5394994/1
tctaaagctatctactcgttatataatcatcattcaaacattgaagccag
+5394994/1
B;:BDEDFHHHHHIIJJIIJJJJJJJJJJJJJIIIJJGJIJJIJJJJJJJ
@5396107/1
tctaacgtctttatagaatgtcaatgttattctaaaaagaagactgctaa
+5396107/1
@@?BD;?A??DF4<<ACF@FFFEHBBEH9CHBHFFGII1?F9???DEEFI
@3349815/1
ctgagccgtcgcggcatcactcccaaatacgaactggtccaaatcgaggg
+3349815/1
@C@1DDFFHHHHFIG>FHGHEGHICEHEGGGGIIIII@EHGIIGHHHGFC
@5398213/1
tctacatttgcgagtgacgaagagttggccactaaactgggcagctcggc
+5398213/1
@@<BDDDDHBDDFE<EHG=@GCEGHI>@EGIIIEIGHFBGHGGEAGD@FF
@518679/1
aattaataccatcgttggcatttgacattgtcaaagcttgtaataacacg
+518679/1
@@CDDDFAHFHHDEHH@HHHEHIIIIJJJGAFHIIJIGGIDHHIGEHGHG
@6082728/1
aaaaattcgtgtgtgcaggtatatttatcacatcattcgtcgtgtaccac
+6082728/1
CCCFFFFFHHHHHGHHGJJAHHIJJJJGGIJJIJJJIJJIJJIGFGIJJH
@6082821/1
aaaaattctccatcgttacaataagttattcggacaagttataccgaata
+6082821/1
@CCFDEFFHHHHHIJDHGJJJIIIIHIHJJIG@FIIGHIJJJJEEGEGHI
@1933684/1
caggaacctcaagcttggggtaaac
+1933684/1
?@;1A?A=ABBCACEBED?BFC@4A
@3981532/1
gaacttccatagattcaaatgaagtaaacaacatacgtttttcatttaaa
+3981532/1
@C@:DFFFHHHHHJJJJJJJJJJJIIJJJJJJJJJJJGIJJJJJJJJIJJ
@3352113/1
ctgaggcctacgctgttgttgtggtccacccctttgttgcccgtttgccg
+3352113/1
@@@FFDFFHFHFHBF?GHHHIIG=HGHFGGGEGIIADHAEGGIIIIIFID
@2637581/1
cgataattggttgccaccgtgcttttatgttccgaaacaactggaggagg
+2637581/1
@@@DDDDDFHAFHGH<GH?<ACBEHI??<?E<F::DG:;F8??F8BF6BF
@6085196/1
aaaaattgttcccttttgagctattgcgatattttttcggaaaaaagtga
+6085196/1
CCCFFFFFFHGHHIJJJJGJIJJJIJJJJJJJJJJJJJJJHIJIJJJIJJ
@6085390/1
aaaaatttaaacacattgcattattgatttcg
+6085390/1
@@@;D=BBFFFBD;FEHICH@F@HEH4CHEHI
@6086689/1
aaaaatttatagttttttgcatttttattcggcttattgtaatattcctc
+6086689/1
@@;DD?DDDFFHDDFEGHGGHIJJJJDBHHIEEHIHGIJDHIGIJJGAGI
@3361549/1
ctgatatcaccaatcaggtggtgacatcgttcgatgacaaagtgatgggc
+3361549/1
@@@DADDD<FDDFAGF3?3AFCE4C@AF???EF@?FEGEF;@0:?GFCFF
@6777556/1
ataaaatacggcaaagagaagaaaggccgatagaatgaagtgaaagtcga
+6777556/1
CCCDFFFFHHHHHJJIJJIJJJJJJJJIIIJJJJIIIJJIGIJIJIDGHJ
@6777833/1
ataaaatataataaaaatttatagttttttgcatttttattcggcttatt
+6777833/1
@@;D??DDBFDBFFIGFEFHHHFCCBEFEFEEFFFFEEFGCFB3@?FEAB
@3983879/1
gaagaaacaaaaacaacctgaacaacaagc
+3983879/1
@<@=D?D:??B;?FEF:::3<FDHF;GFB9
@1225625/1
atttgtggtatctgtcgatgttgccagaacgtaagatatcctaaactcac
+1225625/1
;?@=ADDDFHGHGJGIJJJIJJIJIIIIGGIEHEIJJJJIIJJJIGIIJD
@1225626/1
atttgtggtatctgtcgatgttgccagaacgtaagatatcctaaactcac
+1225626/1
@@@ADDEFHHHHHJHIJHIIIJIJJIJJJJJHIIJJJJJJJJJJJJJJJI
@1225627/1
atttgtggtatctgtcgatgttgccagaacgtaagatatcctaaactcac
+1225627/1
@@@BDDFF?FFHDHHGGEHEFGGIIHGGIII?EBFGII@GHIIIIIIIII
@1225628/1
atttgtggtatctgtcgatgttgccagaacgtaagatatcctaaactcac
+1225628/1
CCCFFFFFHHHHHJJJJJJJJJJJJJJJJJJHIJJJIJJJJJJIJIIIJJ
@5399507/1
tctagaacgattttacctttgcgcgaaaagtgaccacaagcaatgtcaaa
+5399507/1
=@1=BDDDDFHHHJIGIEHIEHEGF?FHIB9DBEG8BBG;BGI@C@ADHI
@2642367/1
cgatgacaaagtgatgggcaatcccattggctggctccaagagatgtgca
+2642367/1
BB@DDFFFHHHFHIJJJJIHIJJJJJJJIJJJJJGAHIEHIGIGHHDGGH
@5399832/1
tctagagcaactccgacggaagctatacaagtggtcgatattgttttacg
+5399832/1
?@@AD?DDHHHBFEEH>AGH=:DD@9DFHBC:BB?07D7BAB=FGHCGE7
@2644876/1
cgatgcattgaaacgcaaactgacgtttactcttctaatgtcaaacagaa
+2644876/1
@@?ADDFFHHHHHGIIJJIJJGGGIHIJGIJJJJIIIIFIIJIJIIJIGG
@2646513/1
cgatgtccacgtaggttacctcgaaggattgttcgctagcgatctcctgc
+2646513/1
@@@DD?DDBDD?FHBA?GFHIGIGGIGCFHGHFE;DGH:GAFGAHHBCFG
@6781410/1
ataaaccaatggagcacacttttacttcagctacttgaaccgtacgtcaa
+6781410/1
CC@FFFFFHHHHGIJJJJJIJJJJJJIIJJJFIJJJJJJGIJIIIIIIII
@6781411/1
ataaaccaatggagcacacttttacttcagctacttgaaccgtacgtcaa
+6781411/1
CCCFFFFFHHGHHIIJJIJJJJJJJJJJJIJJIJJJJJJIJIIIIJIJIF
@2648947/1
cgattctcagccgagctgcccagtttagtggccaactcttcgtcactcgc
+2648947/1
18:4=:DD<ADDD12@EBDDDF=????1CC:CBF3B?F>@GFFFFC=BFE
@2648948/1
cgattctcagccgagctgcccagtttagtggccaactcttcgtcactcgc
+2648948/1
?@<=ADDDFDBHF8@EGIGHI9FCFIGI?FG?HGGEGGDGHGBEDHDGGI
@524863/1
aattatgtcaaattttgacatttatgtaacatgtgtgcttaagtggctta
+524863/1
=B14ADDEHHHHHJJIIJJJJJJJIJIJJJIJJHIHIHIJJJIGGHHIII
@3985049/1
gaagaaagctatacagtagtcaaatttgtatccattatcactttttgttg
+3985049/1
@;BDFFFFHHHHHJJJIJJIJIJJJJJJHIJJJIJJJJJIJJJJJJJIJI
@1230836/1
attttacaagctatactttgcatagaattagtggtttttttctaaaatca
+1230836/1
?@?DBDBDHHHHDIGIIBCIIJIEEF<CDHA<ACHGHEGGGIIA@FGFHH
@1230837/1
attttacaagctatactttgcatagaattagtggtttttttctaaaatca
+1230837/1
@C@DFFFFGHHGHFIJJJJIIGGGIGHHIJJCHHJIIGHIJIIGHGHIIJ
@3987646/1
gaagaacgttcgactttcacttcattctatcggcctttcttctctttgcc
+3987646/1
CC<DFFFFHFHHHJJJJJHJJJJJJJJJJJJJJIJBHIABHA?DDHH?<F
@1232258/1
attttactgaaatatagaatacaccccttaatcagctacaacagtcaaca
+1232258/1
==BD4=DDHHHHHJJJJJJJJJJJJJJJJJJIJIJIJJIJJIIJHIJJII
@2649325/1
cgattggtcaatgttttttcttcgatgtccacgtaggttacctcgaagga
+2649325/1
@<;DDDF;FFHFHEHIIIIGHIGGHICHIIFIIFHIIHIHIIIIIHIIII
@7464930/1
caacagatccgtaagctatccagctccgacgtactatgcccatttagctg
+7464930/1
@<@1DDDDHHGHFIJIIJJJJJEIJIJIJJIIIIJJJIJJJJCGHIEGII
@2653536/1
cgcaaaggtaaaatcgttctagacatactttatgctcttgacatttcgtt
+2653536/1
@<;DDDB?2AFD<G@;F@;F@HFF??E??FG@9??@9FDGFEFDFFICGF
@2653537/1
cgcaaaggtaaaatcgttctagacatactttatgctcttgacatttcgtt
+2653537/1
@CCDFFFFHHHHHJIJHJIIJJIJJJIIIIIJFGHJIGGGHIJJJIIIHI
@2653538/1
cgcaaaggtaaaatcgttctagacatactttatgctcttgacatttcgtt
+2653538/1
BB1=DDFFCFHHFIJJHIJJIJJJJIHIJJJJJJJJJJJJJIJJIJJJJJ
@5408423/1
tctcgaaagactttgactttttactatttttgtatgcacaaaattcgttc
+5408423/1
@CCFFDFFDFFHHIACFDHIIIIGIEHIIIIBEGGGGIIIIIIIIIIIII
@7467531/1
caacagtcaacatttcccacctttttcactcaaccatagctttctcagcg
+7467531/1
??8BB;DDHDDHDHEEHGIGHHIIJJIIJGGAHGFG>FA>DGGIIGGI>A
@7467532/1
caacagtcaacatttcccacctttttcactcaaccatagctttctcagcg
+7467532/1
@@<DFDDDFHHFHIJIIIJJJJJIJIIIIJIIJIECDGGIJIJFII@GCB
@7467533/1
caacagtcaacatttcccacctttttcactcaaccatagctttctcagcg
+7467533/1
@@CDFFFFHFB?CBGEGIIJGIIIEGIJEGIJDCGCHIJJGJ@EGHDFCH
@7467534/1
caacagtcaacatttcccacctttttcactcaaccatagctttctcagcg
+7467534/1
B@B?DFDEHHHHHJIIJIIIJDGIJJJIIIJJJIJJJJIEHJJJJJIGEG
@7467535/1
caacagtcaacatttcccacctttttcactcaaccatagctttctcagcg
+7467535/1
BC?DDFDFHHHHHIJJJJJJJJJJJJJJJJJJJJJJIEGGIJJIJJGGIJ
@7467536/1
caacagtcaacatttcccacctttttcactcaaccatagctttctcagcg
+7467536/1
BCCFFFBDHHHFHJIJJIIIHIIIJJGGIIEHGGGHJIIJJGIGIJFCGB
@7467537/1
caacagtcaacatttcccacctttttcactcaaccatagctttctcagcg
+7467537/1
C@@DDFDEHHHHHJIJJJJJJJJJJJJIIHJIJJJIIJGHIJJIJJIGHI
@2655693/1
cgcaaatgtagaaggcagattgttaccctccacgggtaaatcctgcaagg
+2655693/1
@@<DFFFFFHGGHIGEGGEDHIGHHHIIIIIGIGII@@FHGGHGEIIIII
@2655694/1
cgcaaatgtagaaggcagattgttaccctccacgggtaaatcctgcaagg
+2655694/1
BCCDFFFFDHFHFIJIJIIIIJIJJJJJJJJJJJJI?DHIGIGFGHGJGG
@2655695/1
cgcaaatgtagaaggcagattgttaccctccacgggtaaatcctgcaagg
+2655695/1
CCCFFFFFHHHHHJIIJJJJJJJJJJJJJJJJJJJJDHIJJJJJJIJJIJ
@1234118/1
attttatacatagaagaaagaatacccgagaattttaccgtacgtgagct
+1234118/1
CCCFFFFFHHHHHJJJJJJJJJJJJJJJJJJIJJJJJIHIIIJJHJGIJD
@6099518/1
aaaacattgaccaatcgccaccaatgc
+6099518/1
@C@DDDDDFHDHHGIG<EG:<<AAEE?
@6099519/1
aaaacattgaccaatcgccaccaatgcttggtgcagctatccactttgcc
+6099519/1
@1=DDDDDB?FFHIIFEFHGGCHIIFDDEFF?CGHGIHCHEIIGFDFFCH
@2657581/1
cgcaactttcttccagttcacaatcagattcacaagcaggatcaactcaa
+2657581/1
@@@ADDDFHFDFDIEGAFHHIEHIIIIHIIIEHIIFEEHIDGHGIIGIII
@2659314/1
cgcaatagctcaaaagggaacaatttttatcgagttattgatttcgagga
+2659314/1
@@@??DDDBFFHFIIIIG9CGGFHHGGICGIBEHDEGGF<?GGHIDDG:6
@2659315/1
cgcaatagctcaaaagggaacaatttttatcgagttattgatttcgagga
+2659315/1
BBBFFFFFHHHHHJJJJJIJJJIJJJJJJJJIGIHIJJJIJJJJJIJIJF
@2659316/1
cgcaatagctcaaaagggaacaatttttgtcgagttattgattt
+2659316/1
@@@DDADAADFHFHIIDB9FEEEHFHAHGGHIHG<B4@BDH@GF
@2660738/1
cgcaattaccgtattgccaagtgtaccgcagctaaatgtgcattaaaaca
+2660738/1
@C<DDFFFHHFBFHIEGI@HGAHFHHIGE?FEGHIIEG:DGGIIIIIIGG
@4811970/1
gtcgacaataaactccggagtagttgttaaattattgaatatcaaatcta
+4811970/1
<@@?;DDDFHFFHHIGIIBF2?FIGIJIJGIDICIIEIEHIIIIIGGIJI
@6784907/1
ataaagcgttaccagcgcttgaggaagtaacggcagc
+6784907/1
@@<BDDDDHHDDHGHG@GIGIC<BFHEGHGGIDHDG<
@6784908/1
ataaagcgttaccagcgcttgaggaagtaacggcagcactattgacacta
+6784908/1
CCCFFFFFFHHHHJJJJJJJJJJJJGJGGGIJIIGIGCHAAEGDCGHGGG
@1949478/1
caggatttacccgtggagggtaacaatctgccttctacatttgcgagtga
+1949478/1
@@<DDFFFHHHHGCGIGIFI?CHEIGIIIIIIIIIIGIIIIIIIIGGHGH
@7475014/1
caacatttcccacctttttcactcaaccatagctttctcagcgtg
+7475014/1
B@;DDFFFHHHGHJJJJJJIIJJJJJJJJJIGIJJJJJJIJJJH@
@3379605/1
ctgcaagaactgaacaaagttgaagtccttggcgttgaagctgagagtct
+3379605/1
@C<DFFFFHHGFHJJJIJJJJIJHIDHHIIIEIGIIIJGHGCGGDDDFHG
@6785475/1
ataaaggtcaaaaaccccaaagaattatcttttttagagatggagtatcg
+6785475/1
CC@FFFFDHHHHHJJJJIGJJIJJJJJJJJJJJJJJJJJJJJJJJDHIJJ
@3993347/1
gaagaatatttgaaaatttctaatattgcgatatttttttatcgatctgg
+3993347/1
@@<DDFD?FDHHDIIIEIIIIGIIGGIIIIGHGHCC?FHID?BFHBFD>>
@3993348/1
gaagaatatttgaaaatttctaatattgcgatatttttttatcgatctgg
+3993348/1
B@<DDFFFHFHGHIIGIGHIJJJJJIJIJGIIJJJIIIJJJJIJCCECHF
@7478742/1
caaccagcagtcccacaaagtttcacagttccacaaaacgctgaaaaatt
+7478742/1
CCCFFFFFHHHHHJIJJJIJJJJJJJHHIJIJGIJJJBGIIIIJJJIIJF
@4817436/1
gtcgatgttgccagaacgtaagatatcctaaactcacttttttccgaaaa
+4817436/1
CCCFFFFFHH:DFHHIIIGHIJJJJJJIJIJJJJJJJJJJJIJJJGGIJJ
@4817437/1
gtcgatgttgccagaacgtaagatatcctaaactcactttttttccgaaa
+4817437/1
??8=?BDFHHGDHGGIEDAECFAHGHIGIGGGGGDH@FHGIGGII9BFGH
@537326/1
aatttgactactgtatagctttcttctcttggtgaacacatactttattc
+537326/1
BB;DDFFFHHHHHHIIJJJJJJJJJJJJJJJJGIJJJIJJIJIJJJJJJJ
@537431/1
aatttgcaaggtttggaggagttgtactaatttgtgaaattgaagttcgt
+537431/1
BBCFDDDFHHGHHJJJEGIJIFGIIHIJIIIIJEEGBGHHIJJJIGGEIF
@537432/1
aatttgcaaggtttggaggagttgtactaatttgtgtaattgaagttcgt
+537432/1
:1B4=BDEHHHHHIJJFHIGGHGIHHGCIHIJJJIIGGDGHIJIIGIIID
@5417849/1
tctggcaacatcgacagataccacaaatacctaaaccttcccactaaagt
+5417849/1
1=1=ADDDFHHDHHGDG@>HHIEIIIGIIGDDFHGHAGII@FGIGIIIGH
@5418122/1
tctggccgcagctaaatgggcatagtacgtcggagctggatagcttacgg
+5418122/1
BB=BDEFFHGHHHJJJJJJJJJJIJIHJJIJJJDGBGGH>BF;CGH@E;B
@3383674/1
ctgcacacacgcatttttaaatttaaaaatttatt
+3383674/1
@@@D=DDDHA?:D:@<EEHEHGHEHIIE1???FBD
@3383675/1
ctgcacacacgcatttttaaatttaaaaatttattcaagtcaaaaataat
+3383675/1
?@@1DDEDFHHGHIIIIJJIIGIIIIGEGIIJJIJIJIJBFGFAGIHCHI
@3383676/1
ctgcacacacgcatttttaaatttaaaaatttattcaagtcaaaaataat
+3383676/1
@@@;DFFFHHHHFHJJJJJJJJJJJJJJHHIJJJJIJHIGGIJIJJIJJJ
@3383677/1
ctgcacacacgcatttttaaatttaaaaatttattcaagtcaaaaataat
+3383677/1
@@CAFFFFBHFFDIIIGGE9FHGFHGIIIIAHGIIIIIIBDGDEIIGHII
@3383678/1
ctgcacacacgcatttttaaatttaaaaatttattcaagtcaaaaataat
+3383678/1
@C@DBDDFHHGHFIIJJJGIGIIJJJGIIJIJGIJJJIJJIIEIEGHGIH
@3384210/1
ctgcaccaagcattggtggcgattggtcaatgttttttcttcgatgtcca
+3384210/1
CCCFFFFFHHHFFIJJEGHIJFHIII?GHGIGFHIIIIJJJIDGIJGGIC
@6106493/1
aaaactgttgcgactagcacaacaaaaaagatggcgaaacaattagcagc
+6106493/1
CCCFFFFDHHHHGJJJIIIIGJIJJIJIJJJJJIIIJJJJIHIJJIIJHH
@3389829/1
ctgcataccgcttccgcgtgcttctctaagtaatt
+3389829/1
@@;;DDDDHHHFHIIII@1::=B@?C@?D40BD?G
@6789842/1
ataaatgtcaaaatttgacataatttgtggacataaaggaaagaaaaaaa
+6789842/1
@@@FFFDFFHFHHIEHGGIHIIIJJIIHFGGGAHIIHIIEGIIGGGIJJG
@6789843/1
ataaatgtcaaaatttgacataatttgtggacataaaggaaagaaaaaaa
+6789843/1
CCCDFFDFHHHHHIIJJJJIIJIJJIJJJIEHHIIJJIBHIJJJJJ@FHH
@6789844/1
ataaatgtcaaaatttgacataatttgtggacataaaggaaagaaaaaaa
+6789844/1
CCCFFFFFHHHHHJJJJJJJJJJJJIECFFHHIIIIIIGIJIIJJJJIJJ
@1964934/1
caggtatatttatcacatcattcgtcgtgtaccacatctc
+1964934/1
@BCDDDFFHHHGGJJJJJJJJJJJJJJFFAEHHII@B@??
@1964935/1
caggtatatttatcacatcattcgtcgtgtaccacatctcggatcttgct
+1964935/1
:??7422=AAACA?G?CBEHGBEF@FA<F<EB?@EC<?GBFAF?F@F@<?
@1964936/1
caggtatatttatcacatcattcgtcgtgtaccacatctcggatcttgct
+1964936/1
BBCFDDFFHHHHHJJJJJJJJJJJHIJHIFGIICGGDHCHCF<FGHHCCD
@2673209/1
cgcatctttaaaggttttcacggccgg
+2673209/1
@@@DDDDDHFHHFI:EHIGIIGIGHHI
@2675087/1
cgcatttttaaatttaaaaatttattcaagtcaaaaataatatgtaaatt
+2675087/1
@@7?BDDDHAFHAFHBHIIIGIICGICHHGHIIIIIIGGIGIIIIIIIII
@3999710/1
gaagaggaatttgaacagttaccatctactatcagagatcgaatgtgtgc
+3999710/1
CCCFFFFFHHHHHHJJJIHJIIJIJJJJJJJJGIIJJIJIIGIJJIJHHJ
@5423410/1
tcttaatcggttctgcatgaatgccatctgggcccggggctctgtgattt
+5423410/1
=@@=ABDDDDDHBGGEGHCFGF>FGECHI>?@@EFG:8@>F;@C==7CAC
@4001672/1
gaagatcgaagaaagacgccaaacattcggcagccaagaacttgctggat
+4001672/1
@@CAFDFFFHBHHIDHJJJJJJJJJIEHGAFHGHHIFGGCHGGIHGEHII
@4003885/1
gaagatttggagaatattgtggtagaccaattgaagttcttttatgagtc
+4003885/1
@@@FFFFFHGGHHJJJJJJJIJGHIJJJJJJJJJIIGIJJJJJJJIJJFH
@5426746/1
tcttctttgacttgccagtgccaatttcgcggaatttcaacacatgacaa
+5426746/1
:=?D=ADD>DDFH@GGGAAFGIHGGGIIDAH@0?BGHFB?DC@DC8B@B@
@5428488/1
tcttgcttcatgattgaaaatttgcaaggtttggaggagttgtactaatt
+5428488/1
?@@==BDDHDHDFHHBEHIIIIIIIIJIIFHHFHGIJ?CCGGHHJIIIJJ
@3393387/1
ctgcatttattacttcaagcaaagcttctataactggtatagctttagga
+3393387/1
BC<DDFDFHHHHHJJJJIGGIGIEIJIJIIIJIGIJJ?EGIIGIIJJJJJ
@544720/1
acaaaataaaatacggcaaagagaagaaaggccgatagaatgaagtgaaa
+544720/1
CC<DFFFFHHHHHJJJJJJJJJJJJJJJJJJJJJHGHIJIJJJJIGHGJI
@2679412/1
cgccaattgagttttcgagcattttccggaaaagaagattgcaccccgaa
+2679412/1
@@;DDADD3C?<CFH9?CF@@GEFI9?EFGIIE3?B9?GA3<BAFD;05A
@2679413/1
cgccaattgagttttcgagcattttccggaaaagaagattgcaccccgaa
+2679413/1
@@@DADDFHFHAFHICGGHIBEGHIJJIJIJJIIGIGGGGIGGHIJJJJI
@2679414/1
cgccaattgagttttcgagcattttccggaaaagaagattgcaccccgaa
+2679414/1
@C@DBDBDB<DAFGGBFFEGAHIIICHCH@DGH@DHCCBHGHGEHIIAAH
@2679415/1
cgccaattgagttttcgagcattttccggaaaagaagattgcaccccgaa
+2679415/1
CCCFFFDEFBHFHHJGEHHIIJJJJIJEIIJJJJIIIIJJIJIJJJJIII
@8197177/1
ccagtctgttgtgggggaacagtttgatgttgctgttgtggagctgtttg
+8197177/1
BB@DDFFFFFHFFHIJJDHHGJGIHIGIIGIFIJGGIGFGHDFFGHEGG3
@8200108/1
ccagttcgtatttgggagtgatgccgcgacggctcagcaactcctggagg
+8200108/1
??<:=ADDFFFDFFIDII<CF<FHF@EAFEDABFBFFFICEFFDDDDDA=
@8200109/1
ccagttcgtatttgggagtgatgccgcgacggctcagcaactcctggagg
+8200109/1
B@@BBDEFFHHHGIJJGIFGHIJJJHIIFGHGGEEE@EHHHHHFFFFDE?
@2683426/1
cgccatattgatttaattttgacatgttagaatgccctattgaaaacctt
+2683426/1
@@<D?BDDFDBFHIFIBHIIEFHHIIGIGCHIEHIIIHGIIGHHHIGGHG
@4009371/1
gaaggatagcaactaattttacaagctatactttgcatagaattagtggt
+4009371/1
BB@FDFFFHHHHHIEGHIIIGGJIJIJJJJIIIGGEGIGIAEHIIIFGHG
@5431759/1
tgaaaaaggtgggaaatgttgactgttgtagctgattaaggggtgtattc
+5431759/1
@@@7DFFDHHHFFEHIIGHEHHIJJHHIEGGGIGDHGIGHECH???FFGE
@5431760/1
tgaaaaaggtgggaaatgttgactgttgtagctgattaaggggtgtattc
+5431760/1
BB@DDFFDHAFHHGIJJIGHIHIJJIJICHIJGJDGHHHIJJJ6@@FGID
@5432242/1
tgaaaaattagtaaaacataatggttttcgcgcg
+5432242/1
:??7BDBDFF:A:AEE:CIHB<@:A:;CBBF<0?
@1248940/1
attttccggaaaagaagattgcaccccgaaaagtttgggtacaacctcta
+1248940/1
=BB4ADDFHHHHHIIJGHIIJJJJJJJJJJIGIIJJJJ6BFFGIJJJIJI
@1250276/1
attttctatgtcacatgttcactcggtgcaacagatccgtaagctatcca
+1250276/1
CCCFFFFDHGDAHHIGHGCDIGI<FFFBEHIIJIJIIIIBGIGIJJIEHH
@4012489/1
gaaggtttaggtatttgtggtatctgtcgatgttgccagaacgtaagata
+4012489/1
@@@D?BDDAFHCFEGIGFGB:CHHIIIHIIGIIIGEHIIIIII?FHIEHI
@2684830/1
cgccattctcttcaacttctaatttgcataatttagctgtgtaatcctag
+2684830/1
@C<DDDFBFDHHDHIIGICFHIGIIECECHIIIIIGGEHGDEGHHIIIIG
@1971822/1
caggtttttcctcatcgctagataaagcaaatttttgttgctgaccaatc
+1971822/1
??@D=DDDHDD>FEGE@G;GGAHGIIIGHGG@>BDGDHIBDHA99BBHAF
@1971917/1
caggttttttaacagtttgaaaaccttgataaatgaaagaaattaaacac
+1971917/1
:=;D4ADAFH??DB<AEHGAAH>GB???F@DF9:?DGI<3BG<9D09??@
@546536/1
acaaaatttcttttcctttttctggaagttctcgaacgaatctcggcagg
+546536/1
@@@:BDFDHFHHHIEDHIHIGGHBHIEHABEGEHIIDEBGIEIIGIIGIB
@7496502/1
caacgatctggtggccaccggaaccggaagatcgaagaaagacgccaaac
+7496502/1
@@@DFDDDFDAFHHIJIIJJDHHJJIAHIGIJGJIIGIIJIIJJJHEEEF
@7496503/1
caacgatctggtggccaccggaaccggaagatcgaagaaagacgccaaac
+7496503/1
CCCFFFFFHHGFHJJJGHJJIJJJJJIIIIJIGJIIIJIJJFIJJHHHFF
@5439466/1
tgaacacatactttattcgtcatcgctccccacgagcgt
+5439466/1
@@@DBDDDHHDHHJGDHBHACGIGHI;GGIJGG?FE<:?
@4016270/1
gaagttcgtattattcctcgaaatcaataactcgataaaaattgttccct
+4016270/1
@?@D?DDAFCFHHIIDBA>A?GHIEFF@HHGICEG@GGGGGEEGFHGCGH
@4016271/1
gaagttcgtattatttcctcgaaatcaataatgcaatgtgtttaaatttt
+4016271/1
@<<=DA?BADDHHIIIIIGHGBHGIIIIIIGH<DGGGEHHIHHIHGIIIH
@7504533/1
caacgtttcatagtaaagtcgccacagtagaagaacttaaagatg
+7504533/1
@@@DDD8DHD?BFCAFCB3AGHCEHHG<C<EG4E9CFGEDB:D3D
@549673/1
acaacagtcaacatttcccacctttttcactcaaccatagctttctcagc
+549673/1
@@8=ADDDDHHHAAHDGEEHGIHIIIIEHGIGIIIGEHHDEHIIECFEGG
@3400607/1
ctgccgttacttcctcaagcgctggtaacgctttatcgggttctgctaag
+3400607/1
@@<=BDDDFHHGHIIGIIIGGIGIHFGGGEIGIIGIGIGIIIGI@HAFHI
@550588/1
acaacctgttggcgttattcgagtccatct
+550588/1
??1=BBDDH??2:@<C1?A?;B9<?DG4?:
@3401170/1
ctgcctcaaaaacgtatgacaaaactatagagaaaccagaattacaggaa
+3401170/1
CC?DFFFFHHHHGJFHIJJJJJJJJJJJJJJJJJJJGIJJIJJJJJJJIJ
@3401195/1
ctgcctcaagtgggttgttgttgttgaggag
+3401195/1
@@@?DDDDBDCFBGHGG@ACGFGFG?FDG>D
@8205434/1
ccatataatctagttacacagcatagtatccctgataaaagcattgc
+8205434/1
@B@ADFFFHHHHHGIIIJJJJJJJJJIIJIJJJJJJJJJJJJJJJJJ
@8205947/1
ccatattcctttatcaacattcacttctttaccggcatagcctaatctgg
+8205947/1
B<@DFFFEHHHHHJJIJJJJIJIJIEJJJJJIJJIJIIJIGIIJJGIIHI
@8206897/1
ccatcactttgtcatcgaacgatgtcaccacctgattggtgatatcagcc
+8206897/1
=??4ADEFHHHHHIJJJJIJIHIJJFIJJJJJIJJJJJIFFIIJJJJJJJ
@8206898/1
ccatcactttgtcatcgaacgatgtcaccacctgattggtgatatcagcc
+8206898/1
BCCDFFFFHHGHHJHIJJJJJJIJHGIJJJJJJJJIJJJGHJIJJJIJJI
@6799577/1
ataacatgcataaaatataataaaaatttatagttttttgcatttttatt
+6799577/1
?1:4ADEFHHHHHIIIIIIIIIHIIIIIIIIIIGIIIIIIIIIIIIIIIH
@6800051/1
ataacattgacattctataaagacgttagagaggttcactaaaaaatatt
+6800051/1
?1?DDEFFHDHHDHIIJIIIIJIJJHGHIJHHGICDHIJIJJJIJIJIJG
@3402465/1
ctgccttctacatttgcgagtgacgaagagactctcagcttcaacgccaa
+3402465/1
@@@DDADDHHDHHII@HG6FFFEHGIIAGG@FDHIHIIGIIIEGGFGIII
@3402466/1
ctgccttctacatttgcgagtgacgaagagactctcagcttcaacgccaa
+3402466/1
BC<BFFFFHGHHHJJEIIIIEHGIIJJJJJGJJJGJJEEIHIECHDHHIJ
@3402467/1
ctgccttctacatttgcgagtgacgaagagttggccactaaactgggcag
+3402467/1
@@<DFFFFHGHHHGIGIGHGFGGGIJIJJIGCHGGJGGIJGGIJIHIJJI
@553034/1
acaagctatactttgcatagaattagtggtttttttctaaaatcaattta
+553034/1
;@?D:DDABDCFDCEBH>?ACHIGI@3A;22<CFHGICDEGICGIE>FHI
@553418/1
acaagggcagcaaaaaggtgcccaacaacagcaaacgggtcgaaatgaac
+553418/1
?@?DBDDDHHHGHIJJIJFGHJIIGIJIJJG>FEGIIEE7?FBGHJJFIA
@3407365/1
ctgcgggacatgcacatctcttggagccagccaatgggattgcccatcac
+3407365/1
@@@D?D:@DHB><CDBFGIHBFBGF?FG30?FECGGGDG@C@GIHDHGEG
@3407366/1
ctgcgggacatgcacatctcttggagccagccaatgggattgcccatcac
+3407366/1
CCCFFFFFHHHHHJJJJJJJJJJJJJJIIJJJJJJJIIIJJIJJJJJJJI
@3407515/1
ctgcggtacacttggcaatacggtaattgcgtccaatccctttaaacaaa
+3407515/1
CCCFFFDDHHHHHJIIJJJJJJJCGIJJJJJIJJIHHIJJGIIJJIGGGH
@5449403/1
tgaagttcgtattatttcctcgaaatcaataatgcaatgtgtttaaattt
+5449403/1
1?=4AADD?AFDFAGF@ECEADAGGCDH?FFG@1?<C?B:?GEHEFDB?D
@6801456/1
ataacgagtagatagctttagaggtaatacactattattaggcactagtt
+6801456/1
?::=DDFFHHHHHJJJJJJEGGIIFFGIIJJJJJJJJJJJJJJIIJJJHI
@6801457/1
ataacgagtagatagctttagaggtaatacactattattaggcactagtt
+6801457/1
@@@BDDDD2ADF?CEHHIGGGIIBAFH<HHGHIGIIII@G?BFG@FHGDF
@1255656/1
attttgactgtcgtgaatagtaacctcgcc
+1255656/1
:??4=ADEHHFFHDEED<E9ABCBF4A1C:
@6802000/1
ataactagtgcctaataatagtgtattacctctaaagctatctactcgtt
+6802000/1
CCCFFFFFFHHHHJJJJJJJJJJIIJJJJJJJJJJJJJIIJJIJJIJIHH
@1256042/1
attttgaggtactcgagggcatgatgagcagccgagcccttggcttcctt
+1256042/1
=BB4=DDFHHHHHJJJJJIJJJJJIFIJJIJJJJJJJJJJIJJJJIJIII
@1256043/1
attttgaggtactcgagggcatgatgagcagccgagcccttggcttcctt
+1256043/1
BC@FFFFFHHHHHJJHIJJJIJIIFGIJIJIJJGEBGIGEGIIIJJJJJC
@5450515/1
tgaatatataactgacatgtttcatatgtagaacgaattttgtgcataca
+5450515/1
@C@FFFFFHHHHHIJJJIIIIJJJJJJIFJIJJJIIJIJIIJIJJJJJJJ
@6129859/1
aaaaggtgcccaacaacagcaaacgggtcgaaatgaacgtcaacaacaaa
+6129859/1
B@CDFFADFHHHHJIJIGIIJIJJJGJCDFGGJIIJJIJIHIJJJGIJJI
@5451083/1
tgaatcaaaaaattctccatcgttacaataagttattcggacaagttata
+5451083/1
C@@FD?DDFHHFDH9CFGGHHIIEI@CECEEGCCGGCBFHCGF;8?8?<=
@3409732/1
ctgctaaacgttaaattttaaaagcctctcaaatttaactgaaatat
+3409732/1
@B@DFFFFHHFHHIIJJJJJJJJIGIJJGHIIFGHJIJIIIDHIJGJ
@3409733/1
ctgctaaacgttaaattttaaaagcctcttaaatttaaccgaaatat
+3409733/1
B?@DFFBFHHFHGIFIJJJIIJEGIIIIJIIJJJJJJJJEIEHHIIJ
@557116/1
acacaattatatattatatattcttaagttacaatatacaacaacatatc
+557116/1
CCCFFFFFHHHHHJJJJJJJIJJJJJJIJJIIJIJJIJJJJIJIIIIEIJ
@8215373/1
ccattatcactttttgttgccgtgtgcccttgagaaatttgctgcctcaa
+8215373/1
@C@DFDFFFHHFHIIG;CEEFHHGCGHGHGIGBDEIEHHIA>FD9GH@BH
@1259261/1
attttgtaaggtgaggtatttgtacatgaagttgtctgcccctttcttaa
+1259261/1
CCCFFFDFHHHAFHIJEFJJJJHIIJJJJIJIIJIJJIJJJJJIJJJJGI
@6131801/1
aaaagtcacgagaatttgaaaagcgagcttcatgatcccctgaagaatat
+6131801/1
CCCFFFFFHHFHDIJJJJJJJIJJJJJJJJJJJJIIJJJJJJJJIIJJIJ
@2701743/1
cgcgacggctcagcaactcctggaggacgctgacgggag
+2701743/1
?;?DDFF8DCFHB>CG>DHGEGBDBBFDHF@@B@AGI;=
@6132650/1
aaaagtgtgctccattggtttatcctctactgtacaactgtttacctgtg
+6132650/1
CC@FFDFBDFHFHGHIGI?GHHIJJJIJJJIIHJJJJIIIHGHIJJIJGI
@6806140/1
ataagatgcagtgactgccgccacactcggtatatgttgcgaatcagggc
+6806140/1
CCCFFFFFHHHHHJJJIJJIJJIIGIJJJJ?DFFEBHGCGB@HEEHGIIA
@8215552/1
ccattatgttttactaatttttcaataaagtacactttatttaagaacag
+8215552/1
BC@DFDEFFFHHGJIJJGIJJJIIJJJJJJHHIIJJJJJJJJJJIJJJJJ
@6809729/1
ataataaaaatttatagttttttgcatttttattcggcttattgtaatat
+6809729/1
<@;BDFFFFBHHGIIIIBHIIGEEGBHGIIIIIEGEHIDEEHIFGHI@HG
@2703313/1
cgcgcaaaggtaaaatcgttctagacatactttatgctcttgacatttcg
+2703313/1
@CCAFFFFHH?FHJJJJIEHIIJIJJJIJJJJJIIIHIJJJJJJJJIIFG
@7513063/1
caactcttcgtcactcgcaaatgtagaaggcagattgttaccctccacgg
+7513063/1
?@@BDDFDHHHGHIGEGHIIIIIE<FCEFC?GGIGIGHIGHAGIGHIGIG
@2704802/1
cgcgcgtaaagtgaccaaagcaaagacgcaataagtgatacaagaaaata
+2704802/1
?@@DDDDDFHF:?FHHGIGCHGII@DDD<FHGGGIBFGGIIIGGGDGIFI
@2704803/1
cgcgcgtaaagtgaccaaagcaaagacgcaataagtgatacaagaaaata
+2704803/1
@@<=DFFFHHD?FIIJIJJIIIIEHJJIJJJGIIIDGEIHIGGGGHIIFI
@2704804/1
cgcgcgtaaagtgaccaaagcaaagacgcaataagtgatacaagaaaata
+2704804/1
@@@BDD@DBAFAABGEGIIIGGEIIIGIGIG>HIGDGG@FFHIIIFIIEG
@561184/1
acagaatctagccaaacacacatagtacctctccacaaaaagggaaataa
+561184/1
CCCFFFFFFFHHHJJJJJJJJJJJJEHIHGIJJJJJJIFGIJIIIJJJHF
@4024041/1
gaatacaccccttaatcagctacaacagtcaacatttcccacctttttca
+4024041/1
@@BADDDFFHHGGGJJJIIIIIIJJIJIIJJJJIJJIIIGFHFHJJJJEI
@7516877/1
caactgtttacctgtgtatgataaataaacttttttcgggtttggaaaaa
+7516877/1
CCCFFFDFHHHHHJHIGHIJJJJJIJJJJJIJJJJJJIJIGIHIJHJJJI
@1995789/1
cataaaagtaatataaccttagatttcgaggcaaattgattgatttgccc
+1995789/1
B@:ADEFFFHHHHJJJJJJJJJJJJJJJJEHIJJJJJJJJJJIJJJJJJJ
@5458917/1
tgacattgcttgtggtcacttttcgcgcaaaagtaaaatcgttctagaca
+5458917/1
@@@FDDFFHHHHCHIEGIJIJJJJJJIIGJJGF9DDGIGIJDBGIFIIJJ
@7517292/1
caacttacgtattttctatgtcacatgttcactcggtgcaacagatccgt
+7517292/1
CC@FFFFFGHHFHIJIJJJCFEHFHHIJJ@HHIJGIDDFHHIIHHJJJJI
@6811623/1
ataatagtgtattacctctaaagctatctactcg
+6811623/1
<@@F?BDDHBFDH@FGIIFIGDCIIEHGII>B>;
@6811624/1
ataatagtgtattacctctaaagctatctactcgttatataatcatcatt
+6811624/1
CCCFFFFDHFHHHJJJJJJJJJJJJJJJJJIIJJHIIIJJJJJJJJJJJJ
@1265808/1
atttttattcggcttattgtaatattcctccatagttcttacatccttgt
+1265808/1
CCCFFFFFHHHGHJJEIJJIJJJJJJJIJJJJJIJIJJJJJJIJJJJJIE
@1997526/1
cataaaggaaagaaaaaaatgtcaaaattttgcaaattatgtggcatttt
+1997526/1
B@@DFFFFFHHGHJJJJJJJIJGIIJJJJJJJIIJIIIIJIDHGGIIIHI
@6814863/1
ataatcatcaatattatctatcgatactgaatgtaattttttatatagtg
+6814863/1
CCCFDDDDHDDHHGIGGEEDHHIJJDHGCHGHGEHBFFFGBFHHHGEE?G
@6814868/1
ataatcatcattcaaacattgaagccagatcgataaaaaaatatcgcaat
+6814868/1
??<A?DDEDFBBBFHIIIGGBHEECGHIGGGGIBFHGGD:AGEI@FGGBG
@1999121/1
cataaatgtcaaaatgccacataatttgcaaaattttgacatttttttct
+1999121/1
C@CFFFDFHHHHHJIIJJJJJGJIJIJJJJIJJJJJJIJIIJJJJJJJJJ
@8223983/1
cccaaatacgaactggtccaaatcgagggcgccatccacgagccaatctt
+8223983/1
@@<;A;DDHFFBF@CB<A?EHI@3C>;@880?@DDFHHGGG@@EGCEH93
@4026532/1
gaatatttgaaaatttctaatattgcgatatttttttatcgatctggctt
+4026532/1
@@@DFFFFHHHHHIJJJJJJJJJJJJIJJJJJIJJJJJIGGBFHIJIJF;
@1267854/1
atttttctattaattgtctgattatcttctattgtacacaattcaatagg
+1267854/1
@BBDFFFFHHHHHJJJHIIIIIIJJIJJIJIJJJIIJJJJIJJJJDGIGG
@566348/1
acataatttgcgacatttgacgtacggttcaagtagctgaagtaaaagtg
+566348/1
B@@4ADDFHFHGFHIJJJIJIEGHGGHGHIJGGBDGHEEEGGGFGHFHGG
@7522240/1
caactttgttcagttcttgcaggagatcgccagcgaacaatccttcgagg
+7522240/1
CC@DFFFFHHHHHHIJJJJJJJIJJGIJJJJJIJJJJJJJJIJJJJFGII
@7522241/1
caactttgttcagttcttgcaggagatcgctagcgaacaatccttcgagg
+7522241/1
@@@FFFFFDHFHFEFHIIJJJJEHEIIHGIJIIJIIBGGEGIIIIGGICE
@5464557/1
tgactcgacaaaaatttaaacacattgcattattgatttcgaggaaataa
+5464557/1
@@@?DDDBHFFFHIGIIGIIEHIIBHGGFFHIIIIGGGGHIIGHIIIIII
@567090/1
acatctcggatcttgctactaatattcgattcgataggtgctttgtctgg
+567090/1
@@@DFDFFHFHHHGIIIGIJIJIGIHIGIGGHGFGCEGDHGGIGJIIJJF
@3423392/1
ctgcttcatgtacttgccgaaaacttccaaatctcgcctatcaagaggtc
+3423392/1
CC@FFFFFHHHHHJJJJJJIJJJJJJJJJJJJJJJJJJJJJJJIJIJJFH
@7524004/1
caagaaaatatacagactaaagaaacgctcgtggggagcgatgacgaata
+7524004/1
@CCDFFFFHHHHHJJJJJJJJJJJJJJJJIJGHJJJJIJJJJJJJJGHHG
@3424689/1
ctgcttgtgaatctgatggtgaactggaagaagcttgcgatccttcctct
+3424689/1
@@@DADDFHGHHGGHJGCGHIIIJCGHJIHJJC?FFA?@DBFB4?GHIE>
@3425802/1
ctgctttgagcaaccagtaccagttgcttccactccggctactcttactc
+3425802/1
BC@FFFDFHHHHHIJIJGHHIIJJIIIJJJJJJJJJJJIIHIJJJGJJJJ
@6821133/1
ataatttgcgacatttgacgtacggttcaagtagctgaagtaaaagtgtg
+6821133/1
@@CDFFFFHHHHHJJJGGHIIIJJIEHIIJJFHGIJJIGIIHIIIEFGBG
@2005593/1
catacacaggtaaacagttgtacagtagaggataaaccaatggagcacac
+2005593/1
@@??ADEFG@?CFHDGHIIICHII>:CBEDCHHFHGGGIIIIDGGIGGIH
@1270586/1
atttttgtatgcacaaaattcgttctacatatgaaacatgtcagttatat
+1270586/1
@C?FFFFDBFHHHJJIJGHGGHFGIIJICEHIIEHHHIJIJIJIBHGGGI
@1270681/1
atttttgtcgagtcaaaagcgaagaatatttgaaaatttctaatattgcg
+1270681/1
@B@DDFFFHHFHHIJJJJJIJJJIJIJJJJJIGIJIIJJJJIIIIJJJGG
@1270682/1
atttttgtcgagttattgatttcgaggaataatacgaacttccatagatt
+1270682/1
BCCDFFFFHHHHFIJIJJJJJIJJJIJJIIJIJJJJJJIJJJJJJJIIJJ
@4030121/1
gaatgccatctgggcccggggctct
+4030121/1
@@@DDDDDHFBDDD?EHEHBH86??
@8229831/1
cccaacttggtaatcttagtgtctttcagtcccgaataccgattctcagc
+8229831/1
@@@DFFDFHH>FHHDHJIJHIHIJFJJJJHIIIJIJGCHHIDHIIJJJJI
@8229832/1
cccaacttggtaatcttagtgtctttcagtcccgaataccgattctcagc
+8229832/1
CCCFFFFFHHHHHJJJJIJIHHHJJJJJIHIJJJJJIGIJJJIJJIJJJJ
@8231122/1
cccaaggataacctctctgtcggtagatttccgtgaagtggtccg
+8231122/1
CCCFFFFFFHHHHIIGGGIHIIJ<A@:?EG@G;9C8BB0?D9?B?
@8231123/1
cccaaggataacctctctgtcggtagatttccgtgaagtggtccgtgccc
+8231123/1
C@@FFFFFHHHDHGHGHIGFHGGCGGIIIJJJGHIJJJEHIJHIJIJJJI
@4032930/1
gaattagtggtttttttctaaaatcaatttacatattatttttgacttga
+4032930/1
=??DBBDAAFADHIGGIBHIIIFHHICGIIHIIIIEGIIIIIIIIIIGII
@1273167/1
attttttatatagtgccccgatgatatgatatgtatttattatattgtga
+1273167/1
@BBDDFFFHHHHGJJJJJJJHHGGIHIJGIGIGFHIIJEHIFIJJJIJJG
@1273168/1
attttttatatagtgccccgatgatatgatatgtatttattatattgtga
+1273168/1
CCCFFFFFHHGGDHIJJJJH:F<AD@D??DBFFB4DFG4BG9D?DG@DD<
@1273169/1
attttttatatagtgccccgatgatatgatatgtatttattatattgtga
+1273169/1
CCCFFFFFHHHHHHIIJJJIIIJJJJJIJJJJJGIIJJJJJJJJJJJIJI
@6142643/1
aaaatataataaaaatttatagttttttgcatttttattcggcttattgt
+6142643/1
BCC1DEFFHHHHHJJJJJJJJJJJJJJJJJIJJJJJJIJJJJJJJIJJIH
@569425/1
accaaagcaaagacgcaataagtgatacaagaaaatatacagactaa
+569425/1
CCCFFFFFGGHHHJJJJJJIIJHIIJIJIIGJJIJJJJJJJIJJJJJ
@7527269/1
caagaaatggcctccatgccgagcaagactcccgtcagcgtcctccagga
+7527269/1
@?@:ADD?<<FHFHGGIF?A??CCFFHGG>FGH@FHBDGHHHAFGGEGFH
@7527270/1
caagaaatggcctccatgccgagcaagactcccgtcagcgtcctccagga
+7527270/1
BC@?DFFFFHGHHJJJJIJGJJJIJJJIJIIJIGGHJIHIHIJIIIIGJI
@7527271/1
caagaaatggcctccatgccgagcaagactcccgtcagcgtcctccagga
+7527271/1
CCCFFFFFFGHHHJJJIJIJJIGGIEHIIJJJJIHIJJIJHIIIIJADG@
@7527272/1
caagaaatggcctccatgccgagcaagactcccgtcagcgtcctccagga
+7527272/1
CCCFFFFFGHHGHJJJJJJJJJIJJJJGIJJJIJHIJIJGIIJJJJIIJG
@3434526/1
ctggaagccacttttaaatgttgatgttgctcataaaccgtttcctaaag
+3434526/1
BCC7DFFFHGHHHJJJJJJIJJJJJJJJJJJJJIJJJJJJJJIJJJJJJJ
@3436154/1
ctggaagtgtcagtcgttgtaattgctttttttgttttaatcgtttcgta
+3436154/1
@@@ADEDAFAFFHCBBFEF;4FFFIGIIIIIEI:BBDHGEGIIHIIIIAD
@2009614/1
catagatccaatcctataattatccatttcctgtaattctggtttctcta
+2009614/1
??@DDEFFFB8FFHDBG<AAIIHIIFIIIIIGIIIIBIIIEHFHIIIIII
@2009615/1
catagatccaatcctataattatccatttcctgtaattctggtttctcta
+2009615/1
@<@1ADEFHFHFHHDIHJJIIGHHEHFIIHEHHBHDHGIIEGBFHIGIJI
@2009616/1
catagatccaatcctataattatccatttcctgtaattctggtttctcta
+2009616/1
@?=DDBDDDFHFHI@GHGGIIBIGEFFFBCEHDBFHGGAHE>GDFFECGH
@2009617/1
catagatccaatcctataattatccatttcctgtaattctggtttctcta
+2009617/1
B@1=DDFFHHHHHJIIJJJJJIJJJIJJJJJJIIJIJJIJJJCGIIJJFF
@2009618/1
catagatccaatcctataattatccatttcctgtaattctggtttctcta
+2009618/1
CCCFFFFFHHHHHJJJJJJJJIJJJJJJJJJJJHIIIJJJJJGHJJIJJJ
@2009983/1
catagattcaaatgaagtaaacaacatacgtttttcatttaaaatgaact
+2009983/1
C@CFFFFFHHHHHJJJIHJIJJJJJIJJJJJJJJJIJJJJIHIJJJIJII
@2011118/1
cataggtacaagtggaccagcttgcagttcactcatacgagatgtcaatt
+2011118/1
@C@DFFFFHHGDDGEBGIJIJIJJIHIJIGIIJIJJEGIEGIIJJJJBGF
@6825602/1
atacaatgcattaaagctgttagaagaggacggcatttatgatccaaaag
+6825602/1
?1=DFFFFHHHHHJJJJJJIJJJIJJJJJIIIJJJJJJJJJJJJJJJJIJ
@7532675/1
caagaacttgctggatctcttggtcggaaaagtgactcccgaacaagcca
+7532675/1
<B@DFFFFHGFHGJIIIIJIIJJGIIIIJJIIDFHIIJJJFIGIHJGBDH
@7532676/1
caagaacttgctggatctcttggtcggaaaagtgactcccgaacaagcca
+7532676/1
CCCDFFFFGHHGHJJJJJJJJJJHHIIJJJIJCDHHGIJJIJJJJJJIJJ
@7532677/1
caagaacttgctggatctcttggtcggaaaagtgactcccgaacaagcca
+7532677/1
CCCFFFFFHGHGGJJJJJJJJJJIGIIIIJIJHHIIJJJJIJJJJJJIJJ
@7532678/1
caagaacttgctggatctcttggtcggaaaagtgactcccgaacaagcca
+7532678/1
CCCFFFFFHHHHGJJJJJJJJJJHJJJJJJJJHIGGIJJJJIJJJJJJII
@6826534/1
atacactattattaggcactagttattaattataatcatcaatattatct
+6826534/1
CCCFFFFFHHHHHJIIIIIJIIGJJJJJJJJJJJJJIJJJIHIJJJIIFH
@6827379/1
atacagtagtcaaatttgtatccattatcactttttgttgccgtgtgccc
+6827379/1
CCCFFFDFHHHGHJJJJJIIJJJJJJIJJJJJJJJJJJJJJJJHIHIJJJ
@6828950/1
atacatttccatgccttctcctaagtcgataatttctccgactggcttat
+6828950/1
@B@?DFFFHHHHHJJJJIIJJJJJGFHHIJIIEII<CFHHBHGGICGH3B
@2725624/1
cggaaaaaaagtgagtttaggatatcttacgttctggcaacatcgac
+2725624/1
@@@7DDDDFHA::<E?EG<FH<??F9FHFADDDAFGC<BAGEFCHBE
@2726364/1
cggaaaagaagattgcaccccgaaaagtttgggtacaacctctatacttt
+2726364/1
@CCADDFEFFHHHIIGGGGHIJGGIJIFHI@EBGHGHIGGGHIIGIGIFG
@2726698/1
cggaaaagtgactcccgaacaagccaatcagaccaacggaacgcccggag
+2726698/1
BC@DFFFFAFHHHIIJHIGIIJIIIJJIJJIIJJJJJJIJJJGIIJIHGD
@2726996/1
cggaaaatgctcgaaaactcaattggcgcacattcagcaggttttttaac
+2726996/1
??<BD?DDHF<F?CGGIBGCHEFBD>GFGGIDGE@AGHECHEHGIAHGII
@1275916/1
attttttctgattccgaaaatgttcttacattccatgttcattttttctc
+1275916/1
CCCFFFFFHHHHGJJJJJJJJJIIJIIGIIJJJJIIIJJJEIJIJJJJDI
@2015134/1
catattcctttatcaacattcacttctttaccggcatagcctaatctggg
+2015134/1
CCCFFFFFHHHHHJJIGIJJJJJJJJJJJJIJIIJGJIIIIJJJIJJJJH
@2730604/1
cggaaatctaccgacagagaggttatccttgggggaagaagccaaattgc
+2730604/1
@CCADFDFHHHHDGGGGCGGII?FGIJJIJGIJJJGGIGIIIIIIGHIJI
@2730605/1
cggaaatctaccgacagagaggttatccttgggggaagaagccaaattgc
+2730605/1
B@@DDDFFHGGHDIIIJJIGIJEEHGIJJJJIJJGGIIICHIJJJJIIII
@2730606/1
cggaaatctaccgacagagaggttatccttgggggaagaagccaaattgc
+2730606/1
BC@DFFDFHHHHHHIGIGGEHICGIIJJJJJJJJJIJGGIIIJIEIGJJJ
@2730607/1
cggaaatctaccgacagagaggttatccttgggggaagaagccaaattgc
+2730607/1
CC@BDFFFHHHHHIJJJIJGHIGHIJJJJJJJJIJGIJIGJJJJJJIJJJ
@7537041/1
caagaagttggccgatttgcagactctcagcttcaacgccaaggacttca
+7537041/1
;@@7ADDAFA:ACFG@?EFAHE>CBDAGBGFEBFEGF008@@B6CAGBFG
@575027/1
accacatctcggatcttgctactaatattcgattcgataggtgctttgtc
+575027/1
B8?DFFFFHHHGHJJGJIJJJIJJJJGIJJIIJJJJJJJJJGHHIIJJJJ
@575028/1
accacatctcggatcttgctactaatattcgattcgataggtgctttgtc
+575028/1
CCCFFFFFHHDHDHHIJIIGIJJJJJJJJJIJJJJJIJJJJFHGIJJGIC
@8244542/1
cccacctttttcactcaaccatagctttctcagcgtgttt
+8244542/1
@C@?DFFFHHHDFIIGIIGIGHIIJJJJIJJJJJGFC0:?
@8244543/1
cccacctttttcactcaaccatagctttctcagcgtgtttaatttctttc
+8244543/1
@1??DDDDHHHHFIGIIIIIIHIIIIIIIIIIIIIDG?DGBDBGIBFHI@
@2016669/1
catcaaataaatgctcccttttcacaatataataaatacatatcatatca
+2016669/1
@@BFFFFFHHHGHJGEHIIICHIGEHHHGHIEHGEFIAEGGIJIJJJIJJ
@8250455/1
cccagatggcattcatgcagaaccgattaagaaaggggcagacaacttca
+8250455/1
BCCFDDFFHHHHHJJJJJIIIJJJJHIIIJJJJJJIJIIJJJJJJJIIIG
@8250456/1
cccagatggcattcatgcagaaccgattaagaaaggggcagacaacttca
+8250456/1
CCCFFFFFHHHGHJIJJJJJJJJJJHGHIJJJJJJJJJJJJJJJJJJJJJ
@1281281/1
atttttttatcgatctggcttcaatgtttgaatgatgattatataacgag
+1281281/1
1?@==ADDHA:CBGHBF<CGGG>EG<CDGCBH>FE@<<@DAFHIEED?B6
@1281282/1
atttttttatcgatctggcttcaatgtttgaatgatgattatataacgag
+1281282/1
:@B4=BDFHHHHHJIJJIJJJJIHIJJJJJJIJJHIJJJJJJJIJJJIII
@1281283/1
atttttttatcgatctggcttcaatgtttgaatgatgattatataacgag
+1281283/1
@@?DFFFFGHHGHIHIIJIJJIIJJGGIIIIJIIGIJJJJJIIBHIJJIJ
@1281284/1
atttttttatcgatctggcttcaatgtttgaatgatgattatataacgag
+1281284/1
CCCFFFFFHHHHGJJJJIJJIJIIIJHJJJJJJJJIJIJJJIJJJJJIII
@6155007/1
aaaatattaggaatccactacaaggttttcaatagggcattctaacatgt
+6155007/1
CCCFFFFFHHHHHJJJJJJJJJJIJGHJJJJIJIJJJJIJJIJJJIJJJD
@2732475/1
cggaacgcccggagcggctgatatcaccaatcagg
+2732475/1
@@@DDDDDHHFHFIGGIE6D;3?8??BG<B3==7C
@2733036/1
cggaacttagcttcacaattacttagagaagcacgcggaagcggtatgca
+2733036/1
B@@ADDFFGFFFHHJJIJIJJJJJJJJIJJIJJJJJJJJJIJJJBHIIGE
@7543976/1
caagaattttcctggcaaatgcgaattaagatggtaaaaaagctctgttt
+7543976/1
CCCDFFFFHHHHFJJJJJJGIJJIJJJJIJJJIJCFHIJJJJIIHIJHJI
@2018926/1
catcaatattatctatcgatactgaatgtaattttttatatagtgccccg
+2018926/1
@@@FADEFHFHHDHHIIIADHICDHIGGBHFIHIIIGHIG@DDGGEFGHI
@6158987/1
aaaatcatgaccaaaaagtgaacagctatcgatacacagtcatagatcca
+6158987/1
CC@DFFFFGHHHHJJIJIFGHIJJJJGIFJFGIIIJIIJIGGIJJIIJII
@6835505/1
atactttattcgtcatcgctccccacg
+6835505/1
8?1=DD;D?=CC<C?:<C;:C@8@FC?
@2023999/1
catcattcaaacattgaagccagatcgataaaaaaatatcgcaatattag
+2023999/1
=?1=BDFFHHHHHJJJJJJJJJJJJIJJJIJJJJJJJJJFIIJJJJJJII
@2024000/1
catcattcaaacattgaagccagatcgataaaaaaatatcgcaatattag
+2024000/1
?=:BDDF?FHFFDHIEGIIGEHGIIHIDGHHEGEDGBHEH=DDFGGGHGF
@2024001/1
catcattcaaacattgaagccagatcgataaaaaaatatcgcaatattag
+2024001/1
??:BDDDEFDHHHIJJJDHHGIGJIJIGGIGIJGHGEGEGEGGJJIGJIJ
@2024002/1
catcattcaaacattgaagccagatcgataaaaaaatatcgcaatattag
+2024002/1
@@@4ADDFFHHFDGFIJJJJGIJIIIB;BFHGIJIGHEHCH1BGGGIFFF
@2024003/1
catcattcaaacattgaagccagatcgataaaaaaatatcgcaatattag
+2024003/1
BB@:BDFFHHHFHJJIJJJJJJJJJIJHIIIJJJJJJJJIIIJJIIJJII
@582007/1
acccgataaagcgttaccagcgcttgaggaagtaacggcagcactattga
+582007/1
CCCDDDFFHGHHHGIJJJJJJJJJJJJJJJJJGHIIJIJJJGCGGHGHE@
@4046653/1
gacaacttcatgtacaaatacctcaccttacaaaataaaatacggcaaag
+4046653/1
=<???BADBF8?2AFEEGECH?FH<EGFEEFB9EGF>???4CDCDFFFCD
@4046654/1
gacaacttcatgtacaaatacctcaccttacaaaataaaatacggcaaag
+4046654/1
CCCDFFFFHHHHGJJJJIJJJJIJJJJJJJJJJJJJJJIJJJJIGGJIJI
@5485053/1
tgcaaagtatagaggttgtacccaaacttttcggggtgcaatcttctttt
+5485053/1
@CCFFFFDHFHGHIG>FGCFHHDHJIGHIGBFBGDH0?BGGIEHGICDHI
@8256181/1
cccagtattactttaatcaatgcgatctctttacttaataaatattgtgc
+8256181/1
B@<DDBDFHHHHHJJJJIIJJIJJJIJJIJJJJJJJJJJJJJJJJJJJJJ
@2738028/1
cggaatttcaacacatgacaagcgatggtgaactgcctttcgtgtggtag
+2738028/1
@@@<DDFFFFDFHGEH>FEHDFAAHBCAFBGHEHIFJIJJJIGIEGDDHC
@6837815/1
atagaatacaccccttaatcagctacaacagtcaacatttcccacctttt
+6837815/1
@@7;BDBDFDHFGIGI@HGIGFHEBFFHIID:BEGGGGEHHIIIGHGAFH
@6838290/1
atagaatgtcaatgttattctaaaaagaagactgctaaacgttaaatttt
+6838290/1
@C@DFFDFHHHHFG?GHHIIIIIIIIIIIIIIIIIIIIGIIIIIIGCHIB
@4051179/1
gacagaacctatgccacattcataagtgaattctctacagtgtggcggac
+4051179/1
@CC;DDFFHHHHHJJJJIJJJIJJJJHHIJJJJJJIIJJIHHFHIJIH;6
@2028070/1
catcgaacgatgtcaccacctgattggtgatatcagccactccgggcgtt
+2028070/1
CC@FFFF<FDDHFIIIJJJJGIIIHIGEGHIIJFGGGGIGIIBA?DFBBH
@4051870/1
gacagataccacaaatacctaaaccttcccactaaagttaaccagacaaa
+4051870/1
CCCFFFFFHHHHHJJJJJJJIIJJJJJJJJJJJIJJJJJJJIGIDIJJJJ
@6841095/1
atagcaactaattttacaagctatactttgcatagaattagtggtttttt
+6841095/1
@B@FFFFFHHHHHJJJJJJJJFIJGGIJJJJIIJJGGHIJIHIJDHIIGI
@6161409/1
aaaatcttgcttcatgattgaaaatttgcaaggtttggaggagttgtact
+6161409/1
CCCFFFFFHHHHHIJJJJJJJJJJJJJJJJIJJGHIJIGHIGHDHIIGII
@7554448/1
caagatgtggcaatccttgcaggatttacccgtggagggtaacaat
+7554448/1
@?@?DDEDHHHFFBGIIDEHH>CGDBFHEBFBGHGGII:BB39BF@
@7554449/1
caagatgtggcaatccttgcaggatttacccgtggagggtaacaatctgc
+7554449/1
@@@FFFFDFDAFHGGIGJBHIG@GGHJIIJIICGGIIGH8?FHGICEGHI
@6162800/1
aaaatgcaaaaaactataaatttttattatatattatgcatgttatcacg
+6162800/1
@@@;D?DDHFHHHJJIFGIIHFGIIGHGJJIGIJJJJIGJGG?FIIJDGE
@8262910/1
cccatgcagcttgttgttgagatgtaggagctggttgttgagaactttgt
+8262910/1
@CCDFDDDHDAHBCGBCFC<FEGIHHIICHGGHI?DD?B@?<8BGGII>?
@2745438/1
cggagaatcacaaaactcatgatacttttcaaattttcttttaaatttca
+2745438/1
@@1BDDDFHHFBFHIJJJIIGIJIIIIJJIJ>FHIHGIJIJIJJGGJIIF
@2745439/1
cggagaatcacaaaactcatgatacttttcaaattttcttttaaatttca
+2745439/1
@@@=DADDDHHHHJIBGEHGEHFII<FHHJJJEHIJJBHIJJGG9BGGCG
@7557994/1
caagcaatgtcaaagagaaggatagcaactaattttacaagctatacttt
+7557994/1
@@@ADFFFHHHHHJDHICHIGIIEH<EEEDGBHIHEGII@GGEGIIGIII
@7557995/1
caagcaatgtcaaagagaaggatagcaactaattttacaagctatacttt
+7557995/1
CCCFFFFFHHHHHJJIJHIIIIIHIIJJIJJJJJIJIJJJJJJJJJJJJJ
@6165768/1
aaaatgtcaaaattttgcaaattatgtggcattttgacatttatgtgaca
+6165768/1
@@@FFDDFHGFGDHIIIIJJHCHGEHAHHHIJJIJHGGIGIFEGEFIIGI
@5494312/1
tgcagctatccactttgccagtggccgtctgctacggaacaggcaaaact
+5494312/1
@@1BDEFFHHHHHJIJHIIJJEGGIJFIJIJGHIJJJJJJIIIIJGJJJJ
@6842483/1
atagctgttcactttttggtcatgattttgaggtactcgagggcatgatg
+6842483/1
CCCFFFFFHHHHHJJJJJJFHHJJIJJJJJJJJFHGJJJJJJIJIJJJJI
@2028991/1
catcgataagacgaatggtaaagctgctaaaaaagcaggaaaagccc
+2028991/1
?@:BDDFFHGHF@HIFHIHHIJGIJIFIJJJJIJIGIIIJJJJJIIJ
@5495227/1
tgcaggtatatttatcacatcattcgtcgtgtaccacatc
+5495227/1
@@@FFF:DDFDHHIJJGEGIIJJJGIGFHF1111C49119
@2029939/1
catcgctccccacgagcgtttctttagtctgtatattttcttgtatcact
+2029939/1
?@@BDDBDHHHGHH>EEE8CGHAFHDGBDACHGIIGGIJGHIIHCHBEHG
@4056346/1
gacatttcgttaaagaaccacaaaatgtgacatataaaggtgaatatata
+4056346/1
?;;DFFFFHFHHHIDHIIIIIIGIIIIEHIIGGIIIGEDFFEHIIGIIII
@4056347/1
gacatttcgttaaagaaccacaaaatgtgacatataaaggtgaatatata
+4056347/1
@@=BDDFEHHHGFGIIIIGIJJIGICGCDGGIJIJJJEG>9BGEGCIIFI
@4056348/1
gacatttcgttaaagaaccacaaaatgtgacatataaaggtgaatatata
+4056348/1
CC@DFFFFHHHHHJGIJIJJJIJIIIJGIIIIJIJJJJID:BFGGIJJJJ
@6844996/1
ataggttctgtcaaaactgttgcgactagcacaacaaaaaagatggcgaa
+6844996/1
CCCFFDFFHHHHHJJJJJJIIJJJJIJJJJJJJJJJJJJJJJJJIIJJJI
@6847004/1
atagtgtattacctctaaagctatctactcgttatataatcatcattcaa
+6847004/1
;@?;=B::CF?ACFFGDHI<EH@B?BE?CFFAEFGI>FABFGFIGG>G>?
@6849013/1
atataactgacatgtttcatatgtagaacgaattttgtgcatacaaaaat
+6849013/1
?B@=DDFFHHGHHJGHJJJJIIJHIIJJJJJJJIJJJIIIHGJJIJJJJJ
@6849299/1
atataataaaaatttatagttttttgcatttttattcggcttattgtaat
+6849299/1
?@@D;=D=ACFDHHI9FBFIICGIGD9FFFCHIIIIGAFGGIIII@G@?B
@6849769/1
atataatcatcattcaaacattgaagccagatcgataaaaaaatatcgca
+6849769/1
?B@4BDFFHHHHHJJJJJJJJJJJJJIIJJJIJJIJJJJIJJJJJJGIIJ
@6171120/1
aaaattcgttctacatatgaaacatgtcagttatatattcacctttatat
+6171120/1
CC@FFFFFHHHHHJJIJJJJJJJIIIFHIJHJJJJIIIJJJJJJJJJJJJ
@5498255/1
tgcatgttatcacgattcataaaagtaatataaccttagatttcgaggca
+5498255/1
@@CFDFFFHGHHHIDHIJJJJJJJJHIIIIIIIIJIJJIGGHJJIJIGIE
@2754474/1
cggagttttgcctgttccgtagcagacggccactggcaaagtggatagct
+2754474/1
@@@7A22BBFHHHIBHBGGIIIIGFHIIEHIBH<GHGHBHI9BDC<=8=>
@2754475/1
cggagttttgcctgttccgtagcagacggccactggcaaagtggatagct
+2754475/1
@@@?DDFFHFFHDGBF<EEHGGGGCCGHIGG>?DEHHEHG>FHG<CHEGG
@5501330/1
tgccaatttcgcggaatttcaacacatgacaagcgatggtgaactgcctt
+5501330/1
??<DDDDDFDAD:E1C8EE9CEDDDDD>BCDE?DD1?DAB8BCCA3@D=C
@6173732/1
aaaatttatagttttttgcatttttattcggcttattgtaatattcctcc
+6173732/1
@@@DDDFFHBDHHGGEGHGHHJJJIIJIGIIGGIFEGGGIGIGIJHIJJJ
@6174009/1
aaaatttcaaattgttcaggtaaaatcttgcttcatgattgaaaatttgc
+6174009/1
@@<;DDDDHHFHHIIIIIIIIIIIIIIIIIIIIIIIIIIIIIHIIIIIII
@6174481/1
aaaatttctaatattgcgatatttttttatcgatctggcttcaatgtttg
+6174481/1
@<@DDDDDHAFD>CFFE6<CF@FFHHHGII@CD=DA<DFGHGE?BBHHGH
@6174482/1
aaaatttctaatattgcgatatttttttatcgatctggcttcaatgtttg
+6174482/1
@CCDFFFFHDFHBFGAEHGA:GIIIIEHHIHIE;DHHIIIIIGCHE@8BG
@6174483/1
aaaatttctaatattgcgatatttttttatcgatctggcttcaatgtttg
+6174483/1
BCC:DEFFHHHHHJJJJJJJJJJJJJJJJIJIJIIJJJJJIIIIJJHJJJ
@6174794/1
aaaatttgcaaggtttggaggagttgtactaatttgtgtaattgaagttc
+6174794/1
@?;DDFFFHHHHHGIIIIIIIHIGIIHHGIIIIIIIIIGFHIIIIGGHII
@591621/1
accttacaaaataaaatacggcaaagagaag
+591621/1
1=;BBDD??D=D<<@4C>HE;DG<3?@D;1:
@591622/1
accttacaaaataaaatacggcaaagagaagaaaggccgatagaatgaag
+591622/1
B@@FBDEFHHHHHJIJIIJJJJIJJJJJJIJIIGIHIGJJGGHIJJIGCH
@592454/1
acctttttcactcaaccatagctttctcagcgtgtttaatttcgttccat
+592454/1
B@CBDFFFHGHGHJJJJIIJJJIJJJJJGIJJGH??C49?FG90:DDF?B
@6856066/1
atatgtagaacgaattttgtgcatacaaaaatagtaaaaagtcgaagtct
+6856066/1
@@1AD=:A<FBADFDAABEEEAEDHF@BHECFEFF?CGFGFFEF?B;8?D
@2038623/1
catgaagctcgcttttcaaattctcgtgactttt
+2038623/1
@@=DDFEFHHFDAGIJGHIIJJGIIFH?:CCGHG
@2039003/1
catgaagttgtctgcccctttcttaatcggttctgcatgaatgcc
+2039003/1
=@1ABDDFHGHBDHFGIIBGGBEH4CE?@A?D8?49?D99B<44?
@2039004/1
catgaagttgtctgcccctttcttaatcggttctgcatgaatgccatctg
+2039004/1
@@@F?BBDH?FHDGGDDHDFIIIIEAGGIGFGGEGIIGAEHGIIIIFGGI
@2039133/1
catgaataccatctgggcccggggctctgtg
+2039133/1
@@@DDFFBHHHHHIGIIFIIFGII@:B;<99
@4065478/1
gacgaataaagtatgtgttcaccaagagaagaaagctatacagtagtcaa
+4065478/1
@@;DDFFFHHHDFGIDHHGHIHHJHIJIJJGJGIJJEIHGIGIEGGBFHC
@4066021/1
gacgaatgatgtgataaatatacctgcacacacgcatttttaaatttaaa
+4066021/1
=;:ADADDHFDCFBHIGGIGIIDDHID@CFEFBHGGEGGGIIIGFIIIII
@4066090/1
gacgaatggtaaagctgctaaaaaagcaggaaaagcccagaagaacgttc
+4066090/1
CCCDFFFFHBFHHIJJJJJJJJJJIJJJJJJJJIHJIIIIJJJJJJJHIG
@6858606/1
atattcacctttatatgtcacattttgtggttctttaacgaaatgtcaag
+6858606/1
??@?DDFFHHHHHG@HFEHJIIIJJJJFHCGHGHIIJJDGIIJIIFIEGH
@6858607/1
atattcacctttatatgtcacattttgtggttctttaacgaaatgtcaag
+6858607/1
@@@DDDFFHHFFDHIJIHFHIGIJJJEFHHHJIJJIJIIIGIGIGIIIIE
@6858791/1
atattcctccatagttcttacatccttgtttatttccctttttgtgg
+6858791/1
@@@DDDDDHH>BHG?FFEEIIIIIIIIIIIIGIIIGGIIIIGGFFHG
@5506233/1
tgccgagcaagactcccgtcagcgtcctccaggagttgctgagccgtcgc
+5506233/1
?@@DBDA<FFDDF<CCFA8CEGI<:C@?BFHFAHHDE>DCGG=CFH@A>H
@5506234/1
tgccgagcaagactcccgtcagcgtcctccaggagttgctgagccgtcgc
+5506234/1
@@1ADDDDFHHDDGHGI@FEG@CHGIG=GIGGG?DFEGAAGGGEFH@EG>
@2755834/1
cggatatcagaagccctcttaaattgccatccagttgctgggcaaccaac
+2755834/1
@CCFFFFFHHHHDGIJIIJIIJJJIJJJJIJIJIEG9B@GABD>GHIFIG
@6184123/1
aaacaactgattcggatatttaacgattaccaacaaaaaaagggcactga
+6184123/1
@8?DDFDFHHDHHJJJGIIHHEIH<G;;EDHIJJGIBGHIJG;C=FFEHG
@7570208/1
caaggacttcaactttgttcagttcttgcaggagatcgccagcgaacaat
+7570208/1
?11=DDEFHHHHHIIIIHIIIIHIIIIIIIIIIIIIIIIIIIIIIIIIGG
@6184905/1
aaacaagaagaaagtaaagttacaccagttgaagaaatacaaacaaatga
+6184905/1
CCCFFFFFGGHHGJAFHIJJIIIJJJJJIJIIIJJJJJJIJJJJJIJJIE
@593397/1
acgaaaggcagttcaccatcgcttgtcatgtgttgaaattccgcgaaatt
+593397/1
@@@FFFFFGGHHGHJJJJJJJJJJJIIIDGIIJFGICIIIJIJJJIIJIH
@2040148/1
catgaattcaccatgactgtaggtaaacatactgcgactgtatcttgtaa
+2040148/1
?@??DBDDHHHHHJIEHGGGIGI<ABHDEHIJIDHEBEHIDDGHCHGJJJ
@594201/1
acgaaattaaacacgctgagaaagctatggttgagtgaaaaaggtgggaa
+594201/1
B@8ADDFFHHHHHIJJJJJJJJJJJJJJJJHIIGIGHIIIJJJJ@DGIJJ
@7571243/1
caaggataacctctctgtcggtagatttccgtgaagtggtccgtgcccct
+7571243/1
CCCDFFFFHHHHHJJIJGJIJ@FGFIIJJIJFIIJJFGIFHIIGHIGIIG
@594713/1
acgaacttcaattacacaaattagtacaactcctccaaaccttgcaaatt
+594713/1
CC@DFFFFHHHHHJJJJJJJJIJJHIJJJJJIIJJJJIJJIJJJJJJGIJ
@594714/1
acgaacttcaattacacaaattagtacaactcctccaaaccttgcaaatt
+594714/1
CC@FFFFFHHHHHJJIJJIJJIJJIJJJJIJJJJJJJIIIJJIJIJJGHI
@7573227/1
caaggatgtaagaactatggaggaatattacaataagccgaataaaaatg
+7573227/1
CCCDFFFFHHHHHIJJJJJJJJJJJJJJJJJJJJJJJJJJJJJJJJJJJI
@2043138/1
catgattgaaaatttgcaaggtttggaggagttgtactaatttgtgtaat
+2043138/1
BCCFDFFFHHHHHJJJJIJIJHHGIIIIIHHGHIHHIIJHGIIIIJGIIG
@2760646/1
cggcaacaaaaagtgataatggatacaaatttgactactgtatagctttc
+2760646/1
???ADDBBDDDDA2<2<CF<DF@<F9AFEBEIA@B?@DCD?<@9??DDE9
@2760647/1
cggcaacaaaaagtgataatggatacaaatttgactactgtatagctttc
+2760647/1
@?@BDFDFHFHHHCFHIJJJJJIJIJIIJIJJJJJGAHIJHJGIIJJJIH
@2760648/1
cggcaacaaaaagtgataatggatacaaatttgactactgtatagctttc
+2760648/1
@@1ABDFFGHHGHCFGIJIIJIIJJJIJJJIJJGIIJJJIGHEIIIIJJJ
@2760649/1
cggcaacaaaaagtgataatggatacaaatttgactactgtatagctttc
+2760649/1
@C@DFFDFHHHHGEHIIIECHGFA4CHHHHJGEGHGEIGGIGGCDGIJJI
@2760650/1
cggcaacaaaaagtgataatggatacaaatttgactactgtatagctttc
+2760650/1
@CCFFFFFHGHHHGHDHIJJJGGHIIJIIIJIIJJJJJJJGGIGCHJJJG
@2760651/1
cggcaacaaaaagtgataatggatacaaatttgactactgtatagctttc
+2760651/1
B@@1DDFFHHHHGCGHGIJJJJJJIIJJJJJJJJJJJJJJJJJJJIJJIJ
@2760652/1
cggcaacaaaaagtgataatggatacaaatttgactactgtatagctttc
+2760652/1
CC@DFFFFHHHHHBFGGIJIIIJJIJJJIIJJJIJJJJIIGIIIJJJJJI
@4070732/1
gacgattttgtcgaagatctctgtgagaagacagaagaatctctagtcag
+4070732/1
@@@BDFFFHHHHHJJIIJJJJJJJJJJIJJIJIJJJJJJJJJJJIJIIII
@5507645/1
tgccgtgtgcccttgagaaatttgctgcctcaaaaacgtatgacaaaact
+5507645/1
@@7DDDFDHGHHFIBGGGIIIIIIIIIIIIIIIIIIIIIIIHGHGHIIII
@5508418/1
tgcctcaaaaacgtatgacaaaactatagagaaaccagaattacaggaaa
+5508418/1
@C<ADDFFHDHDHIBHJJIJIIGIJGIIGGGD?BFHJIJGGIIIEHGDCH
@6192291/1
aaacacacatagtacctctccacaaaaagggaaataaacaaggatgtaag
+6192291/1
@@@DFDADHHGHHGGIGG@EGIHIGHIGA=?C@GHIGGIGIIIEIGFDFH
@2043654/1
catgcacatctcttggagccagccaatgggattgcccatcactttgtcat
+2043654/1
B@1ADDFFHHHHHJJJJJJJJIJJJJJJJJJJJJJIJJJJJJIJJJJJJJ
@2044397/1
catgccctttacctgaggaacaaaatacaagaggcaggaagatttatccc
+2044397/1
CCCFFFFFHHHHHJJJJJGJIIJJJJJJJJJJJJJIJHEGGGBHGIGHJJ
@599862/1
acgattcataaaagtaatataaccttagatttcgaggcaaattgattgat
+599862/1
:=?1ADDDHHHHDGEBHICHIGIGCGCGEHGCCHIE6DAFGGHGGDBBFG
@599863/1
acgattcataaaagtaatataaccttagatttcgaggcaaattgattgat
+599863/1
BC@BFFFFHHHHHJGIJJJJJJJJJJJJIJJJIIJGIJJJJJJJIIJJJJ
@599864/1
acgattcataaaagtaatataaccttagatttcgaggcaaattgattgat
+599864/1
BC@DFFFFHHHHHJEHIIJJJJJJJJJGIJJJJIJGGIIIJGHIGIIIJG
@599865/1
acgattcataaaagtaatataaccttagatttcgaggcaaattgattgat
+599865/1
BCCDFFFFHHHHHJEHIJJJJJJJJJJIIJJJJIJEGHJIIJJJJJJJJI
@6194507/1
aaacagaatctagccaaacacacatagtacctctccacaaaaagggaaat
+6194507/1
?@@;DFFFHHHFHJJJJJJIJJJJJJJHHGJJJJJJJJJJGIJJGIIIIJ
@5512929/1
tgcgccaattgagttttcgagcattttccggaaaagaagattgcaccccg
+5512929/1
CC<DFFFFHHHHFHGJIIJJJJJJJJJJJJJJJJIGIIJIJJIHIJJIJI
@602446/1
acggaacaggcaaaactccgaaggaagccaagggctcggctgctcatcat
+602446/1
@@<DDBADBFHHHJIGJGJDHIIHIJIFGEHCHHGGGGEGIGIFG4=@AE
@7576514/1
caagggctcggctgctcatcatgccctcgagtacctcaaaatcatgacca
+7576514/1
@C@1DDFFHHHGHIHEGGGEHIGIIIGGD6D09?D?9?DHI><CB4<8E=
@7576599/1
caaggggcacggaccacttcacggaaatctaccgacagagaggttatcct
+7576599/1
@@<DDFDFHBFDDGHGHIJIFEHGB@DHIJEIIJIIIEIGIDIDHIHEHH
@604381/1
acggcaacaaaaagtgataatggatacaaatttgactactgtatagcttt
+604381/1
@B@DFFFFHGFHHJAFHIJJJJIJIIJJJIJJJJJJFGIJJIIJJJIJJH
@2051502/1
catgtacaaatacctcaccttacaaaataaaatacggcaaagagaagaaa
+2051502/1
?<:?DDFFGGHHHIJJIJIJJIGJJJJJJIJGFGHEEHIJJJJJIJJJJI
@6196902/1
aaacagttgtacagtagaggataaaccaatggagcacacttttacttcag
+6196902/1
@@@ADDDFFCFHGJGGHIIIGJJJJJJJHGGIJJJJJJJJJJJIJJJIIG
@2052554/1
catgtcagttatatattcacctttatatatgtcacattttgtggttcttt
+2052554/1
@@@DDA?AADDHDGIIIDHEFBDHIEIIEHAAHFFCHIIIBHB;G=DG@H
@6198185/1
aaacatctgaaaagaaggggtttgttaaggaaagtagaaaactaatgtat
+6198185/1
@C@BFFFFFFHHDGIJJJJIDFHIJICEBBGGIIBHDHADEHGIIGGCHG
@6198467/1
aaacatgaccatgatgcactcggccggaccgattcagcccccaccaaggg
+6198467/1
@@@DDDDFHHHHHJJIIIJGHJCGGJJJJJJHIJJJEEIJJJHGB;B@BC
@6198684/1
aaacatgtcagttatatattcacctttatatgtcacattttgtggttctt
+6198684/1
CCCDFDFFB?BADHI>EHGIDHGEFADHIEG4FBHCGIGCFEHG;?DGGI
@5515724/1
tgctaaaaaagcaggaaaagcccagaagaacgttcgactttcacttcatt
+5515724/1
BCCDFFFFHHHGHJJIJJJJJJJIJJJIIGHJIIJJGIIJJJJJJJJJII
@606799/1
acgtaagatatcctaaactcacttttttccgaaaaaatatcgcaatagct
+606799/1
@CCFFFFFHHHHHJJJJJJJJJJJJIJJJJJIJJJJJJJJJJJJJJIJJJ
@1313319/1
caaaaagggaaataaacaaggatgtaagaactatggaggaatattacaat
+1313319/1
@@?DDFFDFDHHDGIJIJJIGIGIEHIJIIIICHGEIIECGIIJJJJIII
@1313726/1
caaaaaggtgcccaacaacagcaaacgggtcgaaatgaacgtcaacaaca
+1313726/1
CCCDFFFFDFHHHJIJIIJJJJIJJJJJJDDGIJJJGIJJIHHJJJJJJJ
@2059130/1
cattattatataatatatcctcaaactagggaagacttatctcatccaac
+2059130/1
=B1ADDFFHHHHHJJJJJJJJJJJJJJIJJJJIJJIJJIJIIJIJJJJJI
@1314763/1
caaaaagtgaacagctatcgatacacagtcatagatccaatcctataatt
+1314763/1
@@@7DDDDFDHDFIIIIIIBHGGGCGGIHIIFID>DFCHCFBFGEGEGHH
@1314764/1
caaaaagtgaacagctatcgatacacagtcatagatccaatcctataatt
+1314764/1
BCC;DDFDHHHHHJJJIJIJJJJJJJJIGIJJJJJJJJJJJJJIJJJJJJ
@1314820/1
caaaaagtgataatggatacaaatttgactactgtatagctttcttctct
+1314820/1
@@@FDFFDBBFHFDGGIIGHIGIJJGEHHJDIJFFIHJDCHIHIGIIJIJ
@1314821/1
caaaaagtgataatggatacaaatttgactactgtatagctttcttctct
+1314821/1
@CCDDFFFFBFFHIGGHAHGGHIJJJGEHIIJJIHHGIIGGICGGIFGIJ
@1314822/1
caaaaagtgataatggatacaaatttgactactgtatagctttcttctct
+1314822/1
CCCFFFFDFFFHHJJJJIIIJJJJJIJIGIIIJJIIJIIIJJJJJJJJJG
@1317699/1
caaaaatagtaaaaagtcgaagtctttcgagacatactcttcggagaatc
+1317699/1
@@8=BBBDFADFHGIGAEGHED<CHHAHHI@CDGG><?FH@FB6?FHBH@
@4075858/1
gactaaagaaacgctcgtggggagcgatgacgaataaagtatgtgttcac
+4075858/1
?@@ADDEDHHHHHJJJJEHIIJJJJJJIIJHIIGIIIIJ@CHGGECEGHH
@2064570/1
cattggtttatcctctactgtacaactgtttacctgtgtatgataaataa
+2064570/1
B@@FFFDDHHHHHIJIJIGIHJJJJJJJIJJJJJIJHJEFIJIJIJJJII
@6204234/1
aaaccattatgttttactaatttttcaataaaatacactttatttaagaa
+6204234/1
@@@FFFDFDFAFFGHGEHE@BI?HGHJIJGJHIIJJGIIJJFGEIEIGIH
@2066471/1
catttatcaaggttttcaaactgttaaaaaacctgctgaatgtgcgccaa
+2066471/1
@@CDDFFEHFHHACGHFHDHEHIIIIIEHIIIHICEGGIGIEHGGBBHI@
@2066472/1
catttatcaaggttttcaaactgttaaaaaacctgctgaatgtgcgccaa
+2066472/1
@B@FFEFFDHHHFHIJJJJJJJJJJJJJJJJJJJJJJJJJJJIIJJJIJI
@611853/1
actatataaaaaattacattcagtatcgatagataatattgatgattata
+611853/1
<?@<DDDDHGFHHIGIGGGIEGGFHHFAHDHHDGIGEGG<?F<FGID>GI
@611854/1
actatataaaaaattacattcagtatcgatagataatattgatgattata
+611854/1
@C@?DDFFGHDFHIIGIHIIJIJAHIIC?FGIIEHIJJICHHGGGJJGHJ
@6872953/1
atcaactcttcatgatatgtacacgtcttctttaagctttggcattatta
+6872953/1
??;ADAD;FAHHDGCFHHGHHHI>EHEDCDFFHE?<??FC?9??@DDFHI
@2074242/1
ccaaaacatgaccatgatgcactcggccggacc
+2074242/1
@@@DFBDDFD>FFIIH>GHHGGGIGIIG@DG<6
@2074243/1
ccaaaacatgaccatgatgcactcggccggaccgattcagcccccaccaa
+2074243/1
@@@DFDFFGFFHFGIJIIIGIIGHGGGGIG@GGGBG@GEGEHHIGFDFFD
@2074244/1
ccaaaacatgaccatgatgcactcggccggaccgattcagcccccaccaa
+2074244/1
@@@DFFFDHHHHGJHHJIIIJJAFHEHIJIIIJBHGGGGEGGIHEE<?BC
@2074245/1
ccaaaacatgaccatgatgcactcggccggaccgattcagcccccaccaa
+2074245/1
@@@FFDFDHBHHDGIJIGIIHIIIDIGIHGIIHGGGH@=CFGCBEEBDDD
@2074246/1
ccaaaacatgaccatgatgcactcggccggaccgattcagcccccaccaa
+2074246/1
B<@DFFFFHHHHHJJJJJJJJJJJJIJJJJIJJJJJJJIIIJJJHHFFFD
@2074247/1
ccaaaacatgaccatgatgcactcggccggaccgattcagcccccaccaa
+2074247/1
CC@FFFFFHHHHHJJJIJJJJJJIIJJIIIEIJJIJIJIIJJJIHHFFFB
@2074248/1
ccaaaacatgaccatgatgcactcggccggaccgattcagcccccaccaa
+2074248/1
CCCFFFFFHHHHHJJJJJJJJJJJJIJJJJJJJJIJIJJJIJJJHHFFFD
@4081486/1
gagaaaccagaattacaggaaatggataattataggattggatcta
+4081486/1
@@@FFDFEHGHHHJJJJGIIIJIIBHHEIIGIJEDFHGGIGIJJJJ
@616655/1
actggcagaatcggtagatgtacctaaggtacttggtgatattttcgaag
+616655/1
@@@BDFFFGHHHHJAEEDBFBHGIHCIGI9CGHIGJ<DE9BFIIJGGFGG
@6212964/1
aaacgttaaattttaaaagcctcttaaatttaaccgaaatatagaataca
+6212964/1
@C@FFDBDHBFHHIGGIIACEFHHIIHHCFHHHHBHGGIICHIGHECHAD
@6213223/1
aaacgttccattttaccgtttttgacagcgtcttggaaattttaccg
+6213223/1
BCBBDDFFHHHHHJJJJJGIJJJGGIIJJJJJJIDHCHIGGIIDDHB
@6876696/1
atcaatattatctatcgatactgaatgtaattttttatatagtgccccga
+6876696/1
CCC?DFFFHHHHHJJJJJJJJJJIIJJIIHIJIJJJJJJJJJIIJJJJF?
@6214732/1
aaactacagatatataaaatcaagagtaactgaaaccgagactgaattta
+6214732/1
@C@?DDFFHHHHHIGIJJJJJJJJJJCHHIIIHHHJIJJJJJJJJJJJJJ
@1328297/1
caaaaatttaaacacattgcattattgatttcgag
+1328297/1
@@<DDDDABHDHF?E?A<?CCHBFHC:F9CD<C;1
@1328298/1
caaaaatttaaacacattgcattattgatttcgaggaaataatacgaact
+1328298/1
@<?DDFFFHHHHHJJJJJJJJJJJJJJIJIJJJJJJJJJJJJIIJJJJJI
@1328299/1
caaaaatttaaacacattgcattattgatttcgaggaaataatacgaact
+1328299/1
@<@?DFEFHHHHGIGIIJJJEHIIJGJIJCDHGIEDIGGIJFEIIGIGIB
@1328300/1
caaaaatttaaacacattgcattattgatttcgaggaaataatacgaact
+1328300/1
@?@DDD?DFHHHHGDAFFCCFEDFHGB<EHIH@FCHAD???B?GH?HGGC
@1328301/1
caaaaatttaaacacattgcattattgatttcgaggaaataatacgaact
+1328301/1
@@1ADDFDHGGDFHGIJGHIGHHJIIJGJJIJJJIGIJJJIBDBHIJJIJ
@1328302/1
caaaaatttaaacacattgcattattgatttcgaggaaataatacgaact
+1328302/1
@@@BDDFFHGHHDHGGHICIHJJJGIGIJJJHGIG@DHFGIIGIGGIEEA
@1328303/1
caaaaatttaaacacattgcattattgatttcgaggaaataatacgaact
+1328303/1
@@@DDDDDH?FHHEIGBHCAFHII4<CHG@EHEIIGIEHEHGHIIIDGH?
@1328304/1
caaaaatttaaacacattgcattattgatttcgaggaaataatacgaact
+1328304/1
@CCDDFFFGDAHBBF@BFFEIIEGIIIEIICHHIGIIIIEHIIIIIIIII
@1328305/1
caaaaatttaaacacattgcattattgatttcgaggaaataatacgaact
+1328305/1
@CCFFFFFHHGHGJJJJJIIJJJJJJJGIJJJJIJIGGIJJGHIIJIJIJ
@1328306/1
caaaaatttaaacacattgcattattgatttcgaggaaataatacgaact
+1328306/1
BC<DFDFFFHHHHJIJJIIJJJJIJJICGIJHIHHEIJGHIIJIIEGGHH
@1328307/1
caaaaatttaaacacattgcattattgatttcgaggaaataatacgaact
+1328307/1
CCCFFFFFHHHHHJJJJJJJJJJJJJJJJJJJJJJJJJJJIJJIJIIJJJ
@1331397/1
caaaacatgaccatgatgcactcggccggaccgattcagcccccaccaag
+1331397/1
@C<DFDDBHDHDHJIJJJJJIIEGEIGIJIJIGIGIIJGIIIIHGGFFFE
@6880912/1
atcacatcattcgtcgtgtaccacatctcggatcttgctactaatattcg
+6880912/1
@C@DFFFFHHHHHHIIIICEGHGEFEGBHGHDGFGHCG@GIEHEBFGGIH
@1334960/1
caaaacgctagtaaaggtatagtttacaaattctctcgttttctcgatct
+1334960/1
@CC@BDDDHHFHHIBGGFGDHGHHIIIIIIHFHIGIIIFHIIICHGCHIG
@622897/1
agaaaaatgacagaaggacagacaagaaacatgataagatatgctgcaac
+622897/1
B<=DDFFFFHHHHJJIJJJJJGJJJIJJIIIJJJJJIJIJJJJJJJJJII
@4086473/1
gagaagaaagctatacagtagtcaaatttgtatccattatcactttttgt
+4086473/1
@B@BFFFFHHHHHJJJJJHHJHHIJIJJJJJJJJJJJJJIJJJJJJJJJJ
@6884896/1
atcactttgtcatcgaacgatgtcaccacctgattggtgatatcagccgc
+6884896/1
@C8DDFDDHHDHFIGEGHGIIIDHGHIGJGGIIJJIIIGIJGGIIJEHEH
@6884897/1
atcactttgtcatcgaacgatgtcaccacctgattggtgatatcagccgc
+6884897/1
CCCFFFFFHHHHHJIIJJIJJJIIJJIHJJIIGJIJJGHGGJIJIHGHII
@6885010/1
atcactttttgttgccgtgtgcccttg
+6885010/1
@@<BDDDDBFFDFIIIIEG<C9CEDFB
@6885011/1
atcactttttgttgccgtgtgcccttgagaaatttgctgcctcaaaaacg
+6885011/1
@=@BFFFFHHHHHJJJJHIFHIIJIJJJJJJJJJJJJIJJJJJJJJJJJI
@4088172/1
gagaatatgaaatttaaaagaaaatttgaaaagtatcatgagttttgtga
+4088172/1
@@@?DDFFHDHFHIJIJGJJJJJHJJJIGIJIF?FHGIJIIGGHIJJJJI
@4088173/1
gagaatatgaaatttaaaagaaaatttgaaaagtatcatgagttttgtga
+4088173/1
@C<DFFFFHHHHHJIIIIIIJJIJJJJJJJJJJEHIIJJGHI?FGIIIF9
@4089313/1
gagaatttgaaaagcgagcttcatgatcccctgaagaatatatcttgaag
+4089313/1
?@@ADDFD>FFFDAFA?DEEHGHHIGBEGIIHEI>FDGEGGG9BFH998?
@6887396/1
atcagatagttcggaaaataacacgaattctaaaaaggaatgggtcatga
+6887396/1
CCCFFFFFHCHFHJIJJJJIIJJIJIJJIIJJJJJIGHJJIGIIHHIJBH
@6890057/1
atcagctacaacagtcaacatttcccacctttttcactcaaccatagctt
+6890057/1
@B8DDDFFHHHHGIHIJJJGHIIJJJIJJIIIJJJJIIJIJJJJJGIJJJ
@6890058/1
atcagctacaacagtcaacatttcccacctttttcactcaaccatagctt
+6890058/1
@C;DFFFFHHHGHJIIIJIJJJJJJJJJJJJJJJGIIJJJJJJJJIIJJJ
@6890059/1
atcagctacaacagtcaacatttcccacctttttcactcaaccatagctt
+6890059/1
BC@FFFFFGHHHHJCGGGEHJJJJJJIJIIJJJJJJJJJJJJJJIIJJJJ
@6890060/1
atcagctacaacagtcaacatttcccacctttttcactcaaccatagctt
+6890060/1
CCCDFFFFHHHHHJGHIJIGJJJJJJJJJJIIJJJJJJJJJJIJIGIIJJ
@630643/1
agaaaatttgaaaagtatcatgagttttgtgattctccgaagaatatgtc
+630643/1
@B@DFFFFHHHHHJJ<EHJIIJIJHIIJJIJJJJJJJJJJJIJJIIHIIG
@6892051/1
atcagggctgggatgagtgacgtcagcgcccatgatcatggttggtctat
+6892051/1
CCCFFFFFHHHGDHIGJAHEHIHHHIJJFIIIIGIIJ8DGI9?CH;FFFE
@4093941/1
gagaggttcactaaaaaatattaggaatccactacaaggttttcaatagg
+4093941/1
@BCDFFDDHHHHHJJJJJJJJJJJIJJJIJJJJIJJIJJGHIJJIJJIJJ
@4094084/1
gagagtagagcaatttggcttcttcccccaaggataacctctctgtcggt
+4094084/1
CCCDFDEFHHHHHJJJJJJJJJJJJJJJJJJJJJIIFIJJJJJJJIJJJ?
@6892532/1
atcaggtggtgacatcgttcgatgacaaagtgatgggcaatcccattggc
+6892532/1
@@@DD>BDFDFFFIGIEGGIIDIDHIIIG9CBF>FFB>?FGGGIEGD?FG
@1346335/1
caaaagtaacagaaaaattgcaaacattaacgattcgggaaataaaatcg
+1346335/1
@@@;DBDDFHFGBHIIGIGIIJGJJJAHGHGGHIGAGG<HIIFGIGHIFH
@634328/1
agaaagtctttactatgtcatggttgaagtagggacctaccgaagtttca
+634328/1
@CCDDFADHHHHHHIGJJJIJIJIIGJIJCHHGEIGIJGHIIBGGBDGAG
@1354825/1
caaaatcatgaccaaaaagtgaacagctatcgatacacagtcatagatcc
+1354825/1
CCCFFFFFHGHGHJJIJJIHIIIJIHJJIIJIGIJJJJIGGHIJIJJIG>
@1354826/1
caaaatcatgaccaaaaagtgaacagctatcgatacacagtcatagatcc
+1354826/1
CCCFFFFFHHHHHJJJJJJHIIJIJIJJJJJJJJJJJJJJHGIIEIJJJJ
@642079/1
agaacgttcgactttcacttcattctatcggcctttcttctcttt
+642079/1
@@@BDDFFFHHHFIIG@FFHFHHIGGHIIGIEIEIG4?B4?B?DH
@4101614/1
gagcccttggcttccttcggagttttgcctgttccgtagcagacggccac
+4101614/1
@@7DDDDDFHHHHIIBEA@HAC<FFH@CHBA9FDHG9BFFGGCEGH6@;F
@1358511/1
caaaatgccacataatttgcaaaattttgacatttttttctttcctttat
+1358511/1
B@<DDDFFHHGFHIIIJIJEGGGHIEHIGGJIJJJJJIJJJIIGIJIIHD
@1363503/1
caaaattcgttctacatatgaaacatgtcagttatatattcacctttata
+1363503/1
;1;D?DDDFDAD?ECFB<FI>?EE>3C<C<92AEFHIE><EH<CGI4:F9
@1363504/1
caaaattcgttctacatatgaaacatgtcagttatatattcacctttata
+1363504/1
@@@DBBD8ADFGGH@BHHIBHFBBFGEEDEC9<CGHICFHB>GE@??DBD
@1363505/1
caaaattcgttctacatatgaaacatgtcagttatatattcacctttata
+1363505/1
@@@DFFFDHFFFHGGJGIIGGGIHGIGEDBHIAGIIJGHIHIJIGGJJJI
@1363506/1
caaaattcgttctacatatgaaacatgtcagttatatattcacctttata
+1363506/1
@C?DFFBDFHFHDHIHDHGIEHIGIGGDEGHIHIEIIIIIGHIII9FFGG
@1363507/1
caaaattcgttctacatatgaaacatgtcagttatatattcacctttata
+1363507/1
B@C1DDFFHHHHHJJIIJJJIJJJJJJIIIJJJJJJJJJJ4CGIJJIIJJ
@1363508/1
caaaattcgttctacatatgaaacatgtcagttatatattcacctttata
+1363508/1
BC@FFFFFHHHHHJJHIJJJJJJJJIJIHIJIJJJJJJJJJJJJJJJJJJ
@1363509/1
caaaattcgttctacatatgaaacatgtcagttatatattcacctttata
+1363509/1
CCCFFFFFHDHHGEIGEHHGHIIJGIIHGIIHGIJJJJIJJGHIIIJJJI
@648434/1
agaagatcccgcagcagagatagggaccgctatggtagaaaacgaagtgt
+648434/1
@C@FFFFFHGGHGIIJIGJIIIFIJJJJJIIHJIG?FHHGEHJJIEG@EA
@4106227/1
gaggaatattacaataagccgaataaaaatgcaaaaaactataaattttt
+4106227/1
@@7DDFFFFHGHHJIIJJJJJIJJJJJJJJIGIJJJJIIGGIIHHGIJJG
@1366859/1
caaaatttgacataatttgtggacataaaggaaagaaaaaaatgtcaaaa
+1366859/1
CC@DFFFFHHHHHJJIJJJHHIJJJJJJJJJJJIJJJJJJJJJIGIGIJH
@1368048/1
caaaattttgcaaattatgtggcattttgacatttatgtgacataatttg
+1368048/1
BCCFADFFHHHHHIJJJJJJJIIGIJJJJJJJJJJIIIFFGHIJIJIJJI
@1368049/1
caaaattttgcaaattatgtggcattttgacatttatgtgacataatttg
+1368049/1
C@CFFFFFHHHHHJIIJJGHIIIJJJJJIGHIJJJJIJHGIJHIJJIJIJ
@652407/1
agaaggtaagccacttaagcacacatgttacataaatgtcaaaatttgac
+652407/1
C@<DFFADHHHHHJIJJJJIJIJJJIJIJIJJJJJIIICFHIGIGIIJJJ
@4109511/1
gaggccatttcttgagagtagagcaatttggcttcttcccccaaggataa
+4109511/1
@@@DDDADFD?DFIIBCAEFHIHG>EEEIEE@DEGGIBBDDFHIICH>BF
@4109790/1
gaggcttttaaaatttaacgtttagcagtcttctttttagaataacattg
+4109790/1
?1?D1DD?FD?FDFGIB@FAGCFF:F<222A9?BEDGDFFF<FCCGFFI?
@1370674/1
caaacacacatagtacctctccacaaaaagggaaataaacaaggatgtaa
+1370674/1
CCCFFFFFHHHHHHIJJJJJJJJJJJJJJJJJJJJJJJJJJJJJJJJIII
@654697/1
agaagttttttccataagccagtcggagaaa
+654697/1
@@7BDA?BFHHHHEHEA<<CEHEBGE?@?GG
@4111031/1
gaggtatattacaataagccgaataaaaatgcaaaaaactataaat
+4111031/1
?@@D::DDF?<DFBFBB>@GFB8EFFHEIEEEFFFF?FEEB<D9DF
@4111987/1
gaggttgtacccaaacttttcggggtgcaatcttcttttccggaaaatgc
+4111987/1
@@@DDFFFHHHHGJJJJJJIIGGIJEGHIJIJJJIJJJJJJJJHIJIIIJ
@656373/1
agaatatgaaatttaaaagaaaatttgaaaag
+656373/1
@@@DFAEFAB??FEGCBGIIIG<FCEHGIIDB
@656374/1
agaatatgaaatttaaaagaaaatttgaaaagtatcatgagttttgtgat
+656374/1
@B7DDEFFHHHGHJJJJJJJIIJJJJJIIJIIA?EIGHGHHDFGIIHIJI
@4113253/1
gagtaatttcataatgtggtgattgaaagcctttctttattgccagctct
+4113253/1
@@CADEFFHHHHHJJJHIJGHJJJJJJJJIIJJJJJJIJIHIJJJJJJJJ
@1378176/1
caaacattcggcagccaagaacttgctggatctcttggtcggaaaagtga
+1378176/1
CCCFFFFFGHFHGGGIGIGIJJJJJJJJJJGJJJJJJIHGHJIIJJJBCE
@1378288/1
caaacattgaagccagatcgataaaaaaatatcgcaatattagaaatttt
+1378288/1
@C;BDFFFHHHHHJJJJJJJJJIJJJJIJJJIIJJJIJJJJJJIJJJJJI
@660236/1
agacaaagcacctatcgaatcgaatattagtagcaagatccgagatgtgg
+660236/1
@@@=DEFFDFHHHHEHI=FHEEHIEGIIGIHGBEHIHGGIIDGGGIG8<?
@660237/1
agacaaagcacctatcgaatcgaatattagtagcaagatccgagatgtgg
+660237/1
CC@FFFFFHHHHHJJJJIJJJJIGGGGICI@GFCGG;DDGIGIBFHGFGI
@661472/1
agacaacttcatgtacaaatacctcaccttacaaaataaaatacggcaaa
+661472/1
@B@DDFFFHHHHHGHIJJJJIIJJIJJIJIIIJHIIJHBGIJIIGGGHIJ
@1380439/1
caaacccgaaaaaagtttatttatcatacacaggtaaacagttgtacagt
+1380439/1
@@@DDFFFHGHHHIIHBGGHIIIIGGIIIIIHGIHHIIIIIIIIHHIIIC
@4116424/1
gagttgctgagccgtcgcggcatcactcccaaatacgaa
+4116424/1
?=;=ADDFHBFAFEHGGDBE>??DG@9DFHHIEG<==CD
@1382319/1
caaaccttgcaaattttcaatcatgaagcaagattttacctgaacaattt
+1382319/1
?@@BDDDDFD?FDFHIIGEHIIIIGIEFCHIGEGGIIGIGCG@FFHIIGG
@1382320/1
caaaccttgcaaattttcaatcatgaagcaagattttacctgaacaattt
+1382320/1
CC@DFFFFHHHHHJJJJJJJJJJIIJJIJJIJGIJJJJIJJJJJIHIIJJ
@4117121/1
gagttttgcctgttccgtagcagacggccactggcaaagtggatagctgc
+4117121/1
?B<ADDFFHHHHHIJJJHJJJJJHIJIJJIIIJIJJIIJBDHIIJJJJJI
@4117299/1
gataaaaaaatatcgcaatattagaaattttcaaatattcttcgcttttg
+4117299/1
BBCFFFFFHHHGHIIJJJJJJJCIJJJJJJJIIIIJJJJJJJJIFIJJJI
@1383751/1
caaacgggcaacaaaggggtggaccacaacaacagcgtaggcctcaggat
+1383751/1
@@CDDDFFGHHHHJJJJGECDHHIJIGHGIIJIJIJJGEHJJIIHEFFGF
@1383752/1
caaacgggcaacaaaggggtggaccacaacaacagcgtaggcctcaggat
+1383752/1
CC@FFFFFHHHHHJJIJJJEHIJJJIJJJJJJJJJJJGGIJIIJHHHHHF
@1385491/1
caaactacgaagatttttctgatagtgaatcagatatgtatgatga
+1385491/1
@@@FFFFFHHHHHIJJJJGIIHIIIJJJJFIDHGGIIJEIHIGIIG
@669608/1
agacgccaaacattcggcagccaagaacttgctggatctcttggtcggaa
+669608/1
@@@DDDFFHHDHHIDAFGB@DGHIGGCHIGEGHIG9<DGHCGFGFGF<@G
@4123725/1
gatagaatgaagtgaaagtcgaacgttcttct
+4123725/1
@@@FFFFFHHHHFHIJJJEHIJJD<8C?1C?<
@672486/1
agactttgactttttactatttttgtatgcacaaaattcgttctacatat
+672486/1
??14=?ABD:DDDEEIIIIIIIIIIIICECFEECEDEDDDDEDDIIEEEE
@4124376/1
gatagctgcaccaggcattggtggcgattggtcaatgttttttcttcgat
+4124376/1
@@@FFFFFHHGHGJIJGIIJHFGHIGFHIGIFHGIIIHIJJGGBFGGIGG
@4124513/1
gataggcagcagacagcttctgttaaagaattgacatctcgtatgagtga
+4124513/1
@B?BDFFFHHGHGIGIIIJJJJJJIJJIIJJJIJJJJJIJJIIJJGGFHH
@676525/1
agagaggttcactaaaaaatattaggaatccactacaaggttttcaatag
+676525/1
=@71BDFBFBAFHIIGGIIIGEGIFE4EBGGDFAGGGEHIDGGGIEGHIC
@676616/1
agagagtccaaagagaaggttatgaaccggcaataactttccttgttgtc
+676616/1
@?;BDDDFHFHHHIIGIIIGHIIIIIIIIIFGIIIIIIIIGIIIIHIGFH
@680047/1
agaggataaaccaatggagcacacttttacttcagctacttgaaccgtac
+680047/1
@B@DDFFFHHHHHJIJIGGIJJIJJJJJJIJHJJFIJIGIIJIJJJJIIG
@4130359/1
gatcgataaaaaaatatcgcaatattagaaattttcaaatattcttcgct
+4130359/1
@@@;BDDDAFDFFFBGCC81?G@9??GGIIECBDG@GB@DFFEEDFDF:F
@681589/1
agaggttgtacccaaacttttcgggg
+681589/1
@@<D=DDBHHBDFEDF?FEHIA@@1:
@681590/1
agaggttgtacccaaacttttcggggtgcaatcttcttttccggaaaatg
+681590/1
@@@DFFFFHHHHHJJJJJJJJJJJHI?HCHIIGIIGEGIJIJBEFHIIII
@682514/1
agagtctgcaaatcggccaacttcttgccgacggaatttttcagcgtttt
+682514/1
B@@FDFFFHHGHHJEGIJIJIJJJJJJJJJJJJJJIJIJJIJIHIIHGIH
@684861/1
agataatattgatgattataattaataactagtgcctaataatagtgtat
+684861/1
@B<ADDFFHHHGHJJJJJJJIJJJIJJJJJJIHIJJJIHJIJJJJGHHIJ
@686390/1
agatatcctaaactcacttttttccgaaaaaatatcgcaatagctcaaaa
+686390/1
@B<ADDFFDHHHGIGIHGGIIIBFHIBGGHIDGGCAHBFFGIJIJJGHCF
@4138705/1
gatggcattcatggagaaccgattaagaaaggggcagacaacttcatgta
+4138705/1
@@?DDFFFHHDFFGIJIGIIJIHIJIJJJIJIIIJIIJIIJJGIJIIJHG
@693725/1
agatgttggtccgccacactgtagagaattcacttatgaatgtggcatag
+693725/1
CCCFFFFFHHHHHIJIJBHJJIJIHHJIJJIJJGJIJIJJJJGIJIJGGI
@4142757/1
gattaccaagttgggcaaccagcagtcccacaaagtttcacagttccaca
+4142757/1
B@@ADDFFHFFHHJJIJJGIGIHGHEGFHJJIJJJFHIIIGIIGHGHEFG
@697068/1
agcaaagacgcaataagtgatacaagaaaatatacagactaaagaaacgc
+697068/1
@CCFFFFFFGGGHIJJIHJGGJJJJJGEGIIJJJIIIIJJIIJIJIIJIG
@4144108/1
gattatttggagaatattgtggtagaccaattgaagttcttttatgagtc
+4144108/1
111=4=ABFHFHAHGGIIIIHIFFGBHHIIIHGGGGEFFGI9F@HC@FHE
@4144320/1
gattcataaaagtaatataaccttagatttcgaggcaaattgattgattt
+4144320/1
@@BFFFFFHHHHFHIIJJJJJJJJJJJIJJJIIIIHHIIJJJJJJIGIJJ
@4144422/1
gattcattaatggacacatgtaaaattgaaattaaagcggaggttaagaa
+4144422/1
@@<DDADB?FCFF<:?C?AC<ACHIEADCDACCEHEB<?AGFF??DFFBC
@4149074/1
gatttcttagtgtcaatagtgctgccgttacttcctcaagcgctggtaac
+4149074/1
==1ABDDFHHHDHIGIGHDIIIJIJIIIJJIJJJJJJIJJIJJJJJIJJI
@10156582/1
gcaaaggtaaaatcgttctagacatactttatgctcttgacatttcgtta
+10156582/1
@@@DDDD2CFFBFG=EGEEGHGGHHIIEIIIHIEIIIBF9FGHIIGH;DH
@10156583/1
gcaaaggtaaaatcgttctagacatactttatgctcttgacatttcgtta
+10156583/1
@C@DFFFEHHHHHIJHIJJJGGGGJIJJJJIJJJJJJJIJIJIJJIIIHJ
@10465952/1
ggagcatttatttgatgcaaagtatagaggttgtacccaaacttttcggg
+10465952/1
@@@:BDDDFHHHHGGGGE?CIHCF@DFHIIIIIHIGIIGIAHGIIIIIGH
@10468031/1
ggaggacgctgacgggagtcttgctcggcatgg
+10468031/1
@C@DDDDDGFFHHGIG:C:CGDC>GBDFGEH@D
@8907316/1
ctaacgtctttatagaatgtcaatgttattctaaaaagaagactgctaaa
+8907316/1
C@@FFFFFHHHHGJIBHIJEFHIJIJJJJIIJJJFGIGIJGIIJJIJIJI
@11390343/1
tctaacgtctttatagaatgtcaatgttattctaaaaagaagactgctaa
+11390343/1
:=14A;ABFFHHDGGGEGI><?FHH>HGBGG@HIIIIIIEGHIGIEGIII
@10160378/1
gcaaatttctcaagggcacacggcaacaaaaagtgataatggatacaaat
+10160378/1
@@@?DFFFHHHGHIIIIIIIHGBGIGIJGIHDGB@GHEFGGEECGCHGBF
@10160379/1
gcaaatttctcaagggcacacggcaacaaaaagtgataatggatacaaat
+10160379/1
B@?DDFFFHGHHGIIJIIGIIIIIJJJJJIJEIHIIJJJIJIJJGJJJJJ
@10160380/1
gcaaatttctcaagggcacacggcaacaaaaagtgataatggatacaaat
+10160380/1
CCCFFFFFHGHFHJIIJJJJJJEIFGIJGIJIJFHIGIHIGIJIIJIGII
@8592261/1
cgacttaggagaaggcatggaaatgtatcacggattttatcaatcggcca
+8592261/1
CC@DFFFFHGHHHJJJJJJJCHJJJIHIJJJJJIJJJJJJJJIJJIIJJJ
@9220092/1
ctcgcttttcaaattctcgtgacttttctcccctgttcttaaataaagtg
+9220092/1
@;?DDDFFBDHFH>HGBEIGIIGIIIIEGIGHGIIHGEHDGFHHGIGHGD
@9220093/1
ctcgcttttcaaattctcgtgacttttctcccctgtttgttcttaaataa
+9220093/1
B1=DDFFFHHHHHJJJJJJJIJJIJJJIJJJJJIGIJJIHIJJJJIJJJJ
@8910446/1
ctaagaaatcacagagccccgggcccagatggcattcatgcagaaccgat
+8910446/1
@C@FFFFFHHFFFEGEGIGHG?FGIIDCBGHHIGIJGEIGHGIIIIJG;5
@8910447/1
ctaagaaatcacagagccccgggcccagatggcattcatgcagaaccgat
+8910447/1
@CCBDFFFHHHHHGIIJJJJIGIDHIEIGIJJJJJJJJJJJJJJJJJJIE
@9849458/1
cttttacttaaggttaatgccaagttaaatggtactaatcattttctatc
+9849458/1
=@?;ADDDFFFHHIIGIIEGIGIJHHIIJEHCAEHHIJJIJJIJGIIIJJ
@10161499/1
gcaacagatccgtaagctatccagctccgacgtactatgcccatttagct
+10161499/1
CCCFFFFFHHHHHJJJJJJJJJJJJJJJJJJJIJIIJIIJJJJIJJIIJI
@8277379/1
cccccacaacagactggtcccccacaacagactggtcccccacaacagac
+8277379/1
?;14ADDBFDFDFIIIIFHIIFIIIIIIIFFIIIFBDFFIIDFFIII@FF
@10161905/1
gcaacatcaaactgttcccccacaacagactggtcccccacaacagactg
+10161905/1
=@??B?DDFFDHDFEBCC?EF@?GHGCBFBHHF?CCGFF<HBBFH8388B
@10161909/1
gcaacatcaacatttaaaagtggcttccagcctcgaatggccg
+10161909/1
CCCFFFFFHHHHHJJJJJJIHIIIJJEHE<CH?FD<FB>G@D6
@9222759/1
ctcggatcttgctactaatattcgattc
+9222759/1
@@@<BA?DDFDHHGHIBHE@DFH@<CFB
@10779535/1
gtccgtgccccttgcggttaccccttctgttgggatgggggccgcccccc
+10779535/1
@CCFFFFFHHHHHJJJJGIJJJIIIJIJIJJJIIGGGGGIIDIE49>BB?
@11083700/1
gtttgaatgatgattatataacgagtagatagctttagaggtaatacact
+11083700/1
:11=BDDFHHHHHIJIJJIJIJJIIEGIIJJIJIJJJJJJJHHJJJJJJI
@11083701/1
gtttgaatgatgattatataacgagtagatagctttagaggtaatacact
+11083701/1
@BCFFFFFHHHHHJJIJJJJJJJJJFHIJJJJJJJJJJJJJGHIJJJIJI
@8280294/1
ccccgatgatatgatatgtatttattatattgtgaaaagggagcatttat
+8280294/1
@CCFDDDDB>FDDHEG@GIFHHIHIIHIHIIIGIIIIIIGDHIIIIIIII
@11084148/1
gtttgacattagaagagtaaacgtcagtttgcgtttcaatgcatcgataa
+11084148/1
@BBDDDFFHHHHHJIIJIJJJJJHIJJGIJIJJGGIJJJJJJJJJJIJJI
@11084152/1
gtttgacattcgaaaagtaaacgtcagtttgcgtttcaatgcatcgataa
+11084152/1
@@CFDFFFHHDFHEHGIFHHHGCHIIIAFFH@DCAGHGBAFCGDFGDDFH
@10473344/1
ggagtcccaaaacatgaccatgatgcactcggccggaccgattcagcccc
+10473344/1
@B<DDDFFHGHHHJJJJIJJIIIJIJIJJIJJIIIGIIIJIJJJIHFFHF
@11391947/1
tctacatatgaaacatgtcagttatatattcacctttatatgtcacattt
+11391947/1
?1=DD?DDDD?DFCBFG>I@HICDHHGHIIIIIGGIIHIIIIIE>G>FHI
@10782715/1
gtcctccaggagttgctgagccgtcgcggcatcactcccaaatacgaact
+10782715/1
CCCFFFFFHHFHFHIIJJGHJJJAHEIFGA@6B3==FHH3=@@AD=EHE;
@10783081/1
gtcctcgtgaggaagaggaatttgaacagttaccatctactatcag
+10783081/1
@B@FFFFDFDHHFIIHIJGJJJJIIJJJJJJIJJIFIJJJJJJJJJ
@9224220/1
ctcggcatggaggccatttcttgagagtagagcaatttggcttcttcccc
+9224220/1
CC@DFFFFHHAHDGGGIJJIIGIHIGH?EEGIDHJJJIEGGBHIGJJHIJ
@10475630/1
ggataaaccaatggagcacacttttacttcagctacttgaaccgtacgtc
+10475630/1
=@?4ADDDDB;FFBBDBBGGCHGECFHHGGGGGACFHIDHCHHGIDFD?F
@9851307/1
cttttatgaatcgtgataacatgcataaaatataataaaaatttatagtt
+9851307/1
::?=BDDDCCAA?AF?EFHBFAG@CHCHIIGEFHGFGHIHIGGIICGHGH
@9851335/1
cttttatgagtctaataaaggtcaaaaaccccaaagaattatctttttta
+9851335/1
BBCBDEFFHHHHHJJJJJJJJFHHJJJJJJJJJJJJJJJJJJIJJJJJJJ
@9225358/1
ctcggctgagaatcggtattcgggactgaaagacactaagattaccaagt
+9225358/1
@@;BDDFFFHHGGIDD<EFHHIIIAHIFIIIIHIIIIIICHGHIIIIIGB
@9225392/1
ctcggctgctcatcatgccctcgagtacctcaaaatcatgaccaaaaa
+9225392/1
?:?DDDDDA<F?FFGIDHGG>GHE>DDFFB?GFHGHGGFDD9?FAFDF
@9852527/1
cttttcacaatataataaatacatatcatatcatcgg
+9852527/1
@@?DA;DDDHFDAGIHCGHCFEHIIAF?FGHHCGH@6
@11700265/1
ttcatcattcaaacattgaagccagatcgataaaaaaatatcgcaatatt
+11700265/1
?@<DFFBDDHHDF@BGBDHGGHGIIGBGGIGIIIIGIIHGFHEIIIGIIG
@9853828/1
cttttccggaaaatgctcgaaaactcaattggcgcacattcagcagg
+9853828/1
@@@DD?DDH?HHHADGH??FFH@??BFHIGBF9DA?:?DBG8=BFH?
@9853829/1
cttttccggaaaatgctcgaaaactcaattggcgcacattcagcagg
+9853829/1
@@@FDDDA?FHABHBDFHFBHGGFBHHGG>?BFFAHBHIIIEFCGG?
@9853830/1
cttttccggaaaatgctcgaaaactcaattggcgcacattcagcaggttt
+9853830/1
:??DFDFFAAHFFBFFHJIIGIIGIGHEHGGIGIIJGGIIGJJGIJG@GI
@10166544/1
gcaagaagttggccgatttgcagactctcagcttcaacgccaaggacttc
+10166544/1
BC@DFFFFHHHHHJJJGJIIJEGIJJJJJIEIIIIGHF?FHGHGIIJIJI
@10167476/1
gcaagagctcctgaggctcattatattctttttgggaatgaacaggagct
+10167476/1
1=14ADDDHFHHFIGJGGIJJJIJIGDIIIHIJIIIGGIIIGGHHIIIHG
@8598287/1
cgagaatttgaaaagcgagcttcatgatcccctgaagaatatatcttgaa
+8598287/1
?@;?BDFFHDDHHIDBE@FAFHIIIIIIIIIIEGHIIIIGHGIIIGIGFG
@8598288/1
cgagaatttgaaaagcgagcttcatgatcccctgaagaatatatcttgaa
+8598288/1
@@?D?DADHDDHHIDBE7F:?FC@E>AGGFHI@DFGGFHGEHEHGGIGFF
@8598289/1
cgagaatttgaaaagcgagcttcatgatcccctgaagaatatatcttgaa
+8598289/1
B@@FFFFFHGHHHJJIIHIDIJJIJJIJJJJIIJIBHHIGJJJJIIJI@B
@9854417/1
cttttcgcgcaaaggtaaaatcgttctagacatactttatgctcttgaca
+9854417/1
CCCFFFFF?DFHHIJDGHIJIIIHGHGIJJJIJIEIGIIJJJJJIJIGGE
@9854474/1
cttttcggggtgcaatcttcttttccggaaaatgctcgaaaactcaattg
+9854474/1
?1=BDDDFGHFFHJJJJJJJJJJJJJJJJJJJJJJJJJJJJJJJJIJJJI
@11394789/1
tctagccactcttatacgcagtggtctcaatcgcaacagacatctacgaa
+11394789/1
BB::BDFFHHHGHJJJJJJJJFHJFHIJJJJJ1CFHJJJJJIJJJJJIJI
@9857027/1
cttttgagctattgcgatattttttcggaaaaaagtgagtttaggatatc
+9857027/1
:??=B:=B?<DDH9ECCFGGHIIIIEHIEHIIIIB?CFH@FHIIGCHIII
@9857028/1
cttttgagctattgcgatattttttcggaaaaaagtgagtttaggatatc
+9857028/1
:?@ADDDDHDFHHGGGBGGGIJJJGHJGIGIJJGH?BCDHIIJJJIHIAG
@9857029/1
cttttgagctattgcgatattttttcggaaaaaagtgagtttaggatatc
+9857029/1
@@?DD>?;?BFFF<?D>?8@AEHIFFEDFFFIIIFDCFE<BFFAD>FIIC
@11396503/1
tctatcgatactgaatgtaattttttatatagtgccccgatgatatgata
+11396503/1
@@@DFFFDHHHFDBHII@FGHHJJJJIGIIJGIIJJJJH@FG@CDHE<FG
@9232880/1
ctcgtacttcggcacttgtaacttgttcaaattgtccatccgatactcca
+9232880/1
@@;AADDBBFHHGEHIIIBFHIIICEGHGIIHIIHIGGCGHGABGBBF>B
@8285792/1
ccccttgcggttaccccttctgttgggatgggggccg
+8285792/1
CCCFADDEDHFHHGIJJ=GCGEEHDHI?CDHIJJGH@
@8286246/1
cccctttcttaatcggttctgcatgaatgccatctgggcccggggctctg
+8286246/1
?;14=DDDDFDDDIIIEEDEEFIEIIIIIIEEEIFIIIIIIIDDIIIIII
@8287032/1
cccgaacaagccaatcagaccaacggaacgcccgg
+8287032/1
@?@BDDDD;D:DAEFF@AHDEBAC78D8?@@?FF@
@8287033/1
cccgaacaagccaatcagaccaacggaacgcccggagcggc
+8287033/1
CCCFFFFFHGGHHJJJJJJJJJJJJJIJJIJJJHGBGHHHA
@8287034/1
cccgaacaagccaatcagaccaacggaacgcccggagcggc
+8287034/1
CCCFFFFFHHHHGJJJJJJJJJJJJIJJIIJJJJEGEGGEE
@8287035/1
cccgaacaagccaatcagaccaacggaacgcccggagcggctgat
+8287035/1
@@@DDADD;AF??@GGGIGIGHFBG:F:DAFEDD:;;;A84B8>C
@8287036/1
cccgaacaagccaatcagaccaacggaacgcccggagcggctgatatcac
+8287036/1
@@CDFDDFHHFHHDHGGHIJIAFGGGIJGIGIJFGFGIJFE986>A>3>;
@8287037/1
cccgaacaagccaatcagaccaacggaacgcccggagcggctgatatcac
+8287037/1
CCCFFFFFHHGDFIJJJJFIJJJJJIJJJJJJJJJIGIJHHDC2>CCCDC
@8922719/1
ctaataatagtgtattacctctaaagctatctactcgttatataatcatc
+8922719/1
@C@?DDDFHHHFFGHGHIJJJJJGJIIGIBGIGGIJIIJJGIJJEIHJJI
@10172776/1
gcaagttcttggctgccgaatgtttggcgtctttcttcgatcttccggtt
+10172776/1
@@@DD:BDDHHFFIIDFFCEGG9ADHE<C?DGHGCII@=G<FHH>GGB@A
@10173025/1
gcaagtttcacagcaacaacctggagcgaaacaacagcagcccgctcctc
+10173025/1
BCC?DDEFHHHHHJJJJJJJJJJJJJJJJJJJJJJJJJJJJJJJIIJJJJ
@8602848/1
cgagcagcatgcaagagagtccaaagagaaggttatgaaccggcaataac
+8602848/1
?@7:;@>?CB?CDFEA:BA3CHDHG;;<CFEG:DCG@DH>G>G6@GCEHI
@8605784/1
cgaggaataatacggacttccatagattcaaatgaagtaaacaacatacg
+8605784/1
@?@ADDEFHFHHHHGBDHHGHHAHDHGIIGHGGIIIG<CFGHIIGIIIID
@8289940/1
cccgacgaactttttgatcaagactcccaccatcatacatttcgatgagc
+8289940/1
@8:=ADDDHHHHHIIIIIIIIIIIIIIIIIIIIIIIIIIIIIIIIIIIII
@8291532/1
cccgataaagcgttaccagcgcttgaggaagtaacggcagcactattgac
+8291532/1
BC@ADFFFHHGHHIJIJJIIJJJJIHEIIIJGHGIJIJIJGAF@CHHGEC
@11091133/1
gtttggaggagttgtactaatttgtgtaattgaagttcgtattatttcct
+11091133/1
:=:=ADBDH?FFHIHIIGHJJJJIFGFIIHGGEEAGIJIIJJJJJJJJJJ
@9861536/1
ctttttagaataacattgacattctataaagacgttagagaggttcacta
+9861536/1
@BCFFDDEHHHHHIGIJIIJIJJJIJIJJJJJIJJIJIHIJJIGIGIHJJ
@9861537/1
ctttttagaataacattgacattctataaagacgttagagaggttcacta
+9861537/1
C@BFFFFDFHHHHIIIJGIIJIIJJJJJJJJGIIHIGGIHHIIGHIIIJJ
@10174317/1
gcaatagctcaaaagggaacaatttttgtcgagttattgatttcgaggaa
+10174317/1
@@@D?;BDFDBDBE3:C??FGIEFBFCAFEIEEDD<BFEFEEFEEFE@DD
@9862274/1
ctttttcactcaaccatagctttctcagcgtgttt
+9862274/1
@@?DFFDDFDHFHGIHGGGHHIIFGIIGGIHC:CF
@8926985/1
ctaatattcgattcgataggtgctttgtctggttaactttagtgggaagg
+8926985/1
@@;BDDDFHFDHFIIIGIJI<CFHIGIIHIIIEHIJIIJIIJFIIJJJJJ
@8927141/1
ctaatattgcgatatttttttatcgatctggcttcaatgtttgaatgatg
+8927141/1
@B@FFFFFHHHHHJIJJJJJJJJJJJJJJJJIJIJIHJJHHIJIJJJIJJ
@10176839/1
gcaatgtcaaagagaaggatagcaactaattttacaagctatactttgca
+10176839/1
?@<DDDDDHBDFDFBHIIGEHIEIIEGIIIIIIIIIIIIIIGIIIGIGIG
@11403509/1
tctcgctcgaggttgttgctgtggcggaacgggc
+11403509/1
B;BDDFFFHFHHFHGDHGGHIIJIJJJBGHHII@
@10492956/1
ggcaaatcaatcaatttgcctcgaaatctaagg
+10492956/1
=<1=DDA?FHB?DFDHH:CIHGBC@EGCC9E9E
@10493402/1
ggcaaatgtacggatagaaacgttgagacaaccgtaaaaacatagcgacc
+10493402/1
?<@DFFFFHHHHHGGJGIJJJIIJIJIGHJIIGHIJIGIIJFIGGIHHJG
@9865755/1
cttttttcgggtttggaaaaatttcaaattgttcaggtaaaatcttgctt
+9865755/1
:::AADDDHHH<CH@DAFHHIEGIHGHIIIEDHGGHIDGIIIIIIIEHII
@8611590/1
cgagtagatagctttagaggtaatacactattattaggcactagttatta
+8611590/1
?<;BADDDDDHFHHI>FCHGCGHIIJFIIJIJIJJJFGIJIJJEHIJJJJ
@8611591/1
cgagtagatagctttagaggtaatacactattattaggcactagttatta
+8611591/1
?@7DBBDDDFDHH@FHIFIICFHHGIIIIGIIIIGIIIIIFHHGIEGIII
@8611592/1
cgagtagatagctttagaggtaatacactattattaggcactagttatta
+8611592/1
?@<BADDDHHHHHJJCGEHIGFEIGFEHGIICFIJJG<@GHHIIHEIGCE
@8612788/1
cgagtgacgaagagactctcagcttcaacgccaaggacttcaactttgtt
+8612788/1
@@<DDDFFHHHGHGIIJJJJJIJIJJJJJGIJGEGHGIJJJJJIIJJJHI
@8294036/1
cccgcagatggccaccaccattctatgaaatggaacacgaag
+8294036/1
@@@DDDDAFHDACHB;EEGEBH@???GB<????:::?3@008
@8294037/1
cccgcagatggccaccaccattctatgaaatggaacacgaagagggacta
+8294037/1
@?;BDFFFHHHHHIIIIIIIIIIIIIIIIIIIIIIIIIIIIIIIIIIIII
@9868702/1
gaaaaaaatgtcaaaattttgcaaattatgtggcattttgacatttatgt
+9868702/1
CC@FFFFFHHHHHJJJJJJJJJJJJJJJIJGIIIJJJJJJJIJJIJJIJG
@11405143/1
tctctctaaattaataccatcgttggcatttgacattgtcaaagcttgta
+11405143/1
@@@=DDDB?FFFFGIAEDGCHGEFFGHEH?FGGGGCGGIEGHHGIIEDDG
@11405843/1
tctctgtcggtagatttccgtgaag
+11405843/1
@@?DDDDDFF0A?<?FG<E;<A@G<
@8614501/1
cgataaagcgttaccagcgcttgaggaagtaacggcagcactattgacac
+8614501/1
@@1BDDDDAHAFHIIGGHBHGGGGHIIIIDGIBGGIIG==988@FA>FHI
@11406456/1
tctctttgacattgcttgtggtcacttttcgcgcaaagg
+11406456/1
?@:4=DDDAD?BFCFBHA:AGBH@GHIIIHGG<C:FB;F
@11406457/1
tctctttgacattgcttgtggtcacttttcgcgcaaaggtaaaatcgttc
+11406457/1
@@@DDDD8BFFBHI<AGEEAHGHAGDHHICAECD@GIBH?DFHIG<;FG@
@10499213/1
ggcagccaagaacttgctggatctcttggtcggaaaagtaacgcccgaac
+10499213/1
@@@:B?DDHFHHHIHEHIIIBHGIIIIGG@@FBDHIHEGDHHGIIHIIBI
@9249995/1
ctcgtggatggcgccctcgatttggaccagttcgtatttgggagtgatgc
+9249995/1
@@?DDDDDDHG?FGGI:FE@GHGGI?GGCHFEHI???DHIIGBBBGGHGH
@9249996/1
ctcgtggatggcgccctcgatttggaccagttcgtatttgggagtgatgc
+9249996/1
@@@DDDDD>?F?D<FH:BDCDDGGI3CFGEBDBF?DGEGCBG8BBFC@FC
@9250154/1
ctcgtggggagcgatgacgaataaagtatgtgttcaccaagagaagaaag
+9250154/1
@@@DDFFDHAFHFGIIHIGGIIGGHH?D@GFIIIIJJIHIIEGIIIJJJI
@9251864/1
ctcgttatataatcatcattcaaacattgaagccagatcgataaaaaaat
+9251864/1
@@BDDDFFFHHGHGIJJIIIJJJJIIJJIIIIJJJIJIJJJIGIHIJJJI
@9251865/1
ctcgttatataatcatcattcaaacattgaagccagatcgataaaaaaat
+9251865/1
@@CFDDFFHHGHHJJJJJIIJJJIJJJJIJJJJJJJJJIIJJJJJJJJJJ
@9251866/1
ctcgttatataatcatcattcaaacattgaagccagatcgataaaaaaat
+9251866/1
BBC;DDFFHHHHHJJJJJJJJJJJJJJJIJIJIJJJIIIJECHGIIJIJJ
@9251867/1
ctcgttatataatcatcattcaaacattgaagccagatcgataaaaaaat
+9251867/1
CC@ADFDFHHDHGIJJJGJIIJJJJIJJIJJEHJIIJFIIIIIIJJEHIG
@11719424/1
ttcccactaaagttaaccagacaaagcacctatcgaatcgaatattagta
+11719424/1
CCCFFFFFHHHHHIJJJJJJJJJJJJIJJJJJJJJJHJIIHIJJGIIDBF
@11100586/1
gttttacgttgtgctccttcacaaaatctacttcaagtgggcag
+11100586/1
11:B==A2AD3DD4:?EBE@@EFIEIIIIIIICEEFDDDDDCD@
@11100614/1
gttttactaatttttcaataaagtacactttatttaagaacaggggagaa
+11100614/1
?:=DDADBBFBFFIE@FFFEFID<CFAHFFHEHIIIIEEGIFIIIIIFDG
@8935104/1
ctaatttgtgtaattgaagttcgtattatttcctcgaaatcaataatgca
+8935104/1
@@@DDDDD2CADF<CFGIDCFHHFEGIIIIIII@GHHD?DBDHECFHBBD
@8935105/1
ctaatttgtgtaattgaagttcgtattatttcctcgaaatcaataatgca
+8935105/1
@C@FFFDFHHBHDGIJJIJCFJHFGIFIIIJJIJJIJJGIIIIHEHGICH
@8935106/1
ctaatttgtgtaattgaagttcgtattatttcctcgaaatcaataatgca
+8935106/1
@CCFFFFDADDHFGIIIII@IHIEHEHHIIJJGHHIGIJJJJJJEIIJJH
@8935107/1
ctaatttgtgtaattgaagttcgtattatttcctcgaaatcaataatgca
+8935107/1
BCBFFFFFFHHHHJJIIIIHIJJIJJJIIJJIIJJJIJIIJIJJJJJJJH
@8935108/1
ctaatttgtgtaattgaagttcgtattatttcctcgaaatcaataatgca
+8935108/1
CCCFFFFFFHDFHGHIIJJHIJJJJJJJJJJJJJJJJJJIJJJJJJJIJI
@8935112/1
ctaatttgtgtggttgaagttcgtattatttcctcgaaatcaataatgca
+8935112/1
@@1ADEFFDFFHFHIIJIICHGGIJIJJIJJJIIJJJJDIJIIJIJIJJG
@8300818/1
cccgggcccagatggcattcatgcagaaccgat
+8300818/1
@@@?DDDDHHB8?FAGIEIEIFBFAFHGGHEAF
@8300819/1
cccgggcccagatggcattcatgcagaaccgattaagaaaggggcagaca
+8300819/1
?@;4BDDDFFFFFIIIIIIIIIIIIIIIIIIIIIIIIIIIIFIIIIIIIF
@8300820/1
cccgggcccagatggcattcatgcagaaccgattaagaaaggggcagaca
+8300820/1
@@<DDDFFHHHGHJJJJJJGJJJJJJJJJJJGGHIJJJJJIJJJJIJJJH
@8300821/1
cccgggcccagatggcattcatgcagaaccgattaagaaaggggcagaca
+8300821/1
@@CADFFFHHHHHGIBBGIGIIIJJBGIIJIA@FEHGHIJHGIIGIGEAE
@8300931/1
cccggggctctgtgatttcttagtgtcaatagtgctgccgttacttcctc
+8300931/1
CCCFFFFFHHHGFHIJIIIGIIIFHGIHIJJJGIJJIJIIIJJJJJIJJJ
@11410128/1
tctgccttctacatttgcgagtgacgaagagactctcagcttcaacgcca
+11410128/1
@@?B?BDDFDFHAEHIIIIII<AFHGGHEGGG@DGGECHIGHIEHIGHII
@10182198/1
gcacacttttacttcagctacttgaaccgtacgtcaaatgtcgcaaatta
+10182198/1
@@@ADEFFHFFHHGIIIJJGIJJIBHIIGEHEEBBDAFHGGBBBHGIGHG
@10501727/1
ggcatcactcccaaatacgaactggtccaaatcgagggcgccatccacga
+10501727/1
@@@FFFFFHHHHHJIIIIIIJJIGIEHGGIHIJJGGGGIGHHIJJJIIHH
@11722751/1
ttccgaccaagagatccagcaagttcttggctgccgaatg
+11722751/1
=:1=?1ADFFFFFEGGEB@EF?E:9CEGIIIICAEI0??8
@11722885/1
ttccgagtcagcatcaaatgggtagctcaagtctccttgtacggtctcga
+11722885/1
@@<?DDDDHHHHFIIIIIIIIIFHIIIIIIIGIIIIIIIIIIIIHIIIII
@9548285/1
ctgtgatttcttagtgtcaatagtgctgccgttacttcctcaagcgctgg
+9548285/1
?<@?AABDHHFHACCBFBFGGEHFAHHIEFGCF?HGIECEGEHIAF>GDG
@9258731/1
ctctaacgtctttatagaatgtcaatgttattctaaaaagaagactgcta
+9258731/1
CCCFFFFFHHHHHJJJIJJJJIJJJJJJJJJJJJJJJJJJJJJJJJJJJJ
@11724364/1
ttccggaaaatgctcgaaaactcaattggcgcacattcagcaggtttttt
+11724364/1
B=?DDDDFGHGHHGHHJJJJJGGIHIJJIJGIIJJIJJIJJJJJCHGIJG
@8937236/1
ctacaacagtcaacatttcccacctttttcactcaaccatagctttctca
+8937236/1
@C<DDDFDHFHHHJIIJJJJJJJIJJJJIIJJJJIJIJJIGGJJJJGJJJ
@8939282/1
ctacaaggttttcaatagggcattctaacatgtcaaaattaaatcaatat
+8939282/1
@<=DDDD==CFHHBCFDHGIIIIIGGIIIIIGHHE>GFGGIFHGIIDGGG
@10505810/1
ggccaccagatcgttgttaaggaacacgcggtagcggaagattggctc
+10505810/1
@C@DFFFFHHHHHIJJJJJJJJJJJJJJIJJGGIIJJIJJIJJIJHHH
@10185555/1
gcaccttttggcttaataaaaatcctatttttggttaatcctttaaccct
+10185555/1
CC@FFFFFHHHHHJJJIJJJJJJJJJJJJJJJIJIJJJJJJJJJJJJIJJ
@10797811/1
gtcgaaatgaacgtcaacaacaaagttccccaccaaagcaaatgggtcca
+10797811/1
=1:DDFFFHHHGHIHIJJJJJJJJJGIJIIJJJJJJJIIIIIIEBGDHIJ
@10798270/1
gtcgaacgttcttctgggcttttcctgcttttttagcagctttaccattc
+10798270/1
@@?DDDDA3C?DFB@4CE:;FGFDHB>>A@FGII@FFFFDFIFBDFFEIC
@10800108/1
gtcgaatcccgcaattagtcaaactgttccgggcgt
+10800108/1
@@1ADDDDDFBDFFFFBG9C>HHFIADGEIIIIB<@
@9262597/1
ctctactgtacaactgtttacctgtgtatgataaataaacttttttcggg
+9262597/1
@BCADDDFDHHHHJJIHJJIJJJJHJHIJJIJIIJIHIIHIJJJJJJJJD
@11728465/1
ttcctccatagttcttacatccttgtttatttcccttttt
+11728465/1
@@7DDFFBCHBFFGGHHIIIIIIIFAEG@<HH<FH9CFHI
@11728466/1
ttcctccatagttcttacatccttgtttatttccctttttgtggagaggt
+11728466/1
@C@DFDFDHHFFDGHJHJIJJJJJEEHHGHIJGIJJJJJJ>?DG<FGGI0
@11415361/1
tctgtcgatgttgccagaacgtaagatatcctaaactcacttttttccga
+11415361/1
??=;?BDDH?;FDGGH@B<AEG>FHI4FFFGGIGIIIGH@FDGFHHIIII
@9882402/1
gaaaaaggtgggaaatgttgactgttgtagctgattaaggggtgtattct
+9882402/1
@@@DBEFFADFHDHGIIGHIGIIEEHIC@FFHICFHJIIIIJ8@@BGHIJ
@9882403/1
gaaaaaggtgggaaatgttgactgttgtagctgattaaggggtgtattct
+9882403/1
@@@DFFFFFFHHHJJJJJJIJIJJJJJHIIIJJEHJIIIJIJ?BFGIJJI
@10189112/1
gcactatataaaaaattacattcagtatcgatagataatatt
+10189112/1
@@@D1=;DBADFFHBCFCEHHBH>AHHGHCG3?CDGAHGHIH
@10189113/1
gcactatataaaaaattacattcagtatcgatagataatattgatgatta
+10189113/1
@<@DD;DDDBHFFIIGEDDEFHGHHIIGG=3?GG<?<GCGDDAFDDG<FB
@10189114/1
gcactatataaaaaattacattcagtatcgatagataatattgatgatta
+10189114/1
@C@DDEFFHDHHHJJIJJIJJGIJJDIIJJIJIJGIIJJJGIIFIIIJGG
@10509708/1
ggccgatttgcagactctcagcttcaacgccaaggacttcaactttgttc
+10509708/1
@C@FFDDFGGHHHJGICHHIIJIIHIJJ:FHIIJI;FGGIJJJJJIIFHI
@10189282/1
gcactattgacactaagaaatcacagagccccgggcccagatggcattca
+10189282/1
?@1DDEFFHFHDHGIGIGHGHGCGI>FFHIGIGE:@FHHGGIIFHCHICE
@10189283/1
gcactattgacactaagaaatcacagagccccgggcccagatggcattca
+10189283/1
@<@FFFFFHHHHHJJJJJJIJIHJIGJIJIJJJIJJJJIIIIJIIIIJJJ
@10189284/1
gcactattgacactaagaaatcacagagccccgggcccagatggcattca
+10189284/1
@CCDDFFFHHHHHIJJIJJJJJIJJIJJJIJJIJJJJJHIGIIJJIJJJJ
@10189285/1
gcactattgacactaagaaatcacagagccccgggcccagatggcattca
+10189285/1
CC@FFFFFHHHHHJJJJJJJJJIJJJJJJIJJJIIIJJJJIJJJJJIJJI
@11109132/1
gttttctcgatctggctctcactaagaacgacatctgtagatataagctc
+11109132/1
@8?DDBDA1BDAFF>CFDDF:AE@9BAHF>8C:DDEE?B@@?FGFFB@FF
@8305975/1
cccgtcagcgtcctccaggagttgctgagccgtcgcggc
+8305975/1
@@@7DBDDFFDFFEGIGEGEHFGIHIGIIIII@F6?605
@8624654/1
cgatgacaaagtgatgggcaatcccattggctggctccaagagatgtgca
+8624654/1
B@@BDDFFHHHCFIJJIIIIJJJJJJJIJIIIJJB@FH<HH9FFGGBBFD
@9885410/1
gaaaaataaaaaaaaaaaaataatagttcttcaagatatattcttcaggg
+9885410/1
@<BDFFFFHHHGHJIJJJJFIJG;@@GGHGGCHGIE>?EEHFEEFFFFFB
@11421074/1
tcttctgcacctacgaatattatatt
+11421074/1
???D1AABD:C;D@E:A;::AC9?CF
@11735410/1
ttccttttgagctattgcgatattttttcggaaaaaagtgagtttaggat
+11735410/1
@@1BDEFFFFFFHHIIIIIGIJIJJJJJJIJIJJJJJHBFHIHHIJJJJG
@10511778/1
ggcctccatgccgagcaagactcccgtca
+10511778/1
?11AB>A:AF8FCGF6CEFBF?E<8018?
@10806727/1
gtcgatgttgccagaacgtaagatatcctaaactcacttttttccgaaaa
+10806727/1
@BCFFFFFHHHHHIJJJJIIIJIJJJJJJJJJIIJJJJJJJJJIIGGIGI
@10806728/1
gtcgatgttgccagaacgtaagatatcctaaactcacttttttccgaaaa
+10806728/1
@C@FFDFFHFFHGIJGHJEGHEEHHIIIIIG<GIJDHGHHIGIIGIGIIJ
@8949311/1
ctacatatgaaacatgtcagttatatattcacctttatatgtcacatttt
+8949311/1
?@?DDD?DF>?FB?F?22<A<AI@<A:FCH@AF9<<F?GA<9:::1C:F9
@11114539/1
gttttgtgattctccgaagagtatgtctcgaaa
+11114539/1
==:AB?BDF?DF?GGAFE<8EAFFHI<FE99:C
@8628042/1
cgatggagaattttttgattcagtgctgattctgcacacattcgatctct
+8628042/1
?;1BDD;B?CBFDHIIGCFHBEHHGCHI<F@DHGEHG>FGIIEHHHHIGI
@9560251/1
ctgtttacctgtgtatgataaataaacttttttcgggtttggaaaaattt
+9560251/1
?@@ADDDFHHHBFCEGAEBHIFIIHEHHIIIGIIGIGHIIIIIGIIGDGC
@8629459/1
cgatgttgccagaacgtaagatatcctaaactcacttttttccgaaaaaa
+8629459/1
@@@DDEFFHGHGGJHIGIJJJIJJJJIJGIIIJJJJJJJJJJIIGJJJJG
@10513354/1
ggcctttcttctctttgccgtattttattttgtaaggtgaggtatttgta
+10513354/1
@C@DDFFFGHGFFHJJDGIBCFHIJJIJJJJIHGJJJCFHIJ?GIIJIII
@10195050/1
gcagactctcagcttcaacgccaaggacttcaactttgttcagttcttgc
+10195050/1
@@;DDFFFHHHHHJGIJJJIJJJJJIGFHIIJIIIJJJJIIJJBGHHGJE
@10195085/1
gcagactgctgttgtctcgctcgaggttgttgctg
+10195085/1
?@@BDEFFFHGHHDHDEGD=EEEDGIDGIGICHG>
@11738316/1
ttcgactttcacttcattctatcggcctttcttctctttgccgtatttta
+11738316/1
@CCFFFFFHGHHHJIIJJJIIJJJIJJJJJIIJIIEHJJHFI<8?GHIIF
@9891412/1
gaaaaattacgatttatctagagcaactccgacggaagctatacaagtgg
+9891412/1
@C@FFAFFHGH<FHGDGIIIIIIIGCEEH@BEHI8FE>GCGHGHGEGGH9
@9891576/1
gaaaaattagtaaaacataatggttttcgcgcgtaaagtgaccaaagcaa
+9891576/1
CCCFFFFFHHHHHJJJJJJJJJJHJJJIJJJJJFHIIJFGIJJJHIJJJJ
@11738703/1
ttcgaggtaacctacgtggacatcgaagaaaaaacattgaccaat
+11738703/1
@@@?DD<DBFHHHGGGEBDAEEHGGCA;CFDFFHBHGG9FEHGGC
@9892577/1
gaaaaattccgtcggcaagaagttggccgatttgcagactctcagcttca
+9892577/1
CCCFFFFFHHHHHIIJIJEHEIIJGJJJJJJJJJJJIEGIJJJIJJIJJJ
@11739367/1
ttcgatcttccggttccggtggccaccagatcgttgttaaggaacacgcg
+11739367/1
@@;BDDEFHHHGHFIIIGB@GGIIEHIIIIIIIGIGBG9FFGHHIIIGII
@10516822/1
ggcgattggtcaatgttttttcttcgatgtccacgtaggttacctcgaag
+10516822/1
@@@FDDDDDDFDFI>GHIIIGEEGG=CHGBDH?B@DDFHF@FHIHB=DHI
@8314350/1
ccctattgaaaaccttgtagtggattcctaatattttttagtgaacctct
+8314350/1
@@@DDEDDHFHHFGEHGFIICFHBGHCGBFGGGIIIIIIA>D>GDFHGHG
@10199964/1
gcagccgagcccttggcttccttcgg
+10199964/1
@<@BDDDDFADF;F@F;3C?E4BD8C
@11427813/1
tgaaaaccttgataaatgaaagaaattaaacacgctgagaaagctatggt
+11427813/1
CCCFFFFFHHGFFIIJJIEGIIIIJJIJJJJJJJJJJJJJJJJJJJJJJD
@11427818/1
tgaaaaccttgtagtggattcctaatattttttagtgaacctctctaacg
+11427818/1
@@@DDD>DFBDDFG:EG?:C?ADCHEDHFFIIE?DDBF>@DFB<?FDGGF
@8955800/1
ctaccgcgtgttccttaacaacgatctggtggccaccggaaccgga
+8955800/1
@@@1B:D@@D@FFHGDGHHIIG<1FGHBH?@@BBGFHEDHEGH<AH
@8636632/1
cgcaaaggtaaaatcgttctagacatactttatgctcttgacatttcgtt
+8636632/1
@<@:BDDDCFHHHIIIIIIIIIIIIIIIIIIIIIGIIIIIIIIIIIIIHI
@8636633/1
cgcaaaggtaaaatcgttctagacatactttatgctcttgacatttcgtt
+8636633/1
@@@1DDDD<CFHHDFGEH@CFHGGIGGGIIIEGGCGEFHAGHGGIIGGFI
@8636634/1
cgcaaaggtaaaatcgttctagacatactttatgctcttgacatttcgtt
+8636634/1
@C@7DFFFDFHHHGHGEHGFHIIJHIJJJJJJJJJJJJJIIJJIJJJJFH
@8636635/1
cgcaaaggtaaaatcgttctagacatactttatgctcttgacatttcgtt
+8636635/1
@C@=DFDFAFHHHBGHFHGEGAFEGGIIGHIGGIIGGIIIGIIIIIIIDH
@8636636/1
cgcaaaggtaaaatcgttctagacatactttatgctcttgacatttcgtt
+8636636/1
C@@DFDBD3CFHHGHAFHHIIHIII9FFCFHAHGGHFGG>EFHHBAFGII
@11742335/1
ttcgcttttgactcgacaaaaatttaaacacattgcattattgatttcga
+11742335/1
CCCBFDFFHDFHFG1?CEFHGIIJJJJJIGGGHIIIGIJIJIIIJJJJJF
@11742336/1
ttcgcttttgactcgacaaaaatttaaacacattgcattattgatttcga
+11742336/1
CCCFFFFFHFHHHJIGIHIIJJJJJJJJJIJJJJJJJJJJJJIJJIJIJI
@11742868/1
ttcggagaatcacaaaactcatgatacttttcaaattttcttttaaattt
+11742868/1
CCCFFFFFHHHHHJJJJJJJJJJJJIJJJJJJJJIJJJJJJJJJJI9BGH
@10203829/1
gcaggatttacccgtggagggtaacaatctgccttctacatttgcgagtg
+10203829/1
@@?DDDDDFHFHHIHIIIIII8?EDHIIIIIIGGGHHGHIIGIGEGIG;=
@11122203/1
gttttttgaacgattgtgcatcttagttgctctaattgtagcataaacga
+11122203/1
=:=D=ADDHFHHFBGBEFHBHFFGHIBEFHHIIHIHGIDD>@BGGIIIEG
@8638944/1
cgcaaatgtagaaggcagattgttaccctccacgggtaaatcctgcaagg
+8638944/1
@@@=DDFFHHHHDGGHIJIHGIJJGGGIIJIJGGIE@AB09BF4BFHGC;
@8638945/1
cgcaaatgtagaaggcagattgttaccctccacgggtaaatcctgcaagg
+8638945/1
CCCFFFFFDHHHHJJJJJJGIJJJIJJJJJJJJJJJGHHJJJJJIJIFGG
@8638946/1
cgcaaatgtagaaggcatattgttaccctccacgggtaaatcctgcaagg
+8638946/1
@C@DFFDD?FFDFDG?HBGGHEFHIIIIDHIGGEHI?DHGFHH<DD;DFH
@11124319/1
taaaaaaatatcgcaatattagaaattttcaaatatt
+11124319/1
@@@?DDFFHHGHHJJJJJJJJJJJGFHJJ<<?F4B@?
@11124320/1
taaaaaaatatcgcaatattagaaattttcaaatattcttcgcttttgac
+11124320/1
CCCFFFFFGHHHGGHIGIGHEGGHGIEHGJIJJIJJIGJIIIJJIJJIGI
@11124790/1
taaaaaacctgctgaatgtgcgccaattgagttttcgagcattttccgga
+11124790/1
C@@FFFFFHHHHHJEHIIEGHHJIIGHHIJIHIHIIIJIJJJIGGEGIFI
@8320085/1
ccctgttcttaaataaagtgtactttattgaaaaattagtaaaacataat
+8320085/1
?;14BDDDHHHHHIIIIIFGIIIIIIIIIEIIIIIIIIIIIIIIIIIIII
@11124968/1
taaaaaagcaggaaaagcccagaagaacgttcgactttcacttcattcta
+11124968/1
@@@DDDDD?FDAFGIGHIIIIGIIFIIC@BB?DHEEHIIEDGHGIIIIIG
@11124969/1
taaaaaagcaggaaaagcccagaagaacgttcgactttcacttcattcta
+11124969/1
CC@FDFFFHHGGHIJJF@GGGIJJIIJGGIJGIJHJJFGGHIIHHJIJJG
@8320468/1
cccttaatcagctacaacagtcaacatttcccacctttttcactcaacca
+8320468/1
1=144=DEDHAHCGGIIHEGFGFHIIGHFHHGIIGIIIIIGGIGICHGCF
@8320469/1
cccttaatcagctacaacagtcaacatttcccacctttttcactcaacca
+8320469/1
@@<::BBDFFDHHIBGIGGGDEEHCFFEHIIIFAGGHIIGGIGIGGHII1
@9902319/1
gaaaagcgagcttcatgatctcctga
+9902319/1
@?@DDA;:2@?@?EBG9:EBF<F<3:
@8642618/1
cgcaataagtgatacaagataatatacagactaaagaaacgctcgtgggg
+8642618/1
@@@DDDDDHDDFAFDGGEI>EH<HGIFIBEEHIIIIIIIIG8DHBDFGIG
@8642803/1
cgcaatagctcaaaagggaacaatttttatcgagttattgatttcgagga
+8642803/1
CC@DFFFFHHHGHIIJJDGIIIIIJJJJIIJJBGHIGJJJJJIIFGHGIG
@8642916/1
cgcaatattagaaattttcaaatattcttcgcttttgactcgacaaaaat
+8642916/1
@@@DFFFFHGFFHGIIJJGIJJIJIGGJIIIJJJJJIJJJIHBHGDFEHI
@9574689/1
cttaaatttaaccgaaatatagaatacaccccttaatcagctacaacagt
+9574689/1
@@?DDFFFHFHGHG@GIEFFGHIIGIHHGIJJGJJJJJJJJJJJIJIHGB
@9574690/1
cttaaatttaaccgaaatatagaatacaccccttaatcagctacaacagt
+9574690/1
@@@DDFFFHGGBFHGEGGE9HHFHIJGIIEGHJJJGIJCGGGGIIIJJJB
@9574691/1
cttaaatttaaccgaaatatagaatacaccccttaatcagctacaacagt
+9574691/1
@@CDDEDEHHHBDBGHGI@AEEHHAHGEIIIHEHAEIIBDGGIIFHGGGD
@9574692/1
cttaaatttaaccgaaatatagaatacaccccttaatcagctacaacagt
+9574692/1
CCCFFFFFHHHHHIJJJIJJJJJJJIJJJJJJJJJJJJJJIJJJJJJJJF
@9574694/1
cttaaatttaactgaaatacagaatacaccccttaatcagctacaacagt
+9574694/1
:?1=DDBDH>FFHIGIIGBHHIIIIIIHIEHHIIIIIIIIGEHIFIIII?
@9574695/1
cttaaatttaactgaaatatagaatacaccccttaatcagctacaacagt
+9574695/1
:1:=BDEFHHHGHJJJIJIJJJJIJIJJJJJJJJJIJJJJJJJJJJJJJG
@9574696/1
cttaaatttaactgaaatatagaatacaccccttaatcagctacaacagt
+9574696/1
CCCFFDEFHHHHBHEHIIIHJIGIJJJJJJJJJJJGGHJGGIJJIJGIGB
@10523075/1
ggctcagcaactcctggaggacgctgacgggagtcttgctcggcatggag
+10523075/1
CCCFFFFFHHHHHJJJJHJJJJHJJJIJJJJ@G?BCGCCHCAGCGHEG=C
@10524420/1
ggctgctgttgtctcgctccaggttgctgttgtgg
+10524420/1
?<@=BDDDHHDHBHDFG<GHDB>GHE;9??<9?C?
@10524547/1
ggctgggggtcttgtggaataggttgaggctgaatctcagatggattgag
+10524547/1
CCCFFFFFH<DFHE?FH?EHIIIDGIIIIIIIIIIIIIIIGIIIGIIICH
@10820670/1
gtcgtcgtaccaaatagcggaccacaatatagttacgttaaaacagcagc
+10820670/1
@C@FDFFDHGHGHIIJIGGGHIJJJIIJJHIIGHIIJJJJJJJIIFHIJI
@10820671/1
gtcgtcgtaccaaatagcggaccacaatatagttacgttaaaacagcagc
+10820671/1
BB@DDFFFHHHHHJJJIJIJJJJJJJJIJJJJIIJJIJJJJJJJJJIJJJ
@10205599/1
gcaggttttttaacagtttgaaaaccttgataaatggaacgaaattaaac
+10205599/1
@@@?D?DDHFHFHGEGEGHEGGIIGIJFIGGGEIDGIIGIH>CGHHCCGE
@8646302/1
cgcacattcagcaggttttttaacagtttgaaaaccttgataaatggaac
+8646302/1
@@7DDDDDHHFHFIIAFDHBFBFAFHGHGHDHABHBCEG@GHGCGFIHCI
@8963972/1
ctacgctgttgttgtggtccacccctttgttgcccgtttgcc
+8963972/1
CCCFFFFFHHDHHIHEHCBGHIIJJAEF>FCCEGE<8DG14B
@9905005/1
gaaaagtatcatgagttttgtgattctccgaagagtatgtctcgaaagac
+9905005/1
CCCFFFADHHGFGIJFHIJJIIIJJJJJJIJGHHJFGHIHIHJCGEHGDG
@11434063/1
tgaaatttaaaagaaaatttgaaaagtatcatgagttttgtgattctccg
+11434063/1
@@@DFDEFDHHGDEHJJBHIGHJJJC<FHHGJJGIHIIJIIJGGIIIIJG
@9290700/1
ctctttgacattgcttgtggtcacttttcgcgcaaaggtaaaatcgttct
+9290700/1
@??DDFDFHHHHGIGHHHGGDEHHHIJJJIJIGIJIIJ9?DFHJCGCFHE
@10527977/1
gggaaaagtattatgagaatatgaaatttaaaagaaaatttgaaaagtat
+10527977/1
?@7ADDDD=ACFHIIIIIIIIIIIHCFHIIEGHHGGIBFGIIIIIIIFG@
@10822711/1
gtcgttccagatcaagtaccaggtccagatcacgtggccgatctagatac
+10822711/1
@B@DFFFFGHHHHJJJ@GJIIIJHIJIJJJJJJJGIJIJJGEIIGIJIJJ
@11132017/1
taaaaatgcaaaaaactataaatttttattatattttatgcatgttatca
+11132017/1
CCCFFFFFHHHHHJJJJJJJJJJJJJJJJJJJJJJJJJIJJJJJJJJIJJ
@11132072/1
taaaaatgcgtgtgtgcaggtatatttatcacatcattcgtcgtgtacca
+11132072/1
@B;BDFFFHHHHHIGIJJJJGHIJJJJJIJJJIIIIJJIIIIGHGFHJJG
@9579678/1
cttaagcacacatgttacataaatgtcaaaatttgacataatttgtggac
+9579678/1
CCCFFFFFHHHHHJIJJJJJJJJIJJJHIJJIJJJJJJJIIJJJJEHIJJ
@11749627/1
ttcgtattattcctcgaaatcaataactcgacaaaaattgttcccttttg
+11749627/1
BCCFDFFFGHHGHJJJJJJJJJJJJJJJJJJJJJJJJJJJIJJJJJJJJJ
@11749906/1
ttcgtatttgggagtgatgccgcgacggctcagcaactcctggaggacgc
+11749906/1
@@@@DFFFHGHGBGGIJJJJEGGIIHEDHEFFAEE>DGGHEEAHFBDA>@
@10210213/1
gcataaatggatgtgtaatatgcgtgtccacgcaagtacctgctggaacg
+10210213/1
:?@4=ADDFBFDFIIHHH<FE@H<EGGHGCFHHBDG:DHIGEHGGAD?FH
@8333112/1
ccgaagagtatgtctcgaaagacttcgactttttactatttttgtatgca
+8333112/1
@@@DBDDFHHHHFJJJIEHIGHIGIJJCHGHIJJIIJJJJJJJIHJIIIG
@10531996/1
gggaactaagaagactagaaaaattactaaattctgatgtggacacttca
+10531996/1
BC@DFFFFHHHHGJJJJJJJJJJJJJJJJJJJJJJJIIJIJJJJJJJJIH
@9298707/1
ctgaaagacactaagattaccaagttgg
+9298707/1
=@@=?B?ABFA<DGB@<<?FEHBEA4C>
@10533303/1
gggaaggtttaggtatttgtggtatctgtcgatgttgccagaacgta
+10533303/1
@@@1ADDAFHDFH<EGIIIIDGFHIIIDFHIIIIIIIIIGIIIIIGG
@11132892/1
taaaaatttatagttttttgcatttttattcggcttattgtaatattcct
+11132892/1
@@?:BDFFHGHHHFHIIIIFIIIIIIIIIIIIFIIIIIIIIIIIIIIIII
@9301947/1
ctgaaatatagaatacaccccttaatcagctacaacagtcaacatttccc
+9301947/1
???DDDDBDF?FHIGGGBGEHCEGEHDHHIIIIIF@HHFGGHDGIIIIIA
@9301948/1
ctgaaatatagaatacaccccttaatcagctacaacagtcaacatttccc
+9301948/1
@B@DFFFFHHHGGJJJJJJJJJJIJJIIIJJGIIIJIJDFGGIIJIIJJJ
@9301949/1
ctgaaatatagaatacaccccttaatcagctacaacagtcaacatttccc
+9301949/1
C@CDFFFFHGFHHIIIIGJJJGIIIJJJIJJJJJJJJJHHIJJGIJJJJJ
@9301950/1
ctgaaatatagaatacaccccttaatcagctacaacagtcaacatttccc
+9301950/1
CCCFFFFFHHHHHJJJJJJJJJJJJJIJJJJJJJJJJIFFGIJJJJJJJI
@8967578/1
ctactacagtacgcaagaataagattatgga
+8967578/1
1:?D4=BBF==CFH?HGIIICHIDBFDHD@B
@11440959/1
tgaagatccgacccatagtgtcggcatctgaggatatctt
+11440959/1
@@<DDFFFFDFFHJCHICFFFHHBHIIIJI@EICGGHIIG
@11753090/1
ttcgtttctacgggtattttgcgacctgcttttccaggttcagggtttct
+11753090/1
@C<DDFFFHGHHGJ@FEHIIIGJJJIIJIJJJJJJJJJGGGIIGI;BFHI
@11135513/1
taaaatacggcaaagagaagaaaggccgatagaatgaagtgaaagtcgaa
+11135513/1
CCCFFFFFHHHHHJJGIIJIJIGIHIJJJIIIJIIGJJJIGIIJJBFGH@
@10211910/1
gcataggttctgtcaaaactgttgcgactagcacaacaaaaaagatggcg
+10211910/1
BB@BDFFDFHHHHJJJJJJJJIJJIIJJJJJJJJJJJJIJJJJJJJJJJJ
@9583391/1
cttaatcagctacaacagtcaacatttcccacctttttcactcaaccata
+9583391/1
@@@=DFFFHGHHFHGGIJHIIIIJJJIIJFJIJJJIJJGHIFJJGIJJJJ
@9583392/1
cttaatcagctacaacagtcaacatttcccacctttttcactcaaccata
+9583392/1
@@@DFFFFHFHFHIJGIBEFFEFIGDCHGHIGD@GGIGEHIJGGGIIGC9
@10212861/1
gcatcactcccaaatacgaactggtccaaatcg
+10212861/1
?@?DADA;<A3:CFHBGH7;DEDDHH@@?<?C;
@10212862/1
gcatcactcccaaatacgaactggtccaaatcgagggcgccatccacgag
+10212862/1
@@@DDDDDDHHHHIHGI;1ACFIICHHHHIAGIGIIGGIGIIIIGIIIHE
@8335526/1
ccgaataaaaaaggaaaactaaaggatttctcaacttgtttccgtgagtt
+8335526/1
=1=?A:BD<DD?DEEE3AFEEEB?<CE?9CD<::9B@DEADDCDBDDDDC
@8335583/1
ccgaataacttattgtaacgatggagaattttttgattcagtgctgattc
+8335583/1
@@@ADFDDFDHFFHCGGHGGGHGIGGCFGHIJJIGIGIJJIDFHI>FGIG
@10536487/1
gggacatgcacatctcttggagccagccaatgggattgcccatcactttg
+10536487/1
;?@ADDDDHFFHGIGGCHIHIIBCCEEEFDAB9CGD@DDHFHGE>DFDD<
@10835563/1
gtctggttaactttagtgggaaggtttaggtatttgtggtatctgtcgat
+10835563/1
@?8=DDDDCFBBHGII?FCGHHCE?HHHHB?EDGGCIGHDFDGIJGCFCF
@10537387/1
gggactaccacacgaaaggcagatcaccatcgcttgtcatgtgttgaaat
+10537387/1
@@@DFFFFHHHHHJJJJJJDHIJJJJJJJJFHIIIIJHIIGIGIJJIIEH
@8659589/1
cgcatttttaaatttaaaaatttattcaagtcaaaaataatatgtaaatt
+8659589/1
BB7DDFFFHGHHGJJGGIIJJJJJIJJJIJIJJJJJJJJJJJJJIIJJJJ
@10837929/1
gtcttatcgatgcatttaaacgcaaactgacgtttacttttcgaatgtca
+10837929/1
BB@4ADFFHHHHGJJJJJJJIJJJJJJJIJIJGIIDGIJJJJIIJJIFHI
@11445209/1
tgaagttcgtattatttcctcgaaatcaataatgcaatgtgtttaaattt
+11445209/1
CCCFFFFFHHHHHJJJJIJJJJJJJJJJJJJJIJJJJJJHIGHIGIIJJJ
@8659910/1
cgccaaacattcggcagccaagaacttgctggatctcttggtcggaaaag
+8659910/1
@C7DDFFABFHHBHBEDBFBGCGGG@GGIIGGCHIIGGIAE?FEHAGIIG
@8970320/1
ctactcgttatataatcatcattcaaacattgaagccagatcgataaaaa
+8970320/1
BB@4ADDDHHHHGJJJJJJJJJJJJJIJJJJIJIGIIJJJIJIIJIJJJI
@8970453/1
ctactctcaagaaatggcctccatgccgagcaagactcccgtcagcgtcc
+8970453/1
@@C<DEFFHHHHHJGHIEHIIIJJJJJIIJIIIJJJJJJJI@GDG@<;FH
@10214661/1
gcatgatgagcagccgagcccttggcttccttcggagttttgcctgttcc
+10214661/1
BCCFDFFFHHHHHJJJJJIIJIJIJIJJJJGIIGJ=GFHHIHEIGGBHGI
@11446318/1
tgaatatataactgacatgtttcatatgtagaacgaattttgtgcataca
+11446318/1
?=?4=?BDFABHDBFHBE>IIIIGHFIABF>BBHHGIIIIIIIIGIIGII
@11446319/1
tgaatatataactgacatgtttcatatgtagaacgaattttgtgcataca
+11446319/1
@@@?DBDDFHHGHGGIIGGIHJJEHGIGFHDIJIJJJIGHIIBFHIJGGI
@8972221/1
ctactgtacaactgtttacctgtgtatgataaataaacttttttcgggtt
+8972221/1
@@8:BDDDFFFFFIFIIIIIIIIFHHIIIIIIIIIIIIIIIIIIIIFF8D
@8972222/1
ctactgtacaactgtttacctgtgtatgataaataaacttttttcgggtt
+8972222/1
@@@DDD=DBBBFHECGHBEHI@CEDBHCIGIGEGHIEFCCCGHIEGIG2B
@8972223/1
ctactgtacaactgtttacctgtgtatgataaataaacttttttcgggtt
+8972223/1
@@CFDFDEHHGHHJFIJJJJJJGIHJJIJFIIGJJJJIIJJJJJJJIGDH
@8972321/1
ctactgtatagctttcttctcttggtgaacacatactttattcgtcatcg
+8972321/1
???DDBDB8=A4CEI:E:<FFAA<E<AACCF;C<EDEFIEDC<?::D@BB
@8972322/1
ctactgtatagctttcttctcttggtgaacacatactttattcgtcatcg
+8972322/1
BB8DDFDEHHHHHJJJIJJJJIJJJIJJJJJJJJJIJJJJIJJIFHIIJI
@11757725/1
ttctatgcaaagtatagcttgtaaaattagttgctatccttctctttgac
+11757725/1
BC@DDFFFHHHHHIJJJJJJJHIJJJJJJJJJJJJJJJJJJJJJJGIIIJ
@8664086/1
cgccaattgagttttcgagcattttccggaaaagaagattgcaccccgaa
+8664086/1
@;1=DDDDFDFADGIFEGIF8CHIIIIIIIIIIIIIIIIIIIIIIFFEFI
@8664087/1
cgccaattgagttttcgagcattttccggaaaagaagattgcaccccgaa
+8664087/1
@?1BDDFFGHHHHJJJJIJJIIGJIJJJJJJJJJJJIGGGGIGJJJJJIJ
@8664088/1
cgccaattgagttttcgagcattttccggaaaagaagattgcaccccgaa
+8664088/1
@@@FDFDFFDHCFHIFHGG>AHIIIGIIIIIIIEHIAGEHGIIIIIIIGI
@9915940/1
gaaaatttctaatattgcgatatttttttatcgatctggcttcaatgttt
+9915940/1
@@CFFFFFHHFHHIIJIIIIIIIJJJJJJJJJIIJIIJJJJJIIJJJJJJ
@9916003/1
gaaaatttgaaaagtatcatgagttttgtgattctccgaagaatatgtct
+9916003/1
CCCFFFFFHGHHHIAFHIIJHGHHIJIIFHIJJJJJJJJIJJJJJJJIGI
@9916004/1
gaaaatttgaaaagtatcatgagttttgtgattctccgaagagtatgtct
+9916004/1
C@CFFFFFHHHHHJDGIJJJJJJJJJJJJJJJJJJJJJIIIJJHHIJJGJ
@10220619/1
gccaaacacacatagtacctctccacaaaaagggaaataaacaaggatgt
+10220619/1
?@@FFFDBDHAHGGBFGIIGHGIBIIHGAFCDBGIIDEEFHIICHIBGGD
@10220620/1
gccaaacacacatagtacctctccacaaaaagggaaataaacaaggatgt
+10220620/1
CCCFFFFFHHHGHJJIJJJIJJJJJJJJJJIJIIJJJJHIJIJIJIIJHF
@11447528/1
tgaatgccatctgggcccggggctct
+11447528/1
@;;DDDDD<F;D?GBGFD18<?8@;;
@11761526/1
ttctctttgacattgcttgtggtcacttttcgcgcaaaggtaaaatcgtt
+11761526/1
::?4=BDD?AAFFIIFGDGHEGFFIIGHIIHIIIIGIIHIFGCHIICHFF
@8668353/1
cgccatattgatttaattttgacatgttagaatgccctattgaaaacctt
+8668353/1
??14=BDDEDDEDIEIIIIIEIIIIIIIIIIIIIIIIIIIIIIIIIIIII
@8668354/1
cgccatattgatttaattttgacatgttagaatgccctattgaaaacctt
+8668354/1
@;?BDA?DC?FBHIIIBHIECHEHI>:CH?FEAHF?EB?FCB9?D@?000
@8668355/1
cgccatattgatttaattttgacatgttagaatgccctattgaaaacctt
+8668355/1
@@<DAB?DF><CFH<EFGHGEGIIGHGHIIGIIHHIIGHIIGIIIIIIGI
@8668356/1
cgccatattgatttaattttgacatgttagaatgccctattgaaaacctt
+8668356/1
@@@DDFFFHHBHHIGIIIJJJJJJJJIIHHHIJCHIIIIIIGHIHHHIJH
@11763691/1
ttctgcatgaatgccatctgggcccggggctc
+11763691/1
BB@=DDFFHHHHHIJJJJIJJJJJJIIGI:??
@11140794/1
taaaccttcccactaaagttaaccagacaaagcacctatcgaatcgaata
+11140794/1
@@@DFDDFFHFFHJJJIGHFHIEHIIDGIIBCDGIHIIIIII?FGGGIIG
@11141109/1
taaacgtcagtttgcgtttcaatgcatcgataagacgaatggtaaagctg
+11141109/1
@C@DFFDDDFHHHJHGEIJIJIJFJJGIIJJJJJJIJIGIGGDFBDHIJJ
@11141158/1
taaacgttaaattttaaaagcctcttaaatttaaccgaaatatagaatac
+11141158/1
@@<BDDEFHGFHHIGIJIJJDIJIHGHGHHIFGGGDGIIIGJ9FHHGHD?
@8671865/1
cgcccattttgaatagaccaaccatgatcatgggcgctgacg
+8671865/1
@@@AD8ADFHBFHIGG>GIGFAHEECH<A?EHGDEB>008??
@8976714/1
ctagaacaaggctgtgatttaccaaagtgcaacttagttattagatttga
+8976714/1
CCCDDFFFHHHHHJGHEHHIIJJJJIJHHJJJJJJJIHIIJJJIDGGIJH
@8347208/1
ccgagatgtggtacacgacgaatgatgtgataaatatacctgcacacacg
+8347208/1
@@<BDDDDFDDAFEHEBA:@GBEG><CFF<<BDBDDAFBDHGG>FHGIBH
@8347209/1
ccgagatgtggtacacgacgaatgatgtgataaatatacctgcacacacg
+8347209/1
@@@DBDFFBFGDFGIIII<FHHGHCHG:DGGGIIIBFGHHIGEGGGGGIG
@8347210/1
ccgagatgtggtacacgacgaatgatgtgataaatatacctgcacacacg
+8347210/1
@CCDFFFFGAFCFHGIIGIFHIG@GEEFGCGHGGGG?DB@DHIIIIGIIF
@8347211/1
ccgagatgtggtacacgacgaatgatgtgataaatatacctgcacacacg
+8347211/1
CCCFFFFFHHHFHIIJIGIIGIJJIIIGHIJIHHIJJJJJJJJIJJJJJG
@9920429/1
gaaacatgtcagttatatattcacctttatatatgtcacattttgtggtt
+9920429/1
@@@FFFFFDHFDHHIIIEHHJJJJJJJJJJJJJFIIJIIJIJJIJGHIJJ
@9920430/1
gaaacatgtcagttatatattcacctttatatgtcacattttgtggttct
+9920430/1
CCCFFFFFHHHHHJJJIJJJJJJJJJJJJJJIJIJJJJJJJJJJJJHIIJ
@8348075/1
ccgagcccttggcttccttcggagttttgcctgttccgtagcagacggcc
+8348075/1
@@@DDFFFGHHDFGGGHHGIIBGIEGHIJJIJIHJGIIHHFEGCFHIJJI
@8348076/1
ccgagcccttggcttccttcggagttttgcctgttccgtagcagacggcc
+8348076/1
@CCFDFFFHHHHGJIII>HHIJIJEHIJIJJJJGGIIEGIIJJJJJJJJJ
@9921148/1
gaaacattgtgaagacatgaagctttccatgatctttgactctgtgc
+9921148/1
CCCFFFFFHHHHHJJIIIJJJJJJJJJJJIJIIJJJJJIJJJJJJJI
@10230339/1
gccaatcagaccaacggaacgcccggagcggc
+10230339/1
C@CFFFFFGHHGDIJJJJJIIJJJGGJIJJFG
@10230340/1
gccaatcagaccaacggaacgcccggagcggctgatatc
+10230340/1
CC@FFFDDDHHGHHEHBIJHBEG>G6D:@GE@FG<D;CA
@11765401/1
ttctgggcttttcctgcttttttagcagctttaccattcgtcttatcgat
+11765401/1
1:?A=AB;BFHFHJGCCHIJJJGHJHIGGIGGIIJIIJIGFHIIGIJIII
@10840851/1
gtcttgctcggcatggaggccatttcttgagagtagagcaatttggcttc
+10840851/1
=:BDADDFHHHGHJJJIJJIJJJJJJJJJJJJJGGIGIJIIIJJJJIJJI
@10841945/1
gtctttactatgtcatggttgaagtagggacctaccgaagtttcactcaa
+10841945/1
B@@:BDEFHHHHFIIJJJHJIJJGFHIJJIIJJJJJJJIIGIJJJJIJJJ
@10842054/1
gtctttatagaatgtcaatgttattctaaaaagaagactgctaaacgtta
+10842054/1
@B@DFFFFGGHHHJGIJJJGJJJIJJJIGJJJIJIJHIGIJJIIIIJFGI
@8978224/1
ctagaagaagttataaggttaacggtataaatgacccaccggccgt
+8978224/1
BC<DDFFFHHHHHJJJJJHHHJJJJGIJJJJJIIJJJIJJIIJIJF
@8978225/1
ctagaagaagttataaggttaacggtataaatgacccaccggccgtgaaa
+8978225/1
CCCFFFFFHHHHHJJJJJHIIJJJJFEGIJJJIGIIJIJJJJJJJGIIII
@10544095/1
gggatcatgaagctcgcttttcaaattctcgtgacttttctcccctgttc
+10544095/1
?<1DADBDF?FHHIIGIIIIIDFHGHHGIIGDDGFHBGGAGIEGH;DBD?
@10544096/1
gggatcatgaagctcgcttttcaaattctcgtgacttttctcccctgttc
+10544096/1
@@@=DDFFHGHHHJJJHBGIIIJJJIJJIJJIJIIJIIGGIGIIJGG<FF
@11146429/1
taaagcgttaccagcgcttgaggaagtaacggcag
+11146429/1
@@;AB;@BCF?F?E;@6;1A3??FDB9?4C?:@?D
@11146430/1
taaagcgttaccagcgcttgaggaagtaacggcagcactatt
+11146430/1
@@@A?DDDFHFDHGIJGDIICGIGGC?FFCHGGGGF8C<BFF
@11146431/1
taaagcgttaccagcgcttgaggaagtaacggcagcactattgacactaa
+11146431/1
@CCFFFFDHHHHHJIJJJJJIJJJJJHHJJJJJJJGGHHIGHE>GHGIGI
@11146610/1
taaagctgctaaaaaagcaggaaaagcccagaagaacgttcgactttcac
+11146610/1
@@@ADDDDHFHHHIIEE:?FDHIIC@EF8CBFA3D?9?D3B<=FCFG>==
@11451037/1
tgacaagcgatggtgaactgcctttcgtgtggtagtccctcttcg
+11451037/1
CC@FFFFFHDFHHBGGIIIJJJJIJIIGG?BD?DGDFHH<B?G>?
@11767960/1
ttcttagtgtcaatagtgctgccgttacttcctcaagcgctggtaacgct
+11767960/1
BB@DDFFDHFHHHJJIEHGIIIIJJJJIIIJJJJJJGIIGHJIIIJJJJJ
@8352341/1
ccgatagaatgaagtgaaagtcgaacgttcttct
+8352341/1
@CCDDFFDHHHFHIAGHIEGHHIGH;1:C>=GDD
@9923415/1
gaaacgctcgtggggagcgatgacgaataaagtatgtgttcaccaag
+9923415/1
@C;DFFFDHGHHHJJDGHGBHJIHJFIEIIJJBGGGFHGGIJJJJJJ
@8355268/1
ccgatgatatgatatgtatttattatattgtgaaaagggagcatttattt
+8355268/1
@@;BDDDDHFHHB>FE:CIIGBHHGBHGG@CHGHHCFA;EBGIGGBGHHI
@9315513/1
ctgaagtaaaagtgtgctccattggtttatcctctactgtacaactgttt
+9315513/1
@@@FDD?ADBFFAAFDAHHGGIHHG:AEGGHHIIIGCHECFCBDEHE@FH
@8356693/1
ccgattaagaaaggggcagacaacttcatgtacaaatacctcaccttaca
+8356693/1
BC<DDFFFHGHGHJJJJJJJJJIJJJGGIJIIIIIIJJJJJJJJJJIJJJ
@9593414/1
cttacgtattttctatgtcacatgttcactcggtgcaacagatccgtaag
+9593414/1
BB=DDFFFHHHHHJJJIJJJIJJIIJJJJJIJJIIJJJJGIIJJJIJJJI
@10230599/1
gccaatcttccgctaccgcgtgttccttaacaacgatctggtggccaccg
+10230599/1
CCCDDFFFHHHGHIIJJGGHHIEHIJJJJIHJJJJGHIIDHIIJJIGIIG
@10548015/1
gggcaatcccattggctggctccaagagatgtgcatgtcccgcagatggc
+10548015/1
@C@FFFFFHHHHHJIIGJJBGGIDHEED?<E?FAFIHFHIJED6::BDG9
@10548676/1
gggcactatataaaaaattacattcagtatcgatagataatattgatgat
+10548676/1
@CCDFFFFGGGHHJJJJJJJJJJJJJJIIJJJIJJJIEIJIGIJEHJJJJ
@10548677/1
gggcactatataaaaaattacattcagtatcgatagataatattgatgat
+10548677/1
CC@DDFFFHGHHGJJJJJJJJJJJJJJHIJJJIJIJIIJJJJJJJGJJJJ
@10548834/1
gggcagacaacttcatgtacaaatacctcaccttacaaaataaaatacgg
+10548834/1
@CCFBDDFHHHHHIBBGFIHEHGHHFDBHFCDHECHIGGIHGHIBDDHIG
@8357608/1
ccgattctcagccgagctgcccagtttagtggccaactcttcgtcactcg
+8357608/1
CCCFFFF?FFHHFGHDHGIGHEGG?GDHI?BHIGIIIIIIIIFHIIIIII
@11454574/1
tgacataatttgtggacataaaggaaagaaaaaaatgtcaaaattttgca
+11454574/1
@@@ADDADBHHACDG?FGF@FHGIEHIIGIIIIDIHGGBDGIIEHHIIII
@10234195/1
gccacagcaacaacctcgagcgagacaacagcagtctgctcctcctcaac
+10234195/1
CC@BFFFFHHHHHJJJJJJJJJJJGJJJJJIJIGFHIIJIJJJIIJJJIJ
@10847064/1
gtgaaaacctttaaagatgcgaataatagagaaattaccatccaacggta
+10847064/1
==;DDFDFGHHHHIIIFGHIGHIIIIIIIIIIIIIIIIIEIIIIIIIIBF
@9320178/1
ctgaatcggtccggccgagtgcatcatggtcatgttttgggactccatgt
+9320178/1
??@=DDDDHDDAFGHGGFHBGCDGECGGG?FFGHFEIGJJIEHEHIJJEE
@10847407/1
gtgaaaagggagcatttatttgatgcaaagtatagaggttgtacccaaac
+10847407/1
BB@DFFFFHHGHHJJJJJJJJJJJJJJJIJIJJIJJJJHIJJJJJJJIJI
@11773545/1
ttgaaaagcgagcttcatgatcccctgaagaatatatcttgaagaactat
+11773545/1
@C@FFFFFGDDDDAGHGEHGIIIIIHGEGFFDDHCGIIIIGFGGGGGGGE
@10234802/1
gccacatcttgtgagccgccattctcttggctagcttctttgacttgcca
+10234802/1
@@@B?BDDFFHFHBE>DAEGFGGA>FGH<@@D@FBFGD?BD?FDFH<FGD
@10234803/1
gccacatcttgtgagccgccattctcttggctagcttctttgacttgcca
+10234803/1
CCCFFFFFHGHHHJIJJJJJHIJJJJCHGGIIHIIIJIGIJGGHIGEGIG
@11455483/1
tgacatttatgtgacataatttgcgacatttgacgtacggttcaagtagc
+11455483/1
@@<DDDFFFHHHFGHIJIJIJJJFIHIIIJIJJGIHFHGIGGIJJJ@FHI
@9930216/1
gaaagacactaagattaccaagttgggcaaccagcagtcccacaaag
+9930216/1
@@7DBEFFFHDHDBGHJIJJJGFHGCGGEHJIIIIH@?DD@@DBBB8
@10235524/1
gccaccggaaccggaagatcgaagaaagacgccaaacattcggcagccaa
+10235524/1
C@@DFFFFHHHHHJIIGHGIHGGIIGIIIJBGHGIDGIJGJJIIHFFFFE
@9930931/1
gaaagacgccaaacattcggcagccaagaacttgctggatctcttggtcg
+9930931/1
C@@DFFFFHHHHHJJJJJJJJJJJJJJJJIIJJJJJJJJIJJJJJJJHII
@10237106/1
gccacttttaaatgttgatgttgctcataaaccgtttcctaaagctatac
+10237106/1
@<@ADFFFHGGHHIGIIIIIIJJJFIIJJJJJJJJJJJJJJIIJIIJGIJ
@10237107/1
gccacttttaaatgttgatgttgctcataaaccgtttcctaaagctatac
+10237107/1
B@@DDEFFHHHHFIGGIIJJHGGJBHHJIJJIHEEEGGJJGIJFIJIIII
@11775862/1
ttgaaattttttccaaacccgaaaaaagtttatttatcatacacaggtaa
+11775862/1
@@@7DDEFHHHHFIIIIAHIGGIIIIIIEHHGEHIGHGIIGIIIG@H=@G
@8363871/1
ccgcagatggccaccaccattctatgaaatggaacacgaagagggactac
+8363871/1
@C?DFFFFHHHHHJJIIJHIJIJIJJJJJJJIJJJJJJIJJJJJJJJFIJ
@8363872/1
ccgcagatggccaccaccattctatgaaatggaacacgaagagggactac
+8363872/1
CC@BFFFFHHHHGIIBGIBGIIIIIIIHHHIIIIIIIIIIIIIIIIIIII
@10239199/1
gccagatcgataaaaaaatatcgcaatattagaaattttcaaatattctt
+10239199/1
@C@FDFFFHFHHHIJJIGIIGJJJJJJJJIIJJJIIJJJJJJJJGJJJIJ
@10239200/1
gccagatcgataaaaaaatatcgcaatattagaaattttcaaatattctt
+10239200/1
B@C1ADFFHHHHGIJJJJJJJGHJJJJJIJIIJJIJJJJJIJJJFIIIII
@10553744/1
ggggaagaagccaaattgctctactctcaagaaatggcctccatgccgag
+10553744/1
@@<ADFDBFHHGBHGHIGIIJJFIJJJJJJJIIJJFGIGIJICHHJJJIG
@10240622/1
gccagccaatgggattgcccatcactttgtcatcgaacgatgtcaccacc
+10240622/1
CC@DFFFEHGHHHIJIJJIIJJJIIJBFHHIJHFE>>BG<GEIIEHIDGH
@8991458/1
ctagccaagagaatggcggctcacaagatgtgg
+8991458/1
@@@DDDDDFFFFFIIIBFF1:D:D@F39<4?BF
@8992317/1
ctagcgaacaatccttcgaggtaacctacgtggacatcgaagaaaaaaca
+8992317/1
BBCDFFFFHFHGHJJJJJIIJHGIJJJJJJGHIIIIGIJIDGGIIJJJIJ
@11156869/1
taaattttttcttccatcaaaggctggatatctttttgggtaatgttgct
+11156869/1
@C@;DFFFHHGHHJJJJJJJJJJJJJJIJIIIJJJJJJJJFHIJJJJJJI
@11777682/1
ttgaatctatggaagttcgcattattcctcgaaatcaataactcgataaa
+11777682/1
@CC7ADFFHHHHHIIHIIIIIIIIIIIIIIIIIIIIHHIIIIIIIGIIII
@11157682/1
taacaacaaagtttgggtgcttgtcctagggtaacaattcttataataat
+11157682/1
CCCFFFFFHHHHHJJJJGHIIIJJJJJJJJJGGHJJJIJJJJJIJJIJHJ
@11158295/1
taacaactagtgcctaataatagtgtattacctctaaagctatctactcg
+11158295/1
:?844ADDDDFFFFIIIFHIIIIIIHHIHIIIIIFIIIIIIIFEIIIIIG
@8689201/1
cgcgcaaaggtaaaatcgttctagacatactttatgctcttgacatttcg
+8689201/1
CC@DFFFFHHFHHIIEIGIEGGIIJJJJGJJJJJIJJJJJJGJJJJJJJJ
@11779115/1
ttgacattcgaaaagtaaacgtcagtttgcgtttcaatgcatcgata
+11779115/1
CCCFFFFFHHHHHJJGIJJJJIHIIHIJJJIGHGIIHIJJJJJJHIJ
@11779242/1
ttgacatttcgttaaagaaccacaaaatgtgacatatataaaggtg
+11779242/1
@@?D=DD?D4DFFAFF<:AE;CBBEBFEA??C>FEBB?CFGFB>00
@11779243/1
ttgacatttcgttaaagaaccacaaaatgtgacatatataaaggtgaata
+11779243/1
CC@FFFFFHHHHHJJJJIIIIJJJJJJJJFHIJJJJJJJIJJJJGHIJIH
@9329565/1
ctgacatgtttcatatgtagaacgaattttgtgcatacaaaaatagtaaa
+9329565/1
??@1AAD>FBD>BFG>BFEHEGGEHDFGF>9<CFBBEE@CDDDEEIGGII
@9329566/1
ctgacatgtttcatatgtagaacgaattttgtgcatacaaaaatagtaaa
+9329566/1
BB@1DDFFHHHHHJJIJIHGJJJJJJJIJJIHHJJJJJJJJJJJJJIJIJ
@8691559/1
cgcggaagcggtatgcagattggtgaagcagaacaaccattctgtacaat
+8691559/1
?@?=D:@DF>10@AFBEHFFEGGGG4BGIIGBGGGIIIIGEC@F<FGGDF
@8694321/1
cgcggtagcggaagattggctcgtgg
+8694321/1
???DDADDDDDDDA@EEEEDIE000?
@8694322/1
cgcggtagcggaagattggctcgtgg
+8694322/1
@<?DDD@DDHHHFIGHIBHGGG:08?
@9937088/1
gaaagctatacagtagtcaaatttgtatccattatcactttttgttgccg
+9937088/1
@@CDDFFFGDHFHEGIHGIIIGH4FFABFHHHEGHB>DEDHGIIHH;DHH
@9937089/1
gaaagctatacagtagtcaaatttgtatccattatcactttttgttgccg
+9937089/1
CC@FDFFFHHGGHHGIGGBH@FHGIFHHIIGIIGIGDHHEGIIIHIHAEG
@9937116/1
gaaagctatggttgagtgaaaaaggtgggaaatgttgactgttgtagctg
+9937116/1
B@CFFFFFHHHHHJHICFIIJJJJJ<CHHIJIJJIIJJJIJHIJHDGIEG
@10247130/1
gccatattgatttaattttgacatgttagaatgccctattgaaaaccttg
+10247130/1
@@@DDDFFGGFHHJJJJJJIJJJJJGJIJJJJJJJJJIIJJJJIJIJJJJ
@10248429/1
gccatctgcgggacatgcacatctcttggagccagccaatgggattgccc
+10248429/1
@C@FFFFFHHHHFHEIIIIIJJJGIJIIJJJJJJIJJJGIIJJJJJJJJJ
@11462986/1
tgagaaatttgctgcctcaaaaacgtatgacaaaactatagagaaaccag
+11462986/1
BB<ADDEDHHDDHGEHGGIIJJJJIGHHIIIIJJIJJJJIJJJJIJJFII
@9939290/1
gaaaggctttcaatcaccacattatgaaattactcatagtgtcacgggaa
+9939290/1
CCCFFFDEHHGHHJJJJJJJJJJJJJJJJJJIJJJJJIJGIIIHGHIHIH
@10248924/1
gccatcttttttgttgtgctagtcgcaacagttttgacagaacctatgcc
+10248924/1
?@@;ABDDHHFFABA?FG@HHEEFGGEDGHHBGHG>FFHHIGHGIGIGGG
@9939573/1
gaaaggggcagacaacttcatgtacaaatacctcaccttacaaaataaaa
+9939573/1
CCCFFFFFGHHGHJJJJJJJJJJJJJJJIIJJJJJJJJJIIJHJJJJJJJ
@11782032/1
ttgaggaagtaacggcagcactattgacactaagaaatcacagagccccg
+11782032/1
@C@DFFFFGFHHGIIIII=;F<EGGGGEHIEGG<DGG<DFBD<F;BGHIA
@9339137/1
ctgagagtctcttcgtcactcgcaaatgtagaaggcagattgttaccctc
+9339137/1
@C@?DDFDHHHHHIIIIIIIIIIIGIIIHIIIIIIIHIIIIIIIIIHIII
@9339139/1
ctgagagtctgcaaatcggccaacttcttgccgacggaatttttcagcgt
+9339139/1
@@<DBDDBFHHHHJJGIIGGJIJIGIIIJIIGHJGIIJGEDGIIIIIHIC
@10858942/1
gtgaatagtaacctcgccttcttttt
+10858942/1
@@@DDDDDCFFHFBE?GGDFC:AEBE
@10859028/1
gtgaatatataactgacatgtttcatatgta
+10859028/1
???DDD>D?BBB4E:C?C<AAFF4C<4AFA4
@10859029/1
gtgaatatataactgacatgtttcatatgtagaacgaattttgtgcatac
+10859029/1
=4:DDFFFHHHHHIJJJJJJJJJJJJIJJHGIJJGIIIIJJJJJIJJJJJ
@10859030/1
gtgaatatataactgacatgtttcatatgtagaacgaattttgtgcatac
+10859030/1
@??DDDFFGGHHHGGGIIJIJIIJHJJJJIIFIIGIIJJJJIEGHIJJIJ
@9605526/1
cttagcagaacccgataaagcgttaccagcgcttgaggaagtaacggcag
+9605526/1
=B1=DDFFGHHHHJHIJIJIJJJJIJJIJGJJIJIIIJIJJIIJIGIJHH
@9343083/1
ctgagccgtcgcggcatcactcccaaatacgaactggtccaaatcgaggg
+9343083/1
?@@BDDFFHHDDHGEHIIIGEHIGGI>GHIGCHHIF@=@E>C@CE==ABB
@9343084/1
ctgagccgtcgcggcatcactcccaaatacgaactggtccaaatcgaggg
+9343084/1
CCCFFFFFHGHGHIE>DHHIGIJJEHJFIIGGIJIJIAGHGIJIHGEHFD
@10254698/1
gcccaacttggtaatcttagtgtctttcagtcccgaataccgattctcag
+10254698/1
CCCFFFFFHHHFHIJJJJJJIIHHIJGIJJHHIJIBHHIJIJGGHJJJIG
@10255021/1
gcccaataaaaatgaagaaatggttgctgatatgtacaataatctatgca
+10255021/1
@@?DBDDB:<C?D:CG:<A<:A:F<<CA?FB@F<1C:91:1??@<@?DGD
@10256422/1
gcccagatggcattcatgcagaaccgattaagaaaggggcagacaacttc
+10256422/1
@@@FFFDDHHF;FGEHIEHJGIIIEIGGIJJIJJIJJJGIIJHJIIIJJC
@9941726/1
gaaagtcgaacgttcttctgggcttttcctgcttttttagcagctttacc
+9941726/1
@@?DBBBDBFAF<EBDHHBFGIEGECEHGG>AGIGIGIICBHBHGICFF=
@8703478/1
cgctccgggcgttccgttggtctgattggcttgttcggg
+8703478/1
?@@4ADFFHDHHHGIEDGGGFHHHGGGHIEHE0?F46@<
@11165025/1
taaccagacaaagcacctatcgaatcgaatattagtagcaagatccg
+11165025/1
CC@FFFFFHHHHGJJJJJJJJJJJJJJHHHEHIHGFIIJJJIJJIIG
@11467513/1
tgaggagcagccgagcccttggcttccttcggagttttgcctgttccgta
+11467513/1
=BB4=DDFHHHGHJIIHIGIGIIJJJIIGIJJIJIJGG@HGGHIIEGIGG
@11468236/1
tgaggctctgtgccaagaagtacttttgtggaatatagcaaacttctact
+11468236/1
@@<?DBBD;AFADIAH=BGGFHHEHII@FFGCG>BFCGDGHGIGIIHHGH
@11786030/1
ttgcaaattttcaatcatgaagcaagattttacctgaacaatttgaaatt
+11786030/1
=@<DDD;DFHFA4<F@F<<:?:C@;?;BEHGGHBD<E<EE;DF@HBE9?9
@10568441/1
gggtgatgttgtctcgctccaggttgctgttgcggaggagcttgctgttg
+10568441/1
@@<=DDFFHFHHHJJJJIJJJJJHGIJJJIJJJJJHJIECFGIGIIJJJJ
@10863515/1
gtgacatcgttcgatgacaaagtgatgggcaatcccattggctggctcca
+10863515/1
@@@<D?DDDBFF8CA<ECHIBA3CFAHI93EEGC99DGDFHA?FH7D8D9
@9349434/1
ctgagttatcagtgtcatcgtttccttcagtttcatccaaaatatgaaac
+9349434/1
?;;?DDDDDFHF<E<EBGHBGGGGIGIII@HGIIIIIIIEHEEHIGIEII
@11788114/1
ttgcaggatttacccgtggagggtaacaatctgccttctacatttgcgag
+11788114/1
BB8BDDFDHHHHHJJIFIJIIJJEGHGIJJJJJJJIIJJJJJJJJIJJJI
@8376684/1
ccgctccgggcgttccgttggtctgattggctt
+8376684/1
@;1BDDDDHADACEEGBFG@D@GBBGEG>9DEB
@9004378/1
ctagtgcctaataatagtgtattacctctaaagctatctactcgttatat
+9004378/1
?@<1ABDDAHDAHAFBF::<FAACBHDHIGEHBGIIIHHGIIGGCDGFIH
@11167862/1
taacgtctttatagaatgtcaatgttattctaaaaagaagactgctaaac
+11167862/1
@@@1BDDFHHDDFGIIIGDHGIIIHIIJJJJJJJJJHJJJJJJJJJJJJI
@11167863/1
taacgtctttatagaatgtcaatgttattctaaaaagaagactgctaaac
+11167863/1
CCCFFFFFHHDDBADHEGEHGIIIHJGIJHIIJJIJGIJGIJJJJJJIJG
@10864114/1
gtgaccaaagcaaagacgcaataagtgatacaagaaaatatacagactaa
+10864114/1
CCCFFFFFGHHHHJIIIJJJJJJJJIIJGJJJJJJJJJIJJJJJJJJJJJ
@10864148/1
gtgaccacaagcaatgtcaaagagaaggatagcaactaattttacaagct
+10864148/1
@B@DFFFFGHHHHJJJHIJJJJJJIJJJJIJJIJJJIIHJJJJJJIGHIH
@10864807/1
gtgacgaagagactctcagcttcaacgccaaggacttcaactttgttcag
+10864807/1
@@<1BDDDFFFFFIIIIIIFIIIIIIEGFIIFFAGIIIIIIIIIIIIIII
@10864808/1
gtgacgaagagttggccactaaactgggcagctcggctgagaatcggtat
+10864808/1
@@@DFFADFAFFFGEGGGHGIJJIIIGGEGDHHIFGICFDGIHCHGBFF1
@8382138/1
ccggaaccggaagatcgaagaaagacgccaaacattcggcagccaagaac
+8382138/1
B@@7DDFFHHHHHJJJJIIIJJJIJJJJJIJIJIJIIJJJJGEHHHHHFF
@8382755/1
ccggaagatcgaagaaagacgccaaacattcggcagccaagaacttgctg
+8382755/1
@@@1ADD?FHFF;CEHI@AGIIHIGGGGG>DF>G@@FFHGE6=FGCCGAA
@10257669/1
gcccatttagctgcggccagaggcaaagtctacatagaacccgaaaatgt
+10257669/1
CCCFFFFFHHHHHJJIGJGIIJIJJJJJEHHIJJJJJJJJJJJIJJIIIE
@10866462/1
gtgacttttctcccctgttcttaaataaagtgtactttattgaaaaatta
+10866462/1
@@@;DEFFHHFFGIIBGBIEEHIIIIIIIHCFHFHHIIIIIIIIIIIIEH
@10866463/1
gtgacttttctcccctgttcttaaataaagtgtactttattgaaaaatta
+10866463/1
@@@@DFFFHGDFHJJ@DEFHIIJJJJJJJHFHIIJIJJJJJJIJJJJHIJ
@11469780/1
tgagtgaaaaaggtgggaaatgttgactgttgtagctgattaaggggtgt
+11469780/1
@B<?ADDFHHHHH<CHGGIGGIIJJIJIJIIIHGIIIIHIHHGGIJG?D6
@10258650/1
gccccgatgatatgatatgtatttattatattgtgaaaagggagcattta
+10258650/1
CCCFFFDDHDHBHH@GEGHBFHHJDIHHIEHGGEGGGIJIJGGIIGGHJC
@10258988/1
gccccttgcggttaccccttctgttgggatgggggccg
+10258988/1
@@1=DDDDHFHHHIIIIIIIIIIIIIIIHIIIGIIDHI
@11789505/1
ttgccagtggccgtctgctacggaacaggcaaaactccgaaggaagccaa
+11789505/1
@C@FFFFFHHHHHIGIJJJJJJJIJIIIJJJIGIJJJGIIJIJJJIIGIJ
@10260950/1
gccctattgaaaaccttgtagtggattcctaatattttttagtgaacctc
+10260950/1
??;ADDDD:=D<22<CE<F@DEE>B:?BBCEEEDEFAEFI;@DDE99?D9
@11169671/1
taactgttcaaattcctcttcctcacgaggacactctaataataaatcct
+11169671/1
CC@FFFDFHHHHHJJJJJJJJJJJJJJHGIJJJIJJJJJIIJJJJJIIJJ
@10262463/1
gcccttgagaaatttgctgcctcaaaaacgtatgacaaaa
+10262463/1
@7?DDDDDHHHFFGIIII@A?FHGGIC?E?:C?CDFGD30
@10262464/1
gcccttgagaaatttgctgcctcaaaaacgtatgacaaaactatagagaa
+10262464/1
@@BFFFFFHFHHGJJGIIGIIIJJJJJJJJIJJJIJIJJJJJJJJJJJJJ
@9949195/1
gaaatatttaatgttattcaatccggaagcttcacctaataactatctta
+9949195/1
@<@DDDFFHFHHHHIGIIIJJIJJJJJIJJJJJIJIJIJJJJJJJJIJJJ
@9614237/1
cttagtgtcaatagtgctgccgttacttcctcaagcgctggtaacgcttt
+9614237/1
=?1AB=B=ACF>F?2AE>@EFF?@EFEIFIFFFB@G?FFIIGFFEDFBBF
@9010771/1
ctatactttgcatcaaataaatgctcccttttcacaatataataaataca
+9010771/1
@@@DDADDH<<DFEGHBHGHIIAHHIIGIIIGGIIEGGGCFGIHIIDHGG
@8713401/1
cggaaaagaagattgcaccccgaaaagtttgggtacaacctctatacttt
+8713401/1
CCCFFFFFHHGHHJJIIJJJJJJJJJJIJJJJJBGIJIJJJJJJJEIJIJ
@10576184/1
ggtaagccacttaagcacacatgttacataaatgtcaaaatttgacataa
+10576184/1
CCC?DFFFHHHHHJJJJJJJJJJJJJJIJJJHIIIJJJJJIJJJJIIIIH
@10871554/1
gtgataaatatacctgcacacacgcatttttaaatttaaaaatttattca
+10871554/1
@@@<DDFFHHGHGJJJJJJJJJJJJJJJJJIJJIJJIIIJJIJFHJJJJI
@9353768/1
ctgatagacactaagattaccaagttgggcaaccagcagtcccacaaagt
+9353768/1
1::A422ABFHHFEGHIHIIIIIGGIG@EBF=CDHGGGHDBFEHIIIGIG
@9012769/1
ctatatttcagttaaatttaagaggcttttaaaatttaacgtttagcagt
+9012769/1
?@;4=BDFHFDDFHGIIJJGIIGIJIIIIJHIJJJJJIJJJHHJJGJJJI
@9012770/1
ctatatttcagttaaatttaagaggcttttaaaatttaacgtttagcagt
+9012770/1
@@<BDDDD?>?CFFGGEHI@D4CHICEHGI@GGIEHIII@GDHFCBHGHD
@9354907/1
ctgatatcaccaatcaggtggtgacatcgttcgatgacaaagtgatgggc
+9354907/1
@:1BDFFFHHHHHIJIJJGIIGIJJJIIJJJJJJJJIIIJIIGHHJJHII
@9014418/1
ctatccttctctttgacattgcttgtggtcacttttcgcgcaaaggta
+9014418/1
@?<DADDD?D??FG:A?E<FED@HDEGG?CDEHIIIB@@?@A@FDG=B
@9014419/1
ctatccttctctttgacattgcttgtggtcacttttcgcgcaaaggtaaa
+9014419/1
?@;=ADEFHHFFGIHGIGGHJJJGIIIICFHCGHJJJIIIGGGIIIIFEI
@9014547/1
ctatcgatactgaatgtaattttttatatagtgccccgatgatatgatat
+9014547/1
B@@ABDDDHHHFHIIIFHIJJJJJJIIJJJJHIHJJJF?@FBGGGEDEGE
@9014642/1
ctatcggcctttcttctctttgccgtattttattttgtaaggtgaggtat
+9014642/1
=BB4=BDDHHHHHJJIJIJJJJJJJFHIJJJIJJJJJHIJJJBFGIJFHI
@9016188/1
ctatgactgtgtatcgatagctgttcacttttt
+9016188/1
@@@DDADDF?CFHGI=?:CA<AD:FHH44CDGG
@10872012/1
gtgataatggatacaaatttgactactgtatagctttcttctcttggtga
+10872012/1
=1:D?DFAFFHHBGAHIIHHE@IGGGIIAHIECGHHIAEGCGIIEGH?DG
@10873181/1
gtgatatcagccgctccgggcgttccgttggtctgattggctt
+10873181/1
BB@FFFFFGHFHHJJJJJIJEHHIJJJFEGEBGGIIJJJJIII
@10873182/1
gtgatatcagccgctccgggcgttccgttggtctgattggcttgtt
+10873182/1
CBCFFFFFHFHHHJIJJJJJGIHIEGFDFHGBCHGEIIEGEIH46?
@10265481/1
gccgaataaaaatgcaaaaaactataaatttttattatattttatgcatg
+10265481/1
@@@DA@DDHHHHFI<FGHGGHGGIIIIGGBGGHIGIGHGGGIGGIIIIII
@10265482/1
gccgaataaaaatgcaaaaaactataaatttttattatattttatgcatg
+10265482/1
@@@DDFFFHHHHHJJJJJJJJJJJJIJJJJJJJJJJJJJJJJJJJIJJIJ
@9953301/1
gaaatggaacacgaagagggactaccacacgaaaggcagttcaccatcgc
+9953301/1
CCCDDFFFHHHHHJEGIAGGHIGHIIIIGHHGIJGHGHIGHIIIIJJJIB
@8717858/1
cggaaatctaccgacagagaggttatccttgggggaagaagccaaattgc
+8717858/1
@@@7DDFFHHHHGIIIHGHHIIEGIEHAGIIIEGGIGIIJJJJGGDEHGI
@8717859/1
cggaaatctaccgacagagaggttatccttgggggaagaagccaaattgc
+8717859/1
CCCBFFFFHHHHHGIGGIIDIFGEGIJIIJJIGIGIIIJJGGGIJIGGGD
@10267449/1
gccgagcaagactcccgtcagcgtcctccaggagttgctgagccgtcgcg
+10267449/1
@;@ADADFHGHDFIIIHEGHGCHFCEHGAFGGGGIHIIIII=GABAB<<E
@8719617/1
cggaaccggaagatcgaagaaagacgccaaacattcggcagccaagaact
+8719617/1
@@@7DDFDFHHHHGIIHGGGIIJJJJIIJJIIJJJJGGIIJIJIJHDHGF
@10267764/1
gccgagtgcatcatggtcatgttttgggactccatgtcgag
+10267764/1
@C<DDFBDHFHHHIIJEHGIIIJJJHIIEHIJJJJJJIJJG
@10268293/1
gccgatcggtgtattagataccgatggaactgaagtagtagcgccattct
+10268293/1
@;8A?DDDHDHFHIIIIIIIIIIIIIIIIIIIIIIFGIHHIIIIIIIIII
@9359548/1
ctgatctcaaatccgtcaaagcaccaggagaatgcatcctaggatcctcg
+9359548/1
8:=DBDDB>F>DFBGDHBGHI@GEHIE;:?GGHE<<B@FH>FHEHIGGD@
@10269557/1
gccgatttaggttgttgtggtacatctccatgtggacccatttgctttgg
+10269557/1
@@CFDDFFHGHDFHEGGDEHGHIJJJJIJJJJHHIJJIJGIJJJJIIJJE
@11794963/1
ttgcttcatgattgaaaatttgcaaggtttggaggagttgtactaatttg
+11794963/1
CCCFFFFFHHHHHIJJJJJJJJJJJJJGHIJJIJJGIHGIIHIJJIIJJJ
@8394767/1
ccggcatctgctgcttttctcttccgtttttccaaggcctcttccaacat
+8394767/1
@@@?DDFFGHHHGIJJJJGIJEIGHGHJIJGHIGJIIIHJJIJJIGIGBH
@8720434/1
cggaacttagcttcacaattacttagagaagcacgcggaagcggtatgca
+8720434/1
@@@;DFFFHHHHHJJJJJGIHIJJIJJIJJJIJIJJIGIJJJJJAGHHHF
@10877453/1
gtgattctccgaagagtatgtctcgaaagacttcgacttttt
+10877453/1
?@@7DDDDHFFDFGG@ACEBHH>B;AC;11?9918DDHBGE>
@10583060/1
ggtatatttatcacatcattcgtcgtgtaccacatctcggatcttgctac
+10583060/1
?@?4ABDFHHFHHGAHIIHHHGHGIHIHEGGGGI@DGGIIIEHHHIHGGG
@8721045/1
cggaagatcgaagaaagacgccaaacattcggcagccaagaacttgctgg
+8721045/1
@C@DDADDFHHHDEIH9FGHIIIEBGGHBGHDGGGGIDGIIDIGIIGIII
@8395984/1
ccggccgagtgcatcatggtcatgttttgggactccatgtcgagcttttc
+8395984/1
@@@=BDFDHAFHHGHGIFIHHIIJJJIJGGJFHIIJGIIJJIEF;0CDH@
@9954622/1
gaaatgttgactgttgtagctgattaagggg
+9954622/1
@@@=DDADBDFHFFI<AEBHH@3FHIIIIEG
@8396615/1
ccggcgatggttcttcaagagctggcaataaagaaaggctttcaatcacc
+8396615/1
???ADD??8C2CD9<9CE4483?BDDCCDEE>DBDDAD2?DAABDDECE@
@9021909/1
ctattgaaaaccttgtagtggattcctaatattttttagtgaacctctct
+9021909/1
@B@=BDFFHHHHHJJIJJIJJJJJJIJJJFHIJJIJJJJIJJIJJJJJJH
@10878814/1
gtgatttcttagtgtcaatagtgctgccgttacttcctcaagcgctggta
+10878814/1
@=?DFFFDBHDHCDEGFHEHGCIEGGGIGDDEGHIIIGIIIJ<HIIIIGI
@10878815/1
gtgatttcttagtgtcaatagtgctgccgttacttcctcaagcgctggta
+10878815/1
@?@DDDEDDFHHFHEGGGBH><<FFHIHIBGIIIIIGGIEGIEEGIIIFH
@10584874/1
ggtatttgtacatgaagttgtctgcccctttcttaatcggttctgcatga
+10584874/1
@@?DFFFFHHHHHIIJJGIIIJJJIJJJJJJJJJJIJJJIIIJJJJIJJJ
@10584908/1
ggtatttgtggtatctgtcgatgttgccagaacgtaagatatcctaaact
+10584908/1
@@B?DEFFHHHHHIJJJJJGIFDHHGIJJFIFIGHHIJJJIIJJJGIIIJ
@9027065/1
ctcaaaatcatgaccaaaaagtgaacagctatcgatacacagtcat
+9027065/1
@@@ADFFFHDDHDEGIJJJIJFDHGAHIIJJFIIGHGIGIGIIGIJ
@8401922/1
ccgggatctaagttttcacaagtttcgtatatgtgacacgtaataagaaa
+8401922/1
@@@DD?DDFDHHAFHIFAFHGHHIIIIBHGGIGEFEHGHGBDHEHIGIHI
@8401923/1
ccgggatctaagttttcacaagtttcgtatatgtgacacgtaataagaaa
+8401923/1
@C@DDDDDFHHFFHIIIGHGIJDHIJJGIIIJIEHIIIJJBGIJJJIJJJ
@9961494/1
gaacaaaccgggaaaagtattatgagaatatgaaatttaaaagaaaattt
+9961494/1
CCCDFFFFHHHFDGIJJEHIEHIJIGGIIJJJIJIIGIJJJJJIIJJJJJ
@8402556/1
ccgggcccagatggcattcatgcagaaccgattaagaaaggggcagacaa
+8402556/1
?@1;A@AD;;BCCF3AFECA@>DHFDGEFFB@DEFE9BFDF=A<F8AF>>
@9962642/1
gaacaaatttccggtgtcttaagcgaagaaactaagcaggagatcgccga
+9962642/1
CCCFFFFFHHHHHJEGHGIJJJJJJJJJIJIIIJHIIJIGHJJJIHIJIG
@8403400/1
ccggggctctgtgatttcttagtgtcaatagtgctgccgttacttcctca
+8403400/1
@@C?DDDFGHBDCAAFEDGHFHIG9CDHHIIDGFGIGIE6DBGGGIG@BC
@8725276/1
cggaatttcaacacatgacaagcgatggtgaactgcctttcgtgtggtag
+8725276/1
@@C<DDFFDFHDFGGFFGDHHGGIGIIH?FEHHIIFHGGIIIGEDFHDFC
@9031313/1
ctcaaacggcgttaaaccttttacttaaggttaatgccaagttaaatggt
+9031313/1
CCC=DFFFHGHHHJJJIJJJJJJJJJJJJJHJJJJJJJJJJIJJJJJJJC
@9632644/1
cttcaactttgttcagttcttgcaggagatcgctagcgaacaatccttcg
+9632644/1
CCCFFFFFGHGHHJIJHIJJJIJIIHIIGIGHHHIJJJJIJJJJJJJJJI
@9965477/1
gaacaatccctcgaggtaacctacgtggacatcgaagaaaaaacattgac
+9965477/1
@@@DFFDEHBFHFHGGIEHIHIJJBCFHCHIJJJIJGIGIHDGGIJIEEH
@9965529/1
gaacaatccttcgaggtaacctacgtggacatcgaagaaaaaacattgac
+9965529/1
@@@DFFFFHDHFHHJJIHJGHEFHI<A8CFBDGHC;FGIGDBE<B@8=F;
@9966904/1
gaacaatttgaaattttttccaaacccgaaaaaagtttatttatcataca
+9966904/1
<@??BBDDHHHHHIIIIIII<FHHGGAGHIGHHGHBFHIIGIIFHIIIEI
@10279480/1
gccgttacttcctcaagcgctggtaacgctttatcgggttctgctaagtg
+10279480/1
B@@FFFFFHHHHHJJJIIIJIIGGHIIIJIIJIIJJIIHIIGIIIJIJFH
@9967032/1
gaacaatttttatcgagttattgatttcgaggaataatacgaacttccat
+9967032/1
@<81=BDDFFF;DEF<C<CAEH<AFFIAFFEFFFCFIAGIFFGFFIFICE
@10280550/1
gccgtttgagaattcatttttaacacagttcttactttaacacattgtgt
+10280550/1
BC@DDFFFGHHHGJIIIIJJJJJJJJIIIJJJJJJJJJJJJIJGIJJIJJ
@10281158/1
gccgttttctaattgaagtggaaatgattgcatctgtgctggtctcctcg
+10281158/1
@@@ADDDB?DCFHI@<F><:?CHH4:22C99C>?F<1:E@BC?DGBDAD:
@9633101/1
cttcaagatatattcttcaggggatcatgaagctcgcttttcaaattctc
+9633101/1
BBBDFFFFHGHHHJJJJJJIJJJJIIJJJJJIJJJJIJIIJIGIIIJJJI
@11184146/1
taatagtgtattacctctaaagctatctactcgttatataatcatcattc
+11184146/1
@@@FFFDDBDHHDGGGCGHIJCFFHGIHIJGGIHDEGG>FIHGDHEIEIH
@10282085/1
gcctaataatagtgtattacctctaaagctatctactcgttatataatca
+10282085/1
CCCFFFFFHHHGCGFGIJJJJJJJJJJJIJJIJIJJJIJIIFIIJJIJJJ
@10886068/1
gtgcccttgagaaatttgctgcctcaaaaacgtatgacaaaactatagag
+10886068/1
@@;DDFFFH?FHFEGIIIICGIIIIIEIIIIIHIIIIIIIIIIIGGIIII
@11482662/1
tgcaaagtatagcttgtaaaattagttgctatccttctctttgacattgc
+11482662/1
C@@DFFFDHHHGGJJIFGJJJJJJJIJJJJJJJIJJJJJJJJJJJJJJJI
@11483342/1
tgcaaatcggccaacttcttgccgacggaatttttcagcgttttgtggaa
+11483342/1
CCCFFFFFHGHHHJIGIJGJJJIJIIIGIIIJJJJJJJJIHIIIFIIHHE
@9968393/1
gaacaggcaaaactccgaaggaagcc
+9968393/1
@@@?D?2:CF8D?BG9??CGFE@;;1
@9968394/1
gaacaggcaaaactccgaaggaagccaagggctcggctgctcatcatgcc
+9968394/1
@?8BDFFFHHHHHJJJJJJJJJJJJJIJJJJJJIJJJGGG@DFEGGGGGH
@9372647/1
ctgcaactgaccagcagttcgccgggtattgtgcgtctattaacgcctcc
+9372647/1
CCCFFFFFHHHHGJJJJJJJJJJJJJDDHIIIJIJCFHIJIJJJIIJJJH
@11803438/1
ttggcgttgaagctgagagtctcttcgtcactcgcaaatgtagaaggcag
+11803438/1
?@<D1@DD:FHBAHAGB4FAAEH>>4BD@D;@??D:FG9DH@FHGFG;@1
@11485956/1
tgcaaggtttggaggagttgtactaatttgtgtaattgaagttcgtatta
+11485956/1
@;8DDDDBFHHHFIIEHEGHIIIIIIIIIIHGHIIIIIIIIIIIIIIIII
@11805076/1
ttgggagtgatgccgcgacggctcagcaactcctggaggacgctgacggg
+11805076/1
@@CFFDF=CFFDHEE<FFGFFHGHIJJIGIIIIIIBGGAACDE<B>CDD@
@11487965/1
tgcacacattcgatctctgatagtagatggtaactgttcaaattcctctt
+11487965/1
CC<DFFFFHHHHHJIIIIIHIJJHHJJJJJHHIJJJJJJJJJJJJJJJJJ
@8411661/1
ccggtggccaccagatcgttgttaaggaacacgcggtagcggaagattgg
+8411661/1
<@@?DDFFHHHGHI<BGIGIIIIGGIJJJJJIJJID?AGEHIEBEEFHDF
@8411662/1
ccggtggccaccagatcgttgttaaggaacacgcggtagcggaagattgg
+8411662/1
@@@FFFFFHHHHFGGJIJHIJGHIIIJJJJJJJJJJHIJIIIGHFECHFD
@10899917/1
gtggacataaaggaaagaaaaaaatgtcaaaattttgcaaattatgtggc
+10899917/1
BB?DFFFFHHHHHJJJIJJJJJJJJJIIIJJJJJJJIJJJJJJJJJJJJJ
@10899956/1
gtggacatcgaataaaaaacattgaccaatcgccaccaatgcttggtgca
+10899956/1
BB@DFFFFHHHHHJJJJJIJJJJIEHIHIJIFHGIJGIJJGJJIIJGHIG
@9972854/1
gaacgaaattaaacacgctgagaaagctatggttgagtgaaaaaggtggg
+9972854/1
@@@FFFDAFFHGGGGEEGGIABFBEEC<CFGHBB:9B0?D9D@DGD99<@
@11192416/1
taattttacaagctatactttgcatagaattagtggtttttttctaaaat
+11192416/1
:B@44ADFHGGGGJJJJJJJJJJIJHJJJJJIIHHIHIJJJJJJJIJJJJ
@10289324/1
gccttctacatttgcgagtgacgaagagactctcagcttcaacgccaagg
+10289324/1
?@@=BDFFHHHHHJIJIICGHIIJJJJJIJGJJJJIIJIJIIJFHJJJJG
@10902657/1
gtggagtttgttgtctaccccatgcagcttgttgttgagatgtaggagct
+10902657/1
@@<D?D2BFDCDDCEFFFHII;A@E@EDBGAEFCCGDCF;BDDCGF<DDC
@8732846/1
cggagaatcacaaaactcatgatacttttcaaattttcttttaaatttca
+8732846/1
@@@DDDDDBFHHHJJJJJEHFCFEHGJJIIJJGIJIJCHIJIEI?GHHGI
@8732847/1
cggagaatcacaaaactcatgatacttttcaaattttcttttaaatttca
+8732847/1
@@@DDFFFHHFHHJJIIJJIJIJJJJJJIJJJJJJJJJJJJJJJ:DIIIJ
@8732848/1
cggagaatcacaaaactcatgatacttttcaaattttcttttaaatttca
+8732848/1
CCCFFFFFHGHHHJJJIJJJJJJJJJJJJJJJIGJJJIIJJJJJGIIJJJ
@10904239/1
gtggattcctaatattttttagtgaacctctctaacgtctttatagaatg
+10904239/1
@?@A?DEDHBFHFAHHIIIIIGCEHIGIGGIICHHIIHII1BGFGGIGHG
@11491641/1
tgcagattggtgaagcagaacaaccattctgtacaattggtgacagaaat
+11491641/1
@;=DDDDFHGGHHIIIIIIIIIIIDIHGGIIGIIIIIIIIDHGHHIFHIH
@9044003/1
ctcaaccatagctttctcagcgtgtttaatttctttcatttatcaagg
+9044003/1
@?=DDDDDBDHHFGIHIGHIHIEG1CE<:?EG<BHI41?@D@@<B9?B
@11197472/1
tacaacagtcaacatttcccacctttttcactcaaccatagctttctcag
+11197472/1
CCCDFFFFFFHHHGGGIIJJJIJJIJJJJIIJJIJJIIJIJIIIJJJJIG
@11197473/1
tacaacagtcaacatttcccacctttttcactcaaccatagctttctcag
+11197473/1
CCCFFFFFFHHHHJJIJJJJIJJJIJJFHIGIIJJIJIJEIIIIIJJJJE
@11197652/1
tacaacctctatactttgcatcaaataaatgctccctcttcacaatataa
+11197652/1
CCCFFFDFHHHGHJJJJJJIIIIJJJJJJIIGIJGIJJJJIEIJGGHGID
@11199296/1
tacaatagaagataatcagacaattaatagaaaaatgacagaaggac
+11199296/1
CCCFFFFFGHHHHJJJJJJJJJJJJJIJJJJJJJJJIIJJJJIJJJJ
@9973893/1
gaacgatgtcaccacctgattggtgatatcagccgctccgggcgttccgt
+9973893/1
@CC:BDDFHHHHHJJJJJJJJJJEEEHIJJGIGIIIGIIGIDHIIIHGHH
@9973894/1
gaacgatgtcaccacctgattggtgatatcagccgctccgggcgttccgt
+9973894/1
BC8?DDFFHHHHHJJJIJIJIJJEGIIJJJJJJJGIIJIIJIIBBHHHHE
@9974051/1
gaacgatttcaccaacaaagacatcaacgtcttggtatcatctaacgttc
+9974051/1
@CCFFDFFDDBHHIIIIIIIIIIIIGHIIFHIIG@BBFBGIGGHEGGDFH
@9974086/1
gaacgattttacctttgcgcgaaaagtgaccacaagcaatgtcaaag
+9974086/1
@@@BDDFFHGHHHJJJIFJJJJIIJJDGHGIJJJJJJJJIJJJIIII
@9974087/1
gaacgattttacctttgcgcgaaaagtgaccacaagcaatgtcaaag
+9974087/1
C@@DFDDFHHHHHEIJHIIIGGGIJIDGGIJEHBHFGGIJJGGGIJI
@9376881/1
ctgcacacacgcatttttaaatttaaaaatttattcaagtcaaaaataat
+9376881/1
CCCFFFFFHHHHHJJJJJIJJJJJJJJJJJJJIJJIJJIIGIJJJJJIJJ
@9377411/1
ctgcaccaagcattggtggcgattggtcaatgttttttcttcgatgtcca
+9377411/1
?88=B?BDDFHDBGGCA<C>F@EHID11:1:9::BFGGFFHEHIIIB=BF
@10912136/1
gtggtaagtagaaggtaagccacttaagcacacatgttacataaatgtca
+10912136/1
?=;1=ABD:CCFDIFACGF@EEGFFEFECHIIIICGFFFIFIIIICFGEF
@9975814/1
gaacgttcgactttcacttcattctatcggcctttcttctctttgccgta
+9975814/1
CC@FADFFHDFFFIHEHIIJIIJIIIJJJJJJIJIIIGIJIIJGEFHIF:
@9975850/1
gaacgttcttctgggcttttcctgcttttttagcagctttaccattcgtc
+9975850/1
CB@FFDFFHHHHHJJJJJJJJJJJJIJJJJJJJJJIIJJIJIJIJJJJHG
@9975905/1
gaacgtttaaatttctgtcatgagaatctcttggattcaatgggaaaagt
+9975905/1
@?;BDBDFHHGGHJGEHGHFHIIGHIII@FHGIIFEGJIJJIJ@GGGII:
@11496256/1
tgcatgaatgccatctgggcccggggc
+11496256/1
???4BBBDBD<DAEE4?CBDAAEE8A:
@10292210/1
gcgaaaagtgaccacaagcaatgtcaaagagaaggatagcaactaatttt
+10292210/1
@C@ADFFFFHHHHIJJJJJJJJJIGIJJGEGDHHJJJJIJIGJJIIJJHH
@10294197/1
gcgaacaatccttcgaggtaacctacgtggacatcgaagaaaaaacattg
+10294197/1
BC@DFFFFHHHHHJJIJJFHHJJJJIJHIJIJJJJJIJJJJJJJJJJJIE
@8738708/1
cggaggagcttgctgttgtggaggaccaggg
+8738708/1
@@7:DDDDFHHFFGIFHGCFHEGIEEHGGII
@9049195/1
ctcaagcgctggtaacgctttatcgggttctgctaagtggtaagtagaag
+9049195/1
@@<DDDDDFFFH?FGHGGGIIIIIIII@GGHGEGIIIEHIGHIIBFGGII
@9382914/1
ctgcatacaatgcattaaagctgttagaagaggacggcatttatgatcca
+9382914/1
C@CFFFFDFHHHHIIEGEIIGHHFFHJJIGIGBHGIIJJIJJJJJIIIJJ
@9050065/1
ctcaagggcacacggcaacaaaaagtgataatggatacaaatttgactac
+9050065/1
CC@FFFFFGHHGHGIIJJIGJJJJICDGHJIJFIIEIIJGJJJJIJJJIJ
@10917993/1
gtggtttttttctaaaatcaatttacatattatttttgacttgaataaat
+10917993/1
@@@DA=DDHHHDHAFHI9?EEEHE<?F>?FC9CFHII<DF@D3DFHCHDB
@10919932/1
gtgtaattgaagttcgtattatttcctcgaaatcaataatgcaatgtgtt
+10919932/1
=:?:AABBHHBFHGG??EGIIIH@AHCHDGHGBGBGABDB@DH@BGBFDD
@10919933/1
gtgtaattgaagttcgtattatttcctcgaaatcaataatgcaatgtgtt
+10919933/1
?B@DBDEFHHHHHIJJIIJJJJJJJJJJJJJJJJJJIJJJJJIJJJGIII
@10919934/1
gtgtaattgaagttcgtattatttcctcgaaatcaataatgcaatgtgtt
+10919934/1
BB@DFFFFHGFHFIIJGHHIGHHIGGGGIHGJJIGGIIGIJIGIJIFGIJ
@9980331/1
gaacttcaattacacaaattagtacaactcctccaaaccttgcaaatttt
+9980331/1
@?@DDFDDHHHHHIJJIGIJJJCFIIJJIIG>GGIJFIJJJJJJJIJJJJ
@11500141/1
tgccacatcttgtgagccgccattctcttggc
+11500141/1
@CCFDEFFHHHHFGHGHIIGIGCG<C@?F9C?
@10603677/1
ggttcactaaaaaatattaggaatccactacaaggttttcaatagggcat
+10603677/1
CC@FFFFFHHHHHJJJJJJJJJJJJJJJJJJJJJJGHJJGHIJJJJIJJJ
@11502048/1
tgccatcttaataatattttttatttcatcatacaaactgtcaggttcat
+11502048/1
??@DADDAF:D8?GBGGHIIIIDHHICDHGDDHIIIIHEGFG?F?0:BFB
@9983901/1
gaagaaagctatacagtagtcaaatttgtatccattatcactttttgttg
+9983901/1
CCCFDEFAHFHHHJIJFGGFFHIJJIJJFHIJJIIJGIIJIEHGIGJIIF
@8742180/1
cggagttttgcctgttccgtagcagacggccac
+8742180/1
@@@1BBDDHDBFA>?E<G@EFC@HACAAA<G??
@8742181/1
cggagttttgcctgttccgtagcagacggccactggcaaagtggatagct
+8742181/1
@@@DDDDFHDGHHICBHGIIGIIGIIIIJIIEIFIJJGJIHGGGGIGHIG
@8742182/1
cggagttttgcctgttccgtagcagacggccactggcaaagtggatagct
+8742182/1
@C7DDDEBHFHHGGGGIIIAGEGIIIIIIHDGHIIIIIIGGFGH?FFHEE
@8742183/1
cggagttttgcctgttccgtagcagacggccactggcaaagtggatagct
+8742183/1
BC@BDBDFHGHHFHGIGIIGIJJJIIIIJIJDHCGIJJIJG<FHGHHIGD
@11210839/1
taccattcgtcttatcgatgcattgaaacgcaaactgacgtttacttttc
+11210839/1
@C@FFDDDDDHFDGHIJG;HGHGHG@FHHG8AHEIGGCHIFHGIIGEBEH
@9057372/1
ctcaattggcgcacattcagcaggttttttaacagtttgaaaaccttgat
+9057372/1
@@@7DDDDFF1@F:F9BFEB?AFE1??CGFIIEAG9B994BFF9DBF@FE
@9057373/1
ctcaattggcgcacattcagcaggttttttaacagtttgaaaaccttgat
+9057373/1
BCCDFFFFHHHHHJGIJJJJJJJIFFGIIJJJJJJHIJJIIIIJJJJJJJ
@11213135/1
tacctgaacaatttgaaattatttccaaacccgaaaaaagtttatttatc
+11213135/1
@CC=DFFFHHHHHIIIIIIICHIIIIIIHGIIIIIIIIIIBGHIGIIIIG
@11213164/1
tacctgcacacacgcatttttaaatttaaaaatttattcaagtcaaaaat
+11213164/1
@@@DFADFHFHFFGHGIIIII;CFHIIIIGIIIGIIIIGIIIIIIIHGII
@9984013/1
gaagaaaggccgatagaatgaagtgaaagtcgaacg
+9984013/1
B@BBFFFFFDHHDHJJJIJIIIGFHIJJJFGGHGFA
@10926337/1
gtgtgtttggctagattctgtttgacattagaagagtaaacgtcagtttg
+10926337/1
?@;ADDDD?FDBHB<EGEFE@FHE<FFHHIBGHHIIEFFHIF@G@F?BGG
@9386326/1
ctgcatttattacttcaagcaaagcttctataactggtatagctttagga
+9386326/1
@?@DDDFFFHHF>FHEHIIHIIICHGBHIGGIEIGHIEGHHGIII@FAGE
@11820759/1
ttgtttatttccctttttgtggagaggtactatgtgtgtttggctagatt
+11820759/1
@B@=BDDFHHFHHIJJJJIFGIEHCGIAFHIIIJIIFHHIIJJJJJJHJI
@11821954/1
tttaaaaatgcgtgtgtgcaggtatatttatcacatcattcgtcgtgtac
+11821954/1
@CBFFFFFHHHGFHGHGGIIGGEHIIIIJJJJJJIGIJJIJJHIIDEFGI
@8743647/1
cggatatcagaagccctcttaaattgccatccagttgctgggcaaccaac
+8743647/1
BCCBDFFFHFGHDBHIIJIIGJIJJJJJJJJJJJJJIJJJJJJJJIJIJJ
@11505221/1
tgccgccacactcggtatatgttgcgaatcagggctgggatgagtgacgt
+11505221/1
@@<?DDDDHFHHHIIAFGHIIIIIFIHIIIIIIIIIIIIAGHGICAFIGD
@8744988/1
cggatctgttgcaccgagtgaacatgtgacatagaaaatacgtaagttgc
+8744988/1
BCC;DDFFFHHHHJJIJJCGIIJJJJFHJIJJJJJIJJJIJJHHGHIJFI
@8745040/1
cggatcttgctactaatattcgattcgataggtgctttgtctggttaact
+8745040/1
@@<BDD?D<DBDF>BG@<AFFGBFGEGHBG>H?9BBGGEBDDAF9B?FHC
@10303219/1
gcgatggtgaactgcctttcgtgtggtagtccctcttcgtgttccatttc
+10303219/1
CCCFFFFEHHHHHJJJJJJIJIJJJIIIFHGHGGIJIIIGI;B<DGHIJB
@11214461/1
tacgaacttccatagattcaaatgaagtaaacaacatacgtttttcattt
+11214461/1
CCCFFFFFHHHHHIIHIJJJJJJJJJJJJJJJJJJIJIIIGIIJJJFIIJ
@11508927/1
tgcctttcgtgtggtagtccctcttcgtgttccatttcatagaatggtgg
+11508927/1
C@@FFFFFHFHDFHGHIGIJJIIIJJJGI=FEH@GIIGFFFFFHHGCBGD
@9392259/1
ctgccgaatgtttggcgtctttcttcgatcttccggttccggtggccacc
+9392259/1
CCCFFFFFHHHHHIJIIGHIIIIJJJJIEIJJJJIJHIJFFIIJIJJJIJ
@11217741/1
tacggttcaagtagctgaagtaaaagtgtgctccattggtttatcctcta
+11217741/1
C@BFFDFFHHGHHJJJIJJJJHIJJHFHGHHGIJJJJJIFHIIJHIIJJI
@9394032/1
ctgcctcaaaaacgtatgacaaaactatagagaaaccagaattacaggaa
+9394032/1
?@@7?B?DHFBHFHIGICHHHIDHGFIIGHGGHGII;GGGICHGGIGIII
@9394033/1
ctgcctcaaaaacgtatgacaaaactatagagaaaccagaattacaggaa
+9394033/1
@@@1BBBDAHHFFGFBGBFBHHGIIIGIIIIFCHBE?FGGHEBFHEGGGI
@9394034/1
ctgcctcaaaaacgtatgacaaaactatagagaaaccagaattacaggaa
+9394034/1
@C@DDFFFGHHHHIIGIJJIIIGIJIJJEIIIJGGIGGIJJDIIHIEEFG
@9394035/1
ctgcctcaaaaacgtatgacaaaactatatagaaaccagaattacaggaa
+9394035/1
CC<DFDDFGHHHGI<CDHIIGHIIIIIIIGIIIIIIGHIIGHIIIIIIII
@9395257/1
ctgccttctacatttgcgagtgacgaagag
+9395257/1
<@@AD8:B?DF?:FG9E:E@C;A2CG:?08
@9395258/1
ctgccttctacatttgcgagtgacgaagagactctcagcttcaacgccaa
+9395258/1
CCCFFFFFHHHHHJJJIJIJHIJJIJJJJJJJJJJJJJJJJJJJJIJJJI
@9395259/1
ctgccttctacatttgcgagtgacgaagagttggccactaaactgggcag
+9395259/1
;8?DBDBBAFHB?EFGBD:@FHEHGHGHFHBGGCEGFF9D@F;BB88;F:
@8748497/1
cggcaaagagaagaaaggccgatagaatgaagtgaaagtcgaacg
+8748497/1
@<11ADDADBDHDHIIA@BHHIGIIEDGGGIGBGHGHEBFHIGCA
@8748868/1
cggcaacaaaaagtgataatggatacaaatttgactactgtatagctttc
+8748868/1
@<77DDDFHHHGDGHBHJJIJJIHEHEHGHIGGGGFIHIJFGFFEEFHEG
@8748869/1
cggcaacaaaaagtgataatggatacaaatttgactactgtatagctttc
+8748869/1
B@CFFFFFHHHHGACFGHJJJFIHIIIJJJJJIJIHIJJJIIIFGIEIIG
@10307315/1
gcgcgaaaagtgaccacaagcaatgtcaaagagaaggatagcaactaatt
+10307315/1
@C;BDDDFHGCHDEHDHGHA?DHGHHIIIIIDGEGHIFDFGGCGGGIIGI
@11512232/1
tgcggaggagcttgctgttgtggaggaccagggtgctgttgtctcgttcc
+11512232/1
CCCDFDFFAHHFHGB@ECE@CEHCHIDGIGIJJ?FBDEDGHGGGGE;FAH
@11512679/1
tgcgggacatgcacatctcttggagccagccaatgggatt
+11512679/1
<?;DD:8?A3C3C9@@F<9E??GC???@816?@FC<D3??
@10308328/1
gcgctccttcctcttgttgaagttgcttttgtttcttcttttta
+10308328/1
@?7DDFDFFHGDHEHIIIGBGHFHIDHIIJBFFG<GH9BGHJIA
@10934327/1
gttaaaggcaaatatgatgtaatctttgtcgtcgtaccaaatagcggacc
+10934327/1
:114BDFFHHHHHJJJJJJHHCHJJJIJIIIJIIHIIJJJJJJJJJJJJJ
@10311253/1
gcggaatttcaacacatgacaagcgatggtgaactgcctttcgtgtggta
+10311253/1
??<DDFFDHFHHDIGIFGIIHHIIJJI@EBGFHIIIIJJJIJIFDHGIDE
@11822881/1
tttaaaagcctcttaaatttaactgaaatatagaatacaccccttaatca
+11822881/1
B=BDFFFDHGHHHJJJJJJJIJIIIJIJIJJJIJIJIJJJIGIGGGGIHI
@10937402/1
gttaaatttaagaggcttttaaaatttaacgtttagcagtcttcttttta
+10937402/1
????DEDFHFHFFEIGIJJJJJJJJJJIJJJHIJJJIJJJJJIJJJJJJJ
@10938446/1
gttaaccagacaaagcacctatcgaatcgaatattagtagcaagatccga
+10938446/1
:1:44BDFGFHHHIIIIII@HHIGIGIIIIIIEHEHIDHHGIGIIGHIHI
@10938447/1
gttaaccagacaaagcacctatcgaatcgaatattagtagcaagatccga
+10938447/1
CBCDFFFFHHHHGJJJIIIJJJJJJJJJJGI@8?DDD?GBEDHCEGAFFD
@10314881/1
gcggctcacaagatgtggcaatccttgcaggatttacccgtggagggtaa
+10314881/1
CCCFFFFFHHHHHJJIIIJJIJJJJJJJJJIIJJJJJJJJHHIIJJI6=F
@10315599/1
gcgggacatgcacatctcttggagccagccaatgggattgcccatcactt
+10315599/1
CCCFFDFFHHHHGIIJJJIJJJJJJJJJJJJJJJJJJIJJJJIJJJJJJJ
@10619142/1
gtaaaagtgtgctcaattggtttatcctctactgtacaactgtttacctg
+10619142/1
@B@FFFFDHFHHHJIJJJJJIJJJJJJJJJJJJJIIJJJJJJJJJJJIJI
@10619143/1
gtaaaagtgtgctccattggtttatcctctactgtacaactgtttacctg
+10619143/1
@@@DDDDDHA???CE?CGCG:FGBFGHCDDHGHDGGIIIIDHHHH@FGGA
@11519650/1
tgctgagccgtcgcggcatcactcccaaatacgaactggtccaaatcgag
+11519650/1
@<<DFDDFHGDHDGGEGD@FECCHCH@GHAEGBGHGHHIHCEHGHEFHFB
@10621935/1
gtaaaatccctcagccgatacagccacagtca
+10621935/1
@?@DDFFFHHHAHGCGEGHFHHIIGGGHH:C@
@11827249/1
tttaaagatgcgaataatagagaaattaccatccaacggtattttgaaac
+11827249/1
?@=BDEDFHHGH?GIJJJJIJJFIJJJJJJJJJIJIJJJDFHIJJIJJJJ
@11521850/1
tgctggtgcagctataccttcatctgttaacttcgtagctcctttaaaag
+11521850/1
@?;DAD2B:C?FDHAGEHEHFG@C<@?CDHGEFEHE?EHI?DHEG@GCH<
@11522396/1
tgctgttgtggagctgtttgtctgccccaagtgggttgttgttgttgagg
+11522396/1
@C7DDDDFFFFDBFHFEGGEGHIHIIJJEFH?AGH??@DHGCGDDEBBCC
@10947042/1
gttaccagcgcttgaggaagtaacggcagcactattgacactaagaaatc
+10947042/1
@@C:DDFFGHHDHIIGIIJGGHIGGHJJIGCGGH@H4<?D?@FH<CHI4=
@10622295/1
gtaaaatcgttctagacatactttatgctcttgacatttcgttaaagaac
+10622295/1
@@@DDDDAB?FDHHDGGH>4<FFHCH>A>CGHIGGGIIIIG;FFHIFFHF
@10622591/1
gtaaaatcttgcttcatgattgaaaatttgcaaggtttggaggagttgta
+10622591/1
=11BDFFFHHHHHJJJJJIJJJJJJJJJJJJIHHIHIJJIIIJHIHHHHG
@10622592/1
gtaaaatcttgcttcatgattgaaaatttgcaaggtttggaggagttgta
+10622592/1
@@<:DDBDDH8FCHGFGGHCHEEIIIIIIGIHIIICGGIICGI1D0?DBG
@10622593/1
gtaaaatcttgcttcatgattgaaaatttgcaaggtttggaggagttgta
+10622593/1
@@<DFFFFHHGHHIJJJIGIIHIJJJJJIIIJIJJHJJIJGIJFHGHIII
@10622594/1
gtaaaatcttgcttcatgattgaaaatttgcaaggtttggaggagttgta
+10622594/1
@@@BDFFFHHHHGIJJJIJJIJIJJJJIJJIJIIIEGIJIGJIHIHGGIJ
@10622595/1
gtaaaatcttgcttcatgattgaaaatttgcaaggtttggaggagttgta
+10622595/1
CCCFFFFFHHHHGJJJGJIIIJJJJJJJJJIJIJIFGIJJJJJCHFAHGH
@9659729/1
cttcatttgaatctatggaagttcgtattattcctcgaaatcaataactc
+9659729/1
<??DD?DDD?D<DD?CE?3<33AFFF>EECEIEECEDEDDDADDACD<?D
@11231065/1
tagaggttgtacccaaacttttcgggggg
+11231065/1
?@<BDBABDCDHHGGHI;FEDCEHH6E:0
@11231066/1
tagaggttgtacccaaacttttcggggtgcaatcttcttttccggaaaat
+11231066/1
@B<=DDABFDFHFIJGFIIGIIHIHH6:@FHGIIIBDFHGGGHJFGIFII
@11529127/1
tggaacacgaagagggactaccacacgaaaggcagttcaccatcgcttgt
+11529127/1
BCC7DFFFHHHHHJJJJJJJJJIJJJJJJJJJJIJIJJIIJJJIJJIJJG
@9403028/1
ctgctaattgtttcgccatcttttttgttgtgctagtcgcaacagttttg
+9403028/1
CC@FFFFFHHHHHJIJJGGHHIJJJJEGIEFCEHHIGGGIJIJJJHIJJI
@10627788/1
gtaaacagttgtacagtagaggataaac
+10627788/1
@;;BABDBFDD?DGF@2AEHA3?:EHI3
@10627789/1
gtaaacagttgtacagtagaggataaaccaatggagcacacttttacttc
+10627789/1
@@@DDAED?<FFFFHEEGIIG@ACFHHHDHGH<93?FGCD@FGADHIIII
@10627790/1
gtaaacagttgtacagtagaggataaaccaatggagcacacttttacttc
+10627790/1
C@@FFFFFFHHFHIIIDGHIJJJEHHIIJIJIIIEHIIGGFGIIHIJIIH
@9661857/1
cttccactaaagttaaccagacaaagcacctatcgaatcgaatattagta
+9661857/1
?@84ADFDHDHHHIJJJJIIHIJJIJJJIJJJJIJJIGIDHFHIJJIJII
@11831233/1
tttaaatttaaaaatgcgtgtgtgcaggtatatttatcacatcattcgtc
+11831233/1
1??ADBDDHHFHHGBFGIEFHGAFHHIG?FHGIIIGHGIIIIIGDFGE@D
@11831234/1
tttaaatttaaaaatgcgtgtgtgcaggtatatttatcacatcattcgtc
+11831234/1
:11=BDFFHFHHHJIIJJHIHIGGIIJJFHIJJJJJIJJJJJJJJJJJJJ
@10629278/1
gtaaacgtcagtttgcgtttcaatgcatcgataagacgaatgg
+10629278/1
@@@D=DDDFHAFHF@BFGHABH?HFHHIEII3:?3B???FHIC
@10629279/1
gtaaacgtcagtttgcgtttcaatgcatcgataagacgaatggtaaagct
+10629279/1
@C@?DFFDHHHDBGGHHFHIIJJIIJJJJJGHIJJIIIIHIIJEHIIIJJ
@10629280/1
gtaaacgtcagtttgcgtttcaatgcatcgataagacgaatggtaaagct
+10629280/1
@C@DFFFDHHHFHJIHICGHJJJJJJJJJIHIJIJIGIJJJIJFIIJJIJ
@10629281/1
gtaaacgtcagtttgcgtttcaatgcatcgataagacgaatggtaaagct
+10629281/1
B:BDDFFFHHHHHJJJJIIJJJJJJJIIJJIJJJJIHIJJJJJDFIIJJJ
@9663040/1
cttccatagattcaaatgaagtaaacaacatacgtttttcatttaaaatg
+9663040/1
@@@DDEFFHGHHGJJIAEFHH?CFHABHHJJIHGGHCHIIDGGD>FGIC@
@9663041/1
cttccatagattcaaatgaagtaaacaacatacgtttttcatttaaaatg
+9663041/1
CCCFFFFFGHHHHJJJIIIJIHHJJFIJJIIIIIDHIJJIJJJJIIJIJG
@11233409/1
tagattctgtttgacattagaagagtaaacgtcagtttgcgtttcaatgc
+11233409/1
B@<DDEFFHHHDHGIGIJIIGGJJIBHHJGG@@GIGGGIJHDGGICGCFB
@11234331/1
tagcaactaattttacaagctatactttgcatagaattagtggttttttt
+11234331/1
@C@FFFFFHGHHHJJJJJJJJJJJJJJJIIJJIIJIIJIIHHGDHIJJJG
@9067624/1
ctcacattctagatgaaattcagggggactatatgggaaatataaaacta
+9067624/1
CCC<DEFFHGFHFIIIJJEIIJJJJJJGIJJJJJJJJIJJJIJJJJJJJI
@10324969/1
gcgtctttcttcgatcttccggttccggtggccaccagatcgttgttaag
+10324969/1
@@@DDDDDBFHAB:EDFHAHBBFHGIEH?DFFHBGI;BFGGBBGEHE;FF
@9665326/1
cttcccactaaagttaaccagacaa
+9665326/1
@@@D7D;;C?FD8EG>?E<3<E@3A
@9665327/1
cttcccactaaagttaaccagacaaagcacctatcgaatcgaatattagt
+9665327/1
CC@FFFFFHHHGHJJJIJJJJJJJJJJJIIIJIJJIIIJGIGEGIGIJJH
@10633761/1
gtaaagtgaccaaagcaaagacgcaataagtgatacaagaaaatatacag
+10633761/1
@BCFFFDDHHHFHGGHIJIIIDIIIJIIIGFEDFIGGIJIGHIGIGIGGC
@8430972/1
ccgtcagcgtcctccaggagttgctgagccgtcgcggcatcactcccaaa
+8430972/1
@C@FFFFFHHHHFIJHJJIJHIJJJJEIJJJGEDDFFBGEHBEEEEDB9@
@10955809/1
gttatatattcacctttatatgtcacattttgtggttctttaacgaaatg
+10955809/1
@@@DDBDDHHGAHE@EH@IEEDCDDEHBBDHE8FBHHCHIHEHH=GI@?9
@10955810/1
gttatatattcacctttatatgtcacattttgtggttctttaacgaaatg
+10955810/1
CCCFFDFFFFHHHJIJJJJJIIHIHIHJIEEHHIIGIJJJJIJIGHHIGJ
@10005449/1
gaagctgagagtctcttcgtcactcgcaaatgtagaaggcagattgttac
+10005449/1
@CCFFFFFHHHHHJJJJJIGIJJJIGIIIIIJIGHJIJJJIJIIJJJJJI
@9667682/1
cttccggttccggtggccaccagatcgttgttaaggaacacgcggtagcg
+9667682/1
BCBBDDFAFFHDFEGHGIGGIHIJJJJHJEGHIJJJIIGIIJGEG:=EHF
@10956729/1
gttatcacgattcataaaagtaatataaccttagatttcgaggcaaattg
+10956729/1
=@1=ADDFHDHGGJIJJJJG?FHIIIIIIGGIIIIIICHIIGGIJJIIID
@11236579/1
tagcagtcttctttttagaataacattgacattctataaagacgttagag
+11236579/1
CC@FFFDFGHHHHJJJJJJJJJJJJJJJJJJJJJJJJJJJJJJJGIJJJJ
@11542157/1
tggagcacacttttacttcagctacttgaaccgtacgtcaaatgtcgcaa
+11542157/1
?<@DB?DD?FHDDH<ABEEE>FHHCGDFHHII8:??D9?@FBFGB?DDGI
@11542226/1
tggagcagcttgctgttgtctcgctccaggttgttgttgtggagg
+11542226/1
BC@=DFFFGHHHGIJHIIGIIJIGHIJFHJ@GG@BFFHHFEGFHI
@8757249/1
cggcaagaagttggccgatttgcagactctcagcttcaacgccaaggact
+8757249/1
@@@BDDDDHFHH<EEHF1@GA>HIH9?<DDG@ABDHIIG?8?DHHCHFGA
@8757250/1
cggcaagaagttggccgatttgcagactctcagcttcaacgccaaggact
+8757250/1
@C7DFFFDHHFHDGEFGFHGGIIIIGGGHIIGGGHIGII@?@FHECHIIG
@10327277/1
gcgtttcaatgcatcgataagacgaatggtaaagctgctaaaaaagcagg
+10327277/1
=@14=DDFHHHHHJJJIJJIJJIJIJIJJCIIIIJJJJJJJJJJJJJJJJ
@8434614/1
ccgtgatacatttccatgccttctcccaagtcgataatttctccgactgg
+8434614/1
BB@BDDDFHHHHHJJIIGIJJJJJJJJJJJHHIJGIJJJJJJJJEHIGGI
@10327653/1
gcgttttgtggaactgtgaaactttgtgggactgctggttgcccaacttg
+10327653/1
@CCDFFFFHHHHHJJJHIJJJJJJJJJJJJJJJJIJJJJIJJJJJJIJJJ
@8434907/1
ccgtgatggaactctttaggcagcaacattacccaaaaagatatccagcc
+8434907/1
=@@4=BDDHDH>FHIHIFGIIIIJJJGIIIIJJJIJJJJAHFHCHJGHIJ
@9070006/1
ctcaccttacaaaataaaatacggcaaagagaagaaaggc
+9070006/1
??<1B?BD4:DDD<EEE@FIA:;C1@EE??;;C;BD;D3B
@9070007/1
ctcaccttacaaaataaaatacggcaaagagaagaaaggccgatagaatg
+9070007/1
@C@DFFFFHHHHHJGIJJJJJJJJJIJIJJJJIGIGGIIIJJIJJJIJJI
@9070008/1
ctcaccttacaaaataaaatacggcaaagagaagaaaggccgatagaatg
+9070008/1
B:=BDEFFHHHHHJJJJJJIJJJJIIJJIJIIJJIJGIIJJJJJJJJIJI
@9070009/1
ctcaccttacaaaataaaatacggcaaagagaagaaaggccgatagaatg
+9070009/1
C@CFFFFFHGHGDIJJIJJJJJJIGIJJIJJJJJJJEIHEHIIJIJJIJI
@11543793/1
tggagctgtttgtctgccccaagtgggttgttgttgttgaggaggagcag
+11543793/1
CCCFFFFFHHHGHIJJJJJJIGIFHIJCBHHIJGIIIIJIJJIIIBHHIJ
@9668945/1
cttcctcaagcgctggtaacgctttatcgggttctgctaagtggtaagta
+9668945/1
@@@DFFFFHFHAFDH:AEHHGHGIFIIJGGEDGIGIIGIJIGEHBHHJBC
@11544386/1
tggaggccatttcttgagagtagagcaatttggcttcttcccccaaggat
+11544386/1
??<BBDDDDAFFFGHD:C;EFHEHIIIGHHI?FFFHEIIEHIIIB?BGB@
@9670097/1
cttcctgtattttttcgtcccaagattactgctccatggcgacagttaat
+9670097/1
:B@ABDDDBFHHHJJIIHIJJDGIIJJIJJJJJJJJJJJJJJJJJGIGGI
@9670901/1
cttccttcggagttttgcctgttccgtagcagacggccactggcaaagtg
+9670901/1
@C@1BDFFGHBFDFIIBGHIIEHIGGIGHIGGGGIFDIHHBCGHIIII=F
@10008483/1
gaaggattgttcgctagcgatctcct
+10008483/1
=?@BDB?BBFFDDAADDF:@B8EE9E
@10008484/1
gaaggattgttcgctggcgatctcctgcaagaactgaacaaagttgaagt
+10008484/1
CCCDDFFFHHHHHJIIJGIJIIJJJJJIJJJJJJJJJJIJIJJHHIJJGH
@8437930/1
ccgttacttcctcaagcgctggtaacgctttatcg
+8437930/1
@@7DDDDDHFDFFIIBH;FGGE?FHI=FCF?DBDF
@8437931/1
ccgttacttcctcaagcgctggtaacgctttatcgggttctgctaagtgg
+8437931/1
?814BDDDDDDDDIIIIIIIIIEFIIIIIIIIIIDIIIIIIEIIIIICEE
@10009827/1
gaaggtaagccacttaagcacacatgttacataaatgtcaaaatttgaca
+10009827/1
B1BDDDFFHHHHHJJJJJJJJJJJIJJJIJJJIJJIJJJIJJJIIJJJII
@11550387/1
tggattttaaatctttcatattccctatttaaattttgtaaatccacatt
+11550387/1
@<77DDDDHFHF?FHIGAG@FHGIIEHIDHGEIIGHGIIGHIIIGGHIII
@11552012/1
tggcaagtcaaagaagctagccaagagaatggcggct
+11552012/1
@@7=DD;=AFBD<:C3?C>F?CEG3ECFGFFC>:F??
@11552421/1
tggcaatccttgcaggatttacccgtggagggtaacaatctgccttctac
+11552421/1
@@;ADEDEHHHDFIGIEEIIGHHIG@FHCDHI0?FGIJGFIGIHGIICFH
@11842717/1
tttacatattatttttgacttgaataaatttttaaatttaaaaatgcgtg
+11842717/1
@@@FFFFFHHDFHJJJBFF@HCHDEIHIJJJJJIHGIIGIJGHIIIJGFG
@11842718/1
tttacatattatttttgacttgaataaatttttaaatttaaaaatgcgtg
+11842718/1
BC@FDFFFGHHGHIGHHEIIJJJJJJJJJIJIJJJGIJEHIHIJIIJJFH
@9675500/1
cttcgatcttccggttccggtggccaccagatcgttgttaaggaacacgc
+9675500/1
BCC?DDFFHGHHFIHIIJIJHIJJJIJJIJJJJJIJIIJJJIIJJJJJJJ
@11843211/1
tttacatgttagaatgccctattgaaaaccttgtagtggattcctaatat
+11843211/1
?@8ADDDEFDHHHGIBDGIIIEGFHGEEGIGIIIGECFHHGDGDBHIHBG
@8443429/1
cctaaactcacttttttccgaaaaaatatcgcaatagctcaaaagggaac
+8443429/1
11:A?AADH<FFHIIIHEGFGGGGIIIIIIIIIGGGACEFGBFHCCGA;;
@8443430/1
cctaaactcacttttttccgaaaaaatatcgcaatagctcaaaagggaac
+8443430/1
@@<DDD?;D:A:CGIII;F;8FGIIIBDFFFFCG<FDFABBFIICFI=DC
@8443431/1
cctaaactcacttttttccgaaaaaatatcgcaatagctcaaaagggaac
+8443431/1
@@@BDDD?DDDDFHIII@HBGHHIIIADF>FDGIGADHDFHIIICHH=DE
@8443432/1
cctaaactcacttttttccgaaaaaatatcgcaatagctcaaaagggaac
+8443432/1
@C@DDFADFDFBHIIII;FAEHIIIIDFHGCGIIEGHIGGHIIIIIIDG@
@8443433/1
cctaaactcacttttttccgaaaaaatatcgcaatagctcaaaagggaac
+8443433/1
B@=DDFFFHHHHHJJJJIJJJJJJJJJJJJJIJJJJJJJJJJJJJJJJJJ
@8443434/1
cctaaactcactttttttccgaaaaaatatcgcaatagctcaaaagggaa
+8443434/1
@@@FFFFFHHHHHJJJJJIJ1FHGHJJJJJJJJJJJJJJJJIIJIJIJGH
@11844151/1
tttaccattcgtcttatcgatgcattgaaacgcaaactgacgtttacttt
+11844151/1
B:=DDFFFHHHHHJJIJJIJJJJJJJIJJJJJIJIJJJIJJJHIJGIJJJ
@11844229/1
tttacccgtggagggtaacaatctgccttctacatttgcgagtgacgaag
+11844229/1
=::A:BDD@@F;C@CCFDHGEHGGBGGBHECGEEHD@DFHIG7B@FBHIG
@11845572/1
tttacgtttagcagtcttctttttagaataacattgacattctataa
+11845572/1
B@1ADDDFHHFHHIGHIJGHGIJJJJJJJJJJJJIHGIIJIJJJJJJ
@8447065/1
cctaataatagtgtattacctctaaagctatctactcgttatataatcat
+8447065/1
=?14ADDDFFFFFFFIIIIIIIIIIIIIIIIIIIIIIIGFIIIIIIIIII
@8447066/1
cctaataatagtgtattacctctaaagctatctactcgttatataatcat
+8447066/1
=@1=BDFFHHHDFFHIJIJJJJJJJJJJJJJJJJIJJJIJJIJIJJJJJI
@8447067/1
cctaataatagtgtattacctctaaagctatctactcgttatataatcat
+8447067/1
@@@BDDBEFHHDHFFHIGIIGIIIJJIFIJIJJIJJJIEHEI@FGIIGII
@9679016/1
cttcgcttttgactcgacaaaaatttaaacacattgcattattgatttcg
+9679016/1
=@?BDD:DHH8<CFG??:?EFGGBGHEGIDGHGGIGEFGIIEHBC<FHGG
@9679676/1
cttcggagaatcacaaaactcatgatacttttcaaattttcttttaaatt
+9679676/1
BBBDDFFFHHHHHJJJJJJIJJJIJJJJJIIJJJIIJJJJJJJJJJGHJJ
@9679817/1
cttcggagttttgcctgttccgtagcagacggccactggcaaag
+9679817/1
:=@BAA:@CFFHD?A>G@H:FCFHHGIEIE@BDF@F?FH;@DA3
@9679818/1
cttcggagttttgcctgttccgtagcagacggccactggcaaagtggata
+9679818/1
@@@?DDADDFHHDHIGIDCAHIDBFGGIHIIIIIGIIGGHGAFHCFGAFE
@9679819/1
cttcggagttttgcctgttccgtagcagacggccactggcaaagtggata
+9679819/1
@C@?DFFFHHHHBHIIIJJIJJFGIIJJJJJJJJGIGIJJEHBH=CGIII
@11245651/1
taggtatttgtggtatctgtcgatgttgccagaacgtaagatatcctaaa
+11245651/1
@BCFDDFFHHHHHIHIJJJJIJJIJJJJJJJJJJIJIJIJIJIJIJJJHH
@11555716/1
tggcattcatgcagaaccgattaagaaaggggcagacaacttcatgtaca
+11555716/1
?@7ADDDDH>A<::CFGHHBHIEEHGHG<C7:6@?D@?FFHGICDGGGHG
@11555717/1
tggcattcatgcagaaccgattaagaaaggggcagacaacttcatgtaca
+11555717/1
@C@?DDFFHHGHHIGIIJGGFHIJGIJJJJJJJJGGIJIJJGIHIIHIIG
@11556647/1
tggccatctgcgggacatgcacatctcttggagccagccaatgggattgc
+11556647/1
@@@FFFFFHHGGGI<AG@FGEGA>GG<DH@F@GFG9;DHCF;BGH3=FCD
@10012827/1
gaagtattgtacagtatataggaataaataacaagaaaaatgaggctctg
+10012827/1
?@@DBDDDB=DBDBHF<CCFIHGAGEHGHHIIIBFGGGEFH><FAGCHIE
@11557418/1
tggcctccatgccgagcaagactcccgtcagcgtcctccaggagttgctg
+11557418/1
CCCFFFFFHHHHHIIIJJJJIJJJJJHCHGIIIHHJGHJEHIGD7@GGIG
@11558179/1
tggcgattggtcaatgttttttcttcgatgtccacgtaggttacctcgaa
+11558179/1
@C7DDDFFHHCFHIGHEHIIIICHIIIIIIIIIIIIFHIIGGGIIIIIFE
@8454427/1
cctaggatgcattctcctggtgctttgacggatttgagatcagctctagt
+8454427/1
=?1=BDFFHGHHHJIJJIJJGIJJJJJJGIIGGIJIJIJJJJJJIJJIII
@11247742/1
tagtagcaagatccgagatgtggtacacgacgaatgatgtgataaatata
+11247742/1
=B84=ADFFHHHHIJJIIIIIHIFEHEGIGIGIHIBG<FGCFHIIGIIJF
@11848092/1
tttagaataacattgacattctataaagacgttagagagg
+11848092/1
?@@?=DB?DBAAAA<<A2CAI?I?FC?<C?F<2?CFF@?@
@11849244/1
tttagaggtaatacactattattaggcactagttattaattataatcatc
+11849244/1
@B?DDFFFDFHHHJJIJJJJJJJJJJIJIJJIIJJJJJJIJJJJIIJJII
@8775150/1
cggctactcttactctataatcgaatctattgttatgagttcccgtgaca
+8775150/1
@@@DDDDBDBF<::<CD:?F?BA@G:CF@AFBCFFF9CFHGHDHA;@FAD
@8775965/1
cggctcacaagatgtggcaatccttgcaggatttacccgtggagggtaac
+8775965/1
@?@FFFFFBHFFH@AEAAFHDHEGIIIIIGDGHIEIGGIIIDACHGBFHC
@10016649/1
gaataaagtatgtgttcaccaagagaagaaagctatacagtagtcaaatt
+10016649/1
BC@FFFFFDFHHFHFIIJJJJJJJJJJJJJJJJIJJJJIJGGHIHIIIJJ
@11250336/1
tagttattagatttgatttgccaaacacattttatagttacattcaaagt
+11250336/1
?@@ADDDDHFHHHJJIJJJIJJJJJJJJIJJEIJJJIIJJIJIGIIJJJG
@11561845/1
tgggaaactagatagaagtcctgcataaatggatgtgtaatatgcgtgtc
+11561845/1
CCCFFFFFHHGGHJJJJIHIJJJJJJJJJIIJFHIGHHIJJJIJJJFHGI
@11565892/1
tgggagtgatgccgcgacggctcagcaactcctggaggacgctgacggga
+11565892/1
BCCFFFDDHHHHHIIIJJJGIJJJIJJIJJJJJJIHIJGHEFFDDEDDB2
@10649763/1
gtaagaactatggaggaatattacaataagccgaataaaaatgcaaaaaa
+10649763/1
CCCFFFFFHHHHHGJJJJJJJJJJJJJJJJJJIJJJJJJJJJJIJJJJIJ
@10340090/1
gctatcgatacacagtcatagatccaatcctataattatccatttcctgt
+10340090/1
@@@=?DDDF??<DG;2<EAHAH4<F@A<CF4ECFFE>FDDDEFGCG?@FB
@10651232/1
gtaagatatcctaaactcacttttttccgaaaaaatatcgcaatagctca
+10651232/1
@=@DDFFFHHHHGJJJJJJJJJJJJJJJJJJJJIJJJJJJJJJJJJJIJI
@11852151/1
tttagctgcggccagaggcaaagtctacatagaacccgaaaatgtg
+11852151/1
C@CFFFFDFDF<DGG;AE?BEFGFHEGGIIG>@GHIIBGGGI@F=@
@8461059/1
cctcaccttacaaaataaaatacggcaaagagaagaaaggccgatagaat
+8461059/1
==??BDDBF?AFDHIBBDHICEBF;CGIIC;:DBFFGC@>FDAH:AHFGI
@10970409/1
gttcaccaagagaagaaagctatacagtagtcaaatttgtatccattatc
+10970409/1
?@1=DDDDHHAD?CDGIE:3AAHAC@E2A?AE<?CF??D:CH@CGGGAHD
@10970410/1
gttcaccaagagaagaaagctatacagtagtcaaatttgtatccattatc
+10970410/1
@?BDFFFFHHDFHIIJIJIJJJIJJJJEHHIJJIJJIJIGGIJJJJJJJI
@10970411/1
gttcaccaagagaagaaagctatacagtagtcaaatttgtatccattatc
+10970411/1
B@=DDFFFHHHHHJIJJJJIJJJJJJJHIJIIJJJJJJJJJIJJIJJJJI
@10970486/1
gttcaccatcagattcacaagcaggatcaactcaacagctcaatccacct
+10970486/1
BBBDFFFFHHHHHJJJGJJJJIIJJHJJJJJJJJJJJJJJJJJJJJIIJI
@10970487/1
gttcaccatcgcttgtcatgtgttgaaattccgcgaaattggcactggca
+10970487/1
?=:BDDDFHDBAHIG@FHGHIIIIG>EHGIEHGIBGAFFHCH<B@FHGEG
@10970932/1
gttcactaaaaaatattaggaatccactacaaggttttcaatagggcatt
+10970932/1
11:44=ADHBDHDGIGGHEDFHIIG@CFGHCFHGHGHJFCGIAG9;DDDF
@8779195/1
cgggaaaagtattatgagaatatgaaatttaaaagaaaatttgaaaagta
+8779195/1
B8<DDFFFHCFHHJJJIJJJJJJJJIJJJJJJJIJJJJIIJJJJJJJJDH
@10972856/1
gttcaggtaaaatcttgcttcatgattgaaaatttgcaaggtttggagga
[truncated: 54,816 more chars]
