# Supplementary material for: Identification and comparison of key RNA interference machinery from western corn rootworm, fall armyworm, and southern green stink bug
Source: PLoS One. 2018 Sep 5;13(9):e0203160. doi: 10.1371/journal.pone.0203160 (PMC6124762; doi:10.1371/journal.pone.0203160)
Supplement: S2 File — (TGZ) [file pone.0203160.s012.tgz › data/fastq/wcrw/9_Unmated-male_UM_Rep2_aligned.fq]

@4149085/1
gctgttgttgtggtccacccctttgttgcccgtttgccgatttaggttgt
+4149085/1
@@CFDFFDHHFBHBFHADHHIDHEHCGEGHGIFIIBGGI8?DGDHDFHIH
@6725242/1
caacttcatgtacaaatacctcaccttacaaaataaaatacggcaaagag
+6725242/1
?8=:BDB=AFA>D>GIHGHGHEHHGGA@FGCE@FGGHIGC?FFH:D;DFH
@6725243/1
caacttcatgtacaaatacctcaccttacaaaataaaatacggcaaagag
+6725243/1
CCCFFFFFHGHHHJJJJIJJJJJJJJJJJJJJJJJJJJJJJJIJJJJJJJ
@3635279/1
cttgcttctttcggagttttgcctgttccgtagcagacggccactggcaa
+3635279/1
@@@DFFFBFDHFDGFHHIIIGIGIIFHIGBHIHIIGEGGIGIFHGIIJGG
@5697182/1
aagataagtgccttcccaatatttactcgatcaggagaagttagtgt
+5697182/1
CC@FFFFEHHHHGIJJJJJJJJJJJJJJJJJJJJJIJJJJIJIJHII
@5186778/1
ttcataagtgaattctctacagtgtggcggacc
+5186778/1
@C@FFFFFDHHHHJJJIGGIIJHHJJJJJJ?6@
@3120705/1
ctcttcgtcactcgcaaatgtagaaggcagattgttaccctccacgggta
+3120705/1
@CCFFDDDDFFDF@F?GHGECFGGAGG=ECFGGEHIEHII@HHGGEHI8@
@3120943/1
ctcttctagcagctttaatgcattgtatgcagcatcatgtttactaatct
+3120943/1
@@@BDDFFFHFFFEGHJIIEIEIEHHFCGBHFHGHGGIJEHEHHIJGIGG
@2604975/1
ctaaacgttaaattttaaaagcctcttaaatttaaccgaaatatagaata
+2604975/1
@@@FDFFADHHHFIJJEHIGGIJIJIGIIJHIJIJIIIGHIGJJJIIIJC
@2605726/1
ctaaactgggcagctcggctgagaatcggtattcgggactgaaagacact
+2605726/1
CCCFFFFFHHGHHJJJGIIIJGIFIIJJI?DBGFCHI?FHHHIJGGHIIE
@4154101/1
gcttgaacgaagttgtggagagatttataagactacaagaagagagtgga
+4154101/1
1==44BDEHHHGFHGCGHFGGHGHIJFJJJJHGIIJJIJJIIIJJIGGHJ
@3640764/1
cttggaccttttagaatcgagtttacaggtgatcatcaggcagaagctgt
+3640764/1
BC@DFFFFHHHHGJJJJJIJJHHJJIJJJCFHIJJJJIJJIIJGIIGIID
@6734078/1
caagaaatggcctccatgccgagcaagactcccgtcagcgtcctccagga
+6734078/1
@C@7DDEFHDHFBGGHGHGHGIIEHI@HGIJDH:?FADA:FHIJDG@==6
@4156652/1
gctttagtaactgtgagagcagtatgtgattatgtgtttgaaagctatga
+4156652/1
@?@BDDFDDHHDFAFBHEGGHGCBBHEHGGHJIJHIHHIJIJIGHGIIJG
@4158148/1
gcttttcctgcttttttagcagctttaccattcgtcttatcgatgcattg
+4158148/1
?@:DDDDDH>>>FDEHGHEHHEGIGIEIJJGEDHF@FHIIEH2B?BGCEG
@12948/1
aaaaaaggaaaactaaaggatttctcaacttgtttccgtgagttgctgaa
+12948/1
@@??DDDDAHFHFHIIBHIGIGH@FHEBFHFA?DHHFIGGHG9??BGH@F
@7759993/1
cgatattctacaggatttattattagagtgtcctcgtgaggaagaggaat
+7759993/1
???ADADDCAD<<E<:CG<CFDHIEEHHCEEHHBC??BBFGDH>DDGDFG
@2610778/1
ctaaagttaaccagacaaagcacctatcgaatcgaatattagtagcaag
+2610778/1
BC@FFFDDHHHHHIGGIJIGIJIJJJIIIIIJJGDG@GIGFC?G4B@FD
@4676698/1
gttagaatgccctattgaaaaccttgtagtggattcctaatattttttag
+4676698/1
C@BFFFFFGHHHHJJJGIIJIJJJJIJJJGIFCFGGHGHIGGIIJJJJFH
@6738258/1
caagaactgaacaaagttgaagtccttggcgttgaagctgagagtctgca
+6738258/1
@@<DDDDD?D?DHGDGAFHCEGFGG@CH9<CGEHIBB@FCG@DFBB49BB
@6739226/1
caagaacttgctggatctcttggtcggaaaagtgactcccgaacaagcca
+6739226/1
@@CDFFFFHFHHHIJJIICHIGHCCFHIEH;F:DDHAAFEHGGI:C=FCH
@18310/1
aaaaaatatcgcaatagctcaaaagggaacaatttttgtcgagttattga
+18310/1
@@@DFDFEHDFBF@GH@GCGGJIGGEC@?FHHGEHIIJD9DG>8;F@=8=
@2099200/1
cccctgttcttaaataaagtgtactttattgaaaaattagtaaaacataa
+2099200/1
@@@DADDDBFH<FH>FHG<AEFFHGII@HGHGEIIICGGEHIGIIIIIII
@6229561/1
atgttatcacgattcataaaagtaatataaccttagatttcgaggcaaat
+6229561/1
@B@ADDFFHHGFHIIIJJJJIIHIIIJJJJJGIIJJFJJJJIGGGHGIJJ
@3649538/1
cttggcaatacggtaattgcgtccaatccctttaaacaaacctttcccaa
+3649538/1
BBCDFFFFHHHHHHIJJJJJJHIJJJJJJJJJJJJJJJJIJJJJJJJJJJ
@5710632/1
aagctggcagatcataaacgctgcagccctcctcgccaataaaccattcg
+5710632/1
@C<DDFFFGHGHHJIJJJJJJIIJJIJJJIJJJIFGI?F>DHJGGGCHG>
@4164637/1
ggaaaagccgacggtagtgaatgctacgcagaagctcaaacagctgtgtg
+4164637/1
CCCFFFFFHHHHGJ@FHDGGJJJJIJJJJJIJJJJIIIIHHIJJIJHHGH
@5200687/1
ttcccatacaagaaaaatctccaattattgtcactttatgtatcaatact
+5200687/1
@@<BDDFFHGHGHIIIIIIIIIIIIIIIIIIIIGIIIIII?CFHIIFIIE
@7770397/1
cgattggtcaatgttttttcttcgatttccacgtaggttacctcgaagga
+7770397/1
BC@DFFFDHHHGHEHHJJJJJIIJIJJJJJJIIIIJJIIJJJJJJIJIHH
@7257503/1
ccaagagaatggcggctcacaagatgtggcaatccttgcaggatttaccc
+7257503/1
@??DDDDDFFFFFIID?F9??F??:F:?F?DG@FF?D>@C>FE9FFCFII
@5203153/1
ttcccttttgagctattgcgatattttttcggaaaaaagtgagtttagga
+5203153/1
@@@BBDDDF?FFDB4:C<9@@EGFDFHDFDGI=BBA@@F88=;=C@A9C4
@545008/1
agatcgataaaaaaatatcgcaatattagaaattttcaaatattcttcgc
+545008/1
B@@DFFFFHHHHHJJIJFHGIJIJJJJJJJJIJJJJIGJHJGJJIEFHDG
@2624297/1
ctaacgtctttatagaatgtcaatgttattctaaaaagaagactgctaaa
+2624297/1
=@?D?B==D?FHHIIE@>EHHEAHC?ACDEFFCHADD@HIGIEEC@FHE?
@4168160/1
ggaaaatgctcgaaaactcaattggcgcacattcagcaggttttttaaca
+4168160/1
@@;BBDDDFFDB?EB?CBEBGCH>@FHGDDAHHDCF@CDG?BFHHI=D=C
@7774314/1
cgcaaaggtaaaatcgttctagacatactttatgctcttgacatttcgtt
+7774314/1
@<@DFDFFFFHHHGHBGHIIIIIJJJJJJJJJJJIJJJIIJIJJJJIJJJ
@7774315/1
cgcaaaggtaaaatcgttctagacatactttatgctcttgacatttcgtt
+7774315/1
C@CFFFFFCFHHHJJJHIIJJIGHIJCHJJJJIJJJJJJIJIJJJJJJJJ
@3654448/1
cttggcttccttcggagttttgcctgttccgtagcagacggccactggca
+3654448/1
?@:DDDDDFFAFDEG:C2AFH3<FBECG>G:9?C?D<BDFG:F:FB3@27
@4169582/1
ggaaaattttcgggctacagaagatgattgggtgaattttgctctggatg
+4169582/1
@@@FFFFFFFHAFEEGIJGIJIII@DHIIGGE:@GGIJJJFIJJJJJJII
@6236588/1
attaaacacgctgagaaagctatggttgagtgaaaaaggtgggaaatgtt
+6236588/1
:144BDEFHHHHHJJJJJJJJJJJJHGIHJHHIJJJJJJ?DHIIJJJIGG
@7776172/1
cgcaaatgtagaaggcagattgttaccctccacgggtaaatcctgcaagg
+7776172/1
@;1B?DDDFFFFFFFEIFFFIIHIIIIIIIFIIFIA?FGEEGIFIFEIED
@7776173/1
cgcaaatgtagaaggcagattgttaccctccacgggtaaatcctgcaagg
+7776173/1
@C@DFFFFDHFFHIIJJJJGHCFHGIJIJJJGGIIGHHIJIHGIJJIJGH
@1057282/1
atttgatgcaaagtatagaggttgtacccaaacttttcggggtgcaatct
+1057282/1
B@?DDFFFHHHHGEHHIGEHGFHIIGIIIJJEHGIJIJEEGG@FHIGHGJ
@1057283/1
atttgatgcaaagtatagaggttgtacccaaacttttcggggtgcaatct
+1057283/1
CCCFFFFFHHHHHGHIJJJIJHIJIIJJJJIJJJJJJJJIDH?DFGIIJG
@2109912/1
cccgcggtccacactctattaaataagcgcctataactgcttctacacaa
+2109912/1
CCCDFFFFHHHHHJIJIHJJJJJJJJJJJJJJJJJIJJIIEHIJJJJJJI
@6754584/1
caagagcataaagtatgtctagaacgattttacctttgcgcgaaaagtga
+6754584/1
@@8BDDFFHADFFFDGHFDHHIIJJFEHIJGIIGGHEGIIGDEGIIG=@C
@1576468/1
cacctttttcactcaaccatagctttctcagcgtgtttaatttcgttcca
+1576468/1
CCCFFFFFHHHHHJJJJJJJJJJJJJJJJJJJJGIGGIHIGIIGGIJIIH
@554902/1
agcaacatcaaactgttcccccacaacagactg
+554902/1
;8??DDB??FHAHD>C?CBFHHADHIII;FCF9
@7782678/1
cgcacattcagcaggttttttaacagtttgaaaaccttgataaatggaac
+7782678/1
@@@FBDBFBHDCAGG<CDGIIFH>BG9EGGDHIGIIIIGIGGFIIIIIII
@2116664/1
cccggtttgttctgaaacaaacatcactgtgatgaaaaataaaaaaaaaa
+2116664/1
@@@?D@DD:<C<<:AFHBCFG=DAF@FB>:E?BDBGIII3BGHIIIIIIH
@2116665/1
cccggtttgttctgaaacaaacatcactgtgatgaaaaataaaaaaaaaa
+2116665/1
@@@AB@DD;AFBB?EHHE@FHGIBFEEFGBGEHIGIIIIEHIIIIIIIIF
@5215228/1
ttcgattcgataggtgctttgtctggttaactttagtgggaaggtttagg
+5215228/1
CCCFFFFFHHHHHJDGHGIJIHGJJJIIJJJJJJIJHIJJIJJJDFHIJJ
@2632018/1
ctaagatcgaaactgttcaggagaatcttcaaatgcagaatctccctcct
+2632018/1
@CCFFFFFHHGHHJJIJJJIJJJJJJJJJJJJJIGIJJJIIIJJIIIGJG
@1065464/1
atttgtacatgaagttgtctgcccctttcttaatcggttctgcatgaatg
+1065464/1
?@@4AABDFFGHHJHGIGIIIJJJJIJGGJIJIGIGGDGHIJJIJJJIJF
@6763129/1
caagcaatgtcaaagagaaggatagcaactaattttacaagctatacttt
+6763129/1
CCCFFFFFHFHHGJJIJJJJJJIJIIJJIJIHJJJJJJJJJJIIJIICGG
@1067382/1
atttgtgtaattgaagttcgtattatttcctcgaaatcaataatgcaatg
+1067382/1
@CCFFDFEHHHHHIIJHIJJJJIJJJJJJJJJIJJJJIJJJIIJIIGHIJ
@41292/1
aaaaaggaaaactaaaggatttctcaacttgtttccgtgagttgctgaac
+41292/1
CC@FFFFFHHHHHJJJJJIJJJJJJJIJJJJHJJIJIIJJJHIJIJJHII
@3156761/1
ctgaatcaaaaaattctccatcgttacaataagttattcggacaagttat
+3156761/1
@@@DDEFFGHHHFIIJGIJGIHGFHIIGGJIGIIIIIGGIGIJJGGIIEI
@4187156/1
ggaagaagccaaattgctctactctcaagaaatggcctccatgccgagca
+4187156/1
@C@FDFFDHHHFHIGIGGICHGIJIIIIJJIJIGCFHDHIIHGIDHGEIJ
@5220577/1
ttcgtcatcgctccccacgagcgtttctttagtctgtatattttcttgta
+5220577/1
CCCFFFFFHHHHGJJJIIGIIJJGGIGDHI<BDDDBBDFBDFIIEHI<@@
@44124/1
aaaaagtttatttatcatacacaggtaaacagttgtacagtagaggataa
+44124/1
::?DDDADF?FFHIFIGGHHHHIII?AFHHGHCGI1?FHIIGGIIHIGGH
@2639930/1
ctaagtggtaagtagaaggtaagccacttaagcacacatgttacataaat
+2639930/1
CCCFFDDFHHHHHIJIIJJCIIIJJJJJJJJJJJJJJJIIIJJJJJJIJI
@1070693/1
attttaaatgaaaaacgtatgttgtttacttcatttgaatctatggaagt
+1070693/1
@@:DDEFFHHHGHJJJJFHIIJJJJJJJIJJJIJJJJIIIIJJIJJJJII
@7791267/1
cgcatattacacatccatttatgcaggacttctatctagtttcccacgcc
+7791267/1
@@71DDBEDHDHHHAGIGGIGCEGIIIIHIIGCHGIIIG??FG>FGGIBH
@1072865/1
attttacaagctatactttgcatagaattagtggtttttttctaaaatca
+1072865/1
CCCFFFFFHHHHHJJJJJJJJJJJJHJJJJJHHIHHJIJJJJJJIIJIJI
@4710412/1
gttcgctagcgatctcctgcaagaactgaacaaagttgaagtccttggcg
+4710412/1
@BCFFFFFHHHHGIJJJJJIJJJJJJJJJJJJJIJHIIJJJFGIIJJJJJ
@4191501/1
ggaagattggcccatacttcgaagagttcaggtttgtcgtggaaatatgt
+4191501/1
CCCFFFFFDDFFGIJGIIJIIJJIIIHHHEHGCGHIDEHGBE?FHCCIBF
@5738258/1
aataaatgctcccttttcacaatataataaatacatatcatatcatcggg
+5738258/1
:=144ADEFHHHHIIIIIIIIIIIIIIIIII@HHIIIIIIGIIIIIIIII
@1593381/1
cacggattttatcaatcggccattcgaggctggaagccacttttaaa
+1593381/1
CCCFFFFFHHHHHJJHIGIIJJJJJJIEEB3?F9?9;DCC@FFH8BF
@6774684/1
caaggaggtaaaaagaagaaacaaaagcaacttcaacaagaggaaggagc
+6774684/1
@@@?BDDDADFHHJDFGCHIJJJJJIHGIJICHGHJIIJHGIDIJEGIGI
@4194838/1
ggaaggtttaggtatttgtggtatctgtcgatgttgccagaacgta
+4194838/1
C@@FFFADFDFG?CDFIGBHIDHIIJIIIJHIIGHCGIGIJGGJHJ
@7282068/1
ccacaacagactggtcccccacaacagactggtcccacacaaca
+7282068/1
@??B?BD?:DAFHGBHGHIAFE?FH@??FB?3999BFGDGGBA?
@7282069/1
ccacaacagactggtcccccacaacagactggtcccacacaacagactgg
+7282069/1
@@1=DDDDDFHHHIBHIIIIIIIIIIGHGIIIDGHIIIIIIIIIFGIIGI
@7797506/1
cgccaattgagttttcgagcattttccggaaaagaagattgcaccccgaa
+7797506/1
@<<;BDFFFFHDHHIIJJGIEIHIJGIJJJJJJJJIIIJJJJIGJJJJIJ
@5234356/1
ttcttttccggaaaatgctcgaaaactcaattggcgcacattcagcaggt
+5234356/1
CC@FFFFFHHHFHIJIIIIJJIIJJGIIJJJIEHIIIJJJJJJIIJJII=
@6777686/1
caaggattgccacatcttgtgagccgccattctcttggctagcttctttg
+6777686/1
CCCFFFFFGFHHGEGHIIJIJIIIJJIJEDDEIJJJI>CGIIIJJJCHE@
@1599791/1
cacgtataaagctcctataaacgcctcaagcagatctgctcggtctttag
+1599791/1
B@@1=DDFHHGHHJJIJJJJJIJJHHIIGJIIJIIHIGIIIJI?FGHIHI
@55798/1
aaaaatttaaacacattgcattattgatttcgaggaaataatacgaactt
+55798/1
@?@DFFFFHHHHHJJJJJJJJJJJIJJJJJJJJJHJJIJJJJJJJIHJJJ
@4719745/1
gttcttaaataaagtgtactttattgaaaaattagtaaaacataatggtt
+4719745/1
@=@DDDDBDFDHHG?EGBHIGGIHIDHGHGIIIGIIGGGEGHGIIIIGII
@3684879/1
cttgtggtcacttttcgcgcaaagg
+3684879/1
@@@DBDDBFDDHHIIGGHD@1CG9D
@5239903/1
ttgatattgggactgcaagtgcgaatatctgtagtcgaagtgttgttgtt
+5239903/1
CCCFFFFFHHHHHJJJJJJFHHIJIJIJJJJIJIDHIGFHGHEIGIIICF
@2656074/1
ctaatttgtgtaattgaagttcgtattatttcctcgaaatcaataatgca
+2656074/1
@<?=BBDDDDB<F<FB>BBHHHHFHGIFHIH<DHEBFHIIIIGGGGG@GG
@7290385/1
ccacatctcggatcttgctactaatattcgattcgataggtgctttgtct
+7290385/1
??1ABDDDDDD??CCE:<?DFECEECDFEEEEEEEFADAE9BDDEECDDA
@3691816/1
cttgtttagttataatttatatttttgagtattttaatgtaataaac
+3691816/1
@??D?DDBF=C:CFGEIICEAHIIIIFAFAEHHIFFGFIFFEFBFGG
@4204635/1
ggaattctagcctctggtaacaatctgtaaggtggttagggaaatacgac
+4204635/1
@@@DDDDDBDFHDH>BG<ACHH<FGAHAC?C322::;DDHFHIIEHI@1@
@2658591/1
ctacaacagtcaacatttcccacctttttcactcaaccatagctttctca
+2658591/1
@C;BDFFFH?FHHIDEGIIIIEEHIGFGGIIIIIIGHIGIIGHIIIGIII
@5753498/1
aatatataataaaaatttatagttttttgcatttttattcggcttattgt
+5753498/1
1114=BDDBHDHHIIIIIIIIIFGIGGGEGIIIIIIEGIBHGHEIHIII?
@6271656/1
attacttttatgaatcgtgataacatgcataaaatataataaaaatttat
+6271656/1
@@@D?DFFHHHHFEFHGFIHEHHIIGGDGDHIIIII@GHHIIIIIIIIII
@3699240/1
ctttaacgaaatgtcaagagcataaagtatgtctagaacgattttacctt
+3699240/1
=@1ABDDFDHHHGFHGIIDHJJJJJJJFHIIGIIJIGIIJGGIJJJJJJJ
@3699241/1
ctttaacgaaatgtcaagagcataaagtatgtctagaacgattttacctt
+3699241/1
BB=ABDFFHHHHHHIJJJJJJIJJJJJHHIIIGIIJJJJJJJJJIJIJIJ
@4212748/1
ggaccacttcacggaaatctaccgacagagaggttatccttggggga
+4212748/1
@@7DDAFFHGHHHIIIJJHHHGFIIJGGCFGGGGCGFHGG@HFGIIF
@6274273/1
attagattatgttgtagaccacatgaaactttaatagaatgtcctaaaaa
+6274273/1
=@14BDFFHHHHGJJJJJJJJJJIJJJJJIJJJIJJIJJJJHIIJIJJJJ
@7300912/1
ccacctttttcactcaaccatagctttctcagcgtgttt
+7300912/1
B@@DDFFFHHBFHIJJJIJJIJJIJIJIHIJIJJGD8DG
@3190595/1
ctgataaatcaatattattaactatgggatttaaaaacactgtaactcct
+3190595/1
CCCFFDABACCHBGGHEDHIIIHIIIIIIJIJJIJJJIJJJIIIJJIJJJ
@7301929/1
ccacgagccaatcttccgctaccgcgtgttccttaacaacgatctggtgg
+7301929/1
@@C?DDFFHGHHHJJIJDGGIJJIJI@FGIIIJIIJGIHGHIIJGHIHHF
@6277217/1
attaggcactagttattaattataatcatcaatattatctatcgatactg
+6277217/1
@@@F?4ADHFH?FGHBHECFGHIIGIGA<FEEHHIGGHGGIIGIHHEDGA
@67804/1
aaaacctttaaagatgcgaataatagagaaattaccatccaacggtattt
+67804/1
@?@FFFFFHHHHDHJIIJJJIJJJIJIJJJJJIJJJJIIIEIIIIDHGIJ
@67805/1
aaaacctttaaagatgcgaataatagagaaattaccatccaacggtattt
+67805/1
@CCDDFFFHHFHBAGGDDGEHIGAHIGIIGCE>GHIIGIIGHGIG6BDHG
@68521/1
aaaacgctgaaaaattctgtcggcaagaagttggccgatttgcagactct
+68521/1
@@1BDDDDHF<DDDGGHGFHIIIII<GGHGIIIAGIIEHIIFGGIIIIII
@3705062/1
ctttaatttcaattttacatgtgtccattaatgaatcatccatcgtatta
+3705062/1
?BBDDEFFHFAFHJJIIJIFEIJIHHJIDHIJJJAHEHIICHIIHDGGHI
@4215772/1
ggacggcatttatgatccaaaagaaattcccatgagggaatttaaggcat
+4215772/1
@C@DFFFFHHHGHJJJJJJJJJJJJJJJJJJJJJJJJJJIIJJJJJIIJJ
@592934/1
aggcactagttattaattataatcatcaatattatctatcgatactgaat
+592934/1
@B<DFDFFGFDHHJJIJIIIHIFJIJJJFJJJIIJIIJIJIEGIIJIGIE
@594959/1
aggctttcaatcaccacattatgaaattactcatagtgtcaccggaactc
+594959/1
@C@FFFFFHHHHHJJJJIJJJJJJJJJJJIJJJJFIIIJJJIJJJEIIII
@7821773/1
cgcggaatttcaacacatgacaagcgatggtgaactgcctttcgtgtggt
+7821773/1
@<1ADDDDHHFHHIIIIGIIIIIIIIIGEGGHIIIIIIIIIIIIHIGGIH
@595159/1
agggaacaatttttgtcgagttattgatttcgaggaataata
+595159/1
@@@DDDDDDFHHHG@2AECG@F<DF92:EHB:?3::B99B?4
@3707254/1
ctttacgcgcgaaaaccattatgttactaatttttcaataaaatacactt
+3707254/1
@C@FFFFFHHHHHIIJJIJIGIJIGIIJJEIJJJJHFHIJGGIIGJJIJJ
@3707255/1
ctttacgcgcgaaaaccattatgttttactaatttttcaataaagtacac
+3707255/1
?@@=BDDDAFHAHGIIGIIIJIHGIIIEHIGGIGJJJGIGIJJJJFGGHJ
@7307000/1
ccactacaaggttttcaatagggcattctaacatgtcaaaattaaatcaa
+7307000/1
C@CDFFFFHGHC?FHIGFJIHGIJGIIIIIIGGGGGGGIGHGIJEIJGJG
@2154930/1
ccgagagttattggactcacagcgactctgttaaacggcaattgtcaacc
+2154930/1
BCCADDDDHHHHHJJJJJJJJJIIJJJJJHGIJJJJJIJJJIJJIJJJJJ
@3709636/1
ctttagaggtaatacactattattaggcactagttattaattataatcat
+3709636/1
?B=DDDBDFDHHGJJHGG@HJIJJIJJIJJIIJJJJJJJIJJIJJIJJIG
@6286051/1
attatattgtgaaaagggagcatttatttgatgcaaagtatagaggttgt
+6286051/1
?@@BDBDDHCDDDHEDCGEGGIGGHIGEGEGA<CFGGGIEB@FGGI?BD?
@6286052/1
attatattgtgaaaagggagcatttatttgatgcaaagtatagaggttgt
+6286052/1
CCCFFFFFHHHHHJJJJJJJJJIJIJJJJJJIJJJJJJCCHIJJJJFGHG
@3712745/1
ctttatatgtcacattttgtggttctttaacgaaatgtcaagagcataaa
+3712745/1
?@=BDDFEDHFFHJIJJIHIIGFEHIJJJJJJJJIGGC<FIGIIIGIJEG
@7827773/1
cgcgtttggtttcttcactgcttgttggcagagcaactccttttctgttc
+7827773/1
@@7;=DDBH?FHD?FE@FAHHEHEEHGIGGIGIGAHADFIGIIIFEH8DA
@6288758/1
attatgtcaaattttgacatttatgtaacatgtgtgcttaagtggcttac
+6288758/1
@C@FFDEDHHGHHJJIIJIIJJIIIJJJJJIJIIFGGHIJJBCFHHIIJI
@1626510/1
cagaaacgtcatcatactagacttttcccattgaatccaagagattctca
+1626510/1
@@@DDDDDFH??F?<CA<??CEFHIIGIIC<HBFHGGHDGCGC>DFGGGG
@6290116/1
attattaggcactagttattaattataatcatcaatattatctatcgata
+6290116/1
CCBFFFFFHHHHHJJJJJJJJJJJJJJJJJJJJJHJJIIFIIIIJJIGJE
@7316237/1
ccagaacgtaagatatcctaaactcacttttttccgaaaaaatatcgcaa
+7316237/1
@@CF1=BDDFHFDHIIIIIIFHGIIIIIIHIIHIIFIIIIIIIIHIIIII
@7316892/1
ccagaagaacgttcgactttcacttcattctatcggcctttcttctcttt
+7316892/1
@@@D=DDDD;CFFGEGEBFGDEGIIIIFEF<FEHACGGG>BGGGGC>DF>
@2163052/1
ccgattctcagccgagctgcccagtttagtggccaactcttcgtcactcg
+2163052/1
@@@DFFFFGFFHFH6FDA@EDHIFGGDGIHGIIFGGGGIIIIIIIGIIGH
@3208485/1
ctgattggcttgttcgggcgttacttttccgaccaagagatccagcaagt
+3208485/1
??<7BDDDDDD:AE41CE8C:C@BDDII@D@@DI@C>>@ACCECCCAC==
@3720922/1
ctttcataaatattttagacatctgtcaccaggcttgaacgaagttgtgg
+3720922/1
:=@B=2=BFF<CCFGI<3?CDHDFBAFBFH<FGCCGB?G@=?DDBDCB=D
@6299994/1
attcacctttatatgtcacattttgtggttctttaacgaaatgtcaagag
+6299994/1
:11=ADDFFDHDHGEHIIEHIGGHIFGACGHGHIGGIJJJGICFABFGBH
@6300616/1
attcacttatgaatgtggcataggttctgtcaaaactgttgcgactagca
+6300616/1
B:B?DDFFHHHFHJJEHGIIIFIJHIGIJIIJIJJJJJIJJJJJIJJIIG
@3723622/1
ctttccctggatttctcagaaattcgaataaattcagtctcagtttcagt
+3723622/1
?@@FAADDFDAHFHHHEBEC9BHHHIIGCHFA?EFHIIIGHIIIGIGHHH
@6302274/1
attcagtgttccgtggtttacttttagagaaacttgtattgtaccggcag
+6302274/1
=11=BDDDFHHHFEHI3CFBEGHHIEADEHIIB?FB?<FHIDHGI?D6?F
@3215842/1
ctgcaagtgcgaatatctgtagtcgaag
+3215842/1
=1:BDFFDHHHHHIJJJJJHIJHIJHB@
@5270937/1
tttaattttgacatgttagaatgccctattgaaaaccttgtagtggattc
+5270937/1
=@14ADFFHFFAFGGGHDFHIIIIIIEGIGGHFHIGIIIIGIIGCD?BG@
@7325400/1
ccagatggcattcatgcagaaccgattaagaaaggggcagacaacttcat
+7325400/1
@@@?DDBB8BFH?CDAE:<CGIHEDEHI<9DGGHEC>GGEGED>FGCGGI
@6813314/1
caatcttcttttccggaaaatgctcgaaaactcaattggcgcacattcag
+6813314/1
C@CFFFFFHHHHHJIJGIJJJJJJJJJJJIJJJJJJJIJJJJJJIJJJJI
@2171099/1
ccgccattctcttggctagcttctttgacttgccagtgccaatttcgcgg
+2171099/1
@CCDFFFFHGGFHJIIGIHHGIEHIJGHJGHEGIGGCGGHEHIIJIIIGJ
@7327715/1
ccagcaagttcttggctgccgaatgtttggcgtc
+7327715/1
CCCFFFFFFHHHHJJJJJJIICFHIFHIIJIID?
@5273057/1
tttaccattcgtcttatcgatgcattgaaacgcaaactgacgtttacttt
+5273057/1
CCCFFFDFHHHHGGIEGGGJJJJJIJIJIJIJIIIIIIIIHIGGGIJIJJ
@5274386/1
tttacttcatttgaatctatggaagttcgtattattcctcgaaatcaata
+5274386/1
?@=1BDFFBFHFFGHHIIBGIGHGCAFFGGGHGIEGIGIIIIIIIIIHEH
@7331784/1
ccagcctcgaatggccgattgataaaatccgtgatacatttccatgcctt
+7331784/1
BC@DDFFFHGHHHJIJJHIIJIJJJJJIJJJGHHHIJJJFIJIIJIJJJJ
@7334217/1
ccagctccgacgtactatgcccatttagctgcggccagaggcaaagtcta
+7334217/1
@@@AFFFFGHHHFGHJJJIJJJJJIGGGGHGIGIIEGHIF=DGFD@EGEH
@7844824/1
cggaaatctactgacagagaggttatccttgggggaagaagccaaattgc
+7844824/1
@<7BDFDDHHHFHGGGIHIFHGCCHHHGGGGEEBEF@FCCGHIIIIIGBF
@7845581/1
cggaaatttatgttactattggaatatcgttcctttggaaaatattggaa
+7845581/1
@@@BDDDDH>D>CFCF@EEGHGBH3<A3ACGCGGHIBGBFEHBDAHCGDH
@7846297/1
cggaaccggaagatcgaagaaagacgccaaacattcggcagccaagaact
+7846297/1
@@@1DDFFFCHHGIIIIIFGHIIGIIIIIIIIIIIIIIIIIIIIIEGGHF
@7846460/1
cggaacgcccggagcggctgatatcaccaatctggtggtgacatcgttcg
+7846460/1
CC@FFFFFHHFHHGIGHIIIFGEGGGIHEGA@FFE;CG;DDE>?CE;BDD
@3225071/1
ctgcataaatggatgtgtaatatgcgtgtccacgcaagtacctgctggaa
+3225071/1
CCCDFFFFHHHHHJJGIIGJJJJJJIIJJJJJIJJJIIDGIJIIIJJIIH
@1648986/1
cagaattacaggaaatggataattataggattggatctatgactgtgtat
+1648986/1
@;=ADDDFAFDHDGEGHIHHIIIIIIIIIGHIIHIIIIII<FGHGBHDGH
@2689534/1
ctacgctgttgttgtggtccacccctttgttgcccgtttgccga
+2689534/1
@@@FFFFDHHHFFEGGHEHGGGG<AAHGEIE;BDE:0BDCFGG0
@6311442/1
attcgagcagcatgcaagagagtccaaagagaaggttatgaaccggcaat
+6311442/1
BC@DFFFFHHGFH<GGIEHIHIGIIJJGIJJJJJIIJJDIIJJIJIGGDG
@2689985/1
ctacggattcaaagacatctcctaaggctttgggaacttctacatcttct
+2689985/1
@@?DDDBDHHHGGIIDIIFHHGBHDEBFCHGGIIEGGHFHIIIIIIIIIG
@6821958/1
caatgtttgaatgatgattatataacgag
+6821958/1
@@@DDDDDFAHHHFH>F@EAHEHGIIFA8
@5282099/1
tttatatagtgccccgatgatatgatatgtatttattatattgtgaaaag
+5282099/1
?=?BDFFFHFHFHIJHFFGHGGHHGHDEB?<EGGEDFEBB?FA9?9DGCB
@6825741/1
caattaatagaaaaatgacagaaggacagacaagaaacatgataagatat
+6825741/1
=B@4=BDFHHHHHJJJJIJJJJJJIJJJJJJJJJJJJJJJIJJIJJIIGI
@3228952/1
ctgcatttattacttcaagcaaagcttctataactggtatagctttagga
+3228952/1
@@1ABDFFDFHHHIIGGGIIIJIIJJJIJGGIGIJJIEHIJJJJJJHGII
@4766504/1
gttgttgggtgactccagaagatgatggtatataagatgcaggaattgga
+4766504/1
=B1=BDEFHFHGGJGIGGIIIGHIIJJJ?EGGIIJIJJIJIJF;FHIJID
@5788002/1
aattgaagttcgtgttatttcctcgaaatcaataatgcaatgtgtttaaa
+5788002/1
BB=DDFFFHHHHHIJJJJJJJJJJJJJJJJJJJJJJJJIJJJHIIIJJJH
@3232446/1
ctgccatccaacttgttggtgaagcgtatcgaactacggccgaatttt
+3232446/1
@@@ADFFFHHGFHJIIGGIJJIEHGIIIIIJDIGIIFHHIHDAEDCEH
@5794161/1
aatttctcaagggcacacggcaacaaaaagtgataatggatacaaatttg
+5794161/1
@BBDDDFFHHHHHGIGIJJJJJJJJJJJJJDFGHIJJJHJIIJJJJJJJJ
@5794627/1
aatttgaacagttaccatctactatcagagatcgaatgtgtgcagaatca
+5794627/1
=?1=A??DFADAFBHGIBH<EFHE<CHHCGG<EBG?F?:D?DHHGG@BFF
@2181808/1
ccggaaaatgctcgaaaactcaattggcgcacattcagcaggttttttaa
+2181808/1
BCCFDFFFGHHGHGGHJJIJJJIJJJIJJIGGJJJJJJIIIJ8BFHIJGH
@4247944/1
ggattgttcgctagcgatctcctgcaagaactgaacaaagttgaagtcct
+4247944/1
B@<DFFDFHHHHHJJJGIIIJJIGIJJJJIJJJIIJIJHJHHEEGIFHIJ
@2699816/1
ctactgtacaactgtttacctgtgtatgataaataaacttttttcgggtt
+2699816/1
CC@FFFDDHHHHHJIJJGJJJJIIJJIGJJJJJJJJIIJJJJJJJIIIGH
@2187201/1
ccggagcggctgatatcaccaatcaggtggtgacatcgttcgatgacaaa
+2187201/1
@@@1BDDDFDFFD<E99?@GBGAFFDG?FF?D9<DDFDBFCFC@C@AEEI
@1663457/1
cagagatcgaatgtgtgcagaatcagcactgaatcaaaaaattctccatc
+1663457/1
@<@7DEFFHFHHHEHEGHIJJJJGJJJJIJJJGIIIJJJJDGIIIJJJIJ
@1663458/1
cagagatcgaatgtgtgcagaatcagcactgaatcaaaaaattctccatc
+1663458/1
@C@DFDFFHHHHHDHFHHIJGGIJEHIJJIEAFG@HIJJIBGIGIGGGII
@3236968/1
ctgccgttacttcctcaagcgctggtaacgctttatcgggttctgctaag
+3236968/1
@C@<DADFHHGHHJIJGIHHIIEEFEGIIGGGIIFIGIHEBGAGIIGIAH
@2188300/1
ccggagtttattgtcgacgaaaaaagag
+2188300/1
@@@?DDADFFC?AEGGHID<GHIIGEEG
@3238298/1
ctgcctgtagtttgatattgggactgcaagtgcgaatatctgtagtcgaa
+3238298/1
@@@?DDD?CFADBG><@FEEEEAC;FHHHIC?FH<@GIIHFGIIBBD?BF
@3238918/1
ctgccttctacatttgcgagtgacgaagagttggccactaaactgggcag
+3238918/1
@C@FFDFFHFHHGJJGIAAGFHGIIDGHBGFFHJFI@FFHIJJIGGIEGE
@7864317/1
cggagttttgcctgttccgtagcagacggccactggcaaagtggatagct
+7864317/1
@@@<DBDAHFHHHIIBFHIGGG=HGHGGDGHIIEGIIIGHI9BBFBG@D<
@7864318/1
cggagttttgcctgttccgtagcagacggccactggcaaagtggatagct
+7864318/1
@C@DFDFFHHHHHIGAEGAGHEGHHGGGGIIHEIIIIIJJJ8?BFGHHIC
@2192556/1
ccggccgagtgcatcatggtcatgttttgggactccatgtcgagcttttc
+2192556/1
CC@FFFFFHCFFHIJJHIJHIJJJIGJJJDIIIJJJJJJIIJIJIJJJJI
@634403/1
ataaagtatgtgttcaccaagagaagaaagctatacagtagtcaaatttg
+634403/1
CCCDFFDEHHHHGIJJJJJJJJJJJJJJJJJJJIIIJJGIGIIGIJJJJJ
@2192874/1
ccggcgatggttcttcaagagctggcaataaagaaaggctttcaatcacc
+2192874/1
CCCFFFFFHHFHHIJJJIGIJJJJJJJIJJJJJJJJJIJJJJJIIJJJII
@4774091/1
gtttaaatttttgtcgagtcaaaagcgaagaatatttgaaaatttctaat
+4774091/1
@@@DADDDDHHF@;E@?F:CHFGEHD?E@DG?DFIIICIIIIIIIIGGCF
@7869379/1
cggcaacaaaaagtgataatggatacaaatttgactactgtatagctttc
+7869379/1
@@@7DDFFHHHHHCGGGGIIIIIGIIIIIIIIGHIIIIIIGIIIGIIIIE
@5298661/1
tttccttgttgtccagaaacgtcatcatactagacttttcccattgaatc
+5298661/1
BB:=DDFFFHDHHJJJJJJJJHIIJJJJJJJJJJJJJJJJJJJIJJIJJJ
@115474/1
aaaatgtcaaatcatgtcaagaccccggcgatggttcttcaagagctgg
+115474/1
@;??;ADDHHDFHHIIIICC@CH>FEHBG6@6@D<??=888BCCAFA@@
@115475/1
aaaatgtcaaatcatgtcaagaccccggcgatggttcttcaagagctggc
+115475/1
@@;ADFDFHHHHHIIIIIIIIIIHIIIIIIIABE3BB=BBBF=C2=@CEE
@6842532/1
cacaaaattcgttctacatatgaaacatgtcagttatatattcaccttta
+6842532/1
@@CFFFFFGFHHHJIGHEGIGEEIGID<GFFIIGIAGHGGGHEH@DFEGF
@3764471/1
cttttatgaatcgtgataacatgcataaaatataataaaaatttatagtt
+3764471/1
@C@DFDFDBCCFBA@EC@EHIDHIGH@HHIBEFGHBGIIIIEGDDHIBFH
@2714042/1
ctagactataacatcttctaagtaatgtattttctacttcattatattca
+2714042/1
@C?DDDDDHHGDHHGHGGIJJJIJGIJHIJJJJIJJJJJJJJJIIJJJJI
@4267941/1
ggccgatttgcagactctcagcttcaacgccaaggacttcaacttcgttc
+4267941/1
@@@;DDDFHHFHFEHIGGIGHIJJJJII1CFHIGHIJJJJGIJHGHGFGI
@7348460/1
ccaggagttgctgagccgtcgcggcatcactcccaaatacgaactggtcc
+7348460/1
@C@ADDDDFFFDFDEHHIHIIDCG0D@B<DFEHH;CG7@CA;@A=9A?>C
@3250161/1
ctgctacggattcaaagacatctcctaaggctttgggaacttctacatct
+3250161/1
?@@DDDFFDCCFFHGIJIJIJJIIJJIJJIJJJIGCEGGEGGIGJGIIII
@1135744/1
caaaaaacgccaagtgatacattagttttctactttccttaacaaacccc
+1135744/1
C@@FFFFFHGGHHECEHIGHGIFHJDBGIIJ>GGFGIGGGIIGIEGGGII
@3767359/1
cttttccggaaaatgctcgaaaactcaattggcgcacattcagcaggttt
+3767359/1
@@@DDBD?C@FDFE<?<F;FGIEE<EDG@FBFF<<DFDFIE<@@BBF8@C
@5304196/1
tttcgttccatttatcaaggttttcaaactgttaaaaaacctgctgaatg
+5304196/1
?@?DD;DDFH?FF<?G:ADDGHCIGGEHGB?AHA99EHA@?FDFCDH???
@3252260/1
ctgctatgtgagttgtctgagtacgatgaccgataagactgagagcagtc
+3252260/1
@@@FFDFFFFHHFHHHIDHIGEDEC;FHJJGFDBFBA@BADCECGC@GB>
@120963/1
aaaatttcaaattgttcaggtaaaatcttgcttcatgattgaaaatttgc
+120963/1
BCCDFFFFHHFGHJIIIIJJIIJJJJJJJJJJJJJJJGIIJJJIJJJJJJ
@3770904/1
cttttgagctattgcgatattttttcggaaaaaagtgagtttaggatatc
+3770904/1
@C@FFDDDFBH?D>EH?EEDHBHAGGH:CFHHIE@?8CAFHGHAFFFGIC
@2718820/1
ctagattctgtttgacattagaagagtaaacgtcagtttgcgtttcaatg
+2718820/1
CCCFFFFFHGFHHIIJJJJJJJJIIIFHHHIJGIJJFGIIJIGIJJIJJJ
@121208/1
aaaatttctaatattgcgatatttttttatcgatctggcttcaatgtttg
+121208/1
BB@;DEFFHHHHHJJJJJJJJIJJJJJJJJJIGIJJJIJJJJJIIJHIJJ
@643949/1
ataacaatagattcgattatagagtaagagtagccggagtggaagcaact
+643949/1
@C@FFFFFHHHHHJJIIJJIJJJJHHJJJJHHIJJJJEIFHIJJJJJJJI
@1680505/1
cagatgttggtccgccacactgtagagaattcacttatgaatgtggcata
+1680505/1
@@@=??DBADFFHE@F?FHIHIAHDAFGGGHCGII4?<:0:?D9BFE9DB
@1680506/1
cagatgttggtccgccacactgtagagaattcacttatgaatgtggcata
+1680506/1
CCCFFDFFGFFHFHIJAFHIIIHGIIGIGJGIIJJJJJIIIIJGGGIIJI
@3253509/1
ctgctcatcatgccctcgagtacctcaaaatcatgaccaaaaag
+3253509/1
@@@7BDDDFFHHDGIII<CF:<EFH<E@C@EBF4?F<FDBDFGG
@4782582/1
gtttaatttcgttccatttatcaaggttttcaaactgttaaaaaacctgc
+4782582/1
B:BDDDFFHGHGHJJIJJJJJIJJJIFHHJJJIJJJJJJIIJJIJJIJJJ
@6850659/1
cacaaattatgtcaaattttgacattatgtaacatgtgtgcttaagtggc
+6850659/1
@@;DDDDFAFBBAEFEHGFEAFCGH<FHEFFHHD<EFHHHIIGHI@DBDC
@1145228/1
caaaaacgtatgacaaaactatagagaaaccagaattacaggaaatggat
+1145228/1
CCCFFFFFDHHHFIJJJJJJJIJIJJJJJJIIJJIIEIIFIIGIIIGIGI
@4784597/1
gtttactaatctgctttgagcaaccagtaccagttgcttccactccggct
+4784597/1
=::AADDFHFFFDGHIJ?CGIJJJJIIEHHIJIGIJJJIJJJJJIJGIIG
@6852378/1
cacaacagactggtcccacacaacagactggtccaacacaacagactggt
+6852378/1
CCCFFFFDDHHHHGIJJJJGIJJJJJJJJIJEHJJJJIJJJJFGIJJJIF
@7364989/1
ccagttcgtatttgggagtgatgccgcgacggctcagcaactcctggagg
+7364989/1
BC@DDFFFDFHHHJJJEHCGIJJJJJIJJIIHFIJJGJIHHHHFFFFFED
@6339134/1
attgatttaattttgacatgttagaatgccctattgaaaaccttgtagtg
+6339134/1
BBCFBDFFHHHHHIGIIGJGHIJHJGJGIIJIJJIGGGGIIIGIHHHIGE
@3259522/1
ctgctggtcagttgcagacatggctgctactagaaacatgagtttagacg
+3259522/1
@@@ABDDBD?F?DDEDHIGHGGGEHEGHEHIDD@EGD>::CFDBG4:BBD
@3781405/1
cttttttttagaataacattgacattctataaagacgttagagagg
+3781405/1
::?=:BDDHB;DH9CG???F<DG@DGBG>DFHIBFCGBHECHCGDC
@3784081/1
gaaaaaagtttatttatcatacacaggtaaacagttgtacagtagaggat
+3784081/1
@@@FFFFFHGHHHJJJJJJJJJJJJJJEGHJJJIIJJIGIIJFGHGIJJJ
@5315409/1
tttgatgcaaagtatagaggttgtacccaaacttttcgggg
+5315409/1
@@@7DDDDHFFHHGGG>FGIGGGIGIIIIIDGAGIAE?8:?
@1692113/1
cagcactattgacactaagaaatcacagagccccgggcccagatggcatt
+1692113/1
CC@FFFFFHHHHHIJJJJJJJJJJJJJHIIIJJJIIIGIJIIJJJJJIJJ
@6342375/1
attgcgatattttttcggaaaaaagtgagtttaggatatcttacgttctg
+6342375/1
BB?DFFFFHHHHHJJJJJJJJJJJJHIIJIIJIJJJJJIJJJJJIHIIII
@135334/1
aaacacacatagtacctctccacaaaaagggaaataaacaaggatgtaag
+135334/1
B@CFDDDFHHHHDHJJJJIJJJJJJIJJIJJHIJJJJJJJJJJJJIHIIJ
@1154197/1
caaaaagtgaacagctatcgatacacagtcatagatccaatcctataatt
+1154197/1
@@;ADDFEHHHHGIJIJIGGIJJIIIIIIIEHGIGGIIGEHIJIJJJJIG
@1154247/1
caaaaagtgataatggatacaaatttgactactgtatagctttcttctct
+1154247/1
@C@FFFFADDHBFI@EGFEFFGIEGHIFHIGHGIFGGHIGIIIEIIDCHH
@1694483/1
cagcaggttttttaacagtttgaaaaccttgataaatggaacgaaattaa
+1694483/1
CCCFFFF=DHHHHGIGFBEHHGIHGJIIGGDGIGIJGIJGIIFIGIGIGI
@5318281/1
tttgcctgttccgtagcagacggccactggcaaagtggatagctgcacca
+5318281/1
:11:4ADDDFFDHHHIIA?FHGIIIIIIIIIIGGG?BDGGGHFGEEDCHI
@657139/1
ataatagtgtattacctctaaagctatctactcgttatataatcatcatt
+657139/1
@@@B;DDAF=CFFIB>GGEHGIGDAHIII@FFHB<EB??CFHHHHIDHIE
@7369887/1
ccatagattcaaatgaagtaaacaacatacgtttttcatttaaaatgaac
+7369887/1
CCCFFFFFHHHHHJJIIJHJIJJJJJJJJJJHHJJJJJJJJJJJJJIJJI
@659013/1
ataatattgatgattataattaataactagtgcctaataatagtgtatta
+659013/1
@B@FFFFFGHFHHJJJJJGJIJIJJJJJJEHJJJJIIJJIIJJGHIIJGI
@659017/1
ataatattgatttatcaggactatatatgacccccatcgagcaacaaatg
+659017/1
@=?DDEFFHHHHHJJJJJJJJJJJJJJJJJJJJJJJIJJJJJJJJJIJJI
@2214444/1
ccggtttgttctgaaacaaacatcactgtgatgaaaaa
+2214444/1
@@@@=DD?CF<B?AGHBFHIE>DBAEHFFGHC9@FHGE
@4793187/1
gtttcagaacaaaccgggaaaagtattatgagaatatgaaatttaaa
+4793187/1
BBBFFFFFHHHHHIJJJJHHJJJEFIIIJJIJJJJIJIJJJJJJJJJ
@140246/1
aaacatctgaaaagaaggggtttgttaaggaaagtagaaaactaatgtat
+140246/1
CCCFFFFFHHHHHJIJJJJJGHIIIIJJJJJJJJHHIJJJJJJJJJJFIJ
@664088/1
ataattatataatatatcctcaaactagggaagacttatctcatccaact
+664088/1
::1:???BF8FFHCHIIIC<@FCHHFHH@FGGIECAGGG4CF<?DF<FHA
@1166312/1
caaaaatttaaacacattgcattattaatttcgaggaaataatacgaact
+1166312/1
CCCFFFFFHHHHHJJJJJJJJJJJJJJIJJJJJHJIJJJJIJJJJIIJJI
@1166313/1
caaaaatttaaacacattgcattattgatttcgaggaaataatacgaact
+1166313/1
@@@FBDFFHDF?AFBDEFGGEIIGIFAFBC<?FGACFEFGIIIGGHCHGH
@1166314/1
caaaaatttaaacacattgcattattgatttcgaggaaataatacgaact
+1166314/1
BC;DDFFFHHHHHJJJJJJJJJJJJJJJIIGIIJJJJGIJIIIJJJIJJJ
@4295414/1
gggagcatttatttgatgcaaagtatagaggttgtacccaaacttttcgg
+4295414/1
CCCFFFFFHHGHHJHHGIFGIGHAEHIIIIJIIJHIJJFIIJFJJGGHIH
@6865615/1
cacacacgcatttttaaatttaaaaatttattcaagtcaaaaataatatg
+6865615/1
CCCDFFFFHHHHHJJJJJJJJJJJJIJJJJJJJJIJIJJJJJJGIJJJJJ
@6865616/1
cacacacgcatttttaaatttaaaaatttattcaagtcaaaaataatatg
+6865616/1
CCCFFFFFHHHHHJJJJJJJJIJIJJJIJJJJJJGJGIJJJJJJJJJIJJ
@4799959/1
gtttgaaaaccttgataaatggaacgaaattaaacacgctgagaaagcta
+4799959/1
1:=ABDDDFAFFFGEGCB<E?3CFHGGGIIEGICEHI>6G>FGFHCEF?F
@2219833/1
ccgtcctcttctagcagctttaatgcattgtatgcagcatcatgtttact
+2219833/1
@@<DDDDDHFH8FFB<FGCHHHGGHGEHIG@FH9ED>FEEHIIIIHIIBH
@2744389/1
ctataccttcatctgttaacttcgtagctcctttaaaagacatttgtgct
+2744389/1
@@;ADDFFHHHHGIGIIFHJJJJJJIJIJJJJJJIJIJIIIJJJJJIIJJ
@3799196/1
gaaaaattgcaaacattaacgattcgggaaataaaatcggatgaagaccc
+3799196/1
@CC1BDEFGHDFFGIJGIJICEHGHIGGIIIJJIIJCHGEHGGEIEGIII
@7895696/1
cggcttatcactatgatgttgatttggtaccagataccccgaaaaagttt
+7895696/1
@@@DDA;D?DF<:CG:<<<AA<FHIAFGFC9AEFFFFIIIIFFBGIIIII
@3275286/1
ctggaacgtttaaatttctgtcatgagaatctcttggattcaatgggaaa
+3275286/1
CC@FFDDFAFD?HIBBG@H@HHGHG@FEHIIIGCHHGAHGIIIGIIIBCG
@5837274/1
acctttttcactcaaccatagctttctcagcgtgttt
+5837274/1
?<<;BDBD3AF?CAFGB?<FGEEHAB<CAHD@E@:?C
@2748591/1
ctatcctccacctacacaagctcaatacaatccccacattccaccccaat
+2748591/1
@@@=DDEFHHHHHJJJIGGGJIIJIJJJIJJJJJJJJIIJJJIJJJJGII
@7380454/1
ccattatgttttactaatttttcaataaagtacactttatttaagaacag
+7380454/1
@@;DDDFFFDDDDDHGIGHGIIGEEHGHIEADF<FHIIIHIIIGGIIIII
@1174164/1
caaaactgttgcgactagcacaacaaaaaagatggcgaaacaattagcag
+1174164/1
CC@FFFFDFFFFDGIJIGIIJIJJJJIEHGGGGFDB@FGIHIGHIIIGHE
@1705907/1
cagcgcttgaggaagtaacggcagcactattgacactaagaaatcac
+1705907/1
CCCFFFFFHHHHGJJEGIJJIJJJJDHDFIIECGDGDHIGGIJGIGG
@153428/1
aaacgttccagcaggtacttgcgtggacacgcatattacacatccattta
+153428/1
@C@DFDEFHHHHHJJGIJJJIJJGHGIJIJIIJJJJJJJJJIJJJJJJJJ
@7901520/1
cgggacatgcacatctcttggagccagccaatgggattgcccatcacttt
+7901520/1
?@<=AD?DFAFF?EH>F<F@B3?@EAEGI;GFGII;BFEBHIGHIIE<DE
@2229488/1
cctaaactcacttttttccgaaaaaatatcgcaatagctcaaaagggaac
+2229488/1
CCCFFFFFHFHHHJJJJHJJJJJIJJGIJJIIJJIIGICHJJJJIJJJII
@3806379/1
gaaaagcccagaagaacgttcgactttcacttcattctatcggcctttct
+3806379/1
CCCFFFFFHHGHHIJJJFGGGIJJJIIHIIJGGCGIJJIEDBDHGHJIII
@2753568/1
ctatggttgagtgaaaaaggtgggaaatgttgactgttgtagctgattaa
+2753568/1
?@?4ADADFFHCFGIJJJIICGHIIIJGIHIIGHIJIIGGGHIIIAGHGH
@4811128/1
gtttgtctgccccaagtgggttgttgttgttgaggaggagcagactgctg
+4811128/1
CBCFFFFFHHHHHIIJHIIJEFGEHHGIGHGGEHIAHI?FDGGGGIJIII
@1182018/1
caaaagggaacaatttttgtcgagttattgatttcgaggaataatacgaa
+1182018/1
CCCFFFFFGHHHHJJJJJJIIJJJCGHIGIJIJJJIIJIIJJJJJJJIJG
@3808795/1
gaaaagtatcatgagttttgtgattctccgaagagtatgtctcgaaagac
+3808795/1
@@@DD;22=BFFFBGAFFHEIIFF>FH@AF@8CFGCFFCDCDE>?;DFA?
@3808958/1
gaaaagtcacgagaatttgaaaagcgagcttcatgatcccctgaaaaata
+3808958/1
B@BFFFFFHHHHHGIHIJJJJJJJIIJJJJJJIIJIJJJJJIJIJIIJIJ
@2756015/1
ctattatacaaaaacaatgtgaattagatgctggtgcagctataccttca
+2756015/1
CCCFFFFFHHHHHJGJJIEHHGJJJIIIJJJJJJCGGIIIJJJIJJJJIG
@6366813/1
atttaactgaaatatagaatacaccccttaatcagctacaacagtcaaca
+6366813/1
@@@FDDEFGHHHGJJIIIJJGIJJGHEIGHEIIGC@CGGHHIGHGIJIJI
@685555/1
atagctttagaggtaatacactattattaggcactagttattaattataa
+685555/1
<@@DDDDDAHFFHCDGHGGGEBHIIGGGIIIECEEHGGGIGIJIJGHIJH
@7395875/1
cccaacttggtaatcttagtgtctttcagtcccgaataccgattctcagc
+7395875/1
B@C?DDDFHGDHHGIJJIJGIFHHJJIIJHIJIIIIHIJJJIJJJIJJJI
@3814940/1
gaaaattcaagatccagtgtttaaggaactatcagatgttggtccgccac
+3814940/1
CCCFFFFFHHHHHJJIGCFHHIIIJJJJJJJJIJIHIJIJIIIJIIIIJI
@3814941/1
gaaaattcaagatccagtgtttaaggaactatcagatgttggtccgccac
+3814941/1
CCCFFFFFHHHHHJJJJIIJJJJJJJJJJJJJJIJIJJJJJJJJJJJJIJ
@6888679/1
cacatctcggatcttgctactaatattcgattcgataggtgctttgtctg
+6888679/1
C@@FFFFFHHFFHIJIJJJIJJJJIJJJJJJJJJJJJJJFGIJJJIIIJJ
@6888680/1
cacatctcggatcttgctactaatattcgattcgataggtgctttgtctg
+6888680/1
CCCFFFFFHGFHHJJIJJJJJJJJJJJJJJJJJJJJJJJGHIJJJJJJJJ
@7397174/1
cccaaggataacctctctgtcggtagatttccgtgaagtggtccgtgccc
+7397174/1
CC@DFFFFHHHGHIJJJIHGIII<CFFGIJGIEBFFHG:BG?DHEGHGGH
@6890697/1
cacattatgaaattactcatagtgtcaccggaactcataacaatagattc
+6890697/1
@@CDFFFFFHHDDGIJGIHHGEJHJGGIIIJJJIJJJICBFGFHIJIJJJ
@2246425/1
cctcacattcggtctctacaaccaggtacaattcttctactaaagaatgt
+2246425/1
@C<DFFBDHFAHADDFFDDHHFIGEIACECGBHEGHED<FCFIHBBHBDD
@695512/1
atatcgtttaacttttccagcatttctcttgctgctaattgtttcgccat
+695512/1
@??DDBDDFHFFHIAGEHIIFIHIIIHHIIBHHBGIEIIGEEHIIEGG=G
@4827321/1
gttttgtgattctccgaagagtatgtctc
+4827321/1
=:1ADBBD:CD?A@E:8?@3A<CE>CFEE
@7928415/1
cggtattcgggactgaaagacactaagattaccaagttgggcaaccagca
+7928415/1
?@<4AADDHHHDHIIGIIIIIIIIIIIIIIIIIIIIFGGGIIIIIIIIII
@1198724/1
caaaattcggcaaaccagaaaaattggctgatggaaggagagttagagtt
+1198724/1
CCCFFFFFHHGHHIJJJJIIGJJJIIIJIIIJIJFEHIGIJJBFGGHICF
@7410416/1
cccacacaacagactggtcccacacaacagactggtcccacacaagggca
+7410416/1
@@@;DDFFHHHCBHIJJGHJJJJJJJJJJIIJJJJGHIJIJJJJIIGIIJ
@3827121/1
gaaagactttgactttttactatttttgtatgcacaaaattcgttctaca
+3827121/1
@@CFFDFFHHHFFIIJJJJGIIIIIJJIJIIIGIJJGICHJGIIIGGJDE
@1201790/1
caaaattttgcaaattatgtggcattttgacatttatgtgacataatttg
+1201790/1
@?8DDDDDHHFHHIADBF<?CFGGIIIICHIIIIFGIEECGHIIIIIIII
@4833590/1
gttttttcttcgatgtccacgtaggttacctcgaaggattgttcgctagc
+4833590/1
B?BBDFFFHHGHHJIEHIIIIGIJJJJIJJJJJJJIIJJJJIIJGIIIGI
@5870631/1
agaacaaccattctgtacaattggtgacagaaatatggacatcaagaaat
+5870631/1
@C@FFFFFHHHHHJJIIJJJJJJJFHHIIJJIJJJJIJJJGJIIJIJJJI
@7413829/1
cccacctttttcactcaaccatagctttctcagcgtg
+7413829/1
@@@ADDDDHFFF4ABA<FEGG>?CA?HH@BGDGB@CC
@4835296/1
taaaaaagcaggaaaagcccagaagaacgttcgactttcacttcattcta
+4835296/1
;;?BDADD?DH??GHGG@FHFHGHGE;FDDE8?@D=D<>84?<=BBB>F9
@5351182/1
ttttgataaacaaccaaacctagaggaacatcctggtccaagtcctaacg
+5351182/1
BB:DDFFFHHHHHJJJJJJJJJJIJJJIJJJJJJJJHIJIJJJIJJJJJJ
@699343/1
atattatctatcgatactgaatgtaattttttatatagtgccccgatgat
+699343/1
CCCFFFFFHHHHHIIJJJJJJJJIJJJJJJJJJJJJJJFGHIIII@FGBD
@2783505/1
ctcaacagctcaatccacctgaggttcagcctcaacccattacacaagac
+2783505/1
CCCFFDDDHFHHHJJJIGJIIGIIEGHIGHGIIIJJGGGIIIIJIJEEHH
@2783506/1
ctcaacagctcaatccatctgagattcagcctcaacctattccacaagac
+2783506/1
?@@BDBDBFDFFDFHGIEGDBH@<A<<FCB;BB?BE8?FHGHGHGHIG@B
@2257365/1
cctctatactttgcatcaaataaatgctcccttttcacaatataataaat
+2257365/1
CC@FFFFFHHGHHJJGIJIJIJJJJJJJJJJIJJJJJIJJJJIJJJJJII
@2258015/1
cctctctaacgtctttatagaatgtcaatgttattctaaaaagaagactg
+2258015/1
@CCDDDFFHHGHHGIJEHGIIJIIFHIJIGHIIJJGIJJJIJJIJJJJJE
@5357287/1
ttttgtcatacgtttttgaggcagcaaatttctcaagggcacacggcaac
+5357287/1
@CCFFEFFHHHHFHIJJGEHIIIJJIIJJJJEGGGHIJIFIJJJGGIJJJ
@2786779/1
ctcaacctggatcaatatatgctctacgcccacggatcagatctttgcca
+2786779/1
@?@BBEFFHFHHHJIJJIIJIEIJJGIGGIIJIJIJIJDGGHIJGDHGII
@1210347/1
caaaccagaggttggaatttttgggagatacggtgctgcagttgatagct
+1210347/1
CCCFFFDFHGGFFIJCGIGGIJGBA?;GHICHIIGBHGIIJIIIBHIJJI
@2261030/1
cctgaacctggaaaagcaggtcgcaaaatacccgtagaaacgaatcatct
+2261030/1
BBBABDDFFFHFHJJHIGHICHGIJJJJIJJJJIGIIIJJJGIB;@@4==
@5358859/1
tttttaaatttaaaaatgcgtgtgtgcaggtatatttatcacatcattcg
+5358859/1
=@@4AADFFHHAHHIJGGEGGGEFCFHIJJCGHGIJJIJIJJIIGGIIHG
@1213039/1
caaacgacgacattgagcaacttacgtattttctatgtcacatgttcact
+1213039/1
CCCFFFFFHHHHHJIJJIJJJJJIIJHIJJJJJJJJJGGJJJJIGIJJJJ
@7939062/1
cgtaaagtgaccaaagcaaagacgcaataagtgatacaagaaaatataca
+7939062/1
?11BDDDDDDDDDIIIDII3FEEEIIIIIII4CDEEIIEEDIIIIIIIII
@7939063/1
cgtaaagtgaccaaagcaaagacgcaataagtgatacaagaaaatataca
+7939063/1
?@:?DDDD>DFDFEDAAD;EHCFB8DGI<DB1?DHGHIIE@GHIIE>FHI
@7939064/1
cgtaaagtgaccaaagcaaagacgcaataagtgatacaagaaaatataca
+7939064/1
?@:ADDFAFHHHGJJGIJJJGIGIGIIIEHGCFHFGIJIIJJIGIJJIJI
@4335417/1
ggtcaatgttttttcttcgatgtccacgtaggttacctcgaaggattgtt
+4335417/1
BC@DFFFFHHHHHJIJJIJJGIJJJIJGGEGIGHIIJIGHBHGIJICHGI
@1215574/1
caaactacgaagatttttctgatagtgaatcagatatgtatgatga
+1215574/1
BCC;DFFFHHHHHJJJJJJJJIJJJHIJJJJJJJJJJJFIGJJIJJ
@3313316/1
ctggattttaaatctttcatattccctatttaaattttgtaaatccacat
+3313316/1
??<1A?DDHBHFBFHDAGHGGHIHGGIIGHHIGAHIIIIDFDHIIIIGEH
@3313317/1
ctggattttaaatctttcatattccctatttaaattttgtaaatccacat
+3313317/1
@?1;B:DDH>FHDHEGBDCBFHEAHIHGHHIFIFHIGIGGGIEHCHGGGC
@2790035/1
ctcaagaaatggcctccatgccgagcaagactcccgtcagcgtcctccag
+2790035/1
BCCDFFFFHHHHHJJJJJJJJJJJJJJJJJJJJJJIGJJJIJHGJIJJJJ
@5363150/1
tttttcaataaagtacactttatttaagaacaaacaggggagaaaagtca
+5363150/1
BCCFFDDFGFHHFCGHGIIJJIJJJJJJJJJJJJJJJJJJJJIJJJJIJJ
@6390130/1
atttattattagagtgtcctcgtgaggaagaggaatttgaacagttacca
+6390130/1
@C@DDEFFGGHHGIEEGGIGEG@CCFG@FGBDG>FDGHB?DGBB?FGGHI
@6390131/1
atttattattagagtgtcctcgtgaggaagaggaatttgaacagttacca
+6390131/1
BBCDDFFFHHHHHJGHHIJJJJGIIIJIIIIJJIJJJJJJJJJJIJJJJJ
@5366832/1
tttttgtggagaggtactatgtgtgtttggctagattctgtttgacattc
+5366832/1
B@=DDFEFHHFBHIGGIJIIJJJHGGGEIIIGIJJDIIIIJJIJIJHHHG
@189625/1
aaagctatctactcgttatataatcatcattcaaacattgaagcc
+189625/1
@?@BDEFFHHHGHIIGIIIIIIIIIIIIIICHIIIIIIIIIIIII
@1220351/1
caaacttttcggggtgcaatcttcttttccggaaaatgctcgaaaactca
+1220351/1
CCCFFFFFHHHHHI1CBDGFGIJJJJJIGIHJFHHJGGIIIIEIIJIJJJ
@2794107/1
ctcaagggcacacggcaacaaaaagtgataatggatacaaatttgactac
+2794107/1
BB@DFFFFHHHHHJJJJJJJJJJJJCGCHIIFEGIJIJJJJJIJIJJJJI
@4346797/1
ggtgtttgttgtctaccccatgcagcttgttgttgagatgtaggagctgg
+4346797/1
BB1ABDFFHHHHHJJJJJJJJHJHIIJJJJJIHIIGICFHIJJJIIJIIF
@6393463/1
atttatttgatgcaaagtatagaggttgtacccaaacttttcggggtgca
+6393463/1
:??44ADDHHHGHJJGGBHIIIIIIAEGFCGGGIIEIJIFDGHGHGFEGI
@5887075/1
agaatctctagtcagatttttaaacaagatagaactacagcatgatatta
+5887075/1
@@@DFDEEHHHHHJJJJJJJIJJGIJIIIJJJFEGIIJJJJJJJGIIJJJ
@3321812/1
ctggccgcagctaaatgggcatagtacgtcggagctggatagcttacgga
+3321812/1
BB1BDEFFHHHGHJJJJIJIJIJIHIJJGIIIEHGIGIGGIGJJJJIIIH
@2804248/1
ctcaatgtcgtcgtttgacatatcgttgtcatcccacaaggtacaatact
+2804248/1
@@<?DDBEHHHHHGIIBGIIGEGGHFGGHIIIGIEBGGECGDFHGIGIIH
@2806261/1
ctcaattggcgcacattcagcaggttttttaacagtttgaaaaccttgat
+2806261/1
CCCFFFFFGFHADEFHHFHIIIJJ?GHIJJ?GCBFDGIGGHJJGIIJGGH
@6913225/1
caccccttaatcagctacaacagtcaacatttcccacctttttcactcaa
+6913225/1
CCCFFFFFHHHHHJJIJJJJJJJHHHIIHIJIJJJJIJJJJJJJJJJJJI
@5899368/1
agactctcagcttcaacgccaaggacttcaactttgttcagttcttgcag
+5899368/1
@@@DDFFFHHHHGJJIIGIHIIJGGIJIGIJJIGIGGHJIIIHHIIJIIE
@1229473/1
caaagagaaggttatgaaccggcaataactttccttgttgtccagaaacg
+1229473/1
CCCFFFFFHHHFHIJJIJIJJJJJJJJJJJJJJJJJJIIJJJJJIIJJJI
@7962101/1
cgtgaatggcgccctcgatttggaccagttcgtatttgggagtgatgccg
+7962101/1
@C@ADFDDGDHHHIGGD@EGH@HFHIGIFHGGFGGHIIIIGIBFEHEHGI
@7439402/1
cccattggctggctccaagagatgtgcatgtcccgcagatggccaccacc
+7439402/1
@@@DDDDDFHHHFGBG@G@>BH4CC@FHCEGGII@@::@FHGDGCHHEHH
@5379091/1
aaaaaacattgaccaatcgccaccaatgcttggtgcagctatccactttg
+5379091/1
@@@=DDDDHHFBHGIIHD:CEGGGGHHIIIGICDAGCAGFCGIIGHGGGI
@5379092/1
aaaaaacattgaccaatcgccaccaatgcttggtgcagctatccactttg
+5379092/1
@C@DFFFFHHDGHJJJJIFCGHJJIIJIIIJIGGGHIJJJJJHJJIGGJH
@725559/1
atcacatcattcgtcgtgtaccacatctcggatcttgctactaatattcg
+725559/1
@CB?DFFFHHHHHIJJHIHHIJJJJJJJJIJFJJJJJGIIIJJJJJJJJJ
@725560/1
atcacatcattcgtcgtgtaccacatctcggatcttgctactaatattcg
+725560/1
CCCFFFFFHGHHHIJJHJGGIIJJIIJIJJJGIHIJGIIJJJJJJJJJJJ
@6404313/1
atttcttaaagatcacaggtatgatccaagtgaaatatatgaagatgatt
+6404313/1
B@BDFFFFHHHHHJJJJJJIIIJIIJJJHHFHIJJJJJIGJIJIIJJJJJ
@5902406/1
agagaatggcggctcacaagatgtggcaatccttgcaggatttaccc
+5902406/1
@@@DDDDDFFFF6<?99?D;;?1?<G=>GB<F?B43D@@CCDFFCFF
@3328697/1
ctggctccaagagatgtgcatgtcccgcagatggccaccaccattctatg
+3328697/1
CCCFFFFFHHHFFGGIFGEIIJHGJJII>EGHIJIJGJJCGIGIJJGGGG
@202965/1
aaagtgataatggatacaaatttgactactgtatagctttcttctcttgg
+202965/1
@@@DDDFFHGHHGIGIGIIIIIIEEHGGIIIFHIIGIIIIIIIIIIIIGG
@4362500/1
gtaaaagtgtgctccattggtttatcctctactgtacaactgtttacctg
+4362500/1
@@;DDFF?FADFHIHGGGIIHIIIGIIIIIGHCEGHIIIIIIHIIHIIII
@6407113/1
atttgaaaatttctaatattgcgatatttttttatcgatctggcttcaat
+6407113/1
CCCFFFFFHHHHHJHHIHIJJJJJJJJJJJJJJJIJJGIIJJJJJJJGHI
@6407627/1
atttgaacagttaccatctactatcagagatcgaatgtgtgcagaatcag
+6407627/1
@BBFDEFFHHHHHJJIIJIJJJIJIJJJJJJJDIJJJGHJGIJIJJJGIG
@5383541/1
aaaaaagcaggaaaagcccagaagaacgttcgactttcacttcattctat
+5383541/1
@C<DDFFFHHGDHJIBHIHIJIGGFFD:GGAD9FGHJJE>FHIIEHGIHG
@5907779/1
agaggttgtacccaaacttttcggggtgc
+5907779/1
@18AD:BD:FD?DHGGDHGGCHG<F>C@D
@4367420/1
gtaaaatttccaagacgctgtcaaaaacggtaaaatggaacgttttgatg
+4367420/1
@B@FFFFFHHHHHJJJJJIIJJJJJJIJJJCGIJJJJIJJIJGHIIJGIJ
@2815921/1
ctcacattctagatgaaattcagggggactatatgggaaatataaaacta
+2815921/1
@@<7DADDFFFHFDHHIG@FHIGIIIIIICIGHEGIIIIIIIEGIIIGII
@2283481/1
ccttaatcagctacaacagtcaacatttcccacctttttcactcaaccat
+2283481/1
=@@DA=BDDHHHHIIGJDGFGGIJIJJJJJJJJJJJJJJJJIJJGIJJIG
@2283482/1
ccttaatcagctacaacagtcaacatttcccacctttttcactcaaccat
+2283482/1
@@@FFFFFDGHHHJJJEHICHIIHIJJJIJJJJIIJJJJIJJJJIGIJIG
@733508/1
atcagatgttggtccgccacactgtagagaattcacttatgaatgtggca
+733508/1
CCCFFD?DDFFDHGIGHIJJJJGGEGEFGGCGIGGGIGICHJGIEGIGGI
@733509/1
atcagatgttggtccgccacactgtagagaattcacttatgaatgtggca
+733509/1
CCCFFFFFHHHHHJJJJJJIJJJJHJJIJJJJJJJJJJJIJIJIJJJJJI
@735291/1
atcagctacaacagtcaacatttcccacctttttcactcaaccatagctt
+735291/1
CCCFFFFFHHHHHJHJJJJJJJJJAHIIIIIJJJIJJJFIJJJJJJIIJJ
@5389566/1
aaaaaatattaggaatccactacaaggttttcaatagggcattctaacat
+5389566/1
CCCFFFFFHHHHHJJJJJJJJJJJJJJGIJJJIIIJIEHIIFIIJIIIJF
@2818937/1
ctcaccttacaaaataaaatacggcaaagagaagaaaggccgatagaatg
+2818937/1
:114=DDDDDDDDIIIIIIIIIIEFIEIIIIIDDIEDIIIIIIIIDIIII
@1246623/1
caaaggtaaaatcgttctagacatactttatgctcttgacatttcgttaa
+1246623/1
@@@DDFBDHHHHGIHGGHGIHGIJJJJJJIJIIIIJIEHJIJJJJIGHJJ
@3343085/1
ctgggcagctcggctgagaatcggtattcgggactgaaagacacta
+3343085/1
@@@?DBDDDBDHHIII@;9CHIIG1;CF@FGG?FFD<FHBBFEGHG
@4375517/1
gtaaagtgaccaaagcaaagacgcaataagtgatacaagaaaatatacag
+4375517/1
@@1BDD==CDFFHEBBEHIIGIIIDIHCCG1CDGCHEGGGHIIDBFGIHI
@4876057/1
taattatccatttcctgtaattctggtttctctatagttttgtcatacgt
+4876057/1
@B1DDFFFHHHHHJJJJHIHFJJJJJHHIJIJJIJIIHIJJJIJJJJJJI
@7456736/1
cccccttgttgcccgtttgccgatttaggttgtt
+7456736/1
???D1@DDDDD::C?1A;?CC<EAEE@DI<@CDD
@3868518/1
gaagaacgttcgactttcacttcattctatcggcctttcttctctttgcc
+3868518/1
B@@FFFFFHHHHHIJIJI@HHIIHJJJJJJJJJJJJJJJIJIGEFHJEGI
@3346594/1
ctgggcttttcctgcttttttagcagctttaccattcgtcttatcgatgc
+3346594/1
@@1BDDDDHH?FDAEEFHIIIEDHHIIIIIGIIIIIIIHEGHAGGGDGGI
@3346595/1
ctgggcttttcctgcttttttagcagctttaccattcgtcttatcgatgc
+3346595/1
@@;DDDDDHHBF?:A?FHIIIBCF<BEDHHEGIGGIGD@D;F9B<2?B?D
@3346596/1
ctgggcttttcctgcttttttagcagctttaccattcgtcttatcgatgc
+3346596/1
@@@FFFFFGGHGGJGEHIIJJHIIGHGGIIJJJJJFIGGIIIGIJIGIIJ
@3346597/1
ctgggcttttcctgcttttttagcagctttaccattcgtcttatcgatgc
+3346597/1
B@BFFFFFHGDBDGEHIJJJJJJIJJIJJJIJIIJJJIEHIIGJIGGIIE
@3346598/1
ctgggcttttcctgcttttttagcagctttaccattcgtcttatcgatgc
+3346598/1
CC?DFDFFHHFHAFEEHIIIIFGHDGIIIIIIIIIIIIGHIIIHIHIIII
@3346599/1
ctgggcttttcctgcttttttagcagctttaccattcgtcttatcgatgc
+3346599/1
CC@DFFFFHHHGDIIJIJJJJGGHIIJGJJIIIGIJJIJJJJIIJIDIGD
@3346600/1
ctgggcttttcctgcttttttagcagctttaccattcgtcttatcgatgc
+3346600/1
CC@FFFFFHHFHBBEBHIIJJGHIGIJJJJJJJIJJJIGHGIIJIEGJII
@745801/1
atcatgagttttgtgattctccgaagagtatgtctcgaaa
+745801/1
C@CFFFDFFHHHGHIIIIJJJJJJJJJJDGGIIJJJG3CF
@3872952/1
gaagaatatttgaaaatttctaatattgcgatatttttttatcgatctgg
+3872952/1
@@@BDFFFGHHFFGJIIIJJJIIJJIJIJJJJIIJJJJJJJIIJJJJJJI
@7460282/1
cccctacattttattttaactggtgaagtttcctctttgtcttttattaa
+7460282/1
@1=DDFFFHGHHHIJJJJJJJJJHHHJJHIJJJJJJIJJIJJJJJGIJJI
@5401086/1
aaaaaatttatacagcactactatgttaccttttggagaacaaaaagaag
+5401086/1
@C@?DDFFHHHHHIIJJIJJIJJJJJJJJIJJJJJIIIJJJIJJJJJIJI
@7996432/1
ctaaacgttaaattttaaaagcctcttaaatttaaccgaaatatagaata
+7996432/1
@=BDFFFFHHHHHJJJIJJJJIJJIJJIIJJIJJIGIJIJJIIJJIIJII
@2299119/1
cgaaaactcaattggcgcacattcagcaggttttttaacagtttgaaaac
+2299119/1
@@7DDDDDFFHFH>HCFD:DAEIGIGEABD?FHIIIIIDEDFHIIIIIIE
@2299120/1
cgaaaactcaattggcgcacattcagcaggttttttaacagtttgaaaac
+2299120/1
@@<ADDEDFFHFHGIGEBDH>GHGIGIIGI:CFGIIGIGGEBFGGFGIII
@2299121/1
cgaaaactcaattggcgcacattcagcaggttttttaacagtttgaaaac
+2299121/1
@@@:ADBDAFHFHGIFBEGHIJIJJGGIIJDHIJJJGIGHIDFHGGGIIG
@2299122/1
cgaaaactcaattggcgcacattcagcaggttttttaacagtttgaaaac
+2299122/1
CC@DFFDDHFHGGEIGFA1@@EGGIIIIII?CGHIIGIDDFBFHIFHHIH
@7996859/1
ctaaactcacttttttccgaaaaaatatcgcaatagctcaaaagggaaca
+7996859/1
BCC;DDFFHGHHHIJJIJIJIHIGHIIGIIIJIGEGHJJJJJJJJIIIII
@5402330/1
aaaaacatctggacgcgttcgacaccagctgaactgtattaccagag
+5402330/1
@@8BDFFFHGHHHJIJECFEHCEGIJIJIGIGHGGCBFHHIJIIIII
@2300964/1
cgaaaagtgaccacaagcaatgtcaaagagaaggatagcaactaatttta
+2300964/1
=@7DDADDFDFHDGGE@FAF??FFFIHH9?3?CG@9C@GEBD??F@@GGF
@2300965/1
cgaaaagtgaccacaagcaatgtcaaagagaaggatagcaactaatttta
+2300965/1
@C@FFFFDFHHHHIGIBEEHGGHIIJJIIGFHGIGCHIGGEHHIIIIIIG
@1781024/1
cataaatgccgtcctcttctagcagctttaatgcattgtatgcagcatca
+1781024/1
B@=BDFFFGHHHHJJJJJJJJJJJJJJJJJEIIIJJJJGGGJIJJIIJJI
@7467782/1
cccgaataccgattctcagccgagctgcccagtttagtggccaactcttc
+7467782/1
@7?DADDDHFDFHGGIIIHIIIIHGIGIIIGHHIIIFFHGGIGDHHIIII
@2306282/1
cgaaagacttcgactttttactatttttgtatgcacaaaattcgttctac
+2306282/1
@@7DDA?DFHDB:CBCFHIFHHBHHIIIG3CFHGIIBGHIGIIIGHEGGG
@6933263/1
cacctatcgaatcgaatattagtagcaagatccgagatgtggtacacgac
+6933263/1
CCCFFFFFGHHGHIJIJIIIIIHIIIJJJIIJJIIHGGIGHIDHGGJJIJ
@761812/1
atccatttcctgtaattctggtttctctatagttttgtcatacgtttttg
+761812/1
CC<DFFFFHHHHHGIJJJJJJIJJJJJJJJJJJJJJJIJJJIJJDHHIJJ
@6419807/1
atttgatgcaaagtatagaggttgtacccaaacttttcgg
+6419807/1
?@@ADDDDBHHFDFHDFGHFCHGD@FFEEHIIGIGEGIGB
@4890641/1
tacgaacttccatagattcaaatgaagtaaacaacatacgtttttcattt
+4890641/1
CCCFFFFFHHHHHJJIJJJJIJJJJJICHHGIJJJJIGGGGHIJJIJIJJ
@2309981/1
cgaaatgtcaagagcataaagtatgtctagaacgattttacctttgcgcg
+2309981/1
@@<DD;BBFDF<BFAFGEIIC?FHEECFGEHHBACGHGIGCD@FIAF<@?
@6423679/1
atttgctttggtggggaactttgttgttgacgttcatttcgacccgtttg
+6423679/1
BBCFFFDFHHHFHJJJBHIJJIJIJJIGGJIJJIIHJJIIJGIGIJBGHG
@7479457/1
cccgggcccagatggcattcatgcagaaccgattaagaaaggggcagaca
+7479457/1
@@@DA<ADFBDDFEGB?EHBFGCGGIIIIIB@FHHIIEIIGCHF8@EEGE
@765376/1
atccgatactccatctctaaaaaagataattctttggggtttttgacctt
+765376/1
@CCFFFFDDFDGHIJIHGIJJIJEIFIJIHIIJIIFGIJ@GGHIIJFJIG
@1270321/1
caaatctttatctttatcatttgtttgtatttcttcaactggtgtaactt
+1270321/1
@@@DFFFFHDHDDGIAHHHHJJFHIIDFHIJJJJJJJJJIIIGIGGHGIJ
@1787380/1
cataatttgtggacataaaggaaagaaaaaaatgtcaaaattttgcaaat
+1787380/1
??1ADDDFFHHGHHGIJJJJGGGGGGIIJIJGEHIGGHJGHIIIIIGHIJ
@2315245/1
cgaacgttcttctgggcttttcctgcttttttagcagctttaccattcgt
+2315245/1
?;?D;D=D??DDC:?F=FFFE<C>CEDGGFFBGDCFDDGFGIEF>FCA>F
@3889188/1
gaagtaacggcagcactattgacactaagaaatcacagagccccgggccc
+3889188/1
@@?AADDDFHHHHD;FFBHHFEHGHIIIEFHIEHIIGFGDGIIIGGGGIH
@3889189/1
gaagtaacggcagcactattgacactaagaaatcacagagccccgggccc
+3889189/1
@@CFDDFFHHHHHD@BBBHHGHIGGGGIDHHJDH<DDDAAEIIJ:@F@AE
@768636/1
atcctaaactcacttttttccgaaaaaatatcgcaatagctcaaaaggga
+768636/1
@@CFFFFFGHHHFGIJJJJJIGIJIJIEIJJJJBEHIJJCEHGHEDGEII
@6939107/1
cacctttttcactcaaccatagctttctcagcgtgtttaatttcgttcca
+6939107/1
C@CFFFFFHGHGHIJIJIJJJJJJJJJJJJJJJHDCDH<FD?D<??F?F4
@6939108/1
cacctttttcactcaaccatagctttctcagcgtgtttaatttcgttcca
+6939108/1
CCCFFFFFHHHHHJJJJJJJIJJJJIJJJIJJJFFGGIEHEGGDEFHGHE
@2316052/1
cgaacttccatagattcaaatgaag
+2316052/1
=?8B??D:C:AB<?4E:<FH<?EF<
@2316053/1
cgaacttccatagattcaaatgaagtaaacaacatacgtttttcatttaa
+2316053/1
@?@DFFFFHHHHHJJJJJJJJJJJJHHGJJJJJJJJJJIIIJJJIIJJJJ
@2316602/1
cgaagaaagacgccaaacattcggcagccaagaacttgctggatctcttg
+2316602/1
CCCFFDFFHGGGGJIJJJJJJJJJJJFIIJIJJJJJIJJJJGIIJJJJIJ
@2317351/1
cgaagaacctcttgatgttgaaagggaccttaatgcaacagttttagatg
+2317351/1
@@??DADDHBFAFEBFBEH>AFHCGIDGHIHHGAGGGIIGGIIHGBAGI>
@6428062/1
atttgtacatgaagttgtctgcccctttcttaatcggttctgcatgaatg
+6428062/1
=1:ABDDDHHHHHJGHGHHIIIJJJJIJJJJJJIJIIHIGIFIIBHIJEG
@6429956/1
atttgtggtatctgtcgatgttgccagaacgtaagatatcctaaactcac
+6429956/1
BB@4ADDFDFHHHJJJJIJIJJJJJJJJEIIHIJJJIIJJJJJIJJIIJI
@5413044/1
aaaaagggcactgatgaaatatgctgcatagtgtttacgcag
+5413044/1
;<1ABD1BDHFDFCG@ABC4:AFCBAE>@EE:C?CDBDEHCH
@1279521/1
caaattgttcaggtaaaatcttgcttcatgattgaaaatttgcaaggttt
+1279521/1
@8?ADFFFHHGHHGGIJJJIJIJIJJJJJJGJJIIJJIJIJJJJIIIHHG
@3377261/1
ctggtgttcatataatgtatccgtcgatctccatattcaggttgtcgaat
+3377261/1
B@@@BDDDHHHFHJIJIHGJIJJIJJHEHGIJIGGGIIIEIFBHHIGGGI
@1281079/1
caaatttctcaagggcacacggcaacaaaaagtgataatggatacaaatt
+1281079/1
CC@BDFFFHHHHHJJFGGJJJIJJJJJIJJIIDHGIJJJIIGIHHHIIJJ
@7489132/1
ccctaaccaccttacagattgttaccagaggctagaattcctgggcgacg
+7489132/1
CCCFFFFFHHHHHJJJJIJJJJJJJJJJJJJJJJGGIIJIIGHJJIIIJG
@6946907/1
cacgaggacactctaataataaatcctgtagaatatcgtttaacttttcc
+6946907/1
BC1DDDFFHGHHHIJJJJJJIJJJJJJJIJJJJJJIJIHIIIJGEIJJGI
@8015654/1
ctaacgtctttataaaatgtcaatgttattctaaaaagaagactgctaaa
+8015654/1
@@7;:DDDFHHHHEHIIIIIGIGIIHEGIIGHGIIIIBHIHIGGIIIIII
@3380872/1
ctggttcttacattctagatgaaattcagggggactatatgggaaatata
+3380872/1
@C@DDDDFDHHHGJGIGGGIIJJIIIJIJJJIJHIJJIJGGIIGIIJJJJ
@6948844/1
cacgattcataaaagtaatataaccttagatttcgaggcaaattgattga
+6948844/1
BCC;BDFFHHHHHJJFGJJIJJJJJJJJJJJJJJJIFEHIIJJJIJJJJG
@2845453/1
ctcagcttcaacgccaaggacttcaactttgttcagttcttgcagg
+2845453/1
CCCDFFFFHHHGHJJIJIJJJJJJJJJJIJJJIJJJIJJJJJJJII
@246201/1
aaatttctcaagggcacacggcaacaaaaagtgataatggatacaaattt
+246201/1
@C@FFFFFHHFGGIJJJJJJJIJJJIJJJIIDHGGIJJJJJIHGIGIIGE
@779673/1
atcgagggcgccatccacgagccaatcttccgctaccgcgtgttccttaa
+779673/1
?@?DDFFFHHHHGJJJIJJIJIIJJJJJJJI>GGIJJIIH<D=BEEC@CE
@4906325/1
tagctgttcactttttggtcatgattttgaggtactcgagggcatgatga
+4906325/1
CC@FFFDFHHHGHJJJJJHHIJJJJJJJJJJJCFHIIJIIJJJJIJJJII
@248219/1
aaatttttgtcgagtcaaaagcgaagaatatttgaaaatttctaatattg
+248219/1
@B@BDFFFHHHHHJFHHJJJJJJJJIIJIJJJJIIJJJIJJJJJJJIIJI
@249302/1
aacaaaagcaacttcaacaagaggaaggagcgcaactttcttccagttca
+249302/1
CCCFFFFFHHGHHJIIJGHIJIGDFHGEIGGHGGGIJJGHDGDFHIIJJJ
@7494579/1
ccctcgagtacctcaaaatcatgaccaaaaagtgaacagctatcgataca
+7494579/1
B?@DFADD2AFHHIJIIJIIIIIIIJGIIIJGCFHGHIIGHGIJJEGGHI
@2332057/1
cgaatgatgtgataaatatacctgcacacacgcatttttaaatttaaaaa
+2332057/1
@@<DFDD?BFHAFIJIGIGIGIGGGIJIJIJGBHIGHIIJIGIIIIIHHH
@781752/1
atcgatacacagtcatagatccaatcctataattatccatttcctgtaat
+781752/1
@@@=DDDDFHDDFBGHGG4EG<EEBHGGIIIDFEEGAH>DAFH>CFFGDG
@4414235/1
gtacctcaaaatcatgaccaaaaagtgaacagctatcgatacacagtcat
+4414235/1
@B@DFFFFHHHHHJJJJJJJJJJJJHGJIJJJJJJJJJJJJJJJJJGIJJ
@4910692/1
taggtctttgagaatttctaaaaactcctctagtaactctaaaggaacag
+4910692/1
@??A?4BDFHHHHIGGIHHHIGEDEGCHIIIIGDGE>EGGCECCGCEHGI
@1805337/1
catcattcaaacattgaagccagatcgataaaaaaatatcgcaatattag
+1805337/1
@@?DDFFFHHFFFIJIJJEFHHIJIIJGEFHDHIGIDGIBHGGGBHIJGG
@4416734/1
gtacggttcaagtagctgaagtaaaagtgtgctccattggtttatcctct
+4416734/1
CCCFFFEFHHHGHHJJIJGIJHHJIIJEH<BHHIIIGIJIDHIEIAGCHA
@1294753/1
caacaagctgcaaaacataaaggagatcc
+1294753/1
@8?;?DDBFD?FFFF>BFE?FEFA;CDEF
@1806993/1
catccagttgctgggcaaccaacgttcttttataaaataatgatgacatt
+1806993/1
@@C?DDFDHHGHHGIJJJJJIIIIEGHIIJJJJJJJIJJJJIJJIIIGIJ
@5427768/1
aaaaatttatagttttttgcatttttattcggcttattgtaatattcctc
+5427768/1
C@@DFFFFHHHHFIJJJJJIJJJJJJJJJJJJJJJJJJJJJJJJJJJJJJ
@4418494/1
gtactatgtgtgtttggctagattctgtttgacattcgaaaagtaaacgt
+4418494/1
@@<DDDBDDDA;C;CF:EFCEFHEGGIIIIIHIGIGGHIIIEHDDFGGIG
@7503298/1
cccttttgagctattgcgatattttttcggaaaaaagtgagtttaggata
+7503298/1
@@@ADDDBDAFD>FHBGAAFGHHIIIIHGGIIIIIGABCFEIHHG9C@GI
@7503299/1
cccttttgagctattgcgatattttttcggaaaagagtgagtttaggata
+7503299/1
?@@:BDD>?BAD<DE::@EDEEHIIII@:FHIIIBFH?DDFDGGHIICHC
@3906845/1
gaattcacttatgaatgtggcataggttctgtcaaaactgttgcgactag
+3906845/1
?@?=BDFFHGHHHIIIIHIIIEIIGIIIIIIGIGHIGGIHAHHGHIGIIG
@2344047/1
cgacatttgacgtacggttcaagtagctgaagtaaaagtgtgctccattg
+2344047/1
@@<DDDFFFHHHFG?BGEHGGIGDHGIBECGG?CGHIE<BDGGGGHGIGI
@2344931/1
cgaccaccagtggtactatgacaacttaaactatcctccacctacacaag
+2344931/1
CCCDFFFFHGHHHCGHJJJIJIJJJJJJJIJIHIJIJJJJJJJIJJIJBF
@261066/1
aacaattagcagcaagagaaatgctggaaaagttaaacgatattctacag
+261066/1
CC@DFFF>FFHHHJIJGIIIJJJJIIIIJIIJGJIJJJIJJJJIJJJJIJ
@2868832/1
ctcatgatacttttcaaattttcttttaaatttcatattctcataatact
+2868832/1
@@<DDFFFHHDHHJGGIJGIJJEHIJJIIIIJJIJIIIJJJJGIJIJJJJ
@2345056/1
cgaccacttgtatagcttccgtcggagttgctctagataaatcgtaatct
+2345056/1
@C@FFDDDHHDFHIIIIJGIIGHGIFHCFGEAEAFIGGIIIGIJGIIGGJ
@4424079/1
gtagaatatcgtttaacttttccagcatttctcttgctgctaattgtttc
+4424079/1
@?@=DDDDHHFDDHEHCBEHIEHGGICDHIIFBBG@>ECEHGHGIECGG@
@4426290/1
gtagagaattcacttatgaatgtggcataggttctgtcaaaactgttgcg
+4426290/1
=11=DDDDFFFFDEEIIIIEII:CHEGHEFIBHHIEFGGIIFIIICDBFG
@6449812/1
attttattttgtaaggtgaggtatttgtacatgaagttgtctgccccttt
+6449812/1
@@@DDDDDFFFADFFB2AAEG<ADCHHHFHIFIEBGDEFFFFEDGIFFEF
@3910019/1
gaatttcttaaagatcacaggtatgatccaagtgaaatatatgaagatga
+3910019/1
@@<BDDDDDFFA?FDB?EIEG3<B:FFHFIFFHCGIFDGFDDDG@GGFFG
@2348864/1
cgacgaatgatgtgataaatatacctgcacacacgcatttttaaatttaa
+2348864/1
BB@?BDFFHGHHFIGHIJJIJIIJJIIJJJIJJJJJJJJJIIJJJJJJJJ
@6455094/1
attttcttgtatcacttattgcgtctttgctttggtcactttacgcgcga
+6455094/1
@CCFFFDFDFHHHIJIIBHIJJJGHIJJIIIJJIIFHHHIJJJIJJJIGE
@4930301/1
tatgtctagaacgattttacctttgcgcgaaaagtgaccacaagcaatgt
+4930301/1
:=14=BBDDHHHHIII?HHGCEEBB@:?CGI@G>0?B@GBCFBCH@HIEG
@7515742/1
ccgaattttgctgtttctggttcgagttccaagag
+7515742/1
?@;:DDDDHDA?FAFHD@BICHED;C<FCFBGD?E
@5964715/1
agggaatttaaggcatctattatacaaaaacaatgtgaattagatgctgg
+5964715/1
BB@FFFFFHHHHHJJJJJJJJJJJJJJJJJJJJJJHIJIIJJJJJIJIJI
@5436464/1
aaaacattgaccaatcgccaccaatgcttggtgcagctatccactttgcc
+5436464/1
CCCFFFFFHHHHHJJJEHIGIIIJJIJJJJJHIJJJIIJJJIJJJJJJIJ
@2887293/1
ctccaagagatgtgcatgtcccgcagatggccaccaccattctatgaaat
+2887293/1
B=BDFFFFHHHGHIIJIIHIJJJJIIJJJJJJIJJGJJIIJJJJJIGIIJ
@799025/1
atctaaggttatattacttttatgaatcgtgataacatgcataaaatata
+799025/1
@C@DFFFFDHFHBFIIJJJJJJJFFFHIHEAA;BF<?<CDDFDHIJBFDD
@8038748/1
ctaatattcgattcgataggtgctttgtctggttaactttagtgggaagg
+8038748/1
CCCFDDDFFFBFHA;AEEGH<CCFEI9C<@BB<C<EEGGICB9?FH?>;F
@4934988/1
tattgatttaattttgacatgttagaatgccctattgaaaaccttgtagt
+4934988/1
=??==BDFHHFFHIJJIIGIIJIGIIJGGCHEICHGIJIIIJIIIJJIJF
@1821679/1
catgaatgccatctgggcccggggctctgtgatttcttagtgtcaatagt
+1821679/1
B@@FFFFFHHHHHJJJIIJIJIJIGHFGC<FDHIJGIJIHGHFGHIIIC8
@7520827/1
ccgagagttattggactcacagcgactctgttaaacggcaattgtcaacc
+7520827/1
?<7D=@D:A<CDFH9CGBGCHDEG:@FDHIIDHGGAF=?DFBCEIIGIB=
@5439602/1
aaaacgctgaaaaattccgtcggcaagaagttggccgatttgcagactct
+5439602/1
@;<DFDFFHHHHHJGCHHIGHIGIIIIIIIGIIGGJJJIJJIIIIJIGIG
@271781/1
aacagttgtacagtagaggataaaccaatggagcacacttttacttcagc
+271781/1
@@@FDDFFHHDFDGFGIIIGIGDEHEHGIEGFEFEGIHIEIJJJIEIJEC
@4453360/1
gtcaaaattaaatcaatatggcgactgagaggcaaacaaatgttatttta
+4453360/1
<@<DDDDDH8FFHAA<FBHHHIIB8FHHI>FHDGBFECAA><9B4?FFDB
@4453361/1
gtcaaaattaaatcaatatggcgactgagaggcaaacaaatgttatttta
+4453361/1
@@8DDDFFHHGHFIIJGEHIJJIGIEG@F@GICGIJDGIJGICGEIIJJG
@4453362/1
gtcaaaattaaatcaatatggcgactgagaggcaaacaaatgttatttta
+4453362/1
@@@D??D3=CAFDDHIGIGHFCFHGHD>EGIG?FEEHIEDGEHGGHIIIG
@2364677/1
cgagaatttgaaaagcgagcttcatgatcccctgaagaatatatcttgaa
+2364677/1
@C@FBDFFHHHHHJIJI?HIJJJJIIIJJJJJJJJJJGIJJJJIJIJJGI
@6983162/1
cagaaaaaaggtgcaaattaagatatcctcagatgccgacactatgggtc
+6983162/1
@@@?DFFFHHHCFGIJJJJJJJJJIJIJJJJJJIJJJJIGGIJGJJGIID
@4940487/1
tcaacattcacttctttaccggcatagcctaatctgggagggggca
+4940487/1
=8?;B;DDFDFFFF@GFIIE<@FFEFIFFDB?BD>FGD;FFI@8@B
@4458098/1
gtcaaatgtcgcaaattatgtcacataaatgtcaaaatgccacataattt
+4458098/1
@CCFFFFDFFDHHJJFIJJJGCHIGHHHIGGHGIIJJIFI9FHIJJGIHJ
@4458137/1
gtcaaatgttgcaaattatgtcacataaatgtcaaaatgccacataattt
+4458137/1
@@@;DFFFCFHHHHIIGGGEDIGGIIIIIIIHIIIIIIIIIIIIIIIIII
@8047986/1
ctaatttgtgtaattgaagttcgtattatttcctcgaaatcaataatgca
+8047986/1
B:=DDFFFFFHHHJJJJJJIJJJJJJJJJJJJIJJJJJJJJIJJJJJJJJ
@4941611/1
tcaagatccagtgtttaaggaactatcagatgttggtccgccacactgta
+4941611/1
@CC?ADDFHFHCFEHHGIGGIIJGIJJIGJJJHIIJIJJJJJJJJJJGFG
@4941612/1
tcaagatccagtgtttaaggaactatcagatgttggtccgccacactgta
+4941612/1
CCCFFFFFHHHHGHGIJJJJJJIIJIIJJGIIIIJJHHGIJJJIJIJIHE
@4460299/1
gtcaacatttcccacctttttcactcaaccatagctttctcagcgtgttt
+4460299/1
@?@F=DEFHHHHHJJJJIJJJJJJJJJJJJJIHHGJIJIJJIJIIDGDHH
@5446948/1
aaaagacatttgtgctgaaaagaaaattcaagatccagtgtttaaggaac
+5446948/1
BC@DFFFFHHHHHIJJJJJJIIJIJJJJJJJJJJIJJJHHIJJIIJJIJI
@1322575/1
caaccagctcctacatctcaacaacaagctgcatggggtagacaacaaac
+1322575/1
@C?BDDFFHHHHHJJJJGIIGIJJHGGIIJIHIGIJJJGGEIIIJIIIGI
@4944856/1
tcacatcattcgtcgtgtaccacatctcggatcttgctactaatattcga
+4944856/1
?@@?DDFFHGHFFHGFE@>HHIGGJIJGHIEDAEHIBGHIIIJJJIIIHI
@3420915/1
ctgttcttaaataaagtgtactttattgaaaaattagtaaaacataatgg
+3420915/1
?@@=ADDDFGHHGJJGAF@IHIIGGGICHIIIGGBHIDCGIIJJJJJEG>
@3420916/1
ctgttcttaaataaagtgtactttattgaaaaattagtaaaacataatgg
+3420916/1
CC@FFFFFGHHHHJJIGIHHIJJJJIJJJJJJIJJJJHIJJJIJJIJJJH
@4945925/1
tcacctgtaaactcgattctaaaaggtccaagttctgtatccgaatcttc
+4945925/1
CCCFFFFFHHHHHJJIJJJJJJJJJJHIJJIJHIJJJIIJJJJJIIIFIJ
@4465102/1
gtcaatagtgctgccgttacttcctcaagcgctggtaacgctttatcggg
+4465102/1
@@@BDFFFFHGHHIIJHJJJJJJJJJJJJJJJJJJHIJJJJIIJJJJJII
@4946389/1
tcacgattcataaaagtaatataaccttagatttcgaggcaaattgattg
+4946389/1
C@@FFDBDHHFHHJIJHGIEAIIIJGGEHIIIIIIGGI@DCEHJHGHIGG
@813357/1
atcttcttttccggaaaatgctcgaaaactcaattggcgcacattcagca
+813357/1
@CCFFFFFHHHHHJIIJGJIIGIIJJJIIJJJIIJIIIIJIEHIIJJJJJ
@2376592/1
cgataaagcgttaccagcgcttgaggaagtaacggcag
+2376592/1
??;BADDBADAFAGHB@FFE?EC?CG9DD:BG?@E:0?
@3930607/1
gacgaatgatgtgataaatatacctgcacacacgcatttttaaatttaaa
+3930607/1
CCCFFFFFHGHHHIIGIJJJJIJJIJJJJIJIJJBIIJJJJJIJJIJIII
@2381024/1
cgatactccatctctaaaaaagataattctttggggtttttgacctttat
+2381024/1
?@7BBDDDHB?D?ECDGIIII@CEFHDGDFHIEHII?DGHI??FHHIIEH
@3433419/1
cttaaactatcctccacctacacaagctcaatacaatccccacattccac
+3433419/1
@@CFFFEFDDHHGHIIJIIHIIJJ:AFCHHIIIIJJJJJJJJJJAGHGHI
@2915162/1
ctccatagttcttacatccttgtttatttccctttttgtggagaggtact
+2915162/1
@?@;DFDDAFFFHIIBFHIIIGHHIADHIIIIGHIIIICBCGGBD@0BGH
@2915163/1
ctccatagttcttacatccttgtttatttccctttttgtggagaggtact
+2915163/1
CC@FFFFFDHFHHJJJJJJJJIFHJFGIJGIJIJJJJGEEGBFDDH:BGH
@5984588/1
agtgaccaaagcaaagacgcaataagtgatacaagaaaatatacagacta
+5984588/1
C@CFDDFFFFHHFHIGEIG<GFGHJIIIGGIHJIIJJJJJIJJJJJJJJJ
@291824/1
aacgtctttatagaatgtcaatgttattctaaaaagaagactgctaaacg
+291824/1
?@@==ABDFFHDF<EF9AA<CDFCFBCHHHEGEEBH?EGEDHDG@F@FHD
@4479791/1
gtcagttatatattcacctttatatgtc
+4479791/1
=:=;=BBAF:C:DGE:AE3CI:I:AAAF
@6478671/1
attttttatatagtgccccgatgatatgatatgtatttattatattgtga
+6478671/1
CCCFFFFFHHHHHIJJJJJJFGGGGEIIIGGIGDIIJIIGIJJJJJJHIJ
@5987094/1
agtgtgtcctcgtgaggaagaggaatttgaacagttaccatctactatca
+5987094/1
?@:ABDFFHFHH?FEHIDGEEGIIIIIICGIIIIEHGIIIIIIIIGEHHI
@4961299/1
tccactttgccagtggccgtctgctacggaacaggcaaaactccgaagga
+4961299/1
@@@FDFFFDHHGHBBGGGIIIIIGDIIIIGCAGHIIGHGIIIIIIGHIEG
@293983/1
aactaattttacaagctatactttgcatagaattagtggtttttttctaa
+293983/1
==14ADDFHHHHHIIIIIIIIIIIIIIIIIIIIIIIGHIHHIIIIIIIII
@6481902/1
attttttctgattccgaaaatgttcttacattccatgttcattttttctc
+6481902/1
?@B4ADDFGHHHHJJJJJJJJJGIIJJJJJJJJJJIJJJJJIJJJJJJJJ
@3437092/1
cttaaataaagtgtactttattgaaaaattagtaaaacataatggttttc
+3437092/1
=@1=DDFFHHGFHBFHIIJJJJJJJIJJJJJIFEHGIJJGGIIJFCGGGI
@3437093/1
cttaaataaagtgtactttattgaaaaattagtaaaacataatggttttc
+3437093/1
@@@BDDB?HFB<DHGGIIGEFADHGHDF?GFGHFFHHGGDHDHHE?FHCH
@3440932/1
cttaaatttaaccgaaatatagaatacaccccttaatcagctacaacagt
+3440932/1
BC@FFFFFHHHHHJIIJHIIGHIIJIIJJJJJIIIIIJJIJJIJJJIJJ@
@3440936/1
cttaaatttaactgaaatatagaatacaccccttaatcagctacaacagt
+3440936/1
?:?BDDEFHGHHGJGGHBHIIGEGIJIGIJGIJJJGHIJIJJJJJJJJJ?
@1848516/1
catttatttgatgcaaagtatagaggttgtacccaaacttttcgggg
+1848516/1
@@@DD?DDH?<DFGGGGE<CHHGCHHFHGEHGHI@HIIAHIIIIIII
@829372/1
atgacgaataaagtatgtgttcaccaagagaagaaagctatacagtagtc
+829372/1
@C@?DFFFHHHHHCFGIHHHIIIIIIIIIIIIIIIIIIIIIIIIIHGIHE
@2397382/1
cgcaaatgtagaaggcagattgttaccctccacgggtaaatcctgcaagg
+2397382/1
CC@FFFFFHHGDHJIJJGIJJIJJJJJJJJJJJJJJIJJJJIJJIJIIJJ
@2397504/1
cgcaaattatgtcacataaatgtcaaaatgccacataatttgcaaaattt
+2397504/1
CCCFFFFFHFFFHHIJJJJJJJHIHJIJJJIJJJJJJIIJJIJIIIIJJJ
@1852533/1
cattttttctcaatttcagtctttgtctatcggtattgctcgtagacaat
+1852533/1
1:=44BDFDDB?FFIJGEH@FHIJIHGJIIIHIFHIJHIJIIDHIEHHII
@4493723/1
gtccaatccctttaaacaaacctttcccaaatacttccacagtaactcta
+4493723/1
B1B=DEFFHHHHHJIJJJJJJJJJJJJJJIJJIJJJJJJJJIJJJJIIJH
@2933626/1
ctcccctgttcttaaataaagtgtactttattgaaaaattagtaaaacat
+2933626/1
@C8ADFDFHHHHHIJJJJJJIHIIIIHIJGIJIJJJJJIJIIHIHIJJJI
@2933630/1
ctcccctgtttgttcttaaataaagtgtactttattgaaaaattagtaaa
+2933630/1
@@@ADDBD<DFAFG>GGGIII@HHGCEEDHHHI>HIAFGHBFEHCGGEHI
@4970258/1
tccatttcctgtaattctggtttctctatagttttgtcatacgtttttga
+4970258/1
B@@DFFFFHHHFHJJIGHJJIJJJJJJIJJJIIJJIIJJJJJJDGHJJJF
@4970259/1
tccatttcctgtaattctggtttctctatagttttgtcatacgtttttga
+4970259/1
BBC1BDFEHHHFHJJJIGIIDHIIJIJJJHJIIJJIIJGIIIJIJJJJIA
@2399630/1
cgcaagcttcttccagttcaccatcagattcacaagcaggatcaactcaa
+2399630/1
@@<=DDADHBDHFHBA:C:AEHDHGICDGHA9FGH@=F>CDDEGIGEFHI
@5997664/1
ataaaatcaagagtaactgaaactgagactgaatttattcgaatttctga
+5997664/1
@B@ADFFFHHHDH:C@FFIGIJIGIIIHI>EHHGJJJGEGICGHHIGIIJ
@7016323/1
cagacatctacgaacgtctacagttatcctcc
+7016323/1
@<@DFDFFHHDDFIGIIBH=CCGHHCFGGCAD
@3451492/1
cttaatcagctacaacagtcaacatttcccacctttttcactcaaccata
+3451492/1
=??ADFDDBBFBFIGEDBCGEHGHAHHHHGHIGHIJIIFHIIIEGHJJGI
@3451493/1
cttaatcagctacaacagtcaacatttcccacctttttcactcaaccata
+3451493/1
CC@FFFFFHFHHHIJIJIEGHGIGGGIJJIEIFHIIIJJJJJIIJEGIG<
@2938909/1
ctcccttcaaggttttggaattctaacttctaaaaggataccaaagataa
+2938909/1
CCCFFFFFHHHHAFHIGGFHJJJGJJJJJJIJJJJIJJJJJJJJJJJJJJ
@8081267/1
ctacgctcacggatcagatctttgccatgacttggagctgcgccacgcca
+8081267/1
@@@DDDDAHFBDAHGIDBHFGHIG@BGEGDHBHA>DACE@EBFFFH@BA;
@8081548/1
ctacgctgttgttgtggtccacccctttgtt
+8081548/1
?;??BA?DFBDACBAEF:?ABEEGIADG41:
@8081549/1
ctacgctgttgttgtggtccacccctttgttgcccgtttgccgatttagg
+8081549/1
@@?DDDDDHFDHFFHBHHIIGGGHIFIIAGI9FADD@8?6BBABGHI9=A
@8081550/1
ctacgctgttgttgtggtccacccctttgttgcccgtttgccgatttagg
+8081550/1
@@CDDDFFHGHFDBHIJFHGJJEGHIEIECFEGDHGEHCFEHG:ACHIEC
@6001629/1
ataaacttttttcgggtttggaaaaaatttcaaattgttcaggtaaaatc
+6001629/1
@C@?DFFFHHHHHJJJ@GHGHGIJJJJJJJIJIJJJJJIIIIJHIJJJJJ
@2403429/1
cgcacattcagcaggttttttaacagtttgaaaaccttgataaatggaac
+2403429/1
B@@DFDFFHHHGGIJ?FHIJJJJIIJHIJJJJJJJJJJJJJJIJJJJIJJ
@8086849/1
ctactacttcaactggtagctcccacagttggatgagataagtcttccct
+8086849/1
CCCFFFFFHHHHHIJJHIJJJJJJJJIJHIIJJIIIIIJIIJIIJJJJJH
@6003327/1
ataaagtatgtctagaacgattttacctttgcgcgaaaagtgaccacaag
+6003327/1
@B@D?DBDHGHGHJIJIJIGIJJJJIJJJJJJJJJJJIJJHGHIIJJAGG
@6003328/1
ataaagtatgtctagaacgattttacctttgcgcgaaaagtgaccacaag
+6003328/1
CC<DFFDDHHGHHJJJJJJJJJJJJIJJJJJJJJJJJJJJHIJIJJJJJJ
@8089564/1
ctactcgttatataatcatcattcaaacattgaagccagatcgataaaaa
+8089564/1
@??DDFFEHHHGHGIIJJJJJJJJJJJJJJJIJJJJIJIJJIJJIJJJJJ
@838179/1
atgattttgaggtactcgagggcatgatgagcagccgagcccttggcttc
+838179/1
@@7DDDDB:DDHCGD@FC:C:@EC;E>?DGC9DFHGGHEA@BHB9=FHCH
@838381/1
atgcaaagtatagaggttgtacccaaacttttcggggtgcaatcttcttt
+838381/1
@CC7DDFFCFHHHIJJGHIIJIJJJJIIIJJJJJJHI?FFGIJJJJJIJJ
@3956601/1
gagcgtttctttagtctgtatattttcttgtatcacttattgcgtctttg
+3956601/1
CCCFFDFFHGHHBFEGEEHGIJIIJJIJJGHEHIIJIIIJJGJI@FHGIE
@3459745/1
cttacatccttgtttatttccctttttgtggagaggtactatgtgtg
+3459745/1
@@@ADD>DHHHFAFHABGGEGGEGGII1A?GEG?FG?DDBDCD?D0?
@3459746/1
cttacatccttgtttatttccctttttgtggagaggtactatgtgtgttt
+3459746/1
CCCDFFFFHHHFCHIBDHIIJJHJJJJGEFHEGFHJ:CGFIIIFIFGFHH
@7025683/1
cagagatcgaatgtgtgcagaatcagcactgaatcaaaaaattctccatc
+7025683/1
@CCFFFFFHHHHHHIHIJJJIJJIJIJJJJIIIIIJJJJJJJJIJJIIJI
@7025684/1
cagagatcgaatgtgtgcagaatcagcactgaatcaaaaaattctccatc
+7025684/1
BB@DFFFFHHHHFHHGGGHIJIJIJIIJJIGIIJJJJJJJJJJGGIIJGI
@4979335/1
tcccttttgagctattgcgatattttttcggaaaaaagtgagtttaggat
+4979335/1
@@CFDFFFDHFDHGIIGBHGI1FGHJGIGIJFCHIJ>EHEG>CFCHIJIJ
@5491012/1
aaaatttaacgtttagcagtcttctttttagaataacattgacattctat
+5491012/1
CCCFFFFFHHHFHJIIFIJIJJJJJJJJJJJIIJIJJJJJIJJJJJJJJJ
@5491826/1
aaaatttctaatattgcgatatttttttatcgatctg
+5491826/1
@;@D;:DD<FFA:EGE@8F3@CEFHA@8D?D;GBFF?
@7564672/1
ccgggcgttccgttggtctgattggctt
+7564672/1
@???DDDDGHHHHIIIGHIIIIIIIIII
@3959800/1
gaggaatttgaacagttaccatctactatcagagatcgaatgtgtgc
+3959800/1
?1?A;DDDF<AFDFEAFGHHEEFIEFFIIFIIIEAFECAFEECFDCF
@2417359/1
cgccaattgagttttcgagcattttccggaaaagaagattgcaccccgaa
+2417359/1
??<D1DDDBAF:CGGBEAFEBFHIIDFEFAFGICEI;DFIFDFEIIIB<8
@2417360/1
cgccaattgagttttcgagcattttccggaaaagaagattgcaccccgaa
+2417360/1
@??DDDDDD??2AFHBEDBF:CEHGIIIIGGIIAGGED?DFHICGHIIBH
@2417361/1
cgccaattgagttttcgagcattttccggaaaagaagattgcaccccgaa
+2417361/1
@@@FDFFFGHHCFIJHHGIJIIJJJIJJJIJJJGIIIJIJIJJJJJJJFJ
@2417362/1
cgccaattgagttttcgagcattttccggaaaagaagattgcaccccgaa
+2417362/1
CCCFDFFFHFFFHIIGEEFGGIIJJIJIJIIJJGIIGIJJIJJJJJJIIJ
@3960155/1
gaggacggcatttatgatccaaaagaaattcccatgagggaatttaaggc
+3960155/1
BC@FFFFFHHHHHJJJJJIIJJJJJIJJJIJJJIJJIJIJJJJIJJIIJJ
@848783/1
atggataattataggattggatctatgactgtgtatcgatagctgttcac
+848783/1
@@<DDDDDHHHHHJIGIIGGDHIIJJIGHHGFHFHGIIGBFBHHEDGB?@
@2420512/1
cgccatattgatttaattttgacatgttagaatgccctattgaaaacctt
+2420512/1
@@@D;BB?FBDFFHGIAHIIBFCBBFBHBHGIEGHGI@C<F@DHGI3BBG
@3961835/1
gaggcttttaaaatttaacgtttagcagtcttctttttagaataacattg
+3961835/1
@@@1DDFDHHGHHIIJJJJJJIJJGHEFHGHGIGIJJJJJJJJJJJJIJE
@4985388/1
tcctcacattcggtctctacaaccaggtacaattcttctactaaagaatg
+4985388/1
?@<4ABBBFHDAAAFFGIBDDGFH=FE9CFDHBGHEEBGADG>FHEFIGG
@1360070/1
caactgtttacctgtgtatgataaataaacttttttcgggtttggaaaaa
+1360070/1
CCCFFFEFHHHHHJGIGIHIGIJIJJJJIHGIJJIJIJIIGHIFIGIIJJ
@1867441/1
ccaaacattcggcagccaagaacttgctggatctcttggtcggaaaagtg
+1867441/1
CCC?DFFDHHHGHIIIIEHHGGIIIIIIIIIIIIIIIIIIHIIIIGGIGH
@4517025/1
gtcctcttctagcagctttaatgcattgtatgcagcatcatgtttactaa
+4517025/1
@B@FFFFFGHHFHGJGHIJJJGIJIJJFIIJJGGIJJIJJJJJJJJIJHH
@1361809/1
caacttcgttcaagcctggtgacagatgtctaaaatatttatgaaagtta
+1361809/1
@@;BDFFFDFHFHJJJJJJCFEFHHHIIIIJIEHIIJIJJIGIGJJIFII
@7039464/1
cagatcgataaaaaaatatcgcaatattagaaattttcaaatattcttcg
+7039464/1
BCCADFFFHHFHHJJJJJJGJJJIJJJJIJJJHIJJJIJJIIJJJJIJII
@1870987/1
ccaaagcaaagacgcaataagtgatacaagaaaatatacagactaaagaa
+1870987/1
@@8=BDDDHHHDHIIIIIIIIFHHIIIIEHIIIIIIIIIFIIIIIIIIII
@6025924/1
ataatagtgtattacctctaaagctatctactcgttatataatcatcatt
+6025924/1
@CCFFFFDFHHFHJEHJJJJIGGHIJJJJJJJJIIJIJJJJIJIJJJIIH
@7041651/1
cagatggccaccaccattctatgaaatggaacacgaagagggactaccac
+7041651/1
C@@FFFFFHHHHGJJJJJJJJJJIIJIIIJJJJIJIIJEGIIIJFGIIII
@323173/1
aagagactctcagcttcaacgccaaggacttcaactttgttcagttcttg
+323173/1
C@CFFFFFHGGHHJJJJJJIIJIIJGIGICHIJJIJJIJJIJGIHGGIJI
@8106777/1
ctagacttttcccattgaatccaagagattctcatgacagaaatttaaac
+8106777/1
B1=BDFFFHHHHHGGIIIJJJJJJJJJIJJJJJIJIIIJJJJJJJIJJJI
@1370136/1
caagaaatggcctccatgccgagcaagactcccgtcagcgtcctccagga
+1370136/1
CCCDFFFFHHHHHJJJIIJJJIJJJCIJJJJJJH@FEGEEDHIGHIAHI=
@3977431/1
gatcgaatgtgtgcagaatcagcactgaatcaaaaaattctccatcgtta
+3977431/1
@<@FFFFFHHHHHIJJGEIIIJJJGIJIIIJJIJJJHGJJFIIIJIJGHH
@3977524/1
gatcgataaaaaaatatcgcaatattagaaattttcaaatattcttcgct
+3977524/1
BCBFFFFFHHHHHJJIJIJIJJJJJJJJJJJJJJJIIJGIIJJJIJJJIJ
@1375341/1
caagaacttgctggatctcttggtcggaaaagtgactcccgaacaagcca
+1375341/1
@@CDDEFFHHHHHJIIJJIJJJJJJJJJJJJJGHIHEHIJJJGIIJJIJI
@2977760/1
ctcctgtctgggtggttgcaatctccagcagatattgtacttaaaggctt
+2977760/1
CC@FFFDFGHGH:CD@FEDHIIIIIIIFIIGGIIIIIFHHIIIIIIIIII
@8110822/1
ctagattctgtttgacattcgaaaagtaaacgtcagtttgcgtttcaatg
+8110822/1
@@@DDFFFGH>FHGGIJJJIJJJJJJHHHIHIEGHIHIJJIJHIFIIJJI
@4996849/1
tcgtattattcctcgaaatcaataactcgacaaaaattgttcccttttga
+4996849/1
BBC=DDFEHHHHHJJGIJIIJJJJJJJJIGIIJJJJJJJJJJJJJJJJJI
@6504797/1
caaaaacaacctgaacaacaagctgcaaaacataaaggagatcctgtaac
+6504797/1
@@@FFFFFHHHHGHIJIIIIJJJGEIJFHHIIIJIGIGIIJIGIIIGIJJ
@8112710/1
ctagcagctttaatgcattgtatgcagcatcat
+8112710/1
==:AAD4BFHBFDHFBCGGI<CHIIE><FC?FC
@7048057/1
cagcaacatcaaactgttcccccacaacagactggtcccccacaacagac
+7048057/1
@@?DDFFFHGHHBHGIHIJIIGGGJJGJJ?GGIIJDGHGGIJGFIGG;CG
@4998181/1
tctaaagctatctactcgttatataatcatcattcaaacattgaagccag
+4998181/1
@@@?DFDFHGHGFIJCHGBGHIIIGIIJJJJJJJJJJJJJJJIJJIJJJI
@2439259/1
cgcgcgtaaagtgaccaaagcaaagacgcaataagtgatacaagaaaata
+2439259/1
@@@DFFDDFHDAFGHHEGIGCBHIIIIIIIIIIII??FEHGIIIIIIIGI
@2439260/1
cgcgcgtaaagtgaccaaagcaaagacgcaataagtgatacaagaaaata
+2439260/1
CCCFFFDDHHHFHGIJJJIJJIJJIJJJJJJJJJJFHIIGIJJJJIJJJJ
@2440000/1
cgcggaatttcaacacatgacaagcgatgg
+2440000/1
@@@=D?D;FHA<F<E:AB@CCEHEEGDDFH
@2984466/1
ctcctttaaaagacatttgtgctgaaaagaaaattcaagatccagtgttt
+2984466/1
@;@DFFFFFHHFDHGIIJJIIIIJIJIIIIIJIGIIIIJJJIIGJJGGIJ
@7055545/1
cagcagcccgctcctccacaacagcaacctggagcgagacaacagcagcc
+7055545/1
C@CFDEFFHFHGHIGIJIJGGIJIIIIJJIJJGIJJJJJIGIIJJJJIIH
@2985094/1
ctcctttatgttttgcagcttgttgttcaggttgtttttgtttcttcttt
+2985094/1
C@CFFFFDFFFHHJGFBGIIJJFHGFHIHHIHHGHGIJJIDEHGJJGIJJ
@1386639/1
caagaccagatgacttacggaacttagcttcacaattacttagagaagca
+1386639/1
CCCFFFFFHHHHHJJJJJJJIJJJJIJJJJJJJJJJJIIJIJIJIJJJJI
@1386925/1
caagacccccaaccccaacaaggaggtaaaaagaagaaacaaaagcaact
+1386925/1
@@@=D:DDHFDABHGGEHGIGIIGCEFGHIIIBHIIIIBDGHGHBEGIEG
@2442613/1
cgcgtaaagtgaccaaagcaaagacgcaataagtgatacaagaaaatata
+2442613/1
@@@DDFFFHFHHHJJJJJIJJJJJJJJJJJJJJGGIJIJJJJJJJJJJJI
@2988110/1
ctcgaaaactcaattggcgcacattcagcaggttttttaacagtttgaaa
+2988110/1
@:=?ADFFHHHGFIGEGHGIJIIIJJJJHIFG8DGHCGIIGIIEGIFJJG
@2989808/1
ctcgaaatcaataatgcaatgtgtttaaatttttgtcgagtcaaaagcga
+2989808/1
?@@ADDD?BHFADBDGBGGGF3AAFEHH<F@EEGH8?@DDHGC@FC;8?F
@339842/1
aagctatccagctccgacgtactatgcccatttagctgcggccagaggca
+339842/1
BCCDFFFFHHHHHJJJJJJJJJJIJJJJJJJJJIIJIIJJJIIJJIJIJJ
@5528675/1
aaactccgaaggaagccaagggctcggctgctcatcatgccctcgagtac
+5528675/1
CCCFFFFFHHHHGJIIJJJJJJJJJIJIIJGCHHIJJJFIHIGGGGH=CG
@2990799/1
ctcgaaccagaaacagcaaaattcggcaaaccagaaaaattggctgatgg
+2990799/1
CCCFFFFFHHHHHJJJIJJJJJJJJJJJJJJJJJJJJJJIIIIHIIGIHH
@8122786/1
ctaggggtaagaaaatttaatctggctgaagtatgatcgacatctagtag
+8122786/1
CC@FFFFDFHHHHIJJJJJJJJJJJJIJJJJFHIIIJIJIJJJJJJJJIJ
@6050383/1
atagaatgaagtgaaagtcgaacgttcttctgggcttttcctgctttttt
+6050383/1
CCCFFFFFGHHHHIIJJEHIJJJJIJJJIJJJJJJJIIJJIJJJJJJJJJ
@6050569/1
atagaattagtggtttttttctaaaatcaatttacatattatttttgact
+6050569/1
BCCFDFFFHHFHHFHIJJJJIJJIJJJJJJJJJJJIJJJJJJJJJJJJJJ
@6050996/1
atagacgcacaatacccggcgaactgctggtcagttgcagacatggctgc
+6050996/1
?@8:?A@@?FFFFI?<C?@FEIFBCDBFEBFBE;=F@@FF@=CA=3;CE1
@6053079/1
atagcaactaattttacaagctatactttgcatagaattagtggtttttt
+6053079/1
@@<DDDBDHHDHBGGIIIIGHGGIIIGIHEGGCEG@FHHEH?DH9D?DEH
@6518374/1
caaaaagtgaacagctatcgatacacagtcatagatccaatcctataatt
+6518374/1
@@@FFFF=CDFHHGEDHBHFIGIGEHHGC@GHEHGGHIGHIEHIGGEHGG
@6518422/1
caaaaagtgataatggatacaaatttgactactgtatagctttcttctct
+6518422/1
CCCFFFFAFFFFHIIJIFHHIJJIJIJJJJIJJJHIIJIHIJJJJJJJEH
@6518423/1
caaaaagtgataatggatacaaatttgactactgtatagctttcttctct
+6518423/1
CCCFFFFBFHHHHJJJJJJJJJJJJJJJJJIJIJFIIIJIIJJJJJJJJJ
@6518424/1
caaaaagtgataatggatacaaatttgactactgtatagctttcttctct
+6518424/1
CCCFFFFDHHFHHJIIEGIIJJJIJJJJJIJJJIJJGIJJJJFIJJIJJJ
@6518425/1
caaaaagtgataatggatacaaatttgactactgtatagctttcttctct
+6518425/1
CCCFFFFFHHHHHIAGDHGGIBEGEHIGGHGIGEFGIHIG@FAHHEHIID
@2995916/1
ctcgaatagctcgtacttcggcacttgtaacttgttcaaattgtccatcc
+2995916/1
CCCFFFFFCHHHHGIJJJJJJJJJJJJIIJJJJJIIJJJJJJJHIJJJJI
@6054040/1
atagctcaaaagggaacaatttttatcgagttattgatttcgaggaataa
+6054040/1
CC@FFFFFHHHHHJJHHIIIJJJJJJJJIJHIIJJJJJJJJJJJJJJJJJ
@6054144/1
atagctgttcactttttggtcatgattttgaggtactcgagggcatgatg
+6054144/1
BB@DDFFFHHGHHJIJJJFGHGHJIIIIJJJJJCFEFHGIIHIHIJJJFD
@5534155/1
aaacttttcggggtgcaatcttcttttccggaaaatgctcgaaaactcaa
+5534155/1
@@@BFFFFHHHHHCGHIJJJJJJJJJJJJJIJJJIIIJJJJIJJJJJJJJ
@1396161/1
caagatgtggcaatccttgcaggatttacccgtggagggtaacaatctgc
+1396161/1
@@@D?DDBAD=FHEHIIICHICCHIIICEFHE:@G8?F<B@BFFBBDF@F
@2997720/1
ctcgacaaaaatttaaacacattgcattattgatttcgaggaaataatac
+2997720/1
BCCADFFFHHHHHJIJJIIGGIJJJJJJJJJJIJJJJJIJJJIJJJJJJJ
@4542244/1
gtcgatgttgccagaacgtaagatatcctaaactcacttttttccgaaaa
+4542244/1
@??DDDBBDDFHFIBBBHAFHHGIHFEHFHEHGIIIHEIEHEHEHGIGHI
@6520685/1
caaaaatagtaaaaagtcgaagtctttc
+6520685/1
?=8DDDDDC=CFHBD@2AC;GGC4?D@4
@5535677/1
aaagaaacgctcgtggggagcgatgacgaataaagtatgtgttcaccaag
+5535677/1
@@@DDDDDHHHFH@EGII;?C@FGGEHHEICHGHE8CDGCGFHGGIIIFC
@2453505/1
cgctggtaacgctttatcgggttctgctaagtggtaagtagaaggtaagc
+2453505/1
??7BDD2ACFDF?FEDFBB<<<CFCE<BDHH:?G<F>F:DD<@FG0?DFG
@6057868/1
atagtgtattacctctaaagctatctactcgttatataatcatcattcaa
+6057868/1
@B@DDFDDHHHHHJJJJJJJJJJJJJJIJJJIJJJJJJJJJJJJJJJJFI
@1892864/1
ccaacttggtaatcttagtgtctttcagtcccgaataccgattctcagcc
+1892864/1
@@@DDFFFG=DAHIHGEEHCF>BFIIJIIIIJHIEC??G0?DHEHGHDAC
@7073600/1
cagctatccactttgccagtggccgtctgctacggaacaggcaaaactcc
+7073600/1
@@@DDDDDBHHDDD?4CBF3ACHIGEFH1CEHHGADHIDHGECEG>BFDF
@5014602/1
tctgttgcgattgagaccactgcgtataagagtggct
+5014602/1
@@@DADDDF8CFA3A;FHCHGI@<8CFHI>BFCFHII
@1895445/1
ccaagaccagatgacttacggaacttagcttcacaattacttagagaagc
+1895445/1
@@@FDDDFHHHHHIJJJGIIJIIIJIGIJJJJJJIFHGIGIJIIIIGGII
@4001452/1
gcaaagtatagaggttgtacccaaacttttcggggtgcaatcttcttttc
+4001452/1
CCCFFFDFHHHHHJGHIIJJJJJJIIJJJJJJJFIDGIIJIJJJGJJJJJ
@7598611/1
cctaaactcacttttttccgaaaaaatatcgcaatagctcaaaagggaac
+7598611/1
?@:BDEDBDDDBFHIII>HFEGIIIIEGEGEIGIEGGGDGDHIIIIIAE@
@7598612/1
cctaaactcacttttttccgaaaaatatc
+7598612/1
@@@BDD?=?=D<FGAHG>FA:FFGG;9::
@7079012/1
cagcttccaatttaatacaagcctctctg
+7079012/1
?<?D=?A?DDAAHGAEG>CFHGGEH3<C@
@8136768/1
ctataccttcatctgttaacttcgtagctcctttaaaagacatttgtgct
+8136768/1
B@8BDFDFFHHHGIJJGIJGIIIIIGJJJJJJIIGHIIJIJJIIJIIGII
@6063974/1
atatcctcagatgccgacactatgggtcggatcttcagctagatcggata
+6063974/1
CC@FFFFFHHHHHIJJJJIIJJJJJJGHJJGIJJJJJJJIEIGJIJJDEH
@8137191/1
ctatactttgcatcaaataaatgctcccttttcac
+8137191/1
?@<DFFFDHAHFHBEHHIIDBCHBCCE?<FH<CA?
@7601954/1
cctaataatagtgtattacctctaaagctatctactcgttatataatcat
+7601954/1
@@@A?DB>FBFACDE@FDIIEIGGEE@E9:ACHGGIEA:ECC?<BGECEG
@7601955/1
cctaataatagtgtattacctctaaagctatctactcgttatataatcat
+7601955/1
CCCFFFFFHHGHHHIJJIJJJJJJIJJJJJJJJIHJJIJJJJJIJGJIJJ
@5020255/1
tgaaaaaggtgggaaatgttgactgttgtagctgattaaggggtgtattc
+5020255/1
@C@DFFFFGFHHHGIJJJGGIJIIIHHIGHIJGIHGGIIJJJJ?FDFHJJ
@6530229/1
caaaaatttaaacacattgcattattgatttcgaggaaataatacgaact
+6530229/1
@1?DDDDAFHHHDE@GGEEGGHIBHCE9FBFCA?E:DHDHICGGCGIBDH
@6530230/1
caaaaatttaaacacattgcattattgatttcgaggaaataatacgaact
+6530230/1
CC@DDFFFHHHHHIIIIIIIIIIIIIIDGIIIIIIIIIIIIIIIIIIIII
@3506609/1
cttcaacaagaggaaggagcgcaactttcttccagttcacaatcagattc
+3506609/1
BCBDFFFFHGFHHIJJJBGHIJJJJJJJIIJIJGIHHIGICHIIIJEIII
@4010751/1
gcaaggattgccacatcttgtgagccgccattctcttggctagcttcttt
+4010751/1
CC@DFFFFGHHHHJJJJJJIHIIJJJIIFGHDHIIJGGCHIIJJEHGDGC
@7085345/1
caggaacctcaagcttggggtaaaccgcaagtttcacagcaacaacctgg
+7085345/1
@CCFDFFFHFHHHGHHGGJJEGHJJHIIJIIFEGHIJJJGJJJJJIJIB@
@1903090/1
ccaaggctaccagatgatggttatggagaaattaaaccacctagatcacc
+1903090/1
CCCFFFFFHHHFFIGIIGIIFHJJJJIJIJJJIJJJJJJJJJJIJJJJJJ
@1903454/1
ccaagggctcggctgctcatcatgccctcgag
+1903454/1
@C@DFFFFGHFHHIHIIJIIIGGFGHI@GBHG
@3509451/1
cttcaactttgttcagttcttgcaggagatcgctagcgaacaatccttcg
+3509451/1
@@@DDFDFHHFHHGDGFHHIJIJJJJIGGIHIJGJJJIIIJJJJJJJJJI
@4559016/1
gtcgtttgacatatcgttgtcatcccacaaggtacaatactttgttggtt
+4559016/1
@@@7DDDD<DB?DBB:2A<CF@CFHIEEEIFICGIII@FFEFIFEIFFBB
@3511297/1
cttcaagtgggcagaagttttttccataagccagtcggag
+3511297/1
@??=DDD=DB?BF?FEA<ACEEFBDGFGE?FDGGFFII??
@8149666/1
ctattcaaaatgggcggacgggtagatagaaaatgattagtaccatttaa
+8149666/1
BB@DDEFFHHHGHJFIIIIJJIDFGJJJJJJIIJJIJJJJHIHHHHHHHE
@4020035/1
gcacctgctacggattcaaagacatctcctaaggctttgggaacttctac
+4020035/1
@7=BDDDDHHHHF=CDHHII@FBFHHIIEHIIDG>DBGH@@FGGCHAHI?
@8157487/1
ctcaaaatcatgaccaaaaagtgaacagctatcgatacacagtcat
+8157487/1
CCCFFFFFHHHHGJJJJJJJJCHHIJJGIJJJJJJJJJJJJJHJJJ
@8157488/1
ctcaaaatcatgaccaaaaagtgaacagctatcgatacacagtcat
+8157488/1
CCCFFFFFHHHHHJJJJJJJJ<HHJIJJJIJGIJJJIJJIJJGHIJ
@5557468/1
aaagcaggaaaagcccagaagaacgttcgactttcacttcattctatcgg
+5557468/1
CCCFFFFFHHHHHJJJJJJJJJJJJHIGIIGIIJJHGIIIJJJIIJJJIG
@3023820/1
ctcgcttttcaaattctcgtgacttttctcccctgttcttaaataaagtg
+3023820/1
BB@DFFFFHHHGHJJJJIJIIGHHHIJIIJJJIGEGHJJJDEIJIGIGFH
@3024919/1
ctcggacgaactgcagtgtttgacatatcagttatgtcatacttatgtta
+3024919/1
@<@ADDADDDA:?3AE<EBEEFEG<FD<9<FDEGGGI@FC@FGGBCGGHI
@3521650/1
cttcagctacttgaaccgtacgtcaaatgtcgcaaattatgtcacataaa
+3521650/1
:?1==BDFHHHHHIIIIIIHGIGIAECGHGIIIIIIIIIIIIIIIIIIII
@4024112/1
gcacttgtaacttgttcaaattgtccatccgatactccatctctaaaaaa
+4024112/1
@C<DFFFDHHHHHJHJJJJJJJJJJJJJJJJHIGIJJJIIIIJJJJGHIE
@5559229/1
aaagcctttaagtacaatatctgctggagattgcaaccacccagacagga
+5559229/1
CCCFDDDFDDDDACFEGHGHHCHHGIHGIGECEEE@DGGGIGGH;BFHC@
@5559818/1
aaagctatggttgagtgaaaaaggtgggaaatgttgactgttgtagctga
+5559818/1
@@@BDFDFHHFFHBG?EEHIIIIICFGGGIIIIDBGIIIIHIIHEGHEH<
@3527253/1
cttcatgatcccctgaaaaatatatcttgaagaactattatttttttttt
+3527253/1
:B14ADEDHGHHHIJIJJJJJJJJJIJIJIEIIJJJJJJGHHIIJJGIJJ
@4025120/1
gcagaaccgattaagaaaggggcagacaacttcatgtacaaatacctcac
+4025120/1
@@@=DDBDAFFFHI>EHGG>;EGGGDGBE9FHGGIDFHEHIGCGHGGGGI
@4028372/1
gcagattggtgaagcagaacaaccattctgtacaattggtgacagaaata
+4028372/1
@?@DDFFFHHHHHJIJJIIJJHJJJJJJJJGJJJJJJJJHHIIIJIJJJJ
@3030246/1
ctcggctgctcatcatgccctcgag
+3030246/1
CC@DFFFFFDFBHGEBFEGHBFFB@
@3030248/1
ctcggctgctcatcatgccctcgagtacctcaaaa
+3030248/1
@CC1BDDFGDDDHGGIGGHIGIG>?1:4C9?9DHI
@6085993/1
atcaagagtaactgaaactgagactgaatttattcgaatttctgagaaat
+6085993/1
:11ADFFFDHHHHJIIJIJJIJHHIJJJJJJJJJJIJIJJJJJJIJIJJI
@1920887/1
ccacaacagactggtcccccacaacagactggtcccacacaaca
+1920887/1
@@@D==BDFH?HDE:AF>FH?GCGCD?F?DF;?BBBDDHGI=HI
@1920888/1
ccacaacagactggtcccccacaacagactggtcccacacaacagactgg
+1920888/1
CCC?DFFFFFHHHJHIJJJJJJJJJJEFIJJIHHIJJJIIJJJJBCHIEG
@6087124/1
atcaaggtgtttgggatatgcgaggtaaacagttcttcaccggtgttgaa
+6087124/1
@:@DDFFAFFHHHJJIIJJJJJJJJHHIJJJJHIJJGIJJJJJGGHIJII
@1435920/1
caataagttattcggacaagttataccgaataaaaaaggaaaactaaagg
+1435920/1
=;;=BDFDHHHHHIIGGGGGH@EHIIHEHIIIIIIIIIBFHIGIIIIIGG
@5566752/1
aaagggagcatttatttgatgcaaagtatagaggttgtacccaaactttt
+5566752/1
@?;DB<DDDB?D?<C<CAIFHHGGFHAFEEGIII?EDDDF<BDHGDDHAH
@4040206/1
gcatgatattattcccatacaagaaaaatctccaattattgtcactttat
+4040206/1
?@<D=3B;CFFFFIFB:AF@FFECEG@E?CHFBFCEGAFFIDGB<FBFF@
@6091353/1
atcaatttgcctcgaaatctaaggttatattacttttatgaatcgtgata
+6091353/1
?@@DFFFFFFGDHIEAEGGHIEFDACFHHIIIFGIIIIIID:DDFFGIII
@4576824/1
gtctttcagtcccgaataccgattctcagccgagctgcccagtttagtgg
+4576824/1
???DDDDFHHGAHIIIGGBFHIIBHIIIIIG@DAF@D?FF@GBCFEGEHG
@8185434/1
ctcaagcgctggtaacgctttatcgggttctgctaagtggtaagtagaag
+8185434/1
@CC=DFFFGGGH;FHGGGIJJJJJJJJHIIJJIJIJJDGHHIJJIIJJJI
@8186552/1
ctcaagggcacacggcaacaaaaagtgataatggatacaaatttgactac
+8186552/1
@@1BDFFFGGHHHJIIIJJJJJIJJ?DHIIJJJJJIIJJJJJIIJJJJIJ
@8186553/1
ctcaagggcacacggcaacaaaaagtgataatggatacaaatttgactac
+8186553/1
CCCFFFFFHHHHGJJIJJJJJJJIJCGIIJJIJJJJIIJJJJJJJJIIJJ
@6562107/1
caaaattcgttctacatatgaaacatgtcagttatatattcacctttata
+6562107/1
CCCFFFFFHHHHHJJJJJJJJJJJJJJIIJJIJJJJJJIJJIIJJJJIJI
@6563774/1
caaaatttaaatagggaatatgaaagatttaaaatccaggacagtatcca
+6563774/1
@<@1A=DD8DFBB<EG??;?FHBHBF;?BF>HHE@:?D@>8DBFBB?:DG
@912877/1
attaggcactagttattaattataatcatcaatattatctatcgatactg
+912877/1
?@=BDDDBFFBBACFFDHGIJHIGDFEHH>DHHJGIGIAFAFH=FHIG>B
@1440436/1
caatacttctgtattctacattccaccttgcgtctt
+1440436/1
@B@BDEDFHHHHHJJJJJJJJJJJJJJIJIIJJH:F
@6565066/1
caaaattttgcaaattatgtggcattttgacatttatgtgacataatttg
+6565066/1
CC@FFFFFHHHHHJJJJJJFJIIJJJJJJJJJJJJJJJIIJJJJJIJJJJ
@916432/1
attagtggtttttttctaaaatcaatttacatattatttttgacttgaat
+916432/1
@@@FFFFFHHHHHGHIHHHIIJJJGHJJJIJJJJJFIIGIIJI>DHGGIH
@1931957/1
ccaccaccattctatgaaatggaacacgaagagggactaccacacgaaag
+1931957/1
BC;DDDFFHHHHHJJJIIJJJJJJJJJIGGHIJJIIJJIJJJJJJJFGGI
@6567478/1
caaacacacatagtacctctccacaaaaagggaaataaacaaggatgtaa
+6567478/1
CCCFFFFFHHHHHHIJJJJJJJJJJIJJJJJJJJJJJJJJIJIIJJIHIH
@5049287/1
tgatgacgtttctggacaacaaggaaagttattgccggttcataaccttc
+5049287/1
@C@FFFFFBHHFHIJIIIJJIJIJGJJJHHGGIHIGIJGHIJIIIIIJJJ
@7128224/1
cagtcccgaataccgattctcagccgagctgcccagtttagtggccaact
+7128224/1
CC@FFFFFHHHGHJEAGHGEHEGGGGBBHIJIIJGHDGIIIIIIGIGGHE
@6102998/1
atcagctacaacagtcaacatttcccacctttttcactcaaccatagctt
+6102998/1
@@@DDDDDDF>F;E<EFFFEEF<HHIIEIEFFFIFFIFFIII>BB@GICI
@8198966/1
ctcaattggcgcacattcagcaggttttttaacagtttgaaaaccttgat
+8198966/1
@@@?DDD<HHHFD6GHIGHCHGIIEGGIIIIIIIIIIIIIIIIIIIIIII
@922083/1
attatattgtgaaaagggagcatttatttgatgcaaagtatagaggttgt
+922083/1
@C@DDDEFHHHGFIJJJJJJIJJJJJJJJJIJJIIJFGDGHIJIJJHGGG
@922084/1
attatattgtgaaaagggagcatttatttgatgcaaagtatagaggttgt
+922084/1
@CBDFFFFHFHGHJJJJJJJJJJJJJJJJIHIEGGGIHFGGIIIJJHGIG
@922085/1
attatattgtgaaaagggagcatttatttgatgcaaagtatagaggttgt
+922085/1
@CC?DEFFGHFFGJJIIIIIGIGIJJJJJJIIJJJIIGDGFGHIJJDHIJ
@923283/1
attatctatcgatactgaatgtaatttttttatatagtgcccc
+923283/1
=B1=DDFFHHHHHIIJIHIIJDHIIIIJJJJIIJJJJIIJIJI
@1939385/1
ccacctttttcactcaaccatagctttctcagcgtgttt
+1939385/1
@@@DDDFFFHD?<FBBGCHEBFHEGHICHIIIIIAF:8?
@1939386/1
ccacctttttcactcaaccatagctttctcagcgtgttt
+1939386/1
@C@DFEFFHHBDHGG>GHIGGGGIIIIHIIIIIICC08B
@1939387/1
ccacctttttcactcaaccatagctttctcagcgtgtttaattt
+1939387/1
@@<BDDDDHHBDFHEDFGI;GHHIIIIGIIIIIIC@8CF99?FH
@1939388/1
ccacctttttcactcaaccatagctttctcagcgtgtttaatttcgttcc
+1939388/1
@C@FFFFFHHFHFIIGIJJJIIJJJJJIJJIIJJFG0?F@F?DI<3?D?F
@925311/1
attatgttttactaatttttcaataaagtacactttatttaagaacaggg
+925311/1
B@@BDFDFHHHHHJJJJJJJIJJJJJJJEFHIIJIIIIJJJJGIGIIJJI
@4056085/1
gccacatcttgtgagccgccattctcttggctagcttctttgacttgcca
+4056085/1
@7?ADDDDHFHHHIIIIEIIIIIIIIIIIFGIIGIIIIIIIFGIIGBFHH
@7650535/1
cctgttcttaaataaagtgtactttattgaaaaattagtaaaacataatg
+7650535/1
BBBDFFFFHFHGHIJJGEHJIJJJJJJIJJIJJJJIJIGIIJJJJJJJJJ
@7653087/1
ccttaatcagctacaacagtcaacattt
+7653087/1
:=;D;?D?<AC4:EFFEEGEFHHEHIEF
@7653088/1
ccttaatcagctacaacagtcaacatttcccacctttttcactcaaccat
+7653088/1
=?14ADDFHHGHHJJJIJIHHIJJJJJJJJJJJJJJJJJJJJJJJJJJJI
@7653089/1
ccttaatcagctacaacagtcaacatttcccacctttttcactcaaccat
+7653089/1
=B1=ADEFFFHFHGIIIGIHGHIIHIJJJJJIIJJJJJJJJJJJJJJJJH
@6577060/1
caaacgggtcgaaatgaacgtcaacaacaaagttccccaccaaagcaaat
+6577060/1
@@?DDDDA<CFFDEF9EGB;1?EGAGIE@B?;BDA?@@FEFFEFAFFFIE
@4059888/1
gccagatcgataaaaaaatatcgcaatattagaaattttcaaatattctt
+4059888/1
CCCFFFFFHHHHHJJJJJJJJIIJJIJJJJIIIJJJJJJIGHHJIJIJIG
@6113189/1
atcatgaccaaaaagtgaacagctatcgatacacagtcatagatccaatc
+6113189/1
@@CFFFFFHHHFHJG<CFGGIIJDGHHGEBGHGIIGHCGGFEHGIGIJGH
@6113893/1
atcatggtcatgttttgggactccatgtcgagcttttc
+6113893/1
CCCFFFFDHHHHHIJJEHIHFHIJIJJJJJJF:?DEH<
@7140035/1
cataaaccgtttcctaaagctataccagttatagaagctttgcttgaagt
+7140035/1
<@?DDFFFHCFHDHIJIGGIIGIJIIGGFHCGGGHEHIIHIJJIJIJIJ<
@1456919/1
caatgtcaaagagaaggatagcaactaattttacaagctatactttgcat
+1456919/1
@@@BBADDHHGFHFEGIICFHGHIHGEGIGIIIHIIGIEHIIIGFGGIGI
@398774/1
aatgaagtgaaagtcgaacgttcttctgggcttttcctgcttttttagca
+398774/1
@@?BDFFEHHHHHCGEHI>EEE?C@EGHIIGIIIIIGG@D<FDHEH?;C=
@7142430/1
cataaattatgggcgaccaccagtggtactatgacaacttaaactatcct
+7142430/1
@@@DFDDDDDHDHFIDFFGHEEG?F?CDHHCFCHHGFDGCHIIG@FIGI<
@6583742/1
caaacttttcggggtgcaatcttcttttccggaaaatgctcgaa
+6583742/1
@@<DDDDD?FHDHI?@EB<GGFGHIIIGEEGGIIIIHHHGI6A@
@6583743/1
caaacttttcggggtgcaatcttcttttccggaaaatgctcgaaaactca
+6583743/1
C@CFFFFFGHGHHIEFGIGGHIJHIJG>GBDHIGGC@DCFGGEHIJIEHI
@6583744/1
caaacttttcggggtgcaatcttcttttccggaaaatgctcgaaaactca
+6583744/1
CCCDFFFFHHGGHJ@EGGIJJJIIJJJJJJIJJJJJIJJJJJJJIJJJIJ
@8208575/1
ctcacattcggtctctacaaccaggtacaattcttctactaaagaatgtc
+8208575/1
@@CDFFFFHGHDDGEHGGGIGGECE?FEFHGJGGEHIIJIJJJJIJJJJH
@4070214/1
gccatttacaacaacccgaaagccgaactcaaaactaaagaccgagc
+4070214/1
@B@DFFFFGHFFFHGIJJGGIJIIJJGIDGGGGHIIJHGIEGIBEAE
@8211751/1
ctcaccttacaaaataaaatacggcaaagagaagaaaggccgatagaatg
+8211751/1
CC@DFFFFHHGHHJJJJJJJJJJJJJJJJJIIJJJJJIIJIIGIJJJJJI
@5067627/1
tgcccttgagaaatttgctgcctcaaaaacgtatgacaaaactatag
+5067627/1
@C7DFFFFHFFHHIJJGIJJJIIJIJJJJJJGIJJJIJJJJJJIJJJ
@3557526/1
cttcgactacagatattcgcacttgcagtcccaatatcaaactacaggca
+3557526/1
BCC?DDFFHHHHHJJJJJIJJJJJJJJJJJJJJJJJIJJJJJJJJJIJJJ
@6123174/1
atccaatcctataattatccatttcctgtaattctggtttctctatagtt
+6123174/1
@@?=DBDDDDBFHGBDFFFHIGHBBFEHHIBHHIIIICFGHIIIGGIG?F
@6123175/1
atccaatcctataattatccatttcctgtaattctggtttctctatagtt
+6123175/1
@@@DFFFFHHHGGJJIIJHJJJJJJJJJJJJJJJJJJHIJJJJJJJJJGI
@7151921/1
catagatccaatcctataattatccatttcctgtaattctggtttctcta
+7151921/1
??@B?4ADHFH<FE9EAHG4<CBHD4FHHIEGG@DEHIBG@9CGAFHH>F
@1955364/1
ccagaagaacgttcgactttcacttcattctatcggcctttcttctcttt
+1955364/1
@@@FDFFFHHFBHBEBHGIGHIJGIIHHGJJJIIIJJJJGGIIIJIIJJJ
@1957757/1
ccagaatctaaaaatattgcacctgctacggattcaaagacatctcctaa
+1957757/1
CCCFFFFFHHHHHJJIIJIIJJJJJJJJJJIHIIJJGGIJIJIJIJJJJH
@7670597/1
cgaaaactcaattggcgcacattca
+7670597/1
???DDD:3:C;CDD@CE@D6:AED4
@7670598/1
cgaaaactcaattggcgcacattcagcaggttttttaacagtttgaaaac
+7670598/1
@@@DDD?:AFH?FHIBGA:@EHGCCEHHGH?DFHHGGG<D@BFF@=FHGC
@7670599/1
cgaaaactcaattggcgcacattcagcaggttttttaacagtttgaaaac
+7670599/1
CC@FFFFFHHHFHGJIIIBGHIJJJJIIIJFHIJJJIJIGIGIJJIJJJJ
@7670600/1
cgaaaactcaattggcgcacattcagcaggttttttaacagtttgaaaac
+7670600/1
CCCFFFFFHGHHHBIEFD<DFHJJJGIIIJBHIJJJIJJIHFHIGHIIJJ
@7153990/1
catagttcttacatccttgtttatttccctttttgtggagaggtactatg
+7153990/1
@@?DBDEFHHHHHIIIGID?:CBEHHFIIGIIII@?EHGHGGI9?D>FHE
@7673115/1
cgaaaagtttgggtacaacctctatactttgcatcaaataaatgctccct
+7673115/1
@@<DDDB?FH<FH2AFBFBGBFEEHGHEHIGIGGHIIIEHIIEFGGIIII
@3075517/1
ctcgttatataatcatcattcaaacattgaagccagatcgat
+3075517/1
@@<DDADDDHB<DE?F>>BFCAEBDGHI>EHII@?8??H@FD
@3075518/1
ctcgttatataatcatcattcaaacattgaagccagatcgataaaaaaat
+3075518/1
BC@DBFFFHHGHHJJIIIIJJJJJJJJJJJJJJJIJJJJJJJJIJIJJJG
@3075519/1
ctcgttatataatcatcattcaaacattgaagccagatcgataaaaaaat
+3075519/1
CC@FFFFFHHHHHJJJJJJJJJJJJJJJJJJJJJJJIJJJJJJJJJJJJJ
@945567/1
attcctccatagttcttacatccttgtttatttccctttttgtggagagg
+945567/1
CCCFFFFFHGHHHJJJJIJJJJJJIJJJJJJJJJJJIIIIIJHIIAGHEG
@6592777/1
caaagagaaggatagcaactaattttacaagctatactttgcatagaatt
+6592777/1
@@@FFFDEHG?33AFGEGEDHIGHIGIGIIGGIIIGGIIIGBDGAFADBA
@6592778/1
caaagagaaggatagcaactaattttacaagctatactttgcatagaatt
+6592778/1
@C<DFFFEFHFHHHIHGGIGHFHIJIJJJIJGIJJJJIJJJIIIJJGGIJ
@2522068/1
cgggcgttccgttggtctgattggctt
+2522068/1
@@@DD@@DHH@FHBG1CECCGGBD@GH
@6130958/1
atcccccttgaaagattacgatttatctagagcaactccgacggaagcta
+6130958/1
@@@DDDDDFF?FF:<:C<<A?3FG9C??4?::<9?D?DGB@FDF0C@9;C
@5598902/1
aaatggaacgaaattaaacacgctgagaaagctatggttgagtgaaaaag
+5598902/1
@@@DDADACDCFFGIGB@HHHGIFHIIGCHIGDGEGEBGCDD9?FGAG>F
@3564977/1
cttcggagttttgcctgttccgtagcagacggccactggcaaagtggata
+3564977/1
@@@FFF<DAFHHHDHEBFEHGGHHGGGGGIIIIG<FGIGGGHCFGGGFHI
@5077418/1
tgctgaaaagaaaattcaagatccagtgtttaaggaactatcagatgttg
+5077418/1
@@@BBDDFGFHFGIIIIIIDHEB:FEHAAEGCHGDFGIIHHICAGDDF<F
@1963654/1
ccagatcgttgttaaggaacacgcggtagcggaagattggctcg
+1963654/1
CCC@FEFFHHHHHIJJJJJJJIJJJJHIIJJJIGIIJIJIGHI8
@4609096/1
gtgatttgggtactttattgctaaactgttcgatctccggtttcatcatt
+4609096/1
@B@DFFFFHHFHHJJJFIJJJJJJJJJJJJJJJJJJJJIJHIJJJJJIJJ
@4077720/1
gccctattgaaaaccttgtagtggattcctaatattttttagtgaacctc
+4077720/1
@@7=ADD?F>AFB?CGHI<:IAGHD@HGHIIIF@HFEGHIIDCDHHIGDH
@4077721/1
gccctattgaaaaccttgtagtggattcctaatattttttagtgaacctc
+4077721/1
CC@FFFFFHFDFHIIIJDIIJHEH@FHGGHHII<FIIJJJDGGBGIGHHG
@1476107/1
caatttttgtcgagttattgatttcgaggaataatacgaacttccat
+1476107/1
@C@FDFFDHFDHFIDGBGHHHIJJHCFHIJJIJJJJEIIJGIJJJGI
@2525481/1
cggggcactatataaaaaattacattcagtatcgatagataatattgatg
+2525481/1
@@<DD6?DFHFDAHHIIIIEIGIFHIIFHDGFHGFGHGGEGGBHIDFID@
@950159/1
attcgattcgataggtgctttgtctggttaactttagtgggaaggtttag
+950159/1
=@@:==:?DDFFH@H2AC?EAE<FA@EEEHHIIF<<B1CC3?CD?0:4?F
@3084486/1
ctctaacgtctttatagaatgtcaatgttattctaaaaagaagactgcta
+3084486/1
@?BDDFFFHHHHHJJJIJJJJHIJIJJJJJJJJJJJIIJJJJJJJJJJIJ
@5081284/1
tggaaacaaaagtaacagaaaaattgcaaacactaacgattcgggaaata
+5081284/1
CCCFFFFFHHHHCGHJJJJJJJJJJJJJJJJJJIJIJJJJJJJGIEIIJJ
@3085672/1
ctctaagtaattgtgaagctaagttccgtaagtcatctggtcttggtggc
+3085672/1
?=?=ADEDFHHHHAGGHEGGIHHIIIIGCGIJEHIJGEIJFHHIFIHIII
@3089739/1
ctctactgtacaactgtttacctgtgcatgataaataaacttttttcggg
+3089739/1
?:?DDDDFFHFFFJIECFHIJGHHHHIIGIJIJGHHJHGIJJIIGGIEH@
@2531223/1
cgggtattttgcgacctgcttttccaggttcagggtttcttaacctcata
+2531223/1
@B@AAADFHHHFHEIIIIIJJIJIJIJJHIIHIJIFGIIIJJJIJJJJJI
@7687846/1
cgaacgtctacagttatcctccagttccttcgtaccctcctcctccaatt
+7687846/1
CC@DFFDFHHFHHHIIIGHDHJGIHIJJJJJIJJJJJJJJJJJEHJ?DFH
@7688918/1
cgaacttccatagattcaaatgaagtaaacaacatacgtttttcatttaa
+7688918/1
@@<DFFFFHDHHFIIIGGIIIIIIHCHHIGGIIIIIIIHIGIEIGIIIII
@7688919/1
cgaacttccatagattcaaatgaagtaaacaacatacgtttttcatttaa
+7688919/1
@@@;DDD;FF?F:?:CDGFFHEEHE<CHHHEFEFFFAGEFEIIFFFI<DG
@7689519/1
cgaagaaagacgccaaacattcggcagccaagaactt
+7689519/1
@@@D7DDDAH?1CE@GDEHEHG>DFF<DBFH2DGB89
@6140160/1
atccttgtttatttccctttttgtggagaggtactatgtgtgtttggcta
+6140160/1
@@CDDFFFHHHHHJJJIJJJJJJFGGGHEBE?EFHFIJDIFFGHEIJJGG
@3573700/1
cttctagcagctttaatgcattgtatgcagcatcatgtttactaatctgc
+3573700/1
1:B==ABDDHHHHJJIIJJJIIJJIJJIIJJJJIJJJIIIGHIIIIHGIJ
@3573701/1
cttctagcagctttaatgcattgtatgcagcatcatgtttactaatctgc
+3573701/1
@@@;DDDDFHHHHJJJIJIJJJJHJIJIJJIIIJJJJJJJJIJIJJJJJI
@7171905/1
catcgcttgtcatgtgttgaaattccgcgaaattggcactggcaagtcaa
+7171905/1
BCBDFFFFHHHHHJGHHIJJJJJJJJJJJJJJJJJIIJJJJJJJJJGIIJ
@7693302/1
cgaagagactctcagcttcaacgccaaggacttcaacttcgttcagttct
+7693302/1
CC@FFFFFGHHHHEHHIIIGGH<EHGHIJIJJJICEHGIIJIFGJJDFHH
@2535282/1
cgggttctgctaagtggtaagtagaaggtaagccacttaagcacacatgt
+2535282/1
?@@F=BDFHGHHHJAGHCHJIFHJJJJJGHHGJJIJJJJJJJJJJJJJJJ
@7177597/1
catctttagtaactgtgagagcagtatgtgattatgtgtttgaaagctat
+7177597/1
@@1=DDDDHHHHHIICDEHHIIII@FHGBHHGIIIIEHHIIIIIIIIIII
@5614867/1
aaatttatagttttttgcatttttattcggctt
+5614867/1
==<DBD?ADD=2<<EE@E4?A<<<??9?;@11:
@4090680/1
gccgtgtttaatttacctagcgcgaggctgagatgattcgtttctacggg
+4090680/1
@@@DBDBDF<F<CG4CF@FACAB@:CFD9B?D<4?<?F>FFBF=D;AAEE
@959726/1
attctccatcgttacaataagttattcggacaagttataccgaataaaaa
+959726/1
CCBFFFFFHHHHHJJJJJJJJHHIJJIJIGIJIJGIJJJJJJJJJIJIIJ
@959779/1
attctccctcaggatcgtgcacatgtcgtaaaagtggtgatctaggtggt
+959779/1
<@<7ABDDFDHFD@FE@<CGEG@H3AEFEGEF@BC9C?DHIHBCBD9?1?
@960292/1
attctctacagtgtggcggaccaaca
+960292/1
=:1ADEFFHHGHFHHIIIICCFCC6?
@7700811/1
cgaagtacgagctattcgagcagcatgcaagagagtccaaagagaaggtt
+7700811/1
@@?DD?DFFFHGHIIIIIGIIEHIIIIIECHGDHIIIIGIIIGHGGIICH
@5617385/1
aaatttttaaatttaaaaatgcgtgtgtgcaggtatatttatcacatcat
+5617385/1
B@@DDFFFHHHHHJJJJIJJJJJHIHHHIIIJJDGIIJJJJJJIIJIJIJ
@5618097/1
aacaaaaaagatggcgaaacaattagcagcaagagaaatgctggaaaagt
+5618097/1
@81BDDDDFFFFFIIIIIIIIIIIIIIIIIIIIIIIIIIIIIIIIIIIII
@6144232/1
atcgaatgtgtgcagaatcagcactgaatcaaaaaattctccatcgttac
+6144232/1
CC@DFFFFFHHHHJJJIIJJJJJJJJJJJIJJJJJJJJIJJJJJJJGIIJ
@7181823/1
catgaatgccatctgggcccggggc
+7181823/1
@??DDDD?BFHBCA4<<2CAH@?GH
@8238468/1
ctcagcttcaacgccaaggacttcaactttgttcagttcttgcagg
+8238468/1
@@@ADFFFHHHHAFHAHDHCHHIIIIIIIIIGGGGIDHGIIEGHCD
@3580646/1
cttctctttgacattgcttgtggtcacttttcgcgcaaagg
+3580646/1
<?@BDDDDHB?FF?ABFFF>CF;FE@DHGIHHHB8DHI0BG
@4628568/1
gtggacataaaggaaagaaaaaaatgtcaaaattttgcaaattatgtggc
+4628568/1
@@;ADDDFFFHGDHIIIEIJJJIIIIGFGCHGJIJIGIIJJGGGIJIJJI
@4628602/1
gtggacatcgaagaaaaaacattgaccaatcgccaccaatgcctggtgca
+4628602/1
BBB@DFFFHHHHGIJJJJJJJJJIIJJJJGGCHIGIGIIIIIIIJIBFHI
@4630231/1
gtggagggtaacaatctgccttctacatttgcgagtgacgaagag
+4630231/1
@@@FDDFDC?FFBFGEEGGIFIGIIFDHHIDEE>A@ABFGGGC@>
@7706206/1
cgaatgatgtgataaatatacctgcacacacgcatttttaaatttaaaaa
+7706206/1
@C@BDB?DFBHHBHHIGIIIIAHHEEHIIGGGIIIIIIIIIIIIIIIIIH
@6148977/1
atcgatagctgttcactttttggtcatgattttgaggtactcgagggcat
+6148977/1
@@@DDFDDFHHFHGGEHIIIIIGCFHIGCHIIIIIIIBBGGIGIIIGHGG
@7709080/1
cgacaaaaatttaaacacattgcattattgatttcgaggaaataatacga
+7709080/1
?@7B?DEFHDHHDHIDD@BDFFEHHIIIIHGGIIGHDFG0BFHDDGIHII
@439351/1
acaatatctgctggagattgcaaccacccagacaggagatcatcga
+439351/1
@@1DDD>DHDHFD@GGD;ECAHFDFEAFGHEDGGA8C6BDAGEHGF
@4634292/1
gtggccaccagatcgttgttaaggaacacgcggtagcggaagattggctc
+4634292/1
CCCFFFFFHGHGHIIDHGGHJGIIJIGIJJJJJGHIJJJDIJIGHHHHEH
@439574/1
acaatccttcgaggtaacctacgtggacatcgaagaaaaaacattgacca
+439574/1
@@7?DD?DAADFFGCEGHIIGIE8CBHIEGEFHICGFHIIIGHGGDGGCF
@5103230/1
tggcgccctcgatttggaccagttcgtatttgggagtgatgccgcgacgg
+5103230/1
CCCFFFFFHHGHHIIJJDHIIIJJIJFHIIIGJJJG?GHGIIJJJJGHF>
@975068/1
attgagttttcgagcattttccggaaaagaagattgcaccccgaaaagtt
+975068/1
CCC@FFDDHHHHHJGHJJJJJJJJIJJJIIJJIIJJJJJJJJJIIGBH@G
@1503340/1
cacacatgttacataaatgtcaaaatttgacataatttgtggacataaag
+1503340/1
@C;?DDFDFHHHHIJIIIIIGIJIJJGJIEHEGJCHIJJFGIJIIIIGGI
@1503446/1
cacacattcgatctctgatagtagatggtaactgttcaaattcctcttcc
+1503446/1
@8@DDDBDFFDFFEGFFGFIF:AE?CCDACDHABFGFIECB??DDFEBDE
@4102482/1
gcgaacaatccttcgaggtaacctacgtggacatcgaagaaaaaacattg
+4102482/1
CCCFFFFFHHHHHJJIJJGHIJIIJIJFIJJJJJJJIIIJIIJJIJJJJG
@1507874/1
cacacttttacttcagctacttgaaccgtacgtcaaatgtcgcaaattat
+1507874/1
?<??D:DDDDDFDIIEGIEGHIIIIIIIIIIIIIIIIGF?BFGHHFGIEG
@8259511/1
ctcatcgtgccctcgagtacctcaaaatcatgaccaaaaagtgaacagct
+8259511/1
CCCDFFFFHHHHHIJJJHIIJJIIJJIIIJJIIJJIJGJJIBCHIJJJIJ
@5634376/1
aacacgaagagggactaccacacgaaaggcagttcaccatcgcttgtcat
+5634376/1
CCCFFFFFHGHHHJJJJJJJJJJJJJJJIIGIIIIJJJJIJJJIJIGIJJ
@4109517/1
gcgctaattgagttttcgagcattttccggaaaagaagattgcaccccga
+4109517/1
@C@?DDFFHGDHACFHIIJJDGGHJJIJJIJJIJIGHIGIJIJJJJIFEF
@7724131/1
cgacgaatgatgtgataaatatacctgcacacacgcatttttaaatttaa
+7724131/1
@@1;DDDFHHHDFHEHIIIIIGIIIIGIIIIIGIGIIIIIIIIIDHGIHI
@986768/1
attggcgcacattcagcaggttttttaa
+986768/1
@@@DADADDAD4CAHIBD;E39F;FH;D
@4651171/1
gtgtgcttaagtggcttaccttctacttaccacttagcagaacccgataa
+4651171/1
:=<44BDEHHHFHJJJJIJIJJJJJJJJJJJJJJJJJJJJJJJIJJIJII
@6642903/1
caaattgctctactctcaagaaatggcctccatgccgagcaagactcccg
+6642903/1
CCCFFFFFHHHHHJJJJJJJJJJJJIJJJJJJJIJJJIIJJGIJJJIJJI
@7731753/1
cgacgttcttccagaagggtggattcaagtaacacacaatagtggaatgc
+7731753/1
@@1DDADFFHHHHIGGIII?CGEGHIIIICDGGCGCHIHHGI?FHCHGHF
@5641786/1
aacagtttgaaaaccttgataaatgaaagaaattaaacacgctgagaaag
+5641786/1
@@@FDBDDHFGHHJJIJIIGIIJIIIHHIIIIIIIJJJJJJJIEGGIJIG
@6645233/1
caaatttgactactgtatagctttcttctcttggtgaacacatactttat
+6645233/1
@@@1BDDD>FFBFFEF<FHIIFEHFHIIFIIIEBHFIIFIIFEIIIEFFI
@6646012/1
caaattttcttttaaatttcatattctcataatacttttcccggtttgtt
+6646012/1
CCCFFFFFHHHHHJJGIJIJJJJJJJJJJJJJJIJJJJJJIJIICFHEHH
@7208197/1
catttatttgatgcaaagtatagaggttgtacccaaacttttcgggg
+7208197/1
:::4==BDF<CDFFEGIEBFEH?AEFAGEEHBFGFIICFIIIFFFFF
@6176513/1
atctgttaacttcgtagctcctttaaaagacatttgtgctgaaaagaaaa
+6176513/1
???4ABDEHGHHHIHIIIIIIIIIIIIIIIIIIIIIGEHGIFHGHIIGII
@2001547/1
ccagtgtttaaggaactatcagatgttggtccgccacactgtagagaatt
+2001547/1
BB@14ADDHHHHHGIIJIJJJJJIJHJJJHIJJJJJJJJJIHIIEFDHHI
@1525399/1
cacatctcggatcttgctactaatattcgattcgataggtgctttgtctg
+1525399/1
@C@BDFFFHHHHHIIIIIIIIIIIIIIIIIIIIIIIIIIDHIIIIIIIII
@1525400/1
cacatctcggatcttgctactaatattcgattcgataggtgctttgtctg
+1525400/1
CCCFFDFFDF?FHGIGGGIGGIIGCHEGIBGGEHGIIIGFDEHGHHBAFG
@1525764/1
cacatcttgtgagccgccattctcttggctagcttctttgacttgccagt
+1525764/1
@@@BAADDDHF<FHG<:EHGHIBHGHEGHHA;C1::BGI4:??BBFFGF?
@1525765/1
cacatcttgtgagccgccattctcttggctagcttctttgacttgccagt
+1525765/1
CCCDFFFFGHHHHIJGIJEIIGIIIIHIEEDEC>FBFGIADGIFBAGEG8
@6650487/1
caacaacaacacttcgactacagatattcgcacttgcagtcccaatatca
+6650487/1
:==ADBBDDF;F?@G?2A?FEEFEHEIEEBDGAGDAGCAGIIEIIIFECF
@1527416/1
cacattatgaaattactcatagtgtcacgggaactcataacaatagattc
+1527416/1
?@<AADDEFHHGHJGIGHJJJIFJIIHHEHEHGGIIGJJIIJJJIJGIII
@6653844/1
caacaacctcaagcttggggtcaacaacagcccgttccgccacagcaaca
+6653844/1
@C@DFFFFGHGHFIJGIGJJFHGIJJIIJIJJJJJJJJJJJGEHGIJDGI
@6653845/1
caacaacctcaagcttggggtcaaccacaggtttcacaacaacaacctgg
+6653845/1
@@@D;?DDHHHGGHIIIIIIFAFFDHIGICH??BGHIIIFIEGGGEFHGA
@5137113/1
tgttaacttcgtagctcctttaaaagacatttgtgctgaaaagaaaattc
+5137113/1
=?@D4AAAFB?<DGBAFG@FH@HIIEHEGFHIGFHGEHGIHIBGHII<DF
@5657291/1
aacgattttacctttgcgcgaaaagtgaccacaagcaatgtcaaagagaa
+5657291/1
@?7?D=DDFFFD<@ADFAE@1?FFFBGFEE9BFECCECFFFFFFICEF3C
@5657292/1
aacgattttacctttgcgcgaaaagtgaccacaagcaatgtcaaagagaa
+5657292/1
@@@FFFFFHGHGHIIJJJJJJJGGIHGIJIJJGIIGIIJGFHIJJGGIJI
@7747387/1
cgaggaataatacgaacttccatagattcaaatgaagtaaacaacatacg
+7747387/1
B@@DFFFFHHHHHIJJJJJJJJJJJJJJJJJJJJJIJEHHIJJJIJJJJI
@1534245/1
caccaatcaggtggtgacatcgttcgatgacaaagtgatgggcaatccca
+1534245/1
BC<DFFFFHHHFHJEHIJIJJJJJJJIJJJIJJIICFHGJJJJIIIIJJI
@2013937/1
ccatgatcggatatttatgttactattggaatatcgttcctttggaaaat
+2013937/1
=?@4=BDDBFCFAHHIBHBFHGGIIFHIIIIIIIHHEDHH@FGCGHIGIG
@4132305/1
gctcaattggtttatcctctactgtacaactgtttacctgtgtatgataa
+4132305/1
C@CFFFDEDFHHDGBBGGIJIJGH?<FHHIEEHI@FGICEFDDFIIG@FH
@3627047/1
cttgcattctttacagaatcaacgcgttgctcctggccg
+3627047/1
@@CDDDFFFDHHFHGHGJGIJJJIIGAGADDHI3<DBF6
@472541/1
acgagcaataccgatagacaaagactgaaattgagaaaaaatgaacatgg
+472541/1
@@@=DADDHHHHHIGIIBHGCHEGFDAGFFHICHHGGGEHBC@EBHGGIC
@4135211/1
gctcgcttttcaaattctcgtgacttttctcccctgtttgttcttaaata
+4135211/1
1==BA:DDFHHHHDHIDHFGHIIDFICH>GFFGGDFBGH?BDEIDDCHGI
@475057/1
acggaacgcccggagcggctgatatcaccaatcagg
+475057/1
CC@FFFFFGHHHHIGIIHGGI>DABBBDFBG=;@;F
@7228429/1
ccaaaccttgcaaattttcaatcatgaagcaagattttacctgaacaatt
+7228429/1
CCCFFFFFHGGHHIJJJJIIIJJJJJJJJJJJJJJJJJJJIJJJJIIIIJ
@6673120/1
caacagcgtaggcctcaggataggcagcagacagcttctgttaaagaatt
+6673120/1
B@@DFFFFHHDHGJJJJJIIJJJIJIJJJIIIJJJIJJJGIIIIHJIJJJ
@5666372/1
aactgcctttcgtgtggtagtccctcttcgt
+5666372/1
?@84ADDDHHHFFH?CGACBCHHGCFBDE?B
@5146019/1
ttaacgaaatgtcaagagcataaagtatgtctagaacgattttacctttg
+5146019/1
=1:BDFFFHGHFHIJJIIIJJJJJJFHIIIIJJJJIIJIJJIJHIIIJJJ
@2585113/1
cgttggaattccattcaactgaaaccgcaaaggtatcatagtttttttgt
+2585113/1
:=1==BADFHAH?BG:AE<CFEHGIIGGBGIGI9?CGIBFHHIIGGIIGF
@1024568/1
atttatcaaggttttcaaactgttaaaaaacctgctgaatgtgcgccaat
+1024568/1
1==ADBDDHDH?DHGIGIEHIGHGIIGCFHHHGGCGHC?FDEBD<:@@AE
@7234361/1
ccaaatacgaactggtccaaatcgagggcgccatccacgagccaatcttc
+7234361/1
BCC?DFFFHHHHHJJGHJJJJJIIIIIIIGIIJIIJGGIJJJJIJHHFHH
@7234362/1
ccaaatacgaactggtccaaatcgagggcgccatccacgagccaatcttc
+7234362/1
CCCFFFFFDHHGHIJ<EFHHJIJGHGEEGGGHIIJIGGIIJJJJIGHHGH
@482305/1
actccatctctaaaaaagataattctttggggtttttgacctttatt
+482305/1
:B14ADFFHHHHHJJJJJIIIHIJJIJJJJJJGHIJJJJJJJJJIJJ
@482531/1
actcgacaaaaatttaaacacattgcattattgatttcgaggaaataata
+482531/1
CCCFFFFFHHHHHJJJJJJJJJJJIJJJJJJIIIIJJIIIJJJIJIJGIG
@1542809/1
caccagcatctaattcacattgtttttgtataatagatgccttaaattcc
+1542809/1
@@@DD?DDDHD?4E?EFHGGEIIHIIIIHFHGBEH>DEGHIIIIIIIIGG
@483460/1
actgaatgtaattttttatatagtgccccgatgatatgatatgtatttat
+483460/1
@BCABDEEDHFHHJJJJJGIIJIIGIJIJI:@DBHAHEAGGFEBGGII@F
@2026880/1
cccaaatcaccgaaacggtattcgagaagcaggtttaaaagatcttcatc
+2026880/1
CC@FFFFFHHHHHJJIGI?FHIIGHHHJGEHEG8DAFHIIIGGIJJJJJI
@1031479/1
atttatttgatgcaaagtatagaggttgtacccaaacttttcggggtgca
+1031479/1
:?:4=BDFHHHHHJJIJEFHGJJJJFHJIIJJJJJGIJJJJJJJJJDGIJ
@493412/1
agaaaatatacagactaaagaaacgctcgtggggagcgatgacgaataaa
+493412/1
CC@FFFFFHHHHHJJJJJJJJJIJJJJJJGGIJJIJJIJGGIJIIIDHHF
@1038283/1
atttcctcgaaatcaataatgcaatgtgtttaaatttttgtcgagtcaaa
+1038283/1
:?14=DDFHHHHGJGIIIJFIJJJJJHHHHJJJIJJJJJIIJJIJIIJJJ
@498719/1
agaaagtaaagttacaccagttgaagaaatacaaaaaaatgataaagata
+498719/1
BCBDDDDEHHHFDHEIJIJIHGEHIJEHIIIIGFGIJJEHHJJJGIJBGG
@5686810/1
aagaattgtacctggttgtagagaccgaatgtgaggaaatagaagatgta
+5686810/1
@@CB=DDDHFDFDGGCFCCBEBA?BAF?FHDGGDFFGCHGHIC<DHGBHH
@6701053/1
caacgatctggtggccaccggaaccggaagatcgaagaaagacgccaaac
+6701053/1
C@CFFFFDHHHFFGIJIJJJIJIIJIIIIGGG@GGHGGIIJJJJIGHGFF
@504644/1
agaacgaattttgtgcatacaaaaatagtaaaaagtcgaagtctttcgag
+504644/1
@C@??DFFGHHHHEGIGGHIJJJJIIJIFGIJJII?DHIGGHG@GCHHIJ
@504645/1
agaacgaattttgtgcatacaaaaatagtaaaaagtcgaagtctttcgag
+504645/1
CCCFFFFFHHHHFGHIJJJJJJIIIIIJGIIJJJJ?DHIIIHGIJIGIEG
@5166410/1
ttattatattgtgaaaagggagcatttatttgatgcaaagtatagaggtt
+5166410/1
@@@DFFFFGFHDFGHIJJJGJJGFHIJGIHIGEGHGGHIIFFIGGGHG:D
@2050412/1
cccacctgtccactgagggaggccaccctacc
+2050412/1
?;@DDDB?DHDHBIGH9AFG<DGFGHHGID;?
@2050706/1
cccacctttttcactcaaccatagctttctcagcgtg
+2050706/1
@@@FFDFFHHHFFIGGGHGIIIJIIIJJIJIJIJJH:
@2050707/1
cccacctttttcactcaaccatagctttctcagcgtggtttaattt
+2050707/1
@@C?DFDFHHHFDFHHJIIIJGIJJJJJIHHHHIJF:0?DFD?DIG
@2050708/1
cccacctttttcactcaaccatagctttctcagcgtgtttaatttcgttc
+2050708/1
C;@DFFFFHHHHHJIJJJJJIIJIIJJJJJJJJJIH<?DH>D>FI@3BFB
@6712021/1
caactaattttacaagctatactttgcatagaattagtggtttttttcta
+6712021/1
@@@ADDBEHHH?HIJGGHIJJGIAHECHHIIHGIJIIEGHEGBBGHICHJ
@6718088/1
caactcaacagctcaatccacctgaggttcagcctcaacccattacacaa
+6718088/1
C@CFFFFDFFHHHIJJIIIGADBCEHGI@HHGGHBGCCBD@@GGGEGIEI
@6723965/1
caactgtttacctgtgtatgataaataaacttttttcggg
+6723965/1
@;:BDADAB<F?FBFB?::FF<EBHAEHHGCGCHIII6F<
@9864008/1
gtatttattatattgtgaaaagggagcatttatttgatgcaaagtat
+9864008/1
??;ABDBDHDHDDGGGGAIFHIIIBGG3AFFIIIIEEHIIEGHI0?D
@10336198/1
tagtgtattacctctaaagctatctactcgttatataatcatcattcaaa
+10336198/1
=@@4A=DDHDHHFIGHIIABDHHHIHGHGDAFHIIIGECFHCAGFGGHIH
@9866221/1
gtattttttcgtcccaagattactgctccatggcgacagttaatctctgg
+9866221/1
??@=ADFFHGDFHIIBHBFHHIIIIIIIIIIIIIIIIIGGHIIGGGIIGI
@9867219/1
gtcaaaactgttgcgactagcacaacaaaaaagatggcgaaacaattagc
+9867219/1
CBCFFFFFHGFHHJJJJJGIJJJJJJJJIJJJIJJJIJJGIJJJJJJJHG
@8437329/1
ctcgtatagatgtcttgttattaaataatcgagtacagcgtcgcccagga
+8437329/1
@@@FDFFFHHHHHIIJJIJJJJJJJJJJJJIJJHIJIJJJGHJJJJJJJI
@8914059/1
cttcacatctgttaaaggcaaatatgatgtaatctttgtcgtcgtaccaa
+8914059/1
@=@DFFFFHHHHHJJJJJIJJJJJJJJIJJJIJJJJJJIJJJJJJJJIJJ
@8438427/1
ctcgtatgagtgaactgcaagctggtccacttgtacctatgaggtta
+8438427/1
BC<DDFFFHHHHHJJJJJJJJJJJIHIJJJJJJHJIJJJJJJJJGHI
@10496650/1
tgccgtcctcttctagcagctttaatgcattgtatgcagcatcatgttta
+10496650/1
@<@DFFFFHHHHHJIIJJJJJJJJJJJJJJJJIJJJJJIJJJJJJJHIJJ
@9549940/1
gctcgtgaatggcgccctcgatttggaccagttcgtatttgggagtgatg
+9549940/1
@CCFFDDDHHHGHFIIJ:BF:FGGFGHGHCH?DHH8?DGH>9FCD5@CF=
@9869796/1
gtcaaagaagctagccaagagaatggcggctcac
+9869796/1
@BCFFFFFHHHHHJJJJIJIIGJJJJJJJGBH?B
@9234393/1
gaaacatgtcagttatatattcacctttatatatgtcacattttgtggtt
+9234393/1
@?@DDDDAHBHAF<<B>@HBHFBFHC@HH<FEHDBHCEHC>ECHECCDBG
@8439716/1
ctcgtatttagaatataagtaatttgttatagcatattttaaaaaagaat
+8439716/1
B@8DDDFFHHHHHIIIJJJHJIIJJJJJJJJJJJJJJJJJIIJIJJJJJJ
@9710499/1
gggagtcttgctcggcatggaggccatttcttgagagtagagcaatttgg
+9710499/1
?@?B=?DDHBAFHIGB@CEEF;;8?FFHIGGIGDD;B0B<4BB9?DB@?D
@10028320/1
gtgcaatcttcttttccggaaaatgctcgaaaactcaattggcgcacatt
+10028320/1
@@@?DDBEHHDHHJJIJAH<DHIDHIGIGIHIJGEAFGIJDHIFIIJGHC
@10028321/1
gtgcaatcttcttttccggaaaatgctcgaaaactcaattggcgcacatt
+10028321/1
@@@@DFEFHHHHGIJGIII>GGJJJJJIJJJJIJIEEHIJIJIGIBHIII
@10028322/1
gtgcaatcttcttttccggaaaatgctcgaaaactcaattggcgcacatt
+10028322/1
@B<BDFFFHHGDHJJJJJJGIJJIJJJJJJJJJJJJJJJJJJJJJJJIJI
@9873135/1
gtcaaatgtcgcaaattatgtcacataaatgtcaaaatgccacataattt
+9873135/1
?BBBDDDEFHGHHJJJJJJJIIJJJJJJJJJIIIIJJJIIJJIJJIJIJI
@9873157/1
gtcaaatgttgcaaattatgtcacataaatgtcaaaatgccacataattt
+9873157/1
@@@FFFFFHHHHGIJJJJJJJIIJIJIJJJJGGIIJJIEGHEHIIIIIJI
@8603017/1
ctgattaaggggtgtattctatatttcggttaaa
+8603017/1
@@C=DDFFDHHH@GFGGHEFHEGIJIGGI11::C
@9240579/1
gaaagaagcaagaggaaggatcgcaagcttcttccagttcaccatc
+9240579/1
@@@@FFFFHHHDDBEBHGIGEHIJJJIGJG@BDHIGGDBFHGIIGH
@9399370/1
gatggcattcatgcagaaccgattaagaaaggggcagacaacttcatgta
+9399370/1
CCCFFFFFHHHHHJJJJJJJJIHIJJJJJJJJJJIJJJJJJJJJJJIJGI
@9558984/1
gctggatctcttggtcggaaaagtaacgcccgaacaagccaatcagacca
+9558984/1
CCCFFDEFHHHHHJGIIJGHJJJFGIJJJJJJJGJIIJJJJJJJJIJJJJ
@10350585/1
tatgagaatatgaaatttaaaagaaaatttgaaaagtatcatgagttttg
+10350585/1
B@@=DEFFHHHGHJJJJJJJJJJGIIGIIJJIJGII9CGGGGIJID@GIJ
@9242510/1
gaaagacttcgactttttactatttttgtatgcacaaaattcgttctaca
+9242510/1
CCCDFFFFHHHHHJJJJJJJJJJJJJJJIJJJJJJIJJJJJIIHIJIJJI
@9242581/1
gaaagactttgactttttactatttttgtatgcacaaaattcgttctaca
+9242581/1
@1;A?DDFHHHHHIIIIIIIIIIIIIIIGIIIIIIIIIIIIIIGIIIIIH
@9716678/1
gggcactatataaaaaattacattcagtatcgatagataatattgatgat
+9716678/1
CC@FFFFFHFHGHJJJJJJJJJJJJIJFHIIIFHIJJJJIJJJJJIJJJJ
@9716772/1
gggcagacaacttcatgtacaaatacctcaccttacaaaataaaatacgg
+9716772/1
CC@FFFFFHHHHHJJJIGIJJJJJJJJJJJJJIJIJJJJJJJIJJJIJJI
@8289508/1
ctccacaacttcgttcaagcctggtgacagatgtctaaaatatttatgaa
+8289508/1
B1=DDFFFHGHHHGIJJJJJJJJJGHJJIJJJJJJJIJIJIIJJJJIJII
@9885664/1
gtcacattttgtggttctttaacgaaatgtcaagagcataaagtatgtct
+9885664/1
@BCFFFFFHHGBFHGGIGJIJJJIJIIJJCGIGIIIGGIJJJIFGGGGIJ
@9887914/1
gtcacttttcgcgcaaaggtaaaatcgttctagacatactttatgctctt
+9887914/1
CCCFFFFFHHHHHJIJJIJCGHJJJJJJJJJJJJJJJIJJJJJJJJJJJJ
@9408051/1
gatttctcaacttgtttccgtgagttgctgaacaaatttgaaaaaaccag
+9408051/1
?@@ABBDDDHFHHJHIJJJEFFHIHGIJIIJIIJJJJIGIJGIGIJHHJI
@9890907/1
gtcagatttttaaacaagatggaactacagcatgatattattcccataca
+9890907/1
@=?DBDDDHFHFHIAFHGIIIIFIIIGGIGGEFHEHIIIIIIIIIIIIII
@10045722/1
gtggacatcgaagaaaaaacattgaccaatcgccaccaatgcttggtgca
+10045722/1
?:?1ADEDHGHHHJJJJIIJIIIIGIIJIGIBGHIIJJIJJJJJJJJHII
@10045859/1
gtggaccacaacaacagcgtaggcctcaggataggcagcagacagcttct
+10045859/1
@@<=DDEFHFHHHIJJJIIIGIGIJJIHGIJIIG>@DHGGIIJJGIJJJH
@9730081/1
gggtactttattgctaaactgttcgatctccggtttcatcattttatagt
+9730081/1
?@@DDDDEHDDFDGHBGHHG@HHFGCGGGEHIIGHIIFID9BFGIGGI@G
@9097397/1
ctttaaaagacatttgtgctgaaaagaaaattcaagatccagtgtttaag
+9097397/1
@B@?DDDDHHHGHJIJBGGGHIIIIHGGICHHIIIJIJIIJIIGIJIJIE
@10051491/1
gtggccatctgcgggacatgcacatctcttggagccagccaatgggattg
+10051491/1
=1=1BDFFHHHHHJJDGHJJIJIJJJIJJJJJJJJJIJJJIJJJJJJIJG
@9899134/1
gtcatcattattttataaaagaacgttggttgcccagcaactggatggca
+9899134/1
@@@DADADHDHHHICBDGIIGEHEAGHCF;FHIIIHHIIIEEGIICGIII
@10363619/1
tcaagaaatggcctccatgccgagcaagactcccgtcagcgtcctccagg
+10363619/1
@@?BADDDFAFFD<GHEGGGIGHEHGG@GGHGIH@?DHAHAFGIHHIDE9
@8467522/1
ctcgtgaggaagaggaatttgaacagttaccatctactatcagagatcga
+8467522/1
=@;;4ABDBFDFABBHGEEH@@D@HIBDD?:C<EFDF@??@?@GEBFH?D
@10675563/1
ttgcttcatgattgaaaatttgcaaggtttggaggagttgtactaatttg
+10675563/1
CCCFFFFFHHHGHJJJJJJJJJJIHJIGHIJJJIJHIHIIIHIJGGHJJJ
@9416039/1
gcaaagtatagaggttgtacccaaacttttcggggtgcaatcttcttttc
+9416039/1
@CCBFFDFHHGHHJFGIHJJJJJJIJJJJJIJJGG:DFDHIJJJJJJIJI
@9578262/1
ggaaaagcaggtcgcaaaatacccgtagaaacgaatcatctcagcctcgc
+9578262/1
CCCFFFFFHHHHHIJJJJJJJJJJJIIJJJJJJJHHIJIIJJJJJIJJJI
@8471508/1
ctcgttatataatcatcattcaaacattgaagccagatcgataaaaaaat
+8471508/1
CCCFFFFFHHHHHJJJJJJJJJJJJJJJIJJJJJIJJJIJJJJJJJJJJJ
@8783161/1
ctggttttttcaaatttgttcagcaactcacggaaacaagttgagaaatc
+8783161/1
?@?A4ADDHH?DFHEHIAAFEEGGEGGHIIIIIFIIIIGIGHGGIGGCDH
@10372732/1
tcagtcccgaataccgattctcagccgagctgcccagtttagtggccaac
+10372732/1
=@;:=DDDDHH=FEFH1CEDF???EBC@0:?FHDGGEBBBFHB@CF=36;
@8308325/1
ctccataaccatcatctggtagccttggcaatacccttattcccaaccaa
+8308325/1
CCCFFFFFHHHHHJJJJJJHHJJJJJJJIJJJJJJJJJGIIJIJJJJJJF
@8309120/1
ctccatagttcttacatccttgtttatttccctttttgtggagaggtact
+8309120/1
BC1BDFFFHHHHHJJJIJJJJIJJJJJJJJJJJJJJJJIIJJIIJJHGHI
@9743325/1
ggtagatttccgtgaagtggtccgtgccccttgcggttaccccttctgtt
+9743325/1
:?14BDEFHHHHHIIJJAIIGEGHFGIIJJEGEFGGGIIJJIGD@HH@@C
@9422507/1
gcaagactcccgtcagcgtcctccaggagttgctgagccgtcgcgg
+9422507/1
CCCFFFFFHHHHHIGIIGGIJJJJJJJIJDGGIJJGIJJIHHJIGG
@10057971/1
gtggtatctgtcgatgttgccagaacgtaagatatcctaaactcactttt
+10057971/1
B=?DBDEFHGHHHIJJIJJJJJJJJIJHGIIJIIIJJIIIJJJJIIIJIJ
@10208721/1
gtttatcctctactgtacaactgtttacctgtgtatgataaataaacttt
+10208721/1
=B1A?DDFGFHGHJIIIJJJJJJHJJIJJIJEHHIIJJJJIJJJJJGIIJ
@8478346/1
ctcgttttctcgatctggctctcactaagaacgacatctgtagatataag
+8478346/1
BC@ADDFFHDHHFIIIIGGGHIJIJJJJIJJJJJIJJJJJIJJJJJJJJI
@8788569/1
ctgtaattctggtttctctatagttttgtcatacgtttttgaggcagcaa
+8788569/1
=1=ADDDDDDDHAFHEDDCBFHGBHHIDFGCDFHGBFHII<?FHCHH=?D
@10525774/1
tggatcttgaattttcttttcagcacaaatgtcttttaaaggagctacga
+10525774/1
@@@;DFEFHDHHHJJFHIJJJJJJJJJJJJJJIIJJJGIIIHIJJJJJJI
@9110718/1
ctttaccattcgtcttatcgatgcattgaaacgcaaactgacgtttactt
+9110718/1
:?@44BDEHHHHHHEHAGHHIIIIIJJIJJJGEGIJJJJJIIIFIJJJIJ
@9110719/1
ctttaccattcgtcttatcgatgcattgaaacgcaaactgacgtttactt
+9110719/1
@@@ADDDDHHHHHE@F2A<;CBDCFFHAEHIDC<?GIGEFBDADGH@@CF
@9110720/1
ctttaccattcgtcttatcgatgcattgaaacgcaaactgacgtttactt
+9110720/1
BBBFFEFDHHHGDHIHIIIJIJJJJI>DAHIHIIGGGIGEIGBHIIIGHG
@9428743/1
gcaatggtgacgtggtaataatgccaaagcttaaagaagacgtgtacata
+9428743/1
???DDDD:ADDD<A?C9ECEEEEEEICEECEIIIE@BDBDDDDDBDE@DD
@10380721/1
tccaatcctataattatccatttcctgtaattctggtttgtctatagttt
+10380721/1
@;=BDDFFHFHHGIIIIIHDIIIIIIIBHHIIIIIIHHIGEFFGIICBAG
@8945343/1
cttcccccaaggataacctctctgtcggtagatttccgtgaagtggtccg
+8945343/1
CCCFFFFFHHHGGIJJIJHHHIIJGGIJ?CD@@GIEIEDBDHE?DH8?F:
@8636341/1
ctgccttctacatttgcgagtgacgaagagactctcagcttcaacgccaa
+8636341/1
?:1BDDFFHBHBHGHEGIGGCFHHGIBCHIIIIIBHHAHCFGIGI@FIII
@8636342/1
ctgccttctacatttgcgagtgacgaagagactctcagcttcaacgccaa
+8636342/1
@B@1DDFFHHHGHJJIJIGIEGGGIIJJJJIJJIJJJJJJJJIIJFHHII
@8636343/1
ctgccttctacatttgcgagtgacgaagagactctcagcttcaacgccaa
+8636343/1
BC@FFFFFHHHHHJJJIJIIFHIIIJIIJIJJIJJJJJJJJJJJJFGGII
@8636344/1
ctgccttctacatttgcgagtgacgaagagactctcagcttcaacgccaa
+8636344/1
CC@FFFFFHHHHHJJGGGDHGIIIGGIIGGDHJIIJDGGGIGIIJDGHHI
@9431483/1
gcacaatatttattaagtaaagagatcgcattgattaaagtaatactggg
+9431483/1
??7?=DDBHHH>BF<@?<:ECBCDEEGDF;FGGECGGIDBGCDHHIIBGD
@9113951/1
ctttagaggtaatacactattattaggcactagttattaattataatcat
+9113951/1
:?=4=BDDF=DDFGGIIGIEBFHIGICHIEHIIEDBGHFFEFIEAHIDGH
@10531322/1
tggccaccaccattctatgaaatggaacacgaagagggactaccacacga
+10531322/1
@C7?DEFFHHHHHJJJJJJJIIIJJJJJJJJJJIJIIDEHGIGIIJJJIJ
@8485701/1
ctctactctcaagaaatggcctccatgccgagcaagactcccgtcagcgt
+8485701/1
BB7=DEFFHHGHGIJJGIJJJJJIIJIJIJJJFIEGGIIIJJJJIJEHG@
@8485884/1
ctctactgtacaactgtttacctgtgtatgataaataaacttttttcggg
+8485884/1
@C@FFFFFFFHDHJJJEHHHIIJGFGHGJIHIJJJIIIIJJIJJIJIJJG
@10065722/1
gtgtattacctctaaagctatctactcgttatataatcatcattcaaaca
+10065722/1
8=?=DDDDHHA3A@GIICHEGHEGHIIG;F@F?EAH@FHEB@FHIEICHH
@10065723/1
gtgtattacctctaaagctatctactcgttatataatcatcattcaaaca
+10065723/1
BB@=DDFFHHHHHJJJJJJIIJJJJJJJHJJJJJJJIJGIIJJJJJJIJG
@10386560/1
tccagctccgacgtactatgcccatttagctgcggccagaggcaaagtct
+10386560/1
CBCBFFFFHHHHHHIIGIIIIIJGGIJJJJJJJJJJJJIGIHHGIJIDGH
@8642379/1
ctgcgggacatgcacatctcttggagccagccaatgggattgcccatcac
+8642379/1
@??DDDADHH>:C?FFGBHBGEF3??FFC??FFFDH@AF8DFGIGGCCA@
@8796619/1
ctgtcaaaactgttgcgactagcacaacaaaaaagatggcgaaacaatta
+8796619/1
=1BABDFFHHHHHJJJJJJJJJJJJJJJJJJJJJJJIJJJJJJJJJJJHH
@8488523/1
ctctatactttgcatcaaataaatgctcccttttcacaatataataaata
+8488523/1
CC@DDDFFHHDF>FHIJIIGHGEGGGHHIFHIIBHIIGGGJIHHJEGIJI
@10068410/1
gtgtgcccttgagaaatttgctgcctcaaaaacgtatgacaaaactatag
+10068410/1
:?@4=ADDFFHDFFHIIJJHJJJIEIIIIIJIJDCFFFHHEIHIIIJJJJ
@8491219/1
ctctcaagaaatggcctccatgccgagcaagactcccgtcagcgtcctcc
+8491219/1
:B@44BDFHHHHHJIJJJJJJIJJJJJIJJJJJJJJJIGGIJIGGIIIJJ
@8327455/1
ctcccctgttcttaaataaagtgtactttattgaaaaattagtaaaacat
+8327455/1
@?@?DDDDAFHHHGIGGIHFGCHFHGIIIHIDHDHGGHIEHIHHIHICHH
@9598141/1
ggaactatcagatgttggtccgccacactgtagagaattcacttatgaat
+9598141/1
CC@FFFFFHHHHHJJJJJJJJJJJJJJJFIHIIIIIIJJJJJJJJIGIIJ
@10694257/1
tttaaatctttcatattccctatttaaattttgtaaatccacattttcgg
+10694257/1
=@1ABDDDFHHDBEEEHBHIGBEIIIIIGIIIBCHHIEGHGIDFHIIGGI
@10694477/1
tttaaatgttgatgttgctcataaaccgtttcctaaagctataccagtta
+10694477/1
?@@?DDDD?CFFFII<:2AAEF@<:CCGGF@<>CCF<31:?CGE>F@?FF
@10695116/1
tttaaatttaaaaatgcgtgtgtgcaggtatatttatcacatcattcgtc
+10695116/1
=@=BDDDFHFHHHIGGIIHHCFAFHIICEGGIIIGIGGGGGIGGIIIIII
@9757049/1
ggtggagtttgttgtctaccccatgcagcttgttgttgagatgtaggagc
+9757049/1
?@?1ABDDF?BFFBFHGHIIIIGGGIIIFIIIBFEBGIDDGEHIIIIGII
@9925950/1
gtccggccgagtgcatcatggtcatgttttgggactccatgtcga
+9925950/1
@@@FFFFFHGHACBGGIIIIIBHIJGFGIIDEGDHGGIGIJIJIG
@8329500/1
ctcccgtcagcgtcctccaggagttgctgagccgtcgcgg
+8329500/1
@@@DFFDDDFGH?FHGGIIHE?F?FHCEGEDGIADAD?7@
@9281169/1
gaagaaacaaaaacaacctgaacaacaagctgcaaaacataaagg
+9281169/1
BB<DDFFFHHHHHJJJJJJJJJJJIJJJJJIIJJJJJJJJJJJJI
@9282035/1
gaagaaagctatacagtagtcaaatttgtatccattatcactttttgttg
+9282035/1
@@@FFFFFGHFHHIGGFGGEHHGIHGI>EHHIIIGHGIEGIIIJJIIEHI
@10395524/1
tcccacaccgttttcagacattttttactatccaaataaatagcaccagc
+10395524/1
@@<DDDDDHF;DBGHBDHIIIIIIIIIIIIIIIIIIIIIIIIIIIIIIII
@8958871/1
cttcgatcttccggttccggtggccaccagatcgttgttaaggaacacgc
+8958871/1
:114AADEHHHHHIAGHJIIJIFIJJJJGHJEJIJIIIGIJIIHJJJJIJ
@9124613/1
ctttcaatcaccacattatgaaattactcatagtgtcacgggaactcata
+9124613/1
=?@44ADBFFHHDEHEHEGGEIJIIGIHJIGIIDFGIEGEIJ@FEDFGII
@8496503/1
ctctctaacgtctttatagaatgtcaatgttattctaaaaagaagactgc
+8496503/1
?:=DDEFFGFHHDDHG@GGEFFGEHGIGBFCGGGDAGH<B9DHCGGGIG;
@10077679/1
gttaaagtaagaactgtgttaaaaatgaattctcaaacggcgttaaacct
+10077679/1
@CBDFFFDFHHHHHIJGGIIIIIJIJJIGHIJIGGIIIG?HBFDDDFCDG
@8499888/1
ctctgaccatataggagttagtctggtaaaagtgtcactaggtagcttgg
+8499888/1
@@@FFFFFFHDHHIIFHEFHGEHIIGFGGIIJAFGGGIGJIHFEEGIJJJ
@8809300/1
ctgtggttgaccccaagcttgaggttgttgttgtggaggagcagcttgct
+8809300/1
BB@=BDDDGHHGGJIIIJJJJIJIEFIGHIJJJHHGEHIHIIJJJDIIIE
@8964040/1
cttcggagttttgcctgttccgtagcagacggccactggcaaagtggata
+8964040/1
?:=ADDDFHHHGHIJJJJJJJJHICHIJJJJJJJIJJJIIIHGICFHIFI
@9288598/1
gaagaatatttgaaaatttctaatattgcgatatttttttatcgatctgg
+9288598/1
CCCFFFFFHHHGHJJGJJJJJIJJJJJJJIIIJJJJJJJJJJJJGIJJJI
@9289169/1
gaagaatctctagtcagatttttaaacaagatggaactacagcatgatat
+9289169/1
?@@7BDEFHDDHHEHGEFIIGGFHIHIIJGGHIJIGIJBFHJIC@GFGEG
@9608561/1
ggaaggtttaggtatttgtggtatctgtcgatgttgccagaacgta
+9608561/1
CCCFFF=DFDFDAFHIID<EHHIIJJJHIIIIJEGIIIJJEGEGIG
@8967166/1
cttcgtagctcctttaaaagacatttgtgctgaaaagaaaattca
+8967166/1
?@BD;BDDDHHHHJJFGIIJJJJIGIFIIJGIJJJGIIJJJJJJG
@10706714/1
tttagaggtaatacactattattaggcactagttattaattataatcatc
+10706714/1
=11ADDDFAFFHHJJJJIJJJJJJJIGIIJJJJJJJJJIJJIJJHGJIIJ
@9768869/1
ggttttttaacagtttgaaaaccttgataaatggaacgaaattaaacacg
+9768869/1
=<1ADDFFHHDDFCFEIIHIJJIJIGCHGHEHIGIIIIGIEGGIJAHIEH
@9293889/1
gaagagggactaccacacgaaaggcagttcaccatcgcttgtcatgtgtt
+9293889/1
<@@;BDDDFD>D;CEHGIECCFF;@GGIFECHGHGGCHEICBDH<B=C8B
@8816990/1
ctgttcttaaataaagtgtactttattgaaaaattagtaaaacataatgg
+8816990/1
CCCFFFFFHHHHHJJJGHIIIIJJJJJJJJJJJJJJIHIJIJJJJJJJJJ
@8508571/1
ctctggttttttcaaatttgttcagcaactcacggaaacaagttgagaaa
+8508571/1
B=?DFFDDHHHHFIJIIJJJIJJJIJJJJJJJJIJJJJJJIJIHHIJJJJ
@9295766/1
gaagatgatggtatataagatgcaggaattggaggaggagggtacgaagg
+9295766/1
@<?DFFDDHHHCFHGHHIIJIJJIIGFDGGGIGHCHIIDGGE8BFEEGGE
@10714132/1
tttatcgtatccatctaacagtctggttaattctccctccggatcgtgca
+10714132/1
CCCFFFFFHHHHHJJJJJJIJIHJJJHIJJJJJJJJJJJJGJJJJJIJJG
@10414174/1
tcgaaaactcaattggcgcacattcagcaggttttttaacagtttgaaaa
+10414174/1
BC<DDFFFHHHHGJJJJJJFIJJJJJJJIIJFHIIIIIJJJIIJJJJJJI
@10414508/1
tcgaaatccggacctacacccattgcagtaaatgatacatcagtattgat
+10414508/1
BB@?DFFFHHGHHJJJJGIJJJJJJJJJIIIEIJIIIIHIJIFHIIJJJJ
@10715962/1
tttattcgtcatcgctccccacgagcgtttctttagtctgtatattttct
+10715962/1
@CCFFEFDHHDHHEEBEHGGIGJIIGGEDDCHHIBGDHEC=FADGBFEGI
@9462179/1
gccaaattgctctactctcaagaaatggcctccatgccgagcaagactcc
+9462179/1
?@1ABDDDFFDFHIIGGIIIIIIIG?DBGGIIIIIIIIIEHGIII>@FHI
@9141797/1
ctttctttcttaacctccgctttaatttcaattttacatgtgtccattaa
+9141797/1
@@@F?DFFFDHDHGIEHHFD<GIGIHIIIGIIIIIGIFG>4CFBGFHHDH
@8980548/1
cttctcttggtgaacacatactttattcgtcatcgctccccacgagcgtt
+8980548/1
@CCFFFFFGHAFHGEHIIIJJJJJIJJJJHJIJJJJIJJJJIJJDIIIFH
@9144924/1
ctttgacattgcttgtggtcacttttcgcgcaaaggtaaaatcgttctag
+9144924/1
CCCFFFFFHHGHHJIAHIAHHIJJJJJIJJIIJJJJBGHIIICHGGHJJH
@9622523/1
ggacaagttataccgaataaaaaaggaaaactaaaggatttctcaacttg
+9622523/1
B@@1DDFEHFHHHJJHIJJJJJJJJIJJJJIFIJJJGIJJJJJJJIJJJJ
@10724487/1
tttcatatgtagaacgaattttgtgcatacaaaaatagtaaaaagtcgaa
+10724487/1
@CCFFFFFHFFFGJIIJIJJJJIFHIJJJJJJJIJJJJDFIIJJJGGIJJ
@9779080/1
gtaaaatcttgcttcatgattgaaaatttgcaaggtttggaggagttgta
+9779080/1
@@@BDDADHFHD4CFBBGH:?@HGIGGIGGGIIGI?BBGGDHHGEFGHFH
@10101125/1
gttatccttgggggaagaagccaaattgctctactctcaagaaatggcct
+10101125/1
CCCDDFFFHGHGGIHIIJJJJJJJGIJGJJJIJIJHIIGIJJJJJIIIIJ
@8527898/1
ctgaaaagaaaattcaagatccagtgtttaaggaactatcagatgttggt
+8527898/1
CC@FFFFFHGHHHJJJJJJJJJJIIJIIJJJIJJJIJJJIJIJJJIIIJG
@10574486/1
ttaaaatttaacgtttagcagtcttctttttagaataacattgacattct
+10574486/1
@@@ADFBDHFGHHBGHFHGCEBEHIIIIEIHIGGCEHGHIIIEIIIIIII
@10574487/1
ttaaaatttaacgtttagcagtcttctttttagaataacattgacattct
+10574487/1
@@@FFDFFHHGHHHIJGGHGGHFHIGHHIIIGHGEGGGCEHGHIIGIJII
@8529232/1
ctgaaacaaacatcactgtgatgaaaaattaaaaaaaaataatagttctt
+8529232/1
CC@DFFFFHHHHHJIJJJHIJIIIIJJJJIJJJJJJJJJIJJJJJHJIJI
@9469971/1
gccacatcttgtgagccgccattctcttggctagcttcttt
+9469971/1
@@@FFFDFHGHFFEBFHBH>HBBAFG?F>FDDG3<BDDBGI
@9625025/1
ggacagacaagaaacatgataagatatgctgcaacctctactacagtacg
+9625025/1
@@@FFDDFGHDFDHIBHEEHHHIGEIJJJIEIJIIIHJGHJHJIIIFIGH
@9783595/1
gtaaacagttgtacagtagaggataaaccaatggagcacacttttacttc
+9783595/1
@=BDFFDFFFHHHJJJIJGIJJIIJJIJIJIJJJIJJJIJIIJJJGGJJI
@9627074/1
ggaccagtctgttgtgggggaacagtttgatgttgctgttgtggagctgt
+9627074/1
@@<?DDDDHHHHHGEGHIII@FHGIIIIICHGIIIIIIEEHIGICGGIIH
@10580211/1
ttaatcagctacaacagtcaacatttcccacctttttcactcaaccatag
+10580211/1
CC@FFFFFHHGHHJJJJHIJIJJJJIJJJJJJJJIJJJJJJJJJJJJJJI
@9473881/1
gccagatcgataaaaaaatatcgcaatattagaaattttcaaatattctt
+9473881/1
@@@DDAEFHHHGHIIIIG>GHIIEHG@GGIIIIHEHHGIGGIBGIEFHGG
@9473882/1
gccagatcgataaaaaaatatcgcaatattagaaattttcaaatattctt
+9473882/1
CCCFFFFFHGHHHJJIJJJGIJIIIIJJJJJJJJIJJJJJJIJIJJJIIC
@8368429/1
ctcctgcaagaactgaacaaagttgaagtccttggcgttgaagctgagag
+8368429/1
CCCFFFFFHHGHHJJIJIIIIJIJIJIJHGIIJJJJIJJBHGDHGGHGHJ
@8834833/1
cttaaatccaactgaaatatagaatacaccccttaatcagctacaacagt
+8834833/1
CCCFFFFFHHHHHJJJJIIIJIIJJJJJJJJJJJJJIJJJJJJJJJJJIB
@8687730/1
ctggacaacaaggaaagttattgccggttcataaccttctctttggactc
+8687730/1
CC@FFFFFHHHHHIIJJIIJJJJJJJJGHHIIIJJJJJJIJIIIJGIJJJ
@8837108/1
cttaaatttaaccgaaatatagaatacaccccttaatcagctacaacagt
+8837108/1
:?14ADADHAH?F@@FHBEHGEFHGHGIIIIIGHIIEGHGHGIIIIIIIB
@8837109/1
cttaaatttaaccgaaatatagaatacaccccttaatcagctacaacagt
+8837109/1
??14BDBDHAHDHBDHIDECH>FH>HHHIIIIGIIIICEDGGHIGIIIGD
@8837110/1
cttaaatttaaccgaaatatagaatacaccccttaatcagctacaacagt
+8837110/1
B?BFFFFFHGHHFIIJIIJIJJJJJIJJJJJJJJJIJIJJJJIJJJJI2E
@10256904/1
gttttttaacagtttgaaaaccttgataaatgaaagaaattaaacacgct
+10256904/1
:1==BDDBFDFBCEHBFHIJIJGIIHHIJIEHGJJJGJJJIJJIIJGIII
@10736159/1
tttctatctacccgtccgcccattttgaatagaccaaccatgatcatggg
+10736159/1
BBBDFEEFHHHHHIGIJIJJIJJJJJJIIIJIJJIIGIJJEGIJJIJJIH
@10257676/1
gttttttcttcgatgtccacgtaggttacctcgaaggattgttcgctagc
+10257676/1
@@@FFDFDDFHFGBFFGHG@FHIGI?EGGHGHHIJIJIGHGCFHCGAGIG
@9317254/1
gaatctattgttatgagttcccgtgacactatgagtaatttcataatgtg
+9317254/1
@@7ABDDFHGFDHIGEGGHGIIJJJGH?BGFGIIDGEFGHHEFDI>DG4B
@10739477/1
tttcttctcttggtgaacacatactttattcgtcatcgctccccacgagc
+10739477/1
=?1=BDFBDHFHFEGIIIIJJIIJIJJEHIJJHJJJJIICHJJJIJE@FG
@9318548/1
gaatgatgtgataaatatacctgcacacacgcatttttaaatttaaaaat
+9318548/1
=@@4ABDFHHHGGJJJIJJJJJIJJJJJJIGIIJJJJGIIGIJJJJJGHI
@9001971/1
cttgaagtaaaacaagaagaaagtaaagttacaccagttgaagaaataca
+9001971/1
B@=DFFFBFHHHHJJJJIJJJJJHIJJJIJJJJJJJJJJIIIJJJJJIJJ
@9001972/1
cttgaagtaaaacacgaagaaagtaaagttacaccagttgaagaaataca
+9001972/1
@??DDDD:CFBHHIIGGGGGHGG4AEHCGGF@GGCGIIGBGB@GCCHEII
@9481260/1
gccatctgcgggacatgcacatctcttggagccagccaatgggattgccc
+9481260/1
@<?DFFFFHHHHHIIHIFGGCHIIIIIIIIIIIIIIIIIIIIIIIIIIII
@8845260/1
cttaagtggcttaccttctacttaccacttagcagaacccgataaagcgt
+8845260/1
?@8ADD=DF=CDCDDFBDE>HHHHIIIIIGHICHIIICHGAHGBFGGGGB
@10594282/1
ttatcacatcattcgtcgtgtaccacatctcggatcttgctactaatatt
+10594282/1
@B@DDFFFHHHHFIJGHJHGGIJJJJJJJJJJJIJJJJJJIIJJJJJJJJ
@8847775/1
cttaatcagctacaacagtcaacatttcccacctttttcactcaaccata
+8847775/1
@@?DDDFFHBHHHGHIIJAFEHGGGHGHIIIJGIIIGHGIHHHEGGGGGC
@10745026/1
tttgactactgtatagctttcttctcttggtgaacacatactttattcgt
+10745026/1
@B@;DEFFHHGFHJJJJJJIJJJJJJJJJJHIJJJJJJJIJJJJJJJJJH
@9648748/1
ggagtcccaaaacatgaccatgatgcactcggccgga
+9648748/1
@@@FFFBDDDD<CFHIDHIDCEIGBHGHIIIBHGE66
@10746324/1
tttgatgcaaagtatagaggttgtacccaaacttttcgggg
+10746324/1
@BC?DDFFHHHGFHIJIIJJHIJIJJJJJIJIJJJJJJHDG
@8549904/1
ctgaagtaaaagtgtgctccattggtttatcctctactgtacaactgttt
+8549904/1
@@C<DDDDHHGGAEAFHGGIIIIIGHHIIIIFHGIIIIGIIIIIIIIIII
@8549905/1
ctgaagtaaaagtgtgctccattggtttatcctctactgtacaactgttt
+8549905/1
@@CFFFFFGHHGBFCGHGGIIIJIIIJIIJJIJIJJJJJJJIJIJJJIJI
@9009489/1
cttgacatttcgttaaagaaccacaaaatgtgacatatataaaggtgaat
+9009489/1
@@=DADDFHHHHHIGIEDHHGHGHIJJJJHBFHIJJJJIJIJIIJ@FHHG
@9651842/1
ggataacctctctgtcggtagatttccgtgaagtggtccgtgccccttgc
+9651842/1
@@CDDFFFFGGHGGJIJG<CAHIIHGG@FGGD@C>F?FDB8?D?FHGB=C
@10449663/1
tgaacaaatttgaaaaaaccagagacgattttgtcgaagatctctgtgag
+10449663/1
?@@DFDFBHHGGHGIJJJGGEIHHCGHHGGHI@BFG?@?@?4BFG=8BA<
@10449664/1
tgaacaaatttgaaaaaaccagagacgattttgtcgaagatctctgtgag
+10449664/1
CCCFFFFFHHHHHJJJJJIJJJJJJJJHJJIJGHJJIJJIIJJJJJIJHJ
@10748548/1
tttgcatcaaataaatgctcccttttcacaatataataaatacatatcat
+10748548/1
CCCFFFFFHHHHHJJJJJJJJJJJJJJJJJIJJJJIJJJIIJJJJJJJJJ
@9326002/1
gaatttttcagcgttttgtggaactgtgaaactttgtgggactgctggtt
+9326002/1
@<BFFFFFHHGHGEHIJIGJJIIJJJIJGGIGHHIIDEGGIIIJGGJIDA
@9326210/1
gaattttttgattcagtgctgattctgcacacattcgatctctgatagta
+9326210/1
CCCFFFFFHHHHHIJJHIIGGHIJJJJJJJJJDGHFHHIJJJJJGJJFGI
@10749399/1
tttgcgatattttttcggaaaaaagtgagtttaggatatcttacgttctg
+10749399/1
CCCFFDA?FFHHHIIBAH;FHIIID?FECBFHGFHCDCBFDHCCG=FFH@
@9490155/1
gccccttgcggttaccccttctgttgggatgggggccg
+9490155/1
;<;BDFFBFHH1CFBGGIGC@EGCFGB:3?DEGGG6@F
@8382927/1
ctcgaaaactcaattggcgcacattcagcaggttttttaacagtttgaaa
+8382927/1
@C@DDFFDHHHDHJJIGIGIIJJJIJJJJJJJGGHIJJJIIIIHIJJJII
@8710607/1
ctggcaacatcgacagataccacaaatacctaaaccttcccactaaagtt
+8710607/1
CCCDFFFFHHHHHJIJIIJJIJJJJIJJJJJJJIIGHIIIJJJJJIJJEI
@10121939/1
gttccatttatcaaggttttcaaactgttaaaaaacctgctgaatgtgcg
+10121939/1
:=14ADEFHGHHHJJJAFEHHIJIIJFIIIIJJIJIJIIIIIIJJJHIIJ
@10121946/1
gttccatttcatagaatggtggtggccatctgcgggacatgcacatctct
+10121946/1
?@?4BDFFHHHHHIIIIIIAIHGGIIIIIGIFIIIIGIIIIIIIIIIIII
@10122671/1
gttcccttttgagctattgcgatattttttcggaaaaaagtgagtttagg
+10122671/1
@=BFFFFFHHGHHJGIJJIJIJJJJJIJJJJJJJJJJJJJGIGGGIIHGG
@9330868/1
gacaacttaaactatcctccacctacacaagctcaatacaatccccacat
+9330868/1
@@@DFFFFHHHHHHHIJIIJJJJJJJJJIFGIIJIIGJJJJIJJJJJJJE
@9804435/1
gtaagacgcaaggtggaatgtagaatacagaag
+9804435/1
CCCFFFFDFFFFDGBGBBECHDHIIIGGCGEFH
@8856267/1
cttacatccttgtttatttccctttttgtggag
+8856267/1
@@<BDDDDFFFF4CG9EFI:CFFEFII62AF3?
@8384576/1
ctcgaaatcaataactcgacaaaaattgttcccttttgagctattgcgat
+8384576/1
CCCFFFFFGHHHHJJIJJFIJJJJJJJJIIJJJJJJIHJJJJJJJJJJJI
@9498090/1
gccgatttaggttgttgtggtacatctccatgtggacccatttgctttgg
+9498090/1
BB@DBDFFFHHFHHHIJFHJHHJJJJIJJJIIJJJJJJJIIJJJJJJJIJ
@9977594/1
gtctacatagaacccgaaaatgtggatttacaaaatttaaatagggaata
+9977594/1
BB<DFFFFHHGHHJIJEIGIIIHIIGHJJIJJJGHIJJJJJJJIIJJJJJ
@10124553/1
gttccttcgtaccctcctcctccaa
+10124553/1
@?@BBBDB=CFHGHBHIDDGCFH3C
@8717741/1
ctggccgcagctaaatgggcatagtacgtcgg
+8717741/1
@@@ADB:?FAAACGHIGDH@CBEBGFEFHED>
@9809424/1
gtaagtttattattatatctgtctgcatttattacttcaagcaaagcttc
+9809424/1
@?@DDDDEFHHHFJGIHGIGIHHHIJJIJJIJJJJIJIJIIJJJJJJJJJ
@9180023/1
cttttcccattgaatccaagagattctcatgacagaaatttaaacgttcc
+9180023/1
BBBFFFFFHHHGHJJJJIIIIIGIJJJJJJJJJJJJJJJJJJIJJJFHGJ
@8392359/1
ctcgacaaaaatttaaacacattgcattattgatttcgaggaaataatac
+8392359/1
BB@=DFFFHHHGHJIJJGGIJJJJJJJJJJJJHJJJIJGIJIIJJJJJJJ
@10130477/1
gttcgtattattcctcgaaatcaataactcgataaaaattgttccctttt
+10130477/1
@@@DDDADHDFHHIGIA@FHIIIIGGIDGHIHGGIIIIIIBBDFGHFGHI
@10130478/1
gttcgtattatttcctcgaaatcaataatgcaatgtgtttaaatttttgt
+10130478/1
@CCDDDDFHHHHHGIIIGGIIIJJIIIIHIJIIJGBBFGIGIIJJJJJJI
@8563950/1
ctgacatgtttcatatgtagaacgaattttgtgcatacaaaaatagtaaa
+8563950/1
@@@DBEFFHHHGBFHGDHIIGIEIAFHGJGGGEEBFHGHJEGIIJIGGHI
@9812404/1
gtaatattcctccatagttcttacatccttgtttatttccctttttgtgg
+9812404/1
@@<BDDFFHHGGHIIIIGIIIIIIIIIIIIIIIIIIIIIGIIIIIIIHII
@10279130/1
taacaatctgccttctacatttgcgagt
+10279130/1
@@@DDDDDB?:<A?<CGGCGGGAGIAAC
@9985408/1
gtctggaatttaaatagcttctcacaatactcccgaacctgttcaggagg
+9985408/1
@?@DDFDDDHHFFIDEBGHIJJIIIEFGIGIGEHEGFGIIJFFHGJJ@EG
@9184433/1
cttttgagctattgcgatattttttcggaaaaaagtgagtttaggatatc
+9184433/1
1=@44=ADFFDHHEHGGIIHIJJJJJJJGIIJJJIFGGIGIHIJJJJJJJ
@9184434/1
cttttgagctattgcgatattttttcggaaaaaagtgagtttaggatatc
+9184434/1
=?1BB?AB???DFDE@CBEFHIIIIGEICHIIIIE?BDBBFGGGICGIGG
@10282929/1
taaccatcatctggtagccttggcaatacccttattcccaaccaagccat
+10282929/1
@<@DDDDDBFHFHEEHIID?ED@>F3A<A>DHHIHIGCGICIIEF;FHIG
@10283220/1
taaccgcaaggggcacggaccacttcacggaaatctaccgacagagaggt
+10283220/1
@@@?D@DDHDB?DHFB@G8CDHEBFGHBFHHIEGIGFHIIHEFHFFB?B>
@10470248/1
tgaggaagtaacggcagcactattgacactaagaaatcaca
+10470248/1
@@1ADDDDCFFFFIIFF73C9?BGD@E?DEFG<DGFBB?B?
@10470556/1
tgaggatatcttaatttgcaccttttttctgtttcaaaataccgttggat
+10470556/1
@@<DFFFDFFHGBFBBHIIFGGIIGIIIIIFIIIGIIIGIGHFG?DGGEH
@10137872/1
gttcttaaataaagtgtactttattgaaaaattagtaaaacataatggtt
+10137872/1
@BB?DFEFGGHHHIHIIIIJIJJJJJJJJJJJEHIFGIIJIJJIIJII?G
@10769615/1
ttttactatttttgtatgcacaaaa
+10769615/1
=??D:==;DFHHF@<A4::<<CFH=
@9185571/1
cttttgcctcttcgaaatccggacctacacccattgcagtaaatgataca
+9185571/1
=?@4==AD?FFHDHGHHH>GIIIIIGGI@GHIIIIGGIIIIIIIIIIIII
@10472586/1
tgataacatgcataaaatataataaaaatttatagttttttgcattttta
+10472586/1
?@7=BDDFHHHHGGIIIDHHIHIIIIIIIIIGIIIIIIIIIIIIIIIIII
@10286120/1
taactgttcaaattcctcttcctcacgaggacactctaataataaatcct
+10286120/1
CC?DFFFFHHHHHJJJIJJJIJJJIJJJJJJJJJJJJIIGIIIJIJJJIJ
@10286351/1
taacttcgtagctcctttaaaagacatttgtgctgaaaagaaaattcaag
+10286351/1
CCCFFFFFHHHHHJJIJJJJJJJJJJJJJJJJJJJJJJJJJJJJJIJIJI
@9676389/1
ggcattttgacatttatgtgacataatttgcaacatttgacgtacggttc
+9676389/1
@;@;DDDDHFHHHIIIIIFIIIIIIGIIIIIIIIIIIIIIIIIIIIICGI
@8576247/1
ctgagattcagcctcaacctattccacaagacccccagccccaacaagga
+8576247/1
@@@BFDFFGHGFHJIIJIIIIIJJJJJJJIIIJJJJIJIIJJGJJGIJJG
@9036115/1
cttgcttcatgattgaaaatttgcaa
+9036115/1
=?@A:A:?:ADDCEBFDF@4AA<?A3
@9354022/1
gactcgacaaaaatttaaacacattgcattattgatttcgaggaaataat
+9354022/1
?@;=1ABAFFFFFBH@HGIIIIIIIGGIGGHGH@GA<<DBDBAE@BDHFG
@9679108/1
ggccatctgcgggacatgcacatctcttggagccagccaatgggattgcc
+9679108/1
CCCFFFFFHHHGFFEGHGIJCGHGIHGGGIFHGI@DGIJFGIIIGHIGHI
@8404616/1
ctcgattatttaataacaagacatctatacgaggatcctaggatgcattc
+8404616/1
@@@D??ADFFFBF<@E3?F;GE@>B<CFFE88C??@FFFEEEB<<D??BF
@9360134/1
gagaactcttggaactcgaaccagaaacagcaaaattcggcaaaccagaa
+9360134/1
@@<ADFBDHGHGHJJGIGDHIIJGGJJGFGCHJGIIEEGHIJEIIIJIGI
@10777216/1
ttttccggaaaatgctcgaaaactcaattggcgcacattcagcaggtttt
+10777216/1
=BB4ADDFHHHHHJJJJJJJIJJJJJJJIIJJJJIJJJJJJJJJJJ@GIJ
@9828368/1
gtacccaaacttttcggggtgcaatcttcttttccggaaaatgctcgaaa
+9828368/1
@@@DDDDDF;FFFHGB:EACGGGIIIGIGIIIIIIIIIIEIIIIIIIIII
@9198871/1
gaaaaaaccagagacgattttgtcgaagatctctgtgagaagacaga
+9198871/1
@@@ADDDDFHHFHIIIIGIII<?@DBG@@@B<??99?0?9D??;BAF
@9685163/1
ggcctttcttctctttgccgtattttattttgtaaggtgagg
+9685163/1
@C@FDDFBFHHFHJEHEHHECGHIGGIIGJHGEHHIE1?GGG
@9828939/1
gtacctcaaaatcatgaccaaaaagtgaacagctatcgatacacagtcat
+9828939/1
@?@DFFFBHHHDHIIIIGIJJJIEHEHHGIJJJGIIJC=FHIIIJJJIJI
@10152205/1
gttgactgttgtagctgattaagggg
+10152205/1
1:?BBDD8=CFADDFDE>EDHHAF@>
@10782601/1
ttttgacttgaataaatttttaaatttaaaaatgcgtg
+10782601/1
?@@DD=DDHHDHBEHGIEHIIII@HGHGGGEHIIGI;C
@9055926/1
cttggcttccttcggagttttgcctgttccgtagcagacggccactggca
+9055926/1
CCCFFFFFHHFHHBG;FAEHIDGIGGHIIIIFHIIIIGHGIGIIIIIIII
@8742234/1
ctgggcttttcctgcttttttagcagctttaccattcgtcttatcgatgc
+8742234/1
C@@FFFFFGHHHHGGGGIJJJGJJIJIJIJGIIGIJIIGIII@GEGGGII
@8742235/1
ctgggcttttcctgcttttttagcagctttaccattcgtcttatcgatgc
+8742235/1
C@@FFFFFHHFHHIIGIJJJJFIJIJIJJJIJJJJJJIHIEHGGGGEGHI
@9688921/1
ggcgcacattcagcaggttttttaacagtttgaaaaccttgataaatgga
+9688921/1
@@@FDFFFHGGHHIJJJEHIIJJJJJJJGHIIJJJJJJIJJJJJIJJJJJ
@9830899/1
gtacgcaagaataagattatggaaggaataacacgggctaattttaacaa
+9830899/1
@@@FFFFDHFFHHJGIJJIIJIGEHJGGGIIIEIIIIFGIIIIGIJIJGI
@10005162/1
gtgaactggaagaaagttgcgctccttcctcttgttgaagttgcttttgt
+10005162/1
8=?=DD;?FFA8D?EC:AFFBF<CEFFFEAGIIFC9??4B?D44?9?DED
@10153349/1
gttgaggaggagcagactgctgttgtctcgctcgaggttgttgctgtggc
+10153349/1
?@?DDFFFHHBHHIIEHGIGIJIIGIJ@HCECGH<GI:DD:BFDHGFBH=
@10491282/1
tgccaagctacctagtgacacttttaccagactaactcctatatggtcag
+10491282/1
@@1BDD;DHFDFDFGEFGGHHGIIIEECHEGCGHEEBF>FHIICCHHHEG
@8423818/1
ctcggcatggaggccatttcttgagagtagagcaatttggcttcttcccc
+8423818/1
@@@DDDDDHHBBDBE?CGI@9EBFBAE@BBBA>FHGGI@GH@BFE@4DGI
@9694469/1
ggctccaagagatgtgcatgtcccgcagatggccaccaccattctatgaa
+9694469/1
@B@DFFFFHHHHHJHIJJJIIIJJIJJJJJJJJJJIJIJJDIJJJJJJJJ
@10791341/1
tttttaaatttaaaaatgcgtgtgtgcaggtatatttatcacatcattcg
+10791341/1
?@BDDDFFHHHGHJJJJJIJIIBHHIJJJEEGIIJJIJJJJIJJJJIJJI
@10792458/1
tttttactatttttgtatgcacaaaattcgttctacatatgaaacatgtc
+10792458/1
@@@DDDEFHHHHHJIGGBHGGJIIJIJJIJFHIIIIJJIGGIBGGIGIJJ
@10160817/1
gttgccgtgtgcccttgagaaatttgctgcctcaaaaacgtatgacaaaa
+10160817/1
@@@DDDDDH:DFFHBHA9FBCHBHIECGIEH@D?GHGIIG?FHHGIIIII
@10012226/1
gtgacatcgttcgatgacaaagtgatgggcaatcccattggctggctcca
+10012226/1
@B?DFFFFHGHHHIIIJJJJIJCFHHIGHGGFHIJJJJJJIIJJJIIIGI
@10314128/1
tacgaacttccatagattcaaatgaagtaaacaacatacgtttttcattt
+10314128/1
B@@DFFFFGHHGHJIGIJJJIJJJJJJEHHIIIJJIJIGGFHIJJJIIIG
@9207602/1
gaaaaaggtgggaaatgttgactgttgtagctgattaaggggtgtattct
+9207602/1
B@?DFFFFADHHHIJJJHIIJIJJHIJGIIIJJGIJIFHIJJ8B@FIIJJ
@9841225/1
gtagagaccgaatgtgaggaaatagaagatgtagaagttcccaaagcctt
+9841225/1
@C@AA?DDHHFFHGHHGEHGEHGIIIIIAHGBG@F@BBFAHICDFE;FG<
@9841226/1
gtagagaccgaatgtgaggaaatagaagatgtagaagttcccaaagcctt
+9841226/1
CBCFFFFFHHGHHIBGHIGEHIJJJJCGHGHIIIJGGDFGHII@FHIIEI
@10799595/1
tttttgtcgagttattgatttcgaggaataatacgaacttccatagattc
+10799595/1
?B@BDFDFHHHHHJJJJJJJIJJJJIJIJJJJGIGJJJJJJJJJJJJIJG
@9382439/1
gataaaaaaatatcgcaatattagaaattttcaaatattcttcgcttttg
+9382439/1
CCCFFFFFHHHHHJJJJIJJJJJJJJGIJJJJJJJJJJIJJJIJJIJJJI
@10327028/1
tagcagaacccgataaagcgttaccagcgcttgaggaagtaacggcagca
+10327028/1
?@8DDBDFFHGHHIIIIEIIIIIICFBFBDHDA>>DDE@FHE=C8AE==?
@9383274/1
gataaagcgttaccagcgcttgaggaagtaacggcagcactattgacact
+9383274/1
B?BDDDFFHHHHHJJJIGHHIJIJJJIJHIIJIIJJID>BBAFHA>GIHE
@9223222/1
gaaaagggagcatttatttgatgcaaagtatagaggttgtacccaaactt
+9223222/1
@@@DFFFFFDDBAFHHIIJBHGGGIJJJHGEEIEHIIHGFHGJJJIJIIJ
@9853076/1
gtagtttgatattgggactgcaagtgcgaatatctgtagtcgaag
+9853076/1
@@<7BDDBDFFDFF@FE;CDAHH><CEGIFDEGIF@GIBGFB;?B
@9224586/1
gaaaagtgaccacaagcaatgtcaaagagaaggatagcaactaattttac
+9224586/1
@B?DDFDFFHGHHJJJIJJJJHIIIIIIJIIHIJJGIIIJIJIIIIIJGJ
@10178458/1
gttgtacccaaacttttcggggtgcaatcttcttttccggaaaatgctcg
+10178458/1
?B1ADDFFHHHHGJJJJJJJJJ8CDFGHGIIIIJJJJICG0BHIBGGEHE
@10178459/1
gttgtacccaaacttttcggggtgcaatcttcttttccggaaaatgctcg
+10178459/1
@@@FFFFFHHHHFIIJJJIJJICFFHGIJIIJIIGJIJIJGIJIGHIJIG
@10178460/1
gttgtacccaaacttttcggggtgcaatcttcttttccggaaaatgctcg
+10178460/1
@B?DDFFFHHHHHIIJJIJIHI?DGHJJJIGBGHIJJJIIFIGHFGDFHH
@8907400/1
cttcaagagctggcaataaagaaaggctttcaatcaccacattatgaaat
+8907400/1
@@?DDDDFFGGHHDEFEGIJEHIJCHEHIJGGHIGHI>GIIGIJJGG@GH
