# Supplementary material for: Identification and comparison of key RNA interference machinery from western corn rootworm, fall armyworm, and southern green stink bug
Source: PLoS One. 2018 Sep 5;13(9):e0203160. doi: 10.1371/journal.pone.0203160 (PMC6124762; doi:10.1371/journal.pone.0203160)
Supplement: S2 File — (TGZ) [file pone.0203160.s012.tgz › data/fastq/wcrw/12_Unmated-female_UF_Rep2_aligned.fq]

@1391235/1
atcgagggcgccattcacgagccaatcttccgctaccgcgtgttccttaa
+1391235/1
@@@DDDDFDDHHDHIIIIIJJJJIGIIJJIIIIGIIJJIIHHFFDEFCCE
@1392575/1
atcgataagacgaatggtaaagctgctaaaaaagcaggaaaagcccagaa
+1392575/1
?@@7AD?=CBFD?F?CGEFGI@CH?FFB:??GG6BBAFHHIIG;;B@FII
@1392576/1
atcgataagacgaatggtaaagctgctaaaaaagcaggaaaagcccagaa
+1392576/1
@@@ADFFFHHHHHJJJJHHIIJJIJIJJJJJJJJJIIJJJJJJIIIJJJF
@6221550/1
ctttagaggtaatacactattattaggcactagttattaattataatcat
+6221550/1
41=D4=2AF=CFADGGIGEIIFHIJHIIIHHHHFIGGHIIIJGIIHGIII
@6224863/1
ctttagtgggaaggtttaggtatttgtggtatctgtcgatgttgccagaa
+6224863/1
CCCFFFDEHHHHHJGGHHIJFHIGGIIIIHHIJIIGIJJJGGIGHIIIIJ
@2769106/1
cactaataaaaataattaacagtttttaggaggaaagtgcagtacttcat
+2769106/1
B@@FFFDDHHHFFHHIIJIJIIFHHIIHGIIIJIHGHCFGGIHGGCIJFI
@6907122/1
gcggcatcactcccaaatacgaactggtccaaatcgagggcgccatccac
+6907122/1
BC@DFFFFHHGHHJIJJJJJJHJJJJIGHJJJJJJJIIJIJJJJJIDHHH
@4837757/1
ctcatcatgccctcgagtacctcaaaatcatgaccaaaaagtgaacagct
+4837757/1
CCCFFFFFHHHHDIIIE2AFHEGGIIJBDFG>EEHFEGIJB:?@HD>@98
@6908799/1
gcgggacatgcacatctcttggagccagccaatgggattgcccatcactt
+6908799/1
B@B@DFFFHHHHHIJJIJJJJIJJJJJJJJIJJJIIIIJJJIIJJJJJJJ
@704379/1
aatagctcaaaagggaacaatttttgtcgagttattgatttcgaggaata
+704379/1
@;?;DDDDFFFFFIIFIIFIIIIIIIIIIIIFIIIIIIIIIIIIIIFIII
@704380/1
aatagctcaaaagggaacaatttttgtcgagttattgatttcgaggaata
+704380/1
BCB?DEFFHHHHHJIIJJJJJJJJJJJIJIIBHEHJADIJJIIHJJGJJJ
@4148687/1
cgctgttgttgtggtccacccctttgttgcccgtttgccg
+4148687/1
@@7BD@D?HHDFAG;CF?EGIIFHGCBF@BGG<:BF@@DA
@706814/1
aatataataaaaatttatagttttttgcatttttattcggcttattgtaa
+706814/1
B8?DFFFFHHHHHJJJJJJJIJJJJJJJDIGJJJGIJIGGGIJGIJCFHI
@2770376/1
cactacaaggttttcaatagggcattctaacatgtcaaaattaaatcaat
+2770376/1
@C@DFFFDHDDFDGGH<B@E>BGHG@FAHHGGGD@?FHGGHG<?GDFGIE
@1395330/1
atcgatacacagtcatagatccaatcctataattatccatttcctgtaat
+1395330/1
CCCDFFFFHHHHHJJJJJJJJJJJJIJJJJJIJJJJJJIJJJJJJJIIII
@1395505/1
atcgatagctgttcactttttggtcatgattttgaggtactcgagggcat
+1395505/1
CCCFFFFFHGHHHJJJJJJJJJJHIIJJJJJJJJJJJHIIIIJJIJJJJI
@16069/1
aaaaaaccagagacgattttgtcgaagatctctgtgagaagacagaagaa
+16069/1
?;?BDDADDBDDDEIA8A<?419:?B1@@DBA>4??BDEDCEDDCD<CEE
@1399178/1
atcgcaatagctcaaaagggaacaatttttgtcgagttattgatttcgag
+1399178/1
@@@?BD?@FD?FFGGHGG@7CFHDEEAFEEHGEG@FHH>GHIIIIIGECF
@1399179/1
atcgcaatagctcaaaagggaacaatttttgtcgagttattgatttcgag
+1399179/1
CC@FFFFFHHGHHIIJJJIIJJJJIJJJIJJIIGIJIIGIJJAIIJJJII
@23602/1
aaaaaagcaggaaaagcccagaagaacgttcgactttcacttcattctat
+23602/1
@C@DBDFFGHGFGCHEHII?HFEFHEHHGHGG@D@@DHGG@FGIGIIEII
@2091124/1
caaaatttgatcctcacgataattggttgccaccgtgcttttatgttccg
+2091124/1
??<=DDFBDHDHHIIJIFIIGFHH@9EHGGGGIJGFE@DHHGFCABDGID
@2775275/1
cactcggccggaccgattcagcccccaccaagggaagggggcgg
+2775275/1
1114422A@CFFHIBFDHGGBCHGHJEIIAG;FDCGAAEDB>53
@711016/1
aatatttatagttttttgcatttttattcggcttattgtaatattcctcc
+711016/1
?<1ADDDDFHHHHIIIIG@BBHGGIIIIG;;EHEHIHHFHIIIGEIAGII
@2776676/1
cactgaatcaaaaaattctccatcgttacaataagttattcggacaagtt
+2776676/1
?8?4BDFFHHHHHJIJJJIJIJJJJJJJJJJGIJJGIJJJJJGIIJIJGG
@27585/1
aaaaaagtttatttatcatacacaggtaaacagttgtacagtagaggata
+27585/1
=?=AD?DDDBBFDFCA@EFHE>GGHC2?EGHGIIEFC@1C@:B@?B?FHC
@6232179/1
ctttattcgtcatcgctccccacgagcgt
+6232179/1
?=?DDDDDHDHFFBA=F?GHICG?1@:@0
@6232180/1
ctttattcgtcatcgctccccacgagcgttt
+6232180/1
CCCFFFFFH?FHHJIIEIIIJGIG@@<@6BD
@6232416/1
ctttattgaaaaattagtaaaacataatggttttcgcgcgtaaagtgacc
+6232416/1
@CCFDFD<FDFGHBHGBCIHIJJJJJIJJJHIIJJJJIJIIJIJJBFHIJ
@4154058/1
cggaaaatgctcgaaaactcaattggcgcacattcagcaggttttttaac
+4154058/1
@@@DDDD?FH?CCFEHIGFHIGIID>FHGEHHGBF>DF>FC9BFHCF@CE
@4154392/1
cggaaacaagttgagaaatcctttagttttccttttttattcggtataac
+4154392/1
@@<?DFFFHGHHAHGAHHEHHGHIHGDHHIIIIIIIIIGIIGHHFHIGGI
@33781/1
aaaaaatatcgcaatagctcaaaagggaacaatttttgtcgagttattga
+33781/1
BCC;DDFFHHHHHJIJIJJJJJJJJJJIIJJIJJJJJJHIIHJGIIJJDG
@34314/1
aaaaaatattaggaatccactacaaggttttcaatagggcattctaacat
+34314/1
@C@FADDDFHDDBGIJJJEHIIIIGIIFHIJJJHIGGGCGGGIEEIGEHI
@34315/1
aaaaaatattaggaatccactacaaggttttcaatagggcattctaacat
+34315/1
C@@FFFFFHHHHHJJJJJJJJJJJIJIEGIIIIGJIFIJJIIIIIIJIJJ
@34316/1
aaaaaatattaggaatccactacaaggttttcaatagggcattctaacat
+34316/1
CC@FFFFFHHHHHJJJJJJIEIJJJJJFHIIJIGJGIGJJJJIIJJJJJJ
@3485388/1
cccaccaagggaagggggcggcccccatcccaacagaaggggtaaccgc
+3485388/1
CCCFFFFFHHHGHJIJIJIJJIHFFDACDDDCCBDBDDCDDD07C>CBB
@4159379/1
cggaaatctaccgacagagaggttatccttgggggaagaagccaaattgc
+4159379/1
@@CADDEFHHHHGHEIGI@DGIBGIIJIEHHGFIJIJIGGGIIJJJIJIJ
@4159380/1
cggaaatctaccgacagagaggttatccttgggggaagaagccaaattgc
+4159380/1
B@@DFFFFHHHHGIIIIIGHHIHHIIJJJIJJJJJJIIIIJJIJJGIIII
@3487287/1
cccacctttttcactcaaccatagctttctcagcgtg
+3487287/1
@@@ADDDDHHFBDFBFFIGH@DHEHDHHHIGBFGB?:
@3487288/1
cccacctttttcactcaaccatagctttctcagcgtg
+3487288/1
CCCFFFFFHHGFHIIJJJJIIJJJJJJJIIJGGJJGH
@3487289/1
cccacctttttcactcaaccatagctttctcagcgtgttt
+3487289/1
@CC?DFFFHHHFFIJJJJJJJJJJIJJJJJJJJJJHH:BG
@3487290/1
cccacctttttcactcaaccatagctttctcagcgtgttt
+3487290/1
B@@?DFDFHHHHGJIJJJJJJJJIJJJJJJIIHJJGG8BG
@3487291/1
cccacctttttcactcaaccatagctttctcagcgtgttt
+3487291/1
CCCFFFFFHHHHHIGIIIIIJHGIJIGIJGIGHIIFC?BF
@3487599/1
cccacgccagtatacagggagtggcgaaaccaacaaagtattgtaccttg
+3487599/1
@C1ADDFFHGHHHJJJJJIJJFHIJJJJJJJJJJJJJJBFHIJHGJJJJI
@2112547/1
caaacgtagacaatattattataaacggatatcagaagccctcttaaatt
+2112547/1
@@@=DFDDDHHHGJIIJGGGHJJJIIJIIJJJJJIJGGGIIJJJIIJJJI
@717089/1
aatcagaccaacggaacgcccggagcggctg
+717089/1
@CCFFFFFHHHHHJJJJJJIIJGIGGIJ;;@
@4161442/1
cggaaccggaagatcgaagaaagacgccaaacattcggcagccaagaact
+4161442/1
@C@?DFDFHDHDHIJEGIGEGGIJJJGIJJJEGJGIDCGEHGGJJEHFHF
@1409968/1
atcggttctgcatgaatgccatctgggcccggggctctgtg
+1409968/1
CCCBFDDFHGHHHJJJJJJJJJJJJJIJJJJJIIG>FB@4B
@3492694/1
cccagaagaacgttcgactttcacttcattctatcggcctttcttctctt
+3492694/1
CCCFFFFFHHHHHJJJIFHIIIHHHIJIJJJJJJJJIJJJIJJJJJJJJJ
@3492756/1
cccagaagactcccttcaaggttttggaattctaacttctaaaaggatac
+3492756/1
@@CADDFFFHGHHIEIIIIII<ACGHIHGHGIIIIIIIEHIGEGGEHIII
@2118769/1
caaactggaggagctagcttccatgactgtcgaagatattctagaaaacg
+2118769/1
@@@DFFFFBFFHFIGHEEEHHJGIJIIJJJIIIGGHBGGIEGEHIJJJDH
@6936352/1
gctatactttgcatagaattagtggtttttttctaaaatcaatttacata
+6936352/1
BBBDDFFFHHHHHIGIGIJJJJFHIHGJJJIJJJJJJIJIJJJJJJJJJG
@6936961/1
gctatccagctccgacgtactatgcccatttagctgcggccagaggcaaa
+6936961/1
=@14ADFFHHHHHJIIJGIIIJJJJJJJJJJJJJIHIGGIIJIIHIIIIG
@2789290/1
cactttctttcttaacctccgcttt
+2789290/1
B@@DFFDDHHFFHGIGIGIJGI@GG
@3497323/1
cccagatggcattcatgcagaaccgattaagaaaggggcagacaacttca
+3497323/1
@C;BDFFFHGHHHJJIJJIJJJJJJJIJJIJJJIIIIJIIJJIJIIIJJJ
@3497324/1
cccagatggcattcatgcagaaccgattaagaaaggggcagacaacttca
+3497324/1
C@@DFFDFHDBHHHICHHIHGGIGHFHEHIJIJJG@DHIGHGGEGIGHGE
@5563878/1
ctggcaacatcgacagataccacaaatacctaaaccttcccactaaagtt
+5563878/1
@@1=BDFFGDGGHJJIJIIJJJJGHIIJJJIJJJIEHIIGIIJJJGHGDE
@2123830/1
caaacttttcggggtgcaatcttcttttccggaaaatgctcgaaaactca
+2123830/1
@<1ABDDDHHFHHI<EEGBGIIIIIIIIIIIIIIIIIIIIIIIIIIIIII
@2123831/1
caaacttttcggggtgcaatcttcttttccggaaaatgctcgaaaactca
+2123831/1
@C@;BDFFHHHGHI8EGBGGIIIIIIIIIIIIIIIIIIIIIIIIIIIIII
@2123832/1
caaacttttcggggtgcaatcttcttttccggaaaatgctcgaaaactca
+2123832/1
@C@DFFFFHHHHHJCGGIJFIIJJJGIJJJJIJJJJIIGIIIIJIJJDHJ
@724194/1
aatccttcgaggtaacctacgtggacatcgaagaaaaaacattgaccaat
+724194/1
BB=DFFFFHHHHFHIIIGIJJEHIIJJIGGIJGJJJJJJGIEIHJIIIJG
@2128578/1
caaagaagctagccaagagaatggcggctc
+2128578/1
@@1=BDDDHHHHFIIGIIIIIIIIIIID0?
@6941620/1
gctcagggaagtacttatacaaataatcagaagctatcaactgcagcacc
+6941620/1
@<@DDD?DDFH<CFEBHGGHFIIGIAABHHCHAA@ADEGHGHIGGB>GFH
@1419138/1
atcgttgttaaggaacacgcggtagcggaagattggctc
+1419138/1
@CCADFBFADDFB<CEEFGEA6?:@GBEI@ABBFH;F@A
@67348/1
aaaaacattgaccaatcgccaccaatgcttggtgcagctatccactttgc
+67348/1
CCCFFFFFHHFHHIIJGBCHIJIIJJIIJJEECFGEHIGIIJIIIGIGHG
@2796673/1
cagaaacagcaaaattcggcaaaccagaaaaattggctgatggaagg
+2796673/1
@@@?DFFFFGHHHJJJIIGGIJJJIHIIIIJJIGGEGHIGHGGDGGH
@3509952/1
cccagttccatttcctgccgagattcgttcgagaacttccagaaaaagga
+3509952/1
CC@DFDEFHHHHGFHIGGGJIJGIJJJIIJJJJIJJJJJIIIJIIIGGGH
@2799419/1
cagaaacgtcatcatactagacttttcccattgaatccaagagattctca
+2799419/1
@@<DFFDDHFHDDF@GHGEHHEGIGIHGHGGI@EEHGGGHIIICAFGAHI
@6950836/1
gctgaatgtgcgccaattgagttttcgagcattttccggaaaagaagatt
+6950836/1
CCCFFFFFDHHHHJIIIJJGHCHHIJJJJJJJJJJJGIIJJJJJIJJJJI
@4178227/1
cggagaatcacaaaactcatgatacttttcaaattttcttttaaatttca
+4178227/1
@<@7DDD8D?DFHIIG>FEHHEAHFHIIIIGIIIIIIGGHIIIIHGIHIG
@4178228/1
cggagaatcacaaaactcatgatacttttcaaattttcttttaaatttca
+4178228/1
@@C7DDFFH>FDFIIGCGGGIIIIIIIIIIIIIIIIIIIIIIIIGDGIII
@73593/1
aaaaactttttcattcttcctgtattttttcgtcccaagattactgctcc
+73593/1
CCCADFFFHHHHHJJJJJJJJJHJIIJJJJIIIIIJJJJJIJIIJIIJJJ
@6956071/1
gctgcctcaaaaacgtatgacaaaactatagagaaaccagaattacagga
+6956071/1
@@=DDFFFHHHHGJJHJJJJJJJGJGIIJIJIIGGIJJJJIJIJIIJJJH
@2135886/1
caaagacgcaataagtgatacaagaaaatatacagactaaagaaacgctc
+2135886/1
@?@DFFFFHHGDHGG<CBHGHICEHCHIDHGGHICHIIIIGIIDGBFAH>
@2135887/1
caaagacgcaataagtgatacaagaaaatatacagactaaagaaacgctc
+2135887/1
CC@FFFFFGHHHHJJHGGJIJIJJJJJJIJJJJIJJJGIIJJJJJJJJII
@2135888/1
caaagacgcaataagtgatacaagaaaatatacagactaaagaaacgctc
+2135888/1
CCCFFFFFHHHHHJJCFHHHGIHIGIIIJIIIGIHIIJJJJJJIJJJFEI
@2136219/1
caaagacgtagaagtagaagccgcagttatgaatacaaacgacgacgaag
+2136219/1
@@1:AADDCFFDDIDGBGBEH@AGAHC@HHCGHDGHGIIIGIIGII>H<7
@2138010/1
caaagagaaggatagcaactaattttacaagctatactttgcatagaatt
+2138010/1
@@8ADDDDHHHHHIIIIIIIIIIIIIIIIIIIIIIIIIIIIIIIGGIIII
@2138024/1
caaagagaaggttatgaaccggcaataactttccttgttgtccagaaacg
+2138024/1
@C;BDFFFHGHDHIIJIIJGIJJIBGHJJIJIJJJJIJJIIJGGIIGIII
@76837/1
aaaaagatggcgaaacaattagcagcaagagaaatgctggaaaagttaaa
+76837/1
CCCFFFFFHHHHHJJJEHIIJJJIJJJJJJJJIJJJIIIIIIIJEBGHJJ
@77537/1
aaaaagcaggaaaagcccagaagaacgttcgactttcacttcattctatc
+77537/1
CCCFFFFFHHGHHIHGIIJIJEIJJJIIIIJJJJJFGDGHIJJI@FECGG
@6255706/1
ctttcgtataatcgttaacactgcctgtagtttgatattgggactgcaag
+6255706/1
@@1BDDDDDFDHHGGIGEHFDHIGEHHC?CEHHGCGIJGEIIIG<DGHJC
@741509/1
aatggatgtgtaatatgcgtgtccacgcaagtacctgctggaacgtttaa
+741509/1
=;1A?DDFFHFHHIJFIIIIHGGIIJIGHIJ?FHJIJJIIIEHGGBBGCH
@2809515/1
cagaaatatggacatcaagaaatacttcacatctgttaaaggcaaatatg
+2809515/1
@@CDAFEFHGHHDGHIGIIFIJIIGJJIJJJJIIJHIIJJJJIIHHIGII
@7630354/1
gtcgatgttgccagaacgtaagatatcctaaactcacttttttccgaaaa
+7630354/1
@@CFFFFFHHHHHIIJJJIIIJJJJJJJJJIIJJIJJJJJJJJJJJJJJJ
@6261248/1
ctttcttcgatcttccggttccggtggccaccagatcgttgttaaggaac
+6261248/1
@@?DDDFFDFFHBHIJGIFHIJJIEGDHIFIJJJJIJIGGEFCHIJJJJI
@6261599/1
ctttcttctcttggtgaacacatactttattcgtcatcgctccccacgag
+6261599/1
:?@D=DEBBF>FAHABBGGHDHHGIIHEBHH<?:EFDD>GEDHHIEG?F0
@747236/1
aattaaacacgctgagaaagctatggttgagtgaaaaaggtgggaaatgt
+747236/1
@@?BDBEFHHHHGIIIIIIIIEHHIIHIGIIDFHIFGIIIBGHEGIEHIG
@84934/1
aaaaagtttatttatcatacacaggtaaacagttgtacagtagaggataa
+84934/1
@@;1DDADFHHFHIIIIIIIIIIIIEFHHIIIGIIGGHHHGIIIIIIIGI
@4190155/1
cggagttttgcctgttccgtagcagacggcc
+4190155/1
?@@?;ADDF>?FFD2CAFDCGCB@<A;DD6D
@4190156/1
cggagttttgcctgttccgtagcagacggccactggcaaag
+4190156/1
@@@DFDFFHFHHHIGFGIGGIIIJIAHIJJJJIEICHGIFE
@4190157/1
cggagttttgcctgttccgtagcagacggccactggcaaagtggatagct
+4190157/1
@?<DDDDBHFHHDBACBHBHGHGIHGGA:DFDHIIC;GGIIDDFBHG>GD
@4190158/1
cggagttttgcctgttccgtagcagacggccactggcaaagtggatagct
+4190158/1
@@<ADDFFHHFHGIDG@GGIEG7FEEHGFGIII>GEIEFCB9?BB@FAFH
@4190159/1
cggagttttgcctgttccgtagcagacggccactggcaaagtggatagct
+4190159/1
BCCDFDDFHGHHGIGGIJJIIJIJJJJJIJJJJJJIIJJIIGHGIEIIII
@753450/1
aattaatagaaaaatgacagaaggacagacaagaaacatgataagatatg
+753450/1
?<@DADDDHHHGGIIIIEIIIJIHEEHHEIIJJIGEE>GHIIIJJEHJIG
@4194785/1
cggatggacaatttgaacaagttacaagtgccgaagtacgagctattcga
+4194785/1
?@14AADDDFHFHJGGIGIJJHJJJJJJDHIJIHIJDHIIIIIJJJJJJF
@6268055/1
ctttgacattgcttgtggtcacttttcgcgcaaaggtaaaatcg
+6268055/1
?:=DD=DAHH<FDB@GIEC9IGGIFIGGB@EGHIGGDDBFB<BB
@6268056/1
ctttgacattgcttgtggtcacttttcgcgcaaaggtaaaatcgttctag
+6268056/1
1=1=ABDBHAHDHGBFGGFHDFHIJJIHIIDAFGHIDHIIGIGJBFHHIH
@6268057/1
ctttgacattgcttgtggtcacttttcgcgcaaaggtaaaatcgttctag
+6268057/1
:?BAA=DDFHDHHIIFGIFIGJJJJJIJGHGCGIGI?FGIICFFBGEHGG
@6268058/1
ctttgacattgcttgtggtcacttttcgcgcaaaggtaaaatcgttctag
+6268058/1
@@<DDBDDDFHAFIG:CG<CFFHEGIEIIIIIIHEGFHIEGGEC=FGGGH
@6270067/1
ctttgactctgtgcagaccacgctttcgtttattactcggaagttaaaca
+6270067/1
@@?DB?DDF<:A<CGGBBF>@;FGGGIIFHHAFH<?DBFGBHECG@?F?F
@4198330/1
cggcaacaaaaagtgataatggatacaaatttgactactgtatagctttc
+4198330/1
CCCFFFFFHHHHHCGGGGIJJJIHIIGJJJJJGGHIJJJJIJJIFJJJJI
@2815762/1
cagaacaaaccgggaaaagtattatgagaatatgaaatttaaaagaaaat
+2815762/1
BC@DFFFFGHHFHJEGIJJCEFHGJJJJJJJIJIJJIJJJJIIJIGIFII
@4904187/1
ctccaggagttgctgagccgtcgcggcatcactcccaaatacgaactggt
+4904187/1
@?@DBDDFGC?DFHE@CBHGGIGIBA>67D=C8BGH====CGGBEEHFF7
@2154287/1
caaagcaccaggagaatgcatcctaggatcctcgtatagatgtcttgtta
+2154287/1
@@;BDADFHHHGDHGGIGCHDHIIIGCHCDEHIGCFEBDD:?9BGHEBGB
@6978815/1
gctttatcgggttctgctaagtggtaagtagaaggtaagccacttaagca
+6978815/1
BBBDFDFFHHGDHGIGIIIIG@HGHHIGIHJJJJJHHIFGJJIEGIJIJH
@2818521/1
cagaacgtaagatatcctaaactcacttttttccgaaaaaatatcgcaat
+2818521/1
BCCDFFFDHHHHHJJJJJJJIIJIJJGIJJJJIJJJJJJJJIJJIJIIIJ
@2818522/1
cagaacgtaagatatcctaaactcacttttttccgaaaaaatatcgcaat
+2818522/1
C@@FFFFFHHHHHJJJJJJJJJJJJJJJJJJJJJJJJJJJJJJJJIJJJJ
@1446318/1
atcttcttttccggaaaatgctcgaaaactcaattggcgcacattcagca
+1446318/1
BBCADEFFHHHHHJJJJJJJJJJJJJJJIJIIIJIIJJJJJJJJJJJJJI
@3548005/1
cccccctaatcagctacaacagtcaacatttcccacctttttcactcaac
+3548005/1
BB1:DDFFHGHHHJJJJJJJIJFHHIIIJIJJJJIJGHIJJJJIIGIJJJ
@2822317/1
cagaagaacgttcgactttcacttcattctatcggcctttcttctctttg
+2822317/1
B@@?DDFFHDFHHJJJIJJJIHHIJIHIIIJJIIIIJJFIJJGIJIIIJJ
@1453542/1
atcttttttagagatggagtatcggatggacaatttgaacaagttacaag
+1453542/1
CC@FFFFFHHHHHJJJJJJHGIIJJIIJJGEGIIIJEEHGIIIDFGHIJC
@1453638/1
atcttttttgttgtgctagtcgcaacagttttgacagaacctatgccaca
+1453638/1
@@@DFFFFHHFHDHGHEHHHIGIIIJIJIGGIEEHICIJJJEIJJJJJGI
@101280/1
aaaaattccaacctctggtttgatcccatcgttagattagtatatcctac
+101280/1
<<;DDDFFDFHHFIJIEE@FHEHIGGBDHDACEFAEGHIIHIIIICIGIE
@6980627/1
gctttgtctggttaactttagtgggaaggtttaggtatttgtggtatctg
+6980627/1
=@:=BBBDHHHFHGIJGJJJJEHHJJJIJCHHIJJBFFHIIGHIDHGIJJ
@6981102/1
gcttttcctgcttttttagcagctttaccattcgtcttatcgatgcattg
+6981102/1
B@@4ADFFHGHHHJJJJJJJJJJJJJJJJIJJJJGIJJJJJIJIJJJIJJ
@3553111/1
ccccgggcccagatggcattcatgcagaaccgattaagaaaggggcagac
+3553111/1
@?1BB@DDDHHDHGGBFBHBHGGIHIGBED;GA@BGIIGIIIIGGIIHFF
@5589747/1
ctggctccaagagatgtgcatgtcccgcagatggccaccaccattctatg
+5589747/1
BC@DFFFFHHHGGIJJGHIJJJJJJJJJJJJJJJIIJJJIJJIJJJJJJI
@762213/1
aattatccatttcctgtaattctggtttctctatagttttgtcatacgtt
+762213/1
CC@FFFFFGHHHHJJJHIJJJJJJICHIJJJJJIHIHJJJJJJJJJJJGI
@2833667/1
cagaatcagcactgaatcaaaaaattctccatcgttacaataagttattc
+2833667/1
@@8:DDDDHHHHHIAEGEIIIIIIGIIIGIIGHIGIGHIIIIGGBFGGIG
@107525/1
aaaaatttattcaagtcaaaaataatatgtaaattgattttagaaaaaaa
+107525/1
CCCFFFFFHHHHHIJHIJJJJJJJJJJJJI<C<AAC@GIJJJIJJJJJJJ
@6288373/1
ctttggtaaatcacagccttgttctagtacagatgtggaaacgagaatat
+6288373/1
CCCFFFDFHHHHHJJJJJJJJJJJJJIIGIJJIJJIJJJJJJFJJIJGIJ
@3556305/1
cccctcccttggtgggggctgaatcggtccggccg
+3556305/1
:==4==BDFDFHBEBGIGGHDEHHIBGFHHE;8F;
@3557260/1
cccctctgttcttaaataaagtgtactttattgaaaaattagtaaaacat
+3557260/1
=1:DDFFDHHHHHIJJJIIIGIHGIIIDHJIEIIIJJJJIHIIHGIJJII
@2841792/1
cagacaacttcatgtacaaatacctcaccttacaaaataaaatacggcaa
+2841792/1
@@?BDFFDHHDBDGEFHIIIIHHI<DHGIGIIGCB@GAGHIGH@F;GHGF
@2841793/1
cagacaacttcatgtacaaatacctcaccttacaaaataaaatacggcaa
+2841793/1
@@@7BDFFHFHHHJGHGHIJIGIJIIIJJJIIJJIIJIJIJJJIJFGIJG
@2841794/1
cagacaacttcatgtacaaatacctcaccttacaaaataaaatacggcaa
+2841794/1
@@@DDFFFHHHHFHAGHIHJIEEGIGIJHJJJGGJGAGHGHEIJIJJBFG
@1461425/1
atgaaatttaaaagaaaatttgaaaagtatcatgagttttgtgattctcc
+1461425/1
BCBFFFFFHHHHHIJJJIJJIHIJJJJHIJJGJJJJIJIJJJJJIIJIFH
@3562417/1
cccctttgttgcccgtttgccgatttaggttgttgtggtacatctccatg
+3562417/1
CC@FFFFFHHFHHJFFHICFHIEGHIGHGGHGHIDGIJGIIJIIJJJJD@
@3563299/1
cccgaacaagccaatcagaccaacggaacgcccggagcgg
+3563299/1
@CCFFFFFHHDHBHIGIDHIJJJJJIJJIGIJJJIJIIGD
@773365/1
aattggttgaaggtaatcatctaattctttggtcatgtgtagaagctggc
+773365/1
@?BDFFDDHFFHHGHIIJJIJJJIJJJJJIJJIJJIJGIHIIGHHFIJHI
@4930019/1
ctcccaagtcgataatttctccgactggcttatggaaaaaacttctgccc
+4930019/1
@@?DDDDDDFFFF;AFGFFE?ED8?8?@ABCCD><9DFGFI>CFF@<8==
@2178556/1
caaagtttcacagttccacaaaacgctgaaaaattccgtcggcaagaagt
+2178556/1
;?=ADDDDHFHFAFHIG@GHDHIBE@;AHGIIIGCDAF?GGBGH:FEDHI
@3570710/1
cccgatgatatgatatgtatttattatattgtgaaaagggagcatttatt
+3570710/1
BCCFDFFFHHHHGIJJIHJJJIJJJJJJJJJHIIJJJJIIIJIJJJJJII
@781199/1
aatttgcaaggtttggaggagttgtactaatttgtgtaattgaagttcgt
+781199/1
=:14BDEFHHHDFHJJGIJHHFHIIIIGIIIJJJFHHIIIIJIHIIGIIG
@781863/1
aatttgtgtaattgaagttcgtattatttcctcgaaatcaataatgcaat
+781863/1
?;@DFFFFHDDFHGHHBHHHCHGHHIGHIIIGGG8F@FGICHCGIGGIBH
@6310857/1
cttttacttaaggttaatgccaagttaaatggtactaatcattttctatc
+6310857/1
?@:BDDDEGHHHGDFEBGGHHIJJHIJIHHGEHEDEHGIGIIHGIJIIIJ
@5617369/1
ctgggcttttcctgcttttttagcagctttaccattcgtcttatcgatgc
+5617369/1
@@?DFFFFHGGHDGCGHIJIJGHIIGFHGGGGGHEGF@BBFBFH@HGFIG
@5617370/1
ctgggcttttcctgcttttttagcagctttaccattcgtcttatcgatgc
+5617370/1
@@@1DDDFHHDHBGEEGIJJJFGIIJIJJJIJJGJJJIIIIIGHGGHHGE
@5617371/1
ctgggcttttcctgcttttttagcagctttaccattcgtcttatcgatgc
+5617371/1
@C@DD?DFHHHHHJIIJJJIIJJJJJIIJGIJJIIIJIHIIIGGGIGHFG
@5617372/1
ctgggcttttcctgcttttttagcagctttaccattcgtcttatcgatgc
+5617372/1
@C@DFDDDHH?FF@EDFHIIIEBGHGIIIIDFHGGIIIGEGH@D<B@B@F
@5617373/1
ctgggcttttcctgcttttttagcagctttaccattcgtcttatcgatgc
+5617373/1
C@@FFDDFHHDHHGGGGIJJIGEEHIJJJJJIIIJJJIIJJIGIGCGIEG
@5617374/1
ctgggcttttcctgcttttttagcagctttaccattcgtcttatcgatgc
+5617374/1
CCCFFFFFGHHHHJIIJJJJJJJJJJJJJJIJIJIGJIHIIIJJJJIJJJ
@5617375/1
ctgggcttttcctgcttttttagcagctttaccattcgtcttatcgatgc
+5617375/1
CCCFFFFFHHGHBEB<FHIJJEDFHGGEGIGIIFHIGIGCF@9BD=BFBB
@5617376/1
ctgggcttttcctgcttttttagcagctttaccattcgtcttatcgatgc
+5617376/1
CCCFFFFFHHHHHJJIJJJJJJIJIJJJJJJJJJJJJJIJJJJJJJJJJJ
@2862411/1
cagagatcgaatgtgtgcagaatcagcactgaatcaaaaaattctccatc
+2862411/1
@@@7DBABFFDHH>F?B@DHGIGEG@ECEAGHGFHIAGHIIGDGIGGC9F
@3579523/1
cccggagcggctgatatcaccaatcaggtggtgacatcgttcgatgacaa
+3579523/1
@@?=DDFFHHGFH@EBFEGEHDHEGGII?FG?DFGIIIIEGGG?EHGGII
@3579965/1
cccggataaacaaaataaaaagaataacagtttaaaaacacgcagattac
+3579965/1
@@@FFDFFHHHHHIIGGGHIJIGEGGIIIHFHIJIJJJJIGIJJGJIIJJ
@130119/1
aaaaccttgataaatgaaagaaattaaacacgctgagaaagctatggttg
+130119/1
@@CFFFFFFHHHGJJIGGGIJJJEEHIJJICHIIEFHEHIJGAGIEFHGH
@131295/1
aaaacgctagtaaaggtatagtttacaaattctctcgttttctcgatctg
+131295/1
CCCFFFFFHHHHHJJJEHIJJIJJJJJJIGIJJJJIJHJJJJIJJIIIII
@787274/1
aattttttgattcagtgctgattctgcacacattcgatctctgatagtag
+787274/1
??@4ADDFHFHHHIJBGHIJJIJJJIJJIJIIIHIJFIJIJJJGHIIGII
@6318533/1
cttttccggaaaatgctcgaaaactcaattggcgcacattcagcagg
+6318533/1
1414422=<DDFHIBHDEH8ACGHGEFHIIIIIII<FGG?FBGIFCF
@6318534/1
cttttccggaaaatgctcgaaaactcaattggcgcacattcagcaggttt
+6318534/1
=@:ABDFFHHHHHJIJJJJJJJJJJJJJJJGIJJJIJIJIJJJJJJJBGH
@6318535/1
cttttccggaaaatgctcgaaaactcaattggcgcacattcagcaggttt
+6318535/1
?@?ABDEFHGGHHGGIGHGHIIJGI@HHGCCCGGIJIIIJIGGIGEE8@F
@6318536/1
cttttccggaaaatgctcgaaaactcaattggcgcacattcagcaggttt
+6318536/1
?@@F:BDFGHHHHIIJGIGHIGGIJEHJIGBGGIJJIIGIIIJJIJJFGG
@6318537/1
cttttccggaaaatgctcgaaaactcaattggcgcacattcagcaggttt
+6318537/1
@@CDDDFDH@FHHIIEEGEGIJJJJJJJJJIJGIG<GHIJJJIIJII=FH
@6318883/1
cttttcctgcttttttagcagctttaccattcgtcttatcgatgcattga
+6318883/1
@@@DD?D?<?<DHIII3:ABDCGIIGGIECHDFBDBF?FF?BG@CDDH@B
@788576/1
acaaaaatttaaacacattgcattattgatttcgaggaaataatacgaac
+788576/1
BC@DFFFFHHGHHIIJJJJJJJJJJJII@HIJJIIJIJJJJJJJJJJIJJ
@6319654/1
cttttcggggtgcaatcttcttttccggaaaatgctcgaaaactcaattg
+6319654/1
=@?DBBDDDFDFDHGDHGIIHIEHIGGGJIFIFGGGGIGGGIIGGGHIIG
@3582467/1
cccgggcccagatggcattcatgcagaaccgattaagaaaggggcagaca
+3582467/1
?1?BDDDDH?HDFIIIGGIIIIIIIIGGGIIIIIIIIIIGGACFGGIGHH
@3582468/1
cccgggcccagatggcattcatgcagaaccgattaagaaaggggcagaca
+3582468/1
??;1BDDDHDHHFGGDGGHIIJGJJJIIJJJJ@FGFHIIIJ>FHHGIFEE
@3582469/1
cccgggcccagatggcattcatgcagaaccgattaagaaaggggcagaca
+3582469/1
B@@DFFFFHHGHHJJIJJJJIJJJJJJJJJJEGHJIJJJJJJJJJIJJIH
@4944607/1
ctcccgtcagcgtcctccaggagttgctgagccgtcgcggcatcactccc
+4944607/1
CB@FFFFFHHHHHJJJJJJJJIJGHIJJJJJJIJIJJJJDIGGFFFFFED
@4944608/1
ctcccgtcagcgtcctccaggagttgctgagccgtcgcggcatcactccc
+4944608/1
CCCFFFFFHHHHHJJIJJIJJIJGHJJJJGIJJJGIIIGGEEHFFFFFED
@7676607/1
gtctgctgcctatcctgaggcctacgctgttgttgtggtccacccctttg
+7676607/1
@@;ADDDB>FHHAFHD<F??FF@FG?GDE@DD?;DHGI99?D@B:D788B
@137589/1
aaaacttttatcgtaagttaaggccaatagttctttccttttaataggag
+137589/1
<@@DBDDD?FDBFA;G;ACIFCBGGIGG9EFF9<9<EBG4C<DFGGIG<@
@137590/1
aaaacttttatcgtaagttaaggccaatagttctttccttttaataggag
+137590/1
CCCDFFFFHHHHGHIIJEFJEGIIJJJIJIGIJJJJJIJJJJIJJJIIII
@3586015/1
cccggtttgttctgaaacaaacatcactgtga
+3586015/1
@@@DDDFFFDBBD<EGGA@FGC>3AAEBBC@G
@139517/1
aaaagaaattcccatgagggaatttaaggcatctattatacaaaaacaat
+139517/1
@???D?BDH?:CBBCG>>FF<;C?FB?E<FE@CFA@>CGFCHGIIG@GH>
@4949228/1
ctcccttcaaggttttggaattctaacttctaaaaggataccaaagataa
+4949228/1
@@@FFFFFDDHHAFFHGIIJIIJIGGIEHIGIIJGIIIIJCHIGGIJJHG
@4949229/1
ctcccttcaaggttttggaattctaacttctaaaaggataccaaagataa
+4949229/1
CCCFFFFFHHHHFHIJJJJJJJJJJJJJJJJJJJJJJJJIJJJJJJJIJJ
@6324522/1
cttttgagctattgcgatattttttcggaaaaaagtgagtttaggatatc
+6324522/1
B@CFFDDFDGFHHIGGGIJJJIJJJJJIIJJJJJB?CCEBFHIJIIDIGG
@6325193/1
cttttgcaaatatgcaaccggtccagatcaagtcgaaccca
+6325193/1
@@@DD??DHDBD:?4CG@E?F@FGHEBG@DH@D?DHH?DE6
@7022061/1
ggaacagtttgatgttgctgttgtggagctgtttgtctgccccaagtggg
+7022061/1
@C@DDEFDHHDFHIGIJIIGIGIIIJFGIHGJJIJIJGIIIIIHIGDHHH
@4223544/1
cggcagccaagaacttgctggatctcttggtcggaaaagtgactcccga
+4223544/1
@@@FA@DDFHHDFDDHGCEHGGIIHJJJB<FHHGH@HIJADDGIIIGIA
@145427/1
aaaagacatttgtgctgaaaagaaaattcaagatccagtgtttaaggaac
+145427/1
B@@FFFFFHHGFFIJJIJJJIJIIIFHIJJJJIJGIICFHHHIIJJIIEG
@4953714/1
ctccgaaggaagccaagggctcggctgctcatcatgccctcgagtacctc
+4953714/1
CCCFFFFFHHGHHJJJJJJJJIJJIIICDGEGIGHIIHI<FBFH7==C;C
@2880093/1
cagatatataaaatcaagagtaactgaaactgagactgaatttattcgaa
+2880093/1
BB@ADFFFGHHHHJJJJJIJHIJJJJJJJJJIJJHGIIJHIJJJJJIIIH
@6332729/1
ctttttactatttttgtatgcacaaaattcgttctacatatgaaacatgt
+6332729/1
@@CFDFDEHHDHFJJJFGIHIJCGIJJIJJJJJJJIJFIJEHFJIJJJIE
@3599500/1
ccctaatcagctacaacagtcaacatttcccacctttttcactcaaccat
+3599500/1
:?1=BDD?FAB:CABFFFFAFBHHEGFFEHFHFIDIEEDGEEFIFFFIFA
@4235801/1
cggccgagtgcatcatggtcatgttttgggactccatgtcgag
+4235801/1
@@C7DDDDHBFHDGHEAGCFHGBFIJIGJJGHGHIJJJEGGG@
@5639380/1
ctggtaccaaatcaacatcatagtgataagccgtgtttaatttacctagc
+5639380/1
?@@A=BDFHHHHHJJJJGJJJJJEFIJIJJJJJEGDHHJJJJJJJIJJII
@1485555/1
atgattgaaaatttgcaaggtttggaggagttgtactaatttgtgtaatt
+1485555/1
CCCFFFFFHHHHHJJJJJJIFHHIJIJJIJEIJIGGHGHJIJJHGGIJII
@4963080/1
ctccgctttaatttcaattttacatgtgtccattaatgaatcatccatcg
+4963080/1
@@?BD?DDHDFFHI@FFFHHHB@>HGABHEHGHIGHG9FCGEGGCCHHCG
@1486951/1
atgattttgaggtactcgagggcatgatgagcagccgagccctttgcttc
+1486951/1
?@7??AB?FABDFGGDGEEEHBFDFGEGCHCGADC=?D@A0BCBA;F>@C
@6339130/1
cttttttaaaatatgctataacaaattacttatattctaaatacgagaac
+6339130/1
=?1ADDFFHHHHGIIIGHHIJJJJIJJJJJJJJJJJJJJJJJJJJJJIJJ
@160739/1
aaaagcaggaaaagcccagaagaacgttcgactttcacttcattctatcg
+160739/1
C@CFFFFFHHHHHIJJIGIJJJJJIIIGEIIGHJJIJIJIIGIIIJIJJJ
@1490343/1
atgcatgcagaaccgattaagaaaggggcagacaacttcatgtacaaata
+1490343/1
=?14ABD?FHFHD;@FHIAHDECHGGGHG@@=BDBFHGGGFCHGGHGHHI
@4243372/1
cggctcacaagatgtggcaatccttgcaggatttacccgtggaggg
+4243372/1
?@?7B?;?3CDHHIHIIIGIGGGCF9CB@B=?E>FHIIIDHHEIH<
@4243373/1
cggctcacaagatgtggcaatccttgcaggatttacccgtggagggtaac
+4243373/1
BB<D=BDFHHHHHJGIJFIJJJJJJJJJJJJJJJJJJJJHHIIJJI<BGI
@4243374/1
cggctcacaagatgtggcaatccttgcaggatttacccgtggagggtaac
+4243374/1
CC@FFFFFHHHHHJHJJJHJJJJJJJJJJJJJJJJJJJJIIIJJJJBFHI
@6344137/1
gaaaaaaatgtcaaaattttgcaaattatgtggcattttgacatttatgt
+6344137/1
@@@DDFFFHDFHHHIIGEIJGBGIIGIEGGDHFH@FFHIIIJJIJJIIJF
@162416/1
aaaagcctttaagtacaatatctgctggagattgcaaccacccagacagg
+162416/1
CC@FFFFDHGFHDFHGHGIJFIICCGGIJJGIIJGIJGFHI7DACHGGIG
@7698125/1
gtgaaaaaggtgggaaatgttgactgttgtagctgattaaggggtgtatt
+7698125/1
BCCDFFFFHHHHHJIJIJJIIJJJIJIIIHGIGIIFGHIGGIJJDDDHHI
@7699133/1
gtgaaaagggagcatttatttgatgcaaagtatagaggttgtacccaaac
+7699133/1
BB@DFFFFFFGHGIJJJJJJJIJJJJJJJJEGIIJGEIHGHGIGIIJIJI
@808924/1
acactttctttcttaacctccgctttaatttcaatttta
+808924/1
CCCFFFFFHHHHHJIJJJJJJJJ@FH4C9CF49E9CGH4
@4254464/1
cgggacatgcacatctcttggagccagccaatgggattgcccatcacttt
+4254464/1
??;;BDBDHFHDF@GDAHIIIIIFGIBG@FFHGCF@HIIGAFFGGDHIEI
@4254465/1
cgggacatgcacatctcttggagccagccaatgggattgcccatcacttt
+4254465/1
B@7DDFFFHHHHHIJJJIIJJIJJJJJJJJJJJJJIICHJJJIJJJJJJI
@4254466/1
cgggacatgcacatctcttggatccagccaatgggattgcccatcacttt
+4254466/1
@@@BDFDDFDHDFGHGECHBAHGIIIIGIGIGIIIIIICHIIFGIIIGII
@2891161/1
cagatgttggtccgccacactgtagagaattcacttatgaatgtggcata
+2891161/1
CCCFFFEFHHHHHIIJJJJIJJIJJJJJJJJJJJJJJJJJJJJGIJJIFI
@6348746/1
gaaaaaatttatacatcactactatgttaccttttggagaacaaaaagaa
+6348746/1
@@@D;BDDBHHDHICEHEHHHGGIIIHIIIIGCHGI>FHHICGGCGCFFH
@6348754/1
gaaaaaatttcaaattgttcaggtaaaatcttgcttcatgattgaaaatt
+6348754/1
B@@FDDFFHHHHHJJJJIJJIJJHGIJJJJJJJGJGIEGIGEHIIJJGII
@3612150/1
ccctgttcttaaataaagtgtactttattgaaaaattagtaaaacataat
+3612150/1
=@@4=BDDHHFHHJJJJIBHHIIJJJJJJJJIIJGGIHIFIJJJJIIIHI
@7701259/1
gtgaaacttgcggtttaccccaagcttgaggttcctgtggtggagtttgt
+7701259/1
?=8:BDDDHFHHD@CFGHGGIGGGIIIGIIAHIIII@DEH?BFFG<FHIH
@7702896/1
gtgaaagtcgaacgttcttctgggcttttcctgcttttttagcagcttta
+7702896/1
=@8BDDDADDHH?:<BGBHHIEBGIDCIIIII>HHGHIGIE>DAHFHEFC
@2893884/1
cagattgttaccagaggctagaattcctgggcgacgctgtactcaattat
+2893884/1
CCCFFFFFHHHHHJIJJJJJJEHIJIJJJIIIJHIIIJJBHIJIJJJJIJ
@5657069/1
ctggtcttttcctgcttttttagcagctttaccattcgtcttatcgatgc
+5657069/1
@@??4=ADHHHHGIIIEHIIIGIIIIIEIIIIIIIIIIHIIIIIIIIIGE
@173651/1
aaaagtcacgagaatttgaaaagcgagcttcatgatcccctgaagaatat
+173651/1
@@@FFEFFHFHHDHIIGHCIIGGIEIIHEGGECAHGIJIJJIEHHGIHIH
@4257635/1
cgggagtcttgctcggcatggaggccatttcttgagagtagagcaatttg
+4257635/1
@@1BBDBDHHFHHIGIIJGIIEHIGIGIJHDFIICH;D9BGDFG@GDEHC
@3615083/1
cccttctccagctagctctaacccatccgtcgtacaaagaaaattttggt
+3615083/1
?<@=AD?DHDH?ACF@GHGIGHEHICECHGGGFGGBFCEGGID?AGDEBC
@3615988/1
cccttggcttccttcggagttttgcctgttccgtagcagacggccactgg
+3615988/1
CCCFFFFFHHFHDIJII;ECEHIEHJJGBFGIGBHHGGIGIIJIGGIIEI
@818824/1
acattcagcaggttttttaacagtttgaaaaccttgataaatggaacgaa
+818824/1
@@@DDFFFGGHH;EHHIIAGHGIHHIGIIIIIIHIIGIIIIIIIGIIIEI
@6360387/1
gaaaaaggtgggaaatgttgactgttgtagctgattaaggggtgtattct
+6360387/1
@@CFFDDDCDFFFHIIIEHHHJJIHHIBGGIIJDHIJJJJJI?@?DHHGG
@7708845/1
gtgaactggaagaaagttgcgctccttcctcttgttgaagttgctttt
+7708845/1
@@@DFEFFGHHBDGHGHGHGFFG>BHIEHA@CF99D80:?D?D<9BGF
@3617993/1
cccttttgagctattgcgatattttttcggaaaaaaagtgagtttaggat
+3617993/1
CC@DDFFDDBCBFHIBFFFHIIIIIIIIGGHIIIIII<@FGGHGHIGIHG
@2900050/1
cagcaacattacccaaaaagatatccagcctttgatggaagaaaaaattt
+2900050/1
@?@?BDBEHDF>FHIGIHCEGHIEG@>E>AGCHC@FHCGHHIGB>?@FFG
@7713759/1
gtgaatatataactgacatgtttcatatgtagaacgaattttgtgcatac
+7713759/1
@?;1DDDDHFFFHIEGIIIEIIIIEIGHGDHHGIIIICHHIIGDDEEGHF
@5666700/1
ctggtgtttgctggtgttctttttctgcaacatacctaaataacgtatat
+5666700/1
BCCFDDDDHHGHHJAFCGGHIJJIJJJJJJJJJIJJJJJJJJJJJIIJJJ
@2902485/1
cagcaagctgctcctccacaacaacaacctcaagcttggggtcaaccaca
+2902485/1
CC@AFFFFHHHHHJIJJIJJJJJIJJIJJJJJIJJJJJJJJJJJJIGIIJ
@7721920/1
gtgaccacaagcaatgtcaaagagaaggatagcaactaattttacaagct
+7721920/1
@@<DFFDAHHHFHIJIGGJJIIIHBHHGFGCHDGIJJIGJIIJIEHHIJJ
@6373186/1
gaaaaatttcaaattgttcaggtaaaatcttgcttcatgattgaaaattt
+6373186/1
@@@?DFDFHHFHBGIBFEIGIFBEEGGFIGHCHGIJIGIIIG<<BGFB@B
@5676804/1
ctggtttctctatagttttgtcatacgtttttgaggcagcaaatttctca
+5676804/1
?@7D1=ADHFFFHEG:CFGAFHCEHEFHHGEEBHCA<GHDHIIGHI>DAB
@7054956/1
ggaatctgaacagttaccatctactatcagagatcgaatgtgtgcagaat
+7054956/1
BC@FFFFDHHGGGHIIJIIIJJCEH<HDAEHBGH@FIE>GGDFH<<BDFH
@7731765/1
gtgagttcattttaaatgaaaaacgtatgttgtttacttcatttgaatct
+7731765/1
?@1:BADEHGHHHIIIIIIIIFIIIFHGGIIIHIIIEIHGIIIIIIIIII
@7731766/1
gtgagttcattttaaatgaaaaacgtatgttgtttacttcatttgaatct
+7731766/1
@=??D=DD?DFHH@FIE@EHIIIIIEFAEHEDFHIEHIIGEHHICFIIII
@7733115/1
gtgataaatatacctgcacacacgcatttttaaatttaaaaatttattca
+7733115/1
@@@?DEFFFHHFFGG<BEBFEHDHIFGIIGIIB?DHHHIII@GIHGHIHE
@6377320/1
gaaaaccttgtagtggattcctaatattttttagtgaacctctctaacgt
+6377320/1
@@@DDDDDHDFHFHEGBAC3AA:C>B?FHIGGGFHEDDBE?F>B>BA>?B
@5681480/1
ctggttttttcaaatttgttcagcaactcacggaaacaagttgagaaatc
+5681480/1
@@<DDDDFGHGHHGIGG>HGGGHEIICDAEDGIJGGGIJGHGAGCHIFEG
@5681784/1
ctgtaaaatatgggtataaaaccagaggttaatgaggagacttctaaaac
+5681784/1
CC@FFFFFHHHHHJEGHJJJJJJJJJJJGHIHIJJJJJJIJIJJIIIIIJ
@4989809/1
ctcctcaacaacaacaacccacttggggcagacaaacagctccacaacag
+4989809/1
@C@BDFDEDFHHHJJGGIJJJJIIJIIGGGIHGGEGGIJIGIIFEGIIIG
@1508343/1
atggcattcatgcagaaccgattaagaaaggggcagacaacttcatgtac
+1508343/1
B=?DDFFFHHHHHJJJJJJJGHHIJIJJJJJJJJIJJJIIIJJJJJJHHI
@4991529/1
ctcctcattaacctctggttttatacccatattttacagctaaattacta
+4991529/1
@@;DFFFDHDFDHGHGIJEHGHGHIIDHIIJIIGIIJIIIIGGIJJIJJJ
@2914011/1
cagcaggttttttaacagtttgaaaaccttgataaatggaacgaaattaa
+2914011/1
@@8DDFFADHHHHJJIIGHHIJJIJJJIIJIIJJJJIIEDHGIHJIGIJJ
@829082/1
accacacgaaaggcagttcaccatcgcttgtcatgtgttgaaattccgcg
+829082/1
@?@DFFFFHGHHGGIIIJJJJJJJJJJJJJIJIIJJJJJJJJJJJICGHI
@2224331/1
caaatttctcaagggcacacggcaacaaaaagtgataatggatacaaatt
+2224331/1
@@C1BDFFGHHHHJJJJJIIJJIJJJJJJIIJGHIJJJJJJJIJIIJJJJ
@2224660/1
caaatttgaaaaaaccagagacgattttgtcgaagatctctg
+2224660/1
@@;DDDB?FHHHHG@CED@AA9?CEHIGBGH??6?6D@BDBB
@2225259/1
caaatttgtatccattatcactttttgttgccgtgtgcccttgagaaatt
+2225259/1
CCCFFFFFHHGHHJJJJJJJIJJJIJJJJJIGGDHGHIIIIIIIJGHIJJ
@7063050/1
ggaatttgaacagttaccatctactatcagagatcgaatgtgtgcagaat
+7063050/1
@@@DFDFFHHHGHJIJJJJEIJAHIJJJJJJJGIIGHJIIGIJJJJFIII
@3634916/1
ccgaataccgattctcagccgagctgcccagtttagtggccaactcttcg
+3634916/1
@@@7BDBDFFFFFIEFFEG;@FGEGCFGIIIGFIIEBDFFEFIIIIIIIF
@3634917/1
ccgaataccgattctcagccgagctgcccagtttagtggccaactcttcg
+3634917/1
CCCFFFFFFHHHHIIJEGGIIJJIJIJJJJFIIJJJHIIIJIJJJJJIJI
@187555/1
aaaatataataaaaatttatagttttttgcatttttattcggcttattgt
+187555/1
CCCDFFFFHHHHHJJJJJJJJJHGJJJGGIIJJJJJJJIJJJJJJJJJJH
@6389888/1
gaaaagtattatgagaatatgaaatttaaaagaaaatttgaaaagtatca
+6389888/1
@@@FFFADFHHHHJJIIJJJJGIJJJJJJJJJIJGIJJJIJIJJJ?FGGI
@1514884/1
atggtaaagctgctaaaaaagcaggaaaagcccagaagaacgttcgactt
+1514884/1
;@<?DDBD?DHADEHIIHGAFHGGIHHHGGGIIIIIEGGHGII<@FGGGF
@2232705/1
caacaacaaagttccccaccaaagcaaatgggtccacatggagatgtacc
+2232705/1
CCCFFFFFHGHFHJJJJGIJJJJJJJGIGJIIHGIJJJIJJIJFHIGIHI
@2925549/1
cagccgctccgggcgttccgttggtctgattggctt
+2925549/1
@@@DDDDDHHHHDDD0@6DD?DGH7?D;?BE<C@AF
@7748277/1
gtgcaatcttcttttccggaaaatgctcgaaaactcaattggcgcacatt
+7748277/1
?=1?ADDDDF4AFDGFGFIIEDG<F@HC=1?CFBBBB;?D<FF?@;@F;F
@7748278/1
gtgcaatcttcttttccggaaaatgctcgaaaactcaattggcgcacatt
+7748278/1
CCCFFFFFHHHHHJJJJJIJJJJIJJJJJJJJIJIIJJIJGIJJJJJJ4@
@2239285/1
caacaacctcaagcttggggtcaacaacagcccgttccgccacagcaaca
+2239285/1
CCCDFFFFHHHHHJJJJJJIGHIIJJJJJJJJJJHIIGIJJJJJJJJJIJ
@1523907/1
atgtatttattatattgtgaaaagggagcatttatttgatgcaaagtata
+1523907/1
@C@DFFFFFHDHDGFHEE>DIIGGAFHEBGGIIIIHDCCFGHHJCGBFBD
@201262/1
aaaatatcgcaatagctcaaaagggaacaatttttatcgagttattgatt
+201262/1
CC@FFFFFHHHHHIJJJJJJJJJJIGJIIJJJJJJJJJJIIIIIJJJJJJ
@6400654/1
gaaaattcaagatccagtgtttaaggaactatcagatgttggtccgccac
+6400654/1
@CCBDDDEHHHHAEHIGFECHIIIGEIHEE>HGGIGIEEHEBFHIIGIII
@6400655/1
gaaaattcaagatccagtgtttaaggaactatcagatgttggtccgccac
+6400655/1
CCCFFFFFHHHHHJJJIEGHJJJJJJJJJIIIIIJIJJIIJIIIJIJJJJ
@2247685/1
caacaagctgcaaaacataaaggagatcctgtaacacaaagttctcaaca
+2247685/1
CCCFFFFFHHHHHJJJJJJJJJIJJJJJJIJIJJJJJJJIJFGHIJIIIJ
@2247694/1
caacaagctgcatggggtagccaacaaactccaccacaggaacctcaagc
+2247694/1
CCCFFFFFHHHHHJJJJFHI<FHIJJIJJJJIIJJJJJJIIJIJJJJIIE
@6401615/1
gaaaattgtaaatctacacaaaaatgtcaaatcatgtcaagaccccggcg
+6401615/1
B@C?DDEFFHHHHIJJJJIJIIJJJJEIIJIJIJIJJJJJJJGDHIGGII
@6402265/1
gaaaatttgaaaagtatcatgagttttgtgattctc
+6402265/1
=?1DDDD;DFAFH:2<?AEFEFHEHFEECFGGHEDC
@2936557/1
cagcgttttgtggaactgtgaaactttgtgggactgctggttgcccaact
+2936557/1
@@@ADFDDHFHDDHGEG>CFHIGBEEEHFDHDHIH8:?B:09889?BDF9
@7753998/1
gtgccccttgcggttaccccttctgttgggatgggggccg
+7753998/1
@@@;DFFDH?HGGHIIIIIIIIIIGAHGIIGHIIFGIGG@
@7753999/1
gtgccccttgcggttaccccttctgttgggatgggggccg
+7753999/1
CC@FFFFFHHHGHGIIIJJJIJJJJIJJJJGHHJJJJIJ;
@7754285/1
gtgcccttgagaaatttgctgcctcaaaaacgtatgaca
+7754285/1
=1==BDDD?F82AFGHI9FHGFGDFHGII9F:?FDF<F>
@6407711/1
gaaacatgtcagttatatattcacctttatatatgtcacattttg
+6407711/1
@@?DDA;B=AFFFGGGGHGIEDDF>GHIH?EEHF>CEB<EC>G9B
@4308793/1
cggttctgcatgaatgccatctgggcccggggctctg
+4308793/1
?@7DDFEDHFHHHGBDGHICHHGGBCC88EAGDG;8?
@5025816/1
ctcgaaaactcaattggcgcacattcagcaggttttttaacagtttgaaa
+5025816/1
@@@DADDDFDDFHEH<EG?FHGGGAFGCCHHIDHGHGGIIEHEHIEGHHG
@5025817/1
ctcgaaaactcaattggcgcacattcagcaggttttttaacagtttgaaa
+5025817/1
@C@DDFFFDFFBFGHIIJJJGIBHGGIG9DGH;<D?BDBCHGGHGGBCEH
@5025818/1
ctcgaaaactcaattggcgcacattcagcaggttttttaacagtttgaaa
+5025818/1
BC@?DFFFHHHHHJJJJJJJIJJJJJJJJJJJFHHJJJJJJJJFIJJJJJ
@5027919/1
ctcgaaagacttcgactttttactatttttgtatgcacaaaattcgttct
+5027919/1
@CCDFFFFFHHGHGGIGIJJJJJJJJJJJJIIJJJJJJJJJJJJGIHIHI
@5027920/1
ctcgaaagacttcgactttttactatttttgtatgcacaaaattcgttct
+5027920/1
@CCF@FFFFHFHGG?HIJIIJJIGJJJIJJIFEIIGHIIJJJJJJJIJJJ
@2942057/1
cagctatccactttgccagtggccgtctgctacggaacaggcaaaactcc
+2942057/1
@@@DFDDFHHHHHJJIJJIJJIJJJJJJIJJJJJIGGIGGJIIJGGIIJG
@5028869/1
ctcgaaatcaataactcgacaaaaattgttcccttttgagctattgcgat
+5028869/1
@@CADEFDBFHBBFDEB:BDGEGIHDEECC@GGGGDG9BG@B<FG<D0?C
@5028870/1
ctcgaaatcaataactcgataaaaattgttcccttttgagctattgcgat
+5028870/1
@@@DFFADHHHBFHHIEBFHIIGIHGHGHGGIJJGCD@DHHIGIIGIJIJ
@5028871/1
ctcgaaatcaataatgcaatgtgtttaaatttttgtcgagtcaaaagcga
+5028871/1
@1BDDDDFHHHHHJJJJJJJJIIHIJJJJJJJJJJIIIIIDGEHIJIIJJ
@5028872/1
ctcgaaatcaataatgcaatgtgtttaaatttttgtcgagtcaaaagcga
+5028872/1
@@@=BDDFFHGFDGFFH>IIHHHHIBHGIGIIIGIFGGCAFFHEGIEDA@
@5709255/1
ctgtcgatgttgccagaacgtaagatatcctaaactcacttttttccgaa
+5709255/1
B@@DDFFFHDHHHJJIIJIIHIJJJJJJJJJJJJJJIJJJJJJJJJJJJJ
@7761191/1
gtgctccattggtttatcctctactgtacaactgtttacctgtgtatgat
+7761191/1
BB@FFFFFFHHHDHIDGGIIIIJJJJJJJJJJJIHIIHIIJJFHFHEIIJ
@2944016/1
cagctccacaacagcaacatcaaactgttcccccacaacagactggtccc
+2944016/1
BCC7DEFFHHHHHIJJJJJJJJJJJJJIIJJJJJJJJJJIHIJJIJGIII
@852625/1
acctttttcactcaaccatagctttctcagcgtgtttaatttcgttccat
+852625/1
CCCFFFFFHHHHHJJJJJJJJJJJJJJJIIJJFF?DFBBDGIDDBGBF<F
@4314077/1
cgtaaagtgaccaaagcaaagacgcaataag
+4314077/1
?@;:BDD=DDBFAEGF@EFGDFEFD@E?FDF
@4314078/1
cgtaaagtgaccaaagcaaagacgcaataagtgatacaagaaaatataca
+4314078/1
@CCAFDFBFHFHGIIG@HIIIJIJIIBHIJI?CBHHIGEGIIIIJJJJJI
@854565/1
acgaaatgtcaagagcataaagtatgtctagaacgattttacctttgcgc
+854565/1
<@@FFFFDHFHHHGGHG@CFGIAFBH@EFHCHIHG6GFGHGCD@DGA>EF
@854602/1
acgaaattaaacacgctgagaaagctatggttgagtgaaaaaggtgggaa
+854602/1
BC<DDFFFHHHHHJJJJJIJJJJJJJJIJJIHJIIGHIJIJJJJDFHIIJ
@7764227/1
gtgcttctctaagtaattgtgaagctaagttccgtaagtcatctggtctt
+7764227/1
?;=BDDDDFDHHFIIIIIG?CDEHDGGIBHHCEGFGGGHHHHGHGAHGII
@2270901/1
caacagcccgttccgccacagcaacaacctcgagcgagacaacagcagtc
+2270901/1
CC@FFFFFHHHHHJJIJIIJJJJJJJJJJJJJIIJJJJJJJJJJIJGFEH
@6422217/1
gaaagacttcgactttttactatttttgtatgcacaaaattcgttctaca
+6422217/1
<<@DBDFAHHHDDIIIIGIID@HIIIIIGGIIIEHGGGIIIIIFIIIIFH
@6422218/1
gaaagacttcgactttttactatttttgtatgcacaaaattcgttctaca
+6422218/1
@B@FFFFFHGHHHJJJJJJJJJJJJJJJHIJJJJJIJJGJJJJHIJJIJI
@6422219/1
gaaagacttcgactttttactatttttgtatgcacaaaattcgttctaca
+6422219/1
B@@DDDFFHHFHHGIIJJJJJIJJIJEIGIGIIIIJJJJJIGHHIGIIFD
@6422220/1
gaaagacttcgactttttactatttttgtatgcacaaaattcgttctaca
+6422220/1
B@CFFDFFHHHFHJJJJJJIJJIJJJJJIIGJIJIIIIIJJIJIIJIJFH
@6422312/1
gaaagactttgactttttactatttttgtatgcacaaaattcgttctaca
+6422312/1
CCCFDFFFHHHHGGIJJJJJJJJJJJJJHIJIIJJJJJJIJIJGIIIJIF
@858046/1
acgagaatttgaaaagcgagcttcatgatcccctgaagaatatatcttga
+858046/1
@@@D?DDBHHHFHIIGGIIJIJJIIIGIGIIJJBGFHIHIJIJIIII@FG
@5040163/1
ctcgaatagctcatacttcggcacttgtaacttgttcaaattgtccatcc
+5040163/1
@@@?DDDDHHHHBFHIIIIIIIIIIIIIIIGGIIHGGIIIHIIIIFEHIG
@3668765/1
ccgcagatggccaccaccattctatgaaatggaacacgaagagggactac
+3668765/1
@@@DDADDHABDFD?CCBG4FHGIIHIGIIGEGEHIIHGBG@GAGGIEII
@3668766/1
ccgcagatggccaccaccattctatgaaatggaacacgaagagggactac
+3668766/1
@C@ADDDEGFFHHEIGHIGIGHIIIJJJJJIIIJJJJIGBHGIJIIIJ@F
@1542841/1
attaaacacgctgagaaagctatggttgagtgaaaaaggtgggaaatgtt
+1542841/1
@@@DDDDDDDDDFIB@GH<CAH@>DFDHHD?C>GHBGA1?@=DEGGI<=F
@1542842/1
attaaacacgctgagaaagctatggttgagtgaaaaaggtgggaaatgtt
+1542842/1
BB=?DEFFHHHHHJJIJJJIJIJJJHIJIJGIJJJJIIJBDHIJJIIIHG
@5043656/1
ctcgacaaaaatttaaacacattgcattattgatttcgaggaaataatac
+5043656/1
@@@FFFFFHGFHGJIJJJJGIJJJJJIJJJGGIIIIIEHIGJIJIIIJII
@5043657/1
ctcgacaaaaatttaaacacattgcattattgatttcgaggaaataatac
+5043657/1
@CCFFFFFHHHHHJJJJJJJJGJHJJJJJJJJIJJJIIJIJJIJJIGIGG
@5043658/1
ctcgacaaaaatttaaacacattgcattattgatttcgaggaaataatac
+5043658/1
B1=;DDFFHHHHHJJJJHHJJJJJJJJJJJJJHIIJIIIJJIJIJJJJII
@5043659/1
ctcgacaaaaatttaaacacattgcattattgatttcgaggaaataatac
+5043659/1
B@CADFFFGHHHHJJJJJIJJJJIJIJJJJIJJJJJJJJIJJJJJIJJIJ
@2273860/1
caacagtcaacatttcccacctttttcactcaaccatagctttctcagcg
+2273860/1
1?@BABAD=<CFHGHHGGEFEGFGIIIHHIG@F@FGCFGGGGHIEBFH<D
@2273861/1
caacagtcaacatttcccacctttttcactcaaccatagctttctcagcg
+2273861/1
@@;:DDDDFHHHHIIIIIIIIIIIIIIIIIIIIIIIIIIIIIIIIIIIII
@2273862/1
caacagtcaacatttcccacctttttcactcaaccatagctttctcagcg
+2273862/1
@@?DDBDDHHGHHJJJJJJIIJJJJJJIJJJJJJJJIBEGHIIIIJJJJJ
@6436489/1
gaaagtagaaaactaatgtatcacttggcgt
+6436489/1
@CCFFEEFHFFHFIGGCHIJGGHFEHIGGHF
@7104380/1
ggagcatttatttgatgcaaagtatagaggttgtacccaaacttttcggg
+7104380/1
@@<DDDDDHHFHHGHCGIIIII?EHHIEHICFGIGIGIII@GGIIIIGHI
@5735978/1
ctgttcttaaataaagtgtactttattgaaaaattagtaaaacataatgg
+5735978/1
@BBDDFFFGHHFHGJFFHIJJJJJIJIJIJIIJCHHIGFIIGIIIJJJJF
@2276060/1
caacagttttagatgtggaacactacgagcagtttttgggttttaaattg
+2276060/1
C@CFFFBDFHHHFJJGGGHIIIGJJGJGIJJJIJJJIJJJFGHIJGHIJE
@873948/1
actatgtgtgtttggctagattctgtttgacattagaagagtaaacgtca
+873948/1
:?1=BDDDHHHHHIJJJGIIJIJJJIIIIJJJJJFJJJIJJIIGJJJHIG
@5054060/1
ctcgagtacctcaaaatcatgaccaaaaagtgaacagctatcgatacaca
+5054060/1
@@@DFDBDHHHHHJJJGEHGHIJIIJJIJIFBAGFGFDHGBDGIJJIEHC
@222799/1
aaaattcaaaaactctgggatcttctactcgtatt
+222799/1
@@CFFFFFGHGHDGGGGGGIIJJJGGGIIJIDHI3
@7777902/1
gtggaggtgaagggtgatgttgtctcgctccaggttgctgttgcggagga
+7777902/1
=1==DDFAFFHHHJ<CFHGJIJJIJJJIIJJIJJHHHEEGHIJJIJHIJ;
@7113603/1
ggagtcccaaaacatgaccatgatgcactcggccggaccgattcagcccc
+7113603/1
?@@?=BDDBHFA?C@FGHGAHGIIHGGG>GC7BAE>FGEBAHIH4?AEEB
@877262/1
actgaatcaaaaaattctccatcgttacaataagttattcggacaagtta
+877262/1
?@:ADDEFGHHFHIJIIJIIIJJJIIJJJJJGGIIIIIGCEIIIJIIDFI
@877263/1
actgaatcaaaaaattctccatcgttacaataagttattcggacaagtta
+877263/1
@@@7?DDDDDFFFE;F:<<AAHED8EF;FFGEFDGI>D4:BD;6?2?F<C
@877397/1
actgaatgtaattttttatatagtgccccgatgatatgatatgtatttat
+877397/1
@CCFFFFFHHHGHJJJJIJJJJJJIJJJJIHEIIGDGJGGGGIIIIIJGI
@223721/1
aaaattcgttctacatatgaaacatgtcagttatatattcacctttatat
+223721/1
B@@DFFFFHGHHHJIJIJJJJJJJJJJIIJIJJJJJJJIIJJJJJJIJJI
@6444928/1
gaaatatgttgccgagaagaccatatctgcaatttcaatttttccgtcca
+6444928/1
@@8ADDFDFFHHHJJIJJGIIFIJJJJII<HHJJAAGGIIGCFFCDDHG=
@5739119/1
ctgttgtagctgattaaggggtgtattctatatttcggttaaattta
+5739119/1
CCCFFFDFHFHGFHHGHGIIJ<FCFGIGIIIIJIGHGI:00?FGIJE
@6450563/1
gaaatggataattataggattggatctatgactgtgtatcgatagctgtt
+6450563/1
B1@DFFFFHHHGHJJJJJIJJJJJJJJJJJJJJJHIIIJJJJJIJJJJJJ
@6452712/1
gaaattaacgctccaccttgaaaattggccatttttggtgtctcgaattt
+6452712/1
CCCFFFFFHHHHHJIJJJJJJJJJJJJIJJIJJJJJJIIIJIIJJHHIIJ
@6452961/1
gaaattactcatagtgtcacgggaactcataacaatagattcgattatag
+6452961/1
@CC;DFFFHHHHHJIJIJHHIIIJJJJJIJJJJJIIJJHIJIJIIJJJJJ
@5066026/1
ctcgatttggaccagttcgtatttggg
+5066026/1
;@?;BDDDB4ADFH<C?GG;;CGGDB:
@5066027/1
ctcgatttggaccagttcgtatttgggagtgatgccgcgacggctcagca
+5066027/1
?=@BBDEFFGBHH=D<EDEEEHIIDHIBE:?EAFGIGGGGH8=:=B?DCC
@5066028/1
ctcgatttggaccagttcgtatttgggagtgatgccgcgacggctcagca
+5066028/1
@CCFDEFDHHADDHGFGIIEEGEHIIIGI8CGGHIIIGIGGIDFDBBDCE
@5066029/1
ctcgatttggaccagttcgtatttgggagtgatgccgcgacggctcagca
+5066029/1
CCCFFFFFHGHHHGIIIIJGHIIJJJJJJDFHIIJJJJFGHIHHFFFFEE
@225932/1
aaaatttaaacacattgcattattgatttcgaggaaataatacgaacttc
+225932/1
@@@;DDEDHHHHHJGIIIHIJJJHGIIJJIJACGAGIJHEGGGFHIJEDG
@225998/1
aaaatttaacgtttagcagtcttctttttagaataacattgacattctat
+225998/1
@@@ADFFFHHGDHIIIJJJIIIIIJJJJJJHIIIIIHIJJJJJIJJIJJJ
@5067067/1
ctcgcaaatgtagaaggcagattgttaccctccacgggtaaatcctgcaa
+5067067/1
BCC?DDDFHHHHHJJJJHJJJJJJJJJJJJJJJJJJJJGHIJJJJJJJJJ
@226836/1
aaaatttatagtttagtaatttagctgtaaaatatggatataaaacc
+226836/1
@C8BDEDFHHHHHIJJGHJJIIJJJJJIIIIGIJIIIGJJJIIIIIJ
@227124/1
aaaatttcaaattgttcaggtaaaatcttgcttcatgattgaaaatttgc
+227124/1
@@<AD=BDFHHGBGEFGHGHHGIGEIIIEGGEGIDHGGGHH@@F>GGHII
@227125/1
aaaatttcaaattgttcaggtaaaatcttgcttcatgattgaaaatttgc
+227125/1
@@<ADEFFHDFHHIFHGIJJHIIIHIIIJJJGHHHIIHIJIG4CDHIJGI
@227126/1
aaaatttcaaattgttcaggtaaaatcttgcttcatgattgaaaatttgc
+227126/1
@C@:DDFADHHHHGFHIIIIIJIIEEHIJHEGHIJJIIJIIIIGIIJJII
@2962428/1
caggaacctcaagcttggggtaaaccgcaagtttcacagcaacaacctgg
+2962428/1
BC<AFFFFHHHHHJJJJJJJCFHIIJJJJJJJIIIJJJJJJJIJJJJJII
@227747/1
aaaatttgaaaagtatcatgagttttgtg
+227747/1
@@?DABD?FA?D>22<<FIBHG:AC3:3A
@7794357/1
gtggtatctgtcgatgttgccagaacgtaagatatcctaaactcactttt
+7794357/1
@?@DDDBEHHFFAIGIGHHHJIJJJIIAFGIIIJJFIIJIIIEHIGGBGI
@7798887/1
gtggttctttaacgaaatgtcaagagcataaagtatgtctagaacgattt
+7798887/1
<@@DDDFFHHHHHIIJJIIGHIIFIIGJJJJIIGGIIFIIIGGHGGGIII
@3684716/1
ccgctccgggcgttccgttggtctgattggctt
+3684716/1
@@@1DADDDFDDDGBFF9?FEDFEFEFIIIIII
@6460093/1
gaacaaatttgaaaaaaccagagacgattttgtcgaagatctctgtg
+6460093/1
@?@DFFFFHDHDHIIIIJICCHEIICEGDGHGDBAHIGIEGHIGG=C
@6463002/1
gaacaagccaatcagaccaacggaacgcccggagcggctgatatcaccaa
+6463002/1
CCCFFFFFHHHHHJIJJJJJJJIIJJIJJJIGGIDIIJHHEBDBEE@DAA
@7804026/1
gtgtaattgaagttcgtattatttcctcgaaatcaataatgcaatgtgtt
+7804026/1
@@?DDBDDHHHFFIII:?CFIIIE?FHHF<DDHGEEHDHGHIGCGIF@FE
@7804027/1
gtgtaattgaagttcgtattatttcctcgaaatcaataatgcaatgtgtt
+7804027/1
@BCFFFFFHHHHHJJIIIJJIJJJJJJJJJJJIJIJJIJIJJIIIJHIIJ
@894374/1
agaaaatacattacttagaagatgttatagtctagagcccaataaaaatg
+894374/1
?;@7DDEDFHBHDH@FGD@IBDHCHGEGIHHDHE?F??CFGIDIDHGGIC
@2976393/1
caggagatcgccagcgaacaatccttcgaggtaacctacgtggacatcga
+2976393/1
CCCFFFFFFFHHHJJIIIIIJGGEHIGIJIGFHGIHJIGGIIGGGCHIGE
@7136267/1
ggatttctcaacttgtttccgtgagttgctgaacaaatttgaaaaaacca
+7136267/1
B@@FFFFFHHGFHGJFHJJJJJJJJHIIIIIJIIJJJJJJJIJIGJIIII
@7138409/1
ggcaaaactccgaaggaagccaagggctcggctgctcatcatgccctcga
+7138409/1
CCCFFFFFHHHHHJJJJJJJJJJJJJJJJJJJIJGGIBFHGA>AFFCGH8
@5088423/1
ctcgcttttcaaattctcgtgacttttctcccct
+5088423/1
@?@FBDFDDBHFBEGH:EFFHG7CHHI>HEDFE@
@5088424/1
ctcgcttttcaaattctcgtgacttttctcccctgttcttaaataaagtg
+5088424/1
@@CDDFFFHHFHHGIGGHEEHCCHHHI@FAFHJ@;CHEFH9DFEFHID?B
@3691186/1
ccggaaaatgctcgaaaactcaattggcgcacattcagcagg
+3691186/1
@@@DDDDEDBFFHIIHHIGBEHII9<EGHEGAHG<?B<B<8B
@3691187/1
ccggaaaatgctcgaaaactcaattggcgcacattcagcaggttttttaa
+3691187/1
@@<DFFFFHHHGHIGIDGHGHIGIIEGEHFEDHDFHIGBHIJGIIJGHII
@4345242/1
cgtctacagttatcctccagttccttcgtaccctcctcc
+4345242/1
@@@AD=DDAADFB4C><F:CFHGHEH::CEFGI@GHCFH
@4347673/1
cgtctttatagaatgtcaatgttattctaaaaagaagactgctaaa
+4347673/1
=??4=DD;??4AF>?<CFIBFAH@EH<FBFHII:CG;;FDFFFHEH
@2988382/1
caggcagtgttaacgattatacgaaagatctagaaaactacagatatata
+2988382/1
BC@FFFFDHHHHHJJJJJJJJJJJJJJJJJJIJJJJJIIJJJJJIJJJJJ
@7141277/1
ggcaaatatgatgtaatctttgtcgtcgtaccaaatagcggaccacaata
+7141277/1
BCCDDFFFHHHHHGIJJJIJJJJJJHGFHHIIJIJJJJIJJJJJJJGIJJ
@900614/1
agaaacgctcgtggggagcgatgacgaataaagtatgtgttcaccaagag
+900614/1
@CCBDFFFHGHFFHII?FEGEHIIIIHIIIIIIFHIIDGHHIIIIIIIHG
@6467929/1
gaacaatttttgtcgagttattgatttcgaggaataatacgaacttccat
+6467929/1
@1?;BDDDFFFFFFIIICGFHIEEHHIEFEGIFFFIIFIIIEIEFIIIID
@246009/1
aaacaagttttcttctccaaaagttctcaagtttattgatgttttaaaac
+246009/1
@;8DDDDDFFFFFIIIIIIIIIIHIIIIIIIIIIIIIIIIIIIIIIIIII
@5763220/1
cttaaataaagtgtactttattgaaaaattagtaaaacataatggttttc
+5763220/1
@@@DDB?A<?CBDEAF@AH>BEEHGHHAHGI<2C@CGHIEII<?F?9DD4
@5763221/1
cttaaataaagtgtactttattgaaaaattagtaaaacataatggttttc
+5763221/1
@CC;DFFFHHHDHFHIEIJJJJIJJJJJJIJIIIIJJJJGIJIJJIIJJI
@5763222/1
cttaaataaagtgtactttattgaaaaattagtaaaacataatggttttc
+5763222/1
@CCBDDDFHHHFHJJIIIJIJIIGIJIIJIJICHIIJIJEGHGCHBFGIG
@5763223/1
cttaaataaagtgtactttattgaaaaattagtaaaacataatggttttc
+5763223/1
B@@4BDFFHHGFHIGIGIJJIIFJJJIJJJJIHHIJJJJJIJJJIGIJJJ
@7817981/1
gtgtttaaatttttgtcgagtcaaaagcgaagaatatttgaaaatttcta
+7817981/1
BBCFFFFFFHHHHJGHIJGIJJJIJIJJJJJJIIIJJJIJJJJJJJIJJI
@904451/1
agaaaggccgatagaatgaagtgaaagtcgaacgttcttctgggcttttc
+904451/1
@@<:ADDDFDHHHIIIIIIIIGEHHIIFEHHIFHGCHIIGIIBGDIIIIH
@5093376/1
ctcggatcttgctactaatattcgattcgatagg
+5093376/1
@@@?D@:ADFBHFIGDHIIIIIHGFHHHCAEE@@
@6476758/1
gaacctcttgatgttgaaagggaccttaatgcaacagttttagatgtgga
+6476758/1
CC@BDFFFHHHHGJJJJJJIGIIIJIJJJJJJJGIIIGGIIJJIJJGIIJ
@6477366/1
gaacgaaattaaacacgctgagaaagctatggttgagtgaaaaaggtggg
+6477366/1
@7@DFFFFHHFHHIJIJJJJJJGIGHIIJIIIDFGHHFGGCHIJJG?FGI
@3701365/1
ccggagtttattgtcgacgaaaaaagag
+3701365/1
@@@D1@ADFHAHBCEG@AA:EHHII@?B
@6479222/1
gaacgattttacctttgcgcgaaaagtgaccacaagcaatgtcaaag
+6479222/1
@@?BDFFFHHHHHIIIIIIIIFHIIIDGIIIIIIIIIIIIIIIIIII
@253575/1
aaacacattgcattattgatttcgaggaaataatacgaacttcaattaca
+253575/1
CCCFFFFFHHHHHJJIJJJJJJJJJJJJJJJIJJJJFIIJJJIJJJJJIJ
@254659/1
aaacacgctgagaaagctatggttgagtgaaaaaggtgggaaatgttgac
+254659/1
CCCFFFFFHHHHHJIJJJJIJJIIJJJEFIIJFGIIDGGIDGIJJFIIIF
@4354618/1
cgtgccccttgcggttaccccttctgttgggatggtggccgccccc
+4354618/1
@@?DDDDDBHDF?G<FDBHHIDHEFEFGAHI@@FH9BF@F@@GGHH
@5769246/1
cttaaatttaaccgaaatatagaatacaccccttaatcagctacaacagt
+5769246/1
@@@DFFFFHHHFHHGGJJGGIIJJJIIIJJIIGHJJIJJIIJJIIJCEIF
@5769247/1
cttaaatttaaccgaaatatagaatacaccccttaatcagctacaacagt
+5769247/1
@BCFDFFFHHHHGIHGIEGGIGGJJJJJJJJJJJJIIJJEHIGHJGIIJG
@5769255/1
cttaaatttaactgaaatatagaatacaccccttaatcagctacaacagt
+5769255/1
BCC1DDFFHHFHFHGIGIGGCGGIIEHJIHIJJJIIIJGIGIEGHJJJJ@
@6483716/1
gaactatcagatgttggtccgccacactgtagagaattcacttatgaatg
+6483716/1
@@<=BBDFHFGFFEFHGIICFGIIGGGGIBHGDFHHGGIIGGGIIGEFHC
@7159225/1
ggcatgatgagcagccgagcccttggcttccttcggagttttgcc
+7159225/1
@CCFFFFFHHGGHJIJIIGHIIEEGICAGHG>@??F1???DDC=F
@7159786/1
ggcattcatgcagaaccgattaagaaaggggcagacaacttcatgtacaa
+7159786/1
@C@FFFFFHHHHGIJJJJGHIJJJJJJJJJJIJIJJJJJJIJJJJGIGIJ
@914727/1
agaacattttcggaatcagaaaaaatgtcggaactggcgaaatcaaacaa
+914727/1
@@<4BDDDHHHHHHIIIIIIIIIIIIIGIIHIIIIIIIIIIDIIIIIIII
@263780/1
aaacatgtcagttatatattcacctttatatgtcacattttgtggttctt
+263780/1
C@@FFFFFHHHHHJJJJJJJJJJJJJJJJJJJJJJJJJJJJJIJJHIIJJ
@3708586/1
ccggccgagtgcatcatggtcatgttttgggactccatgtcgagcttttc
+3708586/1
@;@=DDDDFDFBFFFIE>B?CFFI?C?BGFFFCEFGIGCDDFIE<FIIBF
@918210/1
agaacttgctggatctcttggtcggaaaagtgactcccgaacaagccaat
+918210/1
CC@FFFFFHHHHHJJJJJIJJIJJJJIJJJFGIGIJJIJJJJJJJIJJJJ
@5777661/1
cttaagaatatataatatataattgtgtccattattatataatatatcct
+5777661/1
@??DD;BDDHDDDFGFFEFGIIGIEDFFHHGHIIIIIIGIIIIIIIIIIG
@7168791/1
ggcccagatggcattcatgcagaaccgattaagaaaggggcagacaactt
+7168791/1
@@CDDDFFHHHGHJJJ>GHHIJJJJJJIIJIGIJJJJIJIIIJJJJJJIJ
@7170470/1
ggccgatttgcagactctcagcttcaacgccaaggacttcaactttgttc
+7170470/1
@@CBDDDFDDHHHGIGIJJIJIFIIJIIHIIJIJIGIIJIIGIJGEGHGI
@272847/1
aaaccattatgttttactaatttttcaataaagtacactttatttaagaa
+272847/1
@C@BDFFFHHHHHJJJJJJJJJJJJIJIJJJIJEHIJIIJJIJJJJJIJI
@7834938/1
gttaactttagtgggaaggtttaggtatttgtggtatctgtcgatgttgc
+7834938/1
@?@1DDDDFBFAFGIIIFF<FHAFI<CFHHACFEC>GDGEFFE=FEEG@G
@3716399/1
ccgggcccagatggcattcatgcagaaccgattaagaaaggggcagacaa
+3716399/1
?<;DDD@DA??FHIEGFGGEIGIIIHIIIIIGIIIGGIIIEGIIIHIIIE
@5782903/1
cttaagtggcttaccctctacttaccacttagcagaacccgataaagcgt
+5782903/1
@@@?DD==CDCDHGGIGG@EHBC?FFGGG?HGEBCEGGGHEHB<FHFGF6
@5116575/1
ctcgtacttcggcacttgtaacttgttcaaattgtccatccgatactcca
+5116575/1
@@?:BDDDHHHFHIIIIIGIIIIIIHIIIIIIIIHIIIIIIIIIIIIGII
@5117077/1
ctcgtagacaattcatatttaaaaagacagtaggaaacaaaaaacgccaa
+5117077/1
@@BDADDFHHHHHJJJJIJJJJJJJJJJJJHIJJJJIJJJJJJJJJJJJ>
@6496354/1
gaagaacgttcgactttcacttcattctatcggcctttcttctctttgcc
+6496354/1
CC@FFFFFHHHGHGHHJJIIIIIHIIJJJJJJIJJJJJJIJIJJJJJJJJ
@5787109/1
cttaatcagctacaacagtcaacatttcccaccttttt
+5787109/1
@=?DD;BD8?AA?CFGE>EECA::CHHA9?@21@FGFB
@5787110/1
cttaatcagctacaacagtcaacatttcccacctttttcactcaaccata
+5787110/1
BCCFFFFFHHHHHJJJJJGIIJJJJJJJJJJJJJJJJJJIJJJJJIJJJI
@5787111/1
cttaatcagctacaacagtcaacatttcccacctttttcactcaaccata
+5787111/1
CCCFFFFBHFBHDIJJEHIHIIIEHGIEIHIIHGFGIIJJJJJIEHJGAG
@5787112/1
cttaatcagctacaacagtcaacatttcccacctttttcactcaaccata
+5787112/1
CCCFFFFFGGHHHIIIGGBFHIIDGHIIIIIIIIIIIIIGHIIGIIIIIG
@2321094/1
caacgatctggtggccaccggaaccggaagatcgaagaaagacgccaaac
+2321094/1
??@DDDFFAFH?CGIIDHIIIIGIIDDGEHI>HC=D@<BAFEEBGHF8@D
@2321095/1
caacgatctggtggccaccggaaccggaagatcgaagaaagacgccaaac
+2321095/1
@@@FDDADDHADBAC>BDGGDE<F?AGE>GEA<FG3;0===;9BEAEE??
@2321096/1
caacgatctggtggccaccggaaccggaagatcgaagaaagacgccaaac
+2321096/1
@@@FFFFFHHDFHHIJBHIIEHIGGIIGGBHDEHGIFEEIJDFGEBEHF?
@2324737/1
caacgccaaggacttcaactttgttcagttcttgcaggagatcgctagcg
+2324737/1
BCCFDFFFHHHHHJJJJJJJJJJJJJJJJJJIJJJJIIJJJJIJJJIJJG
@280422/1
aaacgatattctacaggatttattattagagtgtcctcgtgaggaagagg
+280422/1
8?@D?D;=C?F?:?ACEAFHHEFEHIIIFH>HGFIF<EECCFFFIIFFB8
@935634/1
agaagtacttttgtggaatatagcaaacttctgctacttcaactggtagc
+935634/1
CC@FFDFFHHHHHEHIIJJJJIJJJIJJJJJIJJJJIJJJJJIJIJGIIJ
@7183016/1
ggcgcacattcagcaggttttttaacagtttgaaaaccttgataaatgga
+7183016/1
CCCFFFFFHHHHHIJJJFHIJJJJJJIJJJJJJJJJJJJJJIIJJJIIGI
@5799457/1
cttacatccttgtttatttccctttttgtggagaggtactatgtgtgttt
+5799457/1
???ADDDDHHGHDHIGIGGGIJIJJJJH@EGFHCFH?CF>@FE<BHGHGI
@6508701/1
gaagaattgtacctggttgtagagaccgaatgtgaggaaatagaagatgt
+6508701/1
B@1ADFFFHHHHHJJJGIIJJJJJJJJIHHGIDGIJJJJJEGIJIIHIID
@7187914/1
ggcgttgaagctgagagtctgcaaatcggccaacttcttgccgacagaat
+7187914/1
??@FDD@DHAHHDHGEIIIGEEHIIG3BFBGIIHIIIEGHEHBDFAA=CF
@945321/1
agacaaagcacctatcgaatcgaatattagtagcaagatccgagatgtgg
+945321/1
CC@FFFFFHGHHFIIIJIIIIIDHG=DGGEFGIIJGHICGIEGIGGH?FH
@947781/1
agacaacttcatgtacaaatacctcaccttacaaaataaaatacggcaaa
+947781/1
@@@DDDDDF>?FDG@::?ICFHG9:CC?F?EFHFIIEFIF@F@FE;@068
@947782/1
agacaacttcatgtacaaatacctcaccttacaaaataaaatacggcaaa
+947782/1
CC@FFFFFHHDHHGGHIIIJIJJJJJJIJIIJJJJIJJJIJIJJJJIIJJ
@2340000/1
caactaattttacaagctatactttgcatagaattagtggtttttttcta
+2340000/1
B1?DDFFFHHHHHJJJJJJJJJJJJIJIJJJJJJJJJFHIHIJJJJJIIJ
@289967/1
aaactaccgagccagctccgtacgacatacttttgacttgtcttcag
+289967/1
@CCFFFFFAH?FDFDHEGC<GEH@FHHFGID9D@GGHI9DHGEHGFE
@290369/1
aaactacgaagatttttctgatagtgaatcagatatgtatgatgaagatt
+290369/1
@@;DDFFFGGHHHIJIJIJJJJJJHIJJJJIJIJJJJGIIJJJJIHIIJJ
@6516007/1
gaagagtatgtctcgaaagacttcgactttttactatttttgtatgca
+6516007/1
@@@ADDBDFFB?DB@FFG1CGCD?EGFA?CFGDBDGFFFEF<?FB@FF
@7198478/1
ggcttttcctgcttttttagcagctttaccattcgtcttatcgatgcatt
+7198478/1
=B@4=DDFHGHGGJJJJJGIJJJIGJJIJJIJJIJGIJJDIJJIIJJJJI
@6516562/1
gaagagttggccactaaactgggcagctcggctgagaatcggtattcgg
+6516562/1
??@BD?DDFH?D8FGHBAC:C;;E>DGHD6@=DGGAFGGB;@DF1C<=C
@7864435/1
gttatccttgggggaagaagccaaattgctctactctcaagaaatggcct
+7864435/1
@BBDFFFFHGHHHIGIGIGJIIJJIJIJJJJJFHIJIJJJEIIJIJIIJI
@5821455/1
cttagatttcgaggcaaattgattgatttgcccagcacaaacttggagaa
+5821455/1
@@?DDDBFHHDFAHEBHIGH<<@HA>CGG@CHIGCHGDDHGGFHHJ@FEH
@1596370/1
attacctctaaagctatctactcgttatataatcatcattcaaacattga
+1596370/1
:114BDFFGHHHHIJJJJJIHIIJIJJJJJJJJIJIJIIIJIJJIIJJIJ
@1596371/1
attacctctaaagctatctactcgttatataatcatcattcaaacattga
+1596371/1
=1:DDFFFHHHHHJIJJJJJIJJJIJJIJJJJJIGIIIJIJJJJJJJJJI
@963093/1
agactctcagcttcaacgccaaggacttcaactttgttcagttcttgcag
+963093/1
@B@DDFFFHHHHHJJJIGGIIJJIIJJJJJIIJIJJGJIEGGIIEGIJJI
@964617/1
agactttgactttttactatttttgtatgcacaaaattcgttctacatat
+964617/1
@CCFFFFDGGHD?FHEHIIHIGGI@:ACEHHCCFFEFCA@9CFHGCFDFH
@6530206/1
gaaggattgttcgctggcgatctcctgcaagaactgaacaaagttgaagt
+6530206/1
@@?DFFFDFHHHFIHJJJJJIIIGHIIGGEGIIIIJFGIIJIHFHIIGGH
@2364755/1
caacttgtttccgtgagttgctgaacaaatttgaaaaaaccagagacgat
+2364755/1
C@CFFFFFHHHHHIJIJGJIJJJJJJJJJJIJJJJJJJJJJJJJJJJJIH
@304899/1
aaacttttcggggtgcaatcttcttttccggaaaatgctcgaaaactcaa
+304899/1
CCCDFDAFHGGFFEFHIJJJIJGJJJJJIJJGEIJJIIIJJIIJJIJJJH
@305415/1
aaacttttttcgggtttggaaaaatttcaaattgttcaggtaaaatcttg
+305415/1
@<@DFFFFHHHHHI:CG@GEHIIIDHIGGHIII@DHGHIIBGGHIGIGIG
@306647/1
aaagaaaattcaagatccagtgtttaaggaactatcagatgttggtccgc
+306647/1
@C@DDFFFHGHHGGGHIIJGHGDIHHEIEHGJJJIIGIICGAHGHFHEHF
@966628/1
agagaagaaagctatacagtagtcaaatttgtatccattatcactttttg
+966628/1
CC@FFFFFHHHHHJJJJJJJIJIIJJJJJJJJJJJJJJJJJJJJJJJJJJ
@309602/1
aaagaaagtctttactatgtcatggttgaagtagggacctaccgaagttt
+309602/1
CCCFFFFFHHHHHJJJJJJJJJJJJIJJJJJHHIJIIJJIIJJJJJJHIJ
@6533772/1
gaaggtttaggtatttgtggtatctgtcgatgttgccagaacgtaagata
+6533772/1
@CCAFDDFGHHDFHIIJGHIGHJJJJJJJIJJJIJJJJJJIIJIIJJJJI
@2368596/1
caactttgttcagttcttgcaggagatcgccagcgaacaatccttcgagg
+2368596/1
B@;DDEFFDHHHHJJGGIIIIIIJIJIIIJIIIIIIJIIGGHIJJIJJJG
@2368597/1
caactttgttcagttcttgcaggagatcgctagcgaacaatccttcgagg
+2368597/1
@CCDDFFFHHHFGIJGIIIGIIGGEDFFHGIGIIIJHIIGHHGGIGIHIJ
@5176609/1
ctcgtggatggcgccctcgatttggaccag
+5176609/1
@@@DDDDDHFHFF@FG:C?:EFHAGCGH?D
@7212241/1
gggacatgcacatctcttggagccagccaatgggattgcccatcactttg
+7212241/1
@@@=DDFFHHHHHJJJJJGGGEGIIGIJJEHGIJJJDGGIIIHHIJIJIJ
@7875952/1
gttcaaattcctcttcctcacgaggacactctaataataaatcctgt
+7875952/1
=B1=BDFFHHHHHJJJJJJIJIJJJJJJJJJJJJJJJJJJJJJJIJJ
@969738/1
agagactctcagcttcaacgccaaggacttcaactttgttcagttcttgc
+969738/1
@@7;DAABFHGHGGGHGGH6@HEHCGEHFGHGIIHIII9:?FH?FDBFGI
@5180481/1
ctcgttatataatcatcattcaaacattgaagccagatcgataaaaaaat
+5180481/1
??@?:DDDDDDFDCGBGEGIGIIIEGGIGIIGIG@BGHGIIIIIIIIIIG
@5180482/1
ctcgttatataatcatcattcaaacattgaagccagatcgataaaaaaat
+5180482/1
@@;BDFFFGHHHGEHIIIIIIIIIIIIIIIIIIIIIIIIIIIIIIIIIII
@5180483/1
ctcgttatataatcatcattcaaacattgaagccagatcgataaaaaaat
+5180483/1
@@?BDDADBFHHBGGEA?IGFIHFEHHG>ECABFHGEFGHGEHIIIDHG@
@5182080/1
ctcgttccaggttgttgttgtgaaacctgtggttgaccccaagcttgagg
+5182080/1
:?@D42ADHHHFHIHJIJJJJIIIIJJJIGHJIIJGIIIIJJGIGIIHGH
@318592/1
aaagaagctagccaagagaatggcggc
+318592/1
B@@DFFFFGHHHHJJGIGIIJIJJIJ<
@2376598/1
caagaaatggcctccatgccgagcaagactcccgtcagcgtcctcc
+2376598/1
@@;4ADDDFFFFFIIIIIIIIIFIIIIIIIIIIFBFDAAD?CF=FF
@2376599/1
caagaaatggcctccatgccgagcaagactcccgtcagcgtcctccagga
+2376599/1
@??DDFFDD??DHBEFHA@GA@D:FGIDDGFBBHDEEA>@F;FHCCDE76
@3076088/1
cataggttctgtcaaaactgttgcgactagcacaacaaaaaagatggcga
+3076088/1
BB=DDDDEHHHHHJJJJHGIIIIJJJJJJJJJJJJJJJJJJIIIJIEIGG
@7883023/1
gttcaccaagagaagaaagctatacagtagtcaaatttgtatccattatc
+7883023/1
@@=DDFFFHGHGHJGIJIJJJJJIJIJEGIHIIGIJIIJIJJJJJIJJJI
@7883119/1
gttcaccatcgcttgtcatgtgttgaaattccgcgaaattggcactggca
+7883119/1
?@@DBDADHFHHHIGIIIGHCEHHBHIIIIIDFGGEGHIHIBB>FGIBHI
@4406583/1
ctaaacgttaaattttaaaagcctcttaaatttaaccgaaatatagaata
+4406583/1
CCCFFFFFHHHHHJJJJJJJJJJJIJJJJGIJIIJJIIIJJJJIJJIJJG
@7883694/1
gttcactaaaaaatattaggaatccactacaaggttttcaatagggcatt
+7883694/1
???DBDDEHHHHHBFFH@@EEHGIIIIFHGGIEH1CGHGHIIIIIIAFHI
@4411956/1
ctaaagctatctactcgttatataatcatcattcaaacattgaagcc
+4411956/1
@@<BD8:BDFHFHG<EE:FBA<BFHEIGBHHFAGCFGEGHCACC?DH
@7886644/1
gttcaggttgtttttgtttcttctttttacctccttgttggggctggggg
+7886644/1
@@@DFFFBHFFHHJJEEHIIJJGIIJJJJJJGIIHIHCGDGIJIGGIJJJ
@1608158/1
attagagtgtcctcgtgaggaagagg
+1608158/1
@@@BDDD:A=A?DE:E3:<CF?F;<8
@5191022/1
ctcgttttctagaatatcttcgacagtcatggaagctagctcctccagtt
+5191022/1
@BC:=DDFHHHGHJJIJJJJJJJJIJIJJJIJIJJJJIJJJJJJJJDHEH
@1609199/1
attagatgctggtgcagctataccttcatctgttaacttcgtagctcctt
+1609199/1
B@:BDFFFHHHHAFHFHIGHHJJJJJJIJJJJJJJJJJJJJJJIJJJJJJ
@1609200/1
attagatgctggtgcagctataccttcatctgttaacttcgtagctcctt
+1609200/1
BB=DFFFFHHHHD:CGHIIIJJJJJJJJIJJIIIJJJJJJGHIJJJJIIJ
@1609202/1
attagatgctgtgtggaaagtgtactataaaatgatgaaaccgg
+1609202/1
@@@DFDFFHGHHHEHIGGIGDHEFGIIIIHIIJJJJJIGHJJIG
@2386511/1
caagaacttgctggatctcttggtcggaaaagtaacgcccgaacaagcca
+2386511/1
CCCDFFFFHHHHHJJIJJJGGJJHHGIIJJJJHFHHHGGIJIIIJIJGII
@2386512/1
caagaacttgctggatctcttggtcggaaaagtgactcccgaacaagcca
+2386512/1
@@@DFFFDFGHHGJGIIJJJJJJIJJIJJJJJDHIGIIJGIJJJJJIJGI
@2386513/1
caagaacttgctggatctcttggtcggaaaagtgactcccgaacaagcca
+2386513/1
CCCDFFFFHGHHHJHIJIJIJIIHHIIJJJJJFGIJJJJJJIIJJJJJJI
@978480/1
agaggttgtacccaaacttttcggggtgcaatcttcttttccggaaaatg
+978480/1
@@@AABDDDHHHHIIIIGHIJJBF@F?DGHIIIIEIJJJJIIGIDHIGGG
@978481/1
agaggttgtacccaaacttttcggggtgcaatcttcttttccggaaaatg
+978481/1
CCCFFDFFHHHHHJJIJJJJJJJJIJ?FHGIJJJJIJJJJJJIJGIJJJJ
@7226427/1
gggattttaaggcatctattatacaaaaacaatgtgaattagatgctggt
+7226427/1
?@@D4=DDHDDFHDHBHGIGIGIIIIIIGIICHGCFFFGHIIIIGHHIB0
@5194485/1
ctctaacgtctttatagaatgtcaatgttattctaaaaagaagactgcta
+5194485/1
1:?A==ABAFFHHJBGGGIJJHIJJIJIIIIIJJJJJIJIJJIEGEGGIJ
@5194486/1
ctctaacgtctttatagaatgtcaatgttattctaaaaagaagactgcta
+5194486/1
?=<DBDBD?FFHFFGHEHIIIFGEHGHCAHGGIIIGGCEDGHG>GHGGCD
@5194487/1
ctctaacgtctttatagaatgtcaatgttattctaaaaagaagactgcta
+5194487/1
BCCDDFFFFFHHHIJJIIJIJHIJJJJJJIJJJJJJJJJJJJJJJJJJIJ
@5194488/1
ctctaacgtctttatagaatgtcaatgttattctaaaaagaagactgcta
+5194488/1
BCCDFFFFHHHHHJJJJJJJJHIJJJJJJJJJJJJJJJJJJJJJJJJIJJ
@3083755/1
catcaaataaatgctcccttttcacaatataataaatacatatcatatca
+3083755/1
??1=B;B?FHHBFFFHGGIIIIEDHIGGIGFHEGHIGHI@FGHIGIIIIC
@6549331/1
gaataatacgaacttccatagattcaaatgaagtaaacaacatacgtttt
+6549331/1
CCCFFFFFHHGHHJJJJIJJJGIJJJJJJIJJJGHJJJJJJJIJJJFHIJ
@7227364/1
gggcaaccaacgttcttttataaaataatgatgacattaacatgcccttt
+7227364/1
BCCDFFFFHHHHHJJJJJJIIIIHIGHHIGHIIIIEIGIHIJIJIHJIHG
@7229433/1
gggcagacaacttcatgtacaaatacctcaccttacaaaataaaatacgg
+7229433/1
@@<DDFFFHHHFGIIJJEHEHBHHCEGGIJIJIGGJIJJGHGHIHIJIFG
@3087150/1
catcaatattatctatcgatactgaatgtaattttttatatagtgccccg
+3087150/1
=B1=DDFFHHHHHJJJJJJJJJJJJJJJIIJJJJJJJJJJJJJJJJJJJH
@3090819/1
catcactcccaaatacgaactggtccaaatcgagggcgccatccacgagc
+3090819/1
CCCFFFFEFHHGHHFHIAEHHHJIHIIJJHEFDGHJ@DHBGFFGDHHEBH
@5202607/1
ctctactgtacaactgtttacctgtgcatgataaataaacttttttcggg
+5202607/1
@C<DDDFDFFHHHFHGIIJJJJJJHGIJEGGIIJJJJIJIJJJJIJJGIG
@5203693/1
ctctagataaatcgtaatctttcaagggggataaatcaaccgaatttgca
+5203693/1
BB8BDEDDHHHGHJEGIIIJJJJJJJJJJJIJJJJJJJJJJJJJJJJIJJ
@7897589/1
gttccatttcatagaatggtggtggccatctgcgggacatgcacatct
+7897589/1
?@@:ABDFHHFHFGHHDHIFHHCFHCGCHGIGDGHH0068883?B<DD
@985183/1
agatagctttagaggtaatacactattattaggcactagttattaattat
+985183/1
;@<=D:BBBFFHFEGACEHCFGDEGHEEDFE??EGEHIIIJEFHIGF<GI
@3091757/1
catcagcatctaattcacattgtttttgtataatagatgccttaaattcc
+3091757/1
??11DD?BDDDBDAABE>FFEE<CFEIIECFC@CEECFDD<?AEECCDED
@334050/1
aaagacttcgactttttactatttttgtatgcacaaaattcgttctacat
+334050/1
B@CFFFFFHHFHHIJJJJJJJJJJJIJIIIJIJGIJJJJJIIHIIIIJGH
@3095294/1
catcattcgtcgtgtaccacatctcggatcttgctactaatattcgattc
+3095294/1
@@@ADDDDHHHFCF:E>C<BFHGDHGE18CBG@FADGFGHACGG>;DHG<
@7898856/1
gttcccttttgagctattgcgatattttttcggaaaaaagtgagtttagg
+7898856/1
@@@DBDDEHDAHFGBGGIHEG>@GHIIIIIGDGIGAGGIFB@=CFGCFG<
@2400157/1
caagaattaagctctatggtcagagaattactcattatgttttataagtc
+2400157/1
CCCFFFFFHHHHHJJIJJJGHIJIJHIJJJIJJJJGJJJJJJJIIJJJIE
@5214466/1
ctctccacaaaaagggaaataaacaaggatgtaagaactatggaggaata
+5214466/1
BB@DFFFFGFHFHJJJJJJIJJJJJGHGGIJGIJJD@FGHHGIJIIIGIJ
@5214467/1
ctctccacaaaaagggaaataaacaaggatgtaagaactatggaggaata
+5214467/1
CC@FFFFFFHHHHIJIIJJJIJJJJJJJJJJJIIJIJJIJJJJJJJJJJJ
@1629781/1
attatattgtgaaaagggagcatttatttgatgcaaagtatagaggttgt
+1629781/1
:=1ADDFFA?CDHHIGI?G@AFHAFGGIIBHHEHGE??CDGGIGGGEFBD
@1629782/1
attatattgtgaaaagggagcatttatttgatgcaaagtatagaggttgt
+1629782/1
<@@ADDDD8=AFH@BHEGCHBGGHHIIII4FHBGGGGI<CFHADHDFECF
@1629783/1
attatattgtgaaaagggagcatttatttgatgcaaagtatagaggttgt
+1629783/1
@BCFFFDFGFFFHIJIGIIEGJJFGHIHJIIGIIIHII?DFIIGCGDFED
@1629784/1
attatattgtgaaaagggagcatttatttgatgcaaagtatagaggttgt
+1629784/1
CCCFFFFFHHHGHJJIJJJJJJJJJJJJJJJJIJJJJJDFIIJJJJFHII
@1629785/1
attatattgtgaaaagggagcatttatttgatgcaaagtatagaggttgt
+1629785/1
CCCFFFFFHHHHHJJJIJIJJHIJJJJJJJJJJJJJJJHHIIJJJJIGIH
@5218881/1
ctctctaacgtctttatagaatgtcaatgttattctaaaaagaagactgc
+5218881/1
@@CDDFFFHHHHHGJGJIHIBHIEHIIIIJIJJIIGEIIGIBIIJJJIHI
@7904864/1
gttcgactttcacttcattctatcggcctttcttctctttgccgtatttt
+7904864/1
BBBDFFDDFHDFFIJJJIJGJJJJJIJJJJIIGIIIJJJJJJJJHHIJJJ
@7909723/1
gttcgggagtcacttttccgaccaagagatccagcaagttcttggctgcc
+7909723/1
??:B?AD6D<CDBEGHEFGIIIIIIIGHDIIIIIIIIIIIIIIGIIEHII
@1630590/1
attatcactttttgttgccgtgtgcccttgagaaatttgctgcctcaaaa
+1630590/1
@CBFFFFFHHHHHIJJJJIIFHFEHIJJIIIJJJIJJJIJJJJJJJIIHI
@5221383/1
ctctcttgcatgctgctcgaatagctcgtacttcggcacttgtaacttgt
+5221383/1
CCCFFDFFHHHGHJJJJJIJJJJJJJJJIJJJJJJJIJJJJJHIJIJJJH
@7242964/1
gggggaccagtctgttgtgggggaacagtttgatgttgctgttgtggagc
+7242964/1
@@@DFFFFHHHHHJAHEFHHIJJAHIIJIHIJGGIGGIIBHFGEGHG=@C
@1633119/1
attatgagaatatgaaatttaaaagaaaatttgaaaagtatcatgagttt
+1633119/1
CCCFFFFFHHHHGJJJJJJJJJJJJJJJIIJIJJJJIJCGIIJJIJIHII
@3754502/1
ccgtcacttcctcaagcgctggtaacgctttatcgggttctgctaagtgg
+3754502/1
:??D4=B?>FFH<GIIIEGIHIGEGHCBGI@BGB?DF2??BFE8BFEC<<
@997291/1
agatgtggcaatccttgcaggatttacccgtggagggtaacaatctgcct
+997291/1
@@@BDDD?FH?>DFFGCHH@C@@HHHIGCHGEI=D7FB?FHIIIGG@>FH
@3755713/1
ccgtcctcttctagcagctttaatgcattgtatgcagcatcatgtttact
+3755713/1
?@14BDDDHHDHFHGBEEEHIGJIIJGIIIHIJJJJJJJIHIIJFIIIJJ
@7247279/1
ggggtcttgtggaataggttgaggctgaatctcagatggattgagctgtt
+7247279/1
@@CFDDFFG?FHBFHGHIACBFHIIGIA@CCEHFGGIIIGHHIGGGHIII
@4440412/1
ctaacgtctttatagaatgtcaatgttattctaaaaagaagactgctaaa
+4440412/1
@@@DD?22ACDDFGG?EFFEDHFEFAC<AFHHIHEAFAGBFFEF9D<DDD
@5862814/1
cttatcgatgcattgaaacgcaaactgacgtttactcttctaatgtcaaa
+5862814/1
@B=DDDFFHHHHHJJIJJIJJJIJJJGIHIHIJIIJJJGJJJIJJHIJIC
@5862815/1
cttatcgatgcattgaaacgcaaactgacgtttacttttcgaatgtcaaa
+5862815/1
BB@DDFDFHHGHGIJIIJIGIGGJJJJGHIGIJGIJJJFIIJJJIIIIJG
@349469/1
aaagcattgcagattgtgtagaagcagttataggcgcttatttaatagag
+349469/1
CCCFFFFFHHGHHJJJGIHHIJJJJIIHJJJJJJJJJIJJJJJJJJJJJJ
@1007913/1
agcaacttacgtattttctatgtcacatgttcactcggtgcaacagatcc
+1007913/1
@@@DFDF>FHGHFIIIIGHHEBAFHGGIICHHIIGGIGIGGIIIICHGGH
@355042/1
aaaggaaagaaaaaaatgtcaaaattttgcaaattatgtggcattttgac
+355042/1
@B8DDFFFHHHHHJJJJJIIIJJJJJJJJIJJIJJJJJIIJJJIJJJJIJ
@2412791/1
caagagcataaagtatgtctagaacgattttacctttgcgcgaaaagtga
+2412791/1
C@CFFFFFHGHHHFHIJGHHIJIJJIFIIJJIHIJJJIJJIIFGGGIFCG
@7256558/1
gggtgatgttgtctcgctccaggttgctgttgcggaggagcttgctgttg
+7256558/1
?B14ADDFHHHHGJJIIGIHHIJHGIIIIGIJIJJAHI;FEGHGHGIGHG
@2413484/1
caagagctggcaataaagaaaggctttcaatcaccacattatgaaattac
+2413484/1
@@@ADDDDHGHHDGIJIIIGJIIIIGGJJJCDHGDDHIGGIHIIJIJJIJ
@5236877/1
ctctggttttttcaaatttgttcagcaactcacggaaacaagttgagaaa
+5236877/1
@@@DDFADFHHHGIJIIJJJIJIJHIIHGIJIIGIJJIGJJJJGDIGIIJ
@366443/1
aaaggtcaaaaaccccaaagaattatcttttttagagatggagtatcgga
+366443/1
BC@BDDDDHHHHGJJIJIIHGIIIIGGIJJIJJIIGG@CHGIIFGGIIJH
@7925173/1
gttcttctggacttttcctgcttttttagcagctttaccattcgtcttat
+7925173/1
CCCADFFFHGHHHIIIEHIIGIIIIIEHEEGGIIGIIGGGGIIIIIIIIA
@7925282/1
gttcttctgggcttttcctgcttttttagcagctttaccattcgtcttat
+7925282/1
::14=DDEFHHGGJJJJJIIIJIJJJJIJJJJIJJJJJJJJJJJIJJJII
@3118315/1
catgaagcaagattttacctgaacaatttgaaattttttccaaacccgaa
+3118315/1
:8==ADDDHHHHHIJJJJIJJGJHHGIJIIIJJJHJJJJJGGFCGIGFD@
@3118316/1
catgaagcaagattttacctgaacaatttgaaattttttccaaacccgaa
+3118316/1
BCBADFFFHHHHHJJJJJJJJJJJIIIJJJJJIIJJJJJJJIIJJJJIIJ
@3119178/1
catgaagttgtctgcccctttcttaatcggttctgcatgaatgccatctg
+3119178/1
===BA:==ACDFAHGGGGGIHGIIIGIGG8?@FGI9FGGFAFDHGDHGHD
@5241798/1
ctcttaaatttaactgaaatatagaatacaccccttaatcagctacaaca
+5241798/1
?=?DDDDDFHHFHGBFAGGIIJJJIJIIIIJJJJJJJJJJJJIJIJJIJJ
@1020292/1
agcaggttttttaacagtttgaaaaccttgataaatgaaagaaattaaac
+1020292/1
C@CFFFDDHHHHGJJJJFHGIJJIJJJJIGIIIIJJIJCGHHIHIJIJJJ
@5871478/1
cttattgtaacgatggagaattttttgattcagtgctgattctgcacaca
+5871478/1
=@1=BDD=CFFD?EGH@@:CFHIIIIEDHHGGHCFBCEGGHGHGIIIIII
@2418526/1
caagatcagcctcagtatttttatgttgctgaaatttgtagcaacctgaa
+2418526/1
@C@=DFFFGGHHHJJFHJJJIJJIIHGIIJIJIIJIJJIIIIIJIJJJII
@371307/1
aaagtatagaggttgtacccaaacttttcggggtgcaatcttcttttccg
+371307/1
=@@14ADDBHDF?FHHEGG@GIIIIIIDHHD@<GHI@DDE@FEG8FGD=;
@6580320/1
gacaacttcatgtacaaatacctcaccttacaaattgaaatacggcaaag
+6580320/1
;;?DDDDDDFD?:AEBFII4CACHFFI@E4AEBGBFF?9:CDFFC<@?8D
@1022530/1
agcatatattgatccaggttgagtattttcgctagcactgacagatgttg
+1022530/1
?@14AAD;?D>FDFEFAG<CGFGABEHHFH>FEFE<<?CFE<<???B99D
@3770874/1
cctaaactcacttttttccgaaaaaatatcgcaatagctcaaaagggaac
+3770874/1
@C@?DEDBD>DFFHIII>HGGIIIIICDFGECHIIIEGGHCHHIIIIDIG
@7268566/1
ggtaagccacttaagcacacatgttacgtaaatgtcaaaatttgacataa
+7268566/1
BCBFFFFFHHHHHJJIJJJJJJJJJJJGIHHIJJHGIJJJJJJIJIIJJH
@377696/1
aaagtgtgcacgatgcatttgtttattcagatttacagcaattccctatg
+377696/1
BB@BADDDHHHHHJJJJJJJJHJJJJJJJJIJJJJJIJIJJJGIJJIJJI
@3140474/1
catgttatcacgattcataaaagtaatataaccttagatttcgaggcaaa
+3140474/1
B@CFDDDDHHHGHGJIIIIJJJJCJHHIJJJJJJJIJJJJJJJIHIIHHH
@5250300/1
ctcttcgtcactcgcaaatgtagaaggcagattgttaccctccacgggta
+5250300/1
??@ADBDDCFBDFFGADGGGDHAGGCGGGCBEE@DC>GHB?DF8FABH5@
@5884156/1
cttcaactggtgtaactttactttcttcgtgttttacttcaagcttcata
+5884156/1
@@@=DEFDHFDFDAHIE@IIGGIIIIIIICEGGIIIGGC4CGHGG>FDHI
@5884709/1
cttcaactttgttcagttcttgcaggagatcgctagcgaacaatccttcg
+5884709/1
CCCFFFEFHHFFHIJJHJIJJJJJJJIIJJIJJJJJJJJIJJIIIIJJJJ
@7937900/1
gttgaagctgagagtctgcaaatcggccaacttcttgccgacggaatttt
+7937900/1
@@@DDBDDHHFBFB<CFEHGG?FHG>BHEGBFCDFH<@F@DFEH>FGCCH
@5256805/1
ctcttggctagcttctttgacttgccagtgccaatttcgcggaatttcaa
+5256805/1
=1:ADBEFHHHHHJJJJJHHIJIIJJJJGHHIJGJIJIIIIJJIIJJIJJ
@6592650/1
gacatctgtcaccaggcttgaacgaagttgtggagagatttataagacta
+6592650/1
CC@FFFFFHHHHHJJJJJJJJJJJIIIHIJCHIGIHIHIIJJJJJJJJJG
@382890/1
aaataaacaaggatgtaagaactatggaggaatattacaataagccgaat
+382890/1
@@@BDDDFGHHGHIJHIJJEIGIGJJJIIJJHIIJJIIIGGIFHIJJJJJ
@383440/1
aaataaacttttttcgggtttggaaaaaatttcaaattgttcaggtaaaa
+383440/1
BC@DDFFFHHHHHJJJJJCGHGIIJJJJJIJJJJJJJJJIHHGFIGIIJJ
@5261365/1
ctctttgacattgcttgtggtcacttttcgcgcaaaggtaaaa
+5261365/1
:??BDDD=CFFFDFAEE?EFFHEEFEHEEEI<C0DF9394DFF
@1041177/1
agcgttaccagcgcttgaggaagtaacggcagcactattgacactaagaa
+1041177/1
@@CFFFFFHHHGHJJJJIJJJIJHGIJJJJJJJGIGIIJEHIGHIIJIIJ
@1041873/1
agcgttttgtggaactgtgaaactttgtgggactgctggttgcccaactt
+1041873/1
@C<DDFFFHHHHGIJJJGIJJJJJJJJHJJJJJJJJIJJIIJJJJIJJIH
@1042908/1
agctacaacagtcaacatttcccacctttttcactcaaccatagctttct
+1042908/1
?@@ADDDDHHHDHIIGJGJEIHIIIJJJJJJIJGHIJJIJJIIJJJJJII
@1044122/1
agctattcgagcagcatgcaagagagtccaaagagaaggttatgaaccgg
+1044122/1
BB<=BDFFHHHHHJJJJIJJJJJJJJHIJJJIJJJJIJJGHHIJIJIJJI
@6593927/1
gacatttgtgctgaaaagaaaattcaagatccagtgtttaaggaactatc
+6593927/1
?1?DBDFF?FBHBGIJIGHJJHJJIJJIEICGIDIIIIJJJJIIJHIIJJ
@6596775/1
gaccacttcacggaaatctaccgacagagaggttatccttgggggaagaa
+6596775/1
@CC;DDFFDBHHGIIIGIGIIIGIIIIGIIIIG@GIICGGHHIDIABCEE
@4479454/1
ctaatattcgattcgataggtgctttgtctggttaactttagtgggaagg
+4479454/1
@@<DDDDDDDCFHHGFDDAG3AEHIICHG@CH?FDHIGIIEIDGHIGIDH
@4479455/1
ctaatattcgattcgataggtgctttgtctggttaactttagtgggaagg
+4479455/1
@@@FFFFFGHHFHIGGIGIJEHHGAHGEHGGIBGFGIIIIIGBFHJJJGJ
@4479456/1
ctaatattcgattcgataggtgctttgtctggttaactttagtgggaagg
+4479456/1
@@C:BDBFDFFHHAHEFGHIHGHIIIGHIGGCCGH?EGIIIEGHFIIDEG
@5264383/1
ctcttttttcgtcgacaataaactccggag
+5264383/1
1=:AADDDFBD;F61<:F?EGGC?CGGA0@
@7948339/1
gttgagatgtaggagctggttgttgagaactttgtgttacaggatctcct
+7948339/1
?B=BDDDFHFHDHGGGHIIGCEFEGHIJGIIIIGG>?DGGCHHIJHIIJJ
@6599267/1
gaccgacttcacccggaaatgtggtttaatgagcctggcgaaatgaacga
+6599267/1
@@@FFFFFHHGHHJGIIJGIGBGGBGGIHEGIGIGGICGIIJJIJJIFHH
@3157033/1
cattggctggctccaagagatgtgcatgtcccgcagatggccaccaccat
+3157033/1
?@@?BDEFHHA3CHDGF>DABC<FHIIEGGIIBH@D<FHIGGGIIGGI=F
@3160984/1
catttatcaaggttttcaaactgttaaaaaacctgctgaatgtgcgccaa
+3160984/1
@@@;DBDFHHHHFHGIIJJIIIIIIIJGJJJJIIHGCHGGGGGHEBHIDF
@4493173/1
ctaatttgtgtaattgaagttcgtattatttcctcgaaatcaataatgca
+4493173/1
@@@FDFFFCDDHHIAHFHIB@FFFGGGGEH@HHGGGFBDHHCF@BBFHGH
@4493174/1
ctaatttgtgtaattgaagttcgtattatttcctcgaaatcaataatgca
+4493174/1
CC@FDEFDCFCDHHIACGDHGGGDHHIEHHIDHFGFFHIIIIIIIIHGII
@3791665/1
cctatttcgatccatttagattcgcc
+3791665/1
???B:AD4==ADDEDEIB:BFFEEFC
@7961398/1
gttgccgagaagaccatatctgcaatttcaatttttccgtccaaaaacaa
+7961398/1
=11BDEFFHHHBHIIIIIIIIIIIIGIIIIIIIIIIG?DGHICGIIIIE=
@5280282/1
ctgaaatatagaatacaccccttaatcagctacaacagtcaacatttccc
+5280282/1
@@@?DDDDHFHAHGIJGIIIGGBFGGGG<FIJJJ9E@GCGHGEHGHIIIG
@3796409/1
cctcaccttacaaaataaaatacggcaaagagaagaaaggccgatagaat
+3796409/1
==1=DDFFHHHHHJJJJJJJJJJJJJJJJJIJJJJIIDIJJJJJJIIJJI
@6608229/1
gacgaccttcaaattagttatcaaggaaatacttcaaagtcccatgaatt
+6608229/1
@CCFFFFFHHHHHJJJJHIJJJJJJJJJIJJJJJIJIIJHIGIJJIJEIJ
@5913456/1
cttcatgattgaaaatttgcaaggtttggaggagttgtactaatttgtgt
+5913456/1
1=?==ADDDFAFHHH>FH<AFHIICFHGI>FH?DCFCDGHIIIIIIGHID
@1674530/1
attcgatctctgatagtagatggtaactgttcaaattcctcttcctcacg
+1674530/1
?@?DDDDDHFH?CEH<<A<AFFCHHIHACCHH@H@HIIIIGEDFFGHEHC
@2460640/1
caaggttttcaaactgttaaaaaacctgctgaatgtgcgccaattgagtt
+2460640/1
?@@DD=?DHAHHFEE?EDHIIIIHGHIFGEG@HGGIBG<GGIIIAA4B8F
@3808344/1
cctcgagtacctcaaaatcatgaccaaaaagtgaacagctatcgatacac
+3808344/1
@C@DFFFDHFHHHIIIIGHBFHIIIIIIIIIFEIIIIGIIIIIIIIIIII
@6619107/1
gactaccacacgaaaggcagttcaccatcgcttgtcatgtgttgaaattc
+6619107/1
@@CDDFFDHHFFHIGHJJJIGGEHIIJFGGGJGIJJICHBFGHGHIJEGI
@3816489/1
cctcttctagcagctttaatgcattgtatgcagcatcatgtttactaatc
+3816489/1
=??ABDBDBFHHDGHIIBHGGIIIIGHEGGIGIFIIIIIGHIIEHGGHII
@7985325/1
gttggtctattcaaaatgggcggacgggtagatagaaaatgattagtacc
+7985325/1
B@1ADBDFHGHHHJJJJJJJJJJIJJJJ<BGEHIIIJJJIJHHGHHEFFF
@6627396/1
gagaaagctatggttgagtgaaaaaggtgggaaatgttgactgttgtagc
+6627396/1
CCCFFFFFHHHGHFGIGHCIHIIJJIIFHIJIJJJJJJJIIJIHIIHIJJ
@1072920/1
aggcagttcaccatcgcttgtcatgtgttgaaattccgcgaaattggcac
+1072920/1
@@@ADDDDBDHHHGIIJIEHIJJIDEEDHIIIJJGIGHGJGIGGICFFGI
@1072921/1
aggcagttcaccatcgcttgtcatgtgttgaaattccgcgaaattggcac
+1072921/1
@C<DFFFFHHHHHJJIJIJIHHIJJFHIIHEHGJJIIJIJBHIIIJGIJI
@424920/1
aaatgtcgcaaattatgtcacataaatgtcaaaatgccacataatttgca
+424920/1
:==4==BDDFHGFGIIGHHHHGEDHCCBF<FHGIGGGGHE@GDFDFFHII
@6630087/1
gagaaatttgctgcctcaaaaacgtatgacaaaactatagagaaacc
+6630087/1
@@7?DDDDHHFHHCGGHGIIICGGFFGBEGGGIIGGGGGIIEDHICG
@7990410/1
gttgtacagtagaggataaaccaatggagcacacttttacttcagctact
+7990410/1
BB@DDFFFHHFHHJJGIJJJJJJJJJJIIIJJJJJJJJJIJJIJJJIIIJ
@7990600/1
gttgtacccaaacttttcggggtgcaatcttc
+7990600/1
CC@FDFFFGHGHFGFHJEHIJI?CFDHHBAF<
@7990601/1
gttgtacccaaacttttcggggtgcaatcttcttttccggaaaatgctcg
+7990601/1
@<@?DDDDHFHHFIIIIIHIGI?D@AHE?DD?FGHI@FEG6FGHD@@GGI
@7990602/1
gttgtacccaaacttttcggggtgcaatcttcttttccggaaaatgctcg
+7990602/1
C@CFFFFFHGHHGJJJJJIJIJ?FDEHGGIJGEHIIGIEH@GHJIDHIIH
@1078710/1
agggcacacggcaacaaaaagtgataatggatacaaatttgactactgta
+1078710/1
CCCFFFFFHHHHHJJJJIJIJHIIJJJJJJJJIJJIIJJJJJJJJIJIHH
@7991287/1
gttgtagctgattaaggggtgtattctatatttcagttaaatttaagagg
+7991287/1
?@:DDDFEDDHDHIIGGII@E8FHCEHGHIFHIIIIIDGHIIIIIIIIGE
@6634154/1
gagaatatgaaatttaaaagaaaatttgaaaagtatcatgagttttgtga
+6634154/1
@7@FFFFFHHHHHJGIJJJJJJJJJJJIIJJJJ?FGHGIIIJGIJJJIJI
@6638196/1
gagactctcagcttcaacgccaaggacttcaactttgttcagttcttgca
+6638196/1
CCCFFFFFHHHGGJJJJICHHIIIIIJJJJJJJIJJIJIIIJHIIIJJJI
@1079695/1
aggggaactaagaagactagaaaaattactaaattctgatgtggacactt
+1079695/1
@C@FFFFFHHHHHJIJJJJJJJJJJJIJJIIIIJJJIJDIIIIJIJJIJH
@8001378/1
gttgttgctgtgaaacttgcggtttaccccaagcttgaggttcctgtggt
+8001378/1
BCCFFDFFHHHHHJJJJJJJJJJJJJIJJIJIJIJJJHIJJJJJJJIIJB
@8002039/1
gttgttgtggtccacccctttgttgcccgtttgccgatttagg
+8002039/1
@@@:ADD?DH?DFGGIIIABDHHHEHGBHIFIGIIB60BFBDG
@1689100/1
attctaaaaagaagactgctaaacgttaaattttaaaagcctcttaaatt
+1689100/1
@@@DFFFFHHFHHIJGJJIIIIIIJHIIJJIJJJJJIIIJIIJJJJIGII
@1691010/1
attctatatttcggttaaatttaagaggcttttaaaatttaacgtttagc
+1691010/1
@@CDFFFFHHHHHJ:2<EIHHJJJJJJJJJJJJIJJGIJJJIJJIIJJJI
@1691156/1
attctatcggcctttcttctctttgccgtattttattttgtaaggtgagg
+1691156/1
<@@?DDEFFFDHADBEGEHIGEEHCHG<:CBDFHAHGIIEDHIEC0BBFG
@1083631/1
aggtaacctacgtggacatcgaagaaaaaacattgaccaatcgccacca
+1083631/1
BB@DDFFFHHHHHJJJJJJJJJJJJJJJJJJJJJGIIHIJJJBFFGIJC
@1083632/1
aggtaacctacgtggacatcgaagaaaaaacattgaccaatcgccaccaa
+1083632/1
@B@=DDFFHHHHFHIIJJJJJJJJJJJJJJJJJJIJJJJJJJGGIJJJJG
@1692658/1
attctcatgacagaaatttaaacgttccagcaggtacttgcgtggacacg
+1692658/1
@@@FFFFFGFHGHIJJJJJJJJIIGHIIIJIJJI?FHIGGIJHIJJJJJI
@5312308/1
ctgaatcaaaaaattctccatcgttacaataagttattcggacaagttat
+5312308/1
@CC=DFDFDHHFHGIIGJJJJJIHIJIJJJJJJIIJJIIHIJJJGIJJJJ
@5313686/1
ctgaatcggtccggccgagtgcatcatggtcatgttttgggactccatgt
+5313686/1
@==?DDFFGCFHHIIIJDIFHIIICGIJJHDGGIIIJIIIGGCHIIIIIC
@3192895/1
ccaaaccttgcaaattttcaatcatgaagcaagattttacctgaacaatt
+3192895/1
@1:BDFFFHHHHHIIIIIIIIIIIIIIIIIIIIIIIIBHIIIIIIIIIII
@3192896/1
ccaaaccttgcaaattttcaatcatgaagcaagattttacctgaacaatt
+3192896/1
@C@DDFFFHGHHHJIJJJGIIIIJJIIJJJJJJIIIJIJJJJGHJIJIJJ
@3192897/1
ccaaaccttgcaaattttcaatcatgaagcaagattttacctgaacaatt
+3192897/1
CCCDFFFFHGHHHHJJJJIJJJJIJIJJJJJJIJJJJJJJJJJIIIJGIJ
@435520/1
aaattactaaattctgatgtggacacttcatcggaaatagtaacattgat
+435520/1
@;@DDDDDFF?FFFHIFDGHEDCA?EHICHGEHIIC?G>?1??F??DF<9
@7319026/1
ggttttttcaaatttgttcagcaactcacggaaacaagttgagaaatcct
+7319026/1
@C@FFFFFDFHHDIJECGEGHGIHHDHGGIJGIJGIJIHHHJGGHIDEG@
@6649516/1
gagcatatattgatccaggttgagtattttcgctagcactgacagatgtt
+6649516/1
@@@FFFFFFHHHGIJJIJJGICHGFHIHCGHHIGIIJJFGGCHGIIIJIJ
@3195698/1
ccaaacttttcggggtgcaatcttcttttccggaaaatgctcgaaaactc
+3195698/1
@@1BDDDDHHDFHGI@?EHGG@FHGCGEGIGHIGHEBHD>BE@@FDB7=E
@7325195/1
gtaaaacaatatcgaccacttgtatagcttccgtcggagttgctcta
+7325195/1
BB1BDFFFHGHHHIJJJJJJJFHGIJIJJJJJJGHGD?@?F>>FFBB
@1707404/1
attgaaattaaagcggaggttaagaaagaaagtgtgcacgatgcatttgt
+1707404/1
??@:?BDDHHHFFGIIBHEACEEGEHIIIEDD?FHIDHEIIGGBGGHIHH
@7330743/1
gtaaaagtgtgctccattggtttatcctctactgtacaactgtttacctg
+7330743/1
CB@FFFFDHHHGHJJJJJJJHIIJJJIJJJJJJJIJJJJJJJIJJJJJJJ
@6651365/1
gagcggctgatatcaccaatcaggtgg
+6651365/1
@@<7BDDDFDAA<DBBGFIDCC9?EE=
@4540863/1
ctacgaacgtctacagttatcctccagttccttcgtaccctcctcctcca
+4540863/1
CCCFFFFFHFHHHIEGFHEFHIIJJ;EGHIJGIGGGHJJJFIIEHIADG8
@1710539/1
attgaagttcgtattatttcctcgaaatcaataatgcaatgtgtttaaat
+1710539/1
@@@=DDDDFHH;BFBFGIJIGHHGGG@GHGH9CCHIIE>FGHF?DHHGHI
@1714247/1
attgacactaagaaatcacagagccccgggcccagatggcattcatgcag
+1714247/1
?@:BDEFFHHHHHJJJJJJJJIGIJIJIFIJJIGIGEHHGJJIIIJIJII
@1714248/1
attgacactaagaaatcacagagccccgggcccagatggcattcatgcag
+1714248/1
CCCDFFFFHHHHHJJJJJIJIGIJJIJHIIGIIHGGIJJJ9FHIHIIJJI
@3848784/1
cctgtggttgaccccaagcttgaggttgttgttgtggaggagcagcttgc
+3848784/1
B:1ADDFFHHBHHJJJIJJJJJGHJCEHGIHIIJIIIIJIGIJIJGFHJJ
@3850395/1
cctgttcttaaataaagtgtactttattgaaaaattagtaaaacataatg
+3850395/1
C@@DFFDFHHHHHJIJEFHJJJJJJJJJJJIJJJJIJIGIJJJJJJJJJJ
@4549427/1
ctacgctgttgttgtggtccacccctttgttgcccgtttgccg
+4549427/1
@@C@DFFFFDBHHEGHI:CCFHIGGIII<?C3DDG:?DBFGGG
@7335215/1
gtaaaatcttgcttcatgattgaaaatttgcaaggtttggaggagttgta
+7335215/1
@@@1ADDDHFFBBHIGIEDHIIHHIIIIIGGIIIG<FHGIEHI?DBFHIC
@449341/1
aaatttaaaaatgcgtgtgtgcaggtatatttatcacatcattcgtcgtg
+449341/1
BB8=BDFFGHHFHJJFGGHHHIGIJGHIIGJIJGGJJJJIJFIJIFHIGH
@3854329/1
ccttaatcagctacaacagtcaacatttcccacctttttcactcaaccat
+3854329/1
=??DBDD;D3C?B><BEE3<AEE?BEEE@EFEEICEFIIBDCFIIIDC69
@3854330/1
ccttaatcagctacaacagtcaacatttcccacctttttcactcaaccat
+3854330/1
?=?DBD?DHCA:<<EFFH@CCFGDEACHHHG4CDGGHIEGGHHIIE@GHG
@3854331/1
ccttaatcagctacaacagtcaacatttcccacctttttcactcaaccat
+3854331/1
@@?DDEFFHHHGHIEHJGJFGHJJJECHIIIJIHIIJIGIHJJJJJJIJD
@3854332/1
ccttaatcagctacaacagtcaacatttcccacctttttcactcaaccat
+3854332/1
B@B=BDDFHHHHHJJJJJIGHIJJJJJJJJJJJJJJJJJJJJJJJJJJJI
@6661663/1
gagggttgctcccagttccatttcctgccgagattcgttcgagaacttcc
+6661663/1
CC@FFDFFHHHHHJJFHHGJJJJJJIJIJJJGGIIJIJIJJJIIIJJIJJ
@3209538/1
ccaacaacagcaaacgggtcgaaatgaacgtcaacaacaaagttccccac
+3209538/1
?@1BDDFFDFHHHIDHIIFEEE;GD<GHIGDAGGIGIIIF;FBFCHHIII
@5329804/1
ctgacatgtttcatatgtagaacgaattttgtgcatacaaaaatagtaaa
+5329804/1
@@@1DDDDDHHDDHGGGIJJIIIHB@FGIJGFCGIIIJIIECGHHGDGIG
@5329805/1
ctgacatgtttcatatgtagaacgaattttgtgcatacaaaaatagtaaa
+5329805/1
CC@FFFFFFHHHHJIJIIIJIJJJJJJJJJHCFHJJIJJJJJJIJJIIJJ
@453862/1
aaatttctaatattgcgatatttttttatcgatctggcttcaatgtttga
+453862/1
?@?1ADEBBHDFHBEGIIGAEHGGFI:F><G?8:2B<DD;FHB@GIGGII
@453899/1
aaatttctcaagggcacacggcaacaaaaagtgataatggatacaaattt
+453899/1
@C@FFFFFHHHHHJJJIJJJJIJJJJJJJJJDHHJIJJJIJIJJJJJJJJ
@454256/1
aaatttgacataatttgtggacataaaggaaagaaaaaaatgtcaaaatt
+454256/1
C@@FFFFFHHHHHJJJFIIIIJIJJJJJJJJJJJJJJIJJIGGGGIJIJG
@454268/1
aaatttgactactgtatagctttcttctcttggtgaacacatactttatt
+454268/1
B@@?BDFFHGHHHJFHIIJJJJJJJJJJJJJIJIJJJJJJIJJJIJIJII
@456512/1
aaattttgcaaattatgtggcattttgacatttatgtgacataatttgcg
+456512/1
CC@FFFFFHHHHHJGHJDCGIIIJJJIIIJJJJJJJJJIJJIFIIIJGIH
@1724674/1
attgccatataaataacatacaaaaaatgttgaaactgattttttagcat
+1724674/1
CCCFFFFFHHGHHJJJJJJJJJJJJJJIJJJJJJJIJJGIJJJJJJJJJJ
@1109996/1
agtcttctgggggataaatcttcctgcctcttgtattttgttcctcaggt
+1109996/1
BB@ADFFFHGHHHHGIJJJJJJJJJJJJJJJJIDFIJJJEFHHIIGHJJH
@2522190/1
caatgttattctaaaaagaagactgctaaacgttaaattttaaaagcctc
+2522190/1
@@<=DDBDFBHHFAGGG:CF:FFH9GHGAF?EGIIIEBFHIEHGI40?9B
@4562522/1
ctactcgttatataatcatcattcaaacattgaagccagatcgataaaaa
+4562522/1
@CBFFFFDHHHHHJJJJJJJJJJJJJJJJJJIJJIJJJJGIIIIJJJIJJ
@4562827/1
ctactctcaagaaatggcctccatgccgagcaagactcccgtcagcgtcc
+4562827/1
@C1ADDFFHHHGHJJJJJJJJJJJJJJJIJJJJJJJJIJJJJJIJJJJJJ
@4562828/1
ctactctcaagaaatggcctccatgccgagcaagactcccgtcagcgtcc
+4562828/1
CCCFFFFFHHHHHJIJJJJJJJJJJJJJIIJJIJIJIJJJJHJGIIJGIJ
@5335024/1
ctgacgcagccaaggctaccctagaaatccttattccggaaatgaaatca
+5335024/1
@C@FFDDDHGGDHHIIIGIIJIJIJJIJJIJJIJJJJJJJIJIJJJJJJI
@3862334/1
ccttgaaagattacgatttatctagagcaactccgacggaagctatacaa
+3862334/1
?@@ADABEGDDHGEHGJJCHGIJIJIEHJJJJIJIGHGHIJGJGIIIJII
@457696/1
aaattttttcttccatcaaaggctggatatctttttgggtaatgttgctg
+457696/1
BB7=DDFFHHHHHJJJJJJJJJJJIJFHIJJIJIJJJJJHIIJJIIJGIJ
@7345441/1
gtaaacgtcagtttgcgtttcaatgcatcgataagacgaatggtaaagct
+7345441/1
CCCFFFFDHGGFHIG>FCFHIEFGHIIIIIIIIHIIIAHIIIGBFHIGGG
@7345442/1
gtaaacgtcagtttgcgtttcaatgcatcgataagacgaatggtaaagct
+7345442/1
CCCFFFFFHHHFHIJIJFHJJIJIJJJJIJJJJJJJIJJJJJJFFHIJII
@1727703/1
attgcgtctttgctttggtcactttacgcgcgaaaaccattatgttttac
+1727703/1
@?@DDFDDHHH?FFHG@DBFDEHIJJGHIGGHEBGGIGHHIJJJ@CHHFE
@1111806/1
agtgactcccgaacaagccaatcagaccaacggaacgcccggagcg
+1111806/1
@@C?DEFFHHAFFIII>DEHIGGIIIIBEHIBGHIH<BFGBGH<EB
@4566423/1
ctactgtacaactgtttacctgtgtatgataaataaacttttttcgggtt
+4566423/1
CC@FFFEFHHGHHJHHIGHIIIIJJJGIGIJJJJJJIFHHHIJIIJJ@?F
@4566626/1
ctactgtatagctttcttctcttggtgaacacatactttattcgtcatcg
+4566626/1
@@@FFBDFHGBDDHIFBGDEHFFEHAEHFGBGGGGGIIIIIIIIHIGGIE
@8019034/1
gtttaaggaactatcagatgttggtccgccacactgtagagaattcactt
+8019034/1
C@CFFFFFHHHHGJJFHBEHJHJJHGGHHHIIGIGHHIIJJIJIIJIIIF
@6671321/1
gataaatcaaccgaatttgcaaatttgactttcactttatatattttctc
+6671321/1
CCCFFDFFHHHHHJIJIIHGEHGHHGGDHHIJGIJIIGGIJJIIJJJJEI
@6671667/1
gataaatggaacgaaattaaacacgctgagaaagctatggttgagtgaaa
+6671667/1
@@BDDFFFHHHGHJJJJJJJJJJJJJJIIIIIIJIJGIJIHIGHIHGIIG
@5944687/1
cttccatagattcaaatgaagtaaacaacatacgtttttcatttaaaatg
+5944687/1
BC@1DDEFHHHHFIJJJJJJJJJJJIIIJJJJJJGHIJIJJIJJJJJHII
@5944688/1
cttccatagattcaaatgaagtaaacaacatacgtttttcatttaaaatg
+5944688/1
CCCFFFFFHHHHHJJJJJJJJHJJJJJJJJJJJJHIJJJJJIJJJJIJII
@470380/1
aacaacacttcgactacagatattcgcacttgcagtcccaatatcaaact
+470380/1
CCCDFFFFHHHHHJJJJIIJIJIJIJJJJIJJJJIHGIJJJIGJJIGHJJ
@472977/1
aacaactggaggaggcgttaatagacgcacaatacccggcgaactgctgg
+472977/1
?@@BDBDDHDFBB?:BFHEDHGHGIC:?D@DH?FD3=6@FBEBA;;C@AC
@3872027/1
cgaaaaaatatcgcaatagctcaaaagggaacaatttttgtcgagttatt
+3872027/1
@C@DFFFFHHHHFHGJJJJJJJIJJJJJIIJJJJJJJJJIJJJIJJJJJJ
@5343129/1
ctgagaaagctatggttgagtgaaaaaggtgggaaatgttgactgttgta
+5343129/1
CC@FFFFFFHHHBHIIIJFFHHHIJJJIGGGGIIJIIJJIJFGIGFHIGG
@2529541/1
caattaatagaaaaatgacagaaggacagacaagaaacatgataagatat
+2529541/1
=BB4=BDFHHHHHJJJJIJJJJJJJJJJJJJJJJJJIJJJJJJJJJJIJI
@3874316/1
cgaaaaagtttttaagaaccgtgatggaactctttaggcagcaacattac
+3874316/1
C@CDDDFFDHHGHGGIEHGIGGGIIHJGIJJIGIJHIJJIJJIIJIIJJJ
@5949343/1
cttcccactaaagttaaccagacaaagcacctatcgaatcgaatattagt
+5949343/1
??:BDDFFHHHHHGGHGGGIJIJJJIJIJJJJIGIJJHHIGHJEIGIIHH
@4574871/1
ctagaacaaggctgtgatttaccaaagtgcaacttagttattagatttga
+4574871/1
@C<DBEDFHGHAFIDGBHHIIGIIIIGFEFIIGGGGIIIEIIIIIIIIIH
@3877728/1
cgaaaaccattatgttttactaatttttcaataaagtacactttatttaa
+3877728/1
@C@DFFDFBDHBDFAFHIDHIIIEHIIIFHIIGIIF?GHHIIIIIGIIGI
@4576797/1
ctagaactagaacgccatctagaggacattcgagatacaggagtccttca
+4576797/1
?@@ADDFF??BFDGIEDHIH>BFEGHGGGCHEHDGGGICBFDCF@FEAGA
@481364/1
aacaatttttgtcgagttattgatttcgaggaataatacgaacttccata
+481364/1
?@<4ADDDFDFFFE@CFFDHEF4CBHFECFFFF@D@GDG?@B<FEFICFF
@481365/1
aacaatttttgtcgagttattgatttcgaggaataatacgaacttccata
+481365/1
CC@FFFFFHHHHHJHICGDDHEEIGJJGGIGEHHIJGIJIJJJGIJJJJJ
@3879782/1
cgaaaactcaattggcgcacattcagcaggttttttaacagtttgaaaac
+3879782/1
@@@B;DDDFADDFEFDAF:EEHFFIIIIFI?FFIIIIIIIIFFIFCFIII
@3879783/1
cgaaaactcaattggcgcacattcagcaggttttttaacagtttgaaaac
+3879783/1
@@@DDDD?DHFFH@F;@:DHGIIGEBGH@F:CFEHIBHGICBGHCCFHEE
@5954439/1
cttccggttccggtggccaccagatcgttgttaaggaacacgcggtagcg
+5954439/1
:?@ABADDHGHDF@CCBG>GHGEHGIIGGGGHIIIIGIIIGFGHI4=AHF
@6686608/1
gatccgtaagctatccagctccgacgtactatgcccatttagctgcggcc
+6686608/1
:B14=DDFFHFHHJJJJJJIJJJIJJGIJJJIIJJJJJIJJJIIJJJJJI
@5353823/1
ctgagccgtcgcggcatcactcccaaa
+5353823/1
@@@DDDDDHHFAFG@@?B<D<BFI3BB
@5353824/1
ctgagccgtcgcggcatcactcccaaatacgaactggtccaaatcgaggg
+5353824/1
CCCDFDFFFFHHHIIGADBGDGHIGHIGEHGHGIIII;CEEHIGEAAHBC
@1126910/1
ataaaaaattacattcagtatcgatagataatattgatga
+1126910/1
@@@DDD3@FHFBHIII>CAFHHIIIFGD>FBDG@G<FGG@
@6688368/1
gatcgttgttaaggaacacgcggtagcggaagattggctc
+6688368/1
CCCFFFFFHHHHHJJJJJIJIJHDFIJIJIGIIJIJJJJG
@3883375/1
cgaaaagtgaccacaagcaatgtcaaagagaaggatagcaactaatttta
+3883375/1
@C@FFFF=CFFHBFDH;=DHFHGHHIIGEGGIGI>@GHEGIGIIIIIIII
@5960064/1
cttcctgtattttttcgtcccaagattactgctccatggcgacag
+5960064/1
@@@=DDDDDFHHGII><<FHICH@DGIIIEGGGGIGI>GEBBH6:
@5960065/1
cttcctgtattttttcgtcccaagattactgctccatggcgacagttaat
+5960065/1
@@@DDDDDAFHHHIIB:2AEG?FFAHHBFHGGGFIBDFGDD@D6@BBFHG
@3889758/1
cgaaaccaacaaagtattgtaccttgtgggatgacaacgatatgtcaaac
+3889758/1
@@7DDDDAD;DFFF<CFGAFHFICHFEGFIEGFFIBFIIIIIIIEFIII@
@5961935/1
cttccttcggagttttgcctgttccgtagcagacggccactggcaaagtg
+5961935/1
B?@FFFFFHHDHDHIIIGIIJGGIJIIJJJIIIJIIJJIJIJJHHIGGCC
@1742181/1
attggtcaatgttttttcttcgatgtccacgtaggttacctcgaaggatt
+1742181/1
1?14A=BDFHHCFGGIGHIJIDGIHGGFHICFFHEIJJHBGHJIIGIGHG
@1132644/1
ataaaatacggcaaagagaagaaaggccgatagaatgaagtgaaagtcga
+1132644/1
?@@BDADDHFFG?HIGICEFIIIIIGIGIEGGIGFHAAEDHEC8=CH@GG
@3232523/1
ccaactggtccactctaacagagcaaggtttttttcctggataagtcact
+3232523/1
@@<B:DB?FFBDBHGI>DF<CE;BBFHGFEBGIGI@DHIBIIG@9?CGHH
@5971946/1
cttcgatcttccggttccggtggccaccagatcgttgttaaggaacacgc
+5971946/1
BCC:DDDFHHHHHJGIJJGIIJJJJJJJIIJJJJJIJJJJJIIJJJJJJJ
@5971947/1
cttcgatcttccggttccggtggccaccagatcgttgttaaggaacacgc
+5971947/1
CCCBFDFFHHHHHI@AFHAHFGDFGCHIFCGGGGDCEHGIIIIIIIGIIG
@3893483/1
cgaaagacttcgactttttactatttttgtatgcacaaaattcgttctac
+3893483/1
@@@DD1ADDFADBFBDHIIIIEAGHIIIIFBGGIIE?FHIIICHH;FHI@
@3893962/1
cgaaagatctagaaaactacagatatataaaatcaagagtaactgaaact
+3893962/1
@@<DFDDEHHGHFHIJIGGIJIIEEHHHIJJIJEIIJFI?FGIJJJJIJJ
@3895610/1
cgaaaggcagttcaccatcgcttgtcatgtgttgaaattccgcgaaattg
+3895610/1
??;4B=BDBBCFB@AF@@E;EEH;8A4C??DFECCGHEHHIEGA6@GCGF
@3895611/1
cgaaaggcagttcaccatcgcttgtcatgtgttgaaattccgcgaaattg
+3895611/1
?@;4ADD?DFDHHAGHB?DHGHGCHIIGG???FECHICEHIIDGDG<FE>
@7387382/1
gtaataaacagaacatgtaagaagtgaataatgtgattaagtaaaagaac
+7387382/1
@?@BDBDDDHDFDEEBHAIFIGIIC@CHGGEHGAEFEEEFGIGGDHHIIF
@1748555/1
attgtatgcagcatcatgtttactaatctgctttgagcaaccagtaccag
+1748555/1
?BBDDDFFHGGHHJJIJIIIGIJJDHJJJJIJFIIIIIJHIJJJCHIJIJ
@1748904/1
attgtattgagcttgtgtaggtggaggatagtttaagttgtcatagtacc
+1748904/1
@@@DDDDDB?FFDIFEDA:3<3AE<CG1C9CBEGGECDF4?DFGFE?GGF
@3898765/1
cgaaatcaataatgcaatgtgtttaaatttttgtcgagtcaaaagcgaag
+3898765/1
@@<DDFFFHHHHFIJJJJJGHHIIIIJJJJJIIGIJIGHHGGIJIJIJJG
@1144882/1
ataaagtatgtgttcaccaagagaagaaagctatacagtagtcaaatttg
+1144882/1
@C@FFFFFHGHHHHJJJJJJIFGJJGFGHIJIIJBHIJEGIIJFIHHGIJ
@1144883/1
ataaagtatgtgttcaccaagagaagaaagctatacagtagtcaaatttg
+1144883/1
BC@DFFDFHHHHHJJJJJJJJJJJIJJJIIIJIJJJIIGIGGIGIGHJJJ
@5978084/1
cttcgcttttgactcgacaaaaatttaaacacattgcattattgatttcg
+5978084/1
CC@FFFFFHH>DFHGGG<FHIIIIIIIIIGIGIIIIIIIIGIIHIGIIII
@5979821/1
cttcggagaatcacaaaactcatgat
+5979821/1
???D?8:0C3AD<<A:EE::22<2<<
@5980083/1
cttcggagttttgcctgttccgtagcagacggccactggcaaag
+5980083/1
@@@DB6:DCDDHHFBHBHIC@@AEA8CFEGH>:0?;GA;@BBHA
@5980084/1
cttcggagttttgcctgttccgtagcagacggccactggcaaagtggata
+5980084/1
=11A;DDFFHHHHIJIJGIIJJIJJJJJJIJIJJHIIJIJIIJI=FFCGG
@5980085/1
cttcggagttttgcctgttccgtagcagacggccactggcaaagtggata
+5980085/1
@@@DDDDDADBB>AHIDHGHIGIGBEFHHHGIDIEGGGIIIIIICDHCCA
@5980086/1
cttcggagttttgcctgttccgtagcagacggccactggcaaagtggata
+5980086/1
BCC=DDDFHHHHDIJJIEGGIJJJJJJJJJJJJJJJIGJJJJJJHHIGII
@1148873/1
ataaagtgtactttattgaaaaattagtaaaacataatggttttcgcgcg
+1148873/1
CCCFFFDFHHHHHJJJJJJJJJJJJJJHHIJJJIJIJJJJHIJJJJIJIG
@1151331/1
ataaatcctgtagaatatcgtttaacttttccagcatttctcttgctgct
+1151331/1
@<@DDBDBHD?FHIGD@BFGCE;F?<AHII>FEB@?@?FB?DGGCGIII3
@1151951/1
ataaatgctcccttttcacaatataataaatacatatcatatcatcgggg
+1151951/1
@@@DFFD8FFFFHGEHD?<FIHIGIFGCHBHHGDGIIGGGGH>GHGB@G@
@4596484/1
ctagattctgtttgacattagaagagtaaacgtcagtttgcgtttcaatg
+4596484/1
CCCADFFFHF?FHIEGIIJIGIJJJIIJIJJJDEHIJJIGIIDHGGIGII
@4596485/1
ctagattctgtttgacattcgaaaagtaaacgtcagtttgcgtttcaatg
+4596485/1
BC@DDFFFHHHHHHHIIIJJJIJJJIGHHHIJIJJJIIJJIHGIIJJJJJ
@1754747/1
attgttcgctagcgatctcctgcaagaactgaacaaagttgaagtccttg
+1754747/1
@@@=DDDDHDFHGGHJJFCHIGGJGHCFHGIEIIJIIIHJGIJJIIIEHE
@5987655/1
cttcgtgttccatttcatagaatggtggtggccatctgcgggacatgcac
+5987655/1
=?1=DADDFHHDHHIGIEGIIGGIJ<CG@FHGIHGICFGEFGEIEBGHEG
@4601708/1
ctagccaagagaatggcggctcacaa
+4601708/1
??<D=DDDBDD8?EA9<EF8?89B0?
@5376371/1
ctgatagtagatggtaactgttcaaattcctcttcctcacgaggacactc
+5376371/1
B@@DDEFFGHHHHJFGGEJIHJIJJJJJJJIJJJJGIJJIJIIGIGIJJJ
@3907683/1
cgaacgatgtcaccacctgattggtgatatcagccgctccgggcgttccg
+3907683/1
BC@1BDFFGHHHHJJJJJJJJJJIFHIJJJJJJJJJJJJJJJJJJHHHFF
@3908260/1
cgaacgtctacagttatcctccagttccttcgtaccctcctcctccaatt
+3908260/1
@@@DFFFFGHHFHGIEHBHHHIIJHIJJJJGGJIJJIHIICHIGHI9DAG
@4603439/1
ctagcgatctcctgcaagaactgaacaaagttgaagtccttggcgttg
+4603439/1
@@8=B?DDFDFHDG>;E?CFEHIEGEHEB9?EFHE<C>BF@CGG@?FD
@4603440/1
ctagcgatctcctgcaagaactgaacaaagttgaagtccttggcgttgaa
+4603440/1
@@@=;@@AFHFHDGIAHIGGF>?EDDHIBGHEHGIC1?DDDCBFGADH=4
@5997597/1
cttctatctagtttcccacgccagtatacagggagtggcgaaaccaacaa
+5997597/1
@=@DDDFFFHHFHIJJJIJJJJIJCHCEIIJJIIJ?DGIIIJFHHJJJJJ
@5998626/1
cttctattgtacacaattcaataggtacaagtataggattatccgatcta
+5998626/1
@@@?DDDEBHHFBIIIJJEIFGICHDHDHIE4CHIIFIJJIGIJGHGHHG
@2554151/1
cacaaaaatgtcaaatcatgtcaagaccccggcgatgg
+2554151/1
B<?DFFFFHHHHHJJJJJJJIIJJIIJJJIJHIJIDBB
@7405249/1
gtaattttttatatagtgccccgatg
+7405249/1
@??DADFFHH=FFHGBAEFHIIF:?:
@6709524/1
gattgatgattatataacgagtagatagctttagaggtaatacactatta
+6709524/1
?@1B:A?DFFFBBFEGIFIIIFGFF@EHHIIE@GEGG?CGGFEFCGGIII
@1168050/1
ataacattgacattctataaagacgttagagaggttcactaaaaaatatt
+1168050/1
?@?DB;DDHAFDHHGBHBIIGG9;EA<AEBEA?ECFHDDGHIIIGEHEGI
@7412225/1
gtacactttatttaagaacaggggagaaaagtcacgagaatttgaaaagc
+7412225/1
@?@DDFFFHGHHHIJJIJJJJJJJIIIJJJJIJJJJHJIIIIJJJJJJJI
@3259153/1
ccaagttgggcaaccagcagtcccacaaagtt
+3259153/1
?1::BDDFHABFHEGGDGBFHI@@H@CFEE?D
@1771400/1
atttaataacaagacatctatacgaggatcctaggatgcattctcctggt
+1771400/1
?@:BDFFFHHHHHJJJJJJJIJJIJJDE@GHGGGHIIIIIJIIGGIJICG
@6718912/1
gcaaaactccgaaggaagccaagggctcggctgctcatcatgccctc
+6718912/1
@CCFFFFFHHHHHJGIIGGIJIJJJJIIIIIIIGIIEGIGC<CFH;C
@3918742/1
cgaagagggactaccacacgaaaggcagttcaccatcgcttgtcatgtgt
+3918742/1
??=4=D>DHH?BF@BGG9FEEGGIGI@FFHIGGAHIGGGBHD=@FEHHHI
@6014379/1
cttctgtcttctcacagagatcttcgacaaaatcgtctctggttttttca
+6014379/1
==14ADDDDHHFFAGHIIIIIIIIIIIIIIIIIIIIIGGFEB?DGIIG>=
@3919236/1
cgaagagttggccactaaactgggcagctcggctgagaatcgg
+3919236/1
@@@DDD?ACFHHF@FEEHEEGCHFG@:GAGGIGGG@D4??@@?
@3919237/1
cgaagagttggccactaaactgggcagctcggctgagaatcggtattcgg
+3919237/1
@@@DB?DBFDHBHGHD;FHEHGGGEEHIGH>GEGAFDFHEGDG6BFHIGH
@2569610/1
cacaaattatgtcaaattttgacatttatgtaacatgtgtgcttaagtgg
+2569610/1
@@;DDFFFHHHHHJJJJJJJJJIJJJJJIJIIJJIJIIJIHIJJIIIIIG
@6724263/1
gcaaactgctcctccacaacaacaacctggagcgagacaacagcaagctg
+6724263/1
@?<DDFFFGDHHGEHHIIHIGIGGIEGCG>GHIADAFBGHGED=FA;;@@
@3264165/1
ccaatatcaaactacaggcagtgttaacgattatacgaaagatctagaaa
+3264165/1
@@??BDDFHGHGHGIIGIHGEEGIIJJIGAFGIEBGIJIGHIJJFFIIEG
@3264210/1
ccaatatcaagtattgataatgacgtcacaaattttggataacctatcca
+3264210/1
?@@:ABDDHHFFDGIIDHGIIGIIIHGGIIEHHII4EDGIEGIGGIEIHH
@7425225/1
gtactaatttgtgtaattgaagttcgtattatttcctcgaaatcaataat
+7425225/1
B@BFFDDFHHHDHGIJJJJJJJIIIJIIHIIJJJIGIJJIGGHIIFGIFH
@3265977/1
ccaatcaggtggtgacatcgttcgatgacaaagtgatgggcaatcccatt
+3265977/1
CCCFFFFFHFDHDHGIIJIIIJJJJJIJJJJJI?FHIIIJJJJJJJJJJJ
@6726421/1
gcaaaggtaaaatcgttctagacatactttatgctcttgacatttcgtta
+6726421/1
CC@DFFFFHHHHHJJIJIJJJIIJJEIJJJJJJJJJJJIJJJJIJJJJJJ
@6726688/1
gcaaagtatagaggttgtacccaaacttttcggg
+6726688/1
;<@DDDD;FFF?DF:AC@CC?CFFACFFHIHEF6
@8048979/1
gtttcagaacaaaccgggaaaagtattatgagaatatgaaatttaaa
+8048979/1
B:@DDFFFHHGHHJJGIJEEIJICFIJIIIIGIJIJIDGJJJJJJJJ
@543930/1
aacttactcgaagttcaaccagacgagaaaggtccagaattatgtgaatt
+543930/1
BCCFFFFFHHGHHHIJJJJJJJIJJJIIJJJJDHIIIIJJJJJIGIJJJJ
@3934970/1
cgaataaaaaaggaaaactaaaggatttctcaacttgtttccgtgagttg
+3934970/1
@@?BBDFFHHHGHGIEGIHHIIIIJIGHCGHJGIIDHHIIJJJBFHIGIE
@8049852/1
gtttcatatgtagaacgaattttgtgcatacaaaaatagtaaaaagtcga
+8049852/1
@@@DDDFDHHFHGJIIJGHHIJJJHIIJJJJIIIIJGEGIGIJIJJGIIJ
@3936241/1
cgaataccgattctcagccgagctgcccagtttagtggccaactctt
+3936241/1
?@7DDDDDAFFH?EDEDFG@::@CDEGG9?0?B??09B;FG?6CF@F
@3936242/1
cgaataccgattctcagccgagctgcccagtttagtggccaactcttcgt
+3936242/1
@@@D;DDDAFAF<F<E4EGF6D6F?DFF@F:DG@D9D8BF@FFIECE;CF
@3936243/1
cgaataccgattctcagccgagctgcccagtttagtggccaactcttcgt
+3936243/1
CCCFFFFFHHHHHJJJIJJJJIIIIJJJIJJJIJJHGIJJJIGIJIJJJI
@6729415/1
gcaaattatgtcacataaatgtcaaaatgccacataatttgcaaaatttt
+6729415/1
CCCFFFFFHHHHHIJJJJJJJJGJJJIJJIJJJIJIHJJJJJJIGIIJJJ
@6027762/1
cttcttttccggaaaatgctagaaaactcaattggcgcacattcagcagg
+6027762/1
?@:BDDDDDHDF@HHIAGHIIIIIIGHIIIBHIGGIIIIIIIIIIIIIII
@6027763/1
cttcttttccggaaaatgctcgaaaactcaattggcgcacattcagcagg
+6027763/1
BCBFFFFFHHHHHIJJJJJJJJJJJJJJJIJJJIIJJJJIJJJJJJJJJJ
@2579071/1
cacaagcaggatcaactcaacagctcaatccacctgaggttcagcctcaa
+2579071/1
CCCFFFFFHHHHHIJJIJJJJJJJJJJJJJJIJJJIIJJHHHJJJJIJII
@2579565/1
cacaagctcaatacaatccccacattccaccccaatctagccactcttat
+2579565/1
@@<BDDDADD?DHGBAGHIIEIIIGIIFCH;FHGGGIIIFGCGHIIIIII
@4634520/1
ctataattatccatttcctgtaattctggtttctctatagttttgtcata
+4634520/1
?@@=ADDEFFHHFIJJGIDCGHGIIIJGIAHHEHGHCHFGGGIIGHGBIF
@1186894/1
ataatagtgtattacctctaaagctatctactcgttatataatcatcatt
+1186894/1
CCCFFFFBFFHHHJJJJIJJJJJIJJJJJIGEHJIJJJJJJIJIGIIJJI
@1186895/1
ataatagtgtattacctctaaagctatctactcgttatataatcatcatt
+1186895/1
CCCFFFFDFFHGHJJJIJJJIIGHJJJJJJIGIJFHIIJJIIJJJJJJJJ
@1188549/1
ataatattaactatgggatttaaaaacactgtaactccttccttatccct
+1188549/1
:?144ADEHHDHBIBHIEHHHIICHHGII>HHIECHGJDIIJIDHIJJIG
@8060671/1
gtttgaaaaccttgataaatggaacgaaattaaacacgctgagaaagcta
+8060671/1
=B1ADBFFHHHHGI@DFGGHJIIIIIJJIJJJJJGIJJIGIIIJJIJJJI
@7443894/1
gtagatttccgtgaagtggtccgtgccccttgcggttaccccttctgttg
+7443894/1
@?@DFFFFHFFHFGIEHIGECHIICBGIGGCCFAFEHGIGIGIBGGC=FH
@3944485/1
cgacaaaaatttaaacacattgcattattgatttcgaggaaataatacga
+3944485/1
=;;DDFDBDFHHDHIGIIGIIIIEHIIEGCGGEABBGIBFHGI@DHCFHG
@4642587/1
ctatcctccacctacacaagctcaatacaatccccacattccaccccaat
+4642587/1
1::=4==DHHHHDIIIJJGGGIJIIIGGIEHIJIJJJ?HGIIGIJIJIIH
@4642588/1
ctatcctccacctacacaagctcaatacaatccccacattccaccccaat
+4642588/1
:=14=DDEFHGDD@GAFFGIGGGIGHGGG<EFFHIGABDHIIGHHHHI7F
@4642662/1
ctatcctgaggcctacgctgttgttgtggtccacccctttgttgcccgtt
+4642662/1
:?B4=BDFHHHGHJIJIJGIIJJHJJIJIJJJJJJJJJIGHIIJJJJJHH
@6734923/1
gcaactcacggaaacaagttgagaaatcctttagttttccttttttattc
+6734923/1
@@8BDDEDHHHHGJJJIJIIGICGIJJIJGJIIIHIIJIIIJGIIJJIII
@6735396/1
gcaacttacgtattttctatgtcacatgttcactcggtgcaacagatccg
+6735396/1
CCCFFFFFHGHGHJJJJJJJJJIJJIIJHIJJJJJJIHIJJJIJJIJJJJ
@5414832/1
ctgcacacacgcatttttaaatttaaaaatttattcaagtcaaaaataat
+5414832/1
<<<DDAEF@FH8FHIIHGHIIFIIB?EH?BGHICHII<<?@DBGG=GGGI
@5414874/1
ctgcacacattcgatctctgatagtagatggtaactgttcaaattcctct
+5414874/1
@@<;DFFFHHHFHGHIGIEIIIIIHEHIHIIFHIIIIIIIIIIIIIIIII
@4645842/1
ctatgacaacttaaactatcctccacctacacaagctcaatacaatcccc
+4645842/1
=11BDDFFHHHHHJJJIJJJJJJJJJJJJJJJIBDHIGJHIIJIIJJJJJ
@4650717/1
ctatggttgagtgaaaaaggtgggaaatgttgactgttgtagctgattaa
+4650717/1
@@@BDDBDHAHDFBGIJJJJCGHJHII9GIIJIJJIHHEFFHHJIBDHEG
@4650718/1
ctatggttgagtgaaaaaggtgggaaatgttgactgttgtagctgattaa
+4650718/1
BCCDFFDFHFGDHGJJIJJICHIJHIIIJIIIIIJJHIJHIJIJJEHIII
@4650719/1
ctatggttgagtgaaaaaggtgggaaatgttgactgttgtagctgattaa
+4650719/1
CC@FFFBDHHHCFHIJJJJJFHIJJJJJJJJJIIIJHIHGHIIJJGHHIJ
@8072750/1
gtttggaggagttgtactaatttgtgtaattgaagttcgtattatttcct
+8072750/1
B?:DDFADHCFFFGDHIJIIJJJJHIIJJJJJJGIIJJJJIJIJJJJJJJ
@6737890/1
gcaagactcccgtcagcgtcctccaggagttgctgagccgtcgcggcatc
+6737890/1
CCCFFFFFHHHHBEEHGIHIIIJJHGIDGFEIIIIDHGIIIJIIHG=83>
@1797727/1
atttatagtttagtaatttagctgtaaaatatggatataaaaccagaggt
+1797727/1
?BB=BDDFFHHHGBHIIIJIJJJJJJIIJIJIIHIIIJIGIJGIIIHIGF
@2593666/1
cacacacgcatttttaaatttaaaaatttattcaagt
+2593666/1
8??A4A?@FF??DGG?B<?9CH@D9?BFFFG>:::9:
@2593667/1
cacacacgcatttttaaatttaaaaatttattcaagtcaaaaataatatg
+2593667/1
CBCFFFFFHHHHHJJJJJJJJJJJJIJJJJJJJJIJIIIJJJJJJJJJJJ
@1798982/1
atttatcaaggttttcaaactgttaaaaaacctgctgaatgtgcgccaat
+1798982/1
?@=BDDFFHGGHHJIJJGIIJFJJJIJJJIJIJIDEFHHIEBBEGGIDHJ
@1798983/1
atttatcaaggttttcaaactgttaaaaaacctgctgaatgtgcgccaat
+1798983/1
BB=DDFFFHHHDHIJJJJJIJJJIJJJJJJJJJJJJIJJIJGGHIJIIJJ
@6046305/1
cttgaataaatttttaaatttaaaaatgcgtgtgtgcaggtatatttatc
+6046305/1
=?1=?D:BFF<FFII@FF@FIEIIIIEEDEAE?C?@FEEF;DGFAGIFIC
@566747/1
aagaaattttgtgcatgagccaagtactgaaatatctgttgaacagctca
+566747/1
@@@<DDDDDHD?DGGHHBFHHHHGFHGHIGIIIIIIIIIIGHGGIIIIII
@2595726/1
cacacattcgatctctgatagtagatggtaactgttcaaattcctcttcc
+2595726/1
@@@BDDDDC?C?FGGC@B4:CACDCCFGAAEBDHHHFHI@BG<4DG@DG@
@2599065/1
cacacgcatttttaaatttaaaaatttattcaagtcaaaaataatatgta
+2599065/1
CCCFFFFFHHHHHFGIJJJJJJJGHJJJJJJJJJIIJJJJJJJJJJJIFI
@568638/1
aagaacgttcgactttcacttcattctatcggcctttcttctctttgccg
+568638/1
BB<DFFFDHHHGHIJJJAEHHIIJIJJJJJJJJJJJJJJJJJJJJJIJJJ
@4654504/1
ctattatacaaaaacaatgtgaattagatgctggtgcagctataccttca
+4654504/1
@C@DFFFFGHHFHIEEHDIEHGHHIGIJJIIIJIHHIIJJGHHIIJJIIH
@4655715/1
ctattattaggcactagttattaattataatcatcaatattatctatcga
+4655715/1
B:BDFDFFHHHGHJJIJGHIIJIIJJIJJJJJJJJJIJJIJJJJJJJJJJ
@4655716/1
ctattattaggcactagttattaattataatcatcaatattatctatcga
+4655716/1
CCCFFFFFGFHHHIIIIJEEHIHGHIJGIIJJJJJJJIJJIJJFIIJJJE
@4655717/1
ctattattaggcactagttattaattataatcatcaatattatctatcga
+4655717/1
CCCFFFFFHHHHGIJJJBJIJJJJJJJJJJJJJIJJJJIJJIJJJJJJJH
@4660289/1
ctatttggtacgacgacaaagattacatcatatttgcctttaacagatgt
+4660289/1
=??4=B>DCFHGGGEIIGIIIGHIGJJJJJIEIJJAHIGIIGHJIJJJJG
@2603287/1
cacacttttacttcagctacttgaaccgtacgtcaaatgtcgcaaattat
+2603287/1
?@14ADDFHFHHHJJHIIIFHIIHIJJJIHIIHIIIIIJIGHIJDIIIJI
@1809992/1
atttatttgatgcaaagtatagaggttgtacccaaacttttcgg
+1809992/1
=??B4BDDFB<CFGAHIIAIC<ABG33AEAFHIIIGHII@G?00
@8085562/1
gttttactaatttttcaataaagtacactttatttaagaacaggggagaa
+8085562/1
@@?DDDEFHHDHHJJHEGHIJJJEHIHJJJJJJJJJJIJIJJIJJJJJGH
@6063212/1
cttgagcatttccacacatatttctgcagtagagggaatcacttgataag
+6063212/1
:=1=4=BDAFDFD<CD7EEFCHHEEEEFFHEC9?F1:CDCF?B>FFAFA@
@578261/1
aagaagttggccgatttgcagactctcagcttca
+578261/1
:?=?DDDDBFFB@8<?CE4CBBBCFBFB>FGI<F
@3968978/1
cgacgaatgatgtgataaatatacctgcacacacgcatttttaaatttaa
+3968978/1
@@<DDDDFHGDD?BAGHIJIIGGGIHGFIGIGIIBGIJJIJJJJIJJIII
@3968979/1
cgacgaatgatgtgataaatatacctgcacacacgcatttttaaatttaa
+3968979/1
@@@DDFFFBHFF?FGIAFHCHBHEGDG@FDHEHGIGIIHGIEIJEIHGIE
@3968980/1
cgacgaatgatgtgataaatatacctgcacacacgcatttttaaatttaa
+3968980/1
CC@FFFFFFFFD?FDEGHIIGIIJJJJJIIGIJJIGIIIJJJJJJJJJJJ
@6750880/1
gcacaacaaaaaagatggcgaaacaattagcagcaagagaaatgctggaa
+6750880/1
@@<=DDDFHHHHGIGGGIIIEGGIJIHGIJFIJIJIJGIIIGIHJJJJGJ
@6064723/1
cttgaggaagtaacggcagcactattgacac
+6064723/1
@@@@ADDDHFCDFBDHGAG?3???CG9?C?C
@8091701/1
gttttcaatgcatcgataagacgaatggtaaagctgctaaaaaagcagga
+8091701/1
@@@FADDDHHHHGEAHBGGHGGHFHEFEIGE@F@GIIIJIIIJIIGHHGI
@6068130/1
cttgataaatgaaagaaattaaacacgctgagaaagctatggttgagtga
+6068130/1
@CCDDFFFHHHDBHHJJIIJJIIJJIIIJJIJGJGEHGIGHJDGGHIIEI
@1817554/1
atttccacttcaattagaaaacggccaaactgtcgagtgtacagtggcga
+1817554/1
?@?DFFFFHHHHHJJJIJJJJJHIJIJJJJIIHIJJG@BDBGFG9DGHJB
@3970253/1
cgacgacgaagatctagaactagaacgccatctagaggacattcgagata
+3970253/1
C@@DFFFFHHFFD>GEEGIGIFAGGCGIGHIIBDHHIIDGIHGFHIIHGE
@2616175/1
cacagcttgagttctattgttgaccagagagcttctcagcaaggataagt
+2616175/1
BC<DDDFFHFHFHIJGJJIIIHGIJJJJIJGJJJJJIIJJJJJIEHH>C9
@1819652/1
atttcctcgaaatcaataatgcaatgtgtttaaatttttgtcgagtcaaa
+1819652/1
?@?BDDDDD<FFFH<C4CHHIIBEHECCACGIICHGIIEEFFHHADE<BG
@6754863/1
gcacattcagcaggttttttaacagtttgaaaaccttgataaatggaacg
+6754863/1
?1:ADDFDD?AFDE<EFHIIIIGHGIIIIIIGGHHGGCGHIIIICGE?DA
@588228/1
aagacgaatggtaaagctgctaaaaaagcaggaaaagcccagaagaacgt
+588228/1
@@<DDFDDHHHCFHGHGHEHIGIIIIIGIIIAGHIIHGIBGFGHIIIDIG
@588229/1
aagacgaatggtaaagctgctaaaaaagcaggaaaagcccagaagaacgt
+588229/1
CC@DFFFFFFFFHIIIIEIGIJJJJJJIBGIEHIJIGGEDGGGIIIIJBC
@1822579/1
atttcggttaaatttaagaggcttttaaaatttaacgtttagcagtcttc
+1822579/1
@@@FFFF200CFHIIGIIIIEGHIIIIIIIIIIIIGHIIIIIIIIIIIII
@7474305/1
gtattattcctcgaaatcaataactcgacaaaaattgttcccttttgagc
+7474305/1
=::4==DDHFHFDHIIIEFHEEHIIIIGIIIIIIIIGHIIIIIIIIIIGE
@7474432/1
gtattatttcctcgaaatcaataatgcaatgtgtttaaatttttgtcgag
+7474432/1
??=?DBBDH?FCF:8EGBE@H<BH@<CFHHCAE?EHAHIHIIII>BFGBF
@1824503/1
atttctcaagggcacacggcaacaaaaagtgataatggatacaaatttga
+1824503/1
BB@B?DFFGHHHGJIJJJIEHIJJJIJIJBFGHIJIIIJIJJJJJJIJJI
@594208/1
aagagagtccaaagagaaggttatgaaccggcaataactttccttgttgt
+594208/1
@C@FFFFDHHHHHIJIIIIIHIJJIJJJJJIJJJJJJJJJJJGIJJJJIH
@2617969/1
cacaggtaaacagttgtacagtagaggataaaccaattgagcacactttt
+2617969/1
C@@FFF:BFHHHGIIIIJJJIIIIJIJGIIIEIFHIJIGIIJIIIIJJJI
@3294863/1
ccacatctcggatcttgctactaatattcgattcgataggtgctttgtct
+3294863/1
@@@DFFDEHDF@CGGIGCGHIIIIEGIIHIGHIIIIIIII<FGIIIIDFH
@3295566/1
ccacattccaccccaatctagccactcttatacgcagtggtctcaatcgc
+3295566/1
??1;:DDDHFDFAFA7?@F::ABF>EHEHCGAEEHHA?:BBDEDHIIIHG
@2622168/1
cacagttccacaaaacgctgaaaaattccgtcggcaagaagttggccgat
+2622168/1
@<@FFDEDHDHHHIIGGHIJIEHCHGIIGGABFHFEEHICGHIGEFFHGE
@5440456/1
ctgcccacttgaagtagattttgtgaaggagcacaacgtaaaacaatatc
+5440456/1
??1ADD?DHHHDHAGH>FGGHHCHIIIGIIDIICHHGGFEGCAGFHGIIC
@1215263/1
ataccatcgttggcatttgacattgtcaaagcttgtaataacacgttagg
+1215263/1
=1:B1DDDDFFFFIEGIFHEHIEHIHFFFIIIIIIGIIIIEEEGBGEFDG
@1831147/1
atttgaaaatttctaatattgcgatatttttttatcgatctggct
+1831147/1
=8?DDADDFF<A?<BAF@CA4A?C:F:2AAFCFGIECBB8BF<B9
@1217706/1
atacgagcttccatagattcaaatgaagtaaacaacatacgtttttcatt
+1217706/1
BB?DDFFFHHHHHJJJJJJJIIJJJJJJEHHIJJHJJJJJJHIJJJJJJJ
@1832077/1
atttgaacagttaccatctactatcagagatcgaatgtgtgcagaatcag
+1832077/1
@@@DDFFFHHFFHGIIBHIIIIBEIIIEIIIIGIACGFGCFGIIIIGGIG
@5445907/1
ctgcctcaaaaacgtatgacaaaactatagagaaaccagaattacaggaa
+5445907/1
@@@ADDDEBFHDFGEAGBGHEHEECDF?DB>B@GDFFIIIGH>FHHIGEE
@5447902/1
ctgccttctacatttgcaagtgacgaagagactctcagcttcaacgccaa
+5447902/1
@C@FFFFFHHHHHJJIIJJJIIJJJJJJJJJJJJJJJJJJJJJJIHIJII
@5447903/1
ctgccttctacatttgcgagtgacgaagagactctcagcttcaacgccaa
+5447903/1
?:?DDFFFFHHHGJICGHBH@FHGIGEGHH@DHIGGGIJJIIIJJEIIGH
@5447904/1
ctgccttctacatttgcgagtgacgaagagactctcagcttcaacgccaa
+5447904/1
@@8ADEFFHHHGHJJJJIIJFFHGIIIIIJGIIJIJJJJIJIJJJAFHIG
@5447905/1
ctgccttctacatttgcgagtgacgaagagttggccactaaactgggcag
+5447905/1
?@<?BBDDDHFFDHIGGBGEGEHFIII?HHIH@BBDGCHCFHBDHID=B@
@1225230/1
atactttgcatcaaataaatgctcccttttcacaatataataaatacata
+1225230/1
@@1BDDFDHHHDHIGGIIJIIIJIIGGIGIIGIIGIIJJJIIGIJJGJFG
@2626236/1
cacatactttattcgtcatcgctccccacgagcgtttctttagtctgtat
+2626236/1
BCC;DEFFHHGHHJJIJJJIJJJJJJJJJJJJIJGHJCGIIFEFGIIIIJ
@6766107/1
gcagaacccgataaagcgttaccagcgcttgaggaagtaacggcagcact
+6766107/1
BCC1DDFFHHHHHJIJJJIJJJJJJJJJIJJJJJJJJHIJJIJJJHCHFC
@6087540/1
cttgcatttcataattaaggtaatccacggcatttctggtcatgggccac
+6087540/1
BB@?DEFFHGGHGJJJJJHIFFHJJJJJJIJJJJJIIIIHHIJIJIJJJJ
@1228922/1
atagaattagtggtttttttctaaaatcaatttacatattatttttgact
+1228922/1
BB@FFFFFHHHHHGHJIJJIJJJJJHJIJJIJJIJIIIJJJJJJJJIJJI
@2630951/1
cacatcttgtgagccgccattctcttggctagcttctttgacttgccagt
+2630951/1
@@;ADDFDFHHDFIIIIGHGIIIIGIGDHIIEDHIIGIIGIIIIGIIIID
@7487038/1
gtcaaagagaaggatagcaactaattttacaagctatactttgcatagaa
+7487038/1
@BB1BDFDHFHHHJIJJJIIJJJHJJJJJJJIJJJJJJJJJJJGIIIICD
@6094191/1
cttgcggttaccccttctgttgggatgggggcc
+6094191/1
@@@;DDDDHFHHHIAGB<<AFHHI;FEHIII@F
@5456618/1
ctgcgggacatgcacatctcttggagccagccaatgggattgcccatcac
+5456618/1
CCCDFFFFHHGHHJJJJJJIJJICEHIIJGIJJJJJJJJIJJJJIJJJJI
@6094923/1
cttgcgtggacacgcatattacacatccatttatgcaggacttctatcta
+6094923/1
CBCFFFDFHFHHHJJJJJJIJJJIJIJJJJJJJJIIJJGGHIJJJIIIJI
@5456828/1
ctgcggtacacttggcaatacggtaattgcgtccaatccctttaaacaaa
+5456828/1
CCCFFFDFFHHGHCIIIJIIJJIFHJJJIJGIIJIJIIIJJJJIIJIJHC
@7492159/1
gtcaaatgttgcaaattatgtcacataaatgtcaaaatgccacataattt
+7492159/1
;?;DBDADFFBFHIIGGGCECHHHEH<FGIHHH@FGII<@C?C?B9?DFB
@7492160/1
gtcaaatgttgcaaattatgtcacataaatgtcaaaatgccacataattt
+7492160/1
CCCFFDDFDFHFFIJGIIJIJHIJEIIIJJGFHGIJGHIIJJJJJFHGGH
@7492161/1
gtcaaatgttgcaaattatgtcacataaatgtcaaaatgccacataattt
+7492161/1
CCCFFFFFHHHHHJJJJJJJJIJJJJJJJJJIIJJJJJGJJIJJJIIJJJ
@6772687/1
gcagcatatcttatcatgtttcttgtctgtccttctgtcatttttctatt
+6772687/1
CCCFFDFDHFHHHIIIIJIJJJJJJHHIJJJJJJJJJJIIJJJJJJJJJI
@5461633/1
ctgctaagtggtaagtagagggtaagccacttaagcacacatgttacata
+5461633/1
CCCFFFFFHHHHHJJHIIJJIJFFHJJJJJJJJJJJJJJJJJIJJIIJII
@2633676/1
cacattcataagtgaattctctacagtgtggcgg
+2633676/1
C@@FFDDB?FHDCFHIIIGHEHBHIIFHIHEGHH
@6098286/1
cttgctgctaattgtttcgccatcttttttgttgtgctagtcgcaacagt
+6098286/1
@@=DBEFFHHHHHIGIGIIJEECDHHIJJJBFHCH1<DABBGHIJIJEC=
@6775292/1
gcagcttgttgttcaggttgttttt
+6775292/1
@@8BDBDBAFAFAEHIIBCG:C:C@
@3310945/1
ccacctttttcactcaaccatagctttctcagcgtgtttaatttcgttcc
+3310945/1
B8?DDFFFHHHHHGJJIIJJJEHJJJJJJJJJJICGFEHGG@HIGHFHCH
@3312676/1
ccacgagccaatcttccgctaccgcgtgttccttaacaac
+3312676/1
@C@FFFADHAFDHGGDHAGIIJHGDG6D@BF<F??FFGH2
@2643275/1
caccaagggaagggggcggcccccatcccaacagaaggggtaaccgcaag
+2643275/1
B@@DDFEFHHHHGIJJJJJIHHFFBA@ADCCBDBCDCBDD36CCCBB8B@
@6101267/1
cttgctttactttgaatgtaactataaaatgtgtttggcaaatcaaatct
+6101267/1
?8=B=;DDA>DFDAFIFF4CEH4A<ECHHCH2<AF>;@FGIEFI<DAF@D
@2644377/1
caccaatcaggtggtgacatcgttcgatgacaaagtgatgggcaatccca
+2644377/1
BC<DFFFFHGHFHIFHJJJIJJJJJJJJJJJIJIJFGGEHIJJHIJJJJJ
@2644378/1
caccaatcaggtggtgacatcgttcgatgacaaagtgatgggcaatccca
+2644378/1
CCCFFFFFGDHCFI@GBHHJIJHIIIJGIJJJJGIDGHIGHIJIIIJJJI
@2645129/1
caccaatgcctggtgcagctatccactttgccagtggccgtctgctacgg
+2645129/1
@@;1BDDD?FFDFAF>EHIEHHIIIIIHIADEFGGGIIIIDAGHIICHHB
@6780291/1
gcagtacttcattgtgattctcgaataaatgccagagatgataagc
+6780291/1
BCCFFFFFHHHHHJHJIJJJJJJJJJJJJJJJJIJIJIJJJJJJJJ
@1240907/1
atagtctagagcccaataaaaatgaagaaatggttgctgatatgtacaat
+1240907/1
@CCFFFFFGHHGGJGIJIJJJJJIJIIJIIIIIIGIJIJGIJJIHIIJJF
@3997711/1
cgagaatttgaaaagcgagcttcatgatcccctgaagaatatatcttgaa
+3997711/1
?@;;=DDDH?AFHI@@@:CEHGGHGGGGHHHI@DFHECHHGGGGGGH@?F
@8127126/1
taaaagtaatataaccttagatttcgaggcaaattgattgatttgcccag
+8127126/1
@@@DBA==DHHHBHGGGHGHGHGHHCHC:CE?BFHHHIEHIIEHIGH@FD
@8130298/1
taaacaaacctttcccaaatacttccacagtaactctaactctccttcca
+8130298/1
@@@FDDDDFDHFFHIIII@HBGGHEHIIIIII@FAGICBCDHGIICFG@G
@8130480/1
taaacaatcatcaataacaaataaattgaatgctgaaaaatctgaaataa
+8130480/1
@C@FFEFDHFHHFGIJGIGIGGHIIIIHIIGGGIIIGGGCFGHFGHIGAG
@1245106/1
atataactgacatgtttcatatgtagaacgaattttgtgcatacaaaaat
+1245106/1
@CCFFFFFHHHHHICGHGHHHJIEHIIGGIIIJJJJIGHIGIGIGHGGJJ
@1245107/1
atataactgacatgtttcatatgtagaacgaattttgtgcatacaaaaat
+1245107/1
CC@FFFFFHHHHHJHJJJJJJJJIJJJJJJIHIJJJIHIJJJJJJIJGIJ
@1245571/1
atataataaaaatttatagttttttgcatttttattcggcttattgtaat
+1245571/1
@@@BADDDFFHHHJJGIGHHHHJJIJJGGHGJIIJIJJIDHIJJJIGIDI
@5474458/1
ctgctgaatgtgcgccaattgagttttcgagcattttccggaaaaga
+5474458/1
@@@?DDDDD42ABEFFFEEHIII?HHEFGEDFFEIFIICA<GE@FFI
@1246313/1
atataatcatcattcaaacattgaagccagatcgataaaaaaatatcgca
+1246313/1
111A42AAFDHBHIJJJJHGIGCHHIJJIEHGEHJGGGGAHHHGH>CHIJ
@1246488/1
atataatctagttacacagcatagtatccctgataaaagcattgcagatt
+1246488/1
?@@:BDDFHFFFHIJIIIGIGII<CHHIHHGIHI@HCHJIIHGGGGHGGG
@6787587/1
gcatcactcccaaatacgaactggtccaaatcgagggcgccatccacgag
+6787587/1
:?@DD?ADFHDBHIBH@@FAFHGGCEGDHGCHFGG?:?@@FG;@C=CCE6
@4714718/1
ctcaagggcacacggcaacaaaaagtgataatggatacaaatttgactac
+4714718/1
CCCFFFFFGHHHHIJIIIIIIJJJICGHIJJIJJI<GHJJJJJJFGIJJJ
@625075/1
aagctcaccagtttttaatcgacctagaatacttggtttaacaacaggtc
+625075/1
CC@FFFFFHHGFFHIJJJJJJIJIIJJGEHIJJHHIIJJJJGIJFFAD?F
@3321430/1
ccactacaaggttttcaatagggcattctaacatgtcaaaattaaatcaa
+3321430/1
BC@DFFFFHHHFHIJJJJIJJJJIIJJJJJJJJJJIJJJJJJJJJJJJJH
@1248689/1
atatagtcctgataaatcaatattattaactatgggatttaaaaacactg
+1248689/1
=B@4ADDDHHHHGGA<>AIHIJJJJJJJJJJJJJJJJJJJJJJJJJJJJJ
@4009517/1
cgaggatcctaggatgcattctcctggtgctttgacggatttgagatcag
+4009517/1
@<?A7DDDHF?BH3<CEFGHGIHGHEGA?FHHHGFGIIDDDFDCG;FCGG
@7517721/1
gtcacttttcgcgcaaaggtaaaatcgttctag
+7517721/1
@@<BDDFFHHHHGGGHA;F9CGGGGGFFGDBFB
@7517722/1
gtcacttttcgcgcaaaggtaaaatcgttctagacatactttatgctctt
+7517722/1
@@<=DDDDFFFFAGEFIFICFFIIIIIEBDF@GEFF?@F@DFFBDFIIII
@7517723/1
gtcacttttcgcgcaaaggtaaaatcgttctagacatactttatgctctt
+7517723/1
@@@DDDDDFFFFDE:FF?D?EGFI>3??F@DF@<?F49BFFI@F@CF@FF
@7517724/1
gtcacttttcgcgcaaaggtaaaatcgttctagacatactttatgctctt
+7517724/1
CCCFFFFFGHHHDEEHIEHBGHGIGGGFHDGGFHG@?DHHHICEAFFDGE
@8143709/1
taaagtttgaaggaactatcttcttcatcttcttcatcgtctacagcttc
+8143709/1
@C8BDDFFHHHHHIJJJJJJIJJJJJJJJJIJJJJJIJIJIJJIJIGIJJ
@3331813/1
ccagaaacagcaaaattcggcaaaccagaaaaattggctgatggaaggag
+3331813/1
CCCFFFFFHHGHHJJJJJJJJJJJJJJJJIJJJJJJJJIJHJJJIJJJJJ
@3334710/1
ccagaacgtaagatatcctaaactcacttttttccgaaaaaatatcgcaa
+3334710/1
@@@1ADDDFFFFDFIIIFEA:F;FEAFFHIIIID??FFIEBFFIIIDIIB
@3334711/1
ccagaacgtaagatatcctaaactcacttttttccgaaaaaatatcgcaa
+3334711/1
CCCFFFFFFHGHHJJJJJJJJJJJJJJJJJJJJJJJIJIJJJIIJIJJJJ
@7523508/1
gtcagcatttcctggctcagagtacgctacatttgaggagtattataacc
+7523508/1
C@@FDFFFHHFHHIIIIGIJJJHHJJJJJIIIJJIIJIJJ?BFIIIJGHG
@8143843/1
taaataaaaaattacattcagtatcgatagataatattgatgattataat
+8143843/1
:B14ADEFHHHHGJJIJJJJJIJJIIDHGHIJIJIJJGGIJIIIJJJJ@I
@4730850/1
ctcaatgttaaaacggataaccttgcaatttggtagtttttctagaggat
+4730850/1
@?@?D>BDDFHHHDGIFDHHAH@CAEFIFFGEC:?FEFHHHEHGAFGICE
@6802846/1
gccaaattgctctactctcaagaaatggcctccatgccgagcaagactcc
+6802846/1
CC@FFFFFHHHHHGJGIJGIJJIJJJFIGIIIJJJJJIJJJJJIJJIJJJ
@2662145/1
caccagtggtactatgacaacttaaactatcctccacctacacaagctca
+2662145/1
CCCFFDEEDCFDAHEGIJJIIIIHHEIJIHJJIJIIIIJ@BAGG1FGGIJ
@4015665/1
cgagtgacgaagagttggccactaaactgggcagctcggctgagaatcgg
+4015665/1
BB@DDDFFFHHHHJFHHJIIJJJJJJJJJJJIGIGIJJJJIJIIHIIJJJ
@7531329/1
gtcagtttgtgttttcaatgcatcgataagacgaatggtaaagctgctaa
+7531329/1
B@@DFBDFGFHFHHIJIJJIIJIJJEIIJIJJIGIIIIFIIFGJIJJJIJ
@2666785/1
caccattctatgaaatggaacacgaagagggactaccacacgaaaggcag
+2666785/1
@@@FFFFFHGHFGIIJGGIIIJJFJIIJJIBHIIGHIJIJJGIJJIDGII
@2666786/1
caccattctatgaaatggaacacgaagagggactaccacacgaaaggcag
+2666786/1
@C@FFFFFHHHHHJJJJJJIJIJJGGIJIGIIIJIJGIJJJJJJJJIIGJ
@2666787/1
caccattctatgaaatggaacacgaagagggactaccacacgaaaggcag
+2666787/1
CCCFFFFFHHHHHJJJJJJJJJJJHIIIJJIIIIGJJJJJJJIHIIIJJJ
@4734096/1
ctcaattggcgcacattcagcaggttttttaacagtttgaaaaccttgat
+4734096/1
@@@D;2A3CF<DDFFFGIEHFEAFFGIIII?<DDGFFIIFFAEFFIIIII
@4734097/1
ctcaattggcgcacattcagcaggttttttaacagtttgaaaaccttgat
+4734097/1
CC@FFFFFHHFDDHBHIGIJJIJJBDGGIJJJGIJHIEGIIJIJIJJIGG
@5504392/1
ctggaagaaagttgcgctccttcctcttgttg
+5504392/1
@@@DDDDDHHHHHIIIG@AF;H>F9:1?:?F3
@2671844/1
caccccttaatcagctacaacagtcaacatttcccacctttttcactcaa
+2671844/1
CCCFFFFFHHHHHIJJJJIGHIJHHIIJJJJJIJIIIGHIIJJGE@GGIF
@2671845/1
caccccttaatcagctacaacagtcaacatttcccacctttttcactcaa
+2671845/1
CCCFFFFFHHHHHJJJJJJJJJJHIJJJJJJJJJJIJJJJJJJJIIJJJJ
@6809449/1
gccaagttaaatggtactaatcattttctatctacccgtccgcccatttt
+6809449/1
@@CADFFFHHHHFICEHHIJJJIJJJJIGIGIEHIJIFIIIIJIIJGGGI
@6809955/1
gccaataacatctttaagttcttctactgtggcgactttactatgaaacg
+6809955/1
;?<DDFFFHHHDFIIIIIIIGIIIIIIEFCHGGHAAHGI>CGGC<GHH>;
@643710/1
aaggacttcaactttgttcagttcttgcaggagatcgctagcgaacaa
+643710/1
:=@B=DD?FDFDFIG>FDHHGFHHIEGE@BB?CF@DE;DG6B6@FD<C
@6810596/1
gccaatcagaccaacggaacgcccggagcggctg
+6810596/1
B@CFFFFFHHHHHJJJJJJIGIJJIGIIJIJJ>H
@6812371/1
gccaattgagttttcgagcattttccggaaaagaagattgcaccccgaaa
+6812371/1
@@7DDD?DDB<DHGAGBEGHIEHIEIHEBGGGIIEEGI<?<?D8DHA0;;
@6133448/1
cttggcttccttcggagttttgcctgttccgtagcagacggccactggca
+6133448/1
B@BDDFFFFHGHGJGFFCGHJGIJFIHGIIIJJJIIJIIIIIGEH@FGCI
@6133449/1
cttggcttccttcggagttttgcctgttccgtagcagacggccactggca
+6133449/1
CCCFFFFFFHBHFAGCF<CHH@GGCGHGEIGGHIGIIGIAG@G@FCHIIA
@6815745/1
gccacattcataagtgaattctctacagtgtggcggaccaacatctgata
+6815745/1
CCCFFFFFHHHHHJHIJJJJJJJJJJJJIJHHIJJJ?6D@B;18==4=CA
@5521178/1
ctggaatgtcattagatgctgtgtggaaagtgtactataaaatgatgaaa
+5521178/1
BCCDDFFFHHHHHJJIIJJJJIIIHGIJIJHIHIIGIJJJJIIJJJIJJJ
@650181/1
aaggctttcaatcaccacattatgaaattactcatagtgtcacgggaact
+650181/1
?@;DDBDDHF?DF@EGEIGG><FHIDG@HIEHGHGEHBEEFCB:?:6?BF
@8161563/1
taacctacgtggacatcgaagaaaaaacattgaccaatcgccaccaatgc
+8161563/1
CCCFFFFFHFHHHJJJJJIJJJJJJIJJJJJIJJJJJJJGHJJJJJIJJJ
@8164127/1
taacgtctttatagaatgtcaatgttattctaaaaagaagactgctaaac
+8164127/1
??@DBD?DB<?AFF9<E@3<?FE>HHFFD9F?BH<E:FD>CFGFFFAGG;
@1854012/1
atttgatgcaaagtatagaggttgtacccaaacttttcgggg
+1854012/1
?B@ADEFFHGHHHGIJJJIIJHIJJIJJJJGGIJJJJIJJDH
@1854013/1
atttgatgcaaagtatagaggttgtacccaaacttttcggggtgca
+1854013/1
=?@D=DFFHFH?CCFEHIACG@DCE?FFCGD@DFHGEF@:6:87@<
@1854014/1
atttgatgcaaagtatagaggttgtacccaaacttttcggggtgcaatct
+1854014/1
:?@44BDFGFFHHJIIIJJJJFHIHHGIHGIEFGHJJJJJDGDGGIJIII
@1854015/1
atttgatgcaaagtatagaggttgtacccaaacttttcggggtgcaatct
+1854015/1
@BCFFFFFGHHHGGGHIJIIJGHJHIJJJJJJJJJIGHJGIIFGHJCIJJ
@1854016/1
atttgatgcaaagtatagaggttgtacccaaacttttcggggtgcaatct
+1854016/1
@CCDFFFFHGGHHEHHHIIIJHIJGIIJJJJJIJJJJIIIHGDHHIJJIJ
@1854017/1
atttgatgcaaagtatagaggttgtacccaaacttttcggggtgcaatct
+1854017/1
BB=BDEFFHHHHHFHJJJJIJHIJIIJJJJJJJJJJFHIIFH@FGCHGIC
@3356926/1
ccagcatctaattcacattgtttttgtataatagatgccttaaattccct
+3356926/1
@;?DFFFFHHHHHJJJJJJJIJJJJJIAAECHHHHJJJJIJIJJJJJJJI
@4031892/1
cgatgacaaagtgatgggcaatcccattggctggctccaagagatgtgca
+4031892/1
@<@DDDFDHHHCFHGGHGIGHHFGDHIIAFGEGGDICB?;<BDF@F9DDH
@1291243/1
atcaaggttttcaaactgttaaaaaacctgctgaatgtgcgccaattgag
+1291243/1
BC;DFFFAFFFHHJJJJJJIJJJJIJIJJJIIJJGIIFGHIJJJJGJJJI
@6147728/1
cttggtcggaaaagtgactcccgaacaagccaatcagaccaacggaacgc
+6147728/1
@@@DFDFFHDHHHICFEHGHHJGBHIJDB@GGGCGIIJJJGIIGGBHIBH
@657345/1
aaggttttcaatagggcattctaacatgtcaaaattaaatcaatatggcg
+657345/1
@@@DDFFFGHHBHIDEHGIJEEDHGBHEHHIGHC?CFGIIAG?CD@FDFE
@6821983/1
gccagatcgataaaaaaatatcgcaatattagaaattttcaaatattctt
+6821983/1
?@<DBDDDABFAHHIGIICHEFFEGGGHHGGCHCHIIGGGEAHIIIEH>=
@6821984/1
gccagatcgataaaaaaatatcgcaatattagaaattttcaaatattctt
+6821984/1
@@@ADDFFHGHHHIIIIIIIIIIIIIIIIIIIIIIIIIIIIIIIIIIIII
@6821985/1
gccagatcgataaaaaaatatcgcaatattagaaattttcaaatattctt
+6821985/1
@@@DFFDFHFGHHJJIJJIJHHG?GBGIJJIHIJHJGIJJGIGIGIIIEH
@6821986/1
gccagatcgataaaaaaatatcgcaatattagaaattttcaaatattctt
+6821986/1
CCCFFFFFHGHHHJJJJJIJJJJIJJJJJIJJJIJJJIJJIJJJJIJJJJ
@6821987/1
gccagatcgataaaaaaatatcgcaatattagaaattttcaaatattctt
+6821987/1
CCCFFFFFHGHHHJJJJJJJJJIJJJJIJJJJJJJJJJIJJJJJJJJJJJ
@6821988/1
gccagatcgataaaaaaatatcgcaatattagaaattttcaaatattctt
+6821988/1
CCCFFFFFHHHHHJJJJJJIJIGIIGIJJIIIJJEIHIIJJJJIIIJIGF
@1301864/1
atcacatcattcgtcgtgtaccacatctcggatcttgctactaatattcg
+1301864/1
@@@FFFFFHHHHHHJIGIBBFHGHIIJGICH@FHGIIFGGICGHIIEIGH
@7553436/1
gtccaatccctttaaacaaacctttcccaaatacttccacagtaactcta
+7553436/1
CB@FFFFFGHHHHJJJJJIJJJJJJJJJJJJJJJIJJJJJJJJJJJJIJJ
@6832108/1
gccatattgatttaattttgacatgttagaatgccctattgaaaaccttg
+6832108/1
BCC7DEFFHHHHHJJJJJJJJJJJJJJJJJIJIJJJJJJIJJJJJJJJJJ
@1309070/1
atcactttttgttgccgtgtgcccttgagaaatttgctgcctcaaaaacg
+1309070/1
=@;?BDFDHD1CFEFHIHEFD<FGGIIGF;DGHIE<9<?@@DFDEFGEA?
@1309071/1
atcactttttgttgccgtgtgcccttgagaaatttgctgcctcaaaaacg
+1309071/1
@@@DDFFDHFHHGGGGG@F;E>HI>??CB=GI@DGBE<@BBDEHIHIIII
@1309072/1
atcactttttgttgccgtgtgcccttgagaaatttgctgcctcaaaaacg
+1309072/1
CCCFFFFFHHHHHIJJJGGEHHHJIJIHJIJJJJJGIJJJJIIGJIJJJJ
@1309073/1
atcactttttgttgccgtgtgcccttgagaaatttgctgcctcaaaaacg
+1309073/1
CCCFFFFFHHHHHJJJJHIFEGHJEIIIGEIIJJJGGGGGIJJIIJJIJI
@1868604/1
atttgtggacataaaggaaagaaaaaaatgtcaaaattttgcaaattatg
+1868604/1
:=14ADDDHFHFHJIIIGIIJJIJJIJDDHD@HIIJIGGHHIGCIGHIIG
@4050740/1
cgcaaaggtaaaatcgttctagacatactttatgctcttgacatttcgtt
+4050740/1
BCCBFFFFFHHHHJJIHJIJJJIJJJJJJJJJJJJIJJJJJJJJJJJJJJ
@4050741/1
cgcaaaggtaaaatcgttctagacatactttatgctcttgacatttcgtt
+4050741/1
CCCFFFFFFHFHHJJJEHIIJJIIJIJJJJIJJIJJJJJJJIJJJIHIJJ
@4053015/1
cgcaaatgtagaaggcagattgttaccctccacgggtaaatcctgcaagg
+4053015/1
@@@DFFDAFHHFHIIBIDGGHGGHIIJJGIJIIGJB?DDG@FH<B>DFFC
@4053016/1
cgcaaatgtagaaggcagattgttaccctccacgggtaaatcctgcaagg
+4053016/1
B@C=DFFFFHFHHIIHJJGIJIJJIJIJJJJIIGIGF6FHEGIJIIGJJJ
@1315508/1
atcagatgttggtccgccacactgtagagaattcacttatgaatgtggca
+1315508/1
@@@FFAFFHFFFCEGGFGIIIGGE:CEFCBDGE9DGGIIGEHFFG?DCGG
@4058485/1
cgcaatagctcaaaagggaacaatttttgtcgagttattgatttcgagga
+4058485/1
@;;DDDBDD?FCDEBBAGGEHGCHGH@<??CAFGFBBBFH4B<D?B1BE;
@4058486/1
cgcaatagctcaaaagggaacaatttttgtcgagttattgatttcgagga
+4058486/1
CCCFFFFFGHHHHIJJJJJJJJIJJJJJJJJIIJHIJIJJJJJJJJJJJJ
@4058487/1
cgcaatagctcaaaagggaacaatttttgtcgagttattgatttcgagga
+4058487/1
CCCFFFFFGHHHHJJJJJJJJJJJJJJJJJJJIJIIIJIJIIJJJIIJJH
@6843997/1
gcccagatggcattcatgcagaaccgattaagaaaggggcagacaacttc
+6843997/1
BBCBDDFFHHHHHJJJJJJJJJJJJJFFGIIJJJJJIJJJJJJJIJJIJI
@6846657/1
gccccattgaaaaccttgtagtggattcctaatattttttagtgaacctc
+6846657/1
=@<D4=BDHD<FBDHEGGIIBA;:C@H@HHH>FHGGDDHECFB?FDGGGI
@4063473/1
cgcacattcagcaggttttttaacagtttgaaaaccttgataaatggaac
+4063473/1
@C@FFFFFHHHHHJJCFHIJJJJJIJ@FIGGHIIJJJJJJJJIJIJJJJI
@4063474/1
cgcacattcagcaggttttttaacagtttgaaaaccttgataaatggaac
+4063474/1
CCCDFFFFHHHHHJJCFHJJJJJJJJIJJJJJJJJJJJJJIJJJJJHIJI
@1318283/1
atcagctacaacagtcaacatttcccacctttttcactcaaccatagctt
+1318283/1
?@@?BDEDFHDDF@CCEHIIIIGDHEFDFFEHEIIIEEHIECDB@BB?GH
@1318284/1
atcagctacaacagtcaacatttcccacctttttcactcaaccatagctt
+1318284/1
@=@DFFFDHHFHHI:<EHHIIHIIGEHIGGIIIGEHIIII@FBGBFFGGI
@1874638/1
attttaacgagtatgataaatctgaacctctgtcatttagttttgataaa
+1874638/1
=@B4=ADDHFHDFHIIJIFJJJJJJIJJJJIIHIHIJIIIJJIJJJIJHI
@1320080/1
atcaggactatatatgacccccatcgagcaacaaatggatgatatattag
+1320080/1
??<BD>BDDHHGFIGIIIIIIIIIIIEHIGIGHGIIIEFHGGIHIIIGIE
@8183564/1
taatcatcaatattatctatcgatactgaatgtaattttttatatagtgc
+8183564/1
CC@FFFFFHHHHHJJJIJJJJJIJJJJJGIJJJJIIIJJJJJJJJJJIJI
@6182688/1
cttgtggtcacttttcgcgcaaaggtaaaatcgttcta
+6182688/1
@@@DDDD?DFFHHIIGDBC?8FH?G9?FGH??B?D8B@
@6182689/1
cttgtggtcacttttcgcgcaaaggtaaaatcgttctagacatactttat
+6182689/1
@@CBDDFDHHHHHJJJJEHHIJJFI?FHIJGFHFHEGIJJJJJIJJJJIJ
@4758653/1
ctcaccttacaaaataaaatacggcaaagagaagaaaggccgatagaatg
+4758653/1
@@@BDDDFBBHHHGCHGFIGGHGI>HIIGCGIE>DHGEIGIGDGE8FHG9
@1328295/1
atcatactagacttttcccattgaatccaagag
+1328295/1
@@@=DBBDBHH?CG@CAACHA:<CHBH@EHB@A
@1330590/1
atcatcaatattatctatcgatactgaatgtaattttttatatagtgc
+1330590/1
CCCFFFFDHFHHBHFHEHHEHEBGEHEHIIFHHACGHIBDHIDHB:9D
@694467/1
aataatacgaacttccatagattcaaatgaagtaaacaacatacgttttt
+694467/1
8;?;BBDDD;FFC<?EFFIFBHI<FECH>?E9CAGIIEAAFFFGF?;DFG
@1884645/1
attttatgcaaagtatagaggttgtacccaaacttttcggggtgcaatct
+1884645/1
=?@D42BDFFDFFHIFIGJGIFEGIIGEGEFIIGIIJIGGG@GAFCG>EC
@6192437/1
cttgttgttgagatgtaggagctgg
+6192437/1
<?@DDD?=;BFD;C:2<CA<;=F>C
@1331773/1
atcatcattcaaacattgaagccagatcgataaaaaaatatcgcaatatt
+1331773/1
@C@F;DFFHHHHHIJJJJJJIJJJJJJIJJJJJJJJJJJJJIBGIIJJJI
@4767989/1
ctcacttttttccgaaaaaatatcgcaatagctcaaaagggaacaatttt
+4767989/1
@@@1BDDFHHHHHGFHJJJIEIGIGGIJEIFGIIEHIGGGIIIJJIIJJJ
@4767990/1
ctcacttttttccgaaaaaatatcgcaatagctcaaaagggaacaatttt
+4767990/1
B?@?DFFFHHHHHJIJIIJJIJJJJIJJJJJJJJGJIJJJJIGIJIJIJJ
@1334443/1
atcatcttctggagtcacccaacaacaacacttcgactacagatattcgc
+1334443/1
CC@FFFFFHHGFFGEEFHIJJJJJJGHJJJJJJJJHIJIJJJIIJJIJFI
@1335272/1
atcatgaccaaaaagtgaacagctatcgatacacagtcatagatccaatc
+1335272/1
CCCFFFFFHGDHFGIF@FJGIGGGIJJJIJJJJJJJIIJJJJJIGGIIJI
@4085998/1
cgccaattgagttttcgagcattttccggaaaagaagattgcaccccgaa
+4085998/1
@@<D?DDDHDH:CFG?F?A>GGHIICE@G<FFHF;F@F>FDHGECGFG>H
@4085999/1
cgccaattgagttttcgagcattttccggaaaagaagattgcaccccgaa
+4085999/1
@@@DADDDDFF<DGIG>FGG@FHHIEHIIEHIIGHIGFIIIIGGIIIGEG
@4086000/1
cgccaattgagttttcgagcattttccggaaaagaagattgcaccccgaa
+4086000/1
@@@FFFFFFAFACGHHEBGGHGIIGHIDEHGGIDIIIIJGIIGGHEBGAG
@4092091/1
cgccatcttttttgttgtgctagtcgcaacagttttgacagaacctatgc
+4092091/1
B@1DDDFFHHHHHJHIGFHIJJJIJJIIJJJJGHJIJJJJIJJJJJJJJJ
@1355511/1
atccactacaaggttttcaatagggcattctaacatgtcaaaattaaatc
+1355511/1
@C@DBDDDHHHHGJG@GGCGHIJEIIIIGGIJIJGIEGDG@GHIHGIGII
@1356266/1
atccactttgccagtggccgtctgctacggaacaggcaaaactccgaagg
+1356266/1
@@@DFDDDH?FHHIEBHBHHIIGIDEHGGIAGFGHG<DHIIICFHIIIBA
@6885794/1
gccttggctgcgtcagatttggcttgcttttta
+6885794/1
:?<DBBDDAFFFA@:@42<A<ADFG11??9DCD
@1360538/1
atccattatcactttttgttgccgtgtgcccttgagaaatttgctgcctc
+1360538/1
=1:BBDDDDH4DCEEHGFIICCD6G><C9CF>FDFDHGFBFHEC>??GHG
@1360539/1
atccattatcactttttgttgccgtgtgcccttgagaaatttgctgcctc
+1360539/1
??:ADFFDDHHHHIJJIHFFHHIIHGIGJIIIJIG@GGHHIJJJJJIHGI
@1360540/1
atccattatcactttttgttgccgtgtgcccttgagaaatttgctgcctc
+1360540/1
BB@FDDFFHHHGHJJJJJGGGGIH@FEHBHIGIGIIIJJJJJ<CH>GGGG
@6216590/1
ctttaccattcgtcttatcgatgcattgaaacgcaaactgac
+6216590/1
====ABBBFDFDF:EFG<F?CF>:?FACHE@EE?DD@BG<<?
@6216591/1
ctttaccattcgtcttatcgatgcattgaaacgcaaactgacgtttactt
+6216591/1
@@=DDDFBHHABDDBG4C?BCFHGHHHADHHB?@@GHCDHGCB?DGEEFG
@8214429/1
tacgaagttaacagatgaaggtatagctgcaccagcatctaattcacatt
+8214429/1
@@@FFFFDHFGHHJIIHJIIJFHIIIJIIIIIIIHGCCDGH:DFFHIIGI
@6898010/1
gcgatgacgaataaagtatgtgttcaccaagagaagaaagctatacagta
+6898010/1
?@@D;DBDAFHFHBHGAE>@FFIGIIIDHHICHF@FFG@<9DA@FHHD?D
@4115172/1
cgcgaaattggcactggcaagtcaaagaagctagccaagagaatggcggc
+4115172/1
C@@FDFFFGHFHGJJJJIJIGEDIHIGIJIIIIGIIIIIGIJIGIIIIJA
@4122122/1
cgcgcgtaaagtgaccaaagcaaagacgcaataag
+4122122/1
@18BDDDA;<:<CEDBGIII@EFGIBFDFEG>FDF
@4122123/1
cgcgcgtaaagtgaccaaagcaaagacgcaataagtgatacaagaaaata
+4122123/1
?@<DDDDDFFHHHGDIGIIGIIIJJIJJJJIIIIJFHGIJIJJIJJJJIF
@4122124/1
cgcgcgtaaagtgaccaaagcaaagacgcaataagtgatacaagaaaata
+4122124/1
@@7BDDDDFDFFCABDDCCBEHHGAFGAHED@GDBF?FCHGIEGHIGACG
@4122125/1
cgcgcgtaaagtgaccaaagcaaagacgcaataagtgatacaagaaaata
+4122125/1
@@<A7A@DHHFAFEGHGIIGDGGICEGGGIIBHIIBFGGGIIIIIIIIII
@4122126/1
cgcgcgtaaagtgaccaaagcaaagacgcaataagtgatacaagaaaata
+4122126/1
@@@FFDFFHFH<CFFHIJJDCHHICGHJJJJJJIIGHGCGHIIHFEHIJJ
@4122127/1
cgcgcgtaaagtgaccaaagcaaagacgcaataagtgatacaagaaaata
+4122127/1
C@CDFFDFHHHDHHIJJJJJJJJIGIJJJJJIJJJ?FHGIGJJIGGGIIJ
@4122128/1
cgcgcgtaaagtgaccaaagcaaagacgcaataagtgatacaagaaaata
+4122128/1
CC@FFFFFHHHFHIGIGHJJJJJJJIJJJJJJJJIBGIIIIIJIJIJJJJ
@1366006/1
atccctttaaacaaacctttcccaaatacttccacagtaactctaactct
+1366006/1
?@@?BDEFHGGHHJJJJJJJEHIGGIIIJJJJGHIGGGIIIIJJJIJJIH
@6901133/1
gcgccaattgagttttcgagcattttccggaaaagaagattgcaccccga
+6901133/1
@@<=DFFFHHHHAGHIIIGIIIIIIIIIIIIIIIIGCEIIIIFIIGIIIG
@1906211/1
attttccggaaaagaagattgcaccccgaaaag
+1906211/1
<;;:A=BBDFFFHBGH@HIHI<FGB:80CGG@?
@8229704/1
tagagaggttcactaaaaaatattaggaatccactacaaggttttcaata
+8229704/1
@@CADFDFDFDFHJGIIJJJJIJFIJGIGHIJGGIJJIIJJ?GHGGGGGG
@8230831/1
tagaggttgtacccaaacttttcggggtgcaatcttcttttccggaaaat
+8230831/1
B@@FFFDDHFHHHIIJIEHIIIJIGIFCGHHEIJJGHHJIIGGIGFIJIG
@1911130/1
attttcttgtatcacttattgcgtctttgctttggtcactttacgcgcga
+1911130/1
@@CDDFFFA=?FHGHGGHCHHIIFGGIJAGHIJBG8DCGIGGIIJJIIJJ
@8234294/1
tagcaactaattttacaagctatactttgcatagaattagtggttttttt
+8234294/1
CCCFFFFFHHHHHJJJJJJJJJJJJJJJJJJJIJIIIJIJHHJFGIJJJJ
@8236682/1
tagcagtcttctttttagaataacattgacattctataaagacgttagag
+8236682/1
@@CDDDFFHHHHHJJJIGIIJFJGJJJJJJJJJJJFIJGIIJGHHGIJGG
@1373241/1
atcctaaactcacttttttccgaaaaaatatcgcaatagctcaaaaggga
+1373241/1
CC@AFFFFHHGGHJJJJJIJJJJIJJJIJJJIJJIJJIIJIJIGJJIJJJ
@8239844/1
tagctgttcactttttggtcatgattttgaggtactcgagggcatgatga
+8239844/1
@<?BDFFFHHFHHIIIIIGHHIIIIHGIIIIIIIIIIIGGIIIGIIGIIG
@8239845/1
tagctgttcactttttggtcatgattttgaggtactcgagggcatgatga
+8239845/1
@@@BDFFFHHHHHJJIIJEHHJJHIJJJFHJIHIGGGIIIIIIIEHHJJI
@8239846/1
tagctgttcactttttggtcatgattttgaggtactcgagggcatgatga
+8239846/1
CCCFFFFFHHHHHJJJJJFHHIJHIJIJIIJIGGHJIIHJJJJIJJJJII
@1377758/1
atcctgtagaatatcgtttaacttttccagcatttctcttgctgctaatt
+1377758/1
CCCFFFFFHHHHHJJJFHIGIHGIJJIIIIJJJJJGIGIIIIIIIIIJJI
@1379069/1
atccttctctttgacattgcttgtggtcacttttcgcgcaaaggtaaaat
+1379069/1
CCCFFFFFHHHHHJJJJJJJJJJIIJHIJJIJJJJJJIJJJIJGGGIJJI
@1379593/1
atccttgggggaagaagccaaattgctctactctcaagaaatggcctcca
+1379593/1
<@<DDDB;=FDAD7EHGIGIECHBG@G?GGGCHH>99BGHIG>9?8BB2B
@8246486/1
taggtatttgtggtatctgtcgatgttgccagaacgtaagatatcctaaa
+8246486/1
@@@==DDFFHHHHEGGIIIGHHIIIIIGEIIGIIIIIEGGIIGIIIIIGE
@1386748/1
atcgaatgtgtgcagaatcagcactgaatcaaaaaattctccatcgttac
+1386748/1
@@?DDDDFFHHFFEGGJGIIJIIIIJJJJJJJJJIGIIIJJJJJJJGHJJ
@8265160/1
tatatttatcacatcattcgtcgtgt
+8265160/1
?@@ADDEFHHHGGJGGGIJIJIJECA
@4798859/1
ctcagattaggaaaatcgaatttgtctgaagattttaaatggccttcctt
+4798859/1
?=@D?;DD?FDBFFAHGIIIGI@FHHEEAHE<FHHIIICH??FBDHB@B@
@4800811/1
ctcagcaactgttctgcgtatctgatcgg
+4800811/1
@@8ABDDDDFDHFGFHFECFFHIDIJHA6
@8269282/1
tatcaggactatatatgacccccatcgagcaacaaatggatgatatatta
+8269282/1
@?@DDEFFHD;AD>FHGIIGGIIBFGGA=FHBFGIHGIFGIIGGGGGIIG
@4807005/1
ctcagcttcaacgccaaggacttcaactttgttcagttcttgcagg
+4807005/1
@@@=ABDB??A<0<C:E;??CG<9EHEEBDHHDF<?:DAB:?BFE@
@4807006/1
ctcagcttcaacgccaaggacttcaactttgttcagttcttgcagg
+4807006/1
@CCFDFDDHBFH:FHGIGFIJJIJJIJIJJIIGIJJDGIJIJJJIG
@4807007/1
ctcagcttcaacgccaaggacttcaactttgttcagttcttgcagg
+4807007/1
CC@DFFFFGHHFCDHIJHGEIIIIJJIJJJGIIIJJJJIJJGJJGJ
@8280432/1
tatgtgttcaccaagagaagaaagctatacagtagtcaaatttgtatcca
+8280432/1
@@C?BBA=?FFHDE>@@GHDFGGHGIIIIIEHIGICBHFC@BDHIGDIFB
@8283393/1
tattaatttagagaggttagaaacaattggtgattcttttttaaaatatg
+8283393/1
@@BDDFFFHHHGHHGIEFEGFHEIJIHJJIAEEGHIJJJIJIIIIIIIJJ
@1921132/1
attttgaggtactcgagggcatgatgagcagccgagcccttggcttcctt
+1921132/1
11144A=AAFDFF<F=GBBHFHII>@EAGE@GHHHA<@@BC>DGF>G@GD
@2710676/1
cacctctccatattcctttatcaacattcacttctttaccggcatagcct
+2710676/1
CCBFFFFFHHGHHJJJJJJJJJIJJJIJJJIIJJIJJJJIJIIIGIIIJJ
@3404490/1
ccagtagttgctgagccgtcgcggcatcactcccaaatacgaactggtcc
+3404490/1
?@@=42ABFHHHHIIIIJHIJJJJJDHIJJEIIJGIIIJIIIIJHHH=EH
@2714028/1
caccttacaaaataaaatacggcaaagagaagaaaggccgatagaatgaa
+2714028/1
@@<DDDDFHDDDHGIJIHIIIGDHIEHGG@>FHJJIFIGIDIHIIIIEIH
@2718563/1
cacctttttcactcaaccatagctttctcagcgtgtttaatttcgttcca
+2718563/1
@?1ADDDDFHHHHIIIIIIIIIIGIIIIIIFII?DCFGDHIIGBCGHIIE
@2718564/1
cacctttttcactcaaccatagctttctcagcgtgtttaatttcgttcca
+2718564/1
CC@?DEFFHHFHHIIIIIIIIIIIIIIIIIIIIGG:FHDF<FG???G8D?
@1930611/1
atttttaaatttaaaaatttattcaagtcaaaaataatatgtaaattgat
+1930611/1
CCCFFFFFHHHHGJJJIJJJJJJIJJJJIIJJJJJJJJJIJFIGHHJHGI
@1934501/1
atttttatacaaaagaatctgaaaattgtaaatctacacaaaaatgtcaa
+1934501/1
?B?=DDFFHHHHHJIIJJJJJJJJIJJJHGIIIJIJJJJIIJJJJJJJJJ
@1935676/1
atttttattagtggcccatgaccagaaatgccgtggattaccttaattat
+1935676/1
BBBDFDFFHHGFHIJJJIJJGGJIIJJJIJIIIFHHJJJIIJJJGHJJJJ
@2727963/1
cacgacgaatgatgtgataaatatacctgcacacacgcatttttaaattt
+2727963/1
@@@1;DDDDDH?HHFHIGIJIFJIGJIGBHIIJIJJGGAGIJIJIDEHHG
@3422266/1
ccatattcaggttgtcgaatcccgcaattagtcaaactgttccgggcgtg
+3422266/1
B@CDDFFFHHHFHIIJJJJJJJJJJJJJJJIGIJJJIIJIJJJJJJJJGI
@2729487/1
cacgagaatttgaaaagcgagcttcatgatcccctgaagaatatatcttg
+2729487/1
@@@DDDDDFF??FFI>@9EDE1?1:<CFDCDGGBCFC<BG@GDDF@FF<9
@3425098/1
ccatcattctatgaaatggaacacgaagagggactaccacacgaaaggca
+3425098/1
1=;==DB?F<=CCBFH<GEGGCHEAHIIE;GIG@3B9BF<DGFAFE68=F
@2733720/1
cacgattcataaaagtaatataaccttagatttcgaggcaaattgattga
+2733720/1
CCCFFFFFHHHHGJJAEHIIJJJJIIJIJIGIGIJJIGGIGJIJCGIIHE
@2733721/1
cacgattcataaaagtaatataaccttagatttcgaggcaaattgattga
+2733721/1
CCCFFFFFHHHHHJIEHIJJJJJJJJJIJJJJJIIJEGIIJJIJIIHHGG
@2740796/1
cacggaaacaagttgagaaatcctttagttttccttttttattcg
+2740796/1
@@@D=82<:2<ACF@222<:??AFDDHICFGID?CD?GCFCBF9D
@3431765/1
ccatgatgcactcggccggaccgattcagcccccaccaagggaagggggc
+3431765/1
=BB4ADEFHHHHHJJJJGJIJJJF@FGHFHIJJJIJJJJGHHFFFFCDDB
@2746117/1
cacggattttatcaatcggccattcgaggc
+2746117/1
@@?BDDFFHHG<CCDEC=BBEGHHCHH?<@
@2748554/1
cacgggctaattttaacaaccatcccactgtacgagaattcggtttttca
+2748554/1
@@;DDFFFHDHHHJJIJJJJJIIJJJJJJIFHIIGG<DFGHGGDFHGGGG
@2754699/1
cacggttcttaaaaactttttcgggg
+2754699/1
@@7?DBDD>FHFHIGHGGHEHC@G8?
@3448614/1
cccaaacttttcggggtgcaatcttcttttccggaaaatgctcgaaaact
+3448614/1
@@@DDDDDHHFFHIII1<::CDFDHGGIIH@GBH:FHIBEHIIGBHGIID
@3452205/1
cccaaatacgaactggtccaaatcgagggcgccatccacgagccaatctt
+3452205/1
@;@DFFFFHDHHHGEFIIGIJIGJIJIFIGIIJJIDEHJIIIIGIFHFH>
@1959927/1
atttttttatcgatctggcttcaatgtttgaatgatgattatataacgag
+1959927/1
BBBDDDFFHHHHHJJJJJJJJJJJJJJJJJJJJJJIIJJJJJJJJJIJJI
@1989617/1
caaaaaattctccatcgttacaataagttattcggacaagttataccgaa
+1989617/1
=??4AA@DDFDAFGGHBHIGGHIIIIIHHEGFBG@HIIGCD?BBEGHG<:
@1991398/1
caaaaacaacctgaacaacaagctgcaaaacataaaggagatcctgtaac
+1991398/1
CC@FFFFFHHHHHJJIJJGJJJIJJJJJJJJJIJJJJJIIJJIIJJEGII
@1992227/1
caaaaacaatgtgaattagatgctgg
+1992227/1
@C@FDDFFHFBCFHIIIEHIC<HGDH
@1993676/1
caaaaacagtgtgaattagatgctggtgcagctataccttcatctgttaa
+1993676/1
CCCFFFFFGHHFFGGFIHIGHGIJJJFGIIIIIJCDHIIJJJIJIJIIHI
@2012109/1
caaaaagggaaataaacaaggatgtaagaactatggaggaatattacaat
+2012109/1
B@@?DFFFHHHHHJJJJJJJJJIJJJJJJJJJJJJIIJIJJIJJJJIJJJ
@2012666/1
caaaaaggtgcccaacaacagcaaacgggtcgaaatgaacgtcaacaaca
+2012666/1
CCCFFFFFCFHHHJJJJJJJJJIJJJJIJDFHIIJJIJJIGHIJJJJGIJ
@2014312/1
caaaaagtgaacagctatcgatacacagtcatagatccaatcctataatt
+2014312/1
@@<DDFFA<FHHFGHGIIIFED@FHIGFEFGIGGIDGHGHEHGHIFIGIG
@2014313/1
caaaaagtgaacagctatcgatacacagtcatagatccaatcctataatt
+2014313/1
@@?D?B@AA<ABFBDA<C@<EGGEH3<EC@:<FBBH<?GHGI@BAGIGDG
@2014314/1
caaaaagtgaacagctatcgatacacagtcatagatccaatcctataatt
+2014314/1
@@@D?B@:DBAHHEHG>CEFGHEHGGG>EEGFEFHIIDGIE@DBABD<9D
@2014315/1
caaaaagtgaacagctatcgatacacagtcatagatccaatcctataatt
+2014315/1
CCCFFFFDHHHHHJJJJJJJJJJJJJJJJJJJJJJJJJJJJJJJIJJJJI
@2014384/1
caaaaagtgataatggatacaaatttgactactgt
+2014384/1
@<:;B:A=?2<D?B<FG<BGBEHEI@?AFHHIAF:
@2014385/1
caaaaagtgataatggatacaaatttgactactgtatagctttcttctct
+2014385/1
<@<BDFFDFHFHHJIIIEIHIIIGCADGIIJIICIIJCIGIEFHHJG@GI
@2028781/1
caaaaatgtcaaatcatgtcaagaccccggcgatgg
+2028781/1
CCCDFFFFHGHHFIGJJIHJGIJJIJJJJJIIJ??F
@2032613/1
caaaaatttaaacacattgcattattgatttcgaggaaataatacgaact
+2032613/1
???:?AD?DFDFFFI<CGHHIFIIIFEAHEFC@13?@FF>BFGF@B@D@A
@2032614/1
caaaaatttaaacacattgcattattgatttcgaggaaataatacgaact
+2032614/1
@@@DDDDFGHHHFIJGIJJIGJGJIEGEFFHFCCD?DGD@BDGEG;;?@F
@2032615/1
caaaaatttaaacacattgcattattgatttcgaggaaataatacgaact
+2032615/1
@C@BDFFFHHHHGIIIJJIIJJJGJIJGGHHHGEHEEIJDIGGHJJGIJI
@2032616/1
caaaaatttaaacacattgcattattgatttcgaggaaataatacgaact
+2032616/1
@C@FFFADHHHDFFDEGGIIGIIIJIEFIJJJ@HGEIJCHFDFEHH@F@G
@2032617/1
caaaaatttaaacacattgcattattgatttcgaggaaataatacgaact
+2032617/1
B1?DFFFFHHHHHJJJJIJJJIGIIIJIIJJIJJJJJJJIGIIJJJJJJJ
@2032618/1
caaaaatttaaacacattgcattattgatttcgaggaaataatacgaact
+2032618/1
B@CDDFFFHHGHHJJJIIJIJJJJJJIJJJJIJJJJJIJJIJJJJIIIGI
@2032619/1
caaaaatttaaacacattgcattattgatttcgaggaaataatacgaact
+2032619/1
CCCFFFFFHGHHHJJIJJJJJJJJJJJJJJJJJIJJJJJIJJJJJJIJJJ
@2032620/1
caaaaatttaaacacattgcattattgatttcgaggaaataatacgaact
+2032620/1
CCCFFFFFHHHHGJJIJJJJJJJJJJIHIJJJJJJJJJJJJJJJJJIJJJ
@2032621/1
caaaaatttaaacacattgcattattgatttcgaggaaataatacgaact
+2032621/1
CCCFFFFFHHHHHJIJJJIIJJJJJIJJJJJJJJJJJJJJJJJJJJIJJJ
@2032622/1
caaaaatttaaacacattgcattattgatttcgaggaaataatacgaact
+2032622/1
CCCFFFFFHHHHHJJIJJJJJIJJJJJIJJJJJIIJJJJJIJJJJJJJJJ
@2032623/1
caaaaatttaaacacattgcattattgatttcgaggaaataatacgaact
+2032623/1
CCCFFFFFHHHHHJJJJJGIIJJJJIJJJJJJJIJIJJIJJJJJIJHIJI
@2032624/1
caaaaatttaaacacattgcattattgatttcgaggaaataatacgaact
+2032624/1
CCCFFFFFHHHHHJJJJJJIJJJJJJJJJIJJJJJHJJJJJJJJJFJJIJ
@2032625/1
caaaaatttaaacacattgcattattgatttcgaggaaataatacgaact
+2032625/1
CCCFFFFFHHHHHJJJJJJJJJJJIJJJJJJJIIJJIJJJJJJJIIJIJJ
@2032626/1
caaaaatttaaacacattgcattattgatttcgaggaaataatacgaact
+2032626/1
CCCFFFFFHHHHHJJJJJJJJJJJJJJJJJJJIIJJJJJJJJIJJJJJIJ
@2036725/1
caaaacatgaccatgatgcactcggccggaccgattcagcccccaccaag
+2036725/1
CCCFFFFFHHHHHJJJJJJJJJJJIJJIGGGIIIHGIIIIIJJHFHFFF>
@2074030/1
caaaatcatgaccaaaaagtgaacagctatcgatacacagtcatagatcc
+2074030/1
@@@DDDDDHFFHDHIIIIAEHFHI@CFHCHGIIIIGIGDD?DDGIGGGIH
@2074031/1
caaaatcatgaccaaaaagtgaacagctatcgatacacagtcatagatcc
+2074031/1
CCCFFFFFHHHHHJJJJJJHHHIJJJJJJJJIIJJJJJJJJJIJIJIJIJ
@8286246/1
tattcctcgaaatcaataactcgataaaaattgttcccttttgagctatt
+8286246/1
:=?4AADBFHDDH>FEI@BEHD@FHIGGGGIIIBHHGIGIIID=D>DHH<
@15076626/1
cttctagcagctttaatgcattgtatgcagcatcatgtttactaatctgc
+15076626/1
@@@?DEADHAFFFHEHBD@GIIIFHHGIIGHIGIIA@GGIHHFGHIHCGG
@15076627/1
cttctagcagctttaatgcattgtatgcagcatcatgtttactaatctgc
+15076627/1
@@CDFBDDDFHHFIIJGGHJGIJIHJGHGIJJIJJJHHIIIGJIFIIJJG
@10347200/1
atcatctcagcctcgcgctaggtaaattaaacacggcttatcactatgat
+10347200/1
CC@FFFFFHHHHHJJJJIEHIJ?GHHGIJJJGIJJJJJJJIJJJJJJGHE
@10347681/1
atcatctctggcatttattcgagaatcacaatgaagtactgcactttcct
+10347681/1
@@1DDFFFHHHHHJJJJJJJJIIJJJJJJJJIIJJIFBGIIHIJJIJJJI
@8977880/1
ttttccgaaaaaatatcgcaatagctcaaaagggaacaatttttatcgag
+8977880/1
=@B4ADDFHHHHHJJJJJJJIJJJJJJJJJJJJIJJJJJJJJJJJJJIGI
@8977881/1
ttttccgaaaaaatatcgcaatagctcaaaagggaacaatttttgtcgag
+8977881/1
@@CDDFFFGHHHHGHHIGFIJJJJJJIJJJJIGEIIJJIJJJJJJIFIJI
@14407166/1
ctgaccatataggagttagtctggtaaaagtgtcactaggtagcttggca
+14407166/1
?:?:DEDFHHGHHHIGHIJIHGIJHEHIJJFHIIJJJIJJHJJJJJJJJJ
@10357009/1
atcattcgtcgtgtaccacatctcggatcttgctactaatattcgattcg
+10357009/1
@@@DDDDDHHHHH;:CCB33CE>HGI:CFEHBHECGDHHIIII@GFHIGG
@13730393/1
ctcaaaatcatgaccaaaaagtgaacagctatcgatacacagtcat
+13730393/1
?@<4BDEAFHFFHIIIIIIGE<<FFHIIIIGIIFDHIIIEGGBB@F
@13730394/1
ctcaaaatcatgaccaaaaagtgaacagctatcgatacacagtcat
+13730394/1
@?@7DDFFFHGHDHGJJJIGIFHGIIJ>FGCHIIIG?DFGGI<<BD
@8981844/1
ttttcttgtatcacttattgcgtctttgctttggtcactttacgcgcgaa
+8981844/1
?@@B:BDEFBFHFHHIGIJJJEGGIIIFHGIJEHFGGHIIJJIGIIII>H
@13049510/1
cgagggcatgatgagcagccgagcccttggcttccttc
+13049510/1
:=;:DD??ABF4C9CBFHGHGGEGIIBEH@B9FGA?D4
@9665263/1
aaggacttcaactttgttcagttcttgcaggagatcgctagcgaacaatc
+9665263/1
??;B1BDDDBD?DEI@AE:F@3CEEEIF@?FI1:1:C?D=DB@DDIICC3
@9665264/1
aaggacttcaactttgttcagttcttgcaggagatcgctagcgaacaatc
+9665264/1
BC@FFFFFHHHHHJJIIJJJJJJJJJJJIIHIJHIGJJIIIIJJIJIJJG
@13738934/1
ctcaaacggcgttaaaccttttacttaaggttaatgccaagttaaatggt
+13738934/1
BB@FFFFFHHHHHJJJJJJJJJJJJJJJJJIIJJJJJJJJJIJIJJJJJB
@10360116/1
atcattttctatctacccgttcgcccattttgaatagaccaaccatgatc
+10360116/1
@@8BDEEFHFDFHJJJGJGGIJJGJIIGIJJEHDDGEHIJJGHIFGIDGF
@11020657/1
caaaaagtgaacagctatcgatacacagtcatagatccaatcctataatt
+11020657/1
CCCFFFFDHHHHHIJJJJJJJJJJJJJJIIJJJJJJJIJJJJJJJJJJJJ
@11020721/1
caaaaagtgataatggatacaaatttgactactgtatagctttcttctct
+11020721/1
C@@FFFDBFAFHHDIIJIGGIIEIGEHIGGDEHHGEIIIIIJJJJGIIHE
@11020722/1
caaaaagtgataatggatacaaatttgactactgtatagctttcttctct
+11020722/1
CC@FFFFDFHHHHJJIJJJJJJJJJJJJJJIJJJJJJJJJJJJJJJJJJJ
@11020723/1
caaaaagtgataatggatacaaatttgactactgtatagctttcttctct
+11020723/1
CCCDFFFDHHHGHJJJIIJJJJJJJJJJIIIJJJIJJJIJJJJJJIIJJJ
@11020724/1
caaaaagtgataatggatacaaatttgactactgtatagctttcttctct
+11020724/1
CCCFFFFADHHHHJJJJIIIJJJIIJJJJJJJJIHEHIJJIJIJJJIIJJ
@13742903/1
ctcaaagcagattagtaaacatgatgctgcatacaatgcattaaagctgc
+13742903/1
@@1ADFDDFDDFHHEEGEHHIGGIIIGGIIIIHIIIIIIIGIGGIGIIII
@15757060/1
gagccgtcgcggcatcactcccaaatacgaactggtccaaatcgagggcg
+15757060/1
@@@FFFFFHHDHAFGHGIFHCG>FE9FE;FHEFCA@CGGIIGGHGHFFDD
@13052391/1
cgagtacctcaaaatcatgaccaaaaagtgaacagctatcgatacacag
+13052391/1
???D:BDDHFHDHE9C@F4ACGIIIIGE<CDCFGGIBGFEGCHHDGEEC
@15762248/1
gaggaataatacgagcttccatagattcaaatgaagtaaacaacatacgt
+15762248/1
@@@FFFFFHHHHHIJJJJJJJJJJIIJJJJJJJJJJHHIJJJJJJJJJJG
@9673923/1
aagggggcggcccccatcccaacagaagggg
+9673923/1
???DDDDDDDDDDII63=CD;?;;>@@>@@?
@14419375/1
ctgagaatcggtattcgggactgaaagacactaagattaccaagttgggc
+14419375/1
BC@=DFFFHHHCFIJJJJJIIJJJJJJJJJJJJJJJJJJJJJJJHHIIJJ
@15089343/1
cttctcttggtgaacacatactttattcgtcatcgctccccacgagcgtt
+15089343/1
?@:BDDBDBFCDBHFBEGCEGIIIGIIGGGHIIHIIGHIIIGH<DFAA4;
@15089546/1
cttctctttgacattgcttgtggtcacttttcgcgcaaaggtaaaatcgt
+15089546/1
@@BFFFFFHHHHFIIIIIJIGIJGHHIJJJJJJJJJJJIJJDGHIIJJIG
@14422298/1
ctgagagtctcttcgtcactcgcaaatgtagaaggcagattgttaccctc
+14422298/1
CCCFFFFFHHHHHJIGJAHIJJJJJJJJIIIJJIIJJJJJJJIJIHJJJJ
@13054212/1
cgagtgcatcatggtcatgttttgggactccatgtcgagc
+13054212/1
=@8:4ABAABBFBG?FBBEACII>EF3C@EGFFEEGFD80
@8316885/1
tccaaaccttgcaaattttcaatcatgaagcaagattttacctgaacaat
+8316885/1
@@C?DFFFHFHGHJJIJJIJIJJJJJJJIIJJIJJIJIIJJJIIJJIIGG
@13055911/1
cgataaaaaaatatcgcaatattagaaattttcaaatattcttcgctttt
+13055911/1
@@@BDFFFHHHHHJJGEIJIIIIIDHIGIIIGIFGEHHGIJJIDHGIIGG
@10369638/1
atccactttgccagtggccgtctgctacggaacaggcaaaactccgaagg
+10369638/1
CCCFFFFFHHHHHJIJJJJJJJJJJIJJJJHHIJJIIJIJIJJJJJJJJI
@15093992/1
cttctgggcttttcctgcttttttagcagctttaccattcgtcttatcga
+15093992/1
@@??DBDDABHHHCFGAF<FHIIIGEIGIIIIIFIIGGGGIIIIIGGEEH
@15093993/1
cttctgggcttttcctgcttttttagcagctttaccattcgtcttatcga
+15093993/1
@@?DDDEFGDHHHFHEHIEHJJJJHIJIJIIJFDHIIJJJIIGGHHIGGF
@9678632/1
aaggtttggaggagttgtactaatttgtttaattgaagttcgtattattt
+9678632/1
?;?DBDDFHAFFDHFHJDHHIIJJJJJFHIIJJJIJJJHIJIIJJIIIJJ
@9681101/1
aagtaatataaccttagatttcgaggcaaattgattgatttgcccagcac
+9681101/1
=?@4ADDDFFBFDFHHABIIIEBBCF@FECFGHHEBC@GFGE>BBBHHDD
@11039089/1
caaaaatttaaacacattgcattattgatttcgaggaaataatacgaact
+11039089/1
@@@DDBB?CDDF?@:<22<AFHIEHH<CHFIICGBEFIIEFIFFFFID@F
@11039090/1
caaaaatttaaacacattgcattattgatttcgaggaaataatacgaact
+11039090/1
@@@FDDDEHDFGGGIEHGIIIHIHHHIGIHII>FBGIIJIFCCAGIIJJI
@11039091/1
caaaaatttaaacacattgcattattgatttcgaggaaataatacgaact
+11039091/1
@@@FFDFFHHHHGJJIIJJJIJJIJJGGGHGGGEGGIJIJJJEGIJIIIH
@11039092/1
caaaaatttaaacacattgcattattgatttcgaggaaataatacgaact
+11039092/1
@@CFFFDFFHHGGJIJIJ<IGHIJIJJIJJGGGCGIIGIIEDBFGGEGBG
@11039093/1
caaaaatttaaacacattgcattattgatttcgaggaaataatacgaact
+11039093/1
@C@DDFFFGFHHFBGGIGII>EHIGHGAEHIHIIJJJJFAHGIIGGJGHE
@11039094/1
caaaaatttaaacacattgcattattgatttcgaggaaataatacgaact
+11039094/1
CCCFFFFFFFFFHIGDHIIIJHIHHECHIIJGJJIEIIJJIJJGGBHIIG
@11039095/1
caaaaatttaaacacattgcattattgatttcgaggaaataatacgaact
+11039095/1
CCCFFFFFHHHHGJJIJJJJJJIJJJJJJJJJJJJIJIJJJIIJIJIJJJ
@11039096/1
caaaaatttaaacacattgcattattgatttcgaggaaataatacgaact
+11039096/1
CCCFFFFFHHHHHGGIIJJJJIJJJJIGIIICFHGIGJJIAHI>GGFHIJ
@8987655/1
ttttgacttgaataaatttttaaatttaaaaatgcgtgtgtgcaggtata
+8987655/1
@@@D;=BBFD>D<EHI<GHIICHIEHIDHIIIEFEG?FDGFGGIII?FGG
@8988185/1
ttttgagctattgcgatattttttcggaaaaaagtgagtttaggatatct
+8988185/1
?B@BDDFFFHFHDGGBEGGHIJJJJJJIIJIJJGFHGICHIIIJJJJJJJ
@8988186/1
ttttgagctattgcgatattttttcggaaaaaagtgagtttaggatatct
+8988186/1
@B@DDDDFHHHHHIJJJJJJJIJJJJJIIJJIIHFHJIHGJIJJJJIJIJ
@8988187/1
ttttgagctattgcgatattttttcggaaaaaagtgagtttaggatatct
+8988187/1
BB@FDDFDHHGHHIJIIIJIJJJJJJJIJJJJJHFHIJGHHGIJGIIIJJ
@13760242/1
ctcaacaacaagctgcatggggtagacaacaaactccaccacaggaacct
+13760242/1
CCCFFFFFHHHHHJJJJJJIJJFHIIJJJJJJJIJIJJJJJGGIGEHIJI
@10377127/1
atcccattggctggctccaagagatgtgcatgtcccgcagatggccacca
+10377127/1
?:?ADFFFHHHHGJEHIHFHIHHHIG>FEEIJJJJJEIBHGHGIGIJIJC
@13766626/1
ctcaacccattacacaagacccccaaccccaacaaggaggtaaaaagaag
+13766626/1
CCCAFFFFHHHHHJJJJJJJJJJJJIJJJJJJJJJJIJJJFGIJJIJJGJ
@9690149/1
aagttaacagatgaaggtatagctgcaccagcatctaattcacactgttt
+9690149/1
@@1DDFFFHHHHHJJJJAFHIJJJJJJJIJIJJJJJIHIJJIIJJJIFHI
@15777450/1
gataaatcaaccgaatttgcaaatttgactttcactttatatattttctc
+15777450/1
;?8DDDDDABCFFBAHII4:FH<EDFC>9?FHBHDCHGIGCGHICDFDGD
@15781240/1
gataatggaaaaacccacaattcgagaaaaatcaagagatatgttgttgt
+15781240/1
@C@FFFFFHHHHHJJJIJIJJGJJJJJJIJJJJJIJJJGIIJJIIGHIID
@15110612/1
cttcttttccggaaaatgctcgaaaactcaattggcgcacattcagcagg
+15110612/1
?@@DBDDD>FBD?AGH?CFDHHEIIIDFHIIGGHIFGIGGGACHHFHIII
@15110613/1
cttcttttccggaaaatgctcgaaaactcaattggcgcacattcagcagg
+15110613/1
@@?DDEFFHHHHDHIJEHGGHJJJJJJJJIJIJJJHIFGIIIJIIJJJJJ
@9697612/1
aataaagtatgtgttcaccaagagaagaaagctatacagtagtcaaattt
+9697612/1
@@C:DEFDHHGHGIIJJJJJJJHJIIJIJJJJJJJCHGIIGGIHIFHIJJ
@13773082/1
ctcaacttgtttccgtgagttgctgaacaaatttgaaaaaaccagagacg
+13773082/1
@@<DDDDDFDHFFIBEF?B3ADFHGCGGIIEGGGIIIICFGBGGCC?FHI
@15115188/1
cttgaaagtatatgttttttatttttgtcacaggctgcatgaaattcttt
+15115188/1
B@BFFFFFFHHGHJIJJJJJJJJJJJJJJJJJJJJJJJJJJJJHJJIJJJ
@11049187/1
caaaacgctgaaaaattccgtcggcaagaagttggccgatttgcagactc
+11049187/1
C@CFFFFFHGHHHJJJIIIGGIJIIIIIJGIHII@FGGGIGIJIIIIIJJ
@13070033/1
cgatctctgatagtagatggtaactgttcaaattcctcttcctcacgagg
+13070033/1
=@14=BDDDFHHB<CBEFHICHHIGIFHIIIIGIEHDFHIIIIIGIIIII
@11052857/1
caaaactgttgcgactagcacaacaaaaaagatgg
+11052857/1
???DDDDDDDDDD81CEE;@922CBEDICDDDD<D
@10386968/1
atcctataattatccatttcctgtaattctggtttctctatagttttgtc
+10386968/1
?1=DFFFFHHHHHIJJJJJJJJJIJIJIJGJIHIIJJJIJIIIFIJJIJJ
@13778643/1
ctcaagggcacacggcaacaaaaagtgataatggatacaaatttgactac
+13778643/1
?@@DDDA7DFFFFHIDBGGHGGIGDFDFGFEFECGHGHIIIIIEEBGIHI
@13778644/1
ctcaagggcacacggcaacaaaaagtgataatggatacaaatttgactac
+13778644/1
BB8BDDFFGFHFGGJIGGGGIJIJJ?FHIJJJIJIIGIIJIJJJIGIJJJ
@15783721/1
gatagaatgaagtgaaagtcgaacgttcttctgggcttttcctgcttttt
+15783721/1
@?@DFFFFFFDHHGGIIICCFF@EAAC;?F<GEGB<FHHGEDF9<FGHHH
@9698799/1
aataaatcctgtagaatatcgtttaacttttccagcatttctcttgctgc
+9698799/1
:=14=BDDFFFF?EBDFDBFFBFE3??2CF<ACCFBCEBGBGDFFFBEDE
@15786501/1
gatatggccaagtacgccatttacaacaacccgaaagccgaactcaaaac
+15786501/1
@@@:DDBDHHHHHIIIIIIIIIIIIIIIIIIIIIIIIIIIIIIIIIIIII
@15119077/1
cttgaacgaagttgtggagagatttataagactacaagaagagagtggac
+15119077/1
@@@DFFFFHHHFHICGIAFBGFHIJIIJJGIJJJJJJJGIIJJJIGIJIJ
@8999640/1
ttttgtcatacgtttttgaggcagcaaatttctcaagggcacacggcaac
+8999640/1
?@=D=BDFHBHFBGHIIGFHIIIG7BGIIIIBGBFFHII<FGGC:<AAHE
@13077199/1
cgatgcattgaaacgcaaactgacgtttacttttcgaatgtcaaacagaa
+13077199/1
BC@FDFFEHHGHHJHIIJIJJIHGIIJJJJJJJJJJJHGIHIJJJIGIGJ
@14451735/1
ctgatagtagatggtaactgttcaaattcctcttcctcacgaggacactc
+14451735/1
BC?DFFFDFFHHHJCGHIJJJJJJJJJJJJJJJJJJIJJJJIIJJIIJJJ
@13792788/1
ctcaatcgcaacagacatctacgaacgtctacagttatcctccagttcct
+13792788/1
CCCDFFFFHHHDDIJJEIJGHHBHIIGCDFHGIGDHHJIJJGIIIFGIJF
@13792789/1
ctcaatcgcaacagacatctacgaacgtctacagttatcctccagttcct
+13792789/1
CCCFFFFFGHHHHJJJJJJJJJJJJJJFIIFIGIGHGIGJJJJDIDGEIH
@13078677/1
cgatggatgattcattaatggacacatgtaaaattgaaattaaagcggag
+13078677/1
:??44@DDHHHHHIIIGGGIJIJJJIJJCHIIJJJJJJIIJJJJJIIIGH
@15794409/1
gatctatgactgtgtatcgatagctgttcactttttggtcatgattttga
+15794409/1
=?1=BDFFHHHHHJGHJJGCHIJJGGCGGIGHIIJJIIDDHIGEHIJJID
@13795349/1
ctcaatgtcgtcgtttgacatatcgttgtcatcccacaaggtacaatact
+13795349/1
@@;DDFFFHDHHHGIGGEIGIIJIIHIIJIJGJIJJJJIJJIJIJJJJIJ
@15129050/1
cttgaataaatttttaaatttaaaaatgcgtgtgtgcaggtatatttatc
+15129050/1
B@CFFFFFHHHHHJJJJJIJIIJJJJGIIJFHFHFGIIJJBDHCIIIJGG
@8345953/1
tcccacaaggtacaatactttgttggtttcgccactccctgtatactggc
+8345953/1
CCCDFFFFHGFHHJJJJJJGJJJJJJHHGIIJJIJJJJJIIIHIJJJJJJ
@8346275/1
tcccacctttttcactcaaccatagctttctcagcgtgttt
+8346275/1
@@@FFFDFHHHGDIJIJGIIJIIIIIJJJJJJGGIJF@0?B
@8346276/1
tcccacctttttcactcaaccatagctttctcagcgtgtttaattt
+8346276/1
CCCBDDFDHHHHDHEFEEHJIIFHGIJJCGGIGGIICD6BG4?9DG
@8346408/1
tcccactaaagttaaccagacaaagcacctatcgaatcgaatattagtag
+8346408/1
@@CFFFFFGHFHHIEGGGFHHIIEFHIGIHIEIGIECHECGBG<BDG?B@
@10403593/1
atcgagggcgccatccacgagccaatcttccgctaccgcgtgttccttaa
+10403593/1
CCCFDFFFDDAF@GCEFHEAHEHGFHIGIIE<EGGIIBGAEB8@@C@CC@
@14466162/1
ctgatgggagtcttgctcggcatggaggccatttcttgagagtagagcaa
+14466162/1
BB@DDDFFFHFHHJIJIJJJJJIJJJJJIIJJJJJJJJIIJJGHIJJJJJ
@10404799/1
atcgataaaaaaatatcgcaatattagaaattttcaaatattcttcgctt
+10404799/1
1114ADDDFHHHGFHIBACEGDCHIIIGIEHDHIIIGBGHEIIIEH9F@B
@10404800/1
atcgataaaaaaatatcgcaatattagaaattttcaaatattcttcgctt
+10404800/1
BBBADFFDHHHHHIJJHIJJIJJJJJJJJIJJJJJIJJJJJJFIIJIGII
@10404801/1
atcgataaaaaaatatcgcaatattagaaattttcaaatattcttcgctt
+10404801/1
CCCDDFFFHHHHGJJIHIIIIJJJIIIJJJJJJJJJJJJJJGJIIJJGGI
@13798787/1
ctcaattggcgcacattcagcaggttttttaacagtttgaaaaccttgat
+13798787/1
=@1:B?D>FAFFDFFFI<FFBEG@1CFGFFEGAFEFDFAFFFICFEFIIF
@15137235/1
cttgaattttcttttcagcacaaatgtcttttaaaggagctacgaagtta
+15137235/1
??1BD;DDHH:C<FHGGH@FHC@GHGEEBHHGGIICBFGHIHGHGED?DF
@15139045/1
cttgacatttcgttaaagaaccacaaaatgtgacatataaaggtgaatat
+15139045/1
?B::BDFFHHHHFIIJJJJJJJJJJJJJJJIJJJIJJJJJIJIGHIJJJJ
@15139046/1
cttgacatttcgttaaagaaccacaaaatgtgacatataaaggtgaatat
+15139046/1
B@=DDFDFHHHHHIJJJGIJJJJJIJJJJJIGIJJJJJJJJJIDGHIIII
@15139047/1
cttgacatttcgttaaagaaccacaaaatgtgacatatataaaggtgaat
+15139047/1
?@@A1BD?FHF?AFGHIBCGGHIIIIIIIGFHIGIIIIIIIIIIIBGHEH
@14469510/1
ctgattaaggggtgtattctgtatttcagttaaatttaagaggcttttaa
+14469510/1
C@@FFFFFHHHH@EEGHIIJJHHIJIJJII@GIIJJJJJJJJJJJIJJJJ
@15804479/1
gatggcattcatgcagaaccgattaagaaaggggcagacaacttcatgta
+15804479/1
@<:ADFFFHHHGHIIIJJIJIGHGIJJJJJIIHGHIGGIJIIIIGIJJIJ
@11066055/1
caaaagggaacaatttttgtcgagttattgatttcgaggaataatacgaa
+11066055/1
C@@FFFFFHHHHHJJJJIJIIJJJJJJJJJJJJJJJJJJIGIJIJJJJJJ
@11066056/1
caaaagggaacaatttttgtcgagttattgatttcgaggaataatacgaa
+11066056/1
CC@FFFFFHHHHGJJJJJJIJJGIGHIJJJJJJJJJIJJJJJJJJJJIJI
@15145352/1
cttgagagtagagcaatttggcttcttcccccaaggataacctctctgtc
+15145352/1
BCBFFFFFFHHHHIJJJJJIIJJJJJJJJJJJJJJJIJIJIJJJJJJJJJ
@13092266/1
cgcaaaggtaaaatcgttctagacatactttatgctcttgacatttcgtt
+13092266/1
@@1ADDDFACFHHJIG?GGHHIGIJGGIGIJIIEIJJJJIGIGIIIJIDH
@13092267/1
cgcaaaggtaaaatcgttctagacatactttatgctcttgacatttcgtt
+13092267/1
@@<DDFFFFFHHHJJJIIGIJGIJJJHIJJJJJJIJIJJIJIJJJJJJII
@13092268/1
cgcaaaggtaaaatcgttctagacatactttatgctcttgacatttcgtt
+13092268/1
CC@FFFFFFHHHHJJJGIJJJJJJJJJJJJJJJJJJJIJJIIJJJJJJHJ
@13094749/1
cgcaaatgtagaaggcagattgttaccctccacgggtaaa
+13094749/1
B@@AFFFFDFHDHGIIJIIEHIIIIIJJIJJEIGIJ6???
@13094750/1
cgcaaatgtagaaggcagattgttaccctccacgggtaaatcctgcaagg
+13094750/1
??@BDDDD:AA?F>FHIIIGIIIIIGIIIIGHCF?D@@DBHIGIGGGIII
@13094751/1
cgcaaatgtagaaggcagattgttaccctccacgggtaaatcctgcaagg
+13094751/1
@<@:DDDDHHHHHIIIIIIIIIIIIIIIIIIIIIGIGGEHIIIIIIIIII
@13094752/1
cgcaaatgtagaaggcagattgttaccctccacgggtaaatcctgcaagg
+13094752/1
@?<;DDDFHDHFHIIJGGIGIJJIHIJJIIJIIIGIDHH>FDGHHGIGID
@13094753/1
cgcaaatgtagaaggcagattgttaccctccacgggtaaatcctgcaagg
+13094753/1
CCCFFFFFFHHHHJIIIIIJJJJJIJJJJJJJIJJIGGIIJJJJIJJHJI
@8357512/1
tcccttttgagctattgcgatattttttcggaaaaaagtgagtttaggat
+8357512/1
@@?BBDFFFFHHHIIIIIIIIIIIIIIIIIIIIGIIIIBDGIHFGIDGHI
@12398736/1
ccaggagttgctgagccgtcgcggca
+12398736/1
@@@DDDDAF?FHAFFGH>CGGG?8??
@10412619/1
atcgccaccaatgcttggtgcagctatccactttgccagtggccgtctgc
+10412619/1
?@1A;D:DH;FHDBHFBFHGGGICHHIGGGIIIIIIIBDH@GHGG?@DFC
@11080868/1
caaaatcatgaccaaaaagtgaacagctatcgatacacagtcatagatcc
+11080868/1
@<@DDDDDBFHDFHIIIIE3ACHH@EEFHIGGHCFFGGE?::99BFHII>
@8363451/1
tccgtgaagtggtccgtgccccttgcggttaccccttctgttgggatggg
+8363451/1
@C@FDDDDDCFH??FAFHEFIIECEGEG@GGGHIIAFCDGFGEGICCFAE
@12402839/1
ccaggcttgaacgaagttgtggagagatttataagactacaagaagagag
+12402839/1
???=DBDDD?DDD1AD:EC:?EBD3?:?CDEIEI4DBDDDDDDDD9?D@D
@10419781/1
atcggggataagtttatcgctgatgtggttgaaagtctcattggaactta
+10419781/1
CCCFFFFFHHHHHIJJJJJIJJJJJIIJJJJJJJJHIJJJJJJIIJJJJJ
@10419828/1
atcggggcactatataaaaaattacattcagtatcgatagataatattga
+10419828/1
@@@1?D@<?HFHB:CFFIGGHGIIDHIIA?BGBDGHGICGACGHGIIGAA
@11715299/1
cacctatcgaatcgaatattagtagcaagatccgagatgtggtacacgac
+11715299/1
@@@DDDDDFFFFF@D?CAEF<:CH@<HB3CC?FDFEE1::BB?4D?DD@A
@11715300/1
cacctatcgaatcgaatattagtagcaagatccgagatgtggtacacgac
+11715300/1
CCCDFFFFHHHHHIGIEEGHHGCFHGHIEHGIIGEHHGGGFH9BGHIIII
@11717206/1
cacctctccatattcctttatcaacattcacttctttaccggcatagcct
+11717206/1
@@@DFFBEFDDDFFGHIGFEIIJHEEGIGIFJHIIJ>C@<@GGGIIG?F>
@11720521/1
caccttacaaaataaaatacggcaaagagaagaaaggccgatagaatgaa
+11720521/1
@@@DDDDDF?FA<CCDCB:<C@GHIDHI@B?;CG?:BDB?@@BBBCC;4@
@15162825/1
cttgattttatatatctgtagttttctagatctttcgtataatcgttaac
+15162825/1
?@@D7?DDH4A?AAEBFEC@@BFIIC@EBGIIGIICD?EGFIGIGGGBFD
@11091565/1
caaaattaaatcaatatggcgactgagaggcaaacaaatgttattttatc
+11091565/1
@@@DDFFFHDDHHJJJIGCGGIHD@?CFGC;;C@GFG@CHBDGFBGIIII
@11094345/1
caaaattcgttctacatatgaaacatgtcagttatatattcacctttata
+11094345/1
@@?DDFFFHFHHFIJIGGIIIJIIGIGIJIEEHHIJIIIJICAHGHIIEI
@11094346/1
caaaattcgttctacatatgaaacatgtcagttatatattcacctttata
+11094346/1
CCCFFFFFHHHHHJJJJIJJJJIJJJJJJIJIJJJJJIJJJJJJJJJJJJ
@14486897/1
ctgcaagtgcgaatatctgtagtcgaagtgttgttgttgggtgactccag
+14486897/1
CC@?DFFDHHHHHJJJJJJJJJJJJIHIEGIIJIIIHIJJJBGGIJJIIJ
@9745237/1
aatcggtattcgggactgaaagacactaagattaccaagttgggcaacca
+9745237/1
BC@FFFBDHHHHHJIIIJJJJJJJJJJJJJJJJIIGIJJGHJIIJJJJJI
@9034575/1
aaaaaaatgtcaaaattttgcaaattatgtggcattttgacatttatgtg
+9034575/1
C@CFFFFFHFHFHJJGIJJJJJJJJJIIIIIJIJJIJJJJJJJJJJJJIJ
@14488222/1
ctgcaatcatctatactctcagggtcttcatccgattttatttcccg
+14488222/1
1:=ABDFFHHHBHGGJGHIIIIID<CGFGIJJGI=FGGIJGHGIIGI
@11097871/1
caaaatttcttttcctttttctggaagttctcgaacgaatctcggcagga
+11097871/1
CCCFFFFFGHHHHGIJJJJJJIJIJJJIIJJJJJJJJJJJJJJJJJJJJG
@11097963/1
caaaatttgacataatttgtggacataaaggaaagaaaaaaatgtcaaaa
+11097963/1
CCCFFFFFHFHHHIJJIIIJJJJJJJJJJJJIJJJJJJJJJJJIIIJJJJ
@11098916/1
caaaattttgcaaattatgtggcattttgacatttatgtgacataatttg
+11098916/1
CCCFFFFFHHHHHJJJIJIJJJJJJJJJJJJJJJJJJJHIIJJJJJJJJJ
@13110836/1
cgcagagaagatctacagcgcaaattttgtttcatattttgaacgcgttg
+13110836/1
??;D:A:3DADFHEEG@F?@EHIIGGHHHFHGGBBBHGIGDBFEHHIAHB
@10430912/1
atcgtttaacttttccagcatttctcttgctgctaattgtttcgccatct
+10430912/1
@@1DDDFFHHHHHIBDHGEHIJIJJJJIIIIJJIIIJJJJJIJDEDDBHI
@10430913/1
atcgtttaacttttccagcatttctcttgctgctaattgtttcgccatct
+10430913/1
CCCFFFFFHHHHHIJJIHJJJIJJJJJIJIJJIJJHGIIIGDIGI>DGEC
@8375923/1
tcgaataacgccaacaggttgtttcattaccgcatcacgatatctccccc
+8375923/1
@C@DFFFFFDFHHHGJIAFHGGIGGJIIJGDDGIHGIIIIIGECHHAFG@
@13112124/1
cgcagatggccaccaccattctatgaaatggaacacgaagagggactacc
+13112124/1
@@@FFFFFGFHHHIGGGIAHHIIIJGHGIJGGEHIIIIJGH@FDHGFGBG
@9751708/1
aatgaatcatccatcgtattacaatagatttctgttttagaagtctcctc
+9751708/1
CCCFFFFFGHHHHJJJHIJJJJIJJIJIJJJJJJJJJJJIIIJHIIJJJJ
@14492193/1
ctgcaccaagcattggtggcgattggtcaatgttttttcttcgatgtcca
+14492193/1
@8?DBDDDHDHFHIBG<CFGIHIIIICFHIIIHHIIIICHIIIGGGIIIG
@11102793/1
caaacacacatagtacctctccacaaaaagggaaataaacaaggatgtaa
+11102793/1
BC8DDFFFHHHHHHIIJJJJJJJJJJJJJJJIJJJIIJIJJJJJJJIHII
@9044273/1
aaaaaacttctgcccacttgaagtagattttgtgaaggagcacaacgtaa
+9044273/1
@C@DFFFFGHHHHJJGJIJJGCCHHIEGHIJJHIJIIJIGHEIGGGJFGG
@13823738/1
ctcaccttacaaaataaaatacggcaaagagaagaaaggccgatagaatg
+13823738/1
@=BDDFFFHFFHHJJJJIGJIIIGGIGGIIEFHIIGHGCCF@GG<BHFH=
@13823739/1
ctcaccttacaaaataaaatacggcaaagagaagaaaggccgatagaatg
+13823739/1
CCCFFFFFGHHHHJIJJJJJIIJJJJJJJJIIJIIJJJBFHIHJFJIJJI
@15831336/1
gcaaagtatagaggttgtacccaaacttttcggggtgcaatcttcttttc
+15831336/1
BC@FFFDDHHHHHJCGHHIJJJIJFHIJIJHIIJJDGGIIIJJJJJJJJJ
@9047400/1
aaaaaagcaggaaaagcccagaagaacgttcgactttcacttcattctat
+9047400/1
@<@A4<@BFDFAHIIBHHCC==EEHIIGGEHEIIIICGGFGGIGHHCHII
@12432173/1
ccatcagccaatttttctggtttgccgaattttgctgtttctggttcgag
+12432173/1
@@1ABDEFGFHHHIEHGE9BHDHDHII@ECDGI@@DBFIIEGGG9DFBFD
@8382882/1
tcggctgctcatcatgccctcgagtacctcaaaatcatgaccaaaaag
+8382882/1
CCCFFFFDBDDFDGGGEHHEEAFGCDDE?EFHIJ<BBDDGGG>GIII:
@8383456/1
tcggtagatttccgtgaagtggtccgtgccccttgcggttaccccttctg
+8383456/1
@@@DDDDDDBHADHGHBH>:CBHHHHFA<@CFDFDGIIHDF3BFFAFFG;
@8384013/1
tcggttctgcatgaatgccatctgggcccggggctctgtgatttcttagt
+8384013/1
BBCDBDDFGGHHHJJIJJJIJJJJIIIJJIJJIGAG@G<FACHHGCCAF=
@9050279/1
aaaaaagtgagtttaggatatcttacgttctggcaacatcgacagatacc
+9050279/1
??14BDDDDDDDDIIIIEEIEIIIIIIEEEIIIIIIIIIEDIIIIIIEEE
@9050280/1
aaaaaagtgagtttaggatatcttacgttctggcaacatcgacagatacc
+9050280/1
@C;DDFFDHHHHHJIJJJJIJJJJJJJJJJJJIJJIJJJJJIJJJJJJJI
@11740109/1
cacgattcataaaagtaatataaccttagatttcgaggcaaattgattga
+11740109/1
@@1BDDFFHGHGHIHFGEJJJJIIIJIJJJIJJIJJIDIIHIGIJJJJJG
@11740110/1
cacgattcataaaagtaatataaccttagatttcgaggcaaattgattga
+11740110/1
B@@FDFFFHHHHHJJEHIJJJJJJJJJJJIJJJIIJIJIJJGJJJGJIIH
@11740111/1
cacgattcataaaagtaatataaccttagatttcgaggcaaattgattga
+11740111/1
CCCFFFFFHHHHHJJFHHIJJJJJJJJJJJJJJJJJHIIJJJJJJIJJJH
@9051388/1
aaaaaagtttatttatcatacacaggtaaacagttgtacagtagaggata
+9051388/1
CC?DFFFDHHHHHJJJJJJJJJJJJJHHHIJJJJJJJJJJJIIJJJJJIJ
@15177395/1
cttgcggttaccccttctgttgggatgggggccg
+15177395/1
BCBFFFFFHHHHHJIJJGHHIJJJIJJJJJJJIF
@15177396/1
cttgcggttaccccttctgttgggatgggggccgcccccc
+15177396/1
@C@DDFFDHHDHHJEIJIJJIIGIEGIIJJIIIA;@AEDA
@15177397/1
cttgcggttaccccttctgttgggatgggggccgcccccctccc
+15177397/1
@@:DDFFAFFFHHJEHIEGHGGJJFEHGIJJIIB4;EEE<;8?B
@15178830/1
cttgctactaatattcgattcgatagg
+15178830/1
@@@BAADDDH?BADFG@9CFH?HIJ6A
@11743027/1
cacgcatttttaaatttaaaaatttattcaagtcaaaaataatatgtaaa
+11743027/1
@@@FFFFFHHHHGJJJJJJJJIIJIJJJGIIIEGIGAFGIIJIJJDGHHH
@12436310/1
ccatctgcgggacatgcacatctcttggagccagccaatgggattgccca
+12436310/1
=?<4=BDDFHHAHEGGB>BFFGEGFIAHDFEHHGGIGIGGHI==FH@FHC
@11745651/1
cacgctgagaaagctatggttgagtgaaaaaggtgggaaatgttgactgt
+11745651/1
CC@FFFFFHHHHHJIIIEGHHIGIHHIJJJIHJCDHIIGHGHIIJIIJJI
@14512091/1
ctgccagcttctacacatgaccaaagaattagatgattaccttcaaccaa
+14512091/1
@B@1BDFFGGGHHIIJIJIJJJJJJJJIIJJJJIJJJJIJIIJJJJJJJJ
@11118772/1
caaacggcgttaaaccttttacttaaggttaatgccaagttaaatggtac
+11118772/1
@@@DAD;DAFFFFFII@BEFIIIIIIEEGGFIDGFFIEEFIIIFFFE8BD
@15183442/1
cttgcttcatgattgaaaatttgcaaggtttggaggagttgtactaattt
+15183442/1
@CCFFFFFFHHFFHEHIJJEIJJJIHIJFHHGIGIIBGFGGHIJJJJJJI
@9763784/1
aatgtgtttaaatttttgtcgagtcaaaagcgaagaatatttgaaaattt
+9763784/1
@?;DDBDDH?FDFGGGG<CDCGA9<CFH>D>EGHGIICEADGHEAABBFG
@13130421/1
cgccaattgagttttcgagcattttccggaaaagaagattg
+13130421/1
@@@DD?DDHGHHDGIBBHAFGHGEHGD@@FGEIIFE3?DDB
@13130422/1
cgccaattgagttttcgagcattttccggaaaagaagattgcaccccg
+13130422/1
@@<DDDDDDBB:CGIFD;C@1AFHIEHEI@FFICFF;B?FDD>FFII:
@13130423/1
cgccaattgagttttcgagcattttccggaaaagaagattgcaccccgaa
+13130423/1
?@;DD@DD><D<DDG:@:EGHCFBECHCBHGII@GG9D@D>FFD>BFFHI
@13130424/1
cgccaattgagttttcgagcattttccggaaaagaagattgcaccccgaa
+13130424/1
?@<A1=B?<DAA4CAAGEH>6FHGHGGGDGIGID?DC>B0?FFHIIIIIF
@13130425/1
cgccaattgagttttcgagcattttccggaaaagaagattgcaccccgaa
+13130425/1
@7;DDDEFHFHCFIJGBFGGFGHJJJIHIIIJJIJJHGIJEIJJJJJJGG
@13130426/1
cgccaattgagttttcgagcattttccggaaaagaagattgcaccccgaa
+13130426/1
@@<DDDBDHHFAFGGIIFGE<FCHGHIEBFHIIIIHCEHGDGHIIIIBFE
@13130427/1
cgccaattgagttttcgagcattttccggaaaagaagattgcaccccgaa
+13130427/1
@@@DDDBD>CBBFHG>@1?A1EFHHGI?FFFHG;BD9D4B@DF?D=@FB8
@13130428/1
cgccaattgagttttcgagcattttccggaaaagaagattgcaccccgaa
+13130428/1
@@@DDDDDDBF2AFHFHBA@@@HHGEHGIGIIGB=D;BFHDCBEHIIE6A
@13130429/1
cgccaattgagttttcgagcattttccggaaaagaagattgcaccccgaa
+13130429/1
BC@DDFFFHHHDHIJIJJJIJJJJJJJJJJJJJJIJIJJIIJIIJJJJJH
@13130430/1
cgccaattgagttttcgagcattttccggaaaagaagattgcaccccgaa
+13130430/1
CCCFFFFFGHHFHIJIGIIIIJIJJJJJJJJJJIIJIJJJJIJJJJJJJJ
@15188088/1
cttggaactcgaaccagaaacagcaaaattcggcaaaccagaaaaa
+15188088/1
@@@DDDDDDFFDDHGB:CHEH?9ABG;BGI?B8:D??DHIICD8=8
@15188089/1
cttggaactcgaaccagaaacagcaaaattcggcaaaccagaaaaattgg
+15188089/1
@BCFFDDFFHHHGJJJJJIIJJIIJGIJJIFIJIJJJJJIJJIJJIIJIJ
@12445159/1
ccattaatgaatcatccatcgtattacaatagatttctgttttagaagtc
+12445159/1
CC@FFFFFHHHHHJJJJJJJJIJJJJJJJJJJJJJJJIJJJJJJJJIJII
@10448294/1
atctgcgggacatgcacatctcttggagccagccaatgggattgcccatc
+10448294/1
::B44BDDHDHHGIJIGIJIJJJJJIIJJJJJIJIJIJJJIJJJJJIJJJ
@10449008/1
atctgctttgagcaaccagtaccagttgcttccactccggctactcttac
+10449008/1
BC<DFFFFHHHHHJJJJJJIHIJJJIJIJJJJJJIJJJIJJJJJJJJIJJ
@10452254/1
atctgttgcaccgagtgaacatgtgacatagaaaatacgtaagttgctca
+10452254/1
B@B=ADDFHHHHGJIDGEHIJIGIGGIJJIIJIGJJJGGDHGGGIGGGIH
@15842561/1
gcaagactcccgtcagcgtcctccaggagttgctgagccgtcgcgg
+15842561/1
CCCFFFFFHHHDCGBF@@<FG@BFGFHCGCF>DAEFHEIIBDHGAE
@14523977/1
ctgccttctacatttgcgagtgacgaagagactctcagcttcaacgccaa
+14523977/1
=:1BB?D>FFFDCBDHBHII1FDF?B:G@CC;DGG>F?0?FEFHAAH665
@14523978/1
ctgccttctacatttgcgagtgacgaagagactctcagcttcaacgccaa
+14523978/1
CCCFFFFFGHHHGJJJJJJJGHJIJJJJJIIJIJJJJJIJJJJJJBFIBH
@13135668/1
cgccatattgatttaattttgacatgttagaatgccctattgaaaacctt
+13135668/1
@@7DBBDDHD?FHICHCIIGGGEEHIFHIECH@EHHIGIGH@HGIIGHAH
@13135669/1
cgccatattgatttaattttgacatgttagaatgccctattgaaaacctt
+13135669/1
@@@DDFDFHADDHHGIJIJJIFEHIGDHIIGIGIIIJIGHIIIIJIJJII
@14525275/1
ctgcctttcgtgtggtagtccctcttcgtgttccatttcatagaatggtg
+14525275/1
CCCFFFFFHHHHFHIEHIHGIJJIIIJJGH?GAHAFGI@DHBCEH@FHBG
@13138031/1
cgccattctcttggctagcttctttgacttgccagtgccaatttcgcgga
+13138031/1
CCCFFFFFFDHHBHGEHGECHGGIJCHHGIEHHEHEHGHFHGIJGGHBHA
@11130559/1
caaacttttcggggtgcaatcttcttttccggaaaatgctcgaaaactca
+11130559/1
@@@DDFFFHHHHHJ?CDHIIIJJJIJJJIJIJGGIIGIGJIGIGIIJJIG
@11130560/1
caaacttttcggggtgcaatcttcttttccggaaaatgctcgaaaactca
+11130560/1
@@CDDDDFDDAC:F11<CG9CFGD>FGDGH=DBEHI@DEHGGEE?ADH7=
@11130561/1
caaacttttcggggtgcaatcttcttttccggaaaatgctcgaaaactca
+11130561/1
CCCFFFFFHGHHHI8@AEHGIEHGHHIIHHEIBHHIGHIGHHIIIICDHG
@14532798/1
ctgcgggacatgcacatctcttggagcc
+14532798/1
@?;A?@@D?AAF?GB<9AA?EGF@3:9C
@11142538/1
caaagacgcaataagtgatacaagaaaatatacagactaaagaaacgctc
+11142538/1
@@;DDFFDGHHHHJIBEBFHHIJIIJJJIIJJJJJJJIJJJIIJJJJJJJ
@11142539/1
caaagacgcaataagtgatacaagaaaatatacagactaaagaaacgctc
+11142539/1
BC@;DDFFHHHHHJJHHJJJJIJJIJGIJJJJJJJJJIJJJJIJJGIJHI
@12457268/1
cccaaacttttcggggtgcaatcttcttttccggaaaatgctcgaaaact
+12457268/1
?<@DD?ADHDHDA<<:8@EDFBAHF9DHGICG60D??BHICG>;A@GHHD
@15214134/1
cttggcgttgaagctgagagtctcttcgtcattcgcaaatgtagaaggca
+15214134/1
B@BBDDFDHHHHGJJJIJIGHHIJJJIIGHJIIJIJJIJJJGGIIJJJIJ
@11143878/1
caaagactgaaattgagaaaaaatgaacatggaatgtaagaacattttcg
+11143878/1
CC@FFFFFHBD?BGBCEDIHIIGEGCGHIEG@HCHHIHGEHIGHHIBHIE
@11144621/1
caaagagaagaaaggccgatagaatgaagtgaaagtcgaacgttcttctg
+11144621/1
@7:BDDDDHFHHHIIIIIIIIIIIIIIIIHHIFIIHIIHIIIHIIIIIII
@11144622/1
caaagagaagaaaggccgatagaatgaagtgaaagtcgaacgttcttctg
+11144622/1
CC@FFFFDHHHHHJJJIJJJIJJJJIJJJIGIJJJHGIJJJJJJJJJJJI
@11144667/1
caaagagaaggatagcaactaattttacaagctatactttgcatagaatt
+11144667/1
@BC;DDFFHHHHGGIGIJIJIGIIJJJJJJJIIJJJIJJJIJIIIJGEHG
@15851956/1
gcaatcttcttttccggaaaatgctcgaaaactcaattggcgcacattca
+15851956/1
@@7D?DDFFFHHHBGGIGIIIIFIIIIIIIIGHGIHIICEGIIIGIIIII
@15852949/1
gcaatgtcaaagagaaggatagcaactaattttacaagctatactttgca
+15852949/1
CC@FFDEDHB?BFHBAEGHGIGEIGIGIJJJIIEHIIJDIIJIEHGGGI@
@15222190/1
cttggggcagacaaacagctccacaacagcaacatcaaactgttccccca
+15222190/1
@@@???D:CDFHFIIIIGHGHIGIIGGEHGGIIIGGGGEGCBFBGIGIGG
@15859589/1
gcacattcagcaggtttttaaacagtttgaaaaccttgataaatggaacg
+15859589/1
@@@DDEFFHHHFHI;GHIJJIIJJJEHIJJJJJJJ@HEGHIIJJGGGHID
@15859907/1
gcacatttagctgcggtacacttggcaatacggtaattgcgtccaatccc
+15859907/1
CC<DFFFFHHHHHJJJCGGIIJJJJJJJJJJICCFHIIIJJHHIIJGGJJ
@9792394/1
aatttaaccgaaatatagaatacaccccttaatcagctacaacagtcaac
+9792394/1
@@@FFFFFHHHHHJJJJEIIIJJEIIIIJJJIJJJIJIIJJJJJJHIIJJ
@14548864/1
ctgctcttaacattttgtcaaaaattgagaaacttaaagtaaaaatacca
+14548864/1
CC@FFFFFHHHHHJJJJGIIJIJJJJIJJJJIJJJJJJJIHIJJJJJJJJ
@9794322/1
aatttatcgtatccatctaacagtctggttaattctccctccggatcgtg
+9794322/1
B@BDFFFFHHHHHJJJJJJJJJJIJJJJIHGHJJJJJJJJJJJJJJJJII
@9100598/1
aaaaagatggcgaaacaattagcagcaagagaaatgctggaaaagttaaa
+9100598/1
@<@DDFFFGHHHHJJJIJJIJJIGIGHEGIJJJJGGIJIGIGIJJJIGJH
@9100599/1
aaaaagatggcgaaacaattagcagcaagagaaatgctggaaaagttaaa
+9100599/1
@B;BDDDFHHHHHJJIJJJJIIGIJJJJIDHIJJJIJIJJIJJJJBFHIJ
@8423939/1
tgaaaaccttgataaatggaacgaaattaaacacgctgagaaagctatgg
+8423939/1
@@@DFFDFHGFHHGIIHCHIIGIIJJJJJJIIIIIJJIGIJJJIJJJJJJ
@8423940/1
tgaaaaccttgataaatggaacgaaattaaacacgctgagaaagctatgg
+8423940/1
@@@DFFFFDHDDDFHJGDGGHIHIJJJJJJIGGGGIJIIJFJJIIJIJJJ
@8424636/1
tgaaaagcgagcttcatgatcccctgaagaatatatcttgaagaactatt
+8424636/1
@C@FFFFFHHGHHJJJJFHIIJJJJJJJJJIJJJJJJJJJJJIFHIJJJJ
@9802078/1
aatttttatcgagttattgatttcgaggaataatacgaacttccat
+9802078/1
???BDFFDFHHFHHGGBHIGHHIHHHIFGHIIIIIIJIIJGIJJIJ
@13162177/1
cgcgaaattggcactggcaagtcaaagaagctagccaagagaatggcggc
+13162177/1
@@@DFFFFHHHHGJJJJIJIIHHIJJJJJIJGIGIJJIJFEHJIJIJJJH
@15873626/1
gcagactctcagcttcaacgccaaggacttcaactttgttcagttcttgc
+15873626/1
CC@DFFFFHHHHFIJIIJIEGHIJIGIIIGIIGIIJ@GIGGHGIJIIEDD
@9107221/1
aaaaagtgaacagctatcgatacacagtcatagatccaatcctataatta
+9107221/1
@@?DFFDDHDHHGIJIJJJJJJIIIEEEGGIIIGEGIJDHEHIGIGIIIJ
@8430546/1
tgaacacatactttattcgtcatcgctccccacgagcgtttctttagtct
+8430546/1
@@@BBDDDDHHHHIG<EFHFGIIIGIIIIIIGIGEADG@GH@=CH47=@;
@14565637/1
ctgcttgtgaatctgattgtgaactggaagaaagttgcgctccttcctct
+14565637/1
@C@DFFFDFHHHHIIIIJIFIHIJJIJGIIGIGIHIIFJDHIJDHHHGGG
@12478941/1
cccaatctagccactcttatacgcagtggtctcaatcgcaacagacatct
+12478941/1
@@@ADDFFHBAFFGIJGHHIIIHIEIEG>:CGHGGIIIBGGIGGGGGGIC
@14567704/1
ctgctttgagcaaccagtaccagttgcttccactccggctactcttactc
+14567704/1
CCCFFFFFHHHHHJJIJHIIJJJJJJJJJJJJIIJJJJJJJJJJJJJJJJ
@8432463/1
tgaacgcgttgagtcaaaattatccccaatatagttatatcaaagccaat
+8432463/1
CC@FFFFFHHHHHHIJFHHIIJJJJJJJJJJJJJIGIJJJJIJJJJIIIJ
@15248436/1
cttgtagtcttataaatctctccacaacttcgttcaagcctggtgac
+15248436/1
:?14AB?BFHFDFGGBHEHGHIJIEHIIJIIGHHHEHGGGGHI9DGC
@14569780/1
ctgcttttttagcagctttaccattcgtcttatcgatgcattgaaacgca
+14569780/1
@?8?BDDDHH???B@@EGI<FH@EHGG9EHI9DFEHHHGEEHCGHI@FFG
@9808609/1
acaaaatctacttcaagtgggcagaagttttttccataagccagtcggag
+9808609/1
@C<DFFDFHHHGFJJJIHEGIIJIJGIHHIGJGHGEIIEDGGHIJJJIHA
@15250446/1
cttgtatcacttattgcgtctttgctttggtcactttacgcgcgaaaacc
+15250446/1
@@@DDDDAHHGHHIJGHE@GHIIIJJJJEHGGGIIJIIIIJJJIFHGEEH
@13169718/1
cgcgcgtaaagtgaccaaagcaaagacgcaataagtgat
+13169718/1
?@<DDDDDFHFFFIGIIIIFGIGG>BGG>EHGIHIIGDI
@13169719/1
cgcgcgtaaagtgaccaaagcaaagacgcaataagtgatacaagaaaata
+13169719/1
@@@?DDDDFDHHBGIIF;?EGCEA11C?G:DG@DH99BGEH<<BG;===F
@13169720/1
cgcgcgtaaagtgaccaaagcaaagacgcaataagtgatacaagaaaata
+13169720/1
CCCFFFDDHHGFHGHIIJIIIJJJGJIJJJJHHIGBFIJHIJJJJJJJJJ
@13170950/1
cgcggaagcggtatgcagattggtgaagcagaacaaccattctgtacaat
+13170950/1
C@@FFFFFHHHFAGIIIJGHIJJJJIJIJIJJJJIJJIJJJJJJIJIIIJ
@11799444/1
cagaaaaggagttgctctgccaacaagcagtgaagaaaccaaacgcgcca
+11799444/1
BB@FDDFFHGHHHJIJIIIJIIIIJJJIIJIIJJIIIJJIGFFHIIIJJJ
@13172352/1
cgcggcatcactcccaaatacgaactggtccaaatcgagggcgccatcca
+13172352/1
B@@A?DFDHHHHHJJIJJIJJJIGIJJJGHIIJGIIJHIJJJJIHFHHFF
@9115812/1
aaaaatattaggaatccactacaaggttttcaatagggcattctaacatg
+9115812/1
@@@7DDDDHDDHHIIJJGIJJIJGIICFFGIIIJJIECDGIIHJGIGDII
@11185256/1
caaagtttcacagttccacaaaacgctgaaaaattccgtcggcaagaagt
+11185256/1
@8?:DDDDFFFFFIIIIIIIIIIIIIIIIIIIIIIIIIFFIIIIIIIIIF
@9812718/1
acaaatttgactactgtatagctttcttctcttggtgaacacatacttta
+9812718/1
BB@FFFFFHHHHHJJJFHJJJJJJJJJJJJJJJIIHJJIJJJJJJJJJJJ
@15882191/1
gcaggatttacccgtggagggtaacaatctgccttctacatttgcgagtg
+15882191/1
@@CFFFFFHHHHHJEHIBGIJCFFIJJJJIJFIJIIIJJIIJIJIIIJ@A
@15882192/1
gcaggatttacccgtggagggtaacaatctgccttctacatttgcgagtg
+15882192/1
C@@ADFFFHGDHHHEHIFGIG?E>D>GHIIIHBHIIIIIIIIGIIIGIBH
@15882193/1
gcaggatttacccgtggagggtaacaatctgccttctacatttgcgagtg
+15882193/1
CCCFFFFFHHHHHJGHIJJJJGHGIJJJJIJJJJIJJJJJJJJIIJIJFH
@15882962/1
gcaggtatatttatcacatcattcgtcgt
+15882962/1
@@@DDAB:AAFF>@EB@FCFIF4A?:CF@
@9120984/1
aaaaatgtcaaatcatgtcaaaaccccggcgatggttcttcaagagctgg
+9120984/1
CCCFFFFBFHHHHJJJIGHIIIHIIJIJIJFGHGG?CECGEHIGGGIIGI
@9120985/1
aaaaatgtcaaatcatgtcaagaccccggcgatgg
+9120985/1
?81D;DDA?F<F??EBF<EEE>C;<A?G8E?FGEA
@9120986/1
aaaaatgtcaaatcatgtcaagaccccggcgatgg
+9120986/1
CCCFFFFFHHGHHIJGGHGIIIGIDGIIIJGFDDD
@11187407/1
caaataaatgctcccttttcacaatataataaatacatatcatatcatcg
+11187407/1
B@@DDDDFHDDHHIGHGGGIIIJJIIIIJJJJJIJGGIIJIJCIJIJJII
@8441686/1
tgaagttcgtattatttcctcgaaatcaataatgcaatgtgtttaaattt
+8441686/1
?@71ADDDBFDFHBHII@HHGA@FGCG@HIHI<CFFGIG:CCDFAHIGII
@10497662/1
atgattttgaggtactcgagggcatgatgagcagccgagcccttggcttc
+10497662/1
??8ADEFFHHHHDHHJJJIGIIIIFIIIIIIJIGIIJJIJFIJJJJJJJJ
@10497663/1
atgattttgaggtactcgagggcatgatgagcagccgagcccttggcttc
+10497663/1
@@<BDDDDDHF><CDGGEI?@DEH>8EE>GCBDAFHGGAEHHBFFEHEAE
@10498048/1
atgcaaagtatagaggttgtacccaaacttttcggggtgcaatcttcttt
+10498048/1
BC;DFFFFCFHHHIJJGHIHIJJJJJJJJJJJJJIGI?FFAFGIGIJEIJ
@13178477/1
cgcgtccagatgtttttctcgttttctagaatatcttcgacagtcatgga
+13178477/1
@<<DDFFFHGHGAFGHIEHAGIJJGHEGHHIGGIJJIG@DGIIJIHIIJG
@11190009/1
caaatacaacgaaggtctggcaaccgccttgaaaggcagattggtcagca
+11190009/1
@@1DDDFFHHGHHIJGGIJIIGGIHHJJJGICHIIEIIHHGIICHIJJIG
@13180613/1
cgcgtgttccttaacaacgatctggtggccaccggaaccggaagatcgaa
+13180613/1
@@@DDDDEHGHHHJJJJGGGIJJIIFFHIJEIJJIIJIJJJIJIJIJJHH
@9124863/1
aaaaattccgtcggcaagaagttggccgatttgcagactctcagcttcaa
+9124863/1
@?@DFA?D?HHHAFG>G?BGBFGIGGII@@DGDBFD<BFEGDC=FFC7CH
@11191974/1
caaatacctaatttcatatacgtattatacattccaaacatacaagcaac
+11191974/1
?@@D1BDDHHFHD<CADGEHIFIIIIIEHIFHIIHGFGHHEHGG9CDACG
@11192568/1
caaatacgaactggtccaaatcgagggcgccatccacgagccaatcttcc
+11192568/1
CCCFFFFFHHHGHJFHIIGIJIJIIGIIJJIIGGIIIJJIIIJJJHHHHG
@11815313/1
cagaaatatactgtaatacgatggatgattcattaatggacacatgtaaa
+11815313/1
C@<DFDFFHHHHHIJJIJJJJBEGIEEIGHIJIGIJGHEGGIIGGGHIII
@11815725/1
cagaaatatttaatgttattcaatccggaagcttcacctaataactatct
+11815725/1
@CCFFFFFHHHHHJJJJJJJJJJJJJIJJJJJJJJJIJJJIJJJJJIJJJ
@8444981/1
tgaatgtaattttttatatagtgccccgatg
+8444981/1
@@;ADDBDHDHHHJJFGGIGCA@EHIJI???
@12496752/1
cccacctttttcactcaaccatagctttctcagcgt
+12496752/1
??@D7DDDHDFFHBH?;ACGEE@F3?<CAAC4CF:1
@12496753/1
cccacctttttcactcaaccatagctttctcagcgtg
+12496753/1
@;@ADDDDHHHHHIIIIIIIIIIIIIIIIIIHIIIHH
@12496754/1
cccacctttttcactcaaccatagctttctcagcgtg
+12496754/1
BCCFFFFFHHHHHIJGJGGIJJJJGIJJIJJIGHID?
@12496755/1
cccacctttttcactcaaccatagctttctcagcgtgtttaa
+12496755/1
@@@FADBDHFDDFBFHIICGGGHGJIJJJCHGEHI?C:BG?D
@12496756/1
cccacctttttcactcaaccatagctttctcagcgtgtttaatttcgttc
+12496756/1
B@8ADDFFHHHHHJJJJJJJJJJJJJJJJJJJJJJFF?DG>F<FI<??GB
@12496757/1
cccacctttttcactcaaccatagctttctcagcgtgtttaatttcgttc
+12496757/1
CCCDFFFFHHHGHJJJJIJIJJIJJJIDHIJIIJJHIIGHGIIJJGJIJJ
@15267726/1
cttgtggtcacttttcgcgcaaaggtaaaatcgttctagacatactttat
+15267726/1
=BBF4=BDHHHHHJJJJJIGIJIJJGIIJIIJJIIIJJJIJJJJJJJJJJ
@15268300/1
cttgtgtaatgggttgaggctgaacctcaggtggattgagctgttgagtt
+15268300/1
??<BDDDDDBDHHCEGEFBEHHHGGIGGGED?GGADFGGGGIIIGIEHFG
@13870437/1
ctcagcctcgcgctaggtaaattaaacacggcttatcactatgatgttga
+13870437/1
CCCFFDFFHHHHHHHIICFHHJGIJIHGDHBGIEFGEEEEHIGB@FIGG@
@15894903/1
gcatgtcccgcagatggccaccaccattctatgaaatggaacacgaagag
+15894903/1
?B@=BDFFHGHGHJIJJJJJJJJJJIJJJJJJJIJJJJJJJJIJJIJJJJ
@9131105/1
aaaaatttatagttttttgcatttttattcggcttattgtaatattcctc
+9131105/1
CCCFFFFFHHHHHJJJJJJJJJJJJJJJJJIIIIJJJJJJJJJJIJJJIJ
@13873279/1
ctcagcttcaacgccaaggacttcaactttgttcagttcttgcagg
+13873279/1
?@@7BD;DBFFF1<<@F=?CFGIIIIIFIIIFAGIEGIIFF>GEED
@13873280/1
ctcagcttcaacgccaaggacttcaactttgttcagttcttgcagg
+13873280/1
@;=?DEDFHGHHFGJJJIJIJJJJJJJJJJJJJJJJGIHIIIIJJB
@13873281/1
ctcagcttcaacgccaaggacttcaactttgttcagttcttgcagg
+13873281/1
@C@AADDEFFHH@EGFFHICCHGGIGGHHIIHHDGIGIIGIIIIGG
@13873872/1
ctcagctttaaattcgtagtctactcttttttcgtcgacaataaactccg
+13873872/1
CC@FFFFFHGHHHIIJFGGFHHIJJIJJJJIJDEHIBDGEHIIJJJJJJI
@11824499/1
cagaacgtaagatatcctaaactcacttttttccgaaaaaatatcgcaat
+11824499/1
@<=DD;:=CFB?FFHHGHIIIGBEH3CEHIIIDBD?DDHI:CFGGE=CFH
@12503141/1
cccagacaggagatcatcgaagatttggagaatat
+12503141/1
@@;DDDDDHB3CBFHIIICHE@FDH<>BGBFEGHH
@12507262/1
cccagatggcattcatgcagaaccgattaagaaag
+12507262/1
@8?AD?D?F?FD?CF>:?EHIF;?@:11?11??:0
@8449946/1
tgacactaagaaatcacagagccccgggcccagatggcattcatgcagaa
+8449946/1
B@<4=DDFHFHHHGIIJJJIHGIJJGBHGIJIJGDGIJJIIJIIJJHFCF
@8452350/1
tgacattgcttgtggtcacttttcgcgcaaagg
+8452350/1
@@<?DEFFHFHDCEG@GBCHHIIIGHAA8CFDG
@14597507/1
ctggaatgtttccgcttttgccactttgttccttcttatccgaacagaag
+14597507/1
@@?1DDDDFHHHFEEGGIIFIGHIIIHIHHGIIAHIIIGGIIGAFIIIEE
@9140845/1
aaaacatctggacgcgttcgacaccagctgaactgt
+9140845/1
@@@FDFFFHAADDFGG@C;EHGIIBEHE<?D9BDB?
@15286158/1
ctttaaaggttttcacggccggtgggtcatttataccgttaaccttataa
+15286158/1
BBCDDFFFHFHHHGIIIIJJJI0:DG0??FIIIGFFH<7BDFHIGIGGEI
@13204009/1
cggaaacaagttgagaaatcctttagttttccttttttattcggtataac
+13204009/1
@?1?DDDDFHDFFGHIGAEEEDEH<CFHHHHIIGIGEIHGGIIGI=GHEE
@15901179/1
gccaaacacacatagtacctctccacaaaaagggaaataaacaaggatgt
+15901179/1
@@@DDDFFGDFHGJJAEHIJIJJJIJJIIJJIIJIJIIIHIIIIGIIJID
@15290234/1
ctttaacgaaatgtcaagagcataaagtatgtctagaacgattttacctt
+15290234/1
@@@DDDB:DFA?<E<<<<4ACA<FCGICE<F:CCB?BE<F88?DDGGIGB
@11847665/1
cagacaacttcatgtacaaatacctcaccttacaaaataaaatacggcaa
+11847665/1
@@@FFF?DFFBDAHCCEGHIIEFHGHGIIIGHIIGICCGIH@FHIGHIIF
@11847666/1
cagacaacttcatgtacaaatacctcaccttacaaattgaaatacggcaa
+11847666/1
CCCDFFFFHHHHHGFGIJJJJJJJIJJJJJJJJJJJJJIJJIJJIJJIII
@8465164/1
tgaggaagtaacggcagcactattgacactaagaaatcacagagccccgg
+8465164/1
@C@FFFFDDFHHHIIFID;FHHIIDEH>GAFHHHIIFH>BD<;3BGHI:A
@13211328/1
cggaaccggaagatcgaagaaagacgccaaacattcggcagccaagaact
+13211328/1
@C@FDFFFHHGGHBHIIJGJJJIJGGDHIJJJJJJJJJIJGGHIJGHHDE
@13219994/1
cggaatttcaacacatgacaagcgatggtgaactgcctttcgtgtggtag
+13219994/1
@@C<DDFFFHHHFIGGIGGEGGGIIIJJBHGIJJJIIIJJJJGI@BF?B<
@11854600/1
cagacccagaaaattcggccgtagttcgatacgcttcaccaacaagttgg
+11854600/1
@@@D?BDDDBHFFHFIGEG@D@EECG@@FFHIIIDHE<DCEBDHH<=@=7
@15915272/1
gccaatcttccgctaccgcgtgttccttaacaacgatctggtggccaccg
+15915272/1
CCCFFFFFHGHHGBIIJGGB@D@FAGFHIIJJJGDGIJ>DFFGHGGAFH8
@10518887/1
atggcattcatgcagaaccgattaagaaaggggcagacaacttcatgtac
+10518887/1
@=@BDFDFHHHHFGIJJJJIHHIJIIJJEIGIIJJJIJIJJJJFIJIHII
@10518888/1
atggcattcatgcagaaccgattaagaaaggggcagacaacttcatgtac
+10518888/1
CCCFFFFFHHHHHJJJJJJJGHIJJJJJJJIJIIJJJJJJJJJJJJIGII
@9847035/1
accacatctcggatcttgctactaatattcgattcgataggtgctttgtc
+9847035/1
CC@DFFFFHHHHDHIJIJJJJIJJJJJJJJJJJJJJJJIJJGHIIIJJII
@9847036/1
accacatctcggatcttgctactaatattcgattctataggtgctttgtc
+9847036/1
@;?DFDFFHHGHHGHIJJJJIGIJGIJJJJJGJJJ9DFGIIFHGEHIJII
@11231039/1
caaatttctcaagggcacacggcaacaaaaagtgataatggatacaaatt
+11231039/1
CC@DFFFFHGFDHIIIIIIJJJJBHIJJJJJJGGHGIBHIJFGEHIIGGI
@11231392/1
caaatttgaaaaaaccagagacgattttgtcgaagatctctgtgaga
+11231392/1
@@@DDFDDHHHHHIEGGEGHIIGGAFHEGC<DBGFHIIJIIJGIIGI
@11231533/1
caaatttgactactgtatagctttcttctcttggtgaacacatactttat
+11231533/1
@@@BDFFDHFHDFHGAFGG>EHHIGIIGEHIIGFDGHIHBHGCGIIIGHD
@11231534/1
caaatttgactactgtatagctttcttctcttggtgaacacatactttat
+11231534/1
@@CFDFFFHHHHHJIHHGGHGJJJIJJJJJIJFIEHIJJIJIIJJIJJJJ
@8473322/1
tgatgaaataaaaaatattattaagatggcaatagaatttcttaa
+8473322/1
@<@BDDDFA?FHHJEGFGHIJGJJIDIGGDDHIHGHGGGGIIIHG
@15301529/1
ctttaatttcaattttacatgtgtccattaatgaatcatccatcgtatta
+15301529/1
:11=BDDFHHHHHJJJIHIJJIHJJJJJJJJJJJJJJJIJJJJJJIJJJJ
@11868291/1
cagagatcgaatgtgtgcagaatcagcactgaatcaaaaaattctccatc
+11868291/1
?@@DDDDDHBFDHBGHBFDHIJGHGJCHGIEGHGEBGIIGAGCHHIGIIH
@11868292/1
cagagatcgaatgtgtgcagaatcagcactgaatcaaaaaattctccatc
+11868292/1
@@@DD3D?:1?FFIBFE<IDEEHEFH>HEGFC<BGDGFFA@DFFII<F8B
@11868293/1
cagagatcgaatgtgtgcagaatcagcactgaatcaaaaaattctccatc
+11868293/1
@C<BDFFDHHHHHBFFGEGGGIGJCHGHIGEGHJBGGFIGIIEGIIJJJJ
@11868552/1
cagagatcttcgacaaaatcgtctctggttttttcaaatttgttcagcaa
+11868552/1
@@@DDDDDA?BFHEEHF;F9@<AF>FA>11CCFH@BABFFEHGGG@FGFG
@8477458/1
tgatgtgataaatatacctgcacacacgcatttttaaatttaaaaattta
+8477458/1
BC@FBBDEHHHHHJJJJJGIJJJIJJJJJJJJJJJJJJIJJHJJJIJJJJ
@11239775/1
caacaacaacaacccacttggggcagacaaacagctccacaacagcaaca
+11239775/1
@@@FDFFFHHHDHJJIJJJIFGHFGGIJJJGIIDHGHIJJIJJJIJJJII
@11240048/1
caacaacaacctggaacgagacaacagcaccctggtcctccacaacagca
+11240048/1
C?@FFFFFHHHHHJJJJJJJJJJJJJIIJJJJIJIGGIJJJJIJJIJJIJ
@12538084/1
cccattttgaatagaccaaccatgatcatgggcgctgacgtcactcatcc
+12538084/1
@CCDFFFFDDFDHBHGI>ABGFHGBHHCFHEIGGHIGEIHIICFHIIIIG
@15304470/1
ctttaccattcgtcttatcgatgcattgaaaacacaaactgacgtttact
+15304470/1
@CCFFDFFHHGFHGIIDHGIEHIIIIIIIIIIIICHIIIIIIIIFHGIII
@15305397/1
ctttacgcgcgaaaaccattatgttttactaatttttcaataaaatacac
+15305397/1
@@@DBDDDHGGAFIIGHHIJGIGEIHIHFHIIIJIJJFIIHHIJJJGIJJ
@8481452/1
tgcaaagtatagaggttgtacccaaacttttcggggtgc
+8481452/1
@@@=DF>=CFHHHCGEGDA>BHG>GHHEIICGDH?@6:;
@8481453/1
tgcaaagtatagaggttgtacccaaacttttcggggtgcaatcttctttt
+8481453/1
@@7?DDD:DFFFBEBEEEEFIIIIIIIIIIIIIIIIFGFIIFIFFFFIIE
@8481454/1
tgcaaagtatagaggttgtacccaaacttttcggggtgcaatcttctttt
+8481454/1
@@@1DDDDDHHDHDE<AEHFCFHGIGGIIGHIIGHI@FCHIIGGHIIIII
@8481455/1
tgcaaagtatagaggttgtacccaaacttttcggggtgcaatcttctttt
+8481455/1
@@@BDFD?FADDBGGFHBFFIEHICHEHEHIIIIII:?;FG8BB>88=BF
@8481456/1
tgcaaagtatagaggttgtacccaaacttttcggggtgcaatcttctttt
+8481456/1
@@@FFFDDFDHFBHI?EF8AEHHIJJJIJJIJIJJJ?DFCHHIHJJIIGJ
@11242066/1
caacaacacttcgactacagatattcgcacttgcagtcccaatatcaaac
+11242066/1
@<;BDDDDHHHHHIIIIIIIIIIIIIIIIIIIIIIIIIIIIIIIIIIIII
@14629140/1
ctggatctcttggtcggaaaagtaacgcccgaacaagccaatcagaccaa
+14629140/1
BC<DDFFFHHHHHGIIIGIIIJHHIJJJJIJIJJJIIIIIJIIJIJJIJH
@15313837/1
ctttagtgggaaggtttaggtatttgtggtatctgtcgatgttgccagaa
+15313837/1
@@@DDDADFHDHGIAFHEBEFHIHIGHIIEHHGIIGHIHIIGHAFFHIDD
@11242514/1
caacaacagcaaacgggtcgaaatgaacgtcaacaacaaagttccccacc
+11242514/1
CC@FFFFFHHHHHJJIIHGGIIJJIJIJJGHIJEGHHIJJE=FHIJJIGJ
@12554294/1
ccccatcccaacagaaggggtaaccgcaaggggcacggaccacttcacgg
+12554294/1
CCCFFFFFHHHHHIDGIEGE@CGHIJJIIJIJJGIIIGIIJJIJHHHHHF
@15316988/1
ctttatcgggttctgctaagtggtaagtagagggtaagccacttaagcac
+15316988/1
@@@DDFFFHACFHIIJJJJIHGGAFDHEFHIIJIFGHIJJJIIICEEHGI
@15919977/1
gccacatcttgtgagccgccattctcttggctagcttctttgactt
+15919977/1
@@@DBDDDFHD?FHEIEIII8ECE?BGHE@?D3:9BG9@BD99??B
@15919978/1
gccacatcttgtgagccgccattctcttggctagcttctttgacttgcca
+15919978/1
@<@ADADAHFBH?:CGGEGD@?EAHIBH@@CF:?@B?BDFFH4BFHCABG
@8484560/1
tgcaagccatgacccatgcgtcgtatttccctaaccaccttacagattgt
+8484560/1
C@@FFEFFGHHHHJJIGIIIGHIIJIJJJJJJJJJJIJJJJIJJJIJJJI
@13241343/1
cggagttttgcctgttacgtagcagacggccactggcaaagtggata
+13241343/1
@@@?DDDDHAFH?BBGDF;:FG?BDGGAHGG:F?DGDFGIB9DF89B
@13241344/1
cggagttttgcctgttccgtagcagacggccactggc
+13241344/1
@@@;DADDF?DF<<<C:E8<AF=BHC9?C?D?D9?F9
@13241345/1
cggagttttgcctgttccgtagcagacggccactggcaaagtggatagct
+13241345/1
@<@DFDFFHHHHHJGGIJJJJGIJIIIJJJJGJJJJIIJEGBDHGIGIII
@13241346/1
cggagttttgcctgttccgtagcagacggccactggcaaagtggatagct
+13241346/1
@@C1B=DEHFHHGGFGEGGEGGGIIGIEIBHAHEFHGIIIE?DFCHFEBD
@13241347/1
cggagttttgcctgttccgtagcagacggccactggcaaagtggatagct
+13241347/1
@C@DDADFHFHHDIHIGHECGIIIIDHGGGG:GBEIGEIJIBFHBCHBC@
@8487278/1
tgcacatctcttggagccagccaatgggattgcccatcactttgtcatcg
+8487278/1
==?DDFFB?FHFHBBEEECFFGIIGGEH<GEEHFHBBGHII@GHGHGDH>
@15920498/1
gccaccaccattctatgaaatggaacacgaagagggactaccacacgaaa
+15920498/1
@CCFFFFFGFHHHIIJJJJJJJJJJJJJJIIIJGJIIGIGIHJJJJGEIF
@12558489/1
cccccatcccaacagaaggggtaaccgcaaggggcacggaccacttcacg
+12558489/1
@@@7BDDDDF>B?<ACFBGIE<CF93DDFBFIIIFIEEFFABEEAF>=?;
@14637336/1
ctggatttctcagaaattcgaataaatt
+14637336/1
@;?B?DDDA?AB?AFG9A43:F3?ED:F
@15923415/1
gccacttttaaatgttgatgttgctcataaaccgtttcctaaagctatac
+15923415/1
@C@BADEFHHGDHIEEFAI@IGG@FFHHFHIIGGIIIE<FH@DG@BG@BB
@15923989/1
gccagaacgtaagatatcctaaactcacttttttccgaaaaaatatcgca
+15923989/1
@@@=DFFFFDFFFHJJCFGHHBEGHGGJJGHIJGIGIEGGGIJJGIJFGG
@13246309/1
cggatggacaatttgaacaagttacaagtgccgaagtacgagctattcga
+13246309/1
BC@FFFFFHGHHHJIJJGIJJHHJJJJIEHHIIJJJDFGIIJJJJJJJJG
@15926295/1
gccagatcgataaaaaaatatcgcaatattagaaattttcaaatattctt
+15926295/1
@@@?DFFFHHHHHJJJJJIIJBHIIIIJJJJFIJIIJJIJGJHIJJIGII
@15926296/1
gccagatcgataaaaaaatatcgcaatattagaaattttcaaatattctt
+15926296/1
@@@BDEEFGGFFGJJIJEGGHIJIGGIIIJGIJIGGHJGGHIGJJJIJJJ
@8491410/1
tgcagctataccttcatctgttaacttcgtagctcctttaaaagacattt
+8491410/1
@@CADDDFGGHHHJGGIGEBEIDIHHJGGBGGGCEHDHGGHIJJHGGGIJ
@15322087/1
ctttattcgtcatcgctccccacgag
+15322087/1
@@@FBDDDDDFHHHGGEGHIIEHD1?
@15322088/1
ctttattcgtcatcgctccccacgagcgtttcttt
+15322088/1
11BA4=ADFFFHHJGGDHIIIIJEDEAF@DH@9BF
@15322089/1
ctttattcgtcatcgctccccacgagcgtttctttagtctgt
+15322089/1
=@@FAADDH?FFDHGIGIIJJCFHHIGA:BD>DHBB4?D@CD
@11254214/1
caacaagctgcaaaacataaaggagatcctgtaacacaaagttctcaaca
+11254214/1
@@@FFBEFDHHHGJJIJJJIJIJJJIJJJIEFGIIIIJIFGGEIGHIGGE
@14639866/1
ctggcaacatcgacagataccacaaatacctaaaccttcccactaaagtt
+14639866/1
@@CFFFFFHDHGDIIIJJJIJIJIGIIJJJJJIIJJIGHHIJJJIIIIJI
@14640791/1
ctggcaataaagaaaggctttcaatcaccacattatgaaattactcatag
+14640791/1
?B@7DFFFHFHGFGIIGHIHIIJJJJJIGIJJJIJJIIHIIJGGIJIJJJ
@13248664/1
cggattttatcaatcggccattcgaggc
+13248664/1
@@@BDDFFADDBFDBFHGHEEIHCHGI0
@13250041/1
cggcaacaaaaagtgataatggatacaaatttgactactgtatagctttc
+13250041/1
C@CFFFFFHGHFDCGCFEHGIGGBCGGIIEGIEFGIGIJH?GHIGIJJJI
@13250042/1
cggcaacaaaaagtgataatggatacaaatttgactactgtatagctttc
+13250042/1
CCCFFFFFHHHGHAFHHIJJJIJJIIJJJJJIJJJJJJJJJJGIJJJJJI
@10537620/1
atgtgataaatatacctgcacacacgcatttttaaatttaaaaatttatt
+10537620/1
@CCFFFFFHHFHHJJJJJJJJJJGIJDGIJJJIJJJIIHHIJJIGDHIIG
@12564706/1
ccccggcgatggttcttcaagagctggcaataaagaaaggctttcaatca
+12564706/1
=?1=A?::@FF>DG9BFGFGED3DG>?GFFFFDFCDFIACA7@C@@FFFI
@12564754/1
ccccgggcccagatggcattcatgcagaaccgattaagaaaggggcagac
+12564754/1
CCCDFDADFHACACGH<>FFAGFHIGFHEEH:ADHEHIBGGCHIIGGH?E
@15936353/1
gccatattgatttaattttgacatgttagaatgccctattgaaaaccttg
+15936353/1
@@@DDBD;CDHHFIIIIIICHGIHGDEHGIIIIIIIIIIIIGGIIGIIII
@9868107/1
acctctctaacgtctttatagaatgtcaatgttattctaaaaagaagact
+9868107/1
B@@DDDFDHHHHHHIGIIJJJIGIIHGIIIJHJIIJJJJJGGGIGIJJJI
@11891587/1
cagatcgttgctaaggaacacgcggtagcggaagattggctc
+11891587/1
@<@DFFFFHHHHFGIGJIJIIJIIIFHIIJJGGIIJJFJJJI
@9871422/1
acgaaaggcagttcaccatcgcttgtcatgtgttgaaattccgcgaaatt
+9871422/1
@@@DFFFFHHHHHJJJJIIJJJJJIGIJJJIIJIIJJGJIJJIIIJJJJJ
@10542508/1
atgttggtccgccacactgtagagaattcacttatgaatgtggcataggt
+10542508/1
CCCFFFFDHHHHHJJGJJJIHJHHIJJJJJJJJJJJJIJJIJJIGIIJJF
@15938124/1
gccatctgcgggacatgcacatctcttggagccagccaatgggattgccc
+15938124/1
=?<DDDFDFHFDDGIIBGG>CEFGIGGFGEECHIEHIIGHGDHFFBGGII
@11897101/1
cagatgttggtccgccacactgtagagaattcacttatgaatgtggcata
+11897101/1
B@7BDEFEFFHHHIJIIGIJJJDIGIHEGGIIHGGHIIIJIIIDDHIIIG
@11275649/1
caacagatccgtaagctatccagctccgacgtactatgcccatttagctg
+11275649/1
CCCFFDFEHHGBHHHJGIHGHIIJIIJJJJGDGHIJCAFH9DDDHHIHHG
@12575530/1
cccgaacaaaccaatcagaccaacggaacgcccggagcggc
+12575530/1
CCCFFFFFHHHHHJJJJIIJJJJJJJJIJHIJJEGBGGGGB
@12575577/1
cccgaacaagccaatcagaccaacggaacgcccggagcggctgatatcac
+12575577/1
@C;BDFFFHHHHHJJJJIJJJJJJJJJIJJJJJIIGIIJHHBB>9>;>;;
@11276152/1
caacagcaacatcaaactgttcccccacaacagactggtcccccacaaca
+11276152/1
CCCFFFFFHHHHHJJJJJJHIJJJJJJJJJJJJIJJJJFFHJJJJIJJJJ
@9880993/1
acggaatctgtctagttctgccttcgagagcttcttcgagaccgtacaag
+9880993/1
???DDDDDDFDFFHBCHEHFEHEHIJBGGHIJGHDHEHIIIGEHGGCHGI
@10552551/1
attaaacacgctgagaaagctatggttgagtgaaaaaggtgggaaatgtt
+10552551/1
:B14ADFFHHHHHIJIJJJJJJIJIHHEHIDHIJJJJJJBFHGIIGIJFH
@12577592/1
cccgaataccgattctcagccgagctgcccagtttagtggccaa
+12577592/1
<@@FFFFFHGHHHBGIIIBHGHGIEHHIGDDGHHGHE<?D@F<D
@11904856/1
cagcaacaacatgatggaggtcagagggagggtcctgcccccgccgaaat
+11904856/1
@@@7BDDFHHHGHEHIIIEIJJEIIJEEHGED?BGEGCAEGIGIGABEC?
@9884342/1
acggttcaagtagctgaagtaaaagtgtgctccattggtttatcctctac
+9884342/1
=?@14=BDHHFHGJJJJJIHJIJJJEHHHIJJJJJJJGHIJJJJJJJIJI
@11283469/1
caacatatctcttgatttttctcgaattgtgggtttttccattatctagt
+11283469/1
BC@BDFFFHHHGHJIJJJJJJJJJGGIJJHHIIFGHIJIJJJJJJJIIJC
@15348763/1
ctttcgtataatcgttaacactgcctgtagtttgatattgggactgcaag
+15348763/1
4:?D==2=?CFDHECFFH@FEFHHGFGDFHGHIEAGGIIGIIIIIIIIII
@15348764/1
ctttcgtataatcgttaacactgcctgtagtttgatattgggactgcaag
+15348764/1
@@@DBDBDF:CACFAFEG<H>@CHGEEACDFHGBH@AGGDGIGHICGIIG
@15348765/1
ctttcgtataatcgttaacactgcctgtagtttgatattgggactgcaag
+15348765/1
@@BFDDBDHHHHHJHIFHGHIIIIIGHHHIIIIJIJJJJJJJJJJJJJJI
@12595582/1
cccgggcccagatggcattcatgcagaaccgattaagaaaggggcagaca
+12595582/1
@@@?=DADHDBFD?BFB?F>HGIIIHEIIADDAAFDDHIICF7@F<55=A
@9224984/1
aaaatatcgcaatagctcaaaagggaacaatttttgtcgagttattgatt
+9224984/1
@C@DDFFFDHFHHGGIIJJGJDIGEGHIIHGIIIJIICHIFHIJI@CB@F
@11915919/1
cagcactattgacactaagaaatcacagagccccgg
+11915919/1
@@@7DDDDFD<:DGGI@BFIIIIFFGIAF3CFEEAB
@11915920/1
cagcactattgacactaagaaatcacagagccccgggcccagatggcatt
+11915920/1
@@@DFFFFGHDHHGHGJBBHHIGGGIJGEGHIEHGJEIIIEG8BHGGEIE
@11919637/1
cagcaggttttttaacagtttgaaaaccttgataaatggaacgaaattaa
+11919637/1
=?<DDFDDHHHGHJJGGHHHGGIIJIIJIJJJIJIJJJIGGGJIDIIJII
@11919638/1
cagcaggttttttaacagtttgaaaaccttgataaatggaacgaaattaa
+11919638/1
C@@DFFFDHFHHHJJJIJHHGIJJJJJJGIJGIIIIIIHIJIJJJIJJJJ
@11919639/1
cagcaggttttttaacagtttgaaaaccttgataaatggaacgaaattaa
+11919639/1
C@@FFFFBFHHHHIJHGIHHHIIJJJJJJJJIJJJJJJIJJJJJJJJJJJ
@15953983/1
gccctattgaaaaccttgtagtggattcctaatattttttagtgaacctc
+15953983/1
CCCFFFFFHHHHHJJJJJJJJHIJEHHIJIJJIIIIJJJJIIHGIGJJJI
@15355229/1
ctttcttcgatcttccggttccggtggccaccagatcgttgttaaggaac
+15355229/1
=@@=ADDEFDHHFIGIGG@FGIGH?FGGICHIEDGEHGGHCFHHIHIEGE
@15355230/1
ctttcttcgatcttccggttccggtggccaccagatcgttgttaaggaac
+15355230/1
?@1A=DDFFDHGFGGI<GEGGIIIFEGBEBFHCDGCGEHHCGG8C>GEHI
@15355610/1
ctttcttctcttggtgaacacatactttattcgtcatcgctccccacgag
+15355610/1
:1?B=BDDFA8?<?C@:CEH;;<FFBHHC9?A??::?C;CDEFEAGGIAF
@15355611/1
ctttcttctcttggtgaacacatactttattcgtcatcgctccccacgag
+15355611/1
=?@D;;DDBFBFDH:A4CAFED@CDEHIEHIFHGGHDBAHEHGHIGDDF<
@14665218/1
ctggctccaagagatgtgcatgtcccgcagatggccaccaccattctatg
+14665218/1
@CCFDFFFHHDGDIJIJJIIJJJJIJIJJIJIIGIJJIJIJJIJJIGIJI
@14665219/1
ctggctccaagagatgtgcatgtcccgcagatggccaccaccattctatg
+14665219/1
CCCDFFFFHGHHGFGGEGHIIIHIJJJJGIIFIJFIGGHGGHAHIIJIHB
@11925070/1
cagcatttctcttgctgctaattgtttcgccatcttttttgttgtgctag
+11925070/1
CCCFFFFFHHHHHIJJJJJJJJIJJJJJJJJGGHGIJJJJIHIGHGIIID
@15362929/1
ctttgacattgcttgtggtcacttttcgcgcaaa
+15362929/1
?@?B?BDDFHAHDHEAFHEHEEEHIIIGF:81?D
@15362930/1
ctttgacattgcttgtggtcacttttcgcgcaaaggtaaaatcgttctag
+15362930/1
@@@BDFFFHH?FHHECEFBHIEGIIGHIIGGFHIJIGGGIIJ>FFGGIGE
@15362931/1
ctttgacattgcttgtggtcacttttcgcgcaaaggtaaaatcgttctag
+15362931/1
CCCFFFFFHHHHHJIGIJIIJJJJJJJJJJJJIJJJDGGIJJJJHIIJJH
@9247387/1
aaaattcgttctacatatgaaacatgtcagttatatattcacctttatat
+9247387/1
CC@FFFFFHHHHHJJJJJJJJJJJJJHIJJJIJIJJIIIJIIIJJJJJIJ
@9247570/1
aaaattctgactagcgattcttctgtcttctcacagagatcttcgacaaa
+9247570/1
CCCFFFFFHHHHHJJIIIIJJJJJIIIJJIJJJJGIJIGIIJJJJIHGHI
@11929934/1
cagcccgttccgccacagcaacaacctcgagcgagacaacagcagtctgc
+11929934/1
@@@<DFFDHHHHGJJJGIEHIJJJJJJJFBEHGIJIJIHJHDHIHCEHFH
@13269334/1
cggcaagaagttggccgatttgcagactctcagcttcaacgccaaggact
+13269334/1
B@@FFFFFHGCFHIJJJFHIJIJIJJJJJIIHGIJJJJJJGIIGIIIJIJ
@8522950/1
tgctggttgcccaacttggtaatcttagtgtctttcagtcccgaataccg
+8522950/1
@@@DDFDDHDFHFID9FBGHIGICFDHHHGE?DHHGIGGG@FG@GGE@B6
@15964580/1
gccgatttaggttgttgtggtacatctccatgtggacccatttgctttgg
+15964580/1
@<@DFDFDHGHFFIGEBC?FCFDHGIIGBGGCFEGHIIIIIGIIIIGIGE
@15964733/1
gccgatttgcagactctcagcttcaacgccaaggacttcaactttgttca
+15964733/1
BC@DDDFFHHHHGIJIIIJJJJIJJIJJJJJIJGGIJJJJIJJJJJIIJJ
@8524128/1
tgcttcatgtacttgccgaaaacttccaaatctcgcctatcaagaggtct
+8524128/1
BB<=BDFFHHHHHJIJJIJJJIJJIIHIIIJJJIJIIJJJJJII@HHBFD
@15965216/1
gccgcagctaaatgggcatagtacgtcggagctggatagcttacggatct
+15965216/1
@@1BDDFFHHHHHJJJGIJJJDHIJIJJIHIIJIIAFIGGJIJJFIF<BG
@9250509/1
aaaatttatagtttagtaatttagctgtaaaatatggatataaaacc
+9250509/1
@CC<DDEAHDBADGDEGHGGHIIIEGDHIIGHIIIGHIIGCHFHIII
@9250511/1
aaaatttatagttttttgcatttttattcggcttattgtaatattcctcc
+9250511/1
@C;DDDFFHHHHHIIIIDEFECHHI?HHHIIEEE>DGFGDDBFDD@EGGH
@9250751/1
aaaatttcaaattgttcaggtaaaatcttgcttcatgattgaaaatttgc
+9250751/1
@;8=DDDDFFDFFIFGIIIIEFEHEFEFIFFEEHHIFEFIICFFIEFI>F
@9251224/1
aaaatttctaatattgcgatatttttttatcgatctggcttcaatgtttg
+9251224/1
CCCFFFFFHHHHHJIIJIJIIHJJIJJJJJJJIGIIJJJIIIHIJIIIJ@
@14009388/1
ctcccctgttcttaaataaagtgtactttattgaaaaattagtaaaacat
+14009388/1
CCCFFFEDFHHHHGJJIIJJGFHHJJJJJIJJIIJJJJIJJJHIJJJJJG
@11942086/1
cagcgttttgtggaactgtgaaactttgtgggactgctggttgcccaact
+11942086/1
CCCFFFFFHGFHHHHIJIHIJJJJJJJJIJJJIJJJJJJJIJJJJIHIJJ
@12624885/1
ccctggcttccttcggagttttgcctgttccgtagcagacggccactggc
+12624885/1
=@@ADDFBFFF<FHGJCGEDFHEHIJIGGIIA?FECHHHEHGIJEHDGDH
@9269452/1
aaacaagttgagaaatcctttagttttccttttttattcggtataacttg
+9269452/1
@C@?DFFDHAFFFHIGGEFIIIIDEFGGIGGHEIGIIIGIIBFGGIIIII
@12627379/1
cccttaatcagctacaacagtcaacatttcccacctttttcactcaacca
+12627379/1
?@@ADDDFHHFHHGIJJJJCEFHGHEGIGIIIJJJJIJJJJJIJJGIJFG
@12627380/1
cccttaatcagctacaacagtcaacatttcccacctttttcactcaacca
+12627380/1
@1?DFFFFHHHHHJJJJIJGHGHIJJJJIJJIJJGIIIIJJIJJJJJIJJ
@15375248/1
ctttgcatcaaataaatgctcccttttcacaatataata
+15375248/1
@@@DD4=4CAC?AEBC:CA?CBD>FBF<E9<<A?:??BE
@15375249/1
ctttgcatcaaataaatgctcccttttcacaatataataaatacatatca
+15375249/1
@B@DBDFFHHHHGIIJGIJGHIIJJJJIIJJJJIJJIIJJJJJJJJJJII
@13279943/1
cggcattttacaaagcgcaacctgtgatagagtttatgtgcgaagtcctg
+13279943/1
CCCFFFFFHGHHHIJIJJIGIGHJGHIJJIEI?FHGGIGGIJJJIFHIIJ
@14692671/1
ctgggcttttcctgcttttttagcagctttaccattcgtcttatcgatgc
+14692671/1
?1;BDDFFHHDFFBDHHIIGIGGI9?EHIG>FEG?@FF@GFHDAA?FH>D
@14692672/1
ctgggcttttcctgcttttttagcagctttaccattcgtcttatcgatgc
+14692672/1
@@@DADD?F?42<:AACEHHAEEIIEFFIEFEEGIE<??DFGFEGEFFIF
@14692673/1
ctgggcttttcctgcttttttagcagctttaccattcgtcttatcgatgc
+14692673/1
@@@FDFFFHHGHHJJIJJJIJIEIIGIJJIIJJIGIJJIJJEEIIGGJGI
@14692674/1
ctgggcttttcctgcttttttagcagctttaccattcgtcttatcgatgc
+14692674/1
@@CFFFFFHHHHGCFGIIJJJIIJJJJGIJIJGHIGIIHIIJIIJIJJIJ
@14692675/1
ctgggcttttcctgcttttttagcagctttaccattcgtcttatcgatgc
+14692675/1
BBCFFFFFHHHHHJIJJJJIJIJJJIJJJJJJIJJJIIFGHGIJJJGGII
@14692676/1
ctgggcttttcctgcttttttagcagctttaccattcgtcttatcgatgc
+14692676/1
BCBDFFFFHHGHHIGGGIIJIHIIIJIJJJJJJIJJJJIJCGGIIJIIHH
@14692677/1
ctgggcttttcctgcttttttagcagctttaccattcgtcttatcgatgc
+14692677/1
CC@FFFFFHHHHHJIJJJJJJJJJJJJJJJJJJJJJJJJIJJGIIJGIJJ
@14692678/1
ctgggcttttcctgcttttttagcagctttaccattcgtcttatcgatgc
+14692678/1
CCCFFFFFHHHHHEE>GEHIIGGHEHIIIIIIIGGIIIHGIIGGGGIIII
@12630654/1
cccttggcttccttcggagttttgcctgttccgtagcagacggccactgg
+12630654/1
@@@ADDEDFGGHBHGGIEGCFHIGGHHGCHIJJJJJI>GGGIFFHEHCCH
@15975546/1
gccgttacttcctcaagcgctggtaacgctttatcgggttctgctaagtg
+15975546/1
@CCDFFFFHHHHHJJIIJIIJJJFGHIJJJJJJJJGFGIHIJJJJIGIHH
@15975547/1
gccgttacttcctcaagcgctggtaacgctttatcgggttctgctaagtg
+15975547/1
CCCFFFFFHHHHHJJJIIJJJJICEGGIIIIIJIJIHGIIIJJIJIJJFH
@15382917/1
ctttggcattgcttgtggtcacttttcgcgcaaaggtaaaatcgttctag
+15382917/1
::14=DDDHHHFHIGEGIEEHIJJJJIIJFD:FH@G0?FHH??BBFAFC@
@12632790/1
cccttttgagctattgcgatattttttcggaaaaaag
+12632790/1
?;?DDDD;D7DDDAE4ACDFE8AACC?D:DAD6?D@6
@12632791/1
cccttttgagctattgcgatattttttcggaaaaaagtgagtttaggata
+12632791/1
@?@DDBD;=CFF:A?EEAFD@@HDHIIAGAAF@GF@FFBCFFFIFECEFC
@12632792/1
cccttttgagctattgcgatattttttcggaaaaaagtgagtttaggata
+12632792/1
@@@:BDFFHHHDHIIIGIIJJJJJJJJJJJIJJJJJJHIIJEHIJJJIJJ
@12632793/1
cccttttgagctattgcgatattttttcggaaaaaagtgagtttaggata
+12632793/1
BB@DDDFFGHGGHJJJJJIJJJJJJJJJJJJJJJJJJHHFHCEGHJIIIJ
@11316781/1
caacctctatactttgcatcaaataaatgctcccttttcacaatataata
+11316781/1
@@@DDDDFDFDCFBGHG@?CADCEH?<FBCF@CFHGEGHCFHHIGCEIII
@8537979/1
tggacacgcatattacacatccatttatgcaggacttctatctagtttcc
+8537979/1
CC@FFFFFHHHGHJJJJIIJJIJFIJJJIJIJJIJJJJJJIJJIEBHIJJ
@9921862/1
agaaagtaaagttacaccagttgaagaaatacaaacaaatgataaagata
+9921862/1
B@B1DDDDHHHHHJJIJJJJIJIJJJJJIIIJJJJJJJJJJIJJJJJJJI
@9287298/1
aaacatgtcagttatatattcacctttatatatgtcacattttgtggttc
+9287298/1
@@@DFDDBFHHHGDGGGEFIIJHGGGIGGHGCDECFHIJFG@FHDHHHIJ
@9287299/1
aaacatgtcagttatatattcacctttatatgtcacattttgtggttctt
+9287299/1
@@@DD?DDHFF?CHIIIIC?FIEHIGIGICEC@CFHH@FHGIHGIIGE<G
@9922478/1
agaaagtgtgcacgatgcatttgtttattcagatttacagcaattcccta
+9922478/1
CCCFFFDEFHHHHJJJJJJJJJJJJJJJJJJJJJJJJJIIJJJIIIJJII
@13297406/1
cggctcacaagatgtggcaatccttgcaggatttacccgtggagggtaac
+13297406/1
@@1BDDDDFHHH<?ABGIIIIIIIIIIGGEGIGGIIIIIGIBGHGICCHI
@13297407/1
cggctcacaagatgtggcaatccttgcaggatttacccgtggagggtaac
+13297407/1
@@@DDFFFBHHHGIDGIIIIIGIIGIIIIIIIIIIIGIIDGIEHIFCDFG
@11957739/1
cagctttaatgcattgtatgcagcatcatgtttactaatctgctttgagc
+11957739/1
CC@FFFFFGDHHHGGGIGIIIGEIFIJIJIIEIJIGIEEHJJJIDHIJIE
@14020645/1
ctcccttttcacaatataataaatacatatcatatcatcggggcactata
+14020645/1
@@C;DDFFHHHHHJJEHGIIIJJJJJJJJJJJJJJIIIJIHIJFIIIIIE
@14021768/1
ctccgaaggaagccaagggctcggctgctcatcatgccctcgagtacctc
+14021768/1
@C;DDFFFHHGHGGIIJJJJJJGJJJEGEFDHHGIB>FHBB6;;8@CH9=
@9296206/1
aaaccattatgttttactaatttttcaataaagtacactttatttaagaa
+9296206/1
@@<DFFFFFHHHHJJJJJIIJJJJJJIIIIIGIFHHHIGJJJJJJJJIJI
@9296207/1
aaaccattatgttttactaatttttcaataaagtacactttatttaagaa
+9296207/1
@C@FFFD;FHHACFHIIIHHGIIGIIIGIIIEGHFHIIIIIIIIIIIIIG
@11327411/1
caacgatctggtggccaccggaaccggaagatcgaagaaagacgccaaac
+11327411/1
@@@DDDDFHHHHDIII@DHGIHIIIJIGIJIJJJGGIJJJIJJIJHHHFF
@11327412/1
caacgatctggtggccaccggaaccggaagatcgaagaaagacgccaaac
+11327412/1
@C@FFDFFHHHHHJJJHIJIJIJIJJJJIJJIJJIIJGGIJJJJJHHHFF
@15406285/1
cttttaaaatttaacgtttagcagtcttctttttagaataacattgacat
+15406285/1
BB@DDFFFHHHHHJJIFHJIIJJJHJJJJJJJJJJJJJIJJIJJJIJJJJ
@9306880/1
aaacgctgaaaaattccgtcggcaagaagttggccgatttgcagactctc
+9306880/1
C@CFFFDFHHHHHHIJIJHIIIIEIJGIHFGGGGGGGGGGIIIJJGHICE
@14716440/1
ctggtactggttgctcaaagcagattagtaaacatgatgctgcatacaat
+14716440/1
@CCFDFFFHHHHHJJJJJJJJJJIJJJJIIJJJJJJJJJJIJJJJJIJJJ
@14716441/1
ctggtactggttgctcaaagcagattagtaaacatgatgctgcatacaat
+14716441/1
B?BDDFFFHHHHHJJJJJJJJIJJJJIJEHIJJJJIJIJJIJJJJJIJJJ
@10599259/1
attacacaagacccccaaccccaacaaggagg
+10599259/1
@@?DDDDFFHFDDEGHHHIIIH=EDDHFGG@@
@8550324/1
tggagtttaagcatattcgtctattagctagagcgtttaccg
+8550324/1
?@@1A=DD<F?8CBBEG?;BEEAGH>BDBHFEC<FCGHEDH@
@11970046/1
caggaagatttatcccccagaagactcccttcaaggttttggaattctaa
+11970046/1
@@@??DEFHHHHHIIIIIIIIIIIIIIIIIIIIEHIDFHICBGIIIIIDG
@13308952/1
cgggacatgcacatctcttggagccagccaatgggattgcccatcacttt
+13308952/1
@CCFFFFFGGDHDEHGGEIFCGGIIHCHHHIHIGIIEGIIJJJGIIJGII
@13309788/1
cgggactgaaagacactaagattaccaagttgggcaaccagcagtcccac
+13309788/1
@@<ADDEDHHHDFEIDIIGGIGHIHEHIIHHIGEIIIIGGDHGD?DFHII
@11976536/1
caggaattggaggaggagggtacgaaggaactggaggataactgtagacg
+11976536/1
@@77DDFDHHDHF=FHBGGG<CGHGIIGEIIIIIHIIBHHIIIIGIEEHI
@10604470/1
attacctctaaagctatctactcgttatataatcatcattcaaacattga
+10604470/1
BB?DDFFFHHHHHJJJJJJIHJJIJIJJJJJJJJJJJJJJJJJIJJJJJJ
@8555894/1
tggcaacatcgacagataccacaaatacctaaaccttcccactaaagtta
+8555894/1
@@@7ADDAHFHHHHAHGGIGHGI=EBHHGGEGBH>GHGIIIGHIIIIBFH
@15416282/1
cttttatgttccgaaacaactggaggaggcgttaatagacgcacaatacc
+15416282/1
?@@=DDDDFHBFDGJJIJJJJJIGIJCHIIJIIGIGHGGHGEGIJJJIGH
@15997586/1
gcgacagttaatctctggaccggcaaatctttatctttatcatttgtttg
+15997586/1
?@;:A@@DDH<ACGDHD@H:C@FHID@FDHA?9:BBGH<DBGHCEGDDGB
@13318950/1
cgggcccagatggcattcatgcagaaccgattaagaaaggggcagacaac
+13318950/1
CCCFDDFFHHHHHJIJJJJJJJJJJJJJJJJJIJJJIJJJJJJJJJJJJJ
@15420836/1
cttttccggaaaatgctcgaaaactcaatt
+15420836/1
@@@DBBB:0@?DDHDHCB;FGGIE@ED??C
@15420837/1
cttttccggaaaatgctcgaaaactcaattggcgcacattcagcaggttt
+15420837/1
1=@4ADEFH<CFHJIIIJGDFHGGGIJJGIIIIIIFHIGIIICHIJIC>D
@15420838/1
cttttccggaaaatgctcgaaaactcaattggcgcacattcagcaggttt
+15420838/1
=@1=DDEDHHHHHGIJIJIIJJJJJJJJJJIIJIJIJIJJJJJIIJJCHI
@15420839/1
cttttccggaaaatgctcgaaaactcaattggcgcacattcagcaggttt
+15420839/1
?@CFFAADHADFFHAFCEC<GHIIIIB?DFGGGGHEGGHHDE=@CEEHGG
@15420840/1
cttttccggaaaatgctcgaaaactcaattggcgcacattcagcaggttt
+15420840/1
@@@DFDFFGDHHHJIIGHIJJJJJGIJIJIJJJGFHJBGIJJJJIJJGIJ
@15421267/1
cttttcctgcttttttagcagctttaccattcgtcttatcgatgcattga
+15421267/1
@@@DD;D?B<:DHIII;:A?DF>HH?EH<CHB<?CDF9DDDFH>=DCG9B
@15421268/1
cttttcctgcttttttagcagctttaccattcgtcttatcgatgcattga
+15421268/1
BBBFFFFEFFHHHJIJIGIIJJJJJJIJJJJJJGHIJJJJJJJIJJJJIJ
@16002478/1
gcgatctcctgcaagaactgaacaaagttgaagtccttggcgttgaagct
+16002478/1
B1<DDDFFHGHGHJJJJJJJJJJJJIJJJJJJIIIIIJIIIJIJJIIJIJ
@14734168/1
ctggtgcagctataccttcatctgttaacttcgtagctcctttaaaagac
+14734168/1
BBC=DDFFHHHHHJJJJJJJJJIJJJJJJJIJJHIJJJJJJJJJJJJJJJ
@13320902/1
cgggcgttccgttggtctgattggctt
+13320902/1
@C7DDDDDDHACFGICBEFAGGGIFGI
@12664713/1
ccgagatgtggtacacgacgaatgatgtgataaatatacctgcacacacg
+12664713/1
@@@D??BD<CDFBFGHE@DEGIIIIH>?D>B@BFBBFFFHFDHEGECFGE
@11989940/1
caggatttacccgtggagggtaacaatctgccttctacatttgcgagtga
+11989940/1
@@@1ADDDFDH?C<CAEGGIACFHGDGGIGIIIIIEGHGIIIGHBGEAGH
@11990041/1
caggatttattattagagtgtcctcgtgaggaagaggaatttgaacagtt
+11990041/1
@C@FDDBFFFHHHJIIHGIIIGIHIJGHIIJGFHGHIEFEDHIJJJGHHI
@15428202/1
cttttgagctattgcgatattttttcggaaaaaagtgagtttaggatatc
+15428202/1
?@@BD8ADDFHHHGH:@?EBEDGCHGD<BGDHF@@HBF=FHIIA7=FHHD
@15428203/1
cttttgagctattgcgatattttttcggaaaaaagtgagtttaggatatc
+15428203/1
?@@FFAABF?:DFHGDEGDGHHHHGGIIGGEHGEGHIEIBFFIGEIIGIH
@14742055/1
ctggttaactttagtgggaaggtttaggtatttgtggtatctgtcgatgt
+14742055/1
@@<DDFFFAFFHHIHBHBGEEG:AEGFEHIIGGG@BGIIEFGHHEGIIGD
@9946918/1
agaagccaaattgctctactctcaagaaatggcctccatgccgagca
+9946918/1
@C@DDFFFHGHHHJIJIJIJJJIJIIJIIIGGGJGIIIIEGIIHJIJ
@9947864/1
agaagctagccaagagaatggcggctc
+9947864/1
??7DB>DDBDDDD3?ECEAEEFII:?6
@9328465/1
aaacttttcggggtgcaatcttcttttccggaaaatgctcgaaaactcaa
+9328465/1
@<1ADDFFHHHHH@FFGHIIIIIIIIIIIIIIIIIGIIIIIIIIIIIIII
@9329029/1
aaacttttttcgggtttggaaaaaatttcaaattgttcaggtaaaatctt
+9329029/1
CCCFFFFFHHHHHJFHIIJIJJJJJJJJJJJJJJJJJJJJJJIJJIIIIJ
@9329030/1
aaacttttttcgggtttggaaaaatttcaaatt
+9329030/1
@@@DDDDDFAFFFI2AE;@3?9?E>DGE4?F>?
@9329031/1
aaacttttttcgggtttggaaaaatttcaaattgttcaggtaaaatcttg
+9329031/1
CCCFFFFDHGHHFIEHHIJIGIIIGIGHGIHIIIDGGCGHGHGGHEHFHD
@11990950/1
caggcaaaactccgaaggaagccaagggctcggctgct
+11990950/1
@@?<DD?DDDFFFIIII8>EFC>FHHBGIIG@G;?:7=
@15437924/1
ctttttactatttttgtatgcacaaaattcgttctacatatgaaacatgt
+15437924/1
?@@DBDBDDH>AFFBHHBGEHCEH@AHII<8:EBGGGGIGGDCFHHIGI<
@10615761/1
attagagtcacttatataagtttctaatttggtgtcatcattactgcaat
+10615761/1
=1:;DEEDBFFDF?DGIGCFIIGGIHCFHGIGCFEBH@GFGBHHDEEHGH
@16012895/1
gcggctcacaagatgtggcaatccttgcaggatttacccgtggagggtaa
+16012895/1
@C@ADFFFHHHGHIIHIIIIIIIIIIIIIIIIIIIIIIIIFHIEGHI<FC
@12676348/1
ccgattaagaaaggggcagacaacttcatgtacaaatacctcaccttaca
+12676348/1
@C@DFFFFGHHHHJJJIJJJJJJJJJJJJJHIIJIIIIJJJJIJJJJJJJ
@12676881/1
ccgattcagcccccaccaagggaagggggcggcccccatcccaacagaag
+12676881/1
CCCDFFFFHHHHHJJJJJJIJJJJJJIJJIIFBDDDD?ADDDDCD@BCDD
@13326923/1
cggggcactatataaaaaattacattcagtatcgatagataatattgatg
+13326923/1
@C@DFFFFGHHHHJJIJJJJIIIIJGGEIAGIICGGIGIGIJGIIIIIII
@15439445/1
ctttttcactcaaccatagctttctcagcgtgtttaatttcgttccattt
+15439445/1
@@@DFFFFHHGHHGHIG@HGHGAHGIFEGICFEFH?D?CF4?8??D@DHI
@14055159/1
ctcctatcaacgcacacgattgtccatttgttaatcgtgaccgcttggaa
+14055159/1
@CC1AB?DHHBFAEHGBFGCHGFGD9?GHEIGIEHIIICGIIHHAGIC<@
@14055238/1
ctcctatcagcgcacacgattgtccatttgttaatcgtgaccgcttggaa
+14055238/1
@@BDFFFEHFFFAHIIGHGIJJJJJJIJJJGIFGHEHGIIIJJJIJIIIJ
@14756594/1
ctggttttttcaaatttgttcagcaactcacggaaacaagttgagaaatc
+14756594/1
@@@DB?BDHFAHHGEHIBFHHIIICHGGHGIIDEFHEIBCDHEHGEHIIE
@11370339/1
caacttggtaatcttagtgtctttcagtcccgaataccgattctcagccg
+11370339/1
@@@7DDDDFHHHHEHDFACIDGHHHIGDHGHBEHBGGIIDDHBHGIDFI>
@11370739/1
caacttgttggtgaagcgtatcgaactacggccgaattttctgggtctgt
+11370739/1
CCCFFFFEHHHHHJJJIJFHIJJJIJJJJJJJJJGHCGIJEG@GI7@CA=
@8579502/1
tggggattgtattgagcttgtgtaggtggaggatagtttaagttgtcata
+8579502/1
@@@1B=@D;ACFH<2CDFGEBFCFHH2AF8CF??FHDFHFHE9BBDEEHG
@8580998/1
tgggggcaagattctggcatctaatttttcaaatgcgctagaaactgaaa
+8580998/1
B@@DFFDFHGDHHJJIIIJJJJJJJJJJJJJJJJJJJJJJJJJJJJJHIJ
@15444487/1
ctttttggtcatgattttgaggtactcgagggcatgatgagcagccgagc
+15444487/1
:?@4ADA@<CDHDDHIGJCEHIAGHIIICHIJIGIIIJJJIIJIDHFBAE
@9961655/1
agaattttttgattcagtgctgattctgcacacattcgatctctgatagt
+9961655/1
???:DDFFHHGHHJJJIEHHIIJGIHGIIGIIJJIIJJGIJJJDIGIJJE
@15446377/1
cttttttagagatggagtatcggatggacaatttgaacaagttacaagtg
+15446377/1
B@BDDFFFGHHFFIIGHCFHIIJGGIIBFAGFHJEAHIGG@9DBFGIG=F
@9342227/1
aaagaagctagccaagagaatggcggctcacaagatgtggcaatccttgc
+9342227/1
CC@FFFFFHHHGHJJJJIJJJJJJJJD:@999B9?3?9=F=;C;=F7@4@
@11374633/1
caactttgttcagttcttgcaggagatcgccagcgaacaatccttcgagg
+11374633/1
@@<7DDFB?FBBFIIGEEIIIIGIIII9@FHHHIGIGHIBBDFEIGIEF>
@14062031/1
ctcctcctccaattcctgcatcttatataccatcatcttctggagtcacc
+14062031/1
CC@FFDFFHDFHHHGIEEGHIJJJJJJGIGJIGHGEHGJIJI9GGFHIJI
@9970866/1
agacatggctgctactagaaacatgagtttagacgatatttgtttaatgg
+9970866/1
@@@DDDDDHHHDBCFHBH<FGI@EH4CH@HHIDHGCGHIEIIIFIIIIEI
@12012785/1
caggtaaacagttgtacagtagaggataaaccaatggagcacacttttac
+12012785/1
@@@FFFFFHHHHHJIJIJJHIHIJJIJJJJJJIJJJJIJIJJJJJJJJJI
@11376728/1
caagaaaagaaaatcatctattcctaagatctaagagatcactaaggtac
+11376728/1
CCCFFFFFHHHHGJJJJJJJIIJJJJJJIIIJJJJJJJIHIGIJJIIDFG
@12014907/1
caggtatatttatcacatcattcgtcgtgtaccacatctcgg
+12014907/1
BB@DDDFFHHHHHJJJJJJJJJJJJJJIGFCGG@EDDGGIG@
@12014908/1
caggtatatttatcacatcattcgtcgtgtaccacatctcggatcttgct
+12014908/1
B@@DDFFFHHHGHJJJJJJJJJJJGHIGGGHIJJJJJJIIJIGIIIJJJI
@8591809/1
tggtcccacacaacagactggtcccacacaacagactggtcccacacaag
+8591809/1
?B@=BDFFHHHHHIJFHIJJJIHIJJIJJJIJJGIIIJJHIIJJJJJJJI
@11378096/1
caagaaacatgataagatatgctgcaacctctactacagtacgcaagaat
+11378096/1
CCCFFFFFHHHHHJJJIJJJJJJJJJJJJJJJJIJJJJJHIJJJJHGIIJ
@10634062/1
attatataatatatcctcaaactagggaagacttatctcatccaactgtg
+10634062/1
?B=ADFFFHGHHHJJJJJJJJJJJIJJJJJJIJJIJJJJJJGIJJIJJGH
@12025403/1
caggttttttaacagtttgaaaaccttgataaatggaacgaaattaaaca
+12025403/1
@@@FDFFFHHGHHJJJIJGIJJJJJJJIFIJIIIJIJJIIIJJJJIIJJJ
@15458646/1
gaaaaaccgaattctcgtacagtgggatggttgttaaaattagcccg
+15458646/1
CCCFDFFFGDDBHHEGIHGIGHFFHG?GHIGBDGHIJJGHEGIJEHB
@10636901/1
attatattgtgaaaagggagcatttatttgatgcaaagtatagaggttgt
+10636901/1
@CBFFFFFHHHFHIJIJJGIIJJJJIJJJJJJJJJJJJHHIIJJJIFHII
@10636902/1
attatattgtgaaaagggagcatttatttgatgcaaagtatagaggttgt
+10636902/1
@CCBFFFFHFHHGGIIIJGEHGIJJJJJJJIJJGIJGICDHHJGIJDGED
@10636903/1
attatattgtgaaaagggagcatttatttgatgcaaagtatagaggttgt
+10636903/1
BCBDFFFFH>FHHJJJIJJJJJJJJJJJJJJJJJJIJJHIIJJIJJGGIH
@10638762/1
attatctatcgatactgaatgtaattttttatatagtgccccgatgatat
+10638762/1
?@::BDD>FFDHHBBHIIGGGBFFHHIIIAGIGIEF?DFHIEFDDEGIII
@15467620/1
gaaaaaggtgggaaatgttgactgttgtagctgattaaggggtgtattct
+15467620/1
@@8ADEFFHHHHHIJJIGHGIIJJIJJEGIGGIFHHGEGIIJ?D@FGGGH
@15467621/1
gaaaaaggtgggaaatgttgactgttgtagctgattaaggggtgtattct
+15467621/1
@@@DDFFFCFHHHIJIIGHEHHIJHGIGGGGGIGICHHEGII@DGGIHII
@11390894/1
caagaactgaacaaagttgaagtccttggcgttgaagctgagagtctctt
+11390894/1
CCCDFFFFHHHHHIJJGIIJJJHHIJJJJJJJIJIHIIIIIIJJHFCHGF
@9354760/1
aaagacatttgtgctgaaaagaaaattcaagatccagtgtttaaggaact
+9354760/1
CCCDFFFFHHHHHIJJJJJJJJJJJJJIIJJJJJJIJGHIJJIIJGJIJI
@9356022/1
aaagacgccaaacattcggcagccaagaacttgctggatctcttggtcgg
+9356022/1
@@@1DBDDHHHHHIIIGIGGFDAEFGIIIIEHIIFGIIIIIIIIGHBFGG
@9984056/1
agagaagaaagctatacagtagtcaaatttgtatccattatcactttttg
+9984056/1
BC@DDFFFHHHHHJJJIJJJHJIJJJJJJJJJJJJJJJJJJJJJJJIJJI
@14776401/1
ctgtattctacattccaccttgcgtcttacgtt
+14776401/1
?@@=BDDDFFHHHIGIIIJEICIIBH1C49:8?
@14776402/1
ctgtattctacattccaccttgcgtcttacgttgtttgatttcgccagtt
+14776402/1
=??4=BDEHDHFHIJJJJIJGEHGHGGIJJDHIFHCGEDHIJIIJDGEFG
@9357625/1
aaagacttcgactttttactatttttgtatgcacaaaattcgttctacat
+9357625/1
@@?DDEFFHHHFHJGJJBDDHIJJJJEGGIIAGHJJJJJJIJJJIGIIBD
@8613367/1
tgtgaaaagggagcatttatttgatgcaaagtatagaggttgtacccaaa
+8613367/1
?B:A1DDFHHHFHIJJJJIGIJJIJJJJJJJHIIIJJJIGHIIIIJIJJI
@10647326/1
attatttcctcgaaatcaataatgcaatgtgtttaaatttttg
+10647326/1
CC@DFFFFHGHHFIJJJIIEHIJIJIJJJGHHIIIEEIJJIIH
@10647327/1
attatttcctcgaaatcaataatgcaatgtgtttaaatttttgtcgagtc
+10647327/1
?@@DADDEHHHHFIJJJJJJJJIIJGHHJHIHIIHGHIIJJJJJIJJIII
@8615043/1
tgtgattctccgaagagtatgtctcgaaagacttcgacttttt
+8615043/1
@@?DDFFFHHHHFIGGGCHHGIIHIA@EF?CD?GD18BBGHHJ
@16042075/1
gctatccttctctttgacattgcttgtggtcacttttcgcgcaaaggtaa
+16042075/1
::==BDDFHHHHHJJICGHGEHGIIJJJJGGIIJJJIJJJHGDGIEGCFH
@14781348/1
ctgtcatgagaatctcttggattcaatgggaaaagtctagtatgatgacg
+14781348/1
:::44BDDDHHHHIIGIIIIGIHIIIIIIIIIIII@FHIIFGIGGHGIII
@8617951/1
tgtgtatcgatagctgttcactttttggtcatgattttgaggtactcgag
+8617951/1
@@@7B?DD=;F?DGB<E@<>EFBHIGFHCBHIGCFFHIHBHE@DFGIIGG
@15479570/1
gaaaaattgcaaacactaacgattcgggaaataaaatcggatga
+15479570/1
=1@ADD?>8A<D>GG;<EF:<CCE9BE<18D<D<<?9?D:BFEE
@14784916/1
ctgtcgtgatgccctggtataggaatcaagatcagcctcagtatttttat
+14784916/1
@@CDFFDFGGHFHJJFI<?FAHIIHIGIJJIJJIJJJIJJGDGIIJJIJJ
@11401064/1
caagaataagattatggaaggaataacacgggctaattttaacaaccatc
+11401064/1
?@?DBDBA>DHAHGEGBHIIIEGDEFG<<FEHIEHBGHIIIBHDFGGIII
@12708922/1
ccggaaaatgctcgaaaactcaattggcgcacattcagcaggttttttaa
+12708922/1
@@?DDDDFGGGFHDIIIIICHGIEHGGGGHIHGIIIIIEGHH?=F7;BEA
@12708923/1
ccggaaaatgctcgaaaactcaattggcgcacattcagcaggttttttaa
+12708923/1
B?@FFFFFHHHGHJJJJJJJJJJJJJIJJJIJJJJJIIJJJJFHIIJJJJ
@12710339/1
ccggaaccggaagatcgaagaaagacgccaaacattcggcagccaagaac
+12710339/1
@=;=BDDDHHDDHHEDHIIIEIIAHGEIIIIIIIHIIIIIIHEHFHEHFF
@12710907/1
ccggaagatcgaagaaagacgccaaacattcggcagccaagaacttgctg
+12710907/1
@@@DDDFFHHFFHE>HGGGIIGIJIJIJJIIJFIGIGIIIGGGIJJJJJJ
@12710908/1
ccggaagatcgaagaaagacgccaaacattcggcagccaagaacttgctg
+12710908/1
@C@ADFFFHHHHHIJJJIIJJJJJJIIJJJIJJIGGGIIJFIIJJIJJJJ
@12710909/1
ccggaagatcgaagaaagacgccaaacattcggcagccaagaacttgctg
+12710909/1
C@@FFFFFHHHHHJJJJIJJJJJJJJJJIJJJGJJJJJJJJJJJFIIJJJ
@9994980/1
agagggactaccacacgaaaggcagttcaccatcgcttgtcatgtgttga
+9994980/1
@?@DDDDDFHF3DGGG<@F@E@??GC?DFC3?9BB=B8BF@D?<9B=CC=
@9994981/1
agagggactaccacacgaaaggcagttcaccatcgcttgtcatgtgttga
+9994981/1
@@@DDDFBDHGHFIIGGBEHHBCHGC@B@FFEAHBD2880?FHG?8=C2=
@15488770/1
gaaaagaaaattcaagatccagtgtttaaggaactatcagatgttggtcc
+15488770/1
@@@DDADDFFDAFHIIAG@ABB@G@EGH@HGGHFCED@GICEG?BFHBGF
@9373692/1
aaagcccagaagaacgttcgactttcacttcattctatcggcctttcttc
+9373692/1
CCCFFDDFHHHHHJIIGHGIIIIHGIHIIHIEHIJJJJJJIJJJEHEFHE
@11412517/1
caagacccccaaccccaacaaggaggtaaaaagaagaaacaaaa
+11412517/1
@@@DFBBDGHHGAFHHGIIIICG?FEHGIIGEGDHG>DECGHII
@9375578/1
aaagcgttaccagcgcttgaggaagtaacggcagcactattgacactaag
+9375578/1
B@<ADFDDHHHHHJJJJJJJJJJJJHHJJJJJIJJGIHIJIFEHIIGIIG
@9376542/1
aaagctgctaaaaaaagcaggaaaagcccagaagaacgttcgactttcac
+9376542/1
CCCFFDEFHGGGHIGGHIJJJJJJIJGHGGGGCHBGIBHBFBHECDHEIA
@10000925/1
agataatcagacaattaatagaaaaatgacagaaggacagacaagaaaca
+10000925/1
CCCFFFFFHGFHHGIIIIJJJJCHIJJJJIGGGFEIEHIIIIIIGEABFG
@14793649/1
ctgtgatttcttagtgtcaatagtgctgccgttacttcctcaagcgctgg
+14793649/1
CCCFFFFFHHHHHJGIIJEJJIIHJHIJJJJJJJJJJJJJJIJJJJJJJJ
@16055217/1
gctgaatcggtccggccgagtgcatcatggtcatgttttgggactccatg
+16055217/1
@CCFFFFFHGFHHIIJJIGHDGHHGIGHGIBFHGCDHIJBFB=FGHIIJG
@14090500/1
ctcctttatgttttgcagcttgttgttcaggttgtttttgtttcttcttt
+14090500/1
CCCFFFFEHFHHHJGEEHGHIGHGGFHIHHGHGGGIIJJIFHGHIJIJJJ
@15492319/1
gaaaagcccagaagaacgttcgactttcacttcattctatcggcctttct
+15492319/1
@@@?DDDFFHGHHIEIIIHGJIGCHHGHFDGHGGGFIIEHJJJIJJGJJI
@11414975/1
caagactcccgtcagcgtcctccaggagttgctgagccgtcgcggcatca
+11414975/1
B;@DFFFFHHHHHIJIJGIIJIJJJJGGDHIIIJIIIJJHIJJIJF8BC>
@11417892/1
caagagaagaaagctatacagtagtcaaatttgtatccattatcactttt
+11417892/1
CCCDFDDFFFFHFIJJIJJJI?FEHHHIIJJJIIIIJIJJJJIJJJJGIJ
@13371185/1
cgtaaagtgaccaaagcaaagacgcaataagtgatacaagaaaatataca
+13371185/1
=@1=BDDAFFDHBHIEEGIIIGIGIGIGIII?DGGIIIIIIIIIIIIIII
@13371186/1
cgtaaagtgaccaaagcaaagacgcaataagtgatacaagaaaatataca
+13371186/1
?1=B;DDB4CFFFEFC9FDEFDA?C8:CDB41:49B@@????FCCFFECB
@13371187/1
cgtaaagtgaccaaagcaaagacgcaataagtgatacaagaaaatataca
+13371187/1
BB@BADFBFHHHHGGGGGGECHIIFJJ@GGIHAGIJJJIIIJ>HIIIIJI
@10672450/1
attccgcgaaattggcactggcaagtcaa
+10672450/1
:???=D1A1<@?FGB9EF@C>;?C8BBBG
@10673267/1
attcctaatattttttagtgaacctctctaacgtctttatagaatgtcaa
+10673267/1
@@<DFDFDF?FHFIGIIIHIHHICEHIIIIIIIIIIIIGGIIIIIIHEDE
@14095498/1
ctcgaaaactcaattggcgcacattcagcaggttttttaacagtttgaaa
+14095498/1
@@;ADEFFHDHGHJJIIJJFGGGGGCIGGIIJDBGIIJIIJIJHIIJIIH
@14095499/1
ctcgaaaactcaattggcgcacattcagcaggttttttaacagtttgaaa
+14095499/1
@BC1BDDDFGHGHJJIIIIJIIIIIIJJIIIJFHGIIIIIJJIFGIGJEH
@14095500/1
ctcgaaaactcaattggcgcacattcagcaggttttttaacagtttgaaa
+14095500/1
CCCFFFFFHHHHHIJJJIGGGGGJJJJGIIJI?DGHIJJJJJIHHGGGHI
@14098439/1
ctcgaaatcaataactcgacaaaaattgttcccttttgagctattgcgat
+14098439/1
?==D?;DDFFFFDCG<FB3?FAFHHHGEHIIEFGIGHICGGIDHGIIEGG
@14098440/1
ctcgaaatcaataactcgacaaaaattgttcccttttgagctattgcgat
+14098440/1
@C?DFFFFHHHHHJJJJGGHJJJJJJJJHIHIJJJJIIIIJJIIJJJJJJ
@14098441/1
ctcgaaatcaataactcgacaaaaattgttcccttttgagctattgcgat
+14098441/1
B4:DDFFFHHHHHJJJJICHJJJJJJJJIJJJJJJJJJJJIIIIJJJJJJ
@14098442/1
ctcgaaatcaataactcgacaaaaattgttcccttttgagctattgcgat
+14098442/1
BB=DDFFFHHHHHIJJJJIJJJJJJJJJHJJJJJJJJJJJJJJJJJJJGJ
@14098443/1
ctcgaaatcaataatgcaatgtgtttaaatttttgtcgagtcaaaagcga
+14098443/1
@@CDFBDFHHHGHJGEDFEGHBFHHJJGIJJJJJGIIDDGHGEGHGCDEH
@14098444/1
ctcgaaatcaataatgcaatgtgtttaaatttttgtcgagtcaaaagcga
+14098444/1
BCCDFFFFHHHHHJJJJIJJJHHHJJIJIJJJJJJGIIJJIJJIIJJGJJ
@14098642/1
ctcgaaatctaaggttatattacttttatgaatcgtgataacatgcataa
+14098642/1
@@?DFDFFHHHHFJGIGHHJIJGIJIJJJIFACHGFGGGAFCA><DBBFH
@14098643/1
ctcgaaatctaaggttatattacttttatgaatcgtgataacatgcataa
+14098643/1
@C@;ADDFHHHGHIHHIIIIIIIIIIIIIIC<CHGHGEIIIIGIGIIIII
@8634494/1
ttaacagtttgaaaaccttgataaatggaacgaaattaaacacgctg
+8634494/1
CCCFFFFDHHHHHJJJJJJJJJJJJJJJJJIJJJJIJIJGHIIJJJI
@12061565/1
cataaatgtcaaaatttgacataatttgtggacataaaggaaagaaaaaa
+12061565/1
@@@FFFDDHHHHHJEIJFHIIIJJIJJIGIJJJJIIJJJJJJIJJJJJJJ
@8637018/1
ttaagatatcctcagatgccgacactatgggtcgg
+8637018/1
CCCFFFFFGHHHHJJJJJJIIFHIJIJJIIJHFHJ
@14100650/1
ctcgaaccagaaacagcaaaattcggcaaaccagaaaaattggctgatgg
+14100650/1
BCCFFFFFHHGHHJJJIJIJJJJIIJIIIFJJJJJJJIIIHIIJIIIIJI
@14100651/1
ctcgaaccagaaacagcaaaattcggcaaaccagaaaaattggctgatgg
+14100651/1
CCCFFFFFHHHHHJJJJJJJJJJJJJJJJJJJJJJJIJJJIIJJJJIJJJ
@9388354/1
aaaggctttcaatcaccacattatgaaattactcatagtgtcacgggaac
+9388354/1
CCCFFFFFHHGHHJJJJIIJJJJIIJJJJJJJJJIIJJJJIIDFFFDFGF
@10680924/1
attcgattcgataggtgctttgtctggttaactttagtgggaaggtttag
+10680924/1
@@=DDDEFHGFHHJIAFGIIIJGIJIJIIJJJJJJJFIIJJJJJIFGHIJ
@10683200/1
attcggacaagttatacctaataaaaaaggaaaactaaaggatttctcaa
+10683200/1
B@B;DEFFHHHHHJJJJJJJJJJIJJJIIJJJJJIDHHGHGGIJIIIIJG
@9394832/1
aaagtatcatgagttttgtgattctccgaagagtatgtctcgaaagactt
+9394832/1
?@<BBDEFHHHHHFHIIIHIIIIIIIIIIIIIIGHEHFHIIIHGEGFGDG
@9396737/1
aaagtcacgagaatttgaaaagcgagcttcatgatcccctgaagaatata
+9396737/1
@B;DDFFFHFHHHIJJJJJJIJJJIIIJJJJJJJJJJJJJJJJJEGIIJI
@8641412/1
ttaatggacacatgtaaaattgaaattaaagcggaggttaagaaagaaag
+8641412/1
@@@DD;??FHDA?CFHBFGEGCHBHIIIIIH@EFFDGAB<FHAHIBGEIE
@16060453/1
gctgccgttacttcctcaagcgctggtaacgctttatcgggttctgctaa
+16060453/1
1??DDDDDFGDHHII@HGHCGDGBGG?CFEHIIEHGIIFGBCFGHHICED
@11429055/1
caagatgtggcaatccttgcaggatttacccgtggagggtaacaatctgc
+11429055/1
?1?1BDDD<ABF>FFEFICEABFF<FFEFIBGEEEEGEEAF@@BFFCFII
@15511233/1
gaaacaattagcagcaagagaaatgctggaaaagttaaacgatattctac
+15511233/1
CCCFFFFFHHHGHJJJJJIIJJJJJJIJJJJJJJJJJJJJJJJIIJIGJJ
@15514617/1
gaaacatgtcagttatatattcacctttatatatgtcacattttgtggtt
+15514617/1
C@CFFFFFHHHHHIIJJJIIJJJJJJJJJJJJJJIGIJJJIJJJJGHIGI
@15514618/1
gaaacatgtcagttatatattcacctttatatgtcacattttgtggttct
+15514618/1
@C8ADDDFHHHGHIGHGIIIJJJJJJJJJJJJJJJJICHIGIJ?DHECEH
@16065834/1
gctggctccaagagatgtgcatgtcccgcagatggccaccaccattctat
+16065834/1
CCCFFFFFHBFHDGE@FAE>HHIHIIIIIIEGHHIIIIIIGGHCGBGIBH
@9401170/1
aaagtgtgcacgatgcatttgtttattcagatttacagcaattccctatg
+9401170/1
@B@DDEFFHHHHHJJJIJJJJHJJJJJJIJIJJJJJIIJJJJJJJJJJJJ
@9401530/1
aaagttaaccagacaaagcacctatcga
+9401530/1
;@@A=B?;<F>FD;CGGEIIIIICGGA3
@14113411/1
ctcgacaaaaatttaaacacattgcattattgatttcgaggaaataatac
+14113411/1
=:?BB@DFHHDDDDFHGHGHHGJEC>HFHGIC<EHIHBCB:?;BGG>GGH
@14113412/1
ctcgacaaaaatttaaacacattgcattattgatttcgaggaaataatac
+14113412/1
?1=DDDDDFFFBDI@:<AF@FGCEHIICFFEC@FGIFDDGEIIAFFFIIE
@14113413/1
ctcgacaaaaatttaaacacattgcattattgatttcgaggaaataatac
+14113413/1
@?@A=@:8AFHBDHIEBFHHB??HG@?CGGEBD@CGHIIC<???DF<D@<
@14113414/1
ctcgacaaaaatttaaacacattgcattattgatttcgaggaaataatac
+14113414/1
@@@DDDDDDHHGHJJGIJIIHHIEGJIIIIIG>GIGGJIFGIIIIIJJJJ
@14113415/1
ctcgacaaaaatttaaacacattgcattattgatttcgaggaaataatac
+14113415/1
@@BDFFFFHHHHHJIJJIEGHJJIIJJJJJJIIJIJIJJJJIIJJJJJJJ
@14113416/1
ctcgacaaaaatttaaacacattgcattattgatttcgaggaaataatac
+14113416/1
@@CD1DDFFBFHDGHGHHGIIIGGIIIIIIIGIGIGGCHIIIIGIEIIIG
@14113417/1
ctcgacaaaaatttaaacacattgcattattgatttcgaggaaataatac
+14113417/1
@C@FFFFFGHHHGJJIGIJJJJIGIIJIJIIGJIJJJGJIGIF?BG@GII
@14113418/1
ctcgacaaaaatttaaacacattgcattattgatttcgaggaaataatac
+14113418/1
BC7DDFDFFHHHHJIJIIJIJGIJJJJJJJJIJJJJJJGGIIIJIJJJGI
@14113419/1
ctcgacaaaaatttaaacacattgcattattgatttcgaggaaataatac
+14113419/1
C@@DFFFFHHGHHJIJIJJJIIGEHGIIJIIGAFGGHCHIIJIJJJJJJI
@14113420/1
ctcgacaaaaatttaaacacattgcattattgatttcgaggaaataatac
+14113420/1
CC@DFFFFH?FHHJEHIIJDIIIHJIHGGIGFCGHIIJGGBIEAGEHGIG
@14113421/1
ctcgacaaaaatttaaacacattgcattattgatttcgaggaaataatac
+14113421/1
CCCAFFFFHHHHHJJJJJJJJJJJIJJJJJJJJJJJJJJJJJIJJJJJJJ
@14811210/1
ctgttcttaaataaagtgtactttattgaaaaattagtaaaacataatgg
+14811210/1
@@1ADDDFHHHFFJJGCGFHIIJJHIJHIJIJJIIIIGGGIJJFGIIGII
@12735179/1
ccgggcccagatggcattcatgcagaaccgattaagaaaggggcagacaa
+12735179/1
@?<DDADDCAFH?EFAEE>EAHHDGFHHE<<?DBHHDEH>>GG<FGGGID
@10023473/1
agcaaatttctcaagggcacacggcaacaaaaagtgataatggatacaaa
+10023473/1
@CCDDEFFGHFHHIIJJJJJIJJJJIGIIJJIJJFGHJJIJJJJFIIJJG
@13392821/1
cgtcactcatcccagccctgattcgcaacatataccgagtgtggcggca
+13392821/1
@@@::=ABFFFDAB3:ECFEEHHIFBHIA@>CBFFDBD:6BDFDHAGAE
@13393559/1
cgtcagcctccatattgatttaattttgacatgttagaatgccctattga
+13393559/1
@@?DDADDFFHBHFHGIGHJHGIIJJJHIIIJGHIIGGEHGGIJJGIJHI
@16070585/1
gctgttcactttttggtcatgattttgaggtactcgagggcatgatgagc
+16070585/1
:?@A4ADDCFFFDA@GACFHH?EFHFC;B3?BFFCB8C?0DE>F@F<B<D
@16070586/1
gctgttcactttttggtcatgattttgaggtactcgagggcatgatgagc
+16070586/1
CCCFDFFDDDHDHIJJAECHHHHHHIJIIJFHHFHCCHIJJIHIIIIIIE
@16071031/1
gctgttgttgtggtccacccctttgttgcccgtttgccgatttaggttgt
+16071031/1
@<@BDDDDHHFHHEHHIIIIIIIIIIIII9FHIEHIIII0?FG=BEAFGB
@8651638/1
ttactctgtatggtatcatcagctttagtaactgtgagagcagtatgtga
+8651638/1
CCCADFDFHHDFHEGGIIIIIDHIIIIGCFHHFG?CHEIGE@G9DDGB?G
@15529328/1
gaaagacttcgactttttactatttttgtatgcacaaaattcgttctaca
+15529328/1
@@@;DFDBHHDF?GBFGGHGHGIIFHIIEF>DFGGIIIBHGGGFHGIIIC
@15529329/1
gaaagacttcgactttttactatttttgtatgcacaaaattcgttctaca
+15529329/1
B@@DFFFFHHHHHJJJJJJJJJJJJJJJGIIJGIJJJJJJJJIHIIIJJI
@10024778/1
agcaactcctggaggacgctgacgggagtcttgctcggcatggaggccat
+10024778/1
BC7DFFFFHHHGHJJIIEIJIJJJJHFH@FFGCHGHGIIJJJIDGGEHCE
@11442774/1
caagctcaatacaatccccacattccaccccaatctagccactcttatac
+11442774/1
@@=BDFFFHHHGBIIJJJJIJJJJJJGIJJJJIIJJIIJIJJJJJJJJIJ
@14123728/1
ctcgagtacctcaaaatcatgaccaaaaagtgaacagctatcgatacaca
+14123728/1
@@@DDDDDFHA?FIIIIGGA:?AFHIGGDF?E??DHGGGIIGGHIIDBFG
@16074981/1
gcttattgtaatattcctccatagttcttacatccttgtttatttccctt
+16074981/1
?<?DDDD?D>?AFHIIIIGE@?IFCFHHHEGIIIGBHIHBGHHIIGHIII
@11453186/1
caaggataacctctctgtcggtagatttccgtgaag
+11453186/1
CCCFFFFFHGHHHJJJJIIJJ<A@<DHI>FE9?8??
@15541432/1
gaaaggggcagacaacttcatgtacaaatacctcaccttacaaaataaaa
+15541432/1
BCC?DFFFHHHHHJJJJJJJJJHIJJJJJJIJJJJJJJJJIJJJJJJJJJ
@12077378/1
catagatccaatcctataattatccatttcctgtaattctggtttctcta
+12077378/1
@@@:BDD??FHD?CDDGDIFD?IIA?F>B@AHGBFHHG>GGBIIIBHBGF
@12077379/1
catagatccaatcctataattatccatttcctgtaattctggtttctcta
+12077379/1
@CBDFFFFHHHHHJJJIIJIJJJJJIJJJJJJIHIIJJIJIJEHIJJJJI
@10037588/1
agcaggttttttaacagtttgaaaaccttgataaatggaacgaaattaaa
+10037588/1
@@@FFFDDHHGHHIIIEDFHHJJIJJIIJIJJIJIEGIGIJJIIEGIJIJ
@10037892/1
agcagtcttctttttagaataacattgacattctataaagacgttag
+10037892/1
CCCFFFFFHHHHHJJJJIIJJJJJJJIIJJJJJIJJJJJJJJJIJIJ
@11460116/1
caaggctaccagatgatggttatggagaaattaaaccacctagatcacca
+11460116/1
CCCFFFFFHHHHHJJJJJJFHJJJJJJJJJJJJJJJIIJJJJJJIJIIGH
@10693104/1
attcgttctacatatgaaacatgtcagttatatattcacctttatatgtc
+10693104/1
@@@=BADDBHFHHIIHIIIGICHBHHIFFHIIGIHIFIIIICHGIGIIII
@15545046/1
gaaagtgcagtacttcattgtgattctcgaataaatgccagagatgataa
+15545046/1
CCCFFDDFFHGHHIJJJJJJHJJJJJEIJJJJJJIJJJJJJJJJJJJJJI
@12750779/1
ccggttcataaccttctctttggactcacttgcatgctgctcgaatagct
+12750779/1
@C@FDFFFHHGFHIIJIIJJJJIGGIJCHIJIIJJIJJJIJJIIIJJIIJ
@15545808/1
gaaagttatttctcacagctaaagatgcaaaaattgtattattaact
+15545808/1
@@@DFEFFHGHHHJJJJJJJJJJJJIJJJJJJJJJJEGIJJJJJIJJ
@10695668/1
attctatatttcagttaaatttaagaggcttttaaaatttaacgtttagc
+10695668/1
?@@;DDFDHHHFHJGHGFHIIJIFGHGBGGIIIJJHBGIIGJJIHJJIGC
@14838701/1
cttaaataaagtgtactttattgaaaaattagtaaaacataatggttttc
+14838701/1
@@?DDFFFHHBH>BGGIIIAIIDIIIIIEGI>EHHHHGGIIIIGCHEDHG
@14838702/1
cttaaataaagtgtactttattgaaaaattagtaaaacataatggttttc
+14838702/1
CCCFFFFFHHHCFHIJJJJIJJJJJJJJJJJIHIJJJJJJJJJJJGIJJI
@13409733/1
cgtgaagtggtccgtgccccttgcggttaccccttctgttgggatggggg
+13409733/1
@@<BDFDAFHDFHECFEGIIDGCFFH?FHIIII?FEG@DGEGG8=CFHII
@13414253/1
cgtgccccttgcggttaccccttctgttgggatgggggccg
+13414253/1
=B1=BDFFHHGHHJFIIGIIJIIIJ<DHGGIFHGIIJJJG<
@13414254/1
cgtgccccttgcggttaccccttctgttgggatgggggccg
+13414254/1
@@@;DDDDBHFHAGEGHIIIIDGB9<CFAHIBDFGII<@F;
@13414255/1
cgtgccccttgcggttaccccttctgttgggatgggggccg
+13414255/1
@@@FDFFDDHDDAA@CDAHHI;GE@@DF4CG:@:DHDD<F;
@11467444/1
caaggttttcaaactgttaaaaaacctgctgaatgtgcgccaattgagtt
+11467444/1
@<@DFBDDHDHHHIGIEH>@HCHIIIGIGIIHGGHGFIII6FDHGHFE=F
@15553938/1
gaaatcaataactcgataaaaattgttcccttttgagctattgcgatatt
+15553938/1
@;?DFDFFHFGHHJJJJJJJJIJJJIIIIJJIJIIAEGIEIIEIIFIJIJ
@15553939/1
gaaatcaataactcgataaaaattgttcccttttgagctattgcgatatt
+15553939/1
@@@DFFDFFDFHHIIIJGIIIJBEFHBHGHGHEFGGCHGHIEI>DHIIIF
@9428079/1
aaatattaggaatccactacaaggttttcaatagggcattctaacatgtc
+9428079/1
CCCFFFFFHGHHHJJJJJIJIGHIFHJJJJJJIJJJJJJJIJJJIJJIII
@8668880/1
ttattaggcactagttattaattataatcatcaatattatctatcgatac
+8668880/1
B:1=BDDFHGHHFIFHGIIJJJIJJJIIJJJIJIIJIIJIIIJJJJIIHG
@8668881/1
ttattaggcactagttattaattataatcatcaatattatctatcgatac
+8668881/1
CCCFFFFFHHHHHJIJJJJJIJJJJIIIIIJJIIJJJJJJJEIGJJJIJJ
@12090841/1
catcaatattatctatcgatactgaatgtaattttttatatagtgccccg
+12090841/1
@@@FFDFFHHHGDHFHGHIIJIIIHIJJJJFIIJIJJJJJJJIIIEHJIF
@14844790/1
cttaaatttaaccgaaatatagaatacaccccttaat
+14844790/1
??:?DBDDFFFBFF:CCE<@D<CFBCBE@FEH=D9DD
@14844791/1
cttaaatttaaccgaaatatagaatacaccccttaatcagctacaacagt
+14844791/1
@@@DFFBFHDHDHEDHIEDCEHHIGIIIJJJJEHGIIIGIIJJJJJJJHF
@14844792/1
cttaaatttaaccgaaatatagaatacaccccttaatcagctacaacagt
+14844792/1
@@CADFFFHHHFHGEIJIIJJJJJJJGGIJJJJJJJJJJJJJJJJIJJJD
@14844793/1
cttaaatttaaccgaaatatagaatacaccccttaatcagctacaacagt
+14844793/1
@B@DFFFFHHHDHJJJJIJIJJJJIIJJJJJJJJJIJJJJJJJJJJJJJG
@14844794/1
cttaaatttaaccgaaatatagaatacaccccttaatcagctacaacagt
+14844794/1
BBCFFFFFHHHHHIFGIIJJJJJJJIJIJJJJJIIIIJIJJJIJJJJJJ@
@14844795/1
cttaaatttaaccgaaatatagaatacaccccttaatcagctacaacagt
+14844795/1
CCCFFFFAFHFGFGIJIJIJJEIGIIJJJIJJGGICEFGHFGIGIEHIJ?
@14844796/1
cttaaatttaaccgaaatatagaatacaccccttaatcagctacaacagt
+14844796/1
CCCFFFFFHHHHHIGIIGGGIIJIFIIIIIJIIJJJIIIIIEGJJJJJG?
@14844797/1
cttaaatttaaccgaaatatagaatacaccccttaatcagctacaacagt
+14844797/1
CCCFFFFFHHHHHJIJIJIJJJJJJJJJJJJJJJJJJJJJJJJJJJJJJD
@10051112/1
agcgaacaatccttcgaggtaacctacgtggacatcgaagaaaaaacatt
+10051112/1
@@<BDFFFHHHHHIIIGHIEFHIIFIIIIIIIIIIIIIIIIIIIIIIIIG
@10051113/1
agcgaacaatccttcgaggtaacctacgtggacatcgaagaaaaaacatt
+10051113/1
CCCFFFFFHHHHHJJJJJJFGIJJJJIJHIJJJJJJJJJJJJJIJJJJJI
@15557841/1
gaaatggaacacgaagagggactaccacacgaaaggcagttcaccatcgc
+15557841/1
CC@FFFFFHHHHHIIIGJIJIJFJJJJJJJJJJIJECHIFHIIIGGIIJJ
@14858775/1
cttaagtggcttaccttctacttaccacttagcagaacccgataaagcgt
+14858775/1
@@@1DBADHFFHDGH?FDDCHHIIIIIIGIEHFIIGIIIIG>GIIIG@BF
@14861084/1
cttaataatattttttatttcatcatacaaactgtcaggttcatttttag
+14861084/1
@@@?BDDFBHHHHJJJBGIJIIIJIIIIJJJJJJGIGGI9??<BDHII20
@16097972/1
ggaaaagtgactcccgaacaagccaatcagaccaacggaacgcccggagc
+16097972/1
CCCFFFFDHBHFHJJIIGGIJJJJIJJIJJIJJJFIIIJCHIIGIIJGHF
@16100029/1
ggaaaatattggaatctgcttatcatctctggcatttattcgagaatcac
+16100029/1
@<<DDD8DDBC>DHHGG:?CC@DFHHGIIIIIBGIEHI>FADG;?FH@DF
@16105827/1
ggaaaccattcgatcaagagcttcaaggagaagaaattagaagagca
+16105827/1
CCCFFFFDHHHHGIIJJJIJJJJIJGIJJJJJJJJIJJJJJJJJJJJ
@10723392/1
attgatgattataattaataactagtgcctaataatagtgtattacctct
+10723392/1
=B1=BDFFHHGHHIJJJJJJJJIJJJIJJJIIJIIJIJHHFHIJJIGIIG
@9441772/1
aaatgatgaaaccggagatcgaacagtttagcaataaagtacccaaatca
+9441772/1
:?8=AB:A??FFFIFCGIIIAC?;?C1:DGI9F<DG<?@099BGCFDCEI
@10725088/1
attgatttaattttgacatgttagaatgccctattgaaaaccttgtagtg
+10725088/1
BBCDDFFFHHHHHIIJJJJJJJJJJJJJJJJJIIJIJJJHIJJJIIJJEI
@13429687/1
cgttgacaaagtgatgggcaatcccattggctggctccaagagatgtgca
+13429687/1
?@1BADDDHHFAFGGGGBFFGHIHHGIHJIJIIIIAHIIIGHCFHA9DEG
@14863003/1
cttaatcagctacaacagtcaacatttccca
+14863003/1
1===:ADD<AFDFEGFFF3<CH:FGIDC<2C
@14863004/1
cttaatcagctacaacagtcaacatttcccacctttttcactcaaccata
+14863004/1
@@@D?DDDFFH>DFF@GBA<CHDEGHIEHIIIIIGIGEGG@HBHCHGGGG
@14863005/1
cttaatcagctacaacagtcaacatttcccacctttttcactcaaccata
+14863005/1
@@@DDDADHDFHFHGFFHDGHBFHIDEHGEHB?FGGGHGHIIIHIADFH@
@14863006/1
cttaatcagctacaacagtcaacatttcccacctttttcactcaaccata
+14863006/1
@@@FFFDDBFDHFIGHBGIEGIHGHGIGHHJIGGGGDGFGGHJJJEFIGG
@12105927/1
catcgataagacgaatggtaaagctgctaaaaaagcaggaaaagccc
+12105927/1
CCCFFFFFHHGHHIJJJIHHIIJJJJJIJJJJJJJGIJJJJJJJIJJ
@12107301/1
catcgctccacaatgcgttatttctattttgagacc
+12107301/1
?81=A;BDFDFDFEFBEGGEA9CH<FDC9:?DFBDD
@11492399/1
caataactcgacaaaaattgttcccttttgagctattgcgatattttttc
+11492399/1
1==44AD>BB=F@FHGA@DCF?E>FGHB??B7BGCFHHGHIGGAGGFBEG
@9444470/1
aaatgctcccttttcacaatataataaatacatatcatatcatcggggca
+9444470/1
?@@=ADDFHHHHHJJJJJJJJJJJIJJJJJJIJJJEIJJJJIJJIGAHII
@15575340/1
gaacaatttttgtcgagttattgatttcgaggaataatacgaacttccat
+15575340/1
@@@?DAEFHGGFHEHGGFGDGHIGIJIBGGCD@DGHIJEGIGGHIGHF>D
@11494072/1
caataagtgatacaagaaaatatacagactaaagaaacgctcgtggggag
+11494072/1
CCCFFFFADHHGHIJIJJIJJJJJJJIGIGGIIJJJGIIIGGIFHGHJGH
@8682288/1
ttcaaattctcgtgacttttctcccctgtttgtt
+8682288/1
@@@DDDDDFFFFFF:?<CII9AAFGI38<AF9:C
@11498103/1
caataatttaacaactactccggagtttattgtcgacgaaaaaagagtag
+11498103/1
BC1DDFFFHHHHHJJJJJJIJJJJJGIJIIJJJGIJJJJJJJJJJJJCEG
@8682427/1
ttcaaattgttcaggtaaaatcttgcttcatgattgaaaatttgcaaggt
+8682427/1
BC@1DDFFHFHHHJJFHIJIJIIJJJJJJHGJHJJIJJJIJGIHIIIIJH
@9447925/1
aaatgtcgcaaattatgtcacataaatgtcaaaatgccacataatttgca
+9447925/1
7?@DDDAAD@@:ACE<:2AEEHCH>4C92CFHGG9C4C<9??G>GHHHIF
@16112599/1
ggaaaggtttgtttaaagggattggacgcaattaccgtattgccaagtgt
+16112599/1
@@@D?ADAFDHFHIIIIEGGDGED;FFEGIIGHIIID8DFHEEHEIIEG=
@13438970/1
ctaaaaagaagactgctaaacgttaaattttaaaagcctcttaaatttaa
+13438970/1
B@@DFFFFFHGHHJFFIHIIIGGGHIIJJJIJIIJJJJIJIJJJJJIIIJ
@13439933/1
ctaaaaatgaacctgacagtttgtatgatgaaataaaaaatattattaag
+13439933/1
CCCFFFFFHGHHHJJIJJJJJJJHIJJJJJJJJJJJJIJJJJJJJJIIJJ
@14158454/1
ctcgcttttcaaattctcgtgacttttctcccctgttctt
+14158454/1
=:?D?=32ACFFDFI4E??F3AFHEDH>999?E@?1?9CG
@14158455/1
ctcgcttttcaaattctcgtgacttttctcccctgttcttaaataaagtg
+14158455/1
B:BDFFFFHGHGHJJIIIIIJHJJJJJJJJJJJBGGHJJJIIIGGIIEGH
@14158456/1
ctcgcttttcaaattctcgtgacttttctcccctgtttgtt
+14158456/1
@@@DD?DDHDFFHGGHGAHII>E<EEE<4AEEHEGFFFCDF
@14158457/1
ctcgcttttcaaattctcgtgacttttctcccctgtttgttcttaaataa
+14158457/1
?@@;DDFFHFFGHIIE@GECFGGDHHI<A9FFE9?:DG9BG4:?B<FBBD
@12121920/1
catgaagttgtctgcccctttcttaatcggttctgcatgaatgccatctg
+12121920/1
=B1=DDFFHHHHHJIJJJFJJIJJJJJJJJJIJJIJJJIIJJJJJJJJJJ
@16114687/1
ggaaagttgagtcatttgaggtctaaacaagttagcaatttgaatttata
+16114687/1
@@@FDFDEHHHFFGIJIFHIG?FGGJIJIHIHGJJJIIIIJJIHJJJIII
@14875706/1
cttacatccttgtttatttccctttttgtggagaggtactatgtgtgttt
+14875706/1
CCCFFFFFHHHB<FHEDHHDHIDHIIIGFCH:C:EGCCGGGHGGHFHAGH
@16118365/1
ggaaatctaccgacagagaggttatccttgggggaagaagccaaattgct
+16118365/1
CCCFFFFFHHHHGJJJJJIJJHHGJIJJJJJJJJIFIJIJJJIIJJJJJJ
@9449782/1
aaattaaacacgctgagaaagctatggttgag
+9449782/1
@@;DDDDDHFFGHIFBGAHGGGHGIIG?FFDF
@14163296/1
ctcggatcttgctactaatattcgattcgatagg
+14163296/1
@@@<DDDDFF<CFFGBFFEH@H<E>HBEEEFDBF
@15583558/1
gaaccgattaagaaaggggcagacaacttcatgtacaaatacctcacctt
+15583558/1
@@@FFFDFHHHHHIJGEHIIIGIGIGIIIJJIIIIGGIJJJGIJJIHIJG
@15585110/1
gaacgaattttgtgcatacaaaaatag
+15585110/1
??8BDDD;DDB22AEEIA33<3C;EF9
@15586667/1
gaacgattttacctttgcgcgaaaagtgaccacaagcaatgtcaaag
+15586667/1
@?@DD?DDHHHBFGIICGGEEDDGACFHEGHAD8?@D>BFCHIGEGG
@15586668/1
gaacgattttacctttgcgcgaaaagtgaccacaagcaatgtcaaag
+15586668/1
CC@BD>DFHHHHHIJJJJJJJIJJFG?FHHFEHHIGHIDHJIHIFHI
@8695824/1
ttcactttggaattagacctccacagctcagttatgcgggaaatccggat
+8695824/1
@CC;DEFFHHHHHJJIIIJJJJJJJJJJJHIHIJJJJJJJGIJIJJJJJI
@8696033/1
ttcactttttggtcatgattttgaagtactcgagggcatgatgagcagcc
+8696033/1
@@<D=BDDHFDF;@EGF<IH@H<@EHHBEHIGHGIIABFGIIIGCGGGIG
@11515734/1
caatcttcttttccggaaaatgctcgaaaactcaattggcgcacattcag
+11515734/1
@@CDDFFFHHHHDIGIBHGGGIIIADEEHHHIG@EHJGIIGEDGHCHEED
@10080766/1
aggacttcaactttgttcagttcttgcaggagatcgctagcgaacaatcc
+10080766/1
@8?BDFFFHHHHHJJJJJJJHJIJJJJJIIJJIIIJJJJJJJJJJJIJGI
@10081833/1
aggagacttgagctacccatttgatgctgactcggaacagtctgtccttg
+10081833/1
@@@DFDDDHHGHGGIIJJGGHIIIIJJBFHEGGIEGIIIIGIJJIGIJGH
@14168799/1
ctcggctgagaatcggtattcgggactgaaagacactaagattaccaagt
+14168799/1
CCCFFFFFGHHHHJJJCFGIIJJIIJJIJIJGGHIJJJIJJIIJIJJIIH
@8700353/1
ttcagccctcaccaagggaagggggcggcccccatcccaacagaaggggt
+8700353/1
BC@:BDFFGHHHHJIIGJJJJGIGIIHHDDDDDBCDDDD>BDDDDDDDD5
@14168844/1
ctcggctgctcatcatgccctcgag
+14168844/1
@@@DDDDDFBA?BABD@FHH9DA8C
@14168845/1
ctcggctgctcatcatgccctcgagtacctcaaaatcatgaccaaaaa
+14168845/1
@@@=DDDDD?FDFFDEFGHHHGEA@1??G<?9CGI39???B9B?FHII
@10082385/1
aggagatcgctagcgaacaatccttcgaggtaacctacgtggacatcgaa
+10082385/1
@C7DF?DDHFHGHIJIIIJJIJJJJJJIIJGIJJJIJJJGHGIIIIJJFI
@16135124/1
ggaagaagccaaattgctctactctcaagaaatggcctccatgccgagca
+16135124/1
B@@:BDFFHHHGHIIJJHJIJJJJIJJIGIJHGJGGIJJJJJJJJJIJII
@8707192/1
ttcatatgtagaacgaattttgtgcatacaaaaatagtaaaaagtcaaag
+8707192/1
@@CFFFFDDFDFHGHGGIJJHGIIJJJEIGIJJIIIGCDFBGIJHHIJIE
@11529954/1
caatgttttttcttcgatgtccacgtaggttacctcgaaggattgttcgc
+11529954/1
B@?ADDEFHGHHHJJJJJIJIJFIJHGIJIJJJJJJIJJJJIJJIIIJJI
@10092765/1
aggctttgggaacttctacatcttctatttcctcacattcggtctctaca
+10092765/1
@CCDFFFFHHHHHJJJJJJIJJJJJJJJJJJJJJJJJJJJJJJJJJJJIJ
@8711490/1
ttcattaatggacacatgtaaaattgaaattaaagaagaggttaagaaag
+8711490/1
@@@DDFFFHDHFHJIEHEEIIHHIIJAFHHAHHGIGEGHGG?DCDGIIIH
@15599958/1
gaagaaagctatacagtagtcaaatttgtatccattatcactttttgttg
+15599958/1
@@<1BDFFGGDDFIGGHGGHEHI9ECHGHIIIIGGGIGHEHGGIDGIDEC
@16148987/1
ggaaggtttaggtatttgtggtatctgtcgatgttgccagaacgta
+16148987/1
CCCFFFADHDHH<AFGIGCFHCFHGGHFHGHIIGGEGIIIIIIGBD
@12139064/1
catgtacaaatacctcaccttacaaaataaaatacggcaaagagaagaaa
+12139064/1
??1:ADDEFHBHHIIIIIIIIIIIGHGIIIIHIDG?CFHGGC?GHICFHG
@16152913/1
ggaataatacgaacttccatagattcaaatgaagtaaacaacatacgttt
+16152913/1
BC<DDFFFGHHHHJJJJJJJJJJJJJJJJJIJJJGHJJJIJJJJJJJFHH
@9467201/1
aaattccgtcggcaagaagttggccgatttgcagactctcagcttcaacg
+9467201/1
CCCFFFFFHHHHGJJIJJIGHGIJJJJIJJIIJJJJJJJJJJJJJJJJI@
@14189333/1
ctcgtatagatgtcttgttattaaataatcgagtacagcgtcgcccagga
+14189333/1
BCCFFFFFHHHHFGHIIEIEJJJJJJJJHJJJIEGIJGEIIIIIIIJGII
@10094917/1
agggagtggcgaaaccaacaaagtattgtaccttgtgggatgacaacgat
+10094917/1
@@@DFFDDDFHGHJGHIIGEIJE1CDFHDHHIJIJ9DHGIJJJIHEIIIG
@11536282/1
caattacacaaattagtacaactcctccaaaccttgcaaattttcaatca
+11536282/1
BB@ADDFFHHHGHIJJHIJJJJGJJJJJJJIIIIIJJIIGHIIIJJJJII
@13467918/1
ctaaacgttaaattttaaaagcctcttaaatttaaccgaaatatagaata
+13467918/1
@C@?B;DDHHHGHIJICIJIHGGIJJIIJIEIEIJIJJBGGHIIJIIJJJ
@13467919/1
ctaaacgttaaattttaaaagcctcttaaatttaactgaaatatagaata
+13467919/1
@@CDDD?DHFHHFIGHJJJIHHHIJJJJIIIFCFEGGHGHEHIGGGCHGG
@13468859/1
ctaaactcacttttttccgaaaaaatatcgcaatagctcaaaagggaaca
+13468859/1
CCCFFFFFHHHHHJJJJJJJJJJJJJJJJJJJJJJJIJJJIJJJJJJJJJ
@15607368/1
gaagaagccaaattgctctactctcaagaaatggcctccatgccgagca
+15607368/1
?@<7DD8B?F?D?A<AF?AA<F@<CHH<HB;<C98:?CB?D??9:D:@?
@14193344/1
ctcgtatttagaatataagtaatttgttatagcatattttaaaaaagaat
+14193344/1
:11BDDFFHGHGGJJJJJIIJJJJJJJJIJJHIJJJJJJJIIJJJJJIJJ
@13471826/1
ctaaagagttccatcacggttcttaaaaactttttcggggtatctggtac
+13471826/1
@??DDBDDFDDHHIIJIBBDHGEHIIJJIHGHIJJJJJJBHBGIGGFFHH
@10768564/1
atttaaccgaaatatagaatacaccccttaatcagctacaacagtcaaca
+10768564/1
@@=DDFFFHGHGHJJJJJJGGIJJJJJJJJJJJJJIJIJIJJJJGIJJJJ
@9474623/1
aaatttatcaagctcctgttcattcccaaaaagaatataatgagcctcag
+9474623/1
@@@DDFFFHHFHHJJJJCIIHFH>BFFIHH@HIJJIGIE@HE>@BBGGCE
@10769690/1
atttaactgaaatatagaatacaccccttaatcagctacaacagtcaaca
+10769690/1
<@@DA??DFFDBF:CF<GFEFAEFFEAFIEIEEFAEGEBCCFEDGFEAFF
@9476503/1
aaatttctcaagggcacacggcaacaaaaagtgataatggatacaaattt
+9476503/1
B@@DDFFFHHHGHIIIJGIGGGHHHHIIIEHFDDFIGEHGIEHIGIJJGE
@9476918/1
aaatttgcaaggtttggaggagttgtactaatttgtgtaattgaagttcg
+9476918/1
C@@FFFFFHHHHDGHJJGJJHHHIJGHIIJIIJIIGHGIIIJJJJIHIIJ
@9476985/1
aaatttgctgcctcaaaaacgtatgacaaaactatagagaaaccagaatt
+9476985/1
BB14BDFFHHHHHJJJJJJJIFHIJJJJIIIIIJIIJJJJJJJJJJIIFF
@8724341/1
ttccatagattcaaatgaagtaaacaacatacgtttttcatttaaaatga
+8724341/1
@@@FFFFFHHGADGIIGGHHAJHJGIHIIIJGGBHEGGHGHIIICDHIGI
@15612551/1
gaagaatatttgaaaatttctaatattgcgatatttttttatcgatctgg
+15612551/1
@CCDFFFFHHHHHJJJJIJJJGGIIIJJJJIIGGGIIJJJJIIIIGIIJG
@15612552/1
gaagaatatttgaaaatttctaatattgcgatatttttttatcgatctgg
+15612552/1
B@?DDFDFHHHHHJJJJJJJJJJJJJJIJJJIJIIJJIJJJIIIHIHGHH
@12780387/1
ccgtgaagtggtccgtgccccttgcggttaccccttctgttgggatgggg
+12780387/1
??@4ADDDDFDHHJJAGIJIIIGGGIJGIIGIJJGJJJIGHIIJIIIAGH
@8731943/1
ttcccttttgagctattgcgatattttttcggaaaaaagtgagtttagga
+8731943/1
@@@ADDFFHCDFHJGIIGIIEIIIJIJJJIJIFIJJJJBCHHI;AFHGHC
@8733757/1
ttccgctaccgcgtgttccttaacaacgatctggtggccaccggaaccgg
+8733757/1
@C@DFFADHHGHD:@EGEHIIIIGGIHBHIIDFD?FGEH;CHEHIIHHEF
@13488405/1
ctaaattctgatgtggacacttcatcggaaatagtaacattgattagatt
+13488405/1
?;@DD4D:?D<D8C@C9C<<CCAEEFGICFDBEFCBGB@DBD>GGAB?BD
@8738782/1
ttcctccatagttcttacatccttgtttatttccctttttgtggagagg
+8738782/1
@CBFFFFFGBHHHJJJJJJJJJJJC4CG<EHI@HIEHIJJ<;;B9BBDH
@8739114/1
ttcctcgaaatcaataactcgataaaaattgttcccttttgagctattgc
+8739114/1
?;;DBAD?DDDDDCD42ACFEDBEAAC>CCE1:DFDEDBD<@DCDDDD>D
@10113852/1
agtacttcttggcacagagcctcatttttcttgttatttattcctatata
+10113852/1
@@@DDDDDDFDAFFB@G@FC?CCG?FHHIEIIDIIIIGE?:<DDFFHG<F
@8743039/1
ttcctgtaattctggtttctctatagttttgtcatacgtttttgaggcag
+8743039/1
@@@?DFD;FFDDHIIIIIGIIIGHBFHGIIGCDHIGEGIIIGHGG19?;6
@8743213/1
ttcctgtattttttcgtcccaagattactgctccatggcgacagttaatc
+8743213/1
@C@:DDDFHHHHHJJJHJJJJJJJJJJJJJJJJJJJJJJJJIJJIJJJJJ
@10782036/1
atttaattttgacatgttagaatgccctattgaaaaccttgtagtggatt
+10782036/1
1=14ABDFFHGFHJJIGGHIIIGIIIJIIIIGI>EHJGIGEIGGFDGBFG
@10782037/1
atttaattttgacatgttagaatgccctattgaaaaccttgtagtggatt
+10782037/1
:?=4=DDFHHHHHIJIFIGGHIBHGHGGGHIIJGGGGGIGIIJJIGGCGE
@10118791/1
agtatgtgttcaccaagagaagaaagctatacagtagtcaaatttgtatc
+10118791/1
?@=BDDDEFHHHHJJJJIJIJJJJJJGGIIJJJFEFGIHIJJJJJJIIJJ
@13502273/1
ctaacgtctttatagaatgtcaatgttattctaaaaagaagactgctaaa
+13502273/1
@@@DDDDDHHHBFHGGIJGHJJJJIHGHIIJJJJJJJJJIEGIIJJJJJI
@12793656/1
cctaaactcacttttttccgaaaaaatatcgcaatagctcaaaag
+12793656/1
?<=DBDBD<D<AFHHGG?FDG=GFHGH@HHF1B@@C<?8BC93BF
@12793657/1
cctaaactcacttttttccgaaaaaatatcgcaatagctcaaaagggaac
+12793657/1
@@?DDDFFDHDHHIJJJCHIJIJJIGGGDIGGHGIIEGGHIGIIJGIIIH
@12793658/1
cctaaactcacttttttccgaaaaaatatcgcaatagctcaaaagggaac
+12793658/1
@@@7BDD?ADDFFHIEGHEC@AGDGIIGC@DABFBGGICHIBHFC@=@CG
@12793659/1
cctaaactcacttttttccgaaaaaatatcgcaatagctcaaaagggaac
+12793659/1
CCCFFFFFHHHHHJJJJJJJJJIJJJJJJJJIJJJJJJJIJIJJ=GIJII
@12793660/1
cctaaactcacttttttccgaaaaaatattgcaatagctcaaaagggaac
+12793660/1
CC@FFFFFGHFGHJJJJGIIJJJJJHGIJIGJJJIJGIIHGHIGJJIJJG
@11554998/1
caatttgaaattttttccaaacccgaaaaaagtttatttatcatacacag
+11554998/1
?@@DDDD?FFDHFGJIGIIJJJJJJIIIGHGHBDHGHIICHIIIGGHEHG
@8750994/1
ttcgactttttactatttttgtatgcacaaaattcgttctacatatgaaa
+8750994/1
@C@DFD?AFHHGHIGGHIGIIIIIIIIIGIGIIIIIIIIIIIIIIIIIII
@14912240/1
cttagcttcacaattacttagagaagcacgcggaagcggtatgcagattg
+14912240/1
BCC=DFFFHGHHHIJJJJJIJJJJJJJJIJJJJJJJJJJAGIIJIJGIIJ
@15638801/1
gaaggggtttgttaaggaaagtagaaaactaatgtatcacttggcgtttt
+15638801/1
@?@BAD<@DDADBEHEEGGHGFABBFHG;?:?DAGGIFGDFEG>DG6?0B
@9509416/1
aacacttcgactacagatattcgcacttgcagtcccaatatcaaactaca
+9509416/1
C@CFFFFFHGHHFIIIHHIJJJJJJJJJJJJGHIJIIHJIIJJJIJIJJG
@12174754/1
ccaaaacatgaccatgatgcactcggacggaccgattcagcccccaccaa
+12174754/1
CCCFFFFFHHHHHJJJJJJJJJJJJJIJJJJJJJJJJJJJIJIJHHFFFF
@12174755/1
ccaaaacatgaccatgatgcactcggccggaccgattcagcccccaccaa
+12174755/1
BC@DFFFFHHHHHJJJJJJJJJJJJIIJJJJJJJHIJJIJJJJJEHFFFC
@11558832/1
caatttttgtcgagttattgatttcgaggaataatacgaacttccat
+11558832/1
@C@DFFFFFHHGFICF<FH@AHIIEHGIIGCHGGGIGIIIIIIIIEI
@9511390/1
aacagactggtcccacacaagggcagcaaaaaggtgcccaacaacagcaa
+9511390/1
@@<4=BDDHHDHHHBGGEBGGGGEEHGIIIIIEI:B>FHECHIDHDGHII
@13516508/1
ctaagatctaagagatcactaaggtactattgccttctagaatgctaaaa
+13516508/1
@C@FD>DFFHB?BAGGHIIIEGBAAFHHIIEGIIIIHIIIIIIIFIIIII
@10799168/1
atttagttttgataaacaaccaaacctagaggaacatcctggtccaagtc
+10799168/1
@BBDDDDFGHHGHJJJJIJJJJJJJJJJIGIGHJIJIJJIJJIJJJJIIG
@15647903/1
gaataaagtatgtgttcaccaagagaagaaagctatacagtagtcaaatt
+15647903/1
::=A4A?DABFFDEHGB@HICHIC@@FEHIIEFFIG<GHIFHHHHCD@GE
@8761511/1
ttcgtcatcgctccccacgagcgtttctttagtctgtatattttcttgta
+8761511/1
@@@ADD=DDF?F?GIIGEEGE8@?FGEGEGB99DD4?4BFGGGEHAG4CF
@12196023/1
ccaaaccttgcaaattttcaatcatgaagcaagattttacctgaacaatt
+12196023/1
@@@FFDBDDDBBFBHJJGEHGHGIIGGDHHHGC?GGEAEHEH??DFBB@D
@16195518/1
ggagaatattgtggtagaccaattgaagttcttttatgagtctaataaag
+16195518/1
@@?DDFFFHHHHHJCGGHIJJJIJJIIJHJJIJJJJJJIIGIIJJJJJII
@14251287/1
ctcgttaaaccatttagtccttggccagaagtctagattcatctcaccag
+14251287/1
@@@7BDADHHGFFBHBHHIIFICFCGIIIIBCF>991:?CCAFIEGHGH9
@16195623/1
ggagaatcacaaaactcatgatacttttcaaattttcttttaaatttcat
+16195623/1
@@1=DDDDHHHHHIIIIIIIIIIIIIIIIIIGGIIIIIIIIII?FHIIII
@14252307/1
ctcgttatataatcatcattcaaacattgaagccagatcgataaaaaaat
+14252307/1
@@C<;D?DHFDHDGIBDHAGGHGIIGCHGEHGGGG@GGHGIIGIIIIIII
@14252308/1
ctcgttatataatcatcattcaaacattgaagccagatcgataaaaaaat
+14252308/1
BCCDDFDDHHHHHIJJIIJJJIJJJJJJJJJJJJJIIJJJJJJJJJJJII
@14252309/1
ctcgttatataatcatcattcaaacattgaagccagatcgataaaaaaat
+14252309/1
CCCDFFFFGHHHHJJJJIJJJJJJJJJJJJJJJJJJJJJJJJJJJJJJJJ
@12198941/1
ccaaacttttcggggtgcaatcttcttttc
+12198941/1
@<<DDADDFA?@FE>EFG??F?C?GD??B4
@12198942/1
ccaaacttttcggggtgcaatcttcttttccggaaaatgctcgaaaactc
+12198942/1
??;DDDDDDDDDDII1@?BEAEEEDDEIICECD@DDIABDCCC<DDIDDD
@12198943/1
ccaaacttttcggggtgcaatcttcttttccggaaaatgctcgaaaactc
+12198943/1
CC@FFFFFHHHGHGI@GGIJJJJJJJIJJGIJJJJJJIJJJJJJJIIJJI
@12200709/1
ccaaagcaaagacgcaataagtgatacaagaaaatatacagactaaagaa
+12200709/1
@@<:BDFEDHFHHJIJIEIGI?FAIGIIFIJJIBHCHGJJJJIJJIHJJI
@12200710/1
ccaaagcaaagacgcaataagtgatacaagaaaatatacagactaaagaa
+12200710/1
CC@DDFFFHHHHHIJJJJJJJEHIJJJJIJJJJJJJJIJJIJJIJJJIIJ
@9520110/1
aacagttaccatctactatcagagatcgaatgtgtgcagaatcagcactg
+9520110/1
@@@FFDDDFFDFHHDGGGGIHEAG9EFHIIGGECCCEGHGHGJIIIIGGH
@9520910/1
aacagtttgaaaaccttgataaatggaacgaaattaaacacgctgagaaa
+9520910/1
BC<DFDFFHHHHHJJIJJJJJJJJJJJJJJJJJJIIJJJJJJJIIJJJJ>
@11584586/1
cacaagacccccagccccaacaaggaggtaaaaagaagaaacaaaaacaa
+11584586/1
??@FFADFFGHFHGGGGGIIIGGECDA>BD<DFCH@GGFA>EEHHFHGHI
@11584587/1
cacaagacccccagccccaacaaggaggtaaaaagaagaaacaaaaacaa
+11584587/1
CCCFFFFFHHHHHJIJJIIGIJGIJJIJ:DGGGGHJJJJJJJIIJJJJIG
@12206363/1
ccaaatacgaactggtccaaatcgagggcgccatccacgagccaatcttc
+12206363/1
?@@DBDFDFHHHDIIAFHIJIGGBHIIJBHI>HII<EGCGGG<@GFFHHH
@12206364/1
ccaaatacgaactggtccaaatcgagggcgccatccacgagccaatcttc
+12206364/1
CCCFFFFFHHHHHJJGHJJJJJJJIJJJJJJJIJJJJJIJJJJIIHGHHH
@10149614/1
ataaaatacggcaaagagaagaaaggccgatagaatgaagtgaaagtcga
+10149614/1
BBC1BDFFHHHHHIJIIIFIJJJJJJIJIIIIIJJIGJIJEHIIJIGGIG
@15656440/1
gaataatacgaacttccatagattcaaatgaagtaaacaacatacgtttt
+15656440/1
=B@4ADEFHHHHHJJJJJJJJIJJJJJJJIJJJFHIJJJJJJJJJJEHHJ
@10149923/1
ataaaatataataaaaatttatagttttttgcatttttattcggcttatt
+10149923/1
@@1ADFFFHHHHHJJJJJJJJJJJIGJIJJIJJJJJJJJJIJJJJJIIJI
@10149924/1
ataaaatataataaaaatttatagttttttgcatttttattcggcttatt
+10149924/1
@@<DFFFFHHGHFGHIEGHIEHIGHHIIIIGEGHJIIJJJIGIGJIJIHD
@9525506/1
aacatgtgtgcttaagtggcttaccttctacttaccacttagcagaaccc
+9525506/1
@<@?DBADFDBFFIIIBGGHHGGIIGHGHGICHGGIDFIIHHGGBFGIIG
@12819599/1
cctcaccttacaaaataaaatacggcaaagagaagaaaggccgatagaat
+12819599/1
@@@:DBDDHBFFHIIHBHIIEHHIIDGIIGGGIIIIIIGG<FGHIIACHI
@13534206/1
ctaataatagtgtattacctctaaagctatctactcgttatataatcatc
+13534206/1
CCCFFFFFHGHHFIJJJJJJJJJJJIJJJJJJIHIJJHIJJJJJJJJJJJ
@14265300/1
ctctaaagctatctactcgttatataatcatcattcaaacattgaagcca
+14265300/1
:?@44ABDHHHHHIIIJJIGHEHDIIJJJJJJIJJJJIGIJIJJJJJJJJ
@16208907/1
ggagcatttatttgatgcaaagtatagaggttgtacccaaacttttcggg
+16208907/1
BC1BDFFFHHHHHJIJJJJJIJIHIIJJJJGIJJJJJJJJJJJJJJJJJJ
@16209749/1
ggagcggctgatatcaccaatcaggtggtgacatcgttcgatgacaaagt
+16209749/1
CCCFFFFFHF;?DFEGGHIJGEFCG:CD0?BDDEHGGHGIHIIIIIIJG8
@11600047/1
cacacacgcatttttaaatttaaaaatttattcaagtcaaaaataatatg
+11600047/1
@<;:BDFFHGHHHIIHGGHGHIIIIIIIIIIIIIHIGGIIIIIHIIIIII
@10161779/1
ataaagtatgtctagaacgattttacctttgcgcgaaaagtgaccacaag
+10161779/1
?1BDDFDFHHHHHJIIJHIGIJJJJJJJJJIJJJJJJJJIGIJJJJJJJJ
@10161807/1
ataaagtatgtgttcaccaagagaagaaagctatacagtagtcaaatttg
+10161807/1
CCCAFFDDHHHHHJJJJJIJIEGIGIIJJJIJJEGHJIHIIGIIHIIIHG
@11601391/1
cacacatatttctgcagtagaggtaatcacttgataaggttcaaaatagt
+11601391/1
CCCFFFFFHHHHHJJJJEHIJIJFFHIJJIJJJJJJJJJHIJJJJJJIJG
@8785224/1
ttcttttccggaaaatgctcgaaaactcaattggcgcacattcagcag
+8785224/1
@CCFFFFFDHDHHJJJGBEFHGGIEE@?CDH>9?FEGIGHIGIECABA
@11601969/1
cacacatgttacataaatgtcaaaatttgacataatttgtggacataaag
+11601969/1
??7=4ADBDHABDEFGGI@EFFIFDH@HEGGGAHHGGIIGGCGEE>DGGG
@11602180/1
cacacattcgatctctgatagtagatggtaactgttcaaattcctct
+11602180/1
@@@DDDDDHBDFF>EBBFEEECBHF>H>BCFHGEAFHGGGGGCAGC>
@9532003/1
aaccacttcgacgttcttccagaagggtggattcaagtaacacacaatag
+9532003/1
@C<DDFFFHHHHHHIJJJIJJJJJJJJCGHGIJJJIJIJJJJJJJJJJJJ
@16212097/1
ggaggagcagcttgctgttgtctcgct
+16212097/1
@@@BDDB;2:<FDFG<:<CCEHHFFEG
@16212582/1
ggaggagttgtactaatttgtgtaattgaagttcgtattatttcctcgaa
+16212582/1
@@CFFDD?FHDFHIJJIJIGHGGEIIJJJEHHIIJFHIEGIJIFGGHGGI
@10168894/1
ataaatgctcccttttcacaatataataaatacatatcatatcatcgggg
+10168894/1
@B8BDFFFHHHHHJJJJJJIJJJJJJJJJJJJJIJJJIJJJJIIJJIHHH
@10168924/1
ataaatggatgtgtaatatgcgtgtccacgcaagtacctgctggaacgtt
+10168924/1
BC@FFFFFHHHHFGIJIGJEJIIIJJJJIJJJJJGGIIJIJJIJEIIIFH
@16218654/1
ggagtcttgctcggcatggaggccatttcttgagagtagagcaatttggc
+16218654/1
?@<AA=BDFFBH?HIBHBF<FHGHFHIIICGI?DBB:BFGGIEEIGC?D>
@9540620/1
aacgaaattaaacacgctgagaaagctatggttgagtgaaaaaggtggga
+9540620/1
@@;DDDFFHHHFHIJIIEIEHIIJIIJJIJJ@DGGGGFHHEHIGI9BGHG
@8796380/1
ttgatttcgaggaataatacgaacttccatagattcaaatgaagtaaaca
+8796380/1
?@@DDFFFDHHGGIIIIEHGIIGGEHIIIIIIIIIGHGIHIIIIBGHIII
@11609335/1
cacactttctttcttaacctccgctttaatttcaattttacatg
+11609335/1
@C@FFFFFFFHBFFFEGHIEHIIIDFHIGGIGAFDIIEG<?CD@
@11609336/1
cacactttctttcttaacctccgctttaatttcaattttacatgtgtcca
+11609336/1
@@@DDADDBFFFFHIIBFFGHIGI@EFFD>GDGCHGHIGIEHGD:?FBDB
@16221252/1
ggataaaccaatggagcacacttttacttcagctacttgaaccgtacgtc
+16221252/1
B@@BADEFHHHHHJJJJJJJJJJJJIJJJJJIJIJIJJJJJJJJJIJIJI
@13556141/1
ctaatttttcaataaagtacactttatttaagaacaggggagaaaagtca
+13556141/1
CCCFFFFFHHDHHJJJIFJIJJJJJIJJJJJJJJJJJJJJJJJJJJJGGI
@12220816/1
ccaacatgtcaaaacccacctacgaggataaacgaaagctggaagccaaa
+12220816/1
CC@DFFFFHHHHHJGIIIIJJJJJJJJGHIJJJIJJJIJJJJIJJJJJJI
@15671697/1
gaattcacttatgaatgtggcataggttctgtcaaaactgttgcgactag
+15671697/1
CC@FFFFFHHHHHJIJICHHIIJJIJFHIIJIIJJJJJJJIJJJJIJJJJ
@10827840/1
atttctcaagggcacacggcaacaaaaagtgataatggatacaaatttga
+10827840/1
BB=DDFFFHHHHHIJJJJIJJIJJJJJIJGHIIJJIJJIJIJJJJJJJJ>
@14274762/1
ctctactgtacaactgtttacctgtgtatgataaataaacttttttcggg
+14274762/1
@@@BB?DDFA<FFEBHHBCCEHIGAEHEEFHCAHIEHIGB<C?BGIIB>A
@12837786/1
cctctctaacgtctttatagaatgtcaatgttattctaaaaagaagactg
+12837786/1
@@@1BABDDFDAFGHIGGIFFHIIGHIIIIIIIIIIIIIIIGGIGEEIEG
@9546395/1
aacgagtagatagctttagaggtaatacactattattaggcactagttat
+9546395/1
@@@DDFDDFHHHHIJJJJJIIJGHJJJJJJJJJJJJJJIJJJIJJJHIII
@9547058/1
aacgatctggtggccaccggaaccggaagatcgaagaaagacgccaaaca
+9547058/1
CCCFFFFFGHFHHIIEIJGGFHGIJJJJJJJJJGJIIIIGIIJJIHHHFF
@9548233/1
aacgattttacctttgcgcgaaaagt
+9548233/1
@@@BDDDDHDBCFGG@B@@F@F@D3B
@9548234/1
aacgattttacctttgcgcgaaaagtgaccacaagcaatgtcaaagagaa
+9548234/1
CCCFFFFFHHHHHJJJJJJJJJJIJBGHJJIJJJIJJJJIIIIJJJJJII
@9551021/1
aacggaacgcccggagcggctgatatcaccaatcaggtgg
+9551021/1
@;?DDDDDDFFDDF<@FGFIIF;@4?C>FFIEIICDF7@A
@14279104/1
ctctatactttgcatcaaataaatgctcccttttcacaatataataaata
+14279104/1
@=?DDDDFGFHHACGHIJJGIGIEEHHIFHIGIIEIJJJJJJJJEIGGHI
@11624212/1
cacaggtaaacagttgtacagtagaggataaaccaatggagcacactttt
+11624212/1
@CCFDD2ADFHGDFDEEFIJGB@BFHCIIIGIIJGGGE@HIJIIJJJJEH
@11626395/1
cacagtcatagatccaatcctataattatccatttcctgtaattctggtt
+11626395/1
@@;DBADDFDHHAHHIIGGIIIGGGHIIIIIIIGAGHIGIIIGHHGBHII
@14962885/1
cttcaactttgttcagttcttgcaggagatcgccagcgaacaatccttcg
+14962885/1
CCBFFFFFHHFFHIGIGHGGIJIIIJJJJEIJJJJIJJIJJJJJIGIJJJ
@14962886/1
cttcaactttgttcagttcttgcaggagatcgctagcgaacaatccttcg
+14962886/1
?@=DDDEFHG>FDDHDFHCCIICHIG?F=GIIICEBG<DHGGGDHIIGII
@16235289/1
ggatggacaatttgaacaagttacaagtgccgaagtacgagctattcgag
+16235289/1
=?@4=DDFHHHHHJJJJJJJJJJJJJJHHHJJJIJGHHIJJJJJJJJJIJ
@8811984/1
ttgggagtgatgccgcgacggctcagcaactcctggaggacg
+8811984/1
@@@D;DDBFFAFDGBAE:FGDG6@B8=FF@@@FF;@EG=AEB
@15679727/1
gacaaaaatttaaacacattgcattattgatttcgaggaaataatacgaa
+15679727/1
@@<;DDDDHHHHFGEHHBHHIFHIGIIHIIIBHEHIEBGHIGHIGEGFGF
@16240675/1
ggatttctcaacttgtttccgtgagttgctgaacaaatttgaaaaaacca
+16240675/1
?@?BDFBEFFHDFHICGIGIICGBG<FDDHIFIDHII@EHEDGIIIG?FF
@9568682/1
aacttttcggggtgcaatcttcttttccggaaaa
+9568682/1
???DDDDDDDDD0@89C9?9E9:EDE4C8D0@DD
@16244548/1
ggcaaagagaagaaaggccgatagaatgaagtgaaagtcgaacgttcttc
+16244548/1
CC@DFFFFHHHHHJJJJIJJJJJJIJJJJJJIJJJIJFCHGHC88BBCH4
@15686871/1
gacaaccgtaaaaacatagcgaccaaatcgatatggtgcagatatcgaca
+15686871/1
C@@DFFFFFHDFHGGIJJGEHGHJJIEIIIIIJJIE?BFGAFHHGGJIJI
@12849883/1
cctgcacacacgcatttttaaatttaaaaatttattcaagtcaaaaataa
+12849883/1
@@?:DBEFFFHGDEIIIIICHIIIIIIIIIIIIIIIIIIIIIIIIGIIII
@14970943/1
cttcaatgtttgaatgatgattatataacgagtagatagctttagaggta
+14970943/1
CC?DDD?DBFHBDEHGEFGDHHIIIIGBHIFG?FFHIGCGHIIIEIGE:?
@14291579/1
ctctctaacgtctttatagaatgtcaatgttattctaaaaagaagactgc
+14291579/1
CCCFFFFFHHHHHIJGIIIDHIGHIIJIJIJIJJJJIJJJJGIJJJJJIJ
@13581431/1
ctacatatgaaacatgtcagttatatattcacctttatatatgtcacatt
+13581431/1
@@CBFDDDFDFHHGAECE?@<IEBHCABFBDHH@GH<CDGHGCAGIEAFH
@13581432/1
ctacatatgaaacatgtcagttatatattcacctttatatatgtcacatt
+13581432/1
@CCFFFFFHGGGHJIGGHIIJIIJIIJIJIIJJJGJHEGIJJJGGIIGIJ
@13581433/1
ctacatatgaaacatgtcagttatatattcacctttatatgtcacatttt
+13581433/1
@@@DDDDBC?BDFBEFAC:ACHHHIIF@H@HFFFHGHGED@?@GDCIIIF
@13581434/1
ctacatatgaaacatgtcagttatatattcacctttatatgtcacatttt
+13581434/1
CCCFFFFFHHHHHJJJEHIJGIJJIJJJJJJJJJJJJJJJJJJJJIJJJJ
@15687518/1
gacaacttaaactatcctccacctacacaagctcaatacaatccccacat
+15687518/1
@@@FFFFFHHHHHJJJJIIJJJJJJJJJJCGHIJJJJJJJJJJJJJJJJI
@12850769/1
cctgcataaatggatgtgtaatatgcgtgtccacgcaagtacctgctgga
+12850769/1
@@?DFFFFFHHHHIEIGIEIJIJJJJJGGIGIIGIIJJFFGHIIDHJJIG
@10188228/1
ataacttattgtaacgatggagaattttttgattcagtgctgattctgca
+10188228/1
BC?FFFFFHHHFHIJJIJJJJJIIIJJJJJIIIIIJJIJIIJJIJIJJIJ
@13587875/1
ctaccacacgaaaggcagttcaccatcgcttgtcatgtgttgaaattccg
+13587875/1
?@8==AD?B@CFFIEEFFGCFHF??E3?C?FBFIIB@9D@D2B?BFFAFE
@11640249/1
cacattcagcaggttttttaacagtttgaaaaccttgataaatggaacga
+11640249/1
CCCDFFFFHGHGHEGIJJJJJJJJFHIIJJJJJJJJIJJJJJJJGIJJIJ
@11640272/1
cacattcataagtgaattctctacagtgtggcggacc
+11640272/1
@@;4BDDDFFFFFGIIIIIIIIIIIIHHHHIIII66@
@14298926/1
ctctgatagtagatggtaactgttcaaattcctcttcctcacgaggacac
+14298926/1
?@@=BDDDDFFFHGIIHGIGHJIJJJIIIGHEIIIJJCHHIJIJJJJJJJ
@14298927/1
ctctgatagtagatggtaactgttcaaattcctcttcctcacgaggacac
+14298927/1
?@@DA?DDF:??C?CG<EHHBBCHGHBF@HE<EHGBAFAFHIBB?@FFHI
@14298928/1
ctctgatagtagatggtaactgttcaaattcctcttcctcacgaggacac
+14298928/1
@@@ADFDFHDHBFEHGFGEHGJFIJIIJJJEHHHHIJEIGIIIEGIEGIG
@10194227/1
ataagattatggaaggaataacacgggctaattttaacaaccatcccact
+10194227/1
@?@DFFFFHHHHFJJJBGDHHIIJJJJIIJJJJJJJIIIJJJIJJJIHII
@10197974/1
ataagttattcggacaagttataccgaataaaaaaggaaaactaaaggat
+10197974/1
BC;BDDFFHHHGHIJIJIHHHJJJHJJJJIJIIJJJIIIIIJIHIJGGGI
@15699867/1
gacatgcacatctcttggagccagccaatgggattgcccatcactttgtc
+15699867/1
CCCFFFFFHHHHHJIJIJJJJJJJJJJIIJJJJJIIIJJJJJJIJIJIII
@8827741/1
tttaaaatttaacgtttagcagtcttctttttagaataacattgacattc
+8827741/1
@?@DDFFBHHFFHHFHIIIJIGHGIIIGJJJJJFIIIJJJJJJJEGIICH
@11650206/1
caccaagtgagcataataggctggcgcagg
+11650206/1
@CCFFFFBFFFFHIEHIIIIIIII?::?FH
@11651875/1
caccaatgcttggtgcagctatccactttgccagtggccgtctgctacgg
+11651875/1
BCC=DFFFHHHHHFGIIJJJJJJJJJJJJJJJIJJJJJIJIJJIIJJJII
@14991926/1
cttcatctgttaacttcgtagctcctttaaaagacatttgtgctgaaaag
+14991926/1
@@?=BBAD>FF?FB<FD=AGCEAHHDHIEHII?FCHGHIAFEGIEEGGIB
@14992985/1
cttcatgtacaaatacctcaccttacaaattgaaatacggcaaagagaag
+14992985/1
?:=DDFFDFDAD>GEFHGHIGJJIIJIGIIJGIJIJIIICFHGEGGI@DH
@14994571/1
cttcattatattcagctaaattgtctacaaatttatcaagctcctgttca
+14994571/1
@@CBBDFEGHGHGJIGGGIJJJGBIIJJJJIJJJIJIJJJIJJIIIIIJJ
@12245904/1
ccaagagatccagcaagttcttggctgccgaatgtttggcgtctttcttc
+12245904/1
@@@;BDBDHDFFDHGGG@IHIJIGIIECEH6CD@FIHIBEGG>FCG@FAC
@12865277/1
cctggtagaactacgacaacaagctgcaaagactggaaggtggacttcaa
+12865277/1
CCCFFFFFHHHHHIJJJJJJJJJJJJJJJJJIJJJJJJJJDGIGIJJJJJ
@10207848/1
ataatcatcaatattatctatcgatactgaatgta
+10207848/1
@@7DAABAFHDDBG?<F:I?A<<:F?FAC?9C<E9
@12252466/1
ccaagccataaatagaagtgctccccgcggtccacactctattaaataag
+12252466/1
CCCFFFFFGHHHHJIJJJHIHIJJJJIIEI?DH@FBHCGECHIIGIAGI@
@16274714/1
ggccgatagaatgaagtgaaagtcgaacgttcttctgggcttttcctgct
+16274714/1
@1=BD<DDAHHFHD@HEHGEFH?FHIIHIHHIIEHEHIFDGHIIGIIC@C
@16274715/1
ggccgatagaatgaagtgaaagtcgaacgttcttctgggcttttcctgct
+16274715/1
CCCFFFFFHGHHHIIJHIJJJJHHIJJGIFHGJIGGECGIGGIJEHGCFG
@16275065/1
ggccgatttgcagactctcagcttcaacgccaaggacttcaactttgttc
+16275065/1
CC@FFFFFHGGHHIJIJIJJJJJIJIJIFHIJIIJIIJJJJJJJIIIGHI
@8836508/1
tttaaatttaaaaatgcgtgtgtgcaggtatatttatcacatcattcgtc
+8836508/1
@@@B?DDDHHHFDFHBGI<CGHFEGIGICEHIIIIIIIIIIIIEIIIGGG
@9602531/1
aagaattatcttttttagagatggagtatcggatggacaatttgaacaag
+9602531/1
CCCFFFFFHHHHHJJJIEDHFHIGGEAFGGIIGIJJ@DAHEGHCGGGGII
@14323983/1
ctcttcctcacgaggacactctaataataaatcctgtagaatatcgttta
+14323983/1
:?@=A;AAFHA<A:<<C?C@FHB?A:E@CBG@GD<?1:0BFHDDAEHI;B
@14323984/1
ctcttcctcacgaggacactctaataataaatcctgtagaatatcgttta
+14323984/1
:BB44ADFHGHHFIJGIIJIJJJJJJIJJJJJJIJJIIIJIJJIIJGHIJ
@14325321/1
ctcttctagcagctttaatgcattgtatgcagcatcatgtttactaatct
+14325321/1
CCCFFFFFHGHGHJJJJJJJJJJJJIIIJJJJIJIJJJJJJIJIJJIJJJ
@12261230/1
ccaagtcctaacgtgttattacaagctttgacaatgtcaaatgccaacga
+12261230/1
CCCFFFFFHHHHHIIIJIJJIJJJJJJJJJJJJJJJHJJJJIJJJJJIJF
@15718800/1
gacgattttgtcgaagatctctgtgagaagacagaagaatcgctagtcag
+15718800/1
CCCFFFFFHHHHHJJJJJJJJJJIJJJJJJGIIIJJJJJJIJJJIJHIIH
@12874356/1
cctgttcttaaataaagtgtactttattgaaaaattagtaaaacataatg
+12874356/1
@@@DBD?DH?HHABGIA<CAFH@HHHHIBGHHHI;CFCCFHIIIIIIIAG
@15721270/1
gacggccactggcaaagtggatagctgcaccaagcattggtggcgattgg
+15721270/1
@@?DFFFFHGHHGJIJJCHIIJJIEHGIGIIEGCEGIIJJGHJGG>FHIJ
@9608975/1
aagacccccaaccccaacaaggaggtaaaaagaagaaacaaaagcaactt
+9608975/1
@@C;DFFFHHHHHJJJJJJJJJJJJFHIJIIJJIJIJJIGGIJIIIJJIJ
@9608976/1
aagacccccagccccaacaaggaggtaaaaagaagaaacaaaaacaacct
+9608976/1
CCCFFFFFHGHHHJJJJJJIHIJJJ?DHIJJJJJJJIJIGIJJJJJJJJJ
@10215889/1
ataattcccaaaagtgaacgattagaatatatgtggcaacaaccatctcc
+10215889/1
?:1=DDFFHHHHGJEGIJJJJIIJEIJIIJIJIEBAFHIIIGJJIJIG@E
@10853536/1
atttgacataatttgtggacataaaggaaagaaaaaaatgtcaaaatttt
+10853536/1
=B14BDEEHFHHHJJJJJJJJJJJJJIIJIJIJJJJJJJIIIJJJIJIJJ
@10217300/1
ataatttatatttttgagtattttaatgtaataaacagaacatgtaagaa
+10217300/1
@@;BDFFFHHHHGJJFII<EIIJJJJIIIIIIIIJJIIJJJJIJIHHIJJ
@8841297/1
tttaacttttccagcatttctcttgctgctaattgtttcgccatcttttt
+8841297/1
@CCDDAEEHHDHHBFGHIIGEHHIHGGCFHEHDGHIIIIGIIDHB:DFHE
@14332067/1
ctcttggtgaacacatactttattcgtcatcgctccccacgagcgt
+14332067/1
8?=AB;BD1:?ADF@FF3<IDEE:AA<ABGF9;FF@C@G@F@FFFA
@15726176/1
gactagcacaacaaaaaagatggcgaaacaattagcagcaagagaaatgc
+15726176/1
CCCFFFFFHHHHHJJJJJJJJIJJIJJJJJJJJJJIJJJJJJJJJJJJJJ
@12878657/1
ccttaatcagctacaacagtcaacatttcccacctttttcactcaacca
+12878657/1
?@=DDDB4ADDFBEAGHBDIDEHIG@EGGI?EH8;BCDCGAC??FH32B
@12878658/1
ccttaatcagctacaacagtcaacatttcccacctttttcactcaaccat
+12878658/1
::==ADDFFFHDHIFHIJIGGHIIIJJJJJJHIIIJJJJJIIJJJIIJEF
@12878659/1
ccttaatcagctacaacagtcaacatttcccacctttttcactcaaccat
+12878659/1
?@@=DDDDHDHHHGGIIHI:CHGHIJIJIJIEGGHIGGIEIEHHJJJJJE
@12878660/1
ccttaatcagctacaacagtcaacatttcccacctttttcactcaaccat
+12878660/1
?BBDBDDFHHHGHJJJJGIIGIJJHJJJIJJJJJJJJJJJJJIJJJJJJJ
@12878661/1
ccttaatcagctacaacagtcaacatttcccacctttttcactcaaccat
+12878661/1
@@CDBDDDHHHFDGIIIGCEHHIIIIIIIIIGIIIIIIIGIIIIIIIIGG
@12878662/1
ccttaatcagctacaacagtcaacatttcccacctttttcactcaaccat
+12878662/1
BCCFFFFFHHGHHJJJJJIFHIJJJIJJJJJJJHIJJJJJIJJJJJJJJJ
@12878663/1
ccttaatcagctacaacagtcaacatttcccacctttttcactcgaccat
+12878663/1
@@@D?DDAFFFFHHCGIEHIFGCB:CBHGIIG?CFBFHICHIIIGCEHEG
@10857916/1
atttgatgcaaagtatagaggttgtacccaaacttttcggggtgcaatct
+10857916/1
1?14=BD;CDFB?GDFFGHBB3A:FF??AGGFEFEFEFGIEEIFEIECFI
@10857917/1
atttgatgcaaagtatagaggttgtacccaaacttttcggggtgcaatct
+10857917/1
:?@=:ABD>DHHFGHIIIGIIEHGIIIIEIIIIIIGIIIGGGHHIIIIGI
@10857918/1
atttgatgcaaagtatagaggttgtacccaaacttttcggggtgcaatct
+10857918/1
=@1ADDFFHHGHHFHIGHJIJHIJJJJJJGHIIIJJJIIGGHDGGJJJJJ
@10857919/1
atttgatgcaaagtatagaggttgtacccaaacttttcggggtgcaatct
+10857919/1
@@@??>D>FDHHFAF9B<<?EAFGEHBHGEHIBGIGHGEGGG6??3C8B8
@10857920/1
atttgatgcaaagtatagaggttgtacccaaacttttcggggtgcaatct
+10857920/1
BB=DDFFFHHHHHGHIJJJJJHHIJJJJJJIIJJJJJJJJFI:FEECGHI
@10857921/1
atttgatgcaaagtatagaggttgtacccaaacttttcggggtgcaatct
+10857921/1
CCCFFFFFHHHHHGGIJJJJJHIJJJJJJGJJJJJJIJJJIJDGIJJJJJ
@9614235/1
aagagaagaaagctatacagtagtcaaatttgtatccattatcacttttt
+9614235/1
CCCFFFFFHHHGHIJJIJJJIIIGHIIGHGGIGIIIIIJJJIIIIJGIJI
@12271875/1
ccaatcgccaccaatgcttggtgcagctatccactttgccagtggccgtc
+12271875/1
C@@FFFDBDHHGHIIIGIIGIDFHIJIJJIIIIJJJIGGGIFFCGGHIIG
@10223630/1
atacaagaaaatatacagactaaagaaacgctcgtggggagcgatgacga
+10223630/1
CCCFFFFFHHHHHJJJJJJJJJJJJJJGJJIJJJHIIIJJJIJIJJJIJH
@11662878/1
caccaccattctatgaaatggaacacgaagagggactaccacacgaaagg
+11662878/1
@@@FDFFFHFHH?DHGHIHHIIGHIIJEAHGIDIIGIGIGGEEIE>H<EC
@11662879/1
caccaccattctatgaaatggaacacgaagagggactaccacacgaaagg
+11662879/1
CCCBDFFFHHHHHJJJJJJJJJJJJJJJJJJJJJJIIIJJJJJJFGIJJJ
@10860065/1
atttgcaaggtttggaggagttgtactaatttgtgtaattgaagttcgta
+10860065/1
@C@FDFFFGHCFFHIGIIGGGGIFHIJJJJJJJHIBGGIJIJIIEGGIBG
@13618547/1
ctactaatattcgattcgataggtgctttgtctggttaactttagtggga
+13618547/1
@B@FFFFFHHHHHHGIJJJJJIGGHIJJJIJGIIJGHIJIHIJIIGIJJJ
@11663307/1
caccacctgattggtgatatcagccgctccgg
+11663307/1
@@@DDBDAHHHDFG2AEEFHFIDH@AGDEG>@
@9620163/1
aagaggaatttgaacagttaccatctactatcag
+9620163/1
@@<DD?DDD?DFFG@EFFEGID@:CACHHGDEHG
@11665482/1
caccagatcgttgttaaggaacacgcgg
+11665482/1
:?7D;??D::<CAAC4<:A?3?A3CC<D
@15736413/1
gagaaatttgctgcctcaaaaacgtatgacaaaactatagagaaacc
+15736413/1
@@@?DFFFHHHHHJJJIIIJIJJJHJJIJJJJJJIIJJIJJJIJJJJ
@15736414/1
gagaaatttgctgcctcaaaaacgtatgacaaaactatagagaaacc
+15736414/1
@@@FFFFFHHGHHJIIJJIIIJJIFHIGGIIJJDHIIIIIJJJJJJI
@8851747/1
tttacctttgcgcgaaaagtgaccacaagcaatgtcaaagagaaggatag
+8851747/1
@@=DDFFFHHGGHIIJJJJHGIJJJJJJIIJJIIHGGIGIJIFHIIJJIJ
@14342309/1
ctgaaaagaaaattcaagatccagtgtttaaggaactatcagatgttggt
+14342309/1
CC@FFFFFHHHHHJJJJIJJJJJJIJIJJJJJJJIJIJJIIIIJIGIJIJ
@16288581/1
ggcggaccaacatctgatagttccttaaacactggatcttgaattttctt
+16288581/1
B@C;DDDFHHHGFIJJIIJJHFHIJJIJIIFGGIIHIHIJJHIIJIGIJJ
@16289241/1
ggcggctcacaagatgtggcaatccttgcaggatttacccgtggaggg
+16289241/1
@@7ADDDD?FFFCBH<9EC<CF;BCC?FEGHG=BD@B@FGGFGEACBB
@15741893/1
gagaatttgaaaagcgagcttcatgatcccctgaagaatatatcttgaag
+15741893/1
B@@DFFFFHHHHHIJJFGGIIJJJJGJJJJIJJIGIIEGIJIIJJJIB<8
@9625048/1
aagatatcctaaactcacttttttccgaaaaaatatcgcaatagctcaaa
+9625048/1
@@@<DFFBFHHHGIIGGGFHIIII>@GBEGIIGIICDC1BGIIIIG;@CG
@11672366/1
caccatgtacctatttcgatccatttagattcgccttc
+11672366/1
CCCFFFFEHHHHGJJJJJIJIJJJJJJJJJIJJJC8:?
@16292396/1
ggcgttgaagctgagagtctcttcgtcactcgcaaatgtagaaggc
+16292396/1
CC@FFFFFGHHHHIIIGEHHJJJJJJJJJJIGJIJJJJDGIJJIJI
@15744868/1
gagacttctaaaacagaaatatactgtaatacgatggatgattcattaat
+15744868/1
@@@DFFFFHHGHGJGIJJJJJJJJJJJJIJJJIJJJJJJJJJJJJJJJJH
@13624824/1
ctactcgttatataatcatcattcaaacattgaagccagatcgataaaaa
+13624824/1
BB@FFFFDHHHHHJJJJJJJIJJJJJJJJJJJJJJJJJJJJJJJJJJJJI
@13624825/1
ctactcgttatataatcatcattcaaacattgaagccagatcgataaaaa
+13624825/1
CCCFFFFFHGHGHJJJJJJJJJJJIJIIJJJJJJIJJIIJIJJJIIIJJJ
@8856597/1
tttagaggtaatacactattattaggcactagttattaattataatcatc
+8856597/1
BBBDFFFFDHHHHJJJJJJJJJIJJIJIIIIIIJJIJJIIJJJJJJJJGI
@10237378/1
atacgtttttgaggcagcaaatttctcaagggcacacggcaacaaaaagt
+10237378/1
BC<DDDEFHHHHHIJIJGGGHIJJHJJJJJJIJIJJIJJIJIJJJFIJJC
@10240930/1
atactttattcgtcatcgctccccacgagcgtttctttagtctgtatatt
+10240930/1
@@@FFFFFFHHGFIJJJJIIIJIIJJGHHIIIJI9BGH@<=CF9F=C47C
@10241261/1
atactttgcatagaattagtggtttttttctaaaatcaatttacatatta
+10241261/1
CCCDFFFFHHFFFBHIIIJEIHIHIJJIIJJJGIIGDH@FIGFGGGIJII
@10241262/1
atactttgcatcaaataaatgctcccttttcacaatataataaatacata
+10241262/1
BC@:DDEFHHHHHJJJJJJJJJJJJJJJJJJIIJIJJJJIJIJJJIIIIJ
@11678502/1
caccccttaatcagctacaacagtcaacatttcccacctttttcactcaa
+11678502/1
@C@FFFFFHHHBHIIJJJJJJGJJIEIIIJIJJIJJJJJJIHJJIIIIIH
@11678503/1
caccccttaatcagctacaacagtcaacatttcccacctttttcactcaa
+11678503/1
CCCFFFFFHHHHHJJJJIJJJJJHIJJJIJJJJJJJIJJJJJJJJJJJJJ
@16298360/1
ggctgctatagttcaaaaccaacatctgtcagtgctagcgaaaatactca
+16298360/1
@@7DDDDDBH?CFG?GGGBGHIEGGHIIGHDDGIIIIIFIIIIIIIFIII
@10881412/1
attttacaagctatactttgcatagaattagtggtttttttctaaaatca
+10881412/1
???DD?DEHHHGHJJJIIIJIHGIIJCHHHGHHEEEDGEGBIHHGGFEFH
@16300206/1
ggcttcaatgtttgaatgatgattatataacgagtagatagctttagagg
+16300206/1
@<1DDFFFHHHHGIIIIIIIIIIIIIIIIIIIHIEGHIIIIIIIIIIIII
@16300207/1
ggcttcaatgtttgaatgatgattatataacgagtagatagctttagagg
+16300207/1
CCCFFFFFGHDFHJJJJIIJIJJJJJIJJJJJIIGHIIJJJHIJJIIGGI
@12906777/1
cgaaaactcaattggcgcacattcagc
+12906777/1
??1ADD?:C4FCF<G3C@1<C@G<:49
@12906778/1
cgaaaactcaattggcgcacattcagcagg
+12906778/1
@@7DDDDBFDHDH>G;C@1?CCGDEBC4;F
@12906779/1
cgaaaactcaattggcgcacattcagcaggttttttaacagtttgaaaac
+12906779/1
?<1?BDD;<ACDD>E>E<1EE9??EDDCDD?@B?@ADE8?DBBCE@CBEE
@12906780/1
cgaaaactcaattggcgcacattcagcaggttttttaacagtttgaaaac
+12906780/1
@@@FFFADFFHDHEIBE<:EFHIHIFDEHG?DHHIIFHBGHFHIGHIIIG
@12906781/1
cgaaaactcaattggcgcacattcagcaggttttttaacagtttgaaaac
+12906781/1
@CCFFFFFHHHHHIJHIIEGIJJJJJJJJJDHIIJJIIJJIHGIIJJIJJ
@12906782/1
cgaaaactcaattggcgcacattcagcaggttttttaacagtttgaaaac
+12906782/1
C?<DFFFFHHHHHJJIIIGGEIJJJJIIIJDHIJJJJJJJIHHHIEHHIJ
@12906783/1
cgaaaactcaattggcgcacattcagcaggttttttaacagtttgaaaac
+12906783/1
CC@FFFFFGHHHHJIGIIGGIIIIJIIJJJBGHIJJJJJGGFGHHIJIJI
@12906784/1
cgaaaactcaattggcgcacattcagcaggttttttaacagtttgaaacc
+12906784/1
@@@DDDDBFBHDHBHD@@8@@CGH@FEEGH:CFHIIAFDDD?FFFBGIGI
@10883267/1
attttacctttgcgcgaaaagtgaccacaagcaatgtcaaagagaaggat
+10883267/1
CC@FFFFFHFHFHIJIHIJIC9?FFGIIJIGEEHIIBGGIIIGIIGGEGH
@12295139/1
ccacactgtagagaattcacttatgaatgtggcataggttctgtcaaaac
+12295139/1
@@@DFFFFHHGBFGHIIECGHIAHGGIGG<FAGGHIHIEFBHHHGIIIIG
@10244724/1
atagaatgaagtgaaagtcgaacgttcttctgggcttttcctgctttttt
+10244724/1
@@CFFFFFFHGBFDDEBAIHEEFGFHIBEFCH@FFGCHIHGBEGD@GHIG
@8864569/1
tttataactaggctgcatttgggtacatctacaccctcttccagaacgtt
+8864569/1
@@<ADFFFHGHGHJJIJIJIJIIGHIIJJJJJJJJIJJIJJJJJJIJJIJ
@12910510/1
cgaaaagtgaccacaagcaatgtcaaagagaaggatagcaactaatttta
+12910510/1
@<?DDFFDFDHHBGHIGFIIJJHIIJJJIIGGIJIHHIGIIIJJGIJJJJ
@12910511/1
cgaaaagtgaccacaagcaatgtcaaagagaaggatagcaactaatttta
+12910511/1
@@<DFFFBDDBF<CGIDAEHGEBFIIIG@C?FGIFGICDAHEGIIGIII>
@12910512/1
cgaaaagtgaccacaagcaatgtcaaagagaaggatagcaactaatttta
+12910512/1
@@@DDDD=CFFDFE?GBBEGHIFH>HIEGEEBGFEEFFEFIIIIDEFIII
@13639179/1
ctagaactagaacgccatctagaggacattcgagatacaggagtccttca
+13639179/1
CCCFFFFFHDHHHJIJIGGIIEHGHGIGIJIJFGGDHHIIDBFDHGIGFE
@16308009/1
gggaaatgttgactgttgtagctgattaaggggtgtattctatatttcag
+16308009/1
@@7BDDFDFFHHGJFHGADEGFDHEHHJJIEHE:CCDHHI@HIJJEIJIH
@16310541/1
gggaagaagccaaattgctctactctcaagaaatggcctccatgccgagc
+16310541/1
BC@=DFFFHHHHFIJJJJJJJJJJJJJJJJIJJJJIJJJJJJJIJJJJJJ
@16311597/1
gggaaggtttaggtatttgtggtatctgtcgatgttgccagaacgta
+16311597/1
@@@DDDDACDHDHGIIIID:CDFHGBHGGIEGHGHIAAFEGHIEG?B
@12300312/1
ccacatcttgtgagccgccattctcttggctagcttctttgacttgccag
+12300312/1
CCCFDFFFHHHGGJIJIJJBGIIJIJJJJJIJJJJGHGIJIHIJJIIJGH
@12300880/1
ccacattccaccccaatctagccactcttatacgcagtggtctcaatcgc
+12300880/1
?@?BDDDDDBBDHEHGII@FBFDHGHEHIGDEHIIG:?DD?BFGHEGHBD
@10251021/1
atagctgttcactttttggtcatgattttgaggtactcgagggcatgatg
+10251021/1
@C@<DDFDHHHFFIIIIGD?EEHIIIIIIIIIICGHHIHIIGGIGGIIIC
@12304611/1
ccaccagatcgttgttaaggaacacgcggtagcggaagattggctc
+12304611/1
CCCFFFFFHHHGHIIJFIAFHIGIIIJJJ?AHHIJAFGD;FAHIJJ
@9642782/1
aagcccagaagaacgttcgactttcacttcattctatcggcctttcttct
+9642782/1
@??DFFFFDHHHHIIEHIIFGHHGI<BE>FBEEDHGGII>HGGIGGEIG>
@13652338/1
ctagacttttcccattgaatccaagagattctcatgacagaaatttaaac
+13652338/1
@@@DFDDFHGFFHGED<E@HIIFIGIGIGEHGIIIHFI>FHIIEIIIIID
@16316137/1
gggacatgcacatctcttggagccagccaatgggattgcccatcactttg
+16316137/1
BC@ADFFFGGHHHJIJIJIJJJJJJIJIIIJJJJJJIJJJJJJJJIIJIH
@15016775/1
cttcattctatcggcctttcttctctttgccgtattttattttgtaaggt
+15016775/1
?B@=BDFFHHGHHIJJJJIIIJIJJJJJJIJICFGHIJIJJJJIFHGIIG
@12916640/1
cgaaacaacagcagcccgctcctccacaacagcaacctggagcgagacaa
+12916640/1
CCCFFFFFHHHHHJIJJIGAHIEHJHIGGGGHIGIIJIJJJJIJIJEGFG
@16317332/1
gggactgaaagacactaagattaccaagttgggcaaccagcagtcc
+16317332/1
?<;D?DDDD??DDFHADC<CHHIICEGGIGIEFGH;G?F@FGGHIG
@16317374/1
gggactgctggttgcccaacttggtaatcttagtgtctttcagtcccgaa
+16317374/1
@@@?DFDFHFHDFIHIGIIJJIHIFHHIIIIIIFHGCDCHIG9?FDAGGD
@12916870/1
cgaaacaattagcagcaagagaaatgctggaaaagttaaacgatattcta
+12916870/1
B@<FFFFFHHHHHJJIJJJIJJJJJJIJIIJJJIJIIIIJJIJJJJJIJJ
@10257365/1
atagtgtattacctctaaagctatctactcgttatataatcatcattcaa
+10257365/1
8?@BDEFDHHDFHJJIJGJGEGGGGE@DIGEFHGE?DECDH?<CD@FDIG
@10257366/1
atagtgtattacctctaaagctatctactcgttatataatcatcattcaa
+10257366/1
@CCFFFFFHGGHHJJJJJJJJJJIJJIJJJJHIIJJJIIIJJJJJJJJIJ
@9653888/1
aaggaactatcagatgttggtccgccacactgtagagaattcacttatga
+9653888/1
@@@DFFFFHHHHHIIIFGGIJJJJJJJJJIIIHIJJIJJJFIJJIIJJJI
@13664215/1
ctagccaagagaatggcggctcacaagatgtggcaatccttgcaggattt
+13664215/1
@C@DFFFFGDHHHIIIGIIA:DGIGI;@39?@F8DGGGHBE@AC9DA@DH
@15024887/1
cttccatagattcaaatgaagtaaacaacatacgtttttcatttaaaatg
+15024887/1
=1=D:BDFHHHHHJJJJJJJJJJJJJJJJJJJJJHIJIJJJJJJJJJJJI
@12922140/1
cgaaagatctagaaaactacagatatataaaatcaagagtaactgaaact
+12922140/1
@@@DD?AADFDDFGIIGABFDFECE<FDHGIIAGFHEFH?GHGHIIIIIH
@12316508/1
ccacctttttcactcaaccatagctttctcagcgtg
+12316508/1
@@?DDDDDHHB:CBCFHDHBDDCFGHICEDCHFEC:
@12316509/1
ccacctttttcactcaaccatagctttctcagcgtgtttaatttcgttcc
+12316509/1
B@CDDFFFHHHGHIJJJJJFIJIJJIJIJIIIJIGHEGG>GAHGGD@DDG
@12316510/1
ccacctttttcactcaaccatagctttctcagcgtgtttaatttcgttcc
+12316510/1
CCCFFFFFHHFHHJJJJJJJJJJJJJJJJJJIJJHI@GHHIGIJIEHGGI
@16331840/1
gggcaagattctggcatctaatttttcaaatgcgctagaaactgaaaaac
+16331840/1
@@1:BDDDHHHHFFIIIIGIIIIIIIIIIIIIIIIIIIIIIIIGGGGIII
@14380232/1
ctgaagtaaaagtgtgctccattggtttatcctctactgtacaactgttt
+14380232/1
CCCFFFDDHHHFDGFHGGIJJJIJJHGHGJJJJJJJJJIJJJIIJJIHJJ
@16333678/1
gggcagacaacttcatgtacaaatacctcaccttacaaaataaaatacgg
+16333678/1
CCCFFFFFHHHHHJJJJIIJJJIJJJJJJJIJJJJJJIJJJJJJJJIJGH
@16333679/1
gggcagacaacttcatgtacaaatacctcaccttacaaattgaaatacgg
+16333679/1
@C<ADDFFHGHHHJIJIEFHGHIJJJJJJIIHIGIGGGGHIIJJJIIJJI
@12923928/1
cgaaaggcagttcaccatcgcttgtcatgtgttgaaattccgcgaaattg
+12923928/1
@@@DDDDBFH?F<FHGGG@=7FGGGGGGHDEIIIGGFDEHHGIG:AHEHI
@12318312/1
ccacgagccaatcttccgctaccgcgtgttccttaacaacgatct
+12318312/1
@;?D?D8@8CDDFIE?G8FC?FF:G@0@@;?D>B>BBFFF@;=C2
@10277941/1
atattgtgaaaagggagcatttatttgatgcaaagtatagaggttgtacc
+10277941/1
=?@4ADDEHDFHBGGI>@FEBHHIIIIGGGGGH<FCFGIIIIG:BFFHGH
@12927459/1
cgaaatcaataactcgataaaaattgttcccttttgagctattgcgatat
+12927459/1
@C@FFFDDFDHHHIJJIIGGHJGHGJJJJHGJJIJIJGIJIIGJIJIIII
@15029387/1
cttcccactaaagttaaccagacaaagcacctatcgaatcgaa
+15029387/1
1==4==ADHDAFDDGHIBE>DEHGEHHIIGGC@DDGIBFG>B?
@15029388/1
cttcccactaaagttaaccagacaaagcacctatcgaatcgaatattagt
+15029388/1
=?1=DDFFHHHHDHGIJJJJJJJJJJIJJJJJIIJIIJJJHGHIJJJIGD
@10279310/1
atatttcagttgaatttaagaggcttttaaaatttaacgtttagcagtct
+10279310/1
:?@4:BDDFFFFDH@EHIAH@HC@FHCEHD@FHDAEF>;HHBCBBBBB@H
@14387286/1
ctgaatcaaaaaattctccatcgttacaataagttattcggacaagttat
+14387286/1
@@@BDDDDHHHHHGGFGEHCEHIEHGGIIGIIGBHGIHIIIDGIIIDFGG
@14387287/1
ctgaatcaaaaaattctccatcgttacaataagttattcggacaagttat
+14387287/1
@C@DFFFFHHHHHJIGIJJJJJJHIIIJJGIIJFGIJJJJJJJJJJIJJJ
@14388645/1
ctgaatcggtccggccgagtgcatcatggtcatgttttgggactccatgt
+14388645/1
@@8DBDDEDADFHBHIIHH?DFGIDAFH<9B?FHBFHEHDIIIIIIIGCC
@12929351/1
cgaaattaaacacgctgagaaagctatggttgagtgaaaaaggtgggaaa
+12929351/1
CC@FFFFFHHHHHJJJJIJIJJIJJIJJJHHIGICGHIJJJJJ?FGIGGI
@12932089/1
cgaacaatccttcgaggtaacctacgtggacatcgaagaaaaaacattga
+12932089/1
@@@FFFFFFFHGGDHEGCCCEH@FHGHIBGGIIIIIIIIIIIIGIEGC@@
@16346514/1
ggggctctgtgatttcttagtgtcaatagtgctgccgttacttcctcaag
+16346514/1
@@<;DDDADAF<AGG<EGA@AECFCH?E9<ADH@AG8:DDFEFFIFEBFC
@13699175/1
ctatactttgcatcaaataaatgctcccttttcacaatataataaataca
+13699175/1
@@?;BDDEHBFDFGHHIEHIIEBHIIIIGIIII@EHGDGGHIGIIIGHGI
@15039166/1
cttcctcttctagcagctttaatgcattgtatgcagcatcatgtttacta
+15039166/1
@@CDFFFFHHGGHJJJJJHJJJJJJJJJJIIJJIJJJIJJEIIGIIJHGI
@12937842/1
cgaacgtctacagttatcctccagttccttcgtaccctcctcctccaatt
+12937842/1
@@@AFFFFHHBHFHHGEBHIIIIIF@HHGHGGEGHIIIIGHIIIIIGG>B
@12937843/1
cgaacgtctacagttatcctccagttccttcgtaccctcctcctccaatt
+12937843/1
@@@DADDBDFBDHFHIHHICEHIGEHGHFHDCHHI@@GFF;BF@GD@DBB
@15042341/1
cttccttcggagttttgcctgttccgtagcagacggccactggcaaagtg
+15042341/1
B@44BDFFHHFHDHIJFHIIIIJJJIGIJIJJGIJJIJGHIJJIJIIJFH
@12340771/1
ccagaacgtaagatatcctaaactcacttttttccgaaaaaatatcgcaa
+12340771/1
@@;DDFFFHHHHHIIIIIIIIIIIIIIIIIIIIIIIIIIIIIIIIIIIII
@12342280/1
ccagaagatgatggtatataagatgcaggaattggaggaggagggtacga
+12342280/1
BCC;DEFFHHHHHJFHIIJJJJJJJJJJJJJJJJJIJIIIJIJJJ?DFHI
@13702802/1
ctatatttcagttaaatttaagaggcttttaaaatttaacgtttagcagt
+13702802/1
?;<:BDDDDDDFFBEB@FHBFD@II=@FFHEHIIEHIBHGIFHI?@?BFF
@12949249/1
cgaagagggactaccacacgaaaggcagttcaccatcgcttgtcatgtgt
+12949249/1
BC@FFFDFFHHHHJJIJJJIJJIIIIGIJJJJJJEHIGIJJDIJJJJCGH
@12949250/1
cgaagagggactaccacacgaaaggcagttcaccatcgcttgtcatgtgt
+12949250/1
CCCFFFFFHHHHHJJJJJJJJJJJJJJJIIIJJJJJIJJJJJJJIJJHJJ
@12949737/1
cgaagagttggccactaaactgggcagctcggctgagaatcggtattcgg
+12949737/1
@@@;BDDDHDHHHGGGHIJIIIJJJEHHIJGIIEHECEHIIIJ7BBFBFH
@15049474/1
cttcgactttttactatttttgtatgcacaaaattcgttctacatatgaa
+15049474/1
BB@DFDDFHHHHHGHHIIJJJJGIJJJIJJJJJJJJJIJJJJJJJIJJJJ
@15050189/1
cttcgaggtaacctacgtggacatcgaagaaaaaacattgaccaatcgcc
+15050189/1
BB:4BDFF@FHHHIIGGEGGGGIJIJADGGHGHHGIJGIGIGHJEIFFHI
@15050190/1
cttcgaggtaacctacgtggacatcgaagaaaaaacattgaccaatcgcc
+15050190/1
CCCFFFFFDFHHHJJJJFHIJJJJJJJJIJJJJJJJJJJIJJJJJJIEHI
@10917381/1
attttgaatagaccaaccatgatcatgggcgctgacgtcactcatcccag
+10917381/1
?@=DDDDDHHHGHIIGGHCFHFCCHIIIIIIIIHIGGGGGIIIIGIIII;
@15052446/1
cttcgatcttccggttccggtggccaccagatcgttgtt
+15052446/1
=1:?BDDDF?A>FHGGBA:CF1:D?CF@DD;9?8DGA7?
@13705870/1
ctatccttctctttgacattgcttgtggtcacttttcgcgcaaaggtaaa
+13705870/1
@@@DDDDBHFGHHIG@HIGIIJJIIEEHCFAHIJIJJFGID0@FFE=BCG
@13711059/1
ctatgatgttgatttggtaccagataccccgaaaaagtttttaagaaccg
+13711059/1
B@@DDBDFDFFFFIIGIGGIJJJJJIJJJJJJIJJBFHHIIIJJIIIIGA
@13713611/1
ctatggttgagtgaaaaaggtgggaaatgttgactgttgtagctgattaa
+13713611/1
CCCFFFDDFHBDDGHIIJIJCGGIGGIIIHGBGHGGDGCGIIIJIBGHIJ
@15058885/1
cttcgcttttgactcgacaaaaatttaaacacattgcattattgatttcg
+15058885/1
==B:BDDFHHHHHJJIIJJJIJJJJJJJJJIJJJJJJJJIJJJJGGIJJI
@15060926/1
cttcggagttttgcctgttccgtagcagacggccactggcaaagtggata
+15060926/1
@BBDFFBDFHHHHIIJIEIIJIIJJJJJJJJIJIJIJJJJIGIHBCGGGI
@10307661/1
atcaataactcgacaaaaattgttcccttttgagctattgcgatattttt
+10307661/1
?<;ABBDDFFFFHHHDGHGIHCHBAHG91@F9:C<GIGII><?0@DFGHE
@13718704/1
ctattattaggcactagttattaat
+13718704/1
::?BDDD4=D<DAE3E:2333A<F<
@10313245/1
atcaatttgcctcgaaatctaaggttatattacttttatgaatcgtgata
+10313245/1
@C@=DDDFHGHHGIGIIFGIEHIICFHCGHIIIIIIICHICCDF@BDB;B
@12965193/1
cgaagttaacagatgaaggtatagctgcaccagcatctaattcacattgt
+12965193/1
CCCFFFFFHHHHHJJJJJICEHGIIJJJJJJFFIIIJJJJJJJJJIJJJG
@8915818/1
tttctttattgccagctcttgaagaaccatcgccgggg
+8915818/1
=?:?BDADFHHHHIJEGGEGGDEEEGICGHJGEG<F@F
@10316721/1
atcacatcattcgtcgtgtaccacatctcgg
+10316721/1
???DDDDDDDEEEEEIIE<3AF9?;<C<9?E
@10316722/1
atcacatcattcgtcgtgtaccacatctcggatcttgctactaatattcg
+10316722/1
CCCFFFFFHHHHGHIJGFAFHHGGICHIGEGCGGEGECBDHGGHGI@HEG
@15066929/1
cttcgtcactcgcaaatgtagaaggcagattgttaccctccacggg
+15066929/1
@@@FFEFFHBF?FDHIGG@AHHIGG?GGGGHEHGFEIGDFHHIGEA
@15066930/1
cttcgtcactcgcaaatgtagaaggcagattgttaccctccacgggtaaa
+15066930/1
CCCDDFFFHHHHHJJJJJHIIIJJJJIIJIJIIIJJJJJJJJJGGF@FEI
@12968301/1
cgaataccgattctcagccgagctgcccagtttagtggccaactcttcgt
+12968301/1
B1?DDFFFGGFDGJJJIJJIIIJJJJJJCHGIGGIHIGIJJIIIIJIJII
@10330153/1
atcagattcacaagcaggatcaactcaacagctcaatccacctgaggttc
+10330153/1
CCCFFFFFHHHHHJJJJJJJJJJJJJJJJIIJJJJJJJJJJJJJJJJHII
@12973436/1
cgaatggtaaagctgctaaaaaagcaggaaaagcccagaagaacgttcga
+12973436/1
BC@FFFFBFHHFHGIJIJJJJJJGIJIJIJJIEGIJIFIJIIIFGBFGII
@10332704/1
atcagctacaacagtcaacatttcccacc
+10332704/1
<?;DDDADD3DD=;EA@>@FFE:?A:AB<
@10332705/1
atcagctacaacagtcaacatttcccacctttttcactcaaccatagctt
+10332705/1
=11=DDEFHGGHGGEHHIGGIJJJJIIJIJIIJJJJJJJJIJJJHGIIHI
@10332706/1
atcagctacaacagtcaacatttcccacctttttcactcaaccatagctt
+10332706/1
?@;AD8DD?FBFBFADFEDFFHIEIGHGIGGIIGHGGHDCDHG6BFGGGE
@10332707/1
atcagctacaacagtcaacatttcccacctttttcactcaaccatagctt
+10332707/1
@@@DDDDDFHFHAGAEHIIIIIIIIIIIIIIIIIBHIEGIIIIIIIIFII
@10332708/1
atcagctacaacagtcaacatttcccacctttttcactcaaccatagctt
+10332708/1
CC@FFFFFHHHGHIAGHJJJJJJJJJJJJJJJJJJIJJJJJJJJJIIJJJ
@10332709/1
atcagctacaacagtcaacatttcccacctttttcactcaaccatagctt
+10332709/1
CCCFFFFFHHHHHIGHHJJGIJJJJJJJJJJJJJJIJJJJJJJJJIJJJJ
@12974257/1
cgaatgtttggcgtctttcttcgatcttccggttccggtggccacc
+12974257/1
?@<BDADDF3D<?E@@EFEHHC;A<E?GFEEGEEAEFEFDFCEEFF
@16377195/1
ggtactatgacaacttaaactatcctccacctacacaagctcaatacaat
+16377195/1
@@=DDFFFHGHHHJIJIJJJJEHJIJJJJJJIIJJGI?GGHIIJJCGIFG
@10925916/1
attttgaggtactcgagggcatgatgagcagccgagcccttggcttcctt
+10925916/1
:?:4AADDHCFHHIJIJJIJIGJJJJJJJGIJIJJGGIIEGEGGGICECG
@10925917/1
attttgaggtactcgagggcatgatgagcagccgagcccttggcttcctt
+10925917/1
@BCDFFFFHCFFHIIIJJJIJIJJJJJJJJGIJJEIGIJIIJJJIJJJIG
@10925918/1
attttgaggtactcgagggcatgatgagcagccgagcccttggcttcctt
+10925918/1
BBBABDFFHFHHHJJIJJJIJIJJJJJJJJJJJJJJJJJJIIJJJIIJIC
@10927161/1
attttgcaaattatgtggcattttgacatttatgtgacataatttgcgac
+10927161/1
=@=ADDDDDDHFHJGFHGGGAHHGGHEHHH>C@BAFFH@EGBFIBCIJII
@15076070/1
cttctacttaccacttagcagaacccgataaagcgttaccagcgcttgag
+15076070/1
CCCFFDFFHHHHHJJJIIJIJJJIJJJGIGIIIJIGHIIIJJJJJJIJII
@12992118/1
cgacagtcaaaatagagagaaaatatataaagtgaaagtcaaatttgcaa
+12992118/1
@@@?DDADFHHHHIIIGBHCHIIIIIIIIIEIFHIIIIIGIIIIIIIIII
@13003603/1
cgacgaatgatgtgataaatatacctgcacacacgcatttttaaatttaa
+13003603/1
?1=?DD:A?D8DF4BG9CH<CBFC9FHEG@GIIEGF:F<?BFGBDE?<FD
@13003604/1
cgacgaatgatgtgataaatatacctgcacacacgcatttttaaatttaa
+13003604/1
@@?:DDDFA<FFAC9EAHHEGGIIIIGCGIGIGHGIIIIIIIGGIIIIII
@10942500/1
atttttcagcgttttgtggaactgtgaaactttgtgggactgctggttgc
+10942500/1
@@CFFFFFHDHBFGGIJIJGIIGIHHGGJIJJJJGHHIJJIJJIJJDHII
@8948790/1
tttgtgtaattgaagttcgtattatttcctcgaaatcaataatgcaatgt
+8948790/1
@B?ADDDFHHFFHIIJJIIIGIIIIJJJJJIJJIJJGHGHHJJJJHGGHH
@16389289/1
ggtcaatgttttttcttcgatgtccacgtaggttacctcgaaggattgtt
+16389289/1
@@@DDDDDDDFHFH?FEAGBFHFCCFHCEHIGDGGD9:?D?BGBDGFCHG
@8950529/1
tttgtttattcagatttacagcaattccctatgaagcttgaagtaaaaca
+8950529/1
CCCFFFFFGGHHHIJIJJJJIIIGEJJJIIJDHIGIJJJIJIJHHGIGGI
@16393556/1
ggtcggaaaagtgactcccgaacaagccaatcagaccaacggaacgcccg
+16393556/1
@@BDFFDFGGHHHIJGGIIBHIJIJIJIJIIJIJGJJJJJJIJJJBHJHH
@13013081/1
cgacgctgtactcgattatttaataacaagacatctatacgaggatccta
+13013081/1
@@7DDDDA@DCFHGIAHEGIIGGHIIGIGEGHGIGAFHIIF=6@D;FFGI
@10948529/1
atttttgtcgagttattgatttcgaggaataatacgaacttccatagatt
+10948529/1
BB@DFFFDHHHHDGFHIHGHHJIIGIJJJIJJGIJGJJJJJJJJJJJJJJ
@13015259/1
cgacggctcagcaactcctggaggacgctgacgggagtcttgctcggc
+13015259/1
@@@1?@DDHHHGGIIBFHFGIGGIHG@HIIGGEHG:A5=4@;=CE1A?
@8966515/1
ttttagaataacattgacattctataaagacgttagagaggttcactaaa
+8966515/1
CCCFD;DFHHHHHJJIFGIHJIIJIIIIIJIIJIIGGHGIGHEGGGEHGF
@10955997/1
attttttatttcatcatacaaactgtcaggttcatttttaggacattcta
+10955997/1
@CCFFFFFHHHHHJJJJJJJJJJJJHIJJE1???DGIIJ;3B9?B>GDF9
@10957325/1
attttttcggaaaaaagtgagtttaggatatcttacgttctggcaacatc
+10957325/1
:@14ADFFHHHHHJJJIJJJJGIJIJJJJJJJJJJIJGHHJJDGJJJJJI
@10957327/1
attttttcggaaaatagtgagtttaggatatcttacgttctggcaacatc
+10957327/1
@@@FDDFFHHHHFIBFHEHGIIJJIIJJJJGHHJIGIIIIJJJJJGGIIE
@13033870/1
cgagaatttgaaaagcgagcttcatgatcccctgaagaatatatcttgaa
+13033870/1
@B@?DDFFHBCFHJJIJIJJJJIJJGHJIIIJIJGIIIJJJJIJJIJJGI
@10965389/1
atttttttatcgatctggcttcaatgtttgaatgatgattatataacgag
+10965389/1
CCCFFFFFHHHHGJJJJJJIJIIGIIJJJJJIJIGIIJIIJIJJJJJIJJ
@16409402/1
ggttaactttagtgggaaggtttaggtatttgtggtatctgtcgatgttg
+16409402/1
=@1=BDDDFHHHBFHIIIIJEFHGJJCHIIGHIJIFGHIIJHHIIGIHII
@16410645/1
ggttacctcgaaggattgttcgctagcgatctcctgcaagaactgaacaa
+16410645/1
B@:ADDEFHGHGHJGGIGIIJFIJJJIIIIJJJJIIIJJJJIIJJEGIJH
@16421571/1
ggttttcaaactgttaaaaaacctgctgaatgtgcgccaattgagttttc
+16421571/1
?7=ADDEEDBFFDGIIIGIJIGHIGIIGJIGGFFHHIGGGGIIG@?BFHH
@11005797/1
caaaaacgtatgacaaaactatagagaaaccagaattacaggaaatggat
+11005797/1
CCCFFFFFHHHHHJJJJJJJJJIJJJIJJJGIJJJJGIJJIIJJJJIJIJ
@11005798/1
caaaaacgtatgacaaaactatagagaaaccagaattacaggaaatggat
+11005798/1
CCCFFFFFHHHHHJJJJJJJJJJJJJIJJJJJJJJJIIIJJJJJJJIJIJ
@16865049/1
gtgcctaataatagtgtattacctctaaagctatctactcgttatataat
+16865049/1
=:?DDDDDBDDHB:EAAEH?<IIIH@EHHG@BFBFHIIIIEFDGC?BGBH
@17009276/1
gttccatttcatagaatggtggtggccatctgcgggacatgcacatctct
+17009276/1
@BBDDDFFHGHHHJJIJJJFIIHGHIIJIIJIJJJJEIIIJJIIIJIJJD
@16576775/1
gtatgcacaaaattcgttctacatatgaaacatgtcagttatatattcac
+16576775/1
BC;BDBEEHHHHHJIJHIJJJJIJJJJIJJJGIJEHIIIJJJJIJJJJJJ
@17586698/1
tgactactgtatagctttcttctcttggtgaacacatactttattcgtca
+17586698/1
@<@DDDFFGHGHHIJJJGEHIJJJJGIJCDHHIGGIJGHGIIJJJJJHHH
@17589427/1
tgagaaatttgctgcctcaaaaacgtatgacaaaactatagagaaaccag
+17589427/1
B<?DDDFDFHDHGGIJJIIIIJJJJGIJJGIIIJGIIJJJJJJGIJJJIJ
@16434588/1
gtaaaagtgtgctccattggtttatcctctactgtacaactgtttacctg
+16434588/1
?@@DDDDAA=CF?EFEGIIIHHEFHICGHIIGIGDAFHIIIIIGHIGHIE
@17593049/1
tgagctattgcgatattttttcggaaaaaagtgagtttaggatatcttac
+17593049/1
@@<ADBDDHF?DCBDEHIIIIGGIDHHIIIG?BDF?FHGGICFECHFIGG
@17593050/1
tgagctattgcgatattttttcggaaaaaagtgagtttaggatatcttac
+17593050/1
@@<DBADDHDBDDBBEHIJJJGGIGHJJJJHFGGIDHIGGIGHIIIJJIJ
@18021729/1
tttcagttaaatttaagaggcttttaaaatttaacgtttagcagtcttct
+18021729/1
?@?1A;=DDAAFHIIE<F>GGCHCH<EFHGCHBDAG?FCFCHH@BGBD?B
@16725067/1
gtcgaacgttcttctgggcttttcctgcttttttagcagctttaccattc
+16725067/1
@@;B?DEDDHFHHGHHIIIGIIIIIIIIIIIIIIIIIIIIIIIIIIIIII
@16725601/1
gtcgaagatctctgtgagaagacagaagaatcgctagtcagaatttt
+16725601/1
@@CDDFDDFDHFBBB@CFAAECHIDC>;EHAEHGGHBDFFFDHHGGE
@16725602/1
gtcgaagatctctgtgagaagacagaagaatctctagtcagaatttt
+16725602/1
@B;DDFFFHHGHGJIJJJIJJJIJJJJJIJJIJJJIIIGHJJJJIJJ
@18024458/1
tttcatttatcaaggttttcaaactgttaaaaaacctgctgaatgtgcgc
+18024458/1
@B8ADFFFHHHHHJJEHIJJJJJJJJJJJIJJJJJJJJIIIJIIJHGJJJ
@17451855/1
tccagaagatgatggtatataagatgcaggaattggaggaggaggg
+17451855/1
@@;DDFFFFHHHHHICGIIIIJJJJJJJJJIJJJJFGIIHHIIJIJ
@17597036/1
tgagttttgtgattctccgaagagtatgtctcgaaagacttcgacttttt
+17597036/1
@@@BDDFFFFFHHIEEHIJGHIBHFHGGGIGIC?FE??FGG<?08?BFHI
@17881390/1
ttcctttatcaacattcacttctttaccggcatagcctaatctgggaggg
+17881390/1
CCCFFFFFHHHHHJJJGGJGIJJJJJJJJJJJIIJJJJIJJJJJJJIJJJ
@17016372/1
gttcgactttcacttcattctatcggcctttcttctctttgccgtatttt
+17016372/1
@@@DDFFFHHDDHGIIBGIIBHIGHIIGIIIBDHECGDHICCHB0@DFIH
@16737288/1
gtcgatgttgccagaacgtaagatatcctaaactcacttttttccgaaaa
+16737288/1
@@@=DD>DFBHHDHIHIGAFFAHHHIIHGIIIIIIGHGHIIIIIIIIIII
@16739370/1
gtcgcaacagttttgacagaacctatgccacattcataagtgaattctct
+16739370/1
@@<DFDFDFFFFHHEGIGGIIJJGIIJIJIJJJIJGGGIHIHJJJJJJJI
@17165604/1
gtttcatatgtagaacgaattttgtgcatacaaaaatagtaaaaagtcga
+17165604/1
BBBBDDFFHHHDFIJJJJJJJJJJHIIJJJJJJJJJJJIJHIIJJJFHII
@16745907/1
gtcggaaaagtaacgcccgaacaagccaatcagaccaacggaacgcccgg
+16745907/1
@@@DDDDDHDADFHIIJIJEIIGGICGGIIIGHHIJJJJJIIIIIJHGFB
@16878811/1
gtggaactgtgaaactttgtgggactgctggttgcccaacttggtaatct
+16878811/1
B@@?DEFFGHGHGJJEHIGEGHIIHIIIIJJGIJJJJJJJGGAHDGEIIF
@16586371/1
gtattttgttcctcaggtaaagggcatgttaatgtcatcattattttata
+16586371/1
=??4=DDFFBDHDGHIJEHHIHEGIGIGGHIJJIGGIGIJJJJIJJJIJJ
@16586923/1
gtattttttcgtcccaagattactgctccatggcgacagttaatctctgg
+16586923/1
:114ADDDFHFFFGG@@DBCEHGIGAFG<FHAGHHGIFA?D=FFGHCGF=
@16588577/1
gtcaaaactgttgcgactagcacaacaaaaaagatggcgaaacaattagc
+16588577/1
@B@DFFFFHHHHHIIIJIJIJIJJJJJIJJJJJJJIJIJJJJJJJJJJGF
@17023440/1
gttcgtatttgggagtgatgccgcgacggctcagcaactcctggaggacg
+17023440/1
?@:BDDFFHHHHHFHAFHIGIJJJIIGIEHIJIGFHEIEHHHGEFEDCCD
@16747303/1
gtcggagctggatagcttacggatctgttgcaccgagtgaacatgtgaca
+16747303/1
@B;BDDFFFHHFFIIIIJIIHJGIIIIFGHIIJJJIJBGGIGGJIHHIJI
@16748643/1
gtcggcaagaagttggccgatttgcagactctcagcttcaacgccaagga
+16748643/1
@@?BD@?@BFHB2A<EGG@GDB?C?DHH>>?<B<FFIAEDGG006;FAGC
@18034064/1
tttcgcagtacttcttcctgggttttgtgctcattttcagcctgtcttgc
+18034064/1
@@@DFFFFHHHHHJIJIJJIIGHGIJGHIIJJJJJGIIJFIJJIGHHIDE
@18035081/1
tttcggggtgcaatcttcttttccggaaaatgctcgaaaactcaattggc
+18035081/1
?@?DADDF8DBHHIGGIGGHIIIICGFFGHGGIIIEGHIGFIIIEHCDGE
@16457497/1
gtaaagtgaccaaagcaaagacgcaataagtgatacaagaaaatatacag
+16457497/1
@@@FFF=BDFHHHIJIJJJJJJFIJGIJJJHIJIIIIIIGJJIIIEIIJI
@16751056/1
gtcggtagatttccgtgaagtggtccgtgccccttgcggttaccccttct
+16751056/1
@@@FFADDDHHGHJIEGGGGHIJHHIJJJJJJJDEGGIIHIJJJJJIJJH
@17168746/1
gtttcctaaagctataccagttatagaagctttgcttgaagtaataaatg
+17168746/1
@@@FDFFDGHGAHIIGHIGHGIHIHIHIIJJJIIGHJJGIIIJIIJIJII
@16885307/1
gtggacataaaggaaagaaaaaaatgtcaaaattttgcaaattatgtggc
+16885307/1
CC@DFFFFHHHHHIIIIIJJJJJJJJJJJJJJJJJJJJJJJJJJJJJJJJ
@16593540/1
gtcaaagagaaggatagcaactaattttacaagctatactttgcatagaa
+16593540/1
BBB;DEFDFHHHHIIIJJJJJJJJJJJJJJJJJJJJJJJJJJJJIIJJHH
@16888363/1
gtggagggtaacaatctgccttctacatttgcgagtgacgaagagactct
+16888363/1
@@@DABD?<CFDHIIAEAHEGIIIHGEHHGEGH>G6DGIHGIIIDCGGIG
@17466302/1
tcccaaaacatgaccatgatgcactcggccggaccgattcagcccccacc
+17466302/1
@@<DDFFFHHHHHIJJIIJJJGIGEHG?HGGEGGIIBAFGHIEGIHEFFD
@16891015/1
gtggatggcgccctcgatttggaccagttcgtatttgggagtgatgccgc
+16891015/1
@@@AFFFFDADFH1CC<AFGFHEII?FCFHE:BFHH>GGBE<BFFG@FHG
@16598608/1
gtcaaatgtcgcaaattatgtcacataaatgtcaaaatgccacataattt
+16598608/1
@:?DDFFFFHHHHIIJGGIIIIJJJJJIIIJIGIJJIIIIIIIIJJJJJJ
@16598681/1
gtcaaatgttgcaaattatgtcacataaatgtcaaaatgccacataattt
+16598681/1
BB8BDFFFHHHGHJJJJJJJJJJJJJIJJJJJJIJJJJJJJJJJJJIJJJ
@16600406/1
gtcaaatttcgccatctactggccaacatgtcaaaacccacctacgagga
+16600406/1
=1=D:D;DC:?CF@E?AFHIDE@GIIIIIIECBG@@F=?DGFDBBFAFIE
@16600643/1
gtcaaatttgcaaattcggttgatttatcccccttgaaaaattacgattt
+16600643/1
@CCDFDFFHFHFHJGJIIICFBGHIJIIJJJJJJJFEIIIIIJIFI?HHJ
@16600892/1
gtcaaatttgtatccattatcactttttgttgccgtgtgcccttgagaaa
+16600892/1
@@@;DFDFHBDDFGIBHIEGHIIIIIIIGIGEGIBE<?@AFHDF;BBBGG
@17895719/1
ttcgtattattcctcgaaatcaataactcgacaaaaattgttcccttttg
+17895719/1
BCCADFFFHHHHHJJJJJJJJHHIGIJJJJIJJJJJJJJJHHJJJJIJJH
@17895721/1
ttcgtattatttcctcgaaatcaataatgcaatgtgtttaaatttttgtc
+17895721/1
@C@ADFFFHHHHHIIIIIIIIIIIIIIIIIIIIIHGIIIIIIIIIIIIII
@17033790/1
gttctgtcaaaactgttgcgactagcacaacaaaaaagatggcgaaacaa
+17033790/1
???DDFDDHHHFDGBFHIGGDGAAGGGGGJIJJGGJGIGE>FHGGIGJIG
@17033791/1
gttctgtcaaaactgttgcgactagcacaacaaaaaagatggcgaaacaa
+17033791/1
@BBADDEFHHHFHHIHGJGIIIIGGIIIGIJJIJJJJIJJIJIIIIGHIH
@16470044/1
gtaacaatctgccttctacatttgcgagtgacgaagagactctcagcttc
+16470044/1
CCCFFFFFHHHHHIJIIIJJJJJJJJIJFGIIGIIJJIJIJJJJJJJJJJ
@17180355/1
gtttgagaattcatttttaacacagttcttactttaacacattgtgttaa
+17180355/1
@@@D;A1?FHHBDBGIIIAFGGGGGCHFFHHHIIIGICHGI@FBCGHHHI
@17610686/1
tgcaaagtatagaggttgtacccaaacttttcggggtgcaatcttctttt
+17610686/1
CC@FFFFBFHGHHJJGEGGGIJJJJEIJJJJJIGII@FHIFGIJJJJJJI
@17468611/1
tcccacctttttcactcaaccatagctttctcagcgtgtttaatttcg
+17468611/1
@C?DDFFFHHHHHIJJJIJIJIJJIIJJJJJJHHIJIJAGH>BGHIEA
@16895334/1
gtggccgtctgctacggaacaggcaaaactccgaaggaag
+16895334/1
@@?DDDDFDFDFFGH:GHIIIG=BEGIIGHGGGAH@:B?=
@16896967/1
gtggcttttctccaggaggcttaaattgttttaaaacatcaataaacttg
+16896967/1
@@<=DDEFHGFHHCHIDFHICGGHHIEDEFHIJIJGHDDHIGIIJIFIJG
@17759771/1
tgtttccgtgagttgctgaacaaatttgaaaaaaccagagacgattttgt
+17759771/1
@@:DDDD?=A<A:C:?::AFEFGI@HIBHHFIII0?B??8?FEBDFFI@B
@16606388/1
gtcaagaccccggcgatggttcttcaagagctggcaataaagaaaggctt
+16606388/1
CCCFFFFFHHHHGIIIGAG0BBDGBBGDDCGGGHGGIAFHIEHGI@G;CH
@17188214/1
gtttgctgttgttgggcacctttttgctgcccttgtgtgggaccagtctg
+17188214/1
?@@DDFFFHHHFHHGBEGHHIJJIJBCEHJJJJJE@FDHGBCHHIGFHIJ
@17039013/1
gttctttaacgaaatgtcaagagcataaagtatgtctagaacgattttac
+17039013/1
BBBFFFFFHHHHHJJJIJJJJJJJJJJJJIIJJJJIGIIJJJJJIJJJIJ
@16772085/1
gtctagaacgattttacctttgcgcgaaaagtgaccacaagcaatgtcaa
+16772085/1
@B@DDFFFHG?HHJJIHJJJJIJJIJJJIIJDHHIJIJIJIJIJJJHGIJ
@17903878/1
ttctattgttgaccagagagcttctcagcaaggataagtgaccctcatga
+17903878/1
B@<DDFFFHHHHHJJJIGFIJJJJJJJJJJJJJJJIJIIGJIIIIJJJJJ
@16900468/1
gtggggaactttgttgttgacgttcatttcgacccgtttgc
+16900468/1
@@<ADFDDHGHHGEHGHIGHIIIJJGJJJJIGIIIA6DH@@
@16613938/1
gtcaatgttttttcttcgatgtccacgtaggttacctcgaaggattgttc
+16613938/1
@B@DDFFDHHHHHJJJIIGIJJJJJIJIIJJIJGIJIJIGIJIGIIJJJI
@17476120/1
tccctatttaaattttgtaaatccacattttcgggttctatgtagacttt
+17476120/1
?;?4BBDDFFFFFIIIIIIIIIIIIIIIBHIIIIFEFGFIIIFFIIIIII
@17621416/1
tgcagcttgttgttcaggttgtttttg
+17621416/1
@@@D;DBBBAD?CGG<DGDH:8AAGGA
@17621669/1
tgcaggagatcgccagcgaacaatccttcgaggtaacctacgtggacatc
+17621669/1
CCCFFFFFDHHHGIIIGHGIIGIIIJIJJIIJJ?FHIIGJJIFHJ<AAGI
@17907045/1
ttctctctattttgactgtcgtgaatagtaacc
+17907045/1
@@@?DADBBFHHFGBBD@FIGCCA@4C32<C9?
@18049029/1
tttcttcgatcttccggttccggtggccaccagatcgttgttaaggaaca
+18049029/1
CCCFFFFFDHHHHJJJJHIJJJJIJJJJJJJJJJJJJJJJGIJJJIJJJJ
@18049176/1
tttcttctcttggtgaacacatactttattcgtcatcgctccccacgagc
+18049176/1
@CCDFFDDHHHGH<FGIIIIJJJJJJJIIIJJEHGJJJJJIGIIGIIJE6
@16621856/1
gtcacgagaatttgaaaagcgagcttcatgatcccctgaagaatatatct
+16621856/1
1114ADDADDDDFHGDGEHGHGGHGHIIGIGGIGIIIIIBDHDGBHHGII
@17765453/1
ttaaaatttaacgtttagcagtcttctttttagaataacattgacattct
+17765453/1
@@@:DDDFHBDHDFHHAGHIIHHIHBFHIIIEAGIGIIGBGGEHIIIIII
@16484022/1
gtaagatatcctaaactcacttttttccgaaaaaatatcgcaatagctca
+16484022/1
@@@FFFFFHHHHHJJJJJJJJJJJJJIJJJJJJIJJJJFJIJJJJJIIII
@16484023/1
gtaagatatcctaaactcacttttttccgaaaaaatatcgcaatagctca
+16484023/1
B@@FFFFFHHHHHJJJIJJJJJJJJJJJJIJJJJJIJIIIJIJIIJIIJI
@16782741/1
gtctgattggcttgttcgggcgtcacttttccgaccaagagatccagcaa
+16782741/1
?1=DDDDDDDDDD:3C<:EEDE8?DDEEEI<B87DDAD>AD<=AACDDDD
@16624392/1
gtcacttttcgcgcaaaggtaaaatcgttctagacatactttatgctctt
+16624392/1
@?8=DDFFHHHGHIIIIIIFGGIIIIIIGIIIIGIGIIIIIIIIIIIIII
@16624393/1
gtcacttttcgcgcaaaggtaaaatcgttctagacatactttatgctctt
+16624393/1
@@@FFFFFHGGHGIEIIIJCFHIJIIIIJIJJJIJJJJJJIJJJJJJIIJ
@16624394/1
gtcacttttcgcgcaaaggtaaaatcgttctagacatactttatgctctt
+16624394/1
CCCFFFFFDDHHHGHIJII?EFGIJGIGHIJJGIJJJIJJFGCHIIIIII
@16783441/1
gtctgcccctttcttaatcggttctgcatgaatgccatctgggcccgggg
+16783441/1
@@<DFFFFHHHHHJJIIJJII@GHIJJJIJJJJIIJIJJIEHIIIJJEHG
@17477723/1
tccctgagcatcatgagggtcacttatccttgctgagaagctctctggtc
+17477723/1
?@<D:ADBFHDHHEI@FHIDGGIIIGGFHGIGGIIHICGHIGHIIIIIII
@16906387/1
gtggtccgtgccccttgcggttaccccttctgttgggatgggggccg
+16906387/1
@@CFFFDFBHHHHJHIIIJBHJEGIJJJJJJJJIBHJHGGIJJJIHE
@17480260/1
tcccttttgagctattgcgatattttttcggaaaaaagtgagtttaggat
+17480260/1
@C@DDFFFBDHFFHIIIJIIIJJJJICHEGBHHHIIIG8=BB@AGEGEHI
@17480317/1
tccgaaaaatgcgataagaaggctatttgaatggacttccgctcatccta
+17480317/1
CCCFFFFFHHHHHIJIJJJJJJJJJJJJJJJJJJIJIIJJJJJIJIJJIG
@18055336/1
tttgaatgatgattatataacgagtagatagctttagaggtaatacacta
+18055336/1
@@@BDFBEHGDBHIIEGEAIGIIGHEEHCGGGIGGHIGIGCFGHIIJIGH
@16630842/1
gtcagcgtcctccaggagttgctgagccgtcgcggc
+16630842/1
?@@;DEFFHGHHHIIIIEEHDGIIIIFGIGGIIAFG
@16486605/1
gtaagctatccagctccgacgtactatgcccatttagctgcggccagagg
+16486605/1
@@@FFFFFHHDHFIDHJJIIGGGGIFJIJJIAGHEIHIEIGAGHGJ=@AE
@17334913/1
tacctctaaagctatctactcgttatataatcatcattcaaacattgaag
+17334913/1
@BCFFFFFHHHGHJJJJJJIJJIJIJIJIJJJJJJJIIJJJJJJJJJJJJ
@16636690/1
gtcagttatatattcacctttatatgtcacattttgtggttctttaacga
+16636690/1
?=@DDDDFBHGGFIJJIJ@GIIIIIJJJIJJIIJIHHGEDFHGJJJJJJJ
@16637825/1
gtcagtttgcgtttcaatgcatcgataagacgaatggtaaagctgctaaa
+16637825/1
?;;DBAD>A<8DFEA>FHDCCFFD;E@GGCFG>GEHI?FHGG<GGGGFBB
@16909572/1
gtggttctttaacgaaatgtcaagagcataaagtatgtctagaacgattt
+16909572/1
B@@F1DDDHHFHHGGIJGHFHGIIDGGGGJJIIGHGIIGIJJIIGIBHII
@17203539/1
gttttactaatttttcaataaagtacactttatttaagaacaggggagaa
+17203539/1
??@=BBDDDH?FFHI>@G@?EHC<C@<EHIICFHIHIBFHBDCGFHHGGH
@17204385/1
gttttagatgtggaacactacgagcagtttttgggttttaaattgacacc
+17204385/1
@@@DDDDDHF?CBHIBHA@CBE@88@C::EGBCDH@FGFHIIIG@FHIGC
@18060073/1
tttgaggtactcgagggcatgatgagcagccgagcccttggcttccttcg
+18060073/1
?@?:DBDDFHHHHGGIIFIHCGICEEHIIJBBBEEFGGGAHGCHE;@DGI
@16644895/1
gtcatcttcgacttccaattaactctccagttaagaaaaccatcagcagt
+16644895/1
@@1BDFFFHGHHFJGIGIHIJIJIJGIJCGHIIJIJJJIIJIGJJJJIJH
@16794353/1
gtcttgatcaagaagttcgtcgggggagatatcgtgatgcggtaatgaaa
+16794353/1
??@=BDEFHHHHHJJGIJJGHIJJJJAGGHIJJJEGHEFHFFBABEEEDD
@16794593/1
gtcttgctcggcatggaggccatttcttgagagtagagcaatttggcttc
+16794593/1
?@@D??BBCBFAAGFE3<EACEFHGGGHE<D@FBB@?DAFDGIIGG3BFD
@17491625/1
tcctcttcctcacgaggacactctaataataaatcctgtagaatatcgtt
+17491625/1
BCCDFFFFHHHHHJGIJIIJGJIIIJJJJJJJJJJJJJGIIJJIIJJJIJ
@17926204/1
ttgacatttcgttaaagaaccacaaaatgtgacatataaaggtgaatata
+17926204/1
?@@FBFFFGDHHHJIJJIIGIJIIJIJIIE>BAGGGIIGGFFDFE<FHIJ
@17062157/1
gttgagtgaaaaaggtgggaaatgttgactgttgtagctgattaagggg
+17062157/1
BBBDFFDDFHHHHJJAFHIGJJJJHHJJJIJHIJHIIJJJIJJJJJJJJ
@17062158/1
gttgagtgaaaaaggtgggaaatgttgactgttgtagctgattaaggggt
+17062158/1
?@=?DAADFFFDHGI<CFE?EHIIHIIEFEFGECFGGIICDHIIDEHGG?
@17781306/1
ttacatccttgtttatttccctttttgtggagaggtactatgtgtgtttg
+17781306/1
CCCFFFFFHHGFHJJJJJIJJJJJJJJFHGFIGIJCHGHIJJIIHIIIJJ
@16914808/1
gtgtaattgaagttcgtattatttcctcgaaatcaataatgcaatgtgtt
+16914808/1
?=@;DDDDBBDHDE@:F9;GEHIBE@FHIE3?EEGGHGGHC>HG4D?B:B
@16918055/1
gtgtattacctctaaagctatctactcgttatataatcatcattcaaaca
+16918055/1
@@@DDDEFDHFHHIGHGHIIIIJGGIJIHHCHGIGEGGFGGJJJGIGHIE
@17213344/1
gttttcgagcattttccggaaaagaagattgcaccccgaaaagtttgggt
+17213344/1
BBBFFFFFHGFHHJJIIHJIIIJHGIIIJJJJJJIJIEIGGGJHIGIJG;
@17213941/1
gttttcggcaagtacatgaagcagttaagagttgtttatgaaattccaaa
+17213941/1
@@@DFFADHAFHFHHIIHGDHIJJFHJIFHIGIGDHIJJIJIJJIJJJII
@17215002/1
gttttctagatctttcgtataatcgttaacactgcctgtagtttgatatt
+17215002/1
==?=ADDDA<DFHIIIIFBEBDDEGF?EGFCC?:CFHEFBFEHEAHHEHH
@17786263/1
ttactctataatcgaatctattgttatgagttcccgtgacactatgagta
+17786263/1
@@8ADFFFHHHHHJIJJJJJGIIJJJJJIIIHJIIJJJIHIJJJIIGJHH
@17501984/1
tcgatgcattgaaacgcaaactgacgtttacttttcgaatg
+17501984/1
;<?14=BD?:DFDHCGID@EFHC?EC:ED@B@CBB<@GEGG
@17660710/1
tggaaatgtatcacggattttatcaatcggccattcgaggctggaagcca
+17660710/1
BC<BDFFFFHHHHJJJHIIJJJJJJJIJJGIIJJJJJJIIIGGH@FDGH@
@18076406/1
tttggtttcttcactgcttgttggcagagcaactccttttctgttcacat
+18076406/1
CCC@FDDFHHHBBGHEEEHGHIGGIGIGGIJIJJJJJJJJJJJIIHIJHI
@16510736/1
gtaattttttatatagtgccccgatgatatgatatgtatttattatattg
+16510736/1
@?14BDDDHHHHHEHIHIGIIIIHGIGIIIIGGHIIDGGIIIIIIIIIII
@17936701/1
ttgcgatattttttcggaaaaaagtgagtttaggatatcttacgttctgg
+17936701/1
@C@=DFFFHHGHHJIJJIJJJJJJGGIJHIGGIIIJJJJJJJJJJJJJJI
@16816178/1
gtgaacacatactttattcgtcatcgctccccacgagc
+16816178/1
B@@DFFFFGHGHHJIJJJIIIHIJJEEHHIJJJIIB@@
@16816179/1
gtgaacacatactttattcgtcatcgctccccacgagcgtttctttagtc
+16816179/1
B@@FFFFFHGHHHJJJJJJIIJIGJJJJJJJJIJFGGGI@FFGACH=787
@17351672/1
tagagaattcacttatgaatgtggcataggttctgtcaaaactgttgcga
+17351672/1
B@@FFFFFHHHHHJIJJJIJJHHIJJJJJJHHIIJIIJJIIJJJDHIIIB
@16664396/1
gtccactctcttcttgtagtcttataaatctctccacaacttcgttcaag
+16664396/1
??7BDDBD4C?DBEE<AE@E<3AEED>CFEFEEIEEEAEE@DFD?9?399
@16821470/1
gtgaagtggtccgtgccccttgcggttaccccttctgttgggatgggggc
+16821470/1
@C@FDFDFHHHDHHGGGGGIJGGG@FHGGGGHGGIGGBAHGI?CDCDEHE
@17227340/1
gtttttcatcgccatacataaattatgggcgaccaccagtggtactatga
+17227340/1
B?:DDFFFHHHHHJJJJJJJJJJJJJJJJJJIJJJJIJJEHIFGHIGIIG
@17511553/1
tctaaagctatctactcgttatataatcatcattcaaacattgaagccag
+17511553/1
B@==DDFFHHHHHHHIJJHIJJJJJJJJJJJJJJIJJJJIIIIJJJJJJG
@17233498/1
gttttttaacagtttgaaaaccttgataaatggaacgaaattaaacacgc
+17233498/1
==:BBDFFHGGGFHJIGIJJJJJJJIJIJJJIJIIJJJIJJJJJJJJJJJ
@17797290/1
ttataatcatcaatattatctatcgatactgaatgtaattttttatata
+17797290/1
@??ADDDD>?BFFHBBD<<CICHD=D;;FF<>9?B?E?<F>?G6::?FB
@17090153/1
gttggatttgatagacacagtcttgacgaagatgaggtgtttgttatgac
+17090153/1
@?BDFDFFHHHHHGIIGIJJIJJIGJIJJHHFHIEHJGHFHIIIJJJJJI
@17234846/1
gttttttcttcgatgtccacgtaggttacctcgaaggattgttcgctagc
+17234846/1
::1=ADDDFHFDAHGFHH?FEHGIJAEHEHIIIGGIIGEEHFHFHIGIGF
@17234847/1
gttttttcttcgatgtccacgtaggttacctcgaaggattgttcgctagc
+17234847/1
@?@DDDDDFHDBDGBEGHCEHFHIGFEHII@FCEHHIDGEAHEHHIIIDG
@17237091/1
gtttttttctaaaatcaatttacatattatttttgacttgaataaatttt
+17237091/1
?=?:BDDD;DBFHIFD<GGHIIIIIEGGHIIIIIIFHHGEGIEHGI@GHI
@17362088/1
tagctgttcactttttggtcatgattttgaggtactcgagggcatgatga
+17362088/1
@C@FFFDFHHHHHJJIIIGHHJJIJIJJJIJIFEEGIIIIJJJGIJJDIH
@17362089/1
tagctgttcactttttggtcatgattttgaggtactcgagggcatgatga
+17362089/1
C@@FFFFFHHHHHJJJJJEHIIJIIJJJIHIIEHHIIJIJJJJJIIJIJI
@17362090/1
tagctgttcactttttggtcatgattttgaggtactcgagggcatgatga
+17362090/1
CC?DFFFFHHHHHJJJJJGHIIJJJJJJJJJJIIIJJJJJIJJJJJJJJI
@17799676/1
ttatcactttttgttgccgtgtgcccttgagaaatttgctgcctcaaaaa
+17799676/1
=?@4=BDFHHHHFHIJJJJHIEFHHIGIIEFGIJIJJGGJJIIIIGGJJJ
@17799723/1
ttatcatactcgttaaaatattctaattctaatatatcatccatttgttg
+17799723/1
BC?DFFFFHHHHHJJJJJJJIIJJJIJJJJJIJJJJJIIJJJIIIJJJJI
@17801150/1
ttatgatccaaaagaaattcccatgagggaatttaaggcatctattatac
+17801150/1
=B;4=BDFHHHHHJJJJJJJJJJIJJJJJJIJJJJIJJIGGIJIJJIJJJ
@17804341/1
ttattatattgtgaaaagggagcatttatttgatgcaaagtatagaggtt
+17804341/1
=@@4=ADDHHDDFHIJJFGGGIGIJJJDGIJCGEFHIIIIEHIGCGGJDG
@17368937/1
taggtctccatcgcctagtagatatagaagatcccgcagcagagataggg
+17368937/1
@B@FFFFFHGHHHJJJIJEIHJJJIJJJJJJJJJJJJIIJJIHIIIIIGI
@17103283/1
gttgtacccaaacttttcggggtgcaatcttcttttccggaaaatgctcg
+17103283/1
@BBFFFFFHHHHHJJJJJJJJJ?DGEHGIHGIJJJJGHIIFGIJEGIJJG
@17103284/1
gttgtacccaaacttttcggggtgcaatcttcttttccggaaaatgctcg
+17103284/1
@BCFFFFFHHGGHIIJJJJIJJAFHIJJJIJJJJJJJJIJJJJJJJJJJJ
@18089361/1
ttttaaaatgcgtgtgtgcaggtatatttatcacatcattcgtcgtgtac
+18089361/1
:1=4=BDEHHHHFGFHEHIJJJGHIIJJJJJJJJIJJGIJJIGIJGJIJJ
@18089507/1
ttttaaaatttaacgtttagcagtcttctttttagaataacattgacatt
+18089507/1
:?@4AD?DFFFDDEEAFFFHHEECBHHHDEF@@GEGEFEFF@FD?BGECB
@17517849/1
tctagttctagatcttcgtcgtcgtttgtattcataactgcggcttctac
+17517849/1
@@?DDFFFHFHGHJJJGHDEIGGIHIIIIJJJJJJJIIJIIGGIIJGGIJ
@16942855/1
gttaaattttaaaagcctcttaaatttaactgaaatatagaatacacccc
+16942855/1
:?@DDDDDFDFFBF<FG3?EB@F::@?AHCEB<?CFGFEFFFEIFGIEII
@16945677/1
gttaacttcgtagctcctttaaaagacatttgtgctgaaaagaaaattca
+16945677/1
=:?=DB?DB?AC?F4AF?CH<HHIAFB9CHHF>FGGEEGIIGGHIIAGGI
@17680081/1
tggaggagttgtactaatttgtgtaattgaagttcgtattatttcctcga
+17680081/1
@@@BDF?DCFFBHHHGJJJJGCFEHIJIGIJJIJJJJIJJJJJJJJJJJJ
@16946036/1
gttaactttagtgggaaggtttagg
+16946036/1
?@@BDDFFGF?CFBGGGIIIIGIAH
@16524140/1
gtaccgtcagagaagacgctctaaggaactttactcaacaactccagaaa
+16524140/1
C@CFFDDFAHFD?GHBGEGGHGIIFGEHGJDIGHGHGGHIJJJJJFIEHI
@17681574/1
tggagtcccaaaacatgaccatgatgcactcggccggaccgattcagccc
+17681574/1
@@7DDFFFHHHHHIIJJIIGBHGDHIGGGIIHDHFHGGGHIIGIEECAHH
@17520569/1
tctcacagagatcttcgacaaaatcgtctctggttttttcaaatttgttc
+17520569/1
??@D=DDDH?;DDBHGHGGHHIIIIIIIIGIII<DBGGIGGG9BDHHFHE
@17108525/1
gttgtctcgctccaggttgctgttgcggaggagcttgctg
+17108525/1
:?14BDDDFHHBAHG@:E;;CBHCDGD180608??F;?4?
@18092047/1
ttttaacagtttgaaaaccttgataaatggaacgaaattaaacacgctga
+18092047/1
=@@:DDDDHFHHG@DHIIIIIGGIIIGCHEHIIIIIIIIIEHGHIGIIII
@17114744/1
gttgttgtggtccacccctttgttgcccgtttgccg
+17114744/1
B@BFDFFFFHHHHIIJJJGIIIJIJI3EBGGGGGGI
@17953531/1
ttgtaatattcctccatagttcttacatccttgtttatttccctttttgt
+17953531/1
@C<DFFFFHHGHHJIJIJIGHJJJJJIIJIJIJIJJGIIJGIIGIJJIIE
@16531669/1
gtactatgtgtgtttggctagattctgtttgacattcgaaaagtaaacgt
+16531669/1
@@@;BDDDHHFDFGIIBEHF;BEDHH@HHI9F9EHG>4:?;FABDGFEEB
@17252377/1
taaacacattgcattattgatttcgaggaaataatacgaacttcaattac
+17252377/1
@@@ABBDDDBDFFHDHGGAABCBDFHGFHEEGHIGICCGGG?FHCGHEHH
@17957740/1
ttgtggtatctgtcgatgttgccagaacgtaagatatcctaaactcactt
+17957740/1
=B<4=BDDHHHGHIJJJJJJJJJJJJJJJHHIJJJJJJJJJJJJJJJIJJ
@17255681/1
taaacttttttcgggtttggaaaaatttcaaattgttcaggtaaaatctt
+17255681/1
@?@DDDDDHHHHHIIAEE;E?FHIIEHIGIIIIICBGHHIHBDFHIGGII
@17385131/1
tatataatatatcctcaaactagtgaagacttatctcatccaactgtggg
+17385131/1
@?=DDDFEHHHGHJJJJJJJIIIEHIIJJJJIJFIGIJJIJJIJII>GDD
@17258289/1
taaagatgcgaataatagagaaattaccatccaacggtattttgaaacag
+17258289/1
@B@;DDFFHHHHHJJJIJIIJJJJJIIHJJJJIJIJIBFHGIJIIGIIIJ
@17816826/1
ttcaaattcctcttcctcacgaggacactctaataataaatcctgtagaa
+17816826/1
@CCFFFFFFHGFHJIJJJGJJGIIJIIGIIIADHFBFIEIGIJJJFHGAC
@17820140/1
ttcaagagctggcaataaagaaaggctttcaatcaccacattatgaaatt
+17820140/1
@@C?BDEFHHG>FGIIHIICHGGIIGIIIIIGGIIIIIIIGGGIIIICGH
@17533830/1
tctggacctggtacttgatctggaacgactcctatctcgggaatatcgtc
+17533830/1
BC@FFFFFGHHFHIIJIIJIJJJJJIJJJJJJIIJIIJJIIAGEHGEGGH
@16540589/1
gtagaaggtaagccacttaagcacacatgttacataaatgtcaaaatttg
+16540589/1
@C@FFFFFFHHHHJJJJJJJJJJJJJJJJJJIJJJJJJJIJJJJJJJJJJ
@16845740/1
gtgatattcagtgttccgtggtttacttttagagaaacttgtattgtacc
+16845740/1
@@@DDDDDFFFDFFFIIIFFG<CG;?DHHI4?9CBFIEEFCC@@G9?@:F
@16541529/1
gtagaatatcgtttaacttttccagcatttctcttgctgctaattgtttc
+16541529/1
@@<BDDDDDFHFF?EFAFHHIADCA@@FHHBHBBGE>GIACHGIGEDGF@
@17534563/1
tctggcaacatcgacagataccacaaatacctaaaccttcccactaaagt
+17534563/1
?@:BDEFFHHHGGIJIEHGHHIJJJIJGBHGGJJJIIJHHJIGIJIIJII
@17693430/1
tggcattcatgcagaaccgattaagaaaggggcagacaacttcatgtaca
+17693430/1
@@@ADDFFHGDHFJIIJJGHEHIIJJJJIIIGGHIJJIEIJIIJJJGHIJ
@17693431/1
tggcattcatgcagaaccgattaagaaaggggcagacaacttcatgtaca
+17693431/1
@@BFDFFFHHGHGJIJJJIGGIJJJIJJJJJJIJJFIIGIIJJJJJHJHH
@17825167/1
ttcacaatataataaatacatatcatatcatcggggcactatataaaaaa
+17825167/1
CCCADFFFFHHHHJJIJJIIJJJGGIJJIGJGIGGG<FFGIGDFIJGGDF
@17694331/1
tggccatctgcgggacatgcacatctcttggagccagccaatgggattgc
+17694331/1
@;@DD>DD?D>F>A1@CFCG9EHIEHGCEGI<FHIGGGGIIIIIIICGEE
@17963451/1
tttaaacacattgcattattgatttcgaggaaataatacgaacttcaatt
+17963451/1
CCCDFFFFHFDHHEHIIFIJJIIIJIGIDGIJJJJGGJJIJJJ<HGHHIH
@17393241/1
tatcgatgcattgaaacgcaaactgacgtttactcttctaatgtcaaaca
+17393241/1
CCCFFFFFHHGHHJJJJIJJJJJJJJIJHJJJJJJJJJJJJJEHIJJIII
@16850540/1
gtgatgtttgtttcagaacaaaccgggaaaagtattatgagaatatgaaa
+16850540/1
@@@?DDBDFB=DFEFF<GG@GHCEBHI<CFE>:DDH<DF@F9F@EF44BG
@16961741/1
gttactattcacgacagtcaaaatagagagaaaatatataaagtgaaagt
+16961741/1
?=@?DDFFHHHHGGIIICGIJJJJJJIJIIGIJJGIJJJJJJIGIJJJIF
@17394364/1
tatctagtgcgctagaccatgatcggaaatttatgttactattggaatat
+17394364/1
B@1ADEFEHHHHHIJJJJJJJJJJJIIJJJJJJJJJJIGJJJJJIJJIJJ
@16550034/1
gtagatttccgtgaagtggtccgtgccccttgcggttaccccttctg
+16550034/1
?1=DDEFFHHHDFAHGEFH?BGBBDDHHIDG@@FH:D@FHII?F==4
@17398304/1
tatgcacaaaattcgttctacatatgaaacatgtcagttatatattcacc
+17398304/1
;@@DDB?BDHHFHE=F>CACHHAHGEBHI@;E?E@HGIC>DG@CGHG9??
@16967155/1
gttagatttaagaggcttttaaaatttaacgtttagcagtcttcttttta
+16967155/1
@@C:DDDFHHFFHGIGHGHIJJJIIIJGJJJGGIIEHIEHGIIHGIEGII
@16858313/1
gtgcaatcttcttttccggaaaatgctcgaaaactcaattggcgcacatt
+16858313/1
@@@DFFFFHHDFHJJ<FDGBGIJJJIIIEGIIIIIIIGIIGGHHGFGIGG
@16858314/1
gtgcaatcttcttttccggaaaatgctcgaaaactcaattggcgcacatt
+16858314/1
@@@DFFFFHHHFHJJHJGIGIJJIIIIIIIJJIJEHIJJJJJIJIIJIII
@16858315/1
gtgcaatcttcttttccggaaaatgctcgaaaactcaattggcgcacatt
+16858315/1
@@@FFFDFFFDHHGI@GBHEIIGHHGGGGECHEHGGIJJGICGHGIGACF
@17703654/1
tgggactgcaagtgcgaatatctgtagtcgaagtgttgttgttgggtgac
+17703654/1
BC@DFFFFGHHHFIIIJJJJJJJJIJIIIJJGICGFIIHGGFHGGIFHGI
@17275443/1
taacaatctgccttctacatttgcgagtgacgaagagttg
+17275443/1
;??7DDBDDEDBDI@E:CE:CFDE@<A2:EEEDD7DDDD>
@17275444/1
taacaatctgccttctacatttgcgagtgacgaagagttggccactaaac
+17275444/1
CCCDFFFFHHHHHJIIIJJJJJJJJIJFGHIJJJGIG@FGIIJJJJJJJJ
@18114080/1
ttttccgaaaaaatatcgcaatagctcaaaagggaacaatttttgtcgag
+18114080/1
?@@=ADDFHHGGHGIGIIGGGG@FHGHIGFGIDHBFHHGHGIJJJJJIBB
@18114152/1
ttttccggaaaatgctcgaaaactcaattggcgcacattcagcaggtttt
+18114152/1
=:?=ADDFHHHGFHEFHHIJJJIJIJIIJJJIJJIJIJIJJIIJJJGIIJ
@16975961/1
gttatcctccagttccttcgtaccctcctcctccaattcctgcatcttat
+16975961/1
?@==BDDDFFFDFGEFIII@AEGFIIIIEII;EG9F4D:DD9:?@B<D4?
@17710552/1
tgggcttttcctgcttttttagcagctttaccattcgtcttatcgatgca
+17710552/1
?<<1AADDHHHFHG@EFGHGIGBHEEHIHIGEIICID3;FHICHIIIGGI
@17710553/1
tgggcttttcctgcttttttagcagctttaccattcgtcttatcgatgca
+17710553/1
CCCFDBFFHFHH?@@FHJJJEDHGHGGIJGIJGHIGEBFDHFHGEGHCGI
@17712359/1
tggggattgtattgagcttgtgtaggtggaggatagtttaagttgtcata
+17712359/1
CCCFFDDFHFFHHJGIGGIEEHFHIJCFHCGHCBDGDFGIJJDIIFHGIJ
@17550847/1
tgaaaagcgagcttcatgatcccctgaagaatatatcttgaagaactatt
+17550847/1
@@<BDDDDABF?1EAAC@BEEHII;;?FEEIFF?:BBDG?4?B9DB<?BH
@18118302/1
ttttcttgtatcacttattgcgtctttgctttggtcactttacgcgcgaa
+18118302/1
:??=BDD?AFHFDGHGHII9AFGIIICGIIIIHFGHHIG9CGIGHGGGF;
@18118303/1
ttttcttgtatcacttattgcgtctttgctttggtcactttacgcgcgaa
+18118303/1
=@@4ADDDDFHHDIHIEHIIGGEHGEGBEGIIIEDHGIJJJJJIJIJHBH
@17406235/1
tattattaggcactagttattaattataatcatcaatattatctatcgat
+17406235/1
@CCFFFFFHHGHHJIIGHHIIIJJJJJJJJHGHEEFHIIIJJCHIIJIGE
@17407279/1
tattcgattcgataggtgctttgtctggttaactttagtgggaaggttta
+17407279/1
CC@FFFFFHHGHHJJJ?EGGIIIHIJIJEHGHIGIJHIGHHIJJIJDGHC
@17838781/1
ttcagttccatcggtatctaatacaccgatcggctgtatggccttacgct
+17838781/1
@C@FFEFFHHFHFICEGGGIJIEHIJIGHDD:?DBDGBFDGGG<BFHAAF
@17556998/1
tgaacacatactttattcgtcatcgctccccacgagcgtttcttt
+17556998/1
@@@DBDDDGGHFHIEFHGHAFDGHHG8FGIIFEAEG>?0?F<=FG
@17408791/1
tattgcgatattttttcggaaaaaagtgagtttaggatatcttacgttct
+17408791/1
@@@DDDFFHGGHHJJIIIIIJJJJJDFEGGIJIJIJJJJGIEHIIJIGHE
@17560865/1
tgaagaagatagttccttcaaactttacaacga
+17560865/1
?@1?BDDAF?4CFG<CFFEFEH>H>4A?<D3@;
@17284678/1
taacgagtagatagctttagaggtaatacac
+17284678/1
@<;DDDDDHDHFBC@GHD4<3A3<CH9?29?
@17416454/1
tcaacaacaagctgcatggggtagacaacaaactccaccacaggaacctc
+17416454/1
@CCFFFFDHHHHHIFIJJIII8CGHIIGIHIIGIJIIJIIJJIGGIJIFG
@17975923/1
tttaacgtttagcagtcttctttttagaataacattgacattctataaag
+17975923/1
=@1ADDFDHHFHDBHCEHIIIIIIEHIHIDHGHGIIIIIIIIIIIIIEII
@16571494/1
gtatatgttgcgaatcagggctgggatgagtgacgtcagcgcccatgatc
+16571494/1
BB@FFFFDHHHHHJJJJJJJJIJIIIJJGJFHGGIGEHIIJIIIFIJIIJ
@18124655/1
ttttgagctattgcgatattttttcggaaaaaagtgagtttaggatatct
+18124655/1
<@@FDDFFGFHGAFFEHBGIJJJJIDIJGHJJGJDHHIGBFGIGEHGHF@
@18124656/1
ttttgagctattgcgatattttttcggaaaaaagtgagtttaggatatct
+18124656/1
=BB4ADBDFHHHHJIJIJIIIIJGHIIJIJIIJHBFAGC@FIHGHIIIII
@18124657/1
ttttgagctattgcgatattttttcggaaaaaagtgagtttaggatatct
+18124657/1
B@:BDDDFHGHHHJJIJJJJJJJJJJJJJJJJIJFHIJGIIIJJJJJIJJ
@17568456/1
tgaagtggtccgtgccccttgcggttaccccttctgttgggatgggggcc
+17568456/1
@CCFDDDDDDHDFIIHGI@EDCHEIBHFGHEFEFIGIC>FHHGHGHHDEE
@16987640/1
gttcaaattcctcttcctcacgaggacactctaataataaatcctgt
+16987640/1
BB:BDEFFHHHHHIJJJJIJJJJJJJJJJJJJIIJJJJJJJJJJJII
@17426817/1
tcaccttacaaaataaaatacggcaaagagaagaaaggccgatagaatga
+17426817/1
@@;:DDDDHHHHHIIIIIIIIIIIIIIIIIIIIIIIIIIIIIIIIIIIII
@17724640/1
tggtcatctgcgggacatgcacatctcttggagccagccaatgggattgc
+17724640/1
@@74=DDDFFFFFIADE@BCAFIFIIIIIIIFFIIIFIIBFFIFFIIIII
@17427558/1
tcacgattcataaaagtaatataaccttagatttcgaggcaaattgattg
+17427558/1
@C<BDDADHHHGHIIG<EHHIHIIIIIIIIIGIIIIGGIEHIIFH@DEGA
@17848565/1
ttcattttaaatgaaaaacgtatgttgttcacttcatttgaatctatgga
+17848565/1
@@@1?DDDDFFFFFIIIIDG:AACHDEEF4CFGGFEFIIIIFFIIIIEFC
@17983560/1
tttacaagctatactttgcatagaattagtggtttttttctaaaatcaat
+17983560/1
?BB;DDFFGGHHHJIIJJIJJIJIJIJJJEHGCEHIIIJIIJJJHIIJGJ
@16995363/1
gttcactaaaaaatattaggaatccactacaaggttttcaatagggcatt
+16995363/1
?@1ADDFFDHHHHIHIJIJIHGGHIIJIJJJJJIGHIJJIIIIJGIGIJI
@17853649/1
ttccacattatcttataaaacacttcccacaccgttttcagacatttttt
+17853649/1
@@@ADDFFFDDFHIAFIGGGIIBHIIIIGGIGGI@FFGDFA@BDAHHC>F
@17429216/1
tcacttcattctatcggcctttcttctctttgccgtattttattttgtaa
+17429216/1
@@@;BDDDHHHHHIG@HE83CEBFHBHGIIIBGII??DHHIIIIIIIIEH
@17429327/1
tcactttacgcgcgaaaaccattatgttttactaatttttcaataaagta
+17429327/1
CCCFFFFFHHHHHJJIJIJJJJJJJJJJJJJJJIIJJIIJJJGGIHEI@E
@17431442/1
tcagcccccaccaagggaagggggcggcccccatcccaacagaaggggta
+17431442/1
CCCFFFFFGHHHHJJIIIIGJJJIJIGDDDDDDCDDDDDDBDCCCBDD7B
@17577988/1
tgacagaaggacagacaagaaacatgataagatatgctgcaacctctact
+17577988/1
?@@1ADEFHHHHHIEEHGIGGDHIEEIJG<FAHHJ<DG>GHI@DAC?GHF
@17295762/1
taaggaactatcagatgttggtccgccacactgtagagaattcacttatg
+17295762/1
@CCFFFFFHHHHHJIJJIIJJHHJGHIJJJJIJGIJIIJIJJJJJJJIJJ
@17004630/1
gttcattttaaatgaaaaacgtatgttgtttacttcatttgaatctatgg
+17004630/1
???:DDFFHHHHHIJJJJJJJIIFIIJJIIJIGJJJIJJJJJIJJEHIII
@17580310/1
tgacatttatgtaacatgtgtgcttaagtggcttaccttctacttaccac
+17580310/1
@@<DDFFFFHHDFHGIEHCHFGIJIJJDCFEGIGEDFGEEBFGIIIIIJJ
@18133655/1
ttttggatcataaatgccgtcctcttctaacagctttaatgcattgtatg
+18133655/1
@@CFDDEFHHFHHJEG@FG:EGHIIIIIJIJHIJEGHJIJIJJJJJIIEI
@17441177/1
tccaaatttgcccagttctagaagaagttataaggttaacggtataaatg
+17441177/1
@1?DDDDEHHHHHJJHIIHFHGIIIEHEGIJJIIIEAGGHIGHGHGGGIE
@18003682/1
tttatatttttgagtattttaatgtaataaacagaacatgtaagaagtga
+18003682/1
@@@::A;DFFF>DEB:<EHI>FF@F?HHHIIAHEFFIEEFAFFI@FE?FF
@18138388/1
ttttgttgtgctagtcgcaacagttttgacagaacctatgccacattcat
+18138388/1
BBCADDFFFHHHHJIJIIGHIJJHIJJJJJJJJJJJJJIJJJJJJJJJJJ
@17147418/1
gtttacctgtgtatgataaataaacttttttcgggtttg
+17147418/1
=??44ADEDHG?FGI>GBFHHIIGGHECHGIIIIGDGHD
@17147419/1
gtttacctgtgtatgataaataaacttttttcgggtttggaaaaaatttc
+17147419/1
??BADEFFHHHHHIJJJJJJJJJJJJJJJJJJJJHBFHIJGGIIJJJIJI
@17866267/1
ttcccttttgagctattgcgatattttttcggaaaaaagtgagtttagga
+17866267/1
CCCFFFFFHDDFHIHIIJJJIJJJJJJJJJJIIJJJJIIHIFIFDGIIJI
@17149899/1
gtttacttttcgaatgtcaaacagaatctagccaaacacacatagtacct
+17149899/1
B@@ADEFFHHHFFIIIFHIJJJJIJJJJJJJJJJJJIGHJJJJIJGGIIG
@17873213/1
ttcctccatagttcttacatccttgtttatttccctttttgtggagagg
+17873213/1
@CCFFFDFFFFFHGIJJJIGGIGGHEAHCGHIGIIIIJJG:8?B9?DFB
@18162318/1
tttttttctaaaatcaatttacatattatttttgacttgaataaattttt
+18162318/1
@@@DDDD3C:AFF<??DBFH<?FFDEF@BGIFI0?FGG<?G>FII@CFII
