# Supplementary material for: Identification and comparison of key RNA interference machinery from western corn rootworm, fall armyworm, and southern green stink bug
Source: PLoS One. 2018 Sep 5;13(9):e0203160. doi: 10.1371/journal.pone.0203160 (PMC6124762; doi:10.1371/journal.pone.0203160)
Supplement: S2 File — (TGZ) [file pone.0203160.s012.tgz › data/fastq/wcrw/8_Late-pupae_LP_Rep1_aligned.fq]

@5178832/1
ttcgtattattcctcgaaatcaataactcgataaaaattgttcccttttg
+5178832/1
B@CDDDFFHHHHHIJJJJJJJJIJJJJJJJJJJJJJJJJJJJJJJJJJJJ
@5178834/1
ttcgtattatttcctcgaaatcaataatgcaatgtgtttaaatttttgtc
+5178834/1
@@@DBDBBBCDFBF<ACFGCDBHDHEGEIIE4FE?FBFHIIIIIIIIIGH
@3630911/1
gagaagaaagctatacagtagtcaaatttgtatccattatcactttttgt
+3630911/1
<@@DFADEDFFHFGIIIFHHGFADDHIIIGCFGIIIIIIIIIGGGIIIGG
@3630912/1
gagaagaaagctatacagtagtcaaatttgtatccattatcactttttgt
+3630912/1
BB@FFFFFHHHHHIJJJJHHIJGGIIJIJJIJJIJIIJIIJJIIJJIJJI
@4145669/1
gtaacatagtagtgctgtataaattttttcttccatcaaaggctggatat
+4145669/1
@?@DFFFFAAFDDEGGHGIIJJIJJJGIIGIIIFHGJJIJJIDHIBHIIG
@1876/1
aaaaaaaataatagttcttcaagatatatttttcaggggatcatgaagct
+1876/1
@@@DDFFFHDHDHIIGGIIJGGHCGFIIIJIJIDHHIGI6DFGIIIGGEF
@7749990/1
cgaataccgattctcagccgagctgcccagtttagtggccaactcttcgt
+7749990/1
@@;DDDFFGHHGHIIIJGGEGHHEEHIJJIBDIHIIIJEG@GHIIIIGHF
@4146220/1
gtaacatgtgtgcttaagtggcttaccttctacttaccacttagcagaac
+4146220/1
CB@FFFFFHHHHHJJIJJJJJJJJJJJJJJJIIJJJJJJJJJIJJIJJJJ
@2598345/1
ctaatattcgattcgataggtgctttgtctggttaactttagtgggaagg
+2598345/1
@@@DADDDFDCFHEE?F?CGAFEHIIAHCE@GEGDHGHHICHF@GGEHCH
@4662223/1
tacctctaaagctatctactcgttatataatcatcattcaaacattgaag
+4662223/1
CCCDFFFFHHHHHJIIJJJJJJHJJJJJIJJJJIJJIJJJJJJJIIJJJI
@6207825/1
atagtgtattacctctaaagctatctactcgttatataatcatcattcaa
+6207825/1
B@;DBDDFHHHHHJIJJJJJJJJJJIIIIJJHJEIIIIIGHJJJFIJJJJ
@6207826/1
atagtgtattacctctaaagctatctactcgttatataatcatcattcaa
+6207826/1
BCCFDFEFHHHHHJJJJJJJJJJJJIJJJJJJJJJJJJJJJJJJJJJJJJ
@6723558/1
caaattcaagaaccgtgcccttctccagctagctctaacccatccgtcgt
+6723558/1
CCCFFFFFHFHHHJIHGIJJIJJJJJJFIJIIIJJGHIIGIJEGIBHIIA
@5693231/1
aaatatttatagttttttgcatttttattcggcttattgtaatattcctc
+5693231/1
@@@4ADFFHHHHHJJJJJJJJJJJJJIJJIJJJIJJJJJJJJJJJJIJJJ
@3631899/1
gagaaggttatgaaccggcaataactttccttgttgtccagaaacgtcat
+3631899/1
@@@FDDFBFFFHGIGEGEGEHJJJIDIEHGJJJFDCHHIGHEGIGG?CDF
@5693935/1
aaatcaaagattgttcctgataatcaaacaggggattctacgaaaaa
+5693935/1
?@@:ADDDBHD?AGDHGHEGIHHIHAEBEGGEGIIGGHGCD@?GH6?
@3632642/1
gagaatatgaaatttaaaagaaaatttgaaaagtatcatgagttttgtga
+3632642/1
?=?DFFDDDFHHDGGCFDHIIEGGHIIBCHGAH?FEGBHIGIIGGHHG>?
@7236877/1
catcttgtgagccgccattctcttggctagcttctttgacttgccagtgc
+7236877/1
@@CAFFFFHHHGGJIIGHI@HFGIDIGGHD>GABAFHB?D>F<?FBB?BD
@3633002/1
gagaatggcggctcacaagatgtggcaatccttgcaggatttacccgtgg
+3633002/1
??<:BDDDFAD1C?<@>E;DFD?9?@BGD@FBFDEFCE=8=FECFFAFFB
@4663506/1
tacgaacttccatagattcaaatgaagtaaacaacatacgtttttcattt
+4663506/1
@1=BDFFFHHGHHIIEHIIIIIIIIIE<FHIIIIIIIIIIGGIIIIIEHI
@2078934/1
ccgaaaaaagtttatttatcatacacaggtaaacagttgtacagtagagg
+2078934/1
@@@FFFFFFFFFFIIIIIHHGIJJJIIGIHGGFEFGHGGIHIIGDGHHGA
@6210370/1
atataatcatcattcaaacattgaagccagatcgataaaaaaatatcgca
+6210370/1
=@@4=DDFHHHHHJJJJJHJJJIIJJJJIIJJIJJJJIJJJJJJJJIIIJ
@4148958/1
gtaactgaaaccgagactgaatttattcgaatttctgagaaatccaggga
+4148958/1
@@;BDFFFHHHFHGIGJIJJJJJJJJIIJJJJJJJJJJJJJIJJJJJJJI
@5697298/1
aaatcgtcagctttcatcagaggtactgagctgttcaacagatatttcag
+5697298/1
@@@ADDFFFFDHHJIGIGGGGHIAFHIJIJIJJJJJJJIIJJJJIJJJJI
@2605255/1
ctaatttgtgtaattgaagttcgtattatttcctcgaaatcaataatgca
+2605255/1
@@@DDDDDHHDFD@EGHEAI<HGEFBDGGAHFEIGBBHIIIDHIIGBDFG
@4666514/1
tacggattcaaagacatctcctaaggctttgggaacttctacatcttcta
+4666514/1
CCCFFBFFHFHHHHCGIIJIJIIEHIJJJJJIIGGGIIJJJIIJJJJJJH
@5698321/1
aaatcttcagacaaattcgattttcctaatctgagagcctcagcaactgt
+5698321/1
B<@DDEFFHHHHHJIJJHI>JIGJJIJJJIGHGHHIJJJIIJIFGIHGIF
@7239587/1
catgaagttgtctgcccctttcttaatcggttctgcatgaatgccatctg
+7239587/1
B@CFDFFEHHHHHJIJJIIIIIIJJJJJJJHGIEEIIJJJJJIJIIGHHI
@1055111/1
atttattacttcaagcaaagcttctataactggtatagctttaggaaacg
+1055111/1
@B@DDEFFHHHHFJIJJJJJJJJJJJJJJGIJGCGHIJJJJJJJJJJJII
@533210/1
acgattcataaaagtaatataaccttagatttcgaggcaaattgattgat
+533210/1
@@@DFDEFHHHHHJACGBHJHGGHIIGIGIIJJGIF:CFGIIGIJIJIIG
@4667838/1
tacgttcagatctcaatcgctggagctagacttcaacgaagatcttctaa
+4667838/1
BC@FDFFFGHHHHJJJIJJJJJJJGHIJJJIJJIJIIJIIIIJJJJIJJI
@5699788/1
aaatgacagaaggacagacaagaaacatgataagatatgctgcaacctct
+5699788/1
BCCFDEFFHHHHHFIJJJJJJJJJIJIJJJJJJJJJJJJIJJJJJJJIJI
@1055856/1
atttattatattgtgaaaagggagcatttatttgatgcaaagtatagagg
+1055856/1
1:?D4A=BFDHD>BDFHGGGGGBGGGEGHGGIIB@<?>FGAH?FHGGGI<
@7754826/1
cgaatttaaagctgaggcatatagtg
+7754826/1
??7ADDADADA<2:2CEA:C3FF43A
@6728346/1
caaatttctcaagggcacacggcaacaaaaagtgataatggatacaaatt
+6728346/1
@@@=DDDFDFHHFIIIIIIIIIFGBHIHDGGGGGHIIIIIIIIEH@AGHI
@6728347/1
caaatttctcaagggcacacggcaacaaaaagtgataatggatacaaatt
+6728347/1
B@@DFFFFHHGHHJJIIIIFGIIJJJIJJIIGHIIIJIIJGIIIJIIIJJ
@6728595/1
caaatttgaaaaaaccagagacgattttgtcgaagatctctgtgaga
+6728595/1
?@7DDDFBFDH>FG<DGAHIGIIEGGHIIDGHEHCHGB8B@FHEGCI
@6728596/1
caaatttgaaaaaaccagagacgattttgtcgaagatctctgtgaga
+6728596/1
@@<;BDFFHHFDHGIGGIIEEHFI7GHGHCCFBHGHEE>D?<DFDHG
@6728715/1
caaatttgactactgtatagctttcttctcttggtgaacacatactttat
+6728715/1
C@@FFFFFHHGFHHIDHIHCGHIIIGGIGIJIJJHIJIJJJIJGIJJJJJ
@6728855/1
caaatttgcccagttctagaagaagttataaggttaacggtataaatgac
+6728855/1
B@C1BDEEHGHHHHJIJJJIGJGJJJJJIIJJIHHIJJJIFHIGIIJJJI
@7240405/1
catgaatgccatctgggcccggggctctgtgatttcttagtgtcaatagt
+7240405/1
@@?DDFFFHHHHGGIIEGIJIJIIGJIGEFHGIJIEGIGJJEHEHIIJG@
@2607247/1
ctacaacagtcaacatttcccacctttttcactcaaccatagctttctca
+2607247/1
@@@D=DDDHBDDFHEIJJJGHIGFHIIJIJJJJJIIGBHEGH@FGGGEDF
@2607273/1
ctacaacataatctaatcaatgttactatttccgatgaagtgtccacatc
+2607273/1
=1=4ADDDDHFHHJIIEHEHHGHIIGIJJJJJJJIIJJGJIJJIIJIIII
@6214207/1
atatcgagtagatagctttagaggtaatacactattattaggcactagtt
+6214207/1
=?@4=AADDFDFFGIIIJJJJJJIFFIJIJIIJGIIIJFHHHIIGGIIHJ
@3122936/1
ctggtaacgctttatcgggttctgctaagtggtaagtagaaggtaagcca
+3122936/1
CCCFFFFFHHHHHJJJJJJJJJIJJJIIJHHIHIIIGHJIJIIHHIJJIJ
@3637475/1
gagagatttataagactacaagaagagagtggacattctttagtaga
+3637475/1
B@@DFFFFGFFHHIJJJJJJJJJIJJIIJEFGIIGGGIEIJJJGIII
@4669821/1
tactcgttatataatcatcattcaaacattgaagccagatcgataaaaaa
+4669821/1
?B@4ADDDHHHHHJJJJJJJJJJJJJJJJJIIJJJJJJJIIJIIJJIJJJ
@7241109/1
catgaccaaaaagtgaacagctatcgatacacagtcatagatccaatcct
+7241109/1
CCCFFFFFHHFHFGGJIIJIJIGIJJIJIJJJJJFGGIIJGIJIHGIGIJ
@5703151/1
aaatggatgtgtaatatgcgtgtccacgcaagtacctgctggaacgttta
+5703151/1
?B<ADFDFHFHFHJJJJJJJJJJJJJJIIJIJHIJJIIJJIIHGIIFHJJ
@7755579/1
cgacaaaaatttaaacacattgcattattgatttcgaggaaataatacga
+7755579/1
??<DADFDHFDDFGIC@@FEF@HHIIFFGAE4CA?E1CA@FB@BB@FDGC
@7755580/1
cgacaaaaatttaaacacattgcattattgatttcgaggaaataatacga
+7755580/1
@<1=ADDDHHDHHIIGIIIIIIIIIIIIIBBHIIIIIIIIIIIIIIIIII
@7755581/1
cgacaaaaatttaaacacattgcattattgatttcgaggaaataatacga
+7755581/1
@C@DFFFFFDHFHFIBHGIIJGGHGGIIIGCGIGGHCHGIGGEGGIIJIC
@7755582/1
cgacaaaaatttaaacacattgcattattgatttcgaggaaataatacga
+7755582/1
C@@DFFFFHDHHHJJJJIGHJJIJJJJJJJHIJJJJJJJJJJJJJJIJIG
@5704342/1
aaatgtcgcaaattatgtcacataaatgtcaaaatgccacataatttgca
+5704342/1
?@?DDEEDFHHHDGIICHCHIIIIIIIECHGDHIIIGIIIGCHIGGGICG
@2609133/1
ctacaaggttttcaatagggcattctaacatgtcaaaattaaatcaatat
+2609133/1
@@@7DDDD=ADHFEB>FEC@FEHIIAHIGGEIBAFHIIIIEGEHIGGHGG
@6216867/1
atatgtatttattatattgtgaaaagggagcatttatttgatgcaaagta
+6216867/1
==1ADDBDDHFHGIIIIIIIIIIIIGIIDHIIIIGIIIIIGIIIGFHHEG
@4672391/1
tagaaaactacagatatataaaatcaagagtaactgaaactgagactgaa
+4672391/1
?;@?BDDD<FFHHIBFCGIIB<A:AB@?HH<<EHGCHGGII>CDEFGIED
@6218015/1
atattatacaaattttgaaagttacaaaaaaactttttcattcttcctgt
+6218015/1
@@@DBD:BF>CFDHIIEBE@H@EHIGHFEHIGGIIGGGIIBDFBGHFHG8
@12706/1
aaaaaacattgaccaatcgccaccaatgcttggtgcagctatccac
+12706/1
@CCFFFFFHHHHHJJJJIGHGIJJIIJIJJJJJGHIGIIJIIHICB
@12707/1
aaaaaacattgaccaatcgccaccaatgcttggtgcagctatccactttg
+12707/1
@C<DFFFFGHHHHJJJJJCHIIJIIIJJJJJJJHGIIGIJIGJJJJJJII
@1058397/1
atttatttgatgcaaagtatagaggttgtacccaaacttttcggggtgca
+1058397/1
;@@;BDDDDDBDDGG<FCEFAB<CCHDHCEHABEEC@B@<9FB<@?7;1B
@1058398/1
atttatttgatgcaaagtatagaggttgtacccaaacttttcggggtgca
+1058398/1
BB:BDFFFHGHHHJJJJEJIIJJJJGHJJJIJJJJJIJJJJJIHDH@FGI
@5187672/1
ttctcataatacttttcccggtttgttctgaaacaaacatcactgtgatg
+5187672/1
=:=AADDDFFAFFHBHHIGHG3@FGCF?<?>FGE3CDH??BDEG@DCEFG
@6220200/1
atattgtgaaaagggagcatttatttgatgcaaagtatagaggttgtacc
+6220200/1
@@@BDDDDFHHH>@FEFGGICHHJJIGIIGGIICGCFHEIIJJGHIIJDH
@6220201/1
atattgtgaaaagggagcatttatttgatgcaaagtatagaggttgtacc
+6220201/1
BCCDDFDDFHHGHIIIJIJJIJJJJJJIJJJJJIJHIJFJIJJHIIIJJJ
@1059415/1
atttcaaattgttcaggtaaaatcttgcttcatgattgaaaatttgcaag
+1059415/1
@?@DDFFFHHGHHIGIJHIHIIIJJJJJJIJJIJHIJJJJIIIJJJJEFH
@7244379/1
catgcataaaatataataaaaatttatagttttttgcatttttattcggc
+7244379/1
CCCFFFFFHAHHHJJJJJJJIIIJJJJJIHHIIIHIGIGIJJFGGICDHG
@3641565/1
gagatgtgcatgtcccgcagatggccaccaccattctatgaaatggaaca
+3641565/1
@@@DFFDFFHHFHGGIJGGIIJIEHHGJJIJJGIDHIGIJIIGIIJEIIF
@7244865/1
catgccgagcaagactcccgtcagcgtcctccaggagttgctgagccgtc
+7244865/1
B@BDFFFFHHHHHJJJJJJHIJIGGIHIIJIJGGHHJHGIHIJHIJJJEH
@6735277/1
caacaacaaggcctatcttttacaagcgttgacgcataactcttacacac
+6735277/1
C@@FFFFFHHHHHJJJJJJJIIJJJJJJFHIIJJJIJJJJJJJJJIJIJI
@539262/1
acggtattttgaaacagaaaaaaggtgcaaattaagatatcctcagatgc
+539262/1
@@@DDDFFHHA?FGIIIJJJIGHGIFGHIIIJJIHGIIIJJIJJJGGIII
@2618129/1
ctacagttcgtgtccaacaacacagacaagaaatcatacaagaattaagc
+2618129/1
@@@FFFDDHGFHBHIJJJJJJJJJJIJJJJJJJJJJIDHIJJJJJJJJII
@541153/1
acgtgacccatccccctgccggcgataacaagaaaccttcaattgccgcg
+541153/1
B@<BDDDFHHHHHJJIHGGEGIIJJIJJJJJGJJHHIJJIIGIGJHHHFD
@3134217/1
ctggtcccacacaacagactggtcccacacaagggcagcaaaaaggtgcc
+3134217/1
CCCFFFFFGHHHHJJIFHIJIIHHIJJJIJJIGGIIIIIJJJJJIIBFHI
@3644070/1
gagcaatttggcttcttcccccaaggataacctctctgtcggtagatttc
+3644070/1
@<@AFFFFHHHHGIIIIIIIIIIIIIIIIIIIIIIIIIHIII@GHHIIII
@6736879/1
caacaacatatctcttgatttttctcga
+6736879/1
??;DB?D:DDBDAGIFDAAFAA<?EHC3
@1062945/1
atttcccagacctcaaaatgaagataacttatgctgcttggtctttgttc
+1062945/1
=B1=ADFFHHHHHJJJJJJJJJJIJIJIJJJJJJIIJJJJJHHIIJJHII
@6737555/1
caacaacccacttggggcagacaaacagctccacaacagcaacatcaaac
+6737555/1
@<@=DDDDFHFHHIGHGEHFD;8E?D;;8CDBGGGIBF@2DFDGEGD<@F
@6737556/1
caacaacccacttggggcagacaaacagctccacaacagcaacatcaaac
+6737556/1
CCCDFFFFHHHGHIIJJJJJJJJJJJJJJIIIIJJJIIGGHHHIJJJJHG
@6737909/1
caacaacctcgagcgagacaacagcagtctgctcctcctcaacaacaaca
+6737909/1
@@@1DDDFHGFHFIJGGIIJJIIIIIIDGGGIHJIIJJIGIJJIJJJJII
@2088827/1
ccgaaggaagccaagggctcggctgctcatcatgccctcgag
+2088827/1
CC@FFFFFHHHHHJIIGGGJJIIIIEADGGFDHGGIIAGBA@
@7763480/1
cgacagataccacaaatacctaaaccttcccactaaagttaaccagacaa
+7763480/1
@@@F=DEDHHHFHGJIGHJJJJJJJJJJJJJIJJJJJJHHJJJJJJJIJJ
@543017/1
actaagattaccaagttgggcaaccagcagtcccacaaagtttcacagtt
+543017/1
?B1ADEFDHHHHHJJGGIJIJIJJJJIIJJIIIEGHIJIJGIJJJJJGGH
@7764747/1
cgacagtcaaaatagagagaaaatatataaagtgaaagtcaaatttgcaa
+7764747/1
@@<ADDBDBFHHB<CBB?A:FFH@FBHFDGHG?EEHIEFHDHIEFG@FBH
@6741401/1
caacaagctgcaaaacataaaggagatcctgtaacacaaagttctcaaca
+6741401/1
BCC;DFFFHHHHHJJJJIJJJJJJJIJIJJJIIJJJJIJIIDHIJJJJIJ
@6741402/1
caacaagctgcaaaacataaaggagatcctgtaacacaaagttctcaaca
+6741402/1
CCCFFFFFHHHHHJJJJJJJJIIJJJEHIIIIIJJJIJJJIDFGIGIIHI
@4160340/1
gtaatattcctccatagttcttacatccttgtttatttccctttttgtgg
+4160340/1
CC@DFFFFHHHHHJJJJIJJJJJJJJJJJIJIJJJJJJJJJJJJJJIHHG
@6232573/1
atcaagactcccaccatcatacatttcgatgagcacgagttcatctttga
+6232573/1
?=@DBDDDFFHHFHGIE@<FAB@BG>@G@?9CGGIGF6@DGHG@F?DGGB
@1065438/1
atttcgttaaagaaccacaaaatgtgacatataaaggtgaatatataact
+1065438/1
BBBDDFFFHHHHGJJJIIJJJJJJJJJJIIIJJJJIGFGHJJJJJIJJII
@2091372/1
ccgaatgtttggcgtctttcttcgatcttccggttccggtggccacc
+2091372/1
?@@1BDDBFFHHFIIIIIIGIIIIDGHIIIIIIDHIIFIIIIEEHII
@544725/1
actagttattaattataatcatcaatattatctatcgatactgaatgtaa
+544725/1
<?@DDDEDFFDFHJIIBGHDIGIJEEIIIIIJFEIID9FHIGG@FD@BFB
@7767228/1
cgaccaagagatccagcaagttcttggctgccgaatgtttggcgtctttc
+7767228/1
@@@D?:BAFFHFHGGGEGCGHHII@ECHGBFGA8@7?GHCEGIE@G<D@F
@1066234/1
atttctcaagggcacacggcaacaaaaagtgataatggatacaaatttga
+1066234/1
@@CDDDFFGHHHHJJJJB@BHGJJJIJIIDFHGIGGIIIJJJIJCIJJJI
@1066235/1
atttctcaagggcacacggcaacaaaaagtgataatggatacaaatttga
+1066235/1
B@1ADDFFHHHHHJJJJJJJJJJJJJJIJDFGIIIIJJJIEHJIJJJJJI
@1066236/1
atttctcaagggcacacggcaacaaaaagtgataatggatacaaatttga
+1066236/1
B@CFFFFFHHHHHJJJJHIIJJJJJIJGJFGIJIIIJHJIJJJJIIJJJJ
@5720219/1
aaatttcaaattgttcaggtaaaatcttgcttcatgattgaaaatttgca
+5720219/1
BCCDFFFFHHHHHJJJJJIIGIJJJIJJIJJJIJJJEIJJJJIJJIIIHI
@5720870/1
aaatttgactactgtatagctttcttctcttggtgaacacatactttatt
+5720870/1
@@@DDFFFHHHHHJHIJIJIJJJIJJHIJJJJJHHIGIIIIIIIJIJIJJ
@1067008/1
atttctgtcaccaattgtacagaatggttgttctgcttcaccaatctgca
+1067008/1
?@@4AD;=2ADFFEE>3233<AHFEE@<CGCDBFBFGFFFIIF=BFBGFE
@23285/1
aaaaaagtttatttatcatacacaggtaaacagttgtacagtagaggata
+23285/1
CCCFFFFBFHHHHIIIGIJJJIJJEE<?CFHIGIJIGIHDIBDDEGHEEB
@5198015/1
ttcttctgggcttttcctgcttttttagcagctttaccattcgtcttatc
+5198015/1
@@@DDDFDHHGHHJJBGHGDIIJJJJGHHIIIJJJIIIIJJJIJIGGHCH
@4682801/1
tagatcaccacttttacgacatgtgcacgatcctgagggagaattaacca
+4682801/1
@@@7DDDEHHHHHJJJIJJIJIJIIIJIIIJJJJJJJJJIJIJJJJIJJI
@3649889/1
gaggaatattacaataagccgaataaaaatgcaaaaaactataaattttt
+3649889/1
@@@DDDDDFFF<BGE<A?<CEHBHIGHGCBH9CF@BFFBGHI>FCHGAGG
@3649890/1
gaggaatattacaataagccgaataaaaatgcaaaaaactataaattttt
+3649890/1
CC@FFFFFHHHHHJJJJIJJJJJJJJJJIJJIJJJJJJJJJJJJGIJJJJ
@2092861/1
ccgaattttctgggtctgtagatccggccatttcattacaccatgtacct
+2092861/1
@??BDFFFHHHGGJDFIJHIIJJIHJGJJIIIJJJJJJJJJJIGIHHIJI
@1585654/1
cactatgggtcggatcttcagctagatcggataatcctata
+1585654/1
@@@;DDDAD:DD:GGFFDA<E<FG?EGA@6DDGGADFFBD<
@4683940/1
tagatttccgtgaagtggtccgtgccccttgcggttaccccttctgttgg
+4683940/1
@@@DFFFFHGFHFBH<EGHHFHHJIGGGEAGGIIIJBGGEHGAHGIGIGF
@4683964/1
tagatttcgaggcaaattgattgatttgcccagcacaaacttggaga
+4683964/1
?@1=DDDDFFFFFIIIFIIIFI>3FHHFFCGFEFIFFGFEGIIEGFE
@4683965/1
tagatttcgaggcaaattgattgatttgcccagcacaaacttggaga
+4683965/1
BC@DFFFFHHHHHIJJJJIJJJJHIJJHJJJJIJIJJJJJIJJJIJJ
@1067404/1
atttcttagtgtcaatagtgctgccgttacttcctcaagcgctggtaacg
+1067404/1
=B:=ADEFHCFFHFHHIJFJIIJJJJJJJIJJIGHIIJIJJJJJJIJIJJ
@1067405/1
atttcttagtgtcaatagtgctgccgttacttcctcaagcgctggtaacg
+1067405/1
?BC=ADFFHBHHHFGGHIIHIEIJJIJJIIIJJJJJJJJJJJIIJGHIJJ
@3652036/1
gaggagttgtactaatttgtgtaattgaagttcgtattatttcctcgaaa
+3652036/1
@@@FFFDFHHGGHIGIJJJJHFHIIIJJGHHJIIHGIHJIHIIIIJJIHE
@2094689/1
ccgaccaagagatccagcaagttcttggctgccgaatgtttggcgtcttt
+2094689/1
C@CFFFFFHGHHHJJJJJJJIIJJJJJJJJJIJJGHJJHEIHIJJIJJJI
@6236703/1
atcaatttgcctcgaaatctaaggttatattacttttatgaatcgtgata
+6236703/1
@C@DFFFFFHHHHJGIJIGGIGIJIFIJHIJJIIIGJJJJIIHIFIGHGI
@6236704/1
atcaatttgcctcgaaatctaaggttatattacttttatgaatcgtgata
+6236704/1
CCCFFFFFHHHHHJHIJJJJJJJJHIJJJJJJJJJJJJJJHGIJJIGGGG
@1068728/1
atttctttcatttatcaaggttttcaaactgttaaaaaacctgctgaatg
+1068728/1
BCBFFFFFHHHHHJJJJJJJGHJJJJJJJIJJJIJJJJJIJJJJJIJHHI
@3142922/1
ctggttgcccaacttggtaatcttagtgtctttcagtcccgaataccgat
+3142922/1
@C<DDFFFGHHHHJJJJGIIIJJJJJHHIIIIJJIIIGIJJJJIJIJIIJ
@5724202/1
aacaaaaacaacctgaacaacaagctgcaaaacataaaggagatcctgta
+5724202/1
C@CFFFFFHHHHHJJJJJJJJJJJJJJJJJJJJJJJJJIGHIJJIJIJHI
@1069767/1
atttgaacaagttacaagtgccgaagtacgagctattcgagcagcatgca
+1069767/1
:B14ABDFHHHHHJJJJJIHIIJJIGHIIIJIJJIJJJJIJJIIJJIIJJ
@1069809/1
atttgaacagttaccatctactatcagagatcgaatgtgtgcagaatcag
+1069809/1
@@CADEFFHHHHHJJJJJJGGJIIJJJJJJJJIJJJJHIIIGJJIJIIIJ
@3653655/1
gaggcttttaaaatttaacgtttagcagtcttctttttagaataacattg
+3653655/1
BCCDFFFFHGHHHJJJIIJJJJJIGHJIIIJJJJJJJJIJIJIIJIJJII
@7258631/1
cattatcactttttgttgccgtgtgcccttgagaaatttgct
+7258631/1
:=?DB;BDADFHFIIIIIIIIIG8EHGIFIGEE=FEGGIGCF
@3654339/1
gagggtaacaatctgccttctacatttgcgagtgacgaagagttggccac
+3654339/1
@@@DFDDFHHHHHJJIJJJJJJJJJJJJJJJJDGIGIIIJJJJJJIJJII
@7772294/1
cgacgaatgatgtgataaatatacctgcacacacgcatttttaaatttaa
+7772294/1
@<;DDDFDFHHHHIIBFHIIIGIIGGBGDHIGIGIIIIIGIIGHIIGDGI
@7772295/1
cgacgaatgatgtgataaatatacctgcacacacgcatttttaaatttaa
+7772295/1
@@@DDFFFFHFF?GEHIIIGICHIIIBHIGGIIIIGIDGIIIGIGGIIEI
@7772296/1
cgacgaatgatgtgataaatatacctgcacacacgcatttttaaatttaa
+7772296/1
CCCFFFFDHHHGFIIJIJJIJIJJJJJJJJJJJJJJIJIJJJJJIJJJJJ
@7259770/1
cattcagcaggttttttaacagtttgaaaaccttgataaatgaaagaaat
+7259770/1
::144BDDHHHDFIJJJGIFGIGHIHGHJJJJJJJIIIJJJJIJJJHJJJ
@7772384/1
cgacgacaaagattacatcatatttgcctttaacagatgtgaagtatttc
+7772384/1
?1?;?@DADF;?ABHHHBFHGHGGHACHGCGIGGHBFHEHBHGC09DBF9
@28108/1
aaaaaatatcgcaatagctcaaaagggaacaatttttatcgagttattga
+28108/1
@@8=BDEFHHHGHIIIGIEHGGIGIIGIIIIGGIIIGIIIIGIGHHIIIG
@28109/1
aaaaaatatcgcaatattagaaattttcaaatattcttcgcttttgactc
+28109/1
CC@DFFFFHA1BFFHHHIHHIIIIEIGGIIIGHIIIIEAHD>G;DHBGC>
@551575/1
acttaacattaatttttaggcataaattggacagtgtttgaggagaagtc
+551575/1
@@@FFFFFHGHHGJJJJIJJJIJIJGIIIJJJIJGHFIGHGHIJIJJJ@G
@1589965/1
cactgcctgtagtttgatattgggactgcaagtgcgaatatctgtagtcg
+1589965/1
CCCFFFFFHFHHHIJJGIJIJJJJIIJIJJIJHGIJJJJJJJJJIIJIIG
@3145632/1
ctggtttctctatagttttgtcatacgtttttgaggcagcaaatttctca
+3145632/1
@@@FADDFFHHFHIIBGIJDEHIJJJIHIIJJE=GIIII<FHIHIJEHEI
@6240456/1
atcacgattcataaaagtaatataaccttagatttcgaggcaaattgatt
+6240456/1
CCCFFFFFGHHHHJJJJGJJIJJJJJJJJJJJIJJIIIIJJJJJJJJJJJ
@3146482/1
ctggtttggatttcatcaatctgtaagacctagtcaatggaaaatgatgc
+3146482/1
@@?;BDEDFFBFHGFHGGHIIGHFEGIGHIIGC:CFHIIHHGIHIIIIGG
@3147002/1
ctggttttaggttgccgaatattttgccgtatgccttcaccattgtctcg
+3147002/1
@@<DFFFFHHHHHIJIGGIJIJIJJHIIIGHGGIIIJGHJ@FGHIIIDED
@4690147/1
tagctgattaaggggtgtattctatatttcagttaaatttaagaggcttt
+4690147/1
CCCDFFFFHHHHHJJ:ECHHIJJJJJJJJIJJJ?DHIJJIJJIJJJIIJJ
@28678/1
aaaaaatattaggaatccactacaaggttttcaatagggcattctaacat
+28678/1
CCCFFFFFGHFDFIIJJIIGGIJJEIEDGHGGEEHIIIJJIJIGIIJGEG
@4690667/1
tagctttagaggtaatacactattattaggcactagttattaattataat
+4690667/1
@@@1BDFFHHHFFEHIJJJIIIGGJIJJIIGJIIHGHGJGJIGGGHIIJI
@5733918/1
aacaagagaacttagcagctttggaaacaaaagtaacagaaaaattgcaa
+5733918/1
@@@ADFFFHHHHHJIJJJIJIJJJJJJJJJJJJGCHHIJIJJJJIFEEGH
@3658080/1
gagtattttaatgtaataaacagaacatgtaagaagtgaataatgtgatt
+3658080/1
B@@DDDFFHFFHHGIJJIJJJJJJIJJJJIJIIJGIFGIIHIJJJJJJJJ
@4169533/1
gtaattttttatatagtgccccgatga
+4169533/1
=?@D4=DDHHFFHGGFCGHIIIG:C8?
@5204788/1
ttgaaggactcctgtatctcgaatgtcctctagatggcgttctagttcta
+5204788/1
?@@ADEFDFHGHHJFHIIIIJJJJGFAHEAG<FHIGJJIEGGIIIIIIIE
@6753230/1
caacagcaacctggagcgagacaacatcacccttcacctccacaacaaca
+6753230/1
@@@ADDDDHHHHFIEGGIIH<EFHBFCGCGHCGHBFHE<BFFCDFFHCF6
@6243142/1
atcagaccaacggaacgcccggagcggctg
+6243142/1
@CCFFFFFHGHHHGIGEIIIIIJIIEGIA8
@6755491/1
caacagtcaacatttcccacctttttcactcaaccatagctttctcagcg
+6755491/1
CC@FFFDDHHHHHJJIJJJJIIJJJJJJIJJJIJJJJIIGJJJJJJJJIJ
@6755492/1
caacagtcaacatttcccacctttttcactcaaccatagctttctcagcg
+6755492/1
CCCFFFFFHHHHHJJJJJIIJJJJJJIIJJIJJJJIIIIJJJJJJJIJIJ
@5737770/1
aacaatttttgtcgagttattgatttcgaggaataatacgaacttccata
+5737770/1
@@@FFFFFHHHHHJIJGIIJICFHHIJJGHJIIJJJJIIJIIJIJJJIJJ
@2100184/1
ccgagatgtggtacacgacgaatgatgtgataaatatacctgcacacacg
+2100184/1
BC@DFFFFFHHHHIIJHGIJJJJJJJJIJJJJJJJJJJJJJJJJJJJJJJ
@7775871/1
cgacgctatcatatcaaaaactggagttccttggtgatgctgtgctcgat
+7775871/1
@@@DBD:BDF??DDHGIIIIGFHIAH?GEHEHII?FDHIGBFDFG@FGDE
@7777194/1
cgacggctcagcaactcctggaggacgctgacgggagtcttgctcggcat
+7777194/1
@CCFFFFFGHHHHJJIGGEGIHJJIIJIGIIIJIJ:F5==C>DEGEEBE>
@32845/1
aaaaaatgtcaaaattttgcaaattatgtggcattttgacatttatgtga
+32845/1
@@@ADDFDDFHHHJJJIGHIIIIGGJDIHGGIJJJJIIJJ@FHIJJ@BGG
@32846/1
aaaaaatgtcaaaattttgcaaattatgtggcattttgacatttatgtga
+32846/1
CC@ADFFDHDFHHGAB@?H@DHAEHHHDC@FHGHGIDHBHEGFHGG@?FE
@5740179/1
aacacgggctaattttaacaaccatcccactgtacgagaattcggttttt
+5740179/1
CCCDFFFFHHHHHJJJJJIJJJJIJJJJJJJJHIJJJJJIJJIIJHIJJJ
@4173342/1
gtacactttatttaagaacaaacaggggagaaaagtcacgagaatttgaa
+4173342/1
@;?;ADDDH?DHHEEGGI>FHGBGHIIIAEGHIIGGHIIFIIIIFHHHII
@5741076/1
aacactttgagcatcatctttaatagttggaacaataagatagttattag
+5741076/1
CCCFFFFFHHHHHJJJJJJJJIIJJJJJJJJJJJJJIJJJJIJHIIJJJI
@7781292/1
cgactcctatctcgggaatatcgtctctttttatcaacacttcgttttct
+7781292/1
CCCFFFFFHHHHHJJJBHGIJJJIJJIIJJJJIJJJJJJJJIIGGIJJJJ
@5742227/1
aacagactggtcccacacaacagactggtcccacacaagggcagcaaaaa
+5742227/1
?8=D:D;BCDADFGB>GGGIIG@CHCH=@<ECFDGHIC@;FGGBIIIGII
@3662378/1
gataaatcaaccgaatttgcaaatttgactttcactttatatattttctc
+3662378/1
@<@ADDF;?FF?AEFGGAEFDHEEEHGEEHGDHFCGHCGGHDFGIIIIIC
@1075272/1
atttgacataatttgtggacataaaggaaagaaaaaaatgtcaaaatttt
+1075272/1
@@?DDDDBFHHHHGGEFH@:AEFFDAAAEHGIEGAFHBGGDFEGDHIJ@G
@1075701/1
atttgactactgtatagctttcttctcttggtgaacacatactttattcg
+1075701/1
=B=4ADDFHHHHHIJJJJIJJJJJJJJJJJJHIJJJJJJJJJJJJJJJJJ
@6762008/1
caacatttcccacctttttcactcaaccatagctttctcagcgtgtttaa
+6762008/1
CC@DFFFFHHHHHIJJJJJGIJJJJJJJJJJFIJJJJJJJJIJFG?;F<@
@559673/1
agaaaagtcacgagaatttgaaaagcgagcttcatgatcccctgaaaaat
+559673/1
@C@DFFFFHHHGHJJJJJJIJJJJJIIJIJIIIIJJGIIJJJJJJIFIJJ
@559674/1
agaaaagtcacgagaatttgaaaagcgagcttcatgatcccctgaaaaat
+559674/1
CC<DFFFDHHHHHIGIJJJJJJJJJJGHGHIGJIIJFIJJJJJGHIGIJI
@559675/1
agaaaagtcacgagaatttgaaaagcgagcttcatgatcccctgaaaaat
+559675/1
CC<DFFFFHHHHHJIJJJJIIJJJIJIIJJJIJIIIGIJJJJJJIIIGIJ
@559676/1
agaaaagtcacgagaatttgaaaagcgagcttcatgatcccctgaaaaat
+559676/1
CC@FFFFDHHHHHJIJJJJJJJJJJJJJJJIJIJJJIGGIJJIJGIJJJJ
@5744069/1
aacagcaagctcctccgcaacagcaacctggagcgagacaacatcaccct
+5744069/1
@C@DDFFFHHHHHIHIIJJJJJJJJJJJJJJJIJJGIHIICCGHIIJIIG
@5744337/1
aacagcccgttccgccacagcaacaacctcgagcgagacaacagcagtct
+5744337/1
CCCFFFFFHHHHHIJJJJJIIJJJJJJIGIIJIJJJIIIJJJIEHGHHHG
@562736/1
agaaaattcaagatccagtgtttaaggaactatcagatg
+562736/1
=::ADDDD?B:A:AFDGA<3<:::<B3A9CFFADD<CB<
@7271935/1
ccaaaacatgaccatgatgcactcggccggaccgattca
+7271935/1
@?<DBDDDH<FDFICCFEGGIEIEGGG1CA?FGGGEIGI
@6765916/1
caaccagcagtcccacaaagtttcacagttccacaaaacgctgaaaaatt
+6765916/1
CC@DFFFFHHHHHJJJJIEIHIJJJJJJJJJJJIIIJJJJJIJJIIJIJJ
@5213541/1
ttgatttcgaggaataatacgaacttccatagattcaaatgaagtaaaca
+5213541/1
@@@7DDFFHDFHHDHIJJJIGJIIJIIJJJJJDHIEIIGGFGGIHGIJIH
@6253584/1
atcatcttctggagtcacccaacaacaacacttcgactacagatattcgc
+6253584/1
CCCFFFFFHHHHGJFHIJJJJJJJJJJJJJJJJJJIJJIJJJJJIJJJJI
@6767324/1
caaccattctgtacaattggtgacagaaatatggacatcaagaaatactt
+6767324/1
@@@BDDBD:DFFFIAD?C:C3CHFEEIIEHEFEFFIIIEFFFIIIIIIII
@7785434/1
cgagaaatgaccttagcagacctcttgataggcgag
+7785434/1
?;8AAD?D?DAAFB:E@B:?ABHIIB<42?E;9F00
@7785435/1
cgagaaatgaccttagcagacctcttgataggcgag
+7785435/1
?@?ADDFD?AAFFH@AFDAABGGGHIGEHIIIGIBH
@2641195/1
ctactgtacaactgtttacctgtgtatgataaataaacttttttcgggtt
+2641195/1
<?8BD:DDFAHHHIFHIIIIIIIICDFIICHG@HEHCFE@AHC@DDHIFG
@3668337/1
gatatcagccgctccgggcgttccgttggtctgattggctt
+3668337/1
CCCFFFFFGHHHFIJIJJDH@GIJGGHGIGFHIGGGIIEII
@1081780/1
atttggaccagttcgtatttgggagtgatgccgcgacggctcagcaactc
+1081780/1
B@=DDFFFHHHHHJJGIIJIJJJHHGHIIIJJIJJGGIIJHHHFFFFFEE
@2110105/1
ccgatttgcagactctcagcttcaacgccaaggacttcaacttcgttcag
+2110105/1
@@<DDDFFHGFHHIJIGIEGIIIJJE@EDHIHGGGD<@GHIGIJIFHIHI
@1602106/1
cagaaacgtcatcatactagacttttcccattgaatccaagagattctca
+1602106/1
@<?DDFFFHHFHHJJJJJJJIHGIJIIJJIIHHIIIIHIIIJIIGHIGHD
@4179986/1
gtacgaatcattttctatctacccgtccgcccattttgaatagaccaacc
+4179986/1
111=4=BBFFDHFIGBEAEFHICF@CGGFDHI@DGFH>DDHB3B<F>FB:
@6255844/1
atcattactgcaatcatctatactctcagggtcttcatccgattttattt
+6255844/1
CCCFFFFFHHHHHJJJJJJJJJJJJJJJJIICGHIJJIJJJIJJJJIJJI
@5217176/1
ttgcatttcataattaaggtaatccacggcatttctggtcgtgggccact
+5217176/1
C@CFFFFFHHHHHJJIIJJFIHHIJJJJJIJJIJJJJGD@FHIIEHECEG
@3669672/1
gatattttttcggaaaaaagtgagtttaggatatcttacgttctggcaac
+3669672/1
@<?7DDDDHHH?AFHIIGGI?DGGDFGGIIIIIIIIIEHIHGHHFG<BCE
@3670044/1
gatcaactcaacagctcaatccatctgagattcagcctcaacctattcca
+3670044/1
=@1ADDFFHHHHHJIJJJJJJJJJJJJJJGJJIIJIJJJIJJJJIJJJII
@6261950/1
atccaatcctataattatccatttcctgtaattctggtttgtctatagtt
+6261950/1
@@8DDFFFHGHGHJEIJGHIJIIJJIJIHGHIIIJJDFGGECFBHIGGGI
@2645888/1
ctagaacgattttacctttgcgcgaaaagtgaccacaagcaatgtcaaag
+2645888/1
CCCFFFFFHHHHHJGIIIIJJJJIGJIJI?GEGHIIEIEEGIJJHIIIJG
@4183447/1
gtactatgtgtgtttggctagattctgtttgacattagaagagtaaacgt
+4183447/1
@?7DDDEFB?CFHIIIECBHHIIIIDGHHIGGIIICHGIIGEGFHIIIID
@3162076/1
ctgtcatgagaatctcttggattcaatgggaaaagtctagtatgatgacg
+3162076/1
BC@DDFFFGHGHFHIGHJGJGJJJGJJJJJIJJIJEHIIJGIIJJJJJJJ
@5757451/1
aaccggcaataactttccttgttgtccagaaacgtcatcatactagactt
+5757451/1
@@@D?D8DHFHB?@>EF@EF<CH891:EB9CDHEHGGA?F<FHIII>FHH
@2114108/1
ccgcagatggccaccaccattctatgaaatggaacacgaagagggactac
+2114108/1
CCCDFFFFHHFHGJJIJJIIIIIJJJGGIJJJIJIJJJIGIGEHGHGICH
@5758090/1
aacctacgtggacatcgaagaaaaaacattgaccaatcgccaccaatgct
+5758090/1
@;=DDFFFFHHHHIIIIIIIIIIIIIIIIIIIIIIIIIGHIIIIIIIIII
@3672560/1
gatcgataaaaaaatatcgcaatattagaaattttcaaatattcttcgct
+3672560/1
=@1AADDFFDHHHJGGHHHHHJJJIJJIIHHIIIJGGGGIGIIEIIEIII
@1086566/1
atttgttaatcgtgaccgcttggaagaatttgtcacctctccatattcct
+1086566/1
:11ABDFFFFHHHEIJJJJIJJJJGIJJJJJIJJIGCHIJJEDDHGHEIJ
@6266922/1
atccatcgtattacagtatatttctgttttagaagtctcctcattaacct
+6266922/1
@C@FFFDFHFHHGJJJDFGIJJJJIIEHIJJIIGJGIIHIJJHIJJJJJJ
@7792448/1
cgagatgtggtacacgacgaatgatgtgataaatatacctgcacacacgc
+7792448/1
@7@DDDFDFFFHHJIJJJIJIJICGIIJIJJGEHJIIJGFGGIJHIJJGG
@5221394/1
ttgctactaatattcgattcgataggtgctttgtctggttaactttagtg
+5221394/1
;?1=DBB:DFDDF>EEFFFEADBFF93A<FFCHCAFECEFIIFDFCGCGF
@573477/1
agaacgattttacctttgcgcgaaaagtgaccacaagcaatgtcaaagag
+573477/1
?@1DDFDDHHHGHJJJJJGGIJIIJJIBFBFHGIIGGFJJJIHIIIJIII
@5223043/1
ttgctgttgtggaggaccagggtgctgttgtctcgttccaggttgttgtt
+5223043/1
C@@FFFFFHCFF>ADGGIIIGE<FF<E?EFDCGGECHGI<FH9BGFHIJG
@1089304/1
attttaaatgaaaaacgtatgttgtttacttcatttgaatctatggaagt
+1089304/1
CCCFFFFFFHGHHEADHAAFGIIIEGEIIIIGJDGHGGHJJIIIGGFAHF
@5761534/1
aacgaatcatctcagcctcgcgctaggtaaattaaacacggcttatcact
+5761534/1
@CCDFFFFHHHHHJJJJJJJJHE<DHG:BFHAHCHIBBDBGEBG@C>@D=
@5762313/1
aacgaattttgtgcatacaaaaatagtaaaaagtcaaagtctttcgagac
+5762313/1
CCCFFFFFHHHHHIJGIJIIJJJJFGHHHIJIJGGIJJJGGGIJFIIJJJ
@575283/1
agaagaaaggccgatagaatgaagtgaaagtcgaac
+575283/1
@@<DDFDFHHHDHGEHGBHI@HCH1@?C??1::6?F
@4709397/1
tatacctgcacacacgcatttttaaatttaaaaatttattcaagtcaaaa
+4709397/1
;?@DD:BBHFHHDHFEHHC?EEHIG<EFAGGGHGGD>GGHIHAFDGG9BF
@4709398/1
tatacctgcacacacgcatttttaaatttaaaaatttattcaagtcaaaa
+4709398/1
B@1ADEFFHHHHHJJJJJJJJJJJJJJJJJJJJIJJJJJJJIIJIJJJJJ
@7793693/1
cgagcagcatgcaagagagtccaaagagaaggttatgaaccggcaataac
+7793693/1
@@<DBDEFHHGGFIIGEFGHIJIJIFGIGHDGIGIIJJJJEGIIHGIJIG
@4709985/1
tatactttgcatcaaataaatgcccccttttcacaatataataaatacat
+4709985/1
BC@DFFFFHHHHHJJJJJJJJIJJJJJJJJJJJJJJJJJJJJJJJJJJJJ
@55196/1
aaaaagcaggaaaagcccagaagaacgttcgactttcacttcattctatc
+55196/1
C@@FFFFDHGFHDIIFGIIIIGGIGIGGFCGHDHGIJGIIEGEGHIHGIG
@576142/1
agaagaagttataaggttaacggtataaatgacccaccggccgtg
+576142/1
@C@FFFFFHHHHHJJJGHIJJJJGGIIIIJJJIIJJJJEGIJJF;
@3677484/1
gatgatatgatatgtatttattatattgtgaaaagggagcatttatttga
+3677484/1
11:44ABD?DFBHHGGGGIEHBHHIIGIGHHCHAH;D8?@DFHEHII>?<
@7284624/1
ccaaaccttgcaaattttcaatcatgaagcaagattttacctgaacaatt
+7284624/1
@@@FFDFDFAFDHIGIII@EDCFHEDHIGBHIIGCHHGGEHIIIIGIGII
@7284625/1
ccaaaccttgcaaattttcaatcatgaagcaagattttacctgaacaatt
+7284625/1
CC@ADDFFHFHHHHGIJJHJJIGIIIIGIIGHICGDBBDEIDHEGGIGEI
@7284626/1
ccaaaccttgcaaattttcaatcatgaagcaagattttacctgaacaatt
+7284626/1
CCCFFFFFGHGHGJJJJIJJJJIJJJIJJIJJIGJJJJJIJJJGIGIGHH
@5765101/1
aacgattttacctttgcgcgaaaagtgaccacaagcaatgtcaaagagaa
+5765101/1
@8?BDDDDHHHHDG@FHGHGHEHIJ:?FGGHGIIIFGEHGDFEHIIJJFA
@6775129/1
caacctcaagcttggggtcaaccacaggtttcacaacaac
+6775129/1
@@@DDDFDBDFHHIIGH@FCEA?EGFGGCDHGIIFGHIII
@6775394/1
caacctctatactttgcatcaaataaatgctcccttttcacaatataata
+6775394/1
@@BFFFFFFDDDHIIJJIIJJJJJIIIIJFIDHGIJGJJFIIGIIIJJJI
@6775588/1
caacctggagcgagacaacatcacccttcacctccacaacaacaacctca
+6775588/1
@;@?DDDDFHHHFGEEFEADEHIIIIIIICHIIIIIIIIIIIIIIIIIII
@5766310/1
aacgctgaaaaattccgtcggcaagaagttggccgatttgcagactctca
+5766310/1
@@@FFFFFHGHHHIIJIFIIJHIIJIJJIJIGJJJGIJIJJJIJJJGIJJ
@7286076/1
ccaaacttttcggggtgcaatcttcttttccggaaaatgctcgaaaactc
+7286076/1
CCCFFFFFHHHHHJJ@FGGGJGJJJIJJJIIJIHIIJIJIJJJJIIIIGG
@3678185/1
gatgcattgaaacgcaaactgacgtttacttttcgaatgtcaaacagaat
+3678185/1
BCBDFFFFHHHHHJJJIJJJJIIJIIJJJJJJJJJJBB9099BHF298E=
@7795907/1
cgaggaaataatacgaacttcaattacacaaattagtacaactcctccaa
+7795907/1
B@<DFFFFGGHGHJIJJHIIJJJJJJJJIJJIIGIIFIIHIJJIIJJGHI
@5226447/1
ttggaattagacctccacagctcagttatgcgggaaatccggattatcaa
+5226447/1
?@1B;DDDFDH?DDHHIGHC=FD3CAA@FECFED:?84?BA:FEHIGAF8
@6274893/1
atcctctactgtacaactgtttacctgtgtatgataaataaacttttttc
+6274893/1
CC@FFFFFHHHHHJJJJJJGIJJJJJJHJHIIJJJJJJJJJJJJJJJJJJ
@3167861/1
ctgtgatgaaaaataaaaaaaaaataatagttcttcaagatatatttttc
+3167861/1
CC@DDDFFGHHHHJJJJJJJJJGIDHDHGHHHGIBCEEHCGIIJIIJJJC
@3679306/1
gatggcattcatgcagaaccgattaagaaaggggcagacaacttcatgta
+3679306/1
@@@?DDDDDFDFHJJJJJJJHIGIIGCDFBHHGAGIDDGGIJJJJJJFGI
@2655173/1
ctagattctgtttgacattagaagagtaaacgtcagtttgcgtttcaatg
+2655173/1
?1=BDBDBFHFFB9?CCFHBCDEEGE:CAHIB8EGIGGHEHIDEGIIGGI
@3679758/1
gatggtaaatgttcaaattcctcttcctcacgaggacactctaataataa
+3679758/1
;?@DDDDDDAC<C@DBFGI<EHEFCEHEEDD?FDA?FFFFFFABDGFDFF
@7286388/1
ccaaagagaaggttatgaaccggcaataactttccttgttgtccagaaac
+7286388/1
CCCFFFFFGHHHHHGIJJIIJJJJJJJJJJJJJJJJJJJIJJJJJJJJJJ
@3680242/1
gatgtaatctttgtcgtcgtaccaaatagcggaccacaatatagttacgt
+3680242/1
CCCFFFFFHHHHHJJJIJJHHIJJJJJIJJJJJJJJJJJJJJJJHIIJIH
@5770308/1
aacgtctttatagaatgtcaatgttattctaaaaagaagactgctaaacg
+5770308/1
??@?DDDFGHFHGIJIIGJJIIJGIIIEIIJIJHIGEIIICHIIGIIIJI
@5770865/1
aacgttcttctgggcttttcctgcttttttagcagctttaccattcgtct
+5770865/1
BCCDDFFFHHHHHJJJJJJJJJJGIJJJJIGGGEAAHIHGGHGIHIGFHI
@60347/1
aaaaagtttatttatcatacacaggtaaacagttgtacagtagaggataa
+60347/1
@@;DDDADFFDFHIGIIIIIIIIIEFFFHIIIHCHEEFHGHIIIHIGIII
@3680770/1
gatgtgcatgtcccgcagatggccaccaccattctatgaaatggaacacg
+3680770/1
@@@?DFFFGHFHHJHEBGGEAGCGEHIEIJGHGGGHIFEIJIFIGHJJIG
@3681274/1
gatgttttaaaacaatttaagcctcctggagaaaagccacaaccttctca
+3681274/1
B@@ADFFFHHHHHJJJJJJJJJJJJJJJJJJJJJJJIIJJHJJJJIIJJJ
@6783784/1
caacggaacgcccggagcggctgatat
+6783784/1
@?@ADDBDFHDAAG>:@F:?D6D9=B=
@7798660/1
cgagggcgccatccacgagccaatcttccgctaccgcgtgttccttaaca
+7798660/1
CCCFFFFFHHHGHJGJHIIIJGIJJJJGIIIHIJJBHE@B=BDD@C@CCC
@4195315/1
gtagatttccgtgaagtggtccgtgccccttgcggttaccccttctgttg
+4195315/1
@@1ADEFFHHHFHIJJBGGIIJJHIIJJJEIIIDHGIIIJJJGIIIIHII
@4195316/1
gtagatttccgtgaagtggtccgtgccccttgcggttaccccttctgttg
+4195316/1
@@@DDDDDHFHFDAHG4CDIGGA?FBHGGGHGBHGHGI3BD@?DFAAHG4
@4195317/1
gtagatttccgtgaagtggtccgtgccccttgcggttaccccttctgttg
+4195317/1
@BCDFFFFHHHHHJJIGGIJJJJIGHIJJIIGGIJHIGGJJJGIJGGHGD
@3171124/1
ctgtggttgaccccaagcttgaggttgttgttgtggaggagcagcttgct
+3171124/1
BB@DDFFFHFHHHJIGGHIJJGIJEFHHIIJJJIJJGIJDHGFIFIIJIG
@7801281/1
cgagtacctcaaaatcatgaccaaaaagtgaacagctatcgatacacagt
+7801281/1
BB@1=DDFFHHHHJGGGIGHIIJJJJJIABGIIIGIJJJJJJJJJJJJJD
@7801454/1
cgagtagatagctttagaggtaatacactattattaggcactagttatta
+7801454/1
@@@DDEDDDFFHFIG@FBEH<FHGGHIIHIHIIIIIIIIIIIIIIIIIII
@4717365/1
tatcaccaatcaggtggtgacatcgttcgatgacaaagtgatgggcaatc
+4717365/1
81?D:DBD3?CD222<:@A@AHBC;<CDCBBF4?FG;GFCDAF<2?B;?D
@1617724/1
cagaaggacagacaagaaacatgataagatatgctgcaacctctactaca
+1617724/1
@@@DFFFFHHHGHJJJJJIJJJIJJJJJJJJJJJJJIJJJJIIIIJJJIG
@5777928/1
aactttagtgggaaggtttaggtatttgtggtatctgtcgatgttgccag
+5777928/1
1=:44=DDAFHGHJGJAEHIIJAEFIJJFGICEHIJJHHIJJJJJGIIJJ
@64572/1
aaaaatatatcttgaagaactattattttttttttatttttcatcacagt
+64572/1
@@?=DD?DFFH?<<CBHEGG>CECCHIHG>FAB?7BFFHBFAG4@;C77@
@65354/1
aaaaatattaggaatccactacaaggttttcaatagggcattctaacatg
+65354/1
@@1ADDBAHHGBDGD@GIIIIIIIGHHHGIGGCHIGDIIIIHICFIGIII
@5233487/1
ttgggagtgatgccgcgacggctcagcaactcctggaggacgctgacggg
+5233487/1
BC@FFDFBFHHHFIHGHIIA@FIIJCHIIIJJIIJIIIHEHFFDCDDDDD
@7802546/1
cgagtgaacatgtgacatagaaaatacgtaagttgctcaatgtcgtcgtt
+7802546/1
?@11=A?DFBF<2A<EDF>?EHFFEHE=<CGEDFEFEFFFD>:?FBB??F
@583972/1
agaagttataaggttaacggtataaatgacccaccggccgtg
+583972/1
@@@:DADDHDHFHIGIIIGIIIIIIGGEHIGIGHIIIIIIFH
@2125700/1
ccgcggtccacactctattaaataagcgcctataactgcttctacacaat
+2125700/1
@@1?DDADHHHDFGIIEIIIHHGIIIGIIIIIIIIIIIIIIIIIIIIIIE
@4720919/1
tatcgatacacagtcatagatccaatcctataattatccatttcctgtaa
+4720919/1
CBCFFFFFGHHHGIJJJIIIJIJJJJFIIJJIJJIJJJIHIJIJJJIHID
@4721033/1
tatcgatgcattgaaacgcaaactgacgtttacttttcgaatgtcaaaca
+4721033/1
=?1ADDDFDHFDDGIIIG@GGGIIA>GGIIGGIGGGIIBGFHEDGHGGIG
@5781982/1
aagaaacgctcgtggggagcgatgacgaataaagtatgtgttcacca
+5781982/1
;1?DDDD?DDA?@EBFBBF>FI=BGFFFBADEEF88@C=@F>FEE@D
@6789482/1
caactaattttacaagctatactttgcatagaattagtggtttttttcta
+6789482/1
@8:BDDDDHHHHFIIIIIIIIIIIIIIEIIIIIEIIIEHIEHGIIIIIII
@3687588/1
gatttatctagagcaactccgacggaagctatacaagtggtcgatattgt
+3687588/1
@@@DDDDEH?FFHIJJJIIJJGHHGDFGGGIJJJJIGBGEHIGIJJIJIG
@6285310/1
atcgatacacagtcatagatccaatcctataattatccatttcctgtaat
+6285310/1
CC@FFFFFHHHHHGIJJJJJJJJJIJJJJJIJJIIJJJJJJJIJJJHIII
@6285392/1
atcgatagctgttcactttttggtcatgattttgaggtactcgagggcat
+6285392/1
=BBDBDFFGGHHHJFHIIJJJJJHIIDIHHIJJIHJIHIIJJJJIJJJII
@1621929/1
cagaatctagccaaacacacatagtacctctccacaaaaagggaaataaa
+1621929/1
@@@BDFFDHHHFHJHIGGGHJEHHFEHIGIIIEHIIJGHAHGFJIJJJJG
@2127810/1
ccgctatttggtacgacgacaaagattacatcatatttgcctttaac
+2127810/1
CC@FFFFFHHHFHJJJJJJJJJIJJJJJJJJIJJIJJJJIJIJJJHI
@5237406/1
ttggtcaatgttttttcttcgatgtccacgtaggttacctcgaaggattg
+5237406/1
@@CDDFFFHGCDHHJJGIJJIIJJIJIJJJHIIIIIJJIJHGJIJJGIIG
@1109078/1
attttcttgtatcacttattgcgtctttgctttggtcactttacgcgcga
+1109078/1
:=B4=BDFHFHHHIJGJJJJJJJIIJJJJJJJJJJIJJJJJJIJJJJIJI
@5784399/1
aagaaagtgtgcacgatgcatttgtttattcagatttacagcaattccct
+5784399/1
CCCFFFFDFFHHHIJIIEIIJJJJHIJJIIJJJIJJJIJJIJJJJJIJIH
@4725005/1
tatgaatcgtgataacatgcataaaatataataaaaatttatagtttttt
+4725005/1
?@?BDDBDHFHFDGH?EFH<CG@HIIFF9CFADE@9C>FCE<<<9?F??D
@1623265/1
cagaattacaggaaatggataattataggattggatctatgactgtgtat
+1623265/1
BCC=DFFFHHHHHJJJJJEIIJIJJJIJJIJJJJIIJJJJJJJJJJJJIG
@1110457/1
attttgacatttatgtgacataatttgcaacatttgacgtacggttcaag
+1110457/1
=@1ABDFFHHHHHJJFHIJIIIIIJJJJJJJIJJJJJJJIJIJJFGIIJI
@4725719/1
tatgactgtgtatcgatagctgttcactttttggtcatgattttgaggta
+4725719/1
?@=?DDDDDHFHHIA;FEDFC@4ABBEEHHGI@?8CF?A4BFHI@GIIE<
@4725822/1
tatgagaatatgaaatttaaaagaaaatttgaaaagtatcatgagttttg
+4725822/1
BB1ADEFFHHHHHJJJJJJJJJJJJJJJJJJJJJIICGGGIJJFIEIJJJ
@3178511/1
ctgttgtggaggagcgggctgctgttgtttcgctccagg
+3178511/1
?==ADDDDFHDFBEGGFH<?@DFD<DGEG@BBAA8@=7@
@5240689/1
ttgtaacttaagaatatataatatataattgtgtccattattatataata
+5240689/1
=@?4=BDFHHHHHJJJJJJJJJJJJJJJJJJJJJJJJJJJJJJJJJJJJJ
@1626205/1
cagacaacttcatgtacaaatacctcaccttacaaaataaaatacggcaa
+1626205/1
CCCDFFFFHHGHHJGIIJJJJJJJJJJJJJJJJJIJJJJIIJJJJJJIJI
@589555/1
agacaaagcacctatcgaatcgaatattagtagcaagatccgagatgtgg
+589555/1
@C@FFFFFGHHHHJJJJIIJJIEFE;FHDCF>FGHG@?AFHI=:D@A9BB
@74965/1
aaaaatttaaacacattgcattattgatttcgaggaaataatacgaactt
+74965/1
@1=DDDDFHGFHDEGIEEIGIGIIBHHEHAE@GHGHEHGGEEGG;FIIID
@590614/1
agacaacttcatgtacaaatacctcaccttacaaaataaaatacggcaaa
+590614/1
?@@1A=BD>FHFFIGGCBEHCHIGGGGHGGGGGIIIIBHGHGGEC=DEAB
@590615/1
agacaacttcatgtacaaatacctcaccttacaaaataaaatacggcaaa
+590615/1
@@<?DDDDHHHHHIIIIIIIIIIIIIIIIIIIIIIIIIIIIIIIIIIIHF
@590616/1
agacaacttcatgtacaaatacctcaccttacaaaataaaatacggcaaa
+590616/1
CCCFFFFDHFDHHCEFHG3AEHIIICIADHAH@EEHHHEGEHIIGEHI09
@6798417/1
caactgtttacctgtgtatgataaataaacttttttcgggtttggaaaaa
+6798417/1
@@@ADDADFBDFHGHEABE<HGHGHIGIGCFHICCHI<BGDFEDEGDGG;
@6798418/1
caactgtttacctgtgtatgataaataaacttttttcgggtttggaaaaa
+6798418/1
C@@ADFFFHGHHHJEHEGJJJJJJJJIIJJJJJJJIJJJIFHHGGFIJJI
@6798419/1
caactgtttacctgtgtatgataaataaacttttttcgggtttggaaaaa
+6798419/1
C@CFFFFFHHHHHIIIGIIJJJJJJJJJJJIJJJJJJIIJJJIJIGJJJI
@2133112/1
ccggaaccggaagatcgaagaaagacgccaaacattcggcagccaagaac
+2133112/1
@@CDFDDDHGDHHGIJIHGG@AC?FHA8GGIGE;CHGH@E@BEEHEAEFD
@2133113/1
ccggaaccggaagatcgaagaaagacgccaaacattcggcagccaagaac
+2133113/1
@BCFBDFFHHFGHIJIJIJIJJGJJIJJIJJJJJIJEGGHIJHIGHFHDF
@4727884/1
tatggatataaaacaagaggttaatgaggagacttctaaaacagaaatat
+4727884/1
CCCFFFFFHHHHHJIIJIIJFHIIJJJJJJJJJIJJIJJJJJJJJJIJJJ
@6799357/1
caacttcatgtacaaatacctcaccttacaaaataaaatacggcaaagag
+6799357/1
@@@DFFFFGHHHHJJJIIJIGIJJJJJIJJHJIJIJIJJJJJJJJJJIJJ
@2133706/1
ccggaagatcgaagaaagacgccaaacattcggcagccaagaacttgctg
+2133706/1
@@1ABDFFHHHGHIIIIIIIIIIIIIIIIIIIDIIIIIIIIIIIIIIIFI
@2679308/1
ctatcctccacctacacaagctcaatacaatccccacattccaccccaat
+2679308/1
:1:=ADDEHH>FFHEHAEGHBHHD<CHEGBFGGE;9FHIGIIDHFFHHGG
@76066/1
aaaaatttatagttttttgcatttttattcggcttattgtaatattcctc
+76066/1
@B;BDEFFHHHHHIJJJJJIJJJJJJJIIJJEIJJJJJJIIJIIJJJJJI
@5242781/1
ttgtagtggattcctaatattttttagtgaacctctctaacgtctttata
+5242781/1
B@@ADDDFHHHGDGGGIIIHJJJIIJIIEFGGGHHIIJIGHIIIJIJJCG
@3694071/1
gcaaaagggaaccccatgaagtaatgctaggatgtagtgcttgaagaatt
+3694071/1
CCCFFFFFHHHHHJJJJJJJJHIJJJJJJJJHIIFGIIIIIJJJJJIIIJ
@1112719/1
attttgaggtactcgagggcatgatgagcagccgagcccttggcttcctt
+1112719/1
?BBBBDDFGDHHHJJJIJIJJJJJIJIJIHGHGIIEIEHBHGIGEIJICE
@592865/1
agacactaagattaccaagttgggcaaccagcagtcccacaaagtttcac
+592865/1
CC@FFFFFHHHHHJJJJJIJJIJJJIJJJIJGGHFHJJJJJJJJGGIGII
@5791895/1
aagaagatgaagaagatagttccttcaaactttacaacgatgacagtgtg
+5791895/1
CC@DDFFFHHHHHJIIJIIHHEHJJJIJGGHIJJJIJJIIJJJGHIGHGH
@6804491/1
caagaaaatatacagactaaagaaacgctcgtggggagcgatgacgaata
+6804491/1
@CCFFFFFHHHGHJIIJJFJJJJJJJIGJJJCFHGIHIIGIJJJJJJHFH
@6292526/1
atcggccaggagcaacgcgttgattctgtaaagaatgcaaggtaacgcta
+6292526/1
CCCFFFFFFHDFHGIHGEE?FGGGIGGEFIIJGGJGJIGIEH=FFFGHGH
@5245400/1
ttgtgagctattgcgatattttttcggaaaaaagtgagtttaggatatct
+5245400/1
:B14=BDDHHHHGGGGIJJJJJJJJJJIJIJJIFDHGGGHHIJJGIJJJJ
@2685504/1
ctattattaggcactagttattaattataatcatcaatattatctatcga
+2685504/1
@:?DDFFFHHGHHJJJJJJJJJJJJIIJJIJJJJJJJJJJIIJJJJIJIH
@4210805/1
gtatgagtgaactgcaagctggtccacttgtacctatgaggttaagaaac
+4210805/1
=?@4=BDDFFHHHIJIJJJJJJHJJJJJJJJJJJJJJJJJJIJIIIJJJJ
@596881/1
agacgaatggtaaagctgctaaaaaagcaggaaaagcccagaagaacgtt
+596881/1
@C@FFFFDGFHHHJGGHJJIIIJJJIJIJIGIJIIIGGHICGGJGGIGIJ
@4213065/1
gtattacctctaaagctatctactcgttatataatcatcattcaaacatt
+4213065/1
:?;44=BDDDHDD>GHIEEGG<HGIIDH?FDHGHIGIEGGH>GGECGHHB
@4213066/1
gtattacctctaaagctatctactcgttatataatcatcattcaaacatt
+4213066/1
BB@=DDFFHHHHHJIIIIJIGIJIIJGGIJIJJJJJJJJJJJJJJJIJJJ
@4213451/1
gtattattcctcgaaatcaataactcgataaaaattgttcccttttgagc
+4213451/1
=18BD;BD?AFB?@DEFFCEHBB?ECE;GCABGFEFFFGIEFFFIFE7DE
@6812486/1
caagaacttgctggatctcttggtcggaaaagtaacgcccgaacaagcca
+6812486/1
BBBDFFFFGHHGHJIGIJIIIJIHHIIIIJIJDFEGGGGIGHGGGG@CHI
@6812487/1
caagaacttgctggatctcttggtcggaaaagtaacgcccgaacaagcca
+6812487/1
CCCFFFFFFHHHHJJJJJJJJIEHHIEHJIIIFGIJJJJJJJJGIIJIIJ
@3698689/1
gcaaagagaagaaaggccgatagaatgaagtgaaagtcgaacgttcttct
+3698689/1
@C??DFFFFFHHGGGFIIIIFIIIIIIGIIGHIIIIFHHGIIIEHIIIFH
@598023/1
agacgccaaacattcggcagccaagaacttgctggatctcttggtcggaa
+598023/1
CCCFFFFDAHHHHJJFIJEGEGGIJEHJJJEHCGIEHJJIIJDHCFHIIG
@2138689/1
ccggagtagttgttaaattattgaatatcaaatctatgaaatcccagtgg
+2138689/1
@C<?DD=BDDFFFGEGHGIHJJJJJGJJIIJIIIIIIJJJJIJIJJJHGI
@3699539/1
gcaaagtctacatagaacccgaaaatgtggatttacaaaatttaaatagg
+3699539/1
?<?DDFFFHFHHHIIGHAHGGBGFADHIGGIGGHIGIJGIIABGFHIHIG
@598650/1
agacgttagagaggttcactaaaaaatattaggaatccactacaaggttt
+598650/1
@@@DDDDDHHHDFBGB@<C@4FHB@CGBBGGD@G9DE<B@GHIIIGIB@D
@4215659/1
gtatttgtacatgaagttgtctgcccctttcttaatcggttctgcatgaa
+4215659/1
@?1BDFFDHHDFDGIIFHIIIIGEHIIGHIGDHGIIIIIGGHIGIIIIII
@3188504/1
cttaaataaagtgtactttattgaaaaattagtaaaacataatg
+3188504/1
=??B;D:DC?DD8E:AEA??:F:<FFBF;9C?2<FF@E;?E?DF
@3188505/1
cttaaataaagtgtattttattgaaaaat
+3188505/1
@@;:D??DDFH2A2ACA<IEGA<AADFD@
@3700769/1
gcaaatcggccaacttcttgccgacggaatttttcagcgttttgtggaac
+3700769/1
?;14ABDBDDDDDIIEDEIEIIDIIIIDDIIIDDEEEIIBDIII>CCADD
@5799733/1
aagacccccagccccaacaaggaggtaaaaagaagaaacaaaaacaacct
+5799733/1
@CCFFFFFHHGDHJJJJJJJJIGHICGFGHIIJIJJJJIJIJIJJIIJJJ
@1121498/1
atttttatcgagttattgatttcgaggaataatacgaacttccatagatt
+1121498/1
@BCDDDFFHHFHFHGIIJIJIJJJJJJIJJJFIIGHIJJJJIIJJIICIG
@3701735/1
gcaaattatgtcacataaatgtcaaaatgccacataatgcaaaattttga
+3701735/1
@<;DDDDDFDHHHGIGIGIICIIGHEEHGHDFHIGHIEEHGFCBCDFBGE
@3701736/1
gcaaattatgtcacataaatgtcaaaatgccacataatttgcaaaatttt
+3701736/1
C@@DFFFFHHHHHJIJJJJJJJJJJJJJJJJJJJJJJJJJJJIJJJIJJJ
@87804/1
aaaacattgaccaatcgccaccaatgcttggtgcagctatccactttgcc
+87804/1
@C@FFFFFHHHHHJIJBEHHIJJJJIJJJJJHHIGIJJJIIIIJJJJJJJ
@4217171/1
gtcaaaaataatatgtaaattgattttagaaaaaaaccactaattctatg
+4217171/1
BB@ADFFFHHHHHJJHIJJJJJJJJJJJJJJJJJJJJIJJIIJJJIJIJG
@5252517/1
tttaaaatttaacgtttagcagtcttctttttagaataacattgacattc
+5252517/1
CCCFFFFFHHHHGIBGHGIIJJHJJGIIJIJJJIIIIJJJIJJJJJJJJJ
@601458/1
agagaactcttggaactcgaaccagaaacagcaaaattcggcaaacc
+601458/1
@B<BDFFFHHHHGIJJJJGIGIJIJJGHIEGGIEHIJGIIJJJEHIJ
@5800326/1
aagacgaatggtaaagctgctaaaaaagcaggaaaagcccagaagaacgt
+5800326/1
BCCFFFDFHHHDHHJIHGIIIJJJJJGHGGIIJIIGDGGGIJJGIIIJID
@601908/1
agagaaggttatgaaccggcaataactttccttgttgtccagaaacgtca
+601908/1
@@<:DDDDDHBHBBGDHAGEGIDGHGGIIIIGICFH9?FGGIIIIGCCG;
@601909/1
agagaaggttatgaaccggcaataactttccttgttgtccagaaacgtca
+601909/1
@@@FFFDDADDDBBHGHGGIGHGEHEHIIIIIICFIGIIFIIIIIIIGGI
@5800531/1
aagacgcgctacaacaggcatttataatgttagattgttatattaaagaa
+5800531/1
@B7BDFFFGHGGHJJJJJJIIJJIJGIJIIIEIIJJIHIIIGIJJHIIII
@1122946/1
atttttcatcacagtgatgtttgtttcagaacaaaccgggaaaagtatta
+1122946/1
@@BDFFDDHHHHFIFHIIJGJJJFEHFECFHIJJIJIJJFEGIIE9DGII
@1122955/1
atttttcatcactgatgtttgtttcagaacaaaccgggaaaagtattatg
+1122955/1
?B?AADFFHHHHHJJJJIJJJGIJIJJJJJIJJJJJJJIJJJJFHJIIJJ
@5801431/1
aagacttcgactttttactatttttgtatgcacaaaattcgttctacata
+5801431/1
BC@DDFFFHHHGHJJJJJJIJJJJJIFGI<EHIJJJJJJJJJJJJJJIIJ
@5802117/1
aagagaagaaaggccgatagaatgaagtgaaagtcgaacgttcttctggg
+5802117/1
BC@DDFFFHHHHGIJJDHJJJJJIIJJJIJJIJFGHJBEHGGIJJIJEGI
@7823902/1
cgcaaatgtagaaggcagattgttaccctccacggg
+7823902/1
@@@DDDDDHDHFFEH9CFG>BGGGIIEHIIIIIIIF
@7823903/1
cgcaaatgtagaaggcagattgttaccctccacgggtaaatcctgcaagg
+7823903/1
@@<DDD>D=CDFDGIB@CGI>FHGICFGIICEE=F:FBG>BGE@@<F@G=
@7823904/1
cgcaaatgtagaaggcagattgttaccctccacgggtaaatcctgcaagg
+7823904/1
@@@DFFFFFFFHHIIIIEHIIGHJJIJJJJJIJJJJ?FGHIGGEHHIIIG
@7823905/1
cgcaaatgtagaaggcagattgttaccctccacgggtaaatcctgcaagg
+7823905/1
BB@BDFFFHHHHGGJJJGICHIIJJJJJGIIJJIJJ?DDHDHGDGHGJGE
@7823906/1
cgcaaatgtagaaggcagattgttaccctccacgggtaaatcctgcaagg
+7823906/1
BC@FFFFFHGHHHJJIJJJJJHHIJJJJJJJIJJJG:FHIGIGHIGJJJI
@7824070/1
cgcaaattatgtcacataaatgtcaaaatgccacataatttgcaaaattt
+7824070/1
CC@DFFFDHDBDHGBHIIJJJIHHIIIJIGIGIGGHIIHJIIGGIAGHGI
@1637530/1
cagagatagggaccgctatggtagaaaacgaagtgtagataaaaagagac
+1637530/1
@@<1B?D?FDDBDHH8F?E>FEHGGDEHGE:;FFHGGC@BAGDGG<D9CF
@1637845/1
cagagatcgaatgtgtgcagaatcagcactgaatcaaaaaattctccatc
+1637845/1
CCCDFFFEHHHHHHJIIJJJJIIIJJJJJJIIJJJJJJJGIJIGIIJJJI
@3191756/1
cttaaatttaactgaaatatagaatacaccccttaatcagctacaacagt
+3191756/1
CCCFFFFFHGGFFGGHJDHHIEGGHIIIJJJJGIIJIIJJJJJJJJJIIG
@4219836/1
gtcaaaatttgacataatttgtggacataaaggaaagaaaaaaatgtcaa
+4219836/1
B@;DDFFFHHHFHJJJJJJJIIGIIJJJIJJJJJJJIJJJJJJJIIJJIG
@3704153/1
gcaacatcgacagataccacaaatacctaaaccttcccactaaagttaac
+3704153/1
CCCFFFFFHHHHHJIJJJJJJIIIJJJJGGHIJJJIJJJIIJJJGHIIJJ
@2144715/1
ccggcgatggttcttcaagagctggcaataaagaaaggctttcaatcacc
+2144715/1
@@@DDD6@@ADAFGHIIGIIGGIIIIIFIIIGGGGGFDDBFHIIBHGIFG
@4221033/1
gtcaaagagaaggatagcaactaattttacaagctatactttgcatagaa
+4221033/1
@@@DFFFFFHFHHJJIIIAHIJJIJJJJJJJIJJIJIIJJJIJHIIIGII
@1125259/1
atttttgagtattttaatgtaataaacagaacatgtaagaagtgaataat
+1125259/1
=@=DDFFFH?FFHII>GHGDIHIIIJJJIJJJJJIGIIIHIJ?FGIJJJJ
@3192154/1
cttaacaacgatctggtggccaccgcaaccggaagatcgaagaaagacgc
+3192154/1
CCCFFFFFGFFHHJIJFHIJJIJJJJJJIJJIGIIJIIIIJIGGJJJIHH
@2699389/1
ctcaaatccgtcaaagcaccaggagaatgcatcctaggatcctcgtatag
+2699389/1
@@<BDFFFHHFHGHIGHHIIGGIIIIJJJIJJIJJJGIJJJJJIJIIJJI
@604833/1
agagattctcatgacagaaatttaaacgttccagcaggtacttgcgtgga
+604833/1
B<<DDFFFHHHHHJJJJIJJJJJJJJJJHIJJIJJJIIGGIJJJJJGIJE
@3705790/1
gcaacctctactacagtacgcaagaataagattatggaaggaataacacg
+3705790/1
CCCFFFFFHHHHHJJJHIJJJJJJJJJJJJIJJJJJJJJJJJJJIJJJJJ
@7827761/1
cgcaatagctcaaaagggaacaatttttatcgagttattgatttcgagga
+7827761/1
@?@=DDDDADHFHIIEHGFG?EFGGIHCHGIIGH:BFGGIGCBGEHHIII
@93672/1
aaaactatagagaaaccagaattacaggaaatggataattataggattgg
+93672/1
CCCFFFFFHGHHHJJJJJIJIJJJJJJJIJJIJIHIJIJJJJIJJIJJJI
@2146688/1
ccgggaaaagtattatgagaatatgaaatttaaaagaaaatttgaaaagt
+2146688/1
@@@DDDDDHF2?CEFEBCDGH>HFCGEHGHIIIIIBGHIIGHIGGIIII?
@5807870/1
aagatatcctaaactcacttttttccgaaaaaatatcgcaatagctcaaa
+5807870/1
@@CDFDFFHHHGHJJJJJJJJJIJFGJIJIIIGCHIEIIFJGGEGIGGGE
@6822640/1
caagaccagatgacttacggaacttagcttcacaattacttagagaagca
+6822640/1
B@@?DFFDHFHHDHIJJJJIJJJJHEDGHGJJJJIEHIJJIJJGIEIJJJ
@1126589/1
atttttgtcgagtcaaaagcgaagaatatttgaaaatttctaatattgcg
+1126589/1
=1:BBDDEGHFHDFHIIJJJGIIJHIJJJJJJJJIIIJGII@DFHIJGJJ
@4225215/1
gtcaaatgccaacgatggtattaatttagagaggttagaaacaattggtg
+4225215/1
@B@FFFFFHGHGHIBHHIAHHIJIIJIGGIJIIIJGGGIJJJJIJIJJGH
@2147985/1
ccgggatctaagttttcacaagtttcgtatatgtgacacgtaataagaaa
+2147985/1
CCCFFDFFHGFHFHIIJJIJJJHHIIJHIIIIJIIJJJJJHHJIIJJIJJ
@4225466/1
gtcaaatgttgcaaattatgtcacataaatgtcaaaatgccacataattt
+4225466/1
@@@DDFFFHHFDHJJGJIGJJJJJJIJJJIJIIIJJIJJIJJIIJJGIIJ
@4225467/1
gtcaaatgttgcaaattatgtcacataaatgtcaaaatgccacataattt
+4225467/1
CC@FFFFFFHHHHJJJJIIJJJJJJIJJJIJIJIJJJJIJJJJIJIJJJJ
@4226501/1
gtcaaatttgtatccattatcactttttgttgccgtgtgcccttgagaaa
+4226501/1
@=?7DDDDFBAABHGEGHEHHHHIIIEH<GED<EFFH9C9FGFH><FEC>
@4226502/1
gtcaaatttgtatccattatcactttttgttgccgtgtgcccttgagaaa
+4226502/1
@@;?DFFFHHFHHIIIGIIIIGHHIJJIJHHJJJIHJ;FHHHDHGFGIIG
@4226706/1
gtcaacaacaaagttccccaccaaagcaaatgggtccacatggagatgta
+4226706/1
@@@?DEFFHHHHHHJJJJJJJJJJJJJJJIJJJIIIJJJJJJJJJIJIHG
@6823710/1
caagactcccgtcagcgtcctccaggagttgctgagccgtcgcggcatca
+6823710/1
CCCFFFFFHHDFHJIIJGGIJJJIJJHIGHIGIIIIJJIHHJJJIGFDEE
@1129011/1
attttttatatagtgccccgatgatatgatatgtatttattatattgtga
+1129011/1
@@@ABDFFHHHHHHHIIJJG@EFFIEGCGFDGEDFFIIBIIIJIGIIGGF
@1129012/1
attttttatatagtgccccgatgatatgatatgtatttattatattgtga
+1129012/1
@@@DDFDDHFHHHIJIJJJE@FGHGEGHGIGGG@FGGIGGHIJJJIIDEI
@7312042/1
ccaagagaagaaagctatacagtagtcaaatttgtatccattatcacttt
+7312042/1
@CCFFFFFHGGGHIBHGGHJJJHHGGIJIIHEHIIIIGIJIJIJGIJIII
@3708969/1
gcaagactcccgtcagcgtcctccaggagttg
+3708969/1
@@@DBDDDFFDDC1?:CAFEB14C?@CDF1?F
@3708970/1
gcaagactcccgtcagcgtcctccaggagttgctgagccgtcgcgg
+3708970/1
@@@DDDDDHHH?<???CF@FF;FG?EG;D?CGECECHCHIEHGGA@
@2148645/1
ccgggcgttccgttggtctgattggcttgttcgggcgttacttttccgac
+2148645/1
BC7=DDFDHHHHHIIJHGIJIIJJJJII<BF>;DGAA4;:CEEHF>B?9A
@6306222/1
atctcggatcttgctactaatattcgattcgataggtgcttcgtctggtt
+6306222/1
@B@DFFFDHHHHHIJJJJJJIHIJGJIJJIJHIIJICCGGI4@FHGGIFH
@608427/1
agaggttgcagcatatcttatcatgtttcttgtctgtccttctgtcattt
+608427/1
@C@DFDDFHFFA?@<C<FH<AFHIIHIIGIGGIEIIIEGHIIIGIIGIII
@608443/1
agaggttgtacccaaacttttcggggtgcaatcttcttttccggaaaatg
+608443/1
@@;B1BDDFFFFFIIIFFIIIIIIIFDDFFEFDFIBFFIIFEFEEFFIIE
@3197495/1
cttaagtggcttaccttctacttaccacttagcagaacccgataaagcgt
+3197495/1
@@?:DD??FBHHHGIGIGGGHHIIIIIIEHIHGIGCEGIIIIIGIGHIBF
@1131206/1
attttttcggaaaaaagtgagtttaggatatcttacgttctggcaacatc
+1131206/1
CCCFFFFFHHHHHJIGG?CDGGHIGJIJJJJIJJJIJGJJJIIIIFHIJF
@2704996/1
ctcaaccatagctttctcagcgtgttttattt
+2704996/1
@@@FFFFFBHHDHIJIGIHIGIG@1CG9:9?F
@3710220/1
gcaagattctggcatctaatttttcaaatgcgctagaaactgaaaaaccg
+3710220/1
B@C;DDFFHHHHHJJJJIIJJJJJJJJJJJJJJJJJJJJJJJJJJJJJJJ
@1131705/1
attttttcttccatcaaaggctggatatctttttgggtaatgttgctgcc
+1131705/1
@;@DFFFFHHDHFHJIJJIJJIJIGGIICIGHHI@FH6BDB4?F44989D
@2705694/1
ctcaacctggatcaatatatgctctacgcccacggatcagatctttgcca
+2705694/1
CC@FFFFFHHHGFIJJJJJJFJJGECEF>G@GHIBHIJJIJJIJCHIIHJ
@5262573/1
tttaacttttccagcatttctcttgctgctaattgtttcgccatcttttt
+5262573/1
?@@DDADDHDFFDGE?<:ABHBHG>FHEHEH<<F<FCGEHDAF1B<B@FF
@3711086/1
gcaagcttcttccagttcaccatcagattcacaagcaggatcaactcaac
+3711086/1
@@@DDDD;FFFFFBF<EFCFI?FFIFEHIIIIIIIIIIIFFE>BGGG>FE
@3711503/1
gcaaggggcacggaccacttcacggaaatctaccgacagagaggttatcc
+3711503/1
@@CF?DAFHHHDHGIIIIGIIIJIJJJJJJIIAGIG>FAGHEHG;AEEA?
@3199503/1
cttaatcagctacaacagtcaacatttcccacctttttcactcaaccata
+3199503/1
B@?DDDFFFHDHHJJJJJGIJJJJIJJJJJJJJJJJJJJJIIJIIIJJJJ
@6829123/1
caagatccgagatgtggtacacgacgaatgatgtgataaatatacctgca
+6829123/1
CCCFFFFFHHHHHGFHGIIGIIIGGHJIIIEHGFEGGIJJIJJJJIIIGH
@2709118/1
ctcaagaaatggcctccatgccgagcaagactcccgtcagcgtcctccag
+2709118/1
CCCFFFFFHGHHHJIJJIJJIJJIJJJIJIIJJJJHGIIIIJGIJJJJIJ
@612576/1
agatatccagcctttgatggaagaaaaaatttatacagcactactatgtt
+612576/1
=??44ADBFFFFFHIG<FBGE@E;?F??:EEBGHDHIA9F@GG>DBFGBH
@3714171/1
gcaatagctcaaaagggaacaatttttatcgagttattgatttcgaggaa
+3714171/1
?@?D?DDFHGHHHIIIIIHIIIIIIIIIIIGHIGIIIII@GGIIGIIGGD
@612661/1
agatatgctgcaacctctactacagtacgcaagaataagattatggaagg
+612661/1
=B@4=DDFHHHHHJJIJJJJJJJJIHHJJJJJJJJJJJJIIJJJJJIJJI
@4236281/1
gtcacccaacaacaacacttcgactacagatattcgcacttgcagtccca
+4236281/1
C@CFFFFFHHHHHJJJGIJJJIJIJJJJJJJJJJJJJJJJJIJJJIJJJJ
@2710359/1
ctcaagcgctggtaacgctttatcgggttctgctaagtggtaagtagaag
+2710359/1
@C@?DD?AD?FH<EGGGGGHIGGGEHIDHGGGGIIII<FH@FIHBDGHIC
@5821107/1
aagctatctactcgttatataatcatcattcaaacattgaagcc
+5821107/1
@B@DDFFFHHHHGIHIHIJJJIJIJJIFIJJJJJJJJJJJJJJJ
@3715380/1
gcaatccttgcaggatttacccgtggagggtaacaatctgccttctacat
+3715380/1
@@;DDFFFHHHHHJIJJJJJJJJHIIGIIJCGGIJJJJJIIIJJJJJIJJ
@3715663/1
gcaatcttcttttccggaaaatgctcgaaaactcaattggcgcacattca
+3715663/1
@@1BAD>D<AFFFBFDG1CFIHFFFEBFFBFG9FDEGFBDF:DF@FEEF=
@4237256/1
gtcactcgcaaatgtagaaggcagattgttaccctccacgggtaaatcct
+4237256/1
@B@FFFFFHFADFICHHIJJJGIIIIIJJJJJJAGIIIJJGIDDH>GEHC
@7317646/1
ccaaggataacctctctgtcggtagatttcc
+7317646/1
@@@1BDDDHHHHHJIIHIGIIJ22?9AFG<E
@3202229/1
cttaatttcatcttgtacttgtccaagaaatatttcgccactgtacactc
+3202229/1
?@@DDBDD?F<F:CCC@GAHEHIICHHIFGGHIGIIEBGBH<D??FHGGI
@6833645/1
caagattttacctgaacaatttgaaattttttccaaacccgaaaaaagtt
+6833645/1
C@@DFFFFHHHHHJIGIJJJJJJJJJJJJJJJJJJJJJJJJJJJJIJJ@G
@1649081/1
cagatattcgcacttgcagtcccaatatcaaactacaggcagtgttaacg
+1649081/1
@@<BDDDDHHFHHJIGIIGJIGGIEGFHEGFHGCFHGEGHCG???FHGCE
@4752310/1
tcacaagcaggatcaactcaacagctcaatccacctgaggttcagcctca
+4752310/1
;;=BDDDDFB3A<C>F@E::C:FFGCG<E4CFHDCD??GD9?FFHHF@D@
@4237691/1
gtcactttacgcgcgaaaaccattatgttttactaatttttcaataaagt
+4237691/1
@@@DDADFHHFHAAE@GHHHIEGGIGIFGIGGIIIIIIIIIIIIIIIGI@
@4237865/1
gtcacttttcgcgcaaaggtaaaatcgttctagacatactttatgctctt
+4237865/1
@@??DFFFHGDGGIGIIDIHHIIGHIIHIIIIIIIIIIIGDEIIIIIIII
@4237866/1
gtcacttttcgcgcaaaggtaaaatcgttctagacatactttatgctctt
+4237866/1
@@@1ADDFHHGHFEGHIGIEEHHIIHIGHHICGIEHGEHIIIGH>CHIEH
@4237867/1
gtcacttttcgcgcaaaggtaaaatcgttctagacatactttatgctctt
+4237867/1
CCCFFFFFHHHHGGDHIJJHIJJJIJJHIIIJJIIIJJJJJJJJJJIJJI
@5269843/1
tttacatattatttttgacttgaataaatttttaaatttaaaaatgcgtg
+5269843/1
?@1ABDBDHHDHHJJJGCHIIIJJIJJJJJJJJJJGIIJIJJJJJJJJFI
@5269844/1
tttacatattatttttgacttgaataaatttttaaatttaaaaatgcgtg
+5269844/1
@@B;DFFFGHHHHJJIIJJJJJJJJJIJJJJJJIJJJJGIJJJGGIGIDG
@5824594/1
aaggaactatcagatgttggtccgccacactgtagagaattcacttatga
+5824594/1
@C@?DFFDFDHHHHGIFGGIFGBEFIJJIIII?FGGECEFHIGG>DHIJH
@7318628/1
ccaagggctcggctgctcatcatgccctcgag
+7318628/1
@@@DDDBDBF8@FHIEHIGEHIGEGGHBGGGD
@6836564/1
caagccaatcagaccaacggaacgcccggagcggctgatatcaccaatca
+6836564/1
CCCFFFFFHGHHHJJJJJJGIIJIIIGIIJIJJIJEHF;AC?A;@BD@C@
@2156955/1
ccggttcataaccttctctttggactctcttgcatgctgctcgaatagct
+2156955/1
???D=DDDBDHFHGIGHEEIIGHGGIGHGIHEGIGIFE@BHGGGGHGEHG
@2157079/1
ccggttccggtggccaccagatcgttgttaaggaacacgcggtagcggaa
+2157079/1
BB@1=@DDFGHFHHIJGIGIJJJGGDGGGHIJGEFHIIIIGB;BGGHHBD
@6314173/1
atcttgaagaactattattttttttttatttttcatcacagtgatgtttg
+6314173/1
??=4A2ADHHHHHIIJGHGJIIJJJJJEHIJJGFGGGIGII@FEGHIJJI
@7841306/1
cgcatatcccaaacaccttgatttggcatcgcttgttgtttactgtgcca
+7841306/1
BC@DFFFFHHHHHIJIJIJIJJJJJJJJJJJIIGJJIJJJJJJIJJIJJE
@1651199/1
cagatcgttgttaaggaacacgcgg
+1651199/1
?@7DD??AADFD:CGE9GB::FFID
@3719010/1
gcacaacaaaaaagatggcgaaacaattagcagcaagagaaatgctggaa
+3719010/1
@@CFFFFDHHFHFGG>CH@FEDFEH=DCG@GHIIG@FEHGGIGEA4@9;C
@2717398/1
ctcaattggcgcacattcagcaggttttttaacagtttgaaaaccttgat
+2717398/1
@CC@FFFFHFHGFIEHIIIIIIII?FHHIIIIIGGFHIGIIIIFHIIEAF
@2717399/1
ctcaattggcgcacattcagcaggttttttaacagtttgaaaaccttgat
+2717399/1
CCCFFFFFHHHGHJJJJJJIJJJJGHJJJJJJJJJHIJJJJJJJJJJJJJ
@3205791/1
cttacatccttgtttatttccctttttgtggagagg
+3205791/1
@@@DDDDDFFFF:EG:AGI>HI<FGII?<CG1C?EG
@1652888/1
cagatggcattcatgcagaaccgattaagaaaggggcagacaacttcatg
+1652888/1
@@@DBDDFAFHHHJCGHGEHIIIIJHIGGGIGIG;GGDHDACHEEGFEEG
@4756429/1
tcacgattcataaaagtaatataaccttagatttcgaggcaaattgattg
+4756429/1
BB@:ABDFHHHGHJJJEHJJIJJJJJJJIJJJJJJJIJJJJJJJJJJJJJ
@7323017/1
ccaagtttgtgctgggcaaatcaatcaatttgcctcgaaatctaaggtta
+7323017/1
@@<7DDDEHFFFHCBE@GGIGGHHIIIEGEGHIIIIGGIGHEIDGHIGGH
@6841231/1
caagcttgaggttgttgttgtggaggagcagcttgctgttgtctcgctcc
+6841231/1
@@<:BDDDDFFCFHGIIIGGHIIGIICGGHGIIFIIIICGGHIIIIFIII
@1654477/1
cagattcacaagcaggatcaactcaacagctcaatccatctgagattcag
+1654477/1
CCCFFFFFHHHHHJJJIJJJJJJJJJIJIJJJJJJJIJJJJJJJJJJIJI
@6317657/1
atgaaaaataaaaaaaaaaaaataatagtt
+6317657/1
CCCFFFFFHHHHHIIIIIIIIGAHACDFE7
@4245786/1
gtcatagatccaatcctataattatccatttcctgtaattctggtttctc
+4245786/1
BB@FDFFFHGHDHJJJJJJJJIJHHJGHIHIJIJJEE?CFHICHDHIIGJ
@4758727/1
tcagaacaaaccgggaaaagtattatgagaatatgaaatttaaaagaaaa
+4758727/1
?@8:ADDDDHHHHIIBAFGE?FGHGGAECBFBFBBD?>GHIIIGHEGIGI
@4758728/1
tcagaacaaaccgggaaaagtattatgagaatatgaaatttaaaagaaaa
+4758728/1
B@8ADDFFHHHHHJJGIJJJHIJJJIJJJJJJJJJJJIIIJIJIGGHIJJ
@6844799/1
caaggaggtaaaaagaagaaacaaaaacaacctgaacaacaagctgcaaa
+6844799/1
CCCFFFFFAFHHHJJJJJJJJJJJJJJIJJJJIIJJJJIJJJJJIJJJII
@110788/1
aaaagctcgacatggagtcccaaaacatgaccatgatgcactcggccgga
+110788/1
@<@=DEFDFDHFAFGEEFFBFBHGGI@DGIIGIIIGGGEGICEGIFHIIE
@110789/1
aaaagctcgacatggagtcccaaaacatgaccatgatgcactcggccgga
+110789/1
@C@FFFFFGHAH@FBBA<DCHCFGCIIIDHIADFCAHGIGIIIGIDGEE@
@7847290/1
cgccaagtgatacattagttttctactttccttaacaaaccccttctttt
+7847290/1
?@1=BD=2<CBHHGGIGG@FFHIGCHHIIIIGAH4?FGIEGE:GBDGIII
@7847291/1
cgccaagtgatacattagttttctactttccttaacaaaccccttctttt
+7847291/1
CC@DFFFDHBHHHJJJJJHIIJIJJJJJJJIJJJJJJJJJJJJJJJIJJI
@6845174/1
caaggataacctctctgtcggtagatttccgtgaagtggtccgtgcccct
+6845174/1
B@@ADFFFHHHGHIJJJIJJJCGIJJJGJJJHIJJIHGDHIJJHIJHIJI
@7848625/1
cgccaattgagttttcgagcattttccggaaaagaagattgcaccccgaa
+7848625/1
@@@DADDFFDHBFIJDFBEEGHIJJIJIJIIJJFIIBFHIEGHJJJIE<G
@7848626/1
cgccaattgagttttcgagcattttccggaaaagaagattgcaccccgaa
+7848626/1
@@@DDDDEHFF2CGGGGBHIEGEIGIJIIGJIIIJIJJIJFGEGHGIGFG
@7848627/1
cgccaattgagttttcgagcattttccggaaaagaagattgcaccccgaa
+7848627/1
@@@DF?DEDBFAFHGGIGDBDGHGGIIIGGGIIGGHIEGHIIIIBBFHHB
@7848628/1
cgccaattgagttttcgagcattttccggaaaagaagattgcaccccgaa
+7848628/1
@@CFFDFFHHBAFHIIJIIGGHIJJJJJJJJJIJIJJJJJIIIIIJJJJI
@7848629/1
cgccaattgagttttcgagcattttccggaaaagaagattgcaccccgaa
+7848629/1
B@1DDFFFHHHFHIJJJJJJJJJJJJJJJJJIGIJIIJJJJJJJHIJIGI
@4761067/1
tcagccaatttttctggtttgccgaattttgctgtttctggttcgagttc
+4761067/1
?@?DDDDDFHHHHIGIIA?FFHE@H8CFGIEHGGCBFGDF9:B@6??9BF
@3725829/1
gcacggaccacttcacggaaatctaccgacagagaggttatccttggggg
+3725829/1
@@@DDDFFGHHGHJIIGIIJJIJJGIIJJJJJJJCGFGGEHIJFJIIIJH
@7849222/1
cgccaccaatgcctggtgcagctatccactttgccagtggccgtctgcta
+7849222/1
@@<ADDDDFHHHHIIIAGHIIIIIIIIIIIIIIIIIIGIIIIIHIIIIGI
@5829683/1
aaggacttcaacttcgttcagttcttgcaggagatcgctagcgaacaatc
+5829683/1
@@@FDFFFHHHHHJJIIIJJJIJJIJJJJJIIJJFIJJJIJJJJJIJIIJ
@624980/1
agattcgattatagagtaagagtagccggagtggaagcaactggtactgg
+624980/1
@@@DDFFDHHDHHGEICGHIIJACEHIHHIIDGIJJJIIJJIIJBDGIII
@5830620/1
aaggataacctctctgtcggtagatttccgtgaagtggtccgtgcccctt
+5830620/1
CCCFFFFFHHHHHJJJIJJJFHGGGGJJJJGIIIGDGHEHIJIJJJJIGG
@7850713/1
cgccagccgccatattgatttaattttgacatgttagaatgccc
+7850713/1
:81=?8=AFA@:F>9C<E4CCA@DFGF9:C?CDC9<0?D9?DFF
@3727988/1
gcactattgacactaagaaatcacagagccccgggcccagatggcattca
+3727988/1
=@?D?DEDFFFDHHHIGEGFHHGICEGGEFHIEC6?FA@9CFHBG37CC;
@3727989/1
gcactattgacactaagaaatcacagagccccgggcccagatggcattca
+3727989/1
@@<DFFFFHGHHHJIJIJIJGIIIJGGIJJIJJJFIJJIJJJJJJJJJJJ
@7852311/1
cgccatattgatttaattttgacatgttagaatgccctattgaaaacctt
+7852311/1
?;?4=BDAHDHHHJGHGIIJJIIJJJIIHIIJIIIJIJJJJJIJJCGIJJ
@6849743/1
caagggctcggctgctcatcatgccctcgag
+6849743/1
@@@?DDDDHD>F=FED@FB>9C?DFH<FFB:
@3730672/1
gcagaaccgattaagaaaggggcagacaacttcatgtacaaatacctcac
+3730672/1
@C<DDFFFHHHHHJJJIJJIIHHIJJJJJJIIJJJJIIIJJJIJJJJJIJ
@3211593/1
cttactttaacacattgtgttaaacagcctacattaatctcagctgctgt
+3211593/1
@@?DADDDCDA8F3AFEHGHEHIIIG;G?D<FG<EDE@FHGHIDGG?FFG
@113492/1
aaaagggagcatttatttgatgcaaagtatagaggttgtacccaaacttt
+113492/1
@C;DDFFFHHGHHIIIJIEHIJJJJFJHHIIJJIJHIIIJJJJJHIJIJJ
@5280761/1
tttaggtatttgtggtatctgtcgatgttgccagaacgtaagatacccta
+5280761/1
CCCFFFBDHHHHFHJHIJJJJJJJJJJJJIIJJJJJJJIIJJJJJJJJIJ
@5280762/1
tttaggtatttgtggtatctgtcgatgttgccagaacgtaagatatccta
+5280762/1
BB=DDE=BFHHFFHIFHJJJJIJJJIIJJGJJIJJJIJGIJIJJJJJJJJ
@1152815/1
caaaaacaccataatgtgctccagcacaagttgcgccaaagcttttattc
+1152815/1
CCCFFFFFHHHHHJJIGHJJJJJJIJJJJJJJJJJJ@@GHCB@GHIGGH>
@7332350/1
ccaattcctgcatcttatataccatcatcttctggagtcacccaacaaca
+7332350/1
@@@DBDDEH?BFHHIIIIIGIIJGGGGIJJIIIJJIJHHIIJJJIHJJGI
@114610/1
aaaaggtgggaaatgttgactgttgtagctgattaaggggtgtattctat
+114610/1
@C<DDFFAFFHGHIGGIIEHIIDHIIFIHIIEHGFGIIGI?FFHIIIIII
@5281978/1
tttagtgggaaggtttaggtatttgtggtatctgtcgatgttgccagaac
+5281978/1
?B:4BDDFHHHHHFHIGIJCHHIJJIIJIGIJIJIJJIIJIJJJJJJIJI
@3213610/1
cttagagaagcacgcggaagcggtatgcagattggtgaagcagaacaacc
+3213610/1
B@@FFFFFHHGGGFIJJIIJJJIDGGGIIJJJIIIFGHGGEGJJGIJHHC
@5834255/1
aagggggcggcccccatcccaacagaaggggtaaccgcaaggggcac
+5834255/1
@@@?DDDDFFFFHII6=CEH>CBB>BACCCB3;C>CBB8<6BBBB@B
@6325135/1
atgaagtgaaagtcgaacgttcttctgggcttttcctgcttttttagcag
+6325135/1
CCCFFFDFHHHHHIIIIA@<C@BG@C@FH;@BGGBFD9<BGGIII28?=B
@4766326/1
tcatgacagaaatttaaacgttccagcaggtacttgcgtggacacgcata
+4766326/1
BBC=DDFFHFHHHJJIJJJJIJJJJJJJJIHGHIJIJI@GHBF>GFAEHE
@1664401/1
cagcaattccctatgaagcttgaagtaaaacacgaagaaagtaaagttac
+1664401/1
CC@FFFFFHHHHHJIIJJJJJJJJJGJIJJJJJIJJJJJIJFGHHIFHHJ
@1157743/1
caaaaacgtatgacaaaactatagacaaaccagaattacaggaaatggat
+1157743/1
CCCFFFFFFHHFFIGIGIJJJJJJJIJJJJJJJJJJICHIJJJJJIIGEH
@1157744/1
caaaaacgtatgacaaaactatagagaaaccagaattacaggaaatggat
+1157744/1
CCCFFFFFHHHHHJJJJIIIJJIJJJJJJJFIJJJJFIJIJIEHIJIIJJ
@4766681/1
tcatgattcataaaagtaatataaccttagatttcgaggcaaattgattg
+4766681/1
=@@1AADDF>F<FEF@<<FH@EHIIGDHEE4<AEE;19:?DFGAGFDFE@
@4254344/1
gtccaaatcgagggcgccatccacgagccaatcttccgctaccgcgtgtt
+4254344/1
@BCFFFFFGHFHHIIJIJEHIJJJIJIJJJJIJJJJJEGAHIJEHF9A9A
@3215900/1
cttagatttcgaggcaaattgattgatttgcccagcacaaacttggagaa
+3215900/1
CCCFFFFFHHDFFIIJJJIGBF@HGFIHEIIIIJFIJJJIJIJJGCGGCC
@6325499/1
atgaagttgtctgcccctttcttaatcggttctgcatgaatgccatctgg
+6325499/1
=1:ADDDDBDHBHIIIIGIIIIIGIIGE<BFHIIIIIEGHI@GGIGIEI@
@3736383/1
gcagcagacagcttctgttaaagaattgacatctcgtatgagtgaactgc
+3736383/1
@@@DFFFFGHHGHJJJJIJJJJJJJJJJJJJJJJJJHIIJIJHIJIIIJJ
@1666294/1
cagcaccgtatctcccaaaaattccaacctctggtttgatcccatcgtta
+1666294/1
@<;DDFDFHGHGDIIIIGDHGIIDHGIIIIIIIIHGIIEEHDBFHIIIIF
@1666981/1
cagcactattgacactaagaaatcacagagccccgggcccagatggcatt
+1666981/1
CC@ADFFFHHHHHIJJJJIJJJJJIJJJIIJEIJJJGHJJJIIJIIIJJI
@1164661/1
caaaaaggtgcccaacaacagcaaacgggtcgaaatgaacgtcaacaaca
+1164661/1
@@@DDDFD<<CFFGGIIGEHHEGIJEEF>8?@GIIG>FHAC=CHEGIGIG
@633429/1
agcactattgacactaagaaatcac
+633429/1
@@@DBDDDHHHHFFGHA<III4FAD
@1165541/1
caaaaagtgaacagctatcgatacacagtcatagatccaatcctataatt
+1165541/1
@@8BDFFDHHHHGIIIIIIIIIIIIIIIHGIIIIIIIIIIIGIIIIIIII
@1165542/1
caaaaagtgaacagctatcgatacacagtcatagatccaatcctataatt
+1165542/1
CCCFFFFDFHGHHJJJJJJJJJIJJJJJGGGIIIIIJJJJJJJJJJIIJJ
@2165167/1
ccggtttgttctgaaacaaacatcactgtgatgaaaaataaaaaaaaaat
+2165167/1
=8814=8<AABFHAGGEACAF@>G>FHC91:?CGGIIIHIGIGG6DGGA?
@2165168/1
ccggtttgttctgaaacaaacatcactgtgatgaaaaataaaaaaaaaat
+2165168/1
@@@?BDDFFHDDFBHIJIICGGGIIIJJGHGIJJIJJJJJGIJJJJJJHE
@2165169/1
ccggtttgttctgaaacaaacatcactgtgatgaaaaataaaaaaaaaat
+2165169/1
@@@FBDDBFFDFDGIJGEHIJGHJIIIGEFGIIHIJJJIJIJJJJJJJH>
@2165170/1
ccggtttgttctgaaacaaacatcactgtgatgaaaaataaaaaaaaaat
+2165170/1
@CCFDDFAHHHFFIGICGIEIGGHGIIIHIJJJIGIIIIIIJGFHIIGHG
@2165171/1
ccggtttgttctgaaacaaacatcactgtgatgaaaaataaaaaaaaata
+2165171/1
???D488?D?:D:4AE:AEF@B<EFEEA1???EE@FEIDEEEAEDDA@AD
@2165172/1
ccggtttgttctgaaacaaacatcactgtgatgaaaaataaaaaaaaata
+2165172/1
@@@FDFFDDFBBDDHIGAHIIJGJJJIJFHIHIIIJIJBHIJJJJJJJJJ
@1166058/1
caaaaagtgataatggatacaaatttgactactgtatagctttcttctct
+1166058/1
@@<BDDA2AADFBGGGHC4AFBHGHI?HAAECCAFFGDGFEHDHIIGAG>
@6327612/1
atgacagaaggacagacaagaaacatgataagatatgctgcaacctctac
+6327612/1
@@@1DEFFGHHHHJJJJIIIJJJJIJJJJJJJJJIJJJJJJJJIJJIIII
@7337689/1
ccacaagcaatgtcaaagagaaggatagcaactaattttacaagctatac
+7337689/1
???DDD?D:?D:<CEEBBEE:<?AEF@;EFEIIC3?:CDDC40?;B@DBB
@7337690/1
ccacaagcaatgtcaaagagaaggatagcaactaattttacaagctatac
+7337690/1
@C1DDFFFHHHHFHIIJIIIIGIJJJJJJIJJIIGJJJJJGEBHEIJIJJ
@5842335/1
aagtcatctggtcttggtggcctcctatcagcgcacacgattgtccattt
+5842335/1
@81BDDDDFFD?FFFEFIIIIIIIIFFIIIIIIIIIIIIIIIIFFEIIFF
@4769188/1
tccaaaccttgcaaattttcaatcatgaagcaagattttacctgaacaat
+4769188/1
=??D:BDDFHHGFGIHGGIGCDHGGGGGGIIII>FGCGCBDDB>HEHBAG
@4769189/1
tccaaaccttgcaaattttcaatcatgaagcaagattttacctgaacaat
+4769189/1
@@@=DFDFADDHHJJJJJJJJJJJJJJJJJJGHIIIJJJIJJJJEHIJII
@4769190/1
tccaaaccttgcaaattttcaatcatgaagcaagattttacctgaacaat
+4769190/1
@@@DFFFFHHFHHJJDGIJJIIIIJJJJGIHGHIIIJJJFIIIGGIGCHI
@3218940/1
cttagcagacctcttgataggcgagatttggaagttttcgg
+3218940/1
???:=A?AF=DC?CED<F@HFFF1CDGFFEAF<CGDBFA66
@7868750/1
cgcgaaaaccattatgttttactaatttttcaataaag
+7868750/1
@?<D?D8<CCFF>BDGG@HFGCFABDHEIA3?DBCAC4
@7869123/1
cgcgaaattggcactggcaagtcaaagaagctagccaagagaatggcgg
+7869123/1
CCCFFFFFHHHGHJIJJJJJJHIJJJJJJIJJJIIJJIIGGGIJJIJJJ
@5843372/1
aagtgaataatgtgattaagtaaaagaacgatggtttttcatcgccatac
+5843372/1
???=BDFFHHHHFHIJJIJJJJJJJJIJIJJJJJGIJJJJJJJJIJJIJJ
@1167914/1
caaaaataatatgtaaattgattttagaaaaaaaaccactaattctatgc
+1167914/1
CCCFFFFFHHHHHIJJJJJJJJJJJJJJJJJJJJJJIIIIIJJJJJJJJI
@118891/1
aaaagtttatttatcatacacaggtaaacagttgtacagtagaggataaa
+118891/1
@@@?DDDFHDHFHGGGIEIGGDHIACHGIIJEHHIFIIJHIHHHGEIIIG
@3740592/1
gcaggatttacccgtggaggggaacaatctgccttctacatttgcgagtg
+3740592/1
<?@BDDDDFBFDD:EFE?GBG1C:;DCEFIF>BFEEFFIEFF<AEFFF@E
@4771107/1
tccaaatcgagggcgccatccacgagccaatcttccgctaccgcgtgttc
+4771107/1
@?;?DFFFHHFDD8EHIHGIIIIIIIIIIIIIIHEHGIGGIHFE<9>A;>
@7873513/1
cgcgcgaaaaccattatgttttactaatttttcaataaagtacactttat
+7873513/1
CCCDFFDFHHFHHJJJJIHHJJJJJIIJJJJJIIHIIJIJFFGIJJJJIJ
@7340217/1
ccacaattcgagaaaaatcaagagatatgttgttgtatattgtaacttaa
+7340217/1
CCCFFFFFHHHHGIIJIJJJJJJJHIJJJJJJJIJHIJIIJJJJJIJJIJ
@7874356/1
cgcggaagcggtatgcagattggtgaagcagaacaaccattctgtacaat
+7874356/1
@C@=DDFDHDFCFFEEAF>FGFIBGGIGEGBGIIIIHIIIIIIIIIIGGI
@3742443/1
gcaggttttttaacagtttgaaaaccttgataaatgaaagaaattaaaca
+3742443/1
@@<;DADDHHHFHBCC<EHC@FHIIIIIIEEGIIGEGIFCGHIGGGHGHE
@5849789/1
aataaagtatgtgttcaccaagagaagaaagctatacagtagtcaaattt
+5849789/1
@@@FFFFDFFGHHJJJIJJIIIGIIJJJJJIJIJJJJHJEEHDEIIGIJJ
@5849790/1
aataaagtatgtgttcaccaagagaagaaagctatacagtagtcaaattt
+5849790/1
BB1ADEFBFHHHGIJJJJJJJJJJJJJIJJIJJJJIJIIHGHIIIIJJJI
@1171928/1
caaaaatcgaacaaatacttggatacaggttcaacaacaaggcctatctt
+1171928/1
CCCFFFFFHFGHFIJGIIHIIJEIJJIIJEHIJDGIGJEGGFIIJJJJJJ
@640090/1
agccaatgggattgcccatcactttgtcatcgaacgatgtcaccacctga
+640090/1
CCCFFFFFHHHHHJIJJJJJJJJJIJIJJJJJJJIJJIJIJJJJJJJJJG
@5290580/1
tttattgaaaaattagtaaaacataatggttttcgcgcg
+5290580/1
<@@DDD>DHHBC?GGIAGHIIEFHDE?AC9F@HH@FBGA
@124376/1
aaaatacggcaaagagaagaaaggccgatagaatgaagtgaaagtcgaac
+124376/1
C@@FFFFFGHHHHEDGHJGHIJJJIJJIJFIJGIFIIGHGGGHGIIIIIG
@6861645/1
caagttgttgatttcgcgttctctgtccggcgccg
+6861645/1
@?@ADDFDHHGGHJJIGI<GCAEHHDGGHEG?DD@
@7345027/1
ccacatcttgtgagccgccattctcttggctagcttctttgacttgccag
+7345027/1
CCCFFFFFHHHHHJJJJJJJJJJJJIIJIJJJJJJJJCHJIIIJJJJJJJ
@7877912/1
cgcgtaaagtgaccaaagcaaagacgcaataagtgatacaagaaaatata
+7877912/1
@@<:BDDDFDADBGGGIGIIIIIIIIIIGHHIIHECGFIGIEGGIIIIII
@4776026/1
tccaatcctataattatccatttcctgtaattctggtttctctatagttt
+4776026/1
@@<?DDDDDHBFH<FEGGIIIIIIIIGH>AEDHHIGC>GHIIDGICC?FG
@4776027/1
tccaatcctataattatccatttcctgtaattctggtttgtctatagttt
+4776027/1
@CCBDDDFBBFDFHHDGHIAHIIGIGGIIIIIIIIIGHHCFHCDFFG@GH
@2171327/1
ccgtcagcgtcctccaggagttgctgagccgtcgcggc
+2171327/1
CCCFFFFFGHHHFIJGEH=FAFHIJJGIGIJDHII@F8
@4266226/1
gtcccacacaacagactggtcccacacaagggcagcaaaaaggtgcccaa
+4266226/1
CBCFFFFFHHHHHHIJJJJIJJJJJJJJGGGGGIIJIJJJJJI=FGHJII
@2172266/1
ccgtcctcttctaacagctttaatgcattgtatgcagcatcatgtttact
+2172266/1
@@@DDFDE?FDDFHGBB>EIHIIGHIIIIGAFHIIEGGHIICGIFHHIII
@127704/1
aaaatatataaagtgaaagtcaaatttgcaaattcggttgatttatcccc
+127704/1
CCCFFFFFHHHHHEGIJJJIIJGHJJJJJJJJIJIJJHIIIIJJIIGHIJ
@4267909/1
gtcccgcagatggccaccaccattctatgaaatggaacacgaagagggac
+4267909/1
@@@DDFFDHHHGGIIJJIHGIIJEIIJJJJHIIIIJJJGGIGHIJIJIIE
@6865346/1
caataacatctttaagttcttctactgtggcgactttactatgaaacgtt
+6865346/1
CCCFFFFFHHHHHJJJGIJJJJJJJJJIIJJJIJGHIGIIIGGHIIGGDH
@1174452/1
caaaaatgtcaaatcatgtcaagaccccggcgatggttcttcaagagctg
+1174452/1
@@@BBBD?A<?<DEEEF4FHCA:?FF?B:8??66D<BF8==C=@DF@F@D
@6867314/1
caataagtgatacaagaaaatatacagactaaagaaacgctcgtggggag
+6867314/1
CCCFFFFDHHHHHJJJJJJJJJJIJIJJIGIJJJJJJIJJJIIGHJIGII
@1176185/1
caaaaattccaacctctggtttgatcccatcgttagattagtatatccta
+1176185/1
CCCDFFFFHHHHHJJJJJIDHIJJIJJJFIJJIICHHIJJIEGIJIIIIJ
@6338910/1
atgcactcggccggaccgattcagcccccaccaagggaagggggcggccc
+6338910/1
@C@BFFFFHHHHGJFGJGEHHIIHIIJJJGIJEGHHIHHHHFFDBDB8<B
@1177329/1
caaaaatttaaacacattgcattattgatttcgag
+1177329/1
???D7;A?8DDDD<E3:<<3AEAFC>AEAEEBD@:
@1177330/1
caaaaatttaaacacattgcattattgatttcgaggaaataatacgaact
+1177330/1
@@<DFDFFHHHGHIIIJIJJJJIIJJGFEIIGGIIIJIJJJJJIIEDFHI
@1177331/1
caaaaatttaaacacattgcattattgatttcgaggaaataatacgaact
+1177331/1
@@?DD?DDDFDHHIIIIGA4<CEBHHC<@HEGHFA<8F::BFHGCHIE:D
@1177332/1
caaaaatttaaacacattgcattattgatttcgaggaaataatacgaact
+1177332/1
BC1ADFFFHHHHHJJJJJJJJJJJJJJJJJJJJGGIJJJJIJJIJIJIJI
@1177333/1
caaaaatttaaacacattgcattattgatttcgaggaaataatacgaact
+1177333/1
C@CFFFFFHHHHGJJJIJJIJJJJJJJEIJJJJIIBHJJJIJJFIJJGGI
@6868886/1
caataatgcaatgtgtttaaatttttgtcgagtcaaaagcgaagaatatt
+6868886/1
BB@ADDFFHHHHHHIHIJJJIJJJJJJIIIHIHGIJJJIIJIIJJJIIIJ
@6868887/1
caataatgcaatgtgtttaaatttttgtcgagtcaaaagcgaagaatatt
+6868887/1
BC@DDFFFHHHHHGHHIJIJJJJJJIJGGIHHIIIIJJJIIGHIAGGJIJ
@6868888/1
caataatgcaatgtgtttaaatttttgtcgagtcaaaagcgaagaatatt
+6868888/1
CCCFFFFFHGFHHGIJIJJJGIJJJJJGHEIIFHIJJICHEGIJIJJIJJ
@4780710/1
tccacgtataaagctcctataaacgcctcaagcagatctgctcggtcttt
+4780710/1
@CCFFFDDHGGFGIGIIGEHIIHIGGIJJHGGGHIGIGAGGGIGI7@FCD
@3752520/1
gcattatttattactctgtatggtatcatcagctttagtaactgtgagag
+3752520/1
?@<?A?DDHDBHDE>DBHCIHGHECHECHHCHGIIHIIGGIIIGDDF<DH
@5299002/1
tttcaatgcatcgataagacgaatggtaaagctgctaaaaaagcag
+5299002/1
@@<DDDDDDHBFABGIIG?EAFB=3E1:?F>CGHICHGIIIGBEGG
@7355871/1
ccaccttccagtctttgcagcttgttgtcgtcgttctaccaggaaaaaca
+7355871/1
@@@DDDDDHHFCBCFH4?CBDEH@?F;ABABA@?GBB@CF9?FBGHHIDH
@2743514/1
ctcagatgccgacactatgggtcggatctt
+2743514/1
@@<D<DDDC?:@<CAFFBHGEGH@C?BDFD
@7356675/1
ccacctttttcactcaaccatagctttctcagcgtg
+7356675/1
CC@FFDFFHHADFACFHEHEGIAGHIIGEHGIIIE1
@3755776/1
gccaaacacacatagtacctctccacaaaaagggaaataaacaaggatgt
+3755776/1
@78BDDDDFFFFFIIGIIIIIIIIIIIIIIIIIIIIIIIIIIIIIIIIFF
@3755777/1
gccaaacacacatagtacctctccacaaaaagggaaataaacaaggatgt
+3755777/1
CCCFFFFFGHGHHJJFHJIJJJJJIJJJIJJJJJJJJJJJJJIJIHJJI@
@3755778/1
gccaaacacacatagtacctctccacaaaaagggaaataaacaaggatgt
+3755778/1
CCCFFFFFHHHHHJJGHIJJJJJJJJJJJJJJJJJJJJJJJJJHIJJJIF
@3755779/1
gccaaacacacatagtacctctccacaaaaagggaaataaacaaggatgt
+3755779/1
CCCFFFFFHHHHHJJIJJJJJJJJJJJJJJJJJIIJJJJJJJJJIIJJIG
@5301543/1
tttcactcaaccatagctttctcagcgtg
+5301543/1
;8=DDDBDHHHHHGE@EGHGIIIHGGIC@
@3756504/1
gccaaactgtcgagtgtacagtggcgaaatatttcttggacaa
+3756504/1
@7?BDFFFHHHGFIFHFBJIIEHHIIJJJC@?FH4:B<DDEHG
@7357631/1
ccacgagccaatcttccgctaccgcgtgttccttaacaacgatctggtgg
+7357631/1
@@?BDDDD>DHHHBHIGBEDGIIBG:0??FGIIGGGEIJIG=@FGACHIH
@7357632/1
ccacgagccaatcttccgctaccgcgtgttccttaacaacgatctggtgg
+7357632/1
@C;BDFFFHHHHHJJIJEEAHIJGGGBB@GHIGIIJJJJIGGHIIDHEHH
@5862722/1
aatacgaactggtccaaatcgagggcgccatccacgagccaatcttccgc
+5862722/1
BB<DDDFFHGHGFGHIGJIIJJJIIIIHIJJIHIIIIIJJGGJIIGHHHF
@2177176/1
ccgttacttcctcaagcgctggtaacgctttatcgggttctgctaagtgg
+2177176/1
B@@ADDFFHHHHHJJJJJJJJJFEGIIJJJJJIIIIIIJJJIJJJIIGHI
@5303936/1
tttcagttaaatttgagaggcttttaaaatttaacgtttagcagtcttct
+5303936/1
BBB1DDDDHHHHHJJIJJJJJJJJJJJJJJJJJJJIJJJJJJIJJJIJJJ
@1189194/1
caaaagcgaagaatatttgaaaatttctaatattgcgatatttttttatc
+1189194/1
@@@DFFFDDHFHFIEAGI<EHHIIIIIGICEFHIEIGIGIGHIIIIBGGI
@649028/1
agcgttaccagcgcttgaggaagtaacggcagcactattgacactaagaa
+649028/1
@BCFFFFFHHHHHJJJJJJJJJJGHIJIIIJJGDHHIGHEGICGGIJGGG
@649466/1
agcgttttgtggaactgtgaaactttgtgggactgctggttgcccaactt
+649466/1
?@@?4B@DD<2AFBEBGC>@FHDBHHE9CDG?AD@?9B?0BFGFEDFC;B
@7890644/1
cgctgttgttgtggtccacccctttgttgcccg
+7890644/1
???DDADBDDDDDE3AED@FFE8FE4?E84CD6
@3231633/1
cttatcgatgcattgaaacgcaaactgacgtttactcttctaatgtcaaa
+3231633/1
B@@FFFFFHHHHFIIIJIJJIJJJJJJIJJIJJJJJJIJJIJGIIJJJFH
@3231634/1
cttatcgatgcattgaaacgcaaactgacgtttactcttctaatgtcaaa
+3231634/1
BC@FFFFFHHHHHJJJJJJIIJJJJJJJJJJIJJIJIJJIJGGIJIJJJH
@5864899/1
aatagattcgattatagagtaagagtagccggagtggaagcaactggtac
+5864899/1
@C@BDDBEHDFFHJJIIEIHHIIJJEFHIIIJ?F:CFIGGIJIIIIIDGG
@2747415/1
ctcagcttcaacgccaaggacttcaactttgttcagttcttgcagg
+2747415/1
@@<A=DDDHFHFDAGAEGHHIIIHIIIIIIIIIIIIFGGGIIGGHG
@2747416/1
ctcagcttcaacgccaaggacttcaactttgttcagttcttgcagg
+2747416/1
CCCAFFFFHGHH<EHGIIJJJJJJJJJJJJIIJJJJIJJJJJIJHI
@2181758/1
cctaaactcacttttttccgaaaaaatatcgcaa
+2181758/1
@@@DDDA?CFCDFGIHBHHAAAGIFHFHBFDB?6
@2181759/1
cctaaactcacttttttccgaaaaaatatcgcaatagctcaaaagggaac
+2181759/1
@@@1BDDDHHFHGJJIJIIGGHIJIJIJJIJIJIIIIIJJJJIJJGIIIJ
@1684589/1
cagctacttgaaccgtacgtcaaatgtcgcaaattatgtcacataaatgt
+1684589/1
BC@FFFFFHHHHHJGFHHIJJJJJIJIJJIJJIJJIJGHIIJIJJJJJJH
@6875297/1
caatattctccaaatcttcgatgatctcctgtctgggtggttgcaatctc
+6875297/1
BCCDDFFFHHHHHJIIIJJJIJJJIJIJJJJHIDIJJ?FHHIIIJIJIJJ
@1191064/1
caaaaggtaacatagtagtgctgtataaattttttcttccatcaaaggct
+1191064/1
B@@FFFFBFHHGHIJGGIFFHIJIJJJJGIJJJJJIIIJIIHJIIIJJII
@5307213/1
tttccaacctaaatagtaaattgtattaacatgccacaagaaaatagctt
+5307213/1
:??===ADFHHC<CCECA<CFI>H>EHICHEE<FGCCGGGGGIGGFFGGG
@7893199/1
cgcttttcaaattctcgtgacttttctcccctgtttgttcttaaataaag
+7893199/1
@@@FFFFFAHHHHGHGEAD?EEFIIBFEHII98:EH;?G@?D4BFB@GIC
@651970/1
agctgattaaggggtgtattctatatttcagt
+651970/1
1?7ADABD8FFBF8<@FEFGCC>HHIGHECHC
@652129/1
agctgctaaaaaagcaggaaaagcccagaagaacgttcgactttcacttc
+652129/1
?@<BBADFHHFHHEFGEHIIEDFGGHGGGIIIBBF?D;DDGHGICAFDFG
@652461/1
agctgctttaccattcgtcttatcgatgcattgaaacgcaaactgacgtt
+652461/1
@@@4=BDFGHHHHIJJJHGHIJJJIJJCGIGIJIHIHCADFHGGAEGIBG
@7894229/1
cggaaaagaagattgcaccccgaaaagtttgggtacaacctctatacttt
+7894229/1
@@1ABDBDHHHHFIGBHIIGIHGEHGH?GGIIGBFGIIGGIIFIIIIIII
@6878322/1
caatcctataattatccatttcctgtaattctggtttctctatagttttg
+6878322/1
BBCBDFFFHHHHHIJJJIIJJJJJIIIFHGIIJIHIJJJJJJJJJIJJJJ
@1686369/1
cagctatccactttgccagtggccgtctgctacggaacaggcaaaactcc
+1686369/1
?8:B=BDDHFHHHIEIIHIGGIGIIEHIDAADHIFIGHIGIIGGC@=FHG
@1686370/1
cagctatccactttgccagtggccgtctgctacggaacaggcaaaactcc
+1686370/1
@@@DDFFFHHHHHJJJJJJJJJJJJIIJIIJJGGJJJIGGGGIGIIGIJI
@1686371/1
cagctatccactttgccagtggccgtctgctacggaacaggcaaaactcc
+1686371/1
B@<DFFFFGHHHHJGIIIIIJIJJJJIIJJJIIIIIIIGGIICGEGIJIG
@1686401/1
cagctatcgatacacagtcatagatccaatcctataattatccatttcct
+1686401/1
@@@FDEFFGFHHHJJJJHHHHIGGIGCHHGIIJJJIIIJJJIJGIJJJJJ
@3763833/1
gccaatcagaccaacggaacgcccggagcggctgata
+3763833/1
8=;D?=D?FAF?BBGGGBFHIAF@GB:GAFGGHG@D@
@3763986/1
gccaatcttccgctaccgcgtgttccttaacaacgatctggtggccaccg
+3763986/1
CCCFFFFFHHHGHGJJJGGHEGFHGIEIJJJJIHIHHHEIJIIJIIIJJI
@2189439/1
cctacgtggacatcgaagaaaaaacattgaccaatcgccaccaatgcttg
+2189439/1
CCCFFFDDHHHHHJJJIIJGJJJJJJJJJIHHIJIIBGHHGGIDHIIIJI
@3764221/1
gccaatgggattgcccatcactttgtcatcgaacgatgtcaccacctgat
+3764221/1
@@CADDDFHHAHHGGIEHIGFHIICHHGIGHIIIGI<B?FBHGIJE;B9B
@2191349/1
cctagatcaccacttttacgacatgtgcacgatcctgagggagaattaac
+2191349/1
@@@;DDDDHHHHHGGIJJCGHIIIJJGGGEHGIHHGIIGIIJIHHGGHCH
@1195876/1
caaaatacccgtagaaacgaatcatctcagcctcgcgctaggtaaa
+1195876/1
?@<DDDDDF>?@:D;EHECGIEIIGGGEGGCGGIIGE0@0;B=@F7
@6879641/1
caatctgccttctacatttgcgagtgacgaagagttggccactaaactgg
+6879641/1
CC@FFFFFHHHHHJJJJJJJJJJJGHIJJJJJIIHIIJJJIJJJJJJJJH
@4794085/1
tccattatcactttttgttgccgtgtgcccttgagaaatttgctgcctca
+4794085/1
CCCFFFFFHHHHHJJIJGHIIJJHIGCHIJIJFHICHIJIIEIIIIJJJJ
@6879956/1
caatcttccgctaccgcgtgttccttaacaacgatctggtggccaccgga
+6879956/1
@7?DF8DEHHHAHEE<EG:1CDEHEHGIICH;AFADGFDHIEH==5@54:
@6879957/1
caatcttccgctaccgcgtgttccttaacaacgatctggtggccaccgga
+6879957/1
CCCFFFFFHHFDFIIEGG@FFHGIGIEHDHIGDEGHHCIFHHEIGIIGIE
@6351644/1
atggcctccatgccgagcaagactcccgtcagcgtcctccaggagttgct
+6351644/1
BB;DDFFFHHHHHJJIJJJJJIJJJJJJFIJJJJIJJJJJJJJIIFFHIJ
@654870/1
aggaaagaaaaaaatgtcaaaattttgcaaattatgtggcattttgacat
+654870/1
CC@DFFFFHHHHHJHIJJIJJJJJJJJJJIJJJJIJJJIJJJJJJJJIJJ
@3767081/1
gccacatcttgtgagccgccattctcttgg
+3767081/1
@<@DADADHHDDFB@EHIDEF7F?B<CG@<
@3767082/1
gccacatcttgtgagccgccattctcttggctagcttctttgacttgcca
+3767082/1
@<??DFFFHHFDHGIIIIIIGGHHGIIHIIHHEFHIIHHIIFHHHIGIIG
@3767083/1
gccacatcttgtgagccgccattctcttggctagcttctttgacttgcca
+3767083/1
@@@1DDFFHHHHBGHIJIIGJGGIIIHGIIIJH@EGICHIJBGHCGBHII
@3767084/1
gccacatcttgtgagccgccattctcttggctagcttctttgacttgcca
+3767084/1
@@@FDDDDDF<C?DF>BG>EGDCHGIIIHGIIICEGGHGI@D?F>FIIG@
@3767085/1
gccacatcttgtgagccgccattctcttggctagcttctttgacttgcca
+3767085/1
@@CADEFFHHHGHIIIJIIJIIIIEHIJGHGIJIIFGG?GH<BHGH9@F?
@3767086/1
gccacatcttgtgagccgccattctcttggctagcttctttgacttgcca
+3767086/1
B@CBDFFFHHGHHIJIJJJJIJJIJJJJJJJJIGIEIGIJJDGIJJIIJJ
@3767087/1
gccacatcttgtgagccgccattctcttggctagcttctttgacttgcca
+3767087/1
CC@FFFFFHHHDHIJJIIJJEHIJJJJJIIGIIIIJJIIJJIGHIIIIIE
@5872108/1
aatcaatcaatttgcctcgaaatctaaggttatattacttttatgaatcg
+5872108/1
B@:4ADEFHHHHHJJIJJJJJJJJJJJJJHIJJJJJIIJJJJJIJDBGIC
@3767510/1
gccaccaagaccagatgacttacggaacttagcttcacaattacttagag
+3767510/1
C@CFFFFFHHHHDGEHGGHHIJJJJJHIIIJJEIHIJIJJIHIIJIIJJG
@7898572/1
cggaaatctaccgacagagaggttatccttgggggaagaagccaaattgc
+7898572/1
CC@DDDFDFHDDAFGDDEF??FCGGIGIIIICHHIHGIIIIIIIIGGGII
@3767836/1
gccaccggaaccggaagatcgaagaaagacgccaaacattcggcagccaa
+3767836/1
CCCFFFFFHHHHFGFHGJIIIJIJJJIGGGIIIIJJJJIIJGIIHFDDFC
@7367801/1
ccactttctgtcccccaggggttcttgctcttgcagaggatgcggcg
+7367801/1
@CCFFFFFHFHHHIIIFHJIGCGCHGCHHJHDH<BFGHGJGDBHIFE
@7899996/1
cggaacaggcaaaactccgaaggaagccaagggctcggctgctcatcatg
+7899996/1
@@@FFFFFGGGHHJJJJJGHIFBHIHGEEHIJFGJJJIJJFICHI@HG@=
@1199700/1
caaaatcatgaccaaaaagtgaacagctatcgatacacagtcat
+1199700/1
8?@DDB?D4CF<?EGA;BG?<:A<<BFIE9?EGD@:C?@DGCB?
@2195814/1
cctatttaaattttgtaaatccacattttcggg
+2195814/1
=?==ADE<FHDFHIECBFHGIICH>DFHI@@D6
@2196073/1
cctcaaaaacgtatgacaaaactatagagaaaccagaattacaggaaatg
+2196073/1
CCCFFFFFHHHHHJJJJJJJJJJJJJJJJJJJJJJJJJJJIIJJJIJJJJ
@1692316/1
cagctttagtaactgtgagagcagtatgtgattatgtgtttgaaagctat
+1692316/1
@C@FFFDEHFHGHIGFHEAIIIIIEHGHCDHGIIGICEHIGIIDHIIAFE
@146961/1
aaaatgtcaaaattttgcaaattatgtggcattttgacatttatgtgaca
+146961/1
@C<DFFFDFHHHHIJJIDHGHIIIIJDHIJEHCHEGHIJIHIDGGCGDGE
@6357379/1
atggtcttgaagtaccctggattccttgatggctacagagatagaaatca
+6357379/1
@@C7=DEFGHHHFIJJJIJJIJJJJJIJIIJIJIGIJJJJJJHIJJJJIJ
@5316418/1
tttcggaatcagaaaaaatgtcggaactggcgaaatcaaacaacgta
+5316418/1
@B@1BDDDHHGGHJJJJIJJHHIGGGGGHIJGIGGGGGIGIJJIGCG
@3770260/1
gccagaccttcgttgtatttggggaatttcaggtatatgtagacggatga
+3770260/1
CCCAFFFFHHHHBHGCFHHIGGIICFHHIIIII?DFGGGGIFCHIIFEGD
@2199171/1
cctcaccttacaaaataaaatacggcaaagagaagaaaggccgatagaat
+2199171/1
B@@FFFFFHHHHHJJJJJJJJJJJJJIJJJJJIIIIJIJJIJJGIJJJJJ
@2199172/1
cctcaccttacaaaataaaatacggcaaagagaagaaaggccgatagaat
+2199172/1
BCCDDFFFGHHHHIIIIJIEHIIGGIGJIIICFHGGGEHIAGEEAFH4=C
@3241282/1
cttcaactggtgtaactttactttcttcgtgttttacttcaagcttcata
+3241282/1
B=BDFFFFHHHHHJJJJIJGIJJJJJJJJHIGIIJJIJJJJIJJJJJJII
@3241384/1
cttcaacttcgttcagttcttgcaggagatcgctagcgaacaatccttcg
+3241384/1
@CCDDFDDHDFFHECDEHEHIGIGIIIGGHIIIIIIFIIIIEGGHIIIGH
@4287903/1
gtcgaagatctctgtgagaagacagaagaatcgctagtcagaatttt
+4287903/1
@@@DFFDDFFDFDEEFBEEHGFHGEGHECHDHEHGIJHHIGGIIJIJ
@7902190/1
cggaagctatacaagtggtcgatattgttttacgttgtgctccttcacaa
+7902190/1
BCCDFFFFGHHGFHIFEGDIHIJJJJJJIIJJJIIIJJJJJJJJJJJIII
@2757735/1
ctcatagtgtcaccggaactcataacaatagattcgattatagagta
+2757735/1
?@C=DFFFDHHHHJJJJIIJJGIJIJIIJJIGIJIJGHIJGJIIIGH
@2757736/1
ctcatagtgtcacgggaactcataacaatagattcgattatagagta
+2757736/1
CCCFFFFBFFHCDHIIGIJJJJJJJJJJIJIGIJJJEIIJJJIIJJJ
@4288660/1
gtcgaagtctgcatgtccgttaacttcttgatacacctttgtcccgcaac
+4288660/1
BBBDFFFFHGGHHJJHIJGAGHIJIJJIJJIJJJIJJIJJJJIIJHG@FG
@5879018/1
aatctagccactcttatacgcagtggtctcaatcgcaacagacatctacg
+5879018/1
@?;DDDBDHHFAHIBHAEHEHE@<CD2CEDBFHGGDCHBFGIIIEHIIG@
@3771198/1
gccagatcgataaaaaaatatcgcaatattagaaattttcaaatattctt
+3771198/1
C@@FFFFFHBFHHIIAHIHIDGBBGIIIIIIEIIIIIGGHGHIIIIIIIG
@3771199/1
gccagatcgataaaaaaatatcgcaatattagaaattttcaaatattctt
+3771199/1
CCCFFFFFHHHHHJJJJJJJJJIJJJJJJIJJJJHHJJJIIJJJIJJIIH
@6886451/1
caatgtcaaagagaaggatagcaactaattttacaagctatactttgcat
+6886451/1
@@@DDDDDFHFBDEGIGIGJGEHGJIJJJJIIGIGGIGIIIEIJIJIJGI
@3241855/1
cttcaagatatatttttcaggggatcatgaagctcgcttttcaaattctc
+3241855/1
@@?:ADDFFHHGDIIJIEEGIGIHGHJIJJIIIGIJIGGEHGCHIDHIGI
@7373786/1
ccagaatctactagatgtcgatcatacttcagccagattaaattttctta
+7373786/1
@@@DDEFDHHGGBFHIECHGGEGIIGCHGGGFAGFFHIBHDEHIIIIIIE
@660775/1
aggacttcaactttgttcagttcttgcaggagatcgctagcgaacaatcc
+660775/1
@@@<DDDDHHFHFI@EEHGIEHIIGHIIIGGHGGGGICHGEGIIIIIIBF
@6886971/1
caatgttattctaaaaagaagactgctaaacgttaaattttaaaagcctc
+6886971/1
B@CDDEFFHHHHHJJIJIJJJJJJJJJJJIJIIJIJIJJJJJJJIIIJII
@7374576/1
ccagaattacaggaaatggataattataggattggatctatgactgtgta
+7374576/1
@@@DDFFFHHHHGHIIA<BAEHDHHIGIIGCHIGGIIIEIIIIGCEFIII
@6887587/1
caatgttttttcttcgatgtccacgtaggttacctcgaaggattgttcgc
+6887587/1
@@@DDDEFGHHDHJIGDBHIIIHHIGIIGIJIIJGIJGIJJJIIIHGIII
@1205627/1
caaaattaaatcaatatggcgactgagaggcaaacaaatgttattttatc
+1205627/1
CCCFFFFFHGHHHJJJJJIIJJJJJIJJJJJJJJJJJJJJJJJJJJJJJI
@1698088/1
caggaaccaagtttagaagatcttcgttgaagtctagctccagcgattga
+1698088/1
?@;;DDEFGGHFFHHIIIIIIIIGIIIIGGIIII@GGEEHIGFEFBFHID
@151444/1
aaaattcgttctacatatgaaacatgtcagttatatattcacctttatat
+151444/1
C@<DFFFFHHHHHJJIJIJJJJIIJJJJJJGHJGIJIIIIJIIIHIIIIJ
@151445/1
aaaattcgttctacatatgaaacatgtcagttatatattcacctttatat
+151445/1
CCCFFFFFHHHHHJJIJIJJJJJJIJIIIJIJJJJJIIIJJIIJJJIIJJ
@151628/1
aaaattctgactagagattcttctgtcttctcacagagatcttcgacaaa
+151628/1
@@<DDFFFGGHGGGJIIIIIGJJGEIIHCHICHGFHIIAEGIGIGHIBFH
@7905429/1
cggaatttcaacacatgacaagcgatgg
+7905429/1
@<@<DADDDBFDD?FE3A<EHEHGE=@G
@7905430/1
cggaatttcaacacatgacaagcgatggtgaactgcctttcgtgtggtag
+7905430/1
CCCFFFFFHHHGDIIJJIJJJJJIJIJJCGGIIGIIJIIJJJHIHIGGHG
@4809276/1
tccggccgagtgcatcatggtcatgttttgggactccatgtcgagctttt
+4809276/1
@C@AFFFFDDDHDIIJJIJICFHIJGIJIJIFHHIIIJIJJIIGI>GIEG
@1207925/1
caaaattcgttctacatatgaaacatgtcagttatatattcacctttata
+1207925/1
@@?7AD;DFDDH?GGI9FBBH<B<F?FD@HGIIIGGGIG<9?::??B<<?
@1207926/1
caaaattcgttctacatatgaaacatgtcagttatatattcacctttata
+1207926/1
@@@F=;DEGHFHHIGIEHGIIIJJJJJHIIJHGIJJJGIJIJJIGIIIJJ
@1207927/1
caaaattcgttctacatatgaaacatgtcagttatatattcacctttata
+1207927/1
@@CFFFFFHFHHHJJJJJJGIIJJIJJIGJIFHIJJJJJJJJJJJJJJJI
@1207928/1
caaaattcgttctacatatgaaacatgtcagttatatattcacctttata
+1207928/1
@CCDFFFFHFHHFIJJJIJJJJJJJJIHIIIJIIJIIIJJGIIJJIJJIJ
@1207929/1
caaaattcgttctacatatgaaacatgtcagttatatattcacctttata
+1207929/1
CCCFFFFFHHHHHJJIHIIJJJJJJJJIJJJJJJJJJJJJJJJJJJJJJI
@7378987/1
ccagatcgataaaaaaatatcgcaatattagaaattttcaaatattcttc
+7378987/1
CCCFFFFFHHHHHJJJJJJJJJIJJJJJJJJJJJJJJJJIJJJIJJJJJI
@2208920/1
cctctatactttgcatcaaataaatgctcccttttcacaatataataaat
+2208920/1
B@@=BDDFHHHHFIGIIIJJJJJJIIJJJJJJJJJJJJJJJJJJJJJJJJ
@154327/1
aaaatttcaaattgttcaggtaaaatcttgcttcatgattgaaaatttgc
+154327/1
@@@BDFFFHHHHHIHIJJJIIGIJIJJJJJJJIJHJJFIIJJJJJJIJJG
@154328/1
aaaatttcaaattgttcaggtaaaatcttgcttcatgattgaaaatttgc
+154328/1
@@CFFFFFHHHGGJIJJJJIIIJJJIJJJJIJJJJIIEIJIJIJJJJIJI
@5886261/1
aatggacacatgtaaaattgaaattaaagaagaggttaagaaagaaagtg
+5886261/1
CCCFFFFFHHHHHIJJJJJIJJJJJJJJJJJIIIJGHIIJJJJJJJJJDH
@1209914/1
caaaatttaaatagggaatatgaaagatttaaaatccaggacagtatcca
+1209914/1
CC@DFFFFFHFHHIJJEGGGJIGHIIFHHIIJICGGFHIEGGHGHGIJJF
@4295633/1
gtcgatgttgccagaacgtaagatatcctaaactcacttttttccgaaaa
+4295633/1
@@@D=D;BFHA?FGFGIEHEHI@9<F@F?FH@?F??DCFHCIEBGF@?@;
@4295634/1
gtcgatgttgccagaacgtaagatatcctaaactcacttttttccgaaaa
+4295634/1
CCCFFFFFHHHHGIJIJJIHJJJJJJJJJJJJJJJJJJJJJJJJJIIJJJ
@4296680/1
gtcgcaaaatacccgtagaaacgaatcatctca
+4296680/1
BB@ADDFFHHHFDHHHIHIHEGHIF;1:41:?0
@7386397/1
ccagctccgacgtactatgcccatttagctgcggccagaggcaaagtcta
+7386397/1
@@@?DFFFHGHHHIJJJJIIJJIJJJGHJIJJJIIJJIIEGIEGEHDEGG
@6373139/1
attaaagctgttagaagaggacggcatttatgatccaaaagaaattccca
+6373139/1
CCCFFFFFHHHHHJJJJIJJJJJJJJJJIJJJJJJJJJJJJIJJJJGIII
@2215300/1
cctgatccacgtataaagctcctataaacgcctcaagcagatctgctcgg
+2215300/1
1:14=BDDDDD<22<CC@E@DCFBCFEECEIEDIIEDCBD@@B<DDBDD<
@671459/1
agggctcggctgctcatcatgccctcgagt
+671459/1
@@<DDFFFHDHGDGGDGCEHGJJG3C@:?0
@1211745/1
caaaattttgcaaattatgtggcattttgacatttatgtgacataatttg
+1211745/1
?@1BBDDDDF<DHIIGDFHIGIIIHGHHHDDCHHGBFGIEGFGGHFGIGG
@672739/1
agggtaacaatctgccttctacatttgcgagtgacgaagagttggccact
+672739/1
@@7BADFFHHGHDGJIJIIIJJIIGJGIIJICFHGGIGIIJCIIFIHIII
@5888973/1
aatgtcgcaaattatgtcacataaatgtcaaaatgccacataatttgcaa
+5888973/1
@BBDFFFFFHHHHIJGGIIJIJJIIJJIIJJIJJJJJJJJJJJJJJJJJJ
@2218048/1
cctgcgcacacgcatttttaaatttaaaaatttattcaagtcaaaaataa
+2218048/1
B@1ADDFFHHHHHJJJJJJJJJJJJJJJJGHIJJJIJIIIIJJJIJJJII
@1708864/1
caggagttgctgagccgtcgcggcatcactcccaaatacgaactggtcca
+1708864/1
@8?ADFDDHHHGHIJJIFGIIJJJIJIIJIHHJEHIJJJIJJJHEE?EDF
@1213845/1
caaacacacatagtacctctccacaaaaagggaaataaacaaggatgtaa
+1213845/1
CC@FFFFFGHHGHGHIJIJJJJJJJJJJJJJDIIJJIIIJIHIJIJGHIG
@4821864/1
tcgaaaactcaattggcgcacattcagcaggttttttaacagtttgaaaa
+4821864/1
@CC1DDFFHHHHHIAHIGIGGHIIIIGIIGGGGIIIIIEHGGIIIGIIGI
@5889397/1
aatgtgttcaagcgaaaaatgtcaataagacttctcctcaaacactgt
+5889397/1
???D:B222ACB:CBA>DE;EEEED>EE?EE@BBDDD93?DDCDDE<D
@5889581/1
aatgttcgattcggtttcttgctgtttgccgaaacgagacattatatt
+5889581/1
??@DADBD?FHBCFIGE:<FEEHCHGG@HHGGEGA;?@FECDB@<FBB
@2771814/1
ctccaaaccttgcaaattttcaatcatgaagcaagattttacctgaacaa
+2771814/1
@CCFFFD?FHGHGJICHIHIGHDH>BHHJHIEHGGGEFGGHICGBFHHIH
@676224/1
aggtatttgtggtatctgtcgatgttgccagaacgtaagatatcctaaac
+676224/1
@CCFFFFFHHHHHIJIJJIIJJJJJIIJJJJJJIJIIJJJIJJIJJJJJI
@3779875/1
gccatctgcgggacatgcacatctcttggagccagccaatgggattgccc
+3779875/1
C@@FFFFFHHGG>EGEHIIJHGIIGIJJIBGFHICGIDEHIJIDAHIJJJ
@2773056/1
ctccaaatcttcgatgatctcctgtctgggtggttgcaatctccagc
+2773056/1
@@??DDDDHHHFHIIIIIIIIIIIHGIIII?FG@GGIIIIIIIIIII
@4822847/1
tcgaaatcaataactcgataaaaattgttcccttttgagctattgcgata
+4822847/1
?8?DDFFDHHHHHJJIJGJJIJJIIJJIIJGHJJIIJJJIJJIIJIIIED
@7912048/1
cggagaatcacaaaactcatgatacttttcaaattttcttttaaatttca
+7912048/1
B@@BFFFFHHHHHGHHEHJJJJJIIJJJIJJJJJJJJJJJJJJJBGIIJJ
@4300998/1
gtcggatcttcagctagatcggataatcctatacttgtacctattgaatt
+4300998/1
CCCDFFDDHGHHHIIJIJJJJJHJJJJJJJIJJJJIJGHJJJJJIIJJFI
@3782251/1
gccatttaaaatcttcagacaaattcgattttcctaatctgagagcctca
+3782251/1
CC@FFFFFGAFHHJJIJJJJIGIGIEGHIIEHIGHJJJJJFIDIHHDGGB
@4301319/1
gtcggcaagaagttggccgatttgcagactctcagcttcaacgccaagga
+4301319/1
@@?7DDDDHFHDFHIIIIIIIIIIIIIIIIIGIG9FGHIIII?DGIIEGI
@4301320/1
gtcggcaagaagttggccgatttgcagactctcagcttcaacgccaagga
+4301320/1
@@@=DDDFDHHGAEDFEBHIII?EFEFGFFFFFIIIIIIIII7?AFGHII
@4824634/1
tcgacagataccacaaatacctaaaccttcccactaaagttaaccagaca
+4824634/1
@C@DFFFFHHHGHJJJIIJJJJJJIJJJJJJJJJJIJIGGGIJJIJJJJJ
@680590/1
agtaactctaactctccttccatcagccaatttttctggtttgccgaatt
+680590/1
?@@:BDDDFFF:CBCGFFIFIIIIIFECC9CHEGFEFFFIIIIIEGGEFI
@4825713/1
tcgactttcacttcattctatcggcctttcttctc
+4825713/1
@@@?ABDDD?CBF?4AFEBDHG;FAG1CH<EH@<?
@4825922/1
tcgagacatattcttcggagaatcacaaaactcatgatacttttcaaatt
+4825922/1
@@@;DDDDHHHHH?C@BHEGHICHIEHGIIIEIIIGIEHHGGIIIIIIII
@5893230/1
aattaataccatcgttggcatttgacattgtcaaagcttgtaataacacg
+5893230/1
??@4ABBDFHHFHGFH@FABBFHAED>EBHEBFBCCH<D;:9C?D<B@?@
@1221599/1
caaaccgggaaaagtattatgagaatatgaaatttaaaagaaaatttgaa
+1221599/1
CCCDDFDDDHHDFE?EFHGDCGHFGEHI@?CGHIEGBHIICDCFGICHGH
@1222602/1
caaaccttgcaaattttcaatcatgaagcaagattttacctgaacaattt
+1222602/1
@;:ADDDDHHHHHIIIIIIIIIIIIIIIIIIIIIIIIIIIIIFIIIIIII
@1222603/1
caaaccttgcaaattttcaatcatgaagcaagattttacctgaacaattt
+1222603/1
CCCFFFFFHHHHHJJJJJJJJJJJJJJJJIIJJJJJJJJJJJJJIIIJJJ
@4828964/1
tcgcaatagctcaaaagggaacaatttttatcgagtt
+4828964/1
@@<A7DDBDB<D?GIIBEG;F;;F<EHII3C?31?9?
@7396721/1
ccaggagttgctgagccgtcgcggcatcactccc
+7396721/1
@@8ADBDAFFFFFFDGGIFGGE@>:0?D@B=8BG
@6899507/1
caatttgcctcgaaatctaaggttatattacttttatgaatcgtgataac
+6899507/1
@CCDDFDFHHHHFHIGEGGIIJAHFEEIJJGHJJJIGEDHHIICF9B<F9
@7399302/1
ccaggcttgaacgaagttgtggagagatttataagactacaagaagagag
+7399302/1
@C@DFFFFGHHFHEAF?EH4?DHC>FFHEB@FGGICBFGGIFIEIGEGGI
@689912/1
agtcatctggtcttggtggcctcctatcagcgcacacgattgtccatttg
+689912/1
@@CFFFFFHGGHFIGIFHGGAHHIEGHIJJJIJIGJIGIHGFFHGIJEEG
@1225690/1
caaactccaccacaggaacctcaagcttggggtaaaccgcaagtttcaca
+1225690/1
CCCFFFFFHHHHHJJJJJJJJJJJIIJJIJJJGFIJJJJJJBHCGIIJIJ
@4830929/1
tcgcgcgtaaagtgaccaaagcaaagacgcaataagtgatacaagaaaat
+4830929/1
CC@FFFFDHHHHFHIJJGJJJIJJJJJIJJJJJJIJGGIJIJJJJJJJJJ
@690479/1
agtcccacaaagtttcacagttccacaaaacgctgaaaaattccgtcggc
+690479/1
@<?:BDDDFHHHFIIIIIIIIIIIIIIIIIIIIIFIIIGIIIIGIGHHGG
@1721215/1
caggggatcatgaagctcgcttttcaaattctcgtgacttttctc
+1721215/1
@@?1D@DAFAFBHAHFEGHHECHEEEF@GGGGHCDBBFGI@DGBH
@693987/1
agtgatgtttgtttcagaacaaaccgggaaaagtattatgagaatatgaa
+693987/1
BCC1DDFDHHHFHJJJJJJJJJJJJJJJIJJJJ:DGIJJJIJIJJJJJJJ
@6901826/1
caatttttatcgagttattgatttcgaggaataatacgaacttccat
+6901826/1
@@@?DDFFDHHHAGCGGGHGHIIJEHEHIGGIJJJJJJIIJJJIJJJ
@6901827/1
caatttttatcgagttattgatttcgaggaataatacgaacttccat
+6901827/1
CCCFFFFFFDHFFGDGGGHCHGHGGGGIIJIIIGJJJIJJJJJJJJJ
@4832023/1
tcgcttttcaaattctcgtgacttttctcccctgtttgttcttaaataaa
+4832023/1
@@@1ADDDFFFFFIIEFIFIFE<FHIFDHHGI;1:<D;CD<BG?BF9?GF
@4832024/1
tcgcttttcaaattctcgtgacttttctcccctgtttgttcttaaataaa
+4832024/1
CCCFFFFFHHGHHJGIJIEGCGIIIJ@D<EGHE7?GH@CGBHH@DH@FHI
@4832060/1
tcggaaaaaagtgagtttaggatatcttacgttctggcaacatcgac
+4832060/1
CCCDFFDFHHHCFGIGGIHJIJJIJJJJJJJGAFEHIIJEHIJIIJJ
@4832084/1
tcggaaaataacacgaattctaaaaaggaatgggtcatgaaccccaacgg
+4832084/1
@C;DDFFFGHHHHGIGIJJGEGHIJGGEGHHII>DFCE@HIJJJBHGIE;
@7401936/1
ccaggttgttgctgtgaaacttgcggtttaccccaagcttgaggttcctg
+7401936/1
@C<DFDEFHHGHHGHIIIIIIIIGIIIIIIIIIIEGIIIIIIIIFGGGHE
@3790080/1
gccctattgaaaaccttgtagtggattcctaatattttttagtgaacctc
+3790080/1
?@;BDDDDHBHHFII<DHGGGAFGA@HC<4CEFEGIGGIECHAEHGGECF
@3790081/1
gccctattgaaaaccttgtagtggattcctaatattttttagtgaacctc
+3790081/1
@C;DDFFFHHHHHIJHIGFIIIJICHIJJJIJJJJJJJJJJJHIJIIJJJ
@6393241/1
attacctctaaagctatctactcgttatataatcatcattcaaacattga
+6393241/1
=@14=BDDDHFHDHFHIGHIIIIG<FGIIICHEHEGHIIIE<BFFHIIEG
@5338349/1
tttgacttgaataaatttttaaatttaaaaatgcgtgtgtgcaggtatat
+5338349/1
BB=BDFFFGHHGHJIJJJJJIIJIJCHIJJJJJJGIEEHHGIGGIBDFGG
@695728/1
agtgtattacctctaaagctatctactcgttatataatcatcattcaaac
+695728/1
@@BDDFFFHHHGHJJJJIJJJJJIJJJJJGIIJJJJJJJJJJIJJJJJJJ
@1723749/1
caggtaaacagttgtacagtagaggataaaccaattgagcacacttttac
+1723749/1
?@@D??:BDF;:AF:<:<<F?AC?;F3A9C?;ECFG@?<CFGED@@B:DB
@4832296/1
tcggaacataaaagcacggtggcaaccaattatcgtgaggatcaaatttt
+4832296/1
B@CADDFFHHHHHJJIIJJIGJJJJJJJIJJJJJJIIJJJJJJJJJJJJJ
@171003/1
aaacacgctgagaaagctatggttgagtgaaaaaggtgggaaatgttgac
+171003/1
C@CFFFFFGHGGHJJGEHIJJJGIJ?FFEDHIEA<F@FGHEHFGGFI@GI
@5339096/1
tttgaggtctgggaaataaaggccttcttggtcccttccccctacatttt
+5339096/1
@==DDFFDHHHHHGIJIJJJJJJJJIJJJJIGIIJJJJJJJJJJJGIJIJ
@2233189/1
cctgtttgttcttaaataaagtgtactttattgaaaaattagtaaaacat
+2233189/1
?@@D=BA:DD<CD<AFBDEH>A@HGDH:FHEAHGHIIIIICHHIEIIGC@
@1725537/1
caggtatatttatcacatcattcgtcgtgtacc
+1725537/1
@C@FDDBFHGHHHIIGGIHIHHIEHGEG@<9?E
@1725538/1
caggtatatttatcacatcattcgtcgtgtaccacatctcggatcttgct
+1725538/1
BCCFDFFFHHHHHJJJJJJJJJJJJJJIJHIJIHJJJJJJJJGJJJJJJJ
@7920347/1
cggagttttgcctgttccgtagcagacggccactggcaaagtggatagct
+7920347/1
@@C@DDDBHHBHFEIIII<:AECHHIIIFGGAG@FHIIIII?DBBDFGGB
@7920348/1
cggagttttgcctgttccgtagcagacggccactggcaaagtggatagct
+7920348/1
BCC?FDFFHHHHHIGHIJGHIJJJJJIJJIIAHHJJJJJJJBFHGHIIFI
@2234401/1
ccttaatcagctacaacagtcaacatttcccacctttttcactcaaccat
+2234401/1
@@CFDEFFDFFHHGHJJIIJEHIIJGIJIJIHJIJJJJEHGHGHIJJIII
@2234402/1
ccttaatcagctacaacagtcaacatttcccacctttttcactcaaccat
+2234402/1
@C@FBDDBHHDFDFFGEEDCFHIIGIIIIIIEIHGIIIIDHIIIIHIIIG
@2234403/1
ccttaatcagctacaacagtcaacatttcccacctttttcactcaaccat
+2234403/1
C<@FFFFFHHHHHJIJJJJHHIIIIJJJJJJJJJJJJIJJJJJJIJJJJI
@2234404/1
ccttaatcagctacaacagtcaacatttcccacctttttcactcaaccat
+2234404/1
C@@FFFEDHFBFAFGIIIGHHIIIJJJGIJJGJJJJIJJIIGIJJIJJJI
@1234754/1
caaagacgcaataagtgatacaagaaaatatacagactaaagaaacgctc
+1234754/1
CCCFFFFFHHHHHJJFGIGIJJIJJJJJJJJIJJJIJJJJJJJJIJIJEI
@4835408/1
tcgggactgaaagacactaagattaccaagttgggcaaccagcagtccca
+4835408/1
@@@AD:DDDBFH?A@;C?CGCDBHFGHBFEEGEII?BGDE;BDGCBDHIA
@1235623/1
caaagagaagaaaggccgatagaatgaagtgaaagtcgaacgttcttctg
+1235623/1
CCCFFFFBH?HHHFGIJGAHHGCCGEHIJDDGE@F::DHHC68DGBBGBF
@5901875/1
aattcgttctacatatgaaacatgtcagttatatattcacctttatatgt
+5901875/1
B@CADDFFHHHHHIJJJJJJJJJJHJJJGIJJJJJJJJJJJJJJJJJJJI
@704188/1
ataaaaatttatagttttttgcatttttattcggcttattgtaatattcc
+704188/1
@?@DD?3BDFF?BGAEFGGGGB9?DFGI;CGF3CFDDDBFEFF>BBFABG
@5902695/1
aattgaagttcttttatgagtctaataaaggtcaaaaaccccaaagaatt
+5902695/1
?@@ADDDFFFFFFGICHEIEHHHGEIIIIIGIGIJIIIJJIGIIJIIIHH
@7923264/1
cggatcttgctactaatattcgattcgataggtgctttgtctggttaact
+7923264/1
@@@;BADD<CCBDA>F<C?F:A<CHDDABBEG1CDDGIBCDEFF?F9BDG
@175997/1
aaacatgataagatatgctgcaacctctactacagtacgcaagaata
+175997/1
@C@DFFFDHHHGDHIIIFHGHIHGIIJJIGIHGFCIIEIJIAADBFI
@707336/1
ataaaatataataaaaatttatagttttttgcatttttattcggcttatt
+707336/1
CCCFFDFFHDFF?CECEFIIIGHGHIIJJJJEIJHGIGGIIIDADEIHED
@707337/1
ataaaatataataaaaatttatagtttttttgcatttttattcggcttat
+707337/1
CCCFFFFFHHHHHJJJJJJIJJJJJJJJJJJIJIJJJJJJJJJJHIJJJI
@4839006/1
tcgtcgtgtaccacatctcggatcttgctactaatattcgattcgatagg
+4839006/1
@@@ABDDDFHHHGCBB@BHGH@FFHGCHIHIGIIGFGIGHI>FHHFGHEI
@3262885/1
cttcattctatcggcctttcttctc
+3262885/1
1:?DD:A;CFAF1@@FEFB4B><<?
@176177/1
aaacatgtcagttatatattcacctttatatatgtcacattttgtggttc
+176177/1
CCCFFFFFHHHHHJJJIIIIJIJJJIIJJJJJJJJJJJJJJIJIJIJIIJ
@1729625/1
caggttgttgttgtggaggagcagtttgctgttgtctagctccagg
+1729625/1
@@@FBDFDFFFDFEGIHGIAGHGHGIIGEGGHIEHGIEEGHEH3BF
@5347125/1
tttggaaacaaaagtaacagaaaaattgcaaacattaacgattcgggaaa
+5347125/1
B@@DFEFFHHDHGHCHIIIJJJJJJJICHHIJIFCHGIJIIJJIGHF@DH
@7927316/1
cggcaacaaaaagtgataatggatacaaatttgactactgtatagctttc
+7927316/1
??11DDDFFFHHD<AAGFHHECEDHEEHGGGH9CHEHHGDFF<G>>DHGB
@7927317/1
cggcaacaaaaagtgataatggatacaaatttgactactgtatagctttc
+7927317/1
@?1;DDDEHHFHHAH@DBHIIGGHIIIIIGIIEHIIIIGD?FHGEEGHID
@7927318/1
cggcaacaaaaagtgataatggatacaaatttgactactgtatagctttc
+7927318/1
@CCDDFDFHGHHGAFGAGIGGII>HFHIJIIJIIGIEHIIDHIIIGGHID
@7927319/1
cggcaacaaaaagtgataatggatacaatttgactactgtatagctttct
+7927319/1
BCC?FFFFHHHHHFGIIIJJJJJJJJJJIJJJIJIJJJJHHJJIJJJJJJ
@3795801/1
gccgagcccttggcttccttcggagttttgcctgttccgtagcagacggc
+3795801/1
CCCFFFFFHHHHHJJJJJGIJJJHIFHIIIJJIJJJJJGHHIJJJJJJJI
@6909621/1
cacaaagtttcacagttccacaaaacgctgaaaaattccgtcggcaagaa
+6909621/1
C@CFFFFDHHHHHIJHIJJJJJJJIJJJJJJJJJJJJJJJJJFIIJJIJI
@3796170/1
gccgagtgcatcatggtcatgttttgg
+3796170/1
@@@DD?DD?BC<A<A<:AACHA<AFFA
@4318782/1
gtctgattggcttgttcgggcgttacttttccgaccaagagatccagcaa
+4318782/1
?@@=BDDDFFFFF1<C?;FG?E:?@BDGII<F;6DF6@;=@C@EE>>A?A
@2795639/1
ctccatagttcttacatccttgtttatttccctttttgtgg
+2795639/1
BC@FDDFFHHFHHJGGIJJJJJIHGHIHJDHHAGHIH?EFG
@2795640/1
ctccatagttcttacatccttgtttatttccctttttgtggag
+2795640/1
@C@FDFFDHHFHHEGGIFHIJEACG?AEH:CBEHIIJ>@;;3C
@1242763/1
caaagcacctatcgaatcgaatattagtagcaagatccgagatgtggtac
+1242763/1
@C@FFFFFHDHFHJJJEIGEHEHDHDE?FGAHIIHGBBGHIGII@FF??8
@6405743/1
attataatcatcaatattatctatcgatactgaatgtaattttttatata
+6405743/1
=BBDDDDDFHHHFIIIIIJJJJIJJJIJIGJJGEHI?CHFHIJIJJJIIJ
@3265753/1
cttccagcctcgaatggccgattgataaaatccgtgatacatttccatgc
+3265753/1
?@:BDFFFHHHHDIBHIDGIGGIHEGGJJJIHGIFFEGIJGJJJIJIJBI
@1244169/1
caaagcgcaacctgtgatagagtttatgtgcgaagtcctggacattcgag
+1244169/1
CC@FFFFFHHHHHJGIJJJHJJHIJJJJIIJJJJIHHIIJJIIJJJJIGJ
@714224/1
ataaagtatgtctagaacgattttacctttgcgcgaaaagtgaccacaag
+714224/1
@C@DDEDDHGFHGJIJJIGIIJJJIJHHIJGIGIIJIJEGFEGEGHJIJJ
@6913681/1
cacaaattagtacaactcctccaaaccttgcaaattttcaatcatgaagc
+6913681/1
@@@FBDEFDHFHGIIIIIIIIGIIIIIIIIIIIGIIIIIIIGIIIIIIII
@3266760/1
cttccatcaaaggctggatatctttttgggtaatgttgctgcctaaagag
+3266760/1
B1=DDFFFHHGHHIJJJIIIIJJIJIJIIIHHIIJIGGIJIIJJJIEIIJ
@6407929/1
attatattgtgaaaagggagcatttatttgatgcaaagtatagaggttgt
+6407929/1
@@?DDFFFGHHFGJJIIIEFGIJJJJJJJJGIIJJJFHDFGHIGIJGHIH
@6407930/1
attatattgtgaaaagggagcatttatttgatgcaaagtatagaggttgt
+6407930/1
@CCFFFFFHHHGHJJJJJIIJJJJJJJJJJJJJJJJIIDFIIJJJJHIJG
@5908825/1
aatttctaatattgcgatatttttttatcgatctggcttcaatgtttgaa
+5908825/1
@@@DDDFFHHHHHJIIJIJJJJJJJJIJIDGEGGIGIIJJEHCGFHHIJI
@4321996/1
gtcttatcgatgcattgaaacgcaaactgacgtttactcttctaatgtca
+4321996/1
@@<DDDDDFFF?FFIIIIIIFFIIIFFGEFID;BGEIIIFFIIFFIBDDF
@5909163/1
aatttcttctccttgaagctcttgatcgaatggtttccgtatagtcgcaa
+5909163/1
???:BBDDD?D<?@HFEDCGFAEB>DC88AF9@1CFFFG1:BDBBFHAFH
@181411/1
aaaccattatgttttactaatttttcaataaagtacactttatttaagaa
+181411/1
BC@FFFFFHGHHHIJIJJJJIJJJJJJJJJIIIFHGG@GIJIJJJJGGHE
@4845669/1
tctactcgttatataatcatcattcaaacattgaagccagatcgataaaa
+4845669/1
@@@?;ADDFHBFDHFIFGGGIIIIIIIAFEHHGEIGGHIGEHIIIIEIGG
@182346/1
aaaccgggaaaagtattatgagaatatgaaatttaa
+182346/1
@@@;A1@D0CFFBA4CBE99<<?BGCEF4?FGE<F<
@4848520/1
tctatactttgcatcaaataaatgctcccttttcacaatataataaatac
+4848520/1
:;?:4AB:CD<4CBD>EECBBFE?EDEEIDDIE4C9CEEEIDCDDFFFIE
@5912741/1
aatttttgtcgagtcaaaagcgaagaatatttgaaaatttctaatattgc
+5912741/1
?@=DDEFFFHHHHFGGIJJGGHII<EH9?CFI<?FHI@GIGE@IADDG<B
@6920370/1
cacaagacccccagccccaacaaggaggtaaaaagaagaaacaaaaacaa
+6920370/1
CC@FFFFFHHHHGJJJJJJJJJJJJJJJBFHIJJJJJJJJJJIJJJJJIJ
@6920371/1
cacaagacccccagccccaacaaggaggtaaaaagaagaaacaaaaacaa
+6920371/1
CC@FFFFFHHHHHJJJJJJJJJIJIHHIFGHGIIJJIIJIJIJGJIJJII
@183368/1
aaacctttaaagatgcgaataatagagaaattaccatccaacggtatttt
+183368/1
CC@FFFFFHHHHHJIJJJJJJJJJJJJJJJJIJJJJJJJJJJJJDGIJJI
@6920664/1
cacaagatgtggcaatccttgcaggatttacccgtggagggtaacaatct
+6920664/1
<@@DDDDDDAACDFGHGIBIEGIIIGIFGHEHIEIGIIIBGHGIGIDACG
@6920751/1
cacaagcaatgtcaaagagaaggatagcaactaattttacaagctatact
+6920751/1
@<@DDEFEDHHFFGGIIEG@GEHEDFH@DDCEHEGEHIIIJJJIJIJIIJ
@6920752/1
cacaagcaatgtcaaagagaaggatagcaactaattttacaagctatact
+6920752/1
CCCFFFFFHHHHHIJJJHIDGIIGJEHGJIIIIGGIJIJJIEIJJIIJIJ
@3270562/1
cttccggttccggtggccaccagatcgttgttaaggaacacgcggtagcg
+3270562/1
=11BDDFDHHHHH<FHHIEHIGGIHIJIIIGIJIJJJJIJJIIJJ:BHHF
@3270563/1
cttccggttccggtggccaccagatcgttgttaaggaacacgcggtagcg
+3270563/1
@@@=DDDDHHHFHGGIGIGGGGHGGGIIJGHHIJJIIIGGIHIII:AEEF
@6414819/1
attatttttgacttgaataaatttttaaatttaaaaatgcgtgtgtgcag
+6414819/1
B@BDDFFFHHHGHJJJJJJJJIJJJIJJIIJJJJEGFGIIJGIGGHJJIG
@4328412/1
gtgaaaaaggtgggaaatgttgactgttgtagctgattaaggggtgtatt
+4328412/1
@@?DFDDDF?H<AHGGDBFDHCGFHG9CD;EF>FCGFGG493B@8DFGAH
@4328413/1
gtgaaaaaggtgggaaatgttgactgttgtagctgattaaggggtgtatt
+4328413/1
@BC=DFFFGHFDHIGIJIJIIJGIJJIIIHFIJJJGIIFIIJJJ?F?CGG
@722271/1
ataaatttgaaagacacattggttacaagtttgcagaccgttcatattta
+722271/1
CC@DFFFFHHHHHIIJJJJJJJHJJJJJJIJJJJJJJHIJIJJJJJJJJJ
@2249809/1
cgaaaactcaattggcgcacattca
+2249809/1
::?:==?DDFF??3:C@@EB:<<EC
@2249810/1
cgaaaactcaattggcgcacattcagcaggttttttaacagtttgaaaac
+2249810/1
@@@FFFFDFBHFHGIGGEDGBGHEIGIGEGCFHIJJGHFHGBFHEHGHHE
@2249811/1
cgaaaactcaattggcgcacattcagcaggttttttaacagtttgaaaac
+2249811/1
@C@DFFDDFHHFHGIGFB:F@HHIIIGIIIFHIIIIGIIGIGHIIGIIII
@2249812/1
cgaaaactcaattggcgcacattcagcaggttttttaacagtttgaaaac
+2249812/1
CCCFFFFFHFHHHJJJGGBGHIJJJJJIJJDHHJJJJJGIJGIIIJJJJJ
@2249813/1
cgaaaactcaattggcgcacattcagcaggtttttttaacagtttgaaaa
+2249813/1
@@7DDFBBFAFAFBHFAEA@CFHIGEIDEF1?FEFHIAHGEGCFHAGIII
@185397/1
aaacgatattctacaggatttattattagagtgtcctcgtgaggaagagg
+185397/1
CCCFFDFFHHHHHJJJJIIJJJJJJJIIJJJHHIGJJGIGGIJJIHIJJJ
@5915781/1
acaaaactgaagctcagagcagctccgatagttcggacgcggatataacc
+5915781/1
<@@FFFFFDHHHFIHGIIJIJEIIGIBHH@DHGHF@@?FGE@:BBCEFEE
@5916297/1
acaaaataaaatacggcaaagagaagaaaggccgatagaatgaag
+5916297/1
@@@;D?DDHFHGGEGHGGIDGHHIGHGEDHDC9@@GIIG@EHG<<
@3271946/1
cttcctcaagcgctggtaacgctttatcgggttctgctaagtggtaagta
+3271946/1
CCCFFFFFHHGFHIJJHIJIJFJJJGIIJJJJJIJJIJIGIIIJEHIGCF
@188528/1
aaacgtcagtttgcgtttcaatgcatcgataagacgaatggtaaagctgc
+188528/1
CCCFFFFDHHHHFGGEHIEGHHHIGIJIHJIJJFHJJJHIIFHEHIIIJI
@3805978/1
gccgtgtgcccttgagaaatttgctgcctcaaaaacgtatgacaaaacta
+3805978/1
@@@ADDABCFF8D:::<EGFHI>9?BAEBD:FGIIEE?DF@@DFFEIEFF
@188829/1
aaacgttaaattttaaaagcctcttaaatttaaccgaaatatagaataca
+188829/1
B@@DDFFFHHGHHJJJJJJIJIJJJJJJJJJJJJIIIIGHIIIIJHIGJJ
@2252106/1
cgaaaagtgaccacaagcaatgtcaaagagaaggatagcaactaatttta
+2252106/1
BC@FBFFBHGHHHJJJJIIJJJIJJJJIGIGIJJIIIJJIJIJJDIJJJJ
@725740/1
ataacattgacattctataaagacgttagagaggttcactaaaaaatatt
+725740/1
CCCFFFFFHHGHGJJJJJJJJJJJJIJIIJJGIGFHIJIIFIJJJJJIJI
@189821/1
aaactaaaggatttctcaacttgtttccgtgagttgctgaacaaatttga
+189821/1
C@CFFFFFHHGHHJJJJIJJIJJJJJJJJHIIJJJJIJJJJJJJJJJJJI
@7424766/1
ccatgatgcactcggccggaccgattcagcccccaccaagggaagggggc
+7424766/1
?@84ADFFHHHGHJJJJIJGIJIEIIJJIJJJJJEHJIJFGHHFDFDDDB
@1253637/1
caaagtgatgggcaatcccattggctggctccaagagatgtgcatgtccc
+1253637/1
CCCFFBDFHHFHHGGIIJJGIIJJIJJIGGCGCDHGGGGHFEHEGIDGII
@3275921/1
cttcgagagcttcttcgagaccgtacaaggagacttgagctacccatttg
+3275921/1
CCCFFFFFHHHHHJJJJIIJJJJHGJJJJJJJJJJJJJJJJIJJJJJJJJ
@5362196/1
tttgtggaatagccaataacatctttaagttcttctactgtggcgacttt
+5362196/1
:?:44ABDBBBAFGFIIFIEIIGIIII@GIIIGEHGIGGGIFH@GIFEEF
@4332579/1
gtgaaagtcgaacgttcttctgggcttttcctgcttttttagcagcttta
+4332579/1
@@@B=DF?CHFFHIBFGHGEGEHH?EHIIGHB>FFHIIIIGC@DHIIIIC
@727894/1
ataactgacatgtttcatatgtagaacgaattttgtgcatacaaaaatag
+727894/1
;;7:B:??<D::ACCA>EE:?CD?E<<E:8ACE99C@DADC@@DEDDCDD
@727895/1
ataactgacatgtttcatatgtagaacgaattttgtgcatacaaaaatag
+727895/1
CCCFFFFFGFFHHJJIEHJJJHGJJIJIIHIJJIIJJJIJJJJIJJJIFH
@6419797/1
attcacctttatatatgtcacattttgtggttctttaacgaaatgtcaag
+6419797/1
?@@DD2=DFHHGGJIIJIFHIGIJIJIFGIJJIIAB@FG;?FECGBGI@D
@6929265/1
cacacacgcatttttaaatttaaaaatttattcaag
+6929265/1
;:?DDDD68DADFBHHD>3?CFHAC?EG4E>DFCHI
@6929266/1
cacacacgcatttttaaatttaaaaatttattcaagtcaaaaataatatg
+6929266/1
C@CDFFFFHDHHHJJJJJJJJJJJJHIGHIFGIJHIJGIHFEHGEGICGG
@6930117/1
cacacatagtacctctccacaaaaagggaaataaacaaggatgtaagaac
+6930117/1
CCCDFFFFHHHHHJJJJJJJJJJJIJJJIJJJJIJJIJJJJJIIJJIIIJ
@5923079/1
acaagatgtggcaatccttgcaggatttacccgtggagggtaacaatctg
+5923079/1
CC@FFFFFFHHHHJIJJHHJIIGIIFGIHGIJJEDFHGIIBBGHIIAHHB
@6930693/1
cacacatgttacataaatgtcaaaatttgacataatttgtggacataaag
+6930693/1
CCCFFFFFHHHHHJIJIIIJJJIIIJHJJIJIJJIJJJJGHIJGIIJIII
@3279399/1
cttcgcttttgactcgacaaaaatttaaacacattgcattattgatttcg
+3279399/1
CCCDFFFFHHHHGJJIIJJIJJJJJJJJJJJJJJJJJIJJIIJJIJJIJJ
@3279400/1
cttcgcttttgactcgacaaaaatttaaacacattgcattattgatttcg
+3279400/1
CCCFFFFFHHGHHGIHIGGGIJIIIIIJJIJJIJJJJJJIJJJJJJJJIJ
@2809104/1
ctcccttttcacaatataataaatacatatcatatcatcggggcactata
+2809104/1
@@@BDFFFHBHAFFBBHGIIGGIIIHHIIIBGIIIIIIIIIIIIIIIIIG
@2809105/1
ctcccttttcacaatataataaatacatatcatatcatcggggcactata
+2809105/1
@@@FFDDFHGBDFHBFEFIEHIJGIJJIIJIIIJIJJJJJJJJEEHDGHG
@3279802/1
cttcggagaatcacaaaactcatgatacttttcaaattttcttttaaatt
+3279802/1
=@1=BDDFFHHHHIIJJJJJJJJJIJJJJJJJJJJJJJJJJJJJJJIDHI
@3279803/1
cttcggagaatcacaaaactcatgatacttttcaaattttcttttaaatt
+3279803/1
??=DDD??@DFHFGB@ACAA?FH@HDABGB??GHH@FABB9??FFF@???
@729423/1
ataagaaggaacaaagtggcaaaagcggaaacattccagccggaactact
+729423/1
CCCFFFFFGHHHHJJJFHIIJJJJJJJJJJJJJJJJGIJJJJIIGIIHGH
@4335772/1
gtgaacagctatcgatacacagtcatagatccaatcctataattatccat
+4335772/1
??@?;ABDDFFFF=BFFFEG@@2?CCHED@GADFFEDF4CGEFFBII@DF
@4335773/1
gtgaacagctatcgatacacagtcatagatccaatcctataattatccat
+4335773/1
BB@FFFFFHHHHHJJJJJJJJJHIJJJJJJIJJJJJJJJJJJJJJJJJJJ
@4335949/1
gtgaacatgtgacatagaaaatacgtaagttgctcaatgtcgtcgttt
+4335949/1
@@@FFFFFHDHHHJJJIIJIJJJEH<F9AHHGCBBGG>C?BDDBFGGG
@1256432/1
caaagtttcacagttccacaaaacgctgaaaaattc
+1256432/1
@<@DFBDEHGGHHIJIJGIIJJJIIIEHGIJJGGG@
@1256433/1
caaagtttcacagttccacaaaacgctgaaaaattccgtcggcaagaagt
+1256433/1
@@@1ABDFHHHGHDHIIGIIJJJIIJJJJJJGIJIJJJHIGGIGHJJIII
@1256434/1
caaagtttcacagttccacaaaacgctgaaaaattccgtcggcaagaagt
+1256434/1
BC<DFDDFHHHHHIIJJJJJJJJJJJJJJJIJJJJIIJHGIJJJJIJIGF
@1256435/1
caaagtttcacagttccacaaaacgctgaaaaattccgtcggcaagaagt
+1256435/1
CCCFFDDFHHHFFIJJJJJJJJJIIJJJJJJIIJJIIJGIEHGJJJJIJE
@1754542/1
cataaaagtaatataaccttagatttcgaggcaaattgattgatttgccc
+1754542/1
?@;;DDDFAFHFDGIJIJJJJIGJIGJJGHGIED@DHIGIHIGIIEHHGH
@731375/1
ataagattatggaaggaataacacgggctaattttaacaaccatcccact
+731375/1
@C<DFDFFHHHHHJJJEHGIIJJJJJGGIIJJJJJJJJJIJJJJJJJJJJ
@5369494/1
ttttaaatctttcatattccctatttaaattttgtaaatccacattttcg
+5369494/1
=@1=DBD:ABFH>@DGDHDFHEFEHIIIGFHGIGGIGIECGGGIGIGIEI
@198133/1
aaacttttcggggtgcaatcttcttttccggaaaatgctcgaaaactcaa
+198133/1
@@@?DEFFHHHFH@CGHIIJIJJJJJJJJIJIJJJJJIJJIIJJJJIJII
@2258030/1
cgaaagacttcgactttttactatttttgtatgcacaaaattcgttctac
+2258030/1
@@;DDA>AAFDB;?AFHIIGGGDFHIIIBEFBFGCGDHIIIIAFGHECEH
@5370169/1
ttttaacagtttgaaaaccttgataaatggaacgaaattaaacacgctga
+5370169/1
CCCFFFFFFFDHBFGGIDEGGGIHIJIHGBFHIJEHIJHCHEIEIIJGBD
@198599/1
aaacttttttcgggtttggaaaaaatttcaaattgttcaggtaaaatctt
+198599/1
@@@DD;DDFHGDHIFGHBCFCFHEHIIFIIIFHIIGHIIIIFBFIII<FG
@6934188/1
cacactcggtatatgttgcgaatcagggctgggatgagtgacgtcagcgc
+6934188/1
@@@:BDDDF<ADBFFFE@?@CFFFIIFIECEII39B<F9BB?BDFFFFFE
@4340089/1
gtgaatatataactgacatgtttcatatgtagaacgaattttgtgcatac
+4340089/1
BBBFFFFFHHHHHJJJJJIJJJJJIJIIJIIJJIJJJHIJJJJIJJJJJJ
@2259242/1
cgaaaggcagttcaccatcgcttgtcatgtgttgaaattccgcgaaattg
+2259242/1
@1=DDADDFHFHF@GDGGIGCHIHDHIIIBAEFGCEGHII@AGEFGGHII
@2259243/1
cgaaaggcagttcaccatcgcttgtcatgtgttgaaattccgcgaaattg
+2259243/1
@@@FFDFFGHHHFCIJGGIIJIJGHIIIJGGIHDGIIIJJIJJJJJJJJI
@2259244/1
cgaaaggcagttcaccatcgcttgtcatgtgttgaaattccgcgaaattg
+2259244/1
CCCFFFFFHHDHHJJJJJJIJJJJJJJJJIGIIIJJJJJJJIJJIJJJIJ
@1260642/1
caaatacgaactggtccaaatcgagggcgccatccacgagccaatcttcc
+1260642/1
@@@DFFFFFHGHHIFGGEIIHGEHIDGGHIIIJIGIII>FGIJIIHHHHF
@1260643/1
caaatacgaactggtccaaatcgagggcgccatccacgagccaatcttcc
+1260643/1
B@BFFFFFGGHHHJFHIIJIJIGIIEHIIJJJIIJJIIJIJJJDGGHHHG
@735101/1
ataataataaacttacgagaaatgaccttagcagacctcttgataggcga
+735101/1
?@?;?DDDDHDHHEEHG;?CFAHGHEEGFDH9??DG;?FHDHG>DGAHE>
@200294/1
aaagaaacgctcgtggggagcgatgacgaataaagtatgtgttcaccaag
+200294/1
CCCBFFFFHGHHHFHIJJJJJJIIIGGIIIJIJJJFGGIFHHIIIIHIHG
@200295/1
aaagaaacgctcgtggggagcgatgacgaataaagtatgtgttcaccaag
+200295/1
CCCDFFFFHHHHHFHJJJGJIJJIJJIJIJJJJJJFHIJIJJJJJJJIHH
@735702/1
ataatacgaacttcaattacacaaattagtacaactcctccaaaccttgc
+735702/1
?@?BDFFFHFHHHGIIGHIIGHIIIIIIIGIGGIGIIIIIIIIIIIIIGG
@736276/1
ataatagtgtattacctctaaagctatctactcgttatataatcatcatt
+736276/1
@@@DDBAAC:?DHHJGDGGIHIIIJEGHIJGIGIIJIJDEGGIIGGGGIA
@5931080/1
acagaatctagccaaacacacatagtacctctccacaaaaagggaaataa
+5931080/1
@C<DFFFFHHHGHJJJJIIGIIJJJHGIJJJJJJJIIHIJJJJIJIJIGI
@7948580/1
cggcgatggttcttcaagagctggcaataaagaaaggctttcaatcacca
+7948580/1
@@@?DDDDH<D?CGGHIIGCHIIIDEHIIIIIIIIIIGIIIIIIIIGGIG
@3287630/1
cttctcacagagatcttcgacaaaatcgtctctgg
+3287630/1
?@:DDAD>FHHDFHGGHGG3ADFH@CEB::CFCCG
@4862612/1
tctgccttctacatttgcgagtgacgaagagactctcagcttcaac
+4862612/1
@@C@BDEFFDFHFIJJGIGIIHIEIJGIDHGGIHIEIJCHJJIIJG
@6428069/1
attcctccatagttcttacatccttgtttatttccctttttgtggagagg
+6428069/1
BBB4BDFFHHHHHIJJJJJJJJJJJJGJJJJJJJJJJIJJJJHIIHIGGI
@738365/1
ataatattgatgattataattaataactagtgcctaataatagtgtatta
+738365/1
?@@DDDDD?<DH>FGHIBD?:FEGDGCFHFFHCE?FHBFFEH<11?DHH?
@738366/1
ataatattgatgattataattaataactagtgcctaataatagtgtatta
+738366/1
CC@FFFFFHHHHHJJIJIIIIJJJJJJIJIHJJJJJGIJJJJJIIHIIII
@2814671/1
ctccgctttaatttcaattttacatgtgtccattaatgaatcatccatcg
+2814671/1
@CCFADFFHHHHFIIJIJJJJIJEIEFHHHIJJJJIJFIGIIGIIJJIJI
@4862967/1
tctgctactttttcaactgaaaacaatgctgatatccaccataagtcatc
+4862967/1
CCCDDFFFDHFHHIGIJIJJIJJIGJIJJ@HIIGIJJJIJJEHGGBFIHI
@6430356/1
attcgataggtgctttgtctggttaactttagtgggaaggtttaggtatt
+6430356/1
?@?ADDEFHHFHHIJJJGHBHIEHHHGIIIJJHIIJJGII?DGGHIBDGI
@3290779/1
cttctcttggtgaacacatactttattcgtcatcgctccccacgagcg
+3290779/1
CCCDBDDEHH=DFG@EEFFIHIIIG@HCGCFHGIHIGHGIIBHGFEB@
@207279/1
aaagaagctagccaagagaatggcggctcacaagatgtgg
+207279/1
@@@DDDDFFDHFDIJJHE@FHHGIGI@@@FBDG>>399=B
@207280/1
aaagaagctagccaagagaatggcggctcacaagatgtggcaatccttgc
+207280/1
@@8ADDFFHHHGGJIIGHGHIIJJJJG:FBFGI2B?D?BHEGGDHH=FCH
@6431405/1
attcgattcgataggtgctttgtctggttaactttagtgggaaggtttag
+6431405/1
@CCFFFFFHHFHHJJCGHJJJJIJJJJHGIJJIJJHIHHIJIIIIDGIIJ
@6432832/1
attcggacaagttataccgaataaaaaaggaaaactaaaggatttctcaa
+6432832/1
@@@DDFDDFHFHHGGIJJJJJECHGEGGGHGEEHCFHFFDFGGEIJICHF
@6432833/1
attcggacaagttataccgaataaaaaaggaaaactaaaggatttctcaa
+6432833/1
CCCFFFFFHHHFHJJIIJJHIIIJJJJJJJJJJJIGGHGIIIJJJJJJIC
@3817595/1
gcgaaaaccattatgttttactaatttttcaataaagtacactttattta
+3817595/1
CCCFFFFFHHHHHIJHIJJJIJJIJIJJJIJGIIIGGFHHGHIIGGIJJI
@6940652/1
cacagcaacaacctcgagcgagacaacagcagtctgctcctcctcaacaa
+6940652/1
CC@DFFFFHHHHHJJJJJIJJJJJJJJJJJJJIJJIJJJJJJJJIIIJJI
@6940653/1
cacagcaacaacctggagcgaaacaacagcagcccgctcctccacaacag
+6940653/1
CCCFFFFFHHHHHJJJIJJJJJJJJJJJJIJJJJJJJJJJJJJJJJJHHE
@6940917/1
cacagcatcaccaaggaactccagtttttgatatgatagcgtcgttctat
+6940917/1
CCCFFFFFFGHHHJJJIIJGIIJJIGIJIJIJIGIJJIJFIHIIHIJIJJ
@7952432/1
cggctgagaatcggtattcgggactgaaagacactaagattaccaagttg
+7952432/1
CC@FFFFFGHGHHJCGEIIIJJIJIJIJJIIJJJJJJJJJJJJJJJJHJI
@3294564/1
cttcttagttccccttctagtctatctggctgtaattctgaacttaatag
+3294564/1
@@@DDD?BAADFFBEFE@??:A4C><:3AFHIFB?:CE?<FGHIIIIIIB
@2268795/1
cgaacttccatagattcaaatgaag
+2268795/1
??;=:=DBH?AC??4CCCIIEAHHA
@2268796/1
cgaacttccatagattcaaatgaagtaaacaacatacgtttttcatttaa
+2268796/1
???=:=D?FA?DFE<C?:AE>EFHF<AFE?EFGE;F9C?DFGFE>FFFIF
@4350107/1
gtgagcttctgtaatatttcataattatctctataagtgactgtcttgga
+4350107/1
BB@7DFFFHGGHHJJGIIJJIJJJJJJJJJJJJJJJJHHJJJJJJJJJJH
@212706/1
aaagaattagatgattaccttcaaccaattagcaaggaaaattttcgggc
+212706/1
@@@DDFDFHHHHHIJJIJJJJJJIJIJJGGHEHGHIGHIJIJJJJI>DAG
@743642/1
ataatttatatttttgagtattttaatgtaataaacagaacatgtaagaa
+743642/1
@@<DFBDDHFHHGGBFHEHEHFHGHEHECHGHHIIJGIFIDCEHDFGGIE
@4351794/1
gtgagttcattttaaatgaaaaacgtatgttgtttacttcatttgaatct
+4351794/1
?@@1ADDFFDHHDIIIB9EHGIGGI<CHFFBHHIHIGIDHHIGGGI<GEE
@4867328/1
tctgtatattttcttgtatcacttattgcgtctttgctttggtcacttta
+4867328/1
?@?1ADD;DDHH?BGB::<AEHHIIIG>HHFHIIHEGGBHBCC>>DBDGD
@5941075/1
accaagttgggcaaccagcagtcccacaaagtttcacagttccacaaa
+5941075/1
@@@FBBDDBH?FH=FEBGIFIIIIIGAGIE@??9?DFHH<9B@FEH?;
@6945954/1
cacagtcatagatccaatcctataattatccatttcctgtaattctggtt
+6945954/1
@@@DDDDDFH<FFDEHIGIIJJGGHIJJJIGGIIIIGGIGHEFFFGIGFG
@2272711/1
cgaagagggactaccacacgaaaggcagttcaccatcgcttgtcatgtgt
+2272711/1
@@=ADDDDFAHFDBF?FGGGEGIDHGGGHIIGIIGDHHGBGEFFFFGCGG
@2272712/1
cgaagagggactaccacacgaaaggcagttcaccatcgcttgtcatgtgt
+2272712/1
@@@;DDFFHGHHHJJJJGJJJJIJIEGIIJIIJIIGIIJJJJGHIIIFHJ
@2272713/1
cgaagagggactaccacacgaaaggcagttcaccatcgcttgtcatgtgt
+2272713/1
@CCFFFFFHHHHHJJIJIJJJIJJGJIJIJIJJJJJJJIJJJJIJIIIJJ
@2272985/1
cgaagagttggccactaaactgggcagctcggctgagaatcggtattcgg
+2272985/1
CCCFFFFDHHHHHJJIIJJJIIHHJJJIIIIEGHHIGGIGIGGBC@GGII
@3298820/1
cttcttttccggaaaatgctcgaaaactcaattggcgcacattcagcagg
+3298820/1
=?14=BDEDHBF:CGF4AFFHGGGGI><CDHGICCGB0@FB4BBGHGH@G
@3298821/1
cttcttttccggaaaatgctcgaaaactcaattggcgcacattcagcagg
+3298821/1
@?@FDDFFDHBHDFHIGBHIIIIIIIGHIIIIIEGGGIGGIFHCIIIGHI
@4355778/1
gtgatgggcaatcccattggctggctccaagagatgtgcatgtcccgcag
+4355778/1
@:@DFFFFGHHHHJJJJJJJJJJIEGHIIJIIGGGH4D@EIIGGGIGG:A
@1275853/1
caaatgcagaatctccctcctgaacaggttcggg
+1275853/1
CCCFFFFFHHHHHJJJJJJJIJHHJIJJHGHHJ?
@7445149/1
cccaaggataacctctctgtcggtagatttccgtgaagtggtccgtgccc
+7445149/1
@CCFFFFFHHHHHJJJJJDHHGG@CF9GDGGGA??DFHBDGF@GEBDBHF
@2273746/1
cgaagatctagaactagaacgccatctagaggacattcgagatacaggag
+2273746/1
???D;A;B:A<AD4<<:<FC?:F?;C:??CAE;BDADCC?B?BDD??DDB
@4873014/1
tcttcgtgttccatttcatagaatggtggtggccatctgcgggacatgca
+4873014/1
:?@44BBDAFBHAFHIGGHEIIIHGI:AFCFGEHGIGCGHEHI@FAGGDA
@7959403/1
cgggactgaaagacactaagattaccaagttgggcaaccagcagtcccac
+7959403/1
@@@D?DDDHHHFAHEGGBHGIIIIIIIIICHIIIIIIIGIIHHHGIIIII
@4358282/1
gtgatttcttagtgtcaatagtgctgccgttacttcctcaagcgctggta
+4358282/1
B@@BDFFFHHGHDGFHFHBJHEHIIJJJEHIJJJIJIHIIJJIHIGIIGH
@5942863/1
accaattgtacagaatggttgttctgcttcaccaatctgcataccgcttc
+5942863/1
@@@FABFAFFFBDHBEEACHHCFHGGGBHH@FGEGIBGGEDHIGII>@HH
@1766028/1
catactttattcgtcatcgctccccacgagcgtttctttagtctgtatat
+1766028/1
B@1ADDEFHHHHHHHJJJJJJJGIJJJIJJIIHJIJJJJIIGHIIIJIJJ
@4873830/1
tcttgagagtagagcaatttggcttcttcccccaaggataacctctctgt
+4873830/1
?B1ADDDDHDHHFJIJIJJJHIJIJJIJJJJJJJJJJIJJJJIJJIJJGH
@6951083/1
cacatatttctgcagtagaggtaatcacttgataaggttcaaaatagtcc
+6951083/1
CCCFFFFFHHFHHIJDGIJIIFHJIIIJJJJHIJJJJGHIGHGIIJIDHI
@6436932/1
attcgtcgtgtaccacatctcggatctt
+6436932/1
:1:=4ADDFDCFDF<?E<E4A;ED;D<<
@4359680/1
gtgcaaattaagatatcctcagatgcc
+4359680/1
?=<;BD8:C:CD<E<E42C3:3<C<<B
@6951399/1
cacatcattcgtcgtgtaccacatctcggatcttgctactaatattcgat
+6951399/1
@@@DDDDDHHFHHIIHA?FFAD?3?AE>F1?:?D4999B99D9D?F439?
@4875111/1
tcttgcttcatgattgaaaatttgcaaggtttggagg
+4875111/1
<@;D1??DADAFDCE<<AFHHHGHGGGGG9CE@H@FH
@4875112/1
tcttgcttcatgattgaaaatttgcaaggtttggaggagttgtactaatt
+4875112/1
@@;BD;DDHDFD?FG?EHHIFHIHGIHGIACDEHEGICFCGGDFHIDGII
@5943447/1
accacatctcggatcttgctactaatattcgattcgataggtgctttgtc
+5943447/1
CC@FFFFFHHHHFHIJJJJJJJJIJJJJJIJJJJIJGJIJJGGIJJJJJJ
@4360048/1
gtgcaacagatccgtaagctatccagctccgacgtactatgcccatttag
+4360048/1
@BC1BDFFHHHHHJHIIJJJJJIJJJJJJJJIIJGIGIIGIIJJIJIJJI
@6952424/1
cacatctcggatcttgctactaatattcgattcgataggtgctttgtctg
+6952424/1
C@@DFFFFHHHHHGIIJJJJIJIJIJJJJJJGIJGGIJIFFHIIJJJJJJ
@6952475/1
cacatctcttggagccagccaatgggattgcccatcactttgtcatcgaa
+6952475/1
BC@DFFFFHHGHHIIJIIJIIIJJIJJGJIJJJJIJEHIJIIIIJIGIJH
@6952878/1
cacatgacaagcgatggtgaactgcctttcgtgtggtagtccctcttcgt
+6952878/1
CC@DFFFFHHHHHJIJJHIJJJJIJJJJJJJJJAGIGHII4DHIJCHGE?
@749797/1
atacagactaaagaaacgctcgtggggagcgatgacgaataaagtatgtg
+749797/1
?@@FFD?DCFAC<<AACE<FAD2?@DFFAGB:BFH>C;FFHIEAHGIF7?
@749798/1
atacagactaaagaaacgctcgtggggagcgatgacgaataaagtatgtg
+749798/1
CCCFFFFFHHHHGJJJJJJIIIFHIJJIGHIIIIJGHIHIJJJI@@EHEF
@6437334/1
attcgttctacatatgaaacatgtcagttatatattcacctttatatatg
+6437334/1
=?1=B?DBDCFFBFBHHGIIIIGCFHIIIHHIIDHDBEFHIIIGGIIIIH
@5945583/1
accagctcctacatctcaacaacaagctgcatggggtagacaacaaactc
+5945583/1
@@CFFFFFHGGHGJJGIJJIIJJJJJJIJJIJJJJJ?FHGIJJJJJIJIJ
@2277040/1
cgaaggattgttcgctggcgatctcctgcaagaactgaacaaagttgaag
+2277040/1
@@<DDD?DFDFHBBFAAHBEAGGGEHE>BDGEBGIIGEHGEHHECFEGHD
@4361224/1
gtgcaatcttcttttccggaaaatgctcgaaaactcaattggcgcacatt
+4361224/1
@@<DDFFFFHHHHJJGIGIFGIGJHGGIIJIJJJJJCGIJIIIJGIGIJJ
@4361225/1
gtgcaatcttcttttccggaaaatgctcgaaaactcaattggcgcacatt
+4361225/1
CBCFFFFFFHHHHJJJJGIJJJJIJJIJJIJJJJJJJJJJIJJJJJJJJG
@1278864/1
caaatgttgcaaattatgtcacataaatgtcaaaatgccacataatttgc
+1278864/1
@??DDBEFHGHHFHGIIIIIIIIIHGGIGHGIIIIIIIG@BHGIIIIIIG
@6438648/1
attctataaagacgttagagaggttcactaaaaaatattaggaatccact
+6438648/1
@@@DDFFFHHHHHJEHJIJJJIGGHEIJIJIJJJJJJIIGIIJJIIJGIH
@1769071/1
catagttcttacatccttgtttatttccctttttgtggagaggtactatg
+1769071/1
CCCFFFFFHHGHHIIIIIDCHH?EHIBHI@HHII:?CE9C?GG0?FHFHA
@5387117/1
ttttcacaatataataaatacatatcatatcatcggggcactatataaaa
+5387117/1
@BC=BDFFHGHHHJIIJJEJJJJJJIJJJJJJJJJJJJJJJJJJJJJJJJ
@5947382/1
accagttcgtatttgggagtgatgccgcgacggctcagcaactcctggag
+5947382/1
=:;?DBDDFAFHDHEGGEHFGIIIIIIIIIIIHIIIIIIFEEFHEDEEDC
@7965507/1
cgggcccagatggcattcatgcagaaccgattaagaaaggggcagacaac
+7965507/1
@??DFFFFHHHHHIJJJJIJJJIIHIJJJIIJJIJJJJJJIJJGIIJJIJ
@6954799/1
cacattcagcaggttttttaacagtttgaaaaccttgataaatggaacga
+6954799/1
CC@FFFFFHGHHHEGIJJJJJHHJJJJJIJJJJJJJJJJIJJJJJJJJJJ
@1769849/1
catatataaaggtgaatatataactgacatgtttc
+1769849/1
???D:BDDFBBDFFF>EFE@BAA<AEBFEI?<CDB
@7452346/1
cccacacaacagactggtcccacacaagggcagcaaaaaggtgcccaaca
+7452346/1
CCCFFFFFHHGFDIJJJFHHJJIJIHJGHJJJIIJJJJJJGBFHIJJJJJ
@3828243/1
gcgatctcctgcaagaactgaacgaagttgaagtccttggcgttgaagct
+3828243/1
@@@DDFFFFHFFHIIJIJJGHIIGFHGIHJIEFHJJIIIGJJIIGGIEGE
@3828244/1
gcgatctcctgcaagaactgaacgaagttgaagtccttggcgttgaagct
+3828244/1
CCCFFFFFHHHHGJIJJJJJJJJJJIJJIIIJJHIJJJJJJJJJJIJJII
@2279545/1
cgaagttaacagatgaaggtatagctgcaccagcatctaattcacattgt
+2279545/1
@@@DDDDDHHFDCF@GEEBHB<FCCEFAGHHH@@GGGAFGHIGEFHIHDB
@3828391/1
gcgatgacgaataaagtatgtgttcaccaagagaagaaagctatacagta
+3828391/1
BC@DFFFFHFHHHJJJEHIIHIIJJJJJJIIHJJJJJIJJJJJJIJJJIJ
@1770373/1
catatattgatccaggttgagtattttcgctagcactgacagatgttggt
+1770373/1
@@?:BDEFHHGHHHJJ@GGHIAFHIJJIIJJIIJGJJJGIJJEIIGGEGB
@6442420/1
attctgtttgacattagaagagtaaacgtcagtttgcgtttcaatgcatc
+6442420/1
B@:=DDDDHHHHHJJIJJJJJFHHIJJIIIIJIJJJJJIIJIIIJJJJJJ
@2280312/1
cgaagttgtggagagatttataagactac
+2280312/1
=?8=A=ADFAFBF9;?AEH<EHF4AEA?B
@3306576/1
cttgaagtaaaacaagaagaaagtaaagttacaccagttgaagaaataca
+3306576/1
BCCADDEDHHHGHJJJIJIIJJJHEHIJFHIJJJGIJGHEIJIJJJIJJJ
@2280525/1
cgaataaaaaaggaaaactaaaggatttctcaacttgtttccgtgagttg
+2280525/1
BC@FFFFFHHHGHIJJJJJIJJJJJJJJJJJJJJJJJJJIIJJGHHIHIJ
@2280595/1
cgaataaagtatgtgttcaccaagagaagaaagctatacagtagtcaaat
+2280595/1
@@<?DFFFHFHHHIIIIIIIIIIIIIIIIIIFIIIIIIHIIFHHIHIIII
@1285122/1
caaatttctcaagggcacacggcaacaaaaagtgataatggatacaaatt
+1285122/1
@@@=DDDDFDHH>@A7FBHGGBEFDHGIGHGG9??BFHEEGIICGHHGIG
@1285335/1
caaatttgaaaaaaccagagacgattttgtcga
+1285335/1
=;;;ABDBFBD:A@C:<;?BBFE<FG=F9?GE@
@1285336/1
caaatttgaaaaaaccagagacgattttgtcgaagatctctgtgaga
+1285336/1
CCCFFFFFHHHHHJJJJJJJJJJJHJJIIIIJIIJIJJIIJJJJJJG
@7456827/1
cccacctttttcactcaaccatagctttctcagcgtgttt
+7456827/1
@C@ADFDFHHHDDGHHGIIIIIIIIIIIGIIHIIIHG:DF
@7456929/1
cccacgagcgtttctttagtctgtatattttcttgtatcacttattgcgt
+7456929/1
@@CDFFFFGFHHHIJJJGIIJEGHHIJJJJJJIJJIIIIJIJIJJJJIJH
@1286995/1
caaattttgaaagttacaaaaaaactttttcattcttcctgtattttttc
+1286995/1
@7?DDFFFFFHBBGBFGECHHEDHACHIJGCEI@<DFHIJFIIGECIHBG
@2839057/1
ctcgaaatcaataactcgacaaaaattgttcccttttgagctattgcgat
+2839057/1
B@C1BDFFHHGHHJJJJJIJJJJJJJJJGJIJJJJJJJJJJJJJIJJJJJ
@2839058/1
ctcgaaatcaataactcgacaaaaattgttcccttttgagctattgcgat
+2839058/1
CCCDFDFFFFDHFIJJIB?GGHIIHGEEHGIGGGGHJJJJIHIJIGIGIJ
@2839059/1
ctcgaaatcaataactcgataaaaattgttcccttttgagctattgcgat
+2839059/1
?=;B=DDDDFFHBDBHBHIGII@HGIIIEHEGHGGG<??DGHAFHIDEHH
@2839060/1
ctcgaaatcaataactcgataaaaattgttcccttttgagctattgcgat
+2839060/1
@@@D?DDFDHHHGJJJII?GGGIIGIBEFECHIGGGGGGGIIJJJJBIGF
@7970069/1
cggggcactatataaaaaattacattcagtatcgatagataatattgatg
+7970069/1
@CCFFFDDFHDHFGGGIJIJIJJJGIJJIJIIJJJGGGCGIIJGIIIIHJ
@225624/1
aaagctatctactcgttatataatcatcattcaaacattgaagcc
+225624/1
CCCFFFFDHFHFFHGCGHGGIIGJJJJJJJIJJJJJJJJJJJJJJ
@225929/1
aaagctgctaaaaaagcaggaaaagcccagaagaacgttcgactttcact
+225929/1
@C@=DFFFHHHHHJJJIJJJJJJJJJJJJJJIJJJIIIJJIIHHJJJGGI
@3833630/1
gcgcgaaaaccattatgttttactaatttttcaataaagtacactttatt
+3833630/1
@@@AD@DDHHHHHGEHHEHGIGIIJJJIIJIGGGIIGGEIHIGJJJJIIJ
@5391198/1
ttttcgcgcgtaaagtgaccaaagcaaagacgcaataagtgatacaagaa
+5391198/1
CCCFFFFFHHHGHJJCGGIJJJJJIJJIIJJIIIJJIJJ@FHIIJJJJJH
@6445925/1
attgaaagcctttctttattgccagctcttgaagaaccatcgccgg
+6445925/1
@C@DFFFFHHGHHJJJJIIGIJJGJJJIJJJJJJJIJIJJJJGIEG
@2283718/1
cgaatctattgttatgagttcccgtgacactatgagtaatttcataatgt
+2283718/1
@@1DDDDDDHH>FGHGFDFHGIJIHGCCDHIIJIBH@FFGIIJJJIJIJH
@2284131/1
cgaatgatgtgataaatatacctgcacacacgcatttttaaatttaaaaa
+2284131/1
CC@FFFFFFFFHHIJJIJEHIIIJJIIIJJJJJJJJJIIJJJJJJJJJJH
@6960152/1
caccaagagaagaaagctatacagtagtcaaatttgtatccattatcact
+6960152/1
@@@DDFFDDDFHFHG@GGGEHHBHGHGHGEHIIIIIHGIIIIIIIIIIII
@2284610/1
cgaatggtaaagctgctaaaaaagcaggaaaagcccagaagaacgttcga
+2284610/1
@@@DBBB=CDB<8A<A<EIEIDH<B?:?@CFE;D:BFHGAEAGD@GD;:B
@1292276/1
caacaacacttcgactacagatattcgcacttgcagtcccaatatcaaac
+1292276/1
@C@B4BDFHHHHHIIIIIIIIIIIIIIIIIEGIIIIHIIIIIIIIIIHII
@1292277/1
caacaacacttcgactacagatattcgcacttgcagtcccaatatcaaac
+1292277/1
BB?DDFFFHHHHHJJIIJJJJJJIJJJJJJJJJJJJEHIIIJJIJIJJJI
@1292466/1
caacaacagcaaacgggtcgaaatgaacgtcaacaacaaagttccccacc
+1292466/1
CCCFDFFFFHHHHJIIIFIIIJIJHIIIDFGHBGIIIJGDHBGIIIIJFB
@7463003/1
cccagatggcattcatgcagaaccgattaagaaaggggcagacaacttca
+7463003/1
CCCDFFFFHHHHHJJJJJIJJJJJJJIIJJJIJIIJFIHIJIIJJJIIJI
@6961732/1
caccaatgcttggtgcagctatccactttgccagtggccgtctgctacgg
+6961732/1
CCCFFFEFHHHGGEHHHIIGHGHJJIJIIJJJJIEHIHIJHGIJIIGIII
@6447711/1
attgaagttcgtattatttcctcgaaatcaataatgcaatgtgtttaaat
+6447711/1
@@B?DDFDHFHFHIJJJJIJJJIIEEHIGIIJJJIJHHDGGBGDFIGGHI
@6447712/1
attgaagttcgtattatttcctcgaaatcaataatgcaatgtgtttaaat
+6447712/1
B@BFFFFFHHHHHJJJJJJIJJJJJJJIJJJJJJJJJJIJJHIIIJIIJJ
@2844845/1
ctcgacaaaaatttaaacacattgcattattgatttcgaggaaataatac
+2844845/1
@@?DDFDFDHHHHIJJJJJFIIIGIGHGIIIGHJEGEGIIJJJJIJIJII
@757841/1
atactttattcgtcatcgctccccacgagcgtttctttagtctgta
+757841/1
?@@ADDFDFGFDFHBGIIIIIIIIIIIIG6D6D<??DF4?CHBF48
@758061/1
atactttgcatcaaataaatgctcccttttcacaatataataaatacata
+758061/1
B??DFFFFHHHHHJJJJJJJJJJJJJJJJJJJJJJJJJJIJJJJJJJJJI
@3314403/1
cttgagaaatttgctgcctcaaaaacgtatgacaaaactatagacaaacc
+3314403/1
BCBFDEFFHHHHGIJJJJGJIJJJJJJHGJIIJJJJJJJJJIJJJJJJJJ
@3314404/1
cttgagaaatttgctgcctcaaaaacgtatgacaaaactatagagaaacc
+3314404/1
@@C1ADDDHFHHDGCHFHCHFHIIIIIFIIIIGGIIIIIIIIIGGGGGII
@1294290/1
caacaacctcaagcttggggtcaacaacagcccgttccgccacagcaaca
+1294290/1
CC@FFFFFHHHHHJJJJJJIFHIJJJJJJJJJJJHIJJJJJBHBFFHIIG
@1294353/1
caacaacctcgagcgagacaacagcagtctgctcctcctcaacaacaaca
+1294353/1
CC@FFFFFHHGFFIIJIIHIJIJDGGF?BFHIGI@?BFIGIBHGDCFIHG
@1294420/1
caacaacctggagcgaaacaacagcagcccgctcctccacaacagcaacc
+1294420/1
CCCFFFFFHHHHHIJJJJJJJJJJJJJJJJJJJJJIIJIJIJJJIJJJHH
@3836925/1
gcggaagtccattcaaatagccttcttatcgcatttttcggaatattact
+3836925/1
@@1ADDFDHHGHHIIIIIIIIIIIIIIIIGIIIIIIIIIIIIHGIIIIII
@4885192/1
tgaaatttaaaagaaaatttgaaaagtatcatgagttttgtgattctccg
+4885192/1
CC@FFFFFHHHHHGIJIGIJIJJJCD?FHGGIJGIGIIIJJJJIJJJIIJ
@5396249/1
ttttgacatgttagaatgccctattgaaaaccttgtagtggattcctaat
+5396249/1
CCCFFFFFHHFHHIJJIIJIJIIJJIJJJJJJJJJJJJJIJGIGHIGHIG
@5396277/1
ttttgacatttatgtgacataatttgcaacatttgacgtacggttcaagt
+5396277/1
???D7AD:ADD:BC<EAEEDFIEIIEFFIIIIIIECFIEDIDD?DDDEI?
@6448322/1
attgaatccaagagattctcatgacagaaatttaaacgttccagcaggta
+6448322/1
BB1ADFFFHHHHHJIJJJJJJJJJJJJJJJJJJJJJJIIJJIJJJJJJHH
@4885867/1
tgaacacattgggtggccattcctaacacagtatcgccaactctttttac
+4885867/1
@@?DDDDDBHBHH:EG?FFHIGHBCH@?9:C:CFGDBF@@79<?FGGI9=
@3837677/1
gcggaatttcaacacatgacaagcgatggtgaactgcctttcgt
+3837677/1
CC@FFFFFHHHHHJJJJJJJJJJJJJJJJHHIJJJIIJJJJJJG
@760689/1
atagaattagtggtttttttctaaaatcaatttacatattatttttgact
+760689/1
:114ADDDDD=ACEBEEEIIIE9EECDDIIIIICECEDICDEBEIIDIII
@2286447/1
cgaattttctgggtctgtagatccggccatttcattacaccatgtaccta
+2286447/1
??=DDDDDAD:CHACA?A?:AEGIGHDH19DH<BFHGIIGHCGD<<DFDA
@1297613/1
caacaagcgatgccaaatcaaggtgtttgggatatgcgaggtaaacagtt
+1297613/1
CC<DFFFFHHHHHJJJJJJJJJJGGHJJIJJIIJGIJIJJJHHIJIIIFH
@5959932/1
acctgcacacacgcatttttaaatttaaaaatttattcaagtcaaaaata
+5959932/1
@@@FDDDEHGFDFIGGHI>HGEAGHIGIGI@HIIIIIIIE?FD@FAEHII
@6449830/1
attgacattctataaagacgttagagaggttcactaaaaaatattaggaa
+6449830/1
?@@DDFFFHHHGHJIJIJJIJJJJJJIJIHHHJIIJIJJJJJIIIIGHIJ
@2287247/1
cgacaaacctgaactcttcgaagtatgggccaatcttccgccgcatcctc
+2287247/1
B@@FFFFFHHFHHJIIJIIJJJJHHIJIGIIJJJJJIJGJJJJJJIHJJJ
@5398732/1
ttttgagctattgcgatattttttcggaaaaaagtgagtttaggatatct
+5398732/1
:=144ADDHHHFBGGGHGGGIIIIIIGIIIIIII?DHGIFIIIGIIIIGI
@5398733/1
ttttgagctattgcgatattttttcggaaaaaagtgagtttaggatatct
+5398733/1
=?@BBBDD<FDDDHII@AGHICG<GHACGGGIIH8?CGBFHHIIIAHGA@
@5398800/1
ttttgaggcagcaaatttctcaagggcacacggcaacaaaaagtgataat
+5398800/1
CCCFFFFFAHHFBGHGHJIJIFGIEDHIIGGGG>GGEFFHIJJABFGHGH
@5398832/1
ttttgaggtactcgagggcatgatgagcagccgagcccttggcttccttc
+5398832/1
=?=4ADDFFFDHHJGIJJJJIIIIJIJJJJJGJIGIIJJJJJJJIJJJJJ
@762830/1
atagattcaaatgaagtaaacaacatacgtttttcatttaaaatgaactc
+762830/1
?@7=DDFFHHHGBHGGAFHHHIEHHIIIIHGIIIIIIIIIIFHIIIIFIH
@1779532/1
catcattcaaacattgaagccagatcgataaaaaaatatcgcaatattag
+1779532/1
=11ADDDEHHHFFIIGGHIIIEEGIIDI=FGHGIIIHGE@FHHBHG<BFD
@231306/1
aaaggcagttcaccatcgcttgtcatgtgttgaaattccgcgaaattggc
+231306/1
@@@?BDDFFFHHHHIJJIJDIIEGGIEFFIIJJGIJBHCAFGIEHEHIFI
@4377019/1
gtggacataaaggaaagaaaaaaatgtcaaaattttgcaaattatgtggc
+4377019/1
@B?DFFFFHGGHHIJJJJJJJJJJIIIHIIJIJIJIJJJJIJJJJJHIJJ
@4377020/1
gtggacataaaggaaagaaaaaaatgtcaaaattttgcaaattatgtggc
+4377020/1
@B@FFFFFFHHHHIJJJIJJJJIJJIIIIJJJJIIIIIJJJJJJJJFHGG
@1779692/1
catcattcgtcgtgtaccacatctcggatcttgctactaatattcgattc
+1779692/1
@@@DDDDDHHFHCC<;CFAE;?EDCGI>FGEGBGG@FGHIEGGG4B?<?B
@5962203/1
acgaaagatctagaaaactacagatatataaaatcaagagtaactgaaac
+5962203/1
CCCFFFFFHHHHHJJJJJJJJJJJJJJJJJJJJJJJGIIJHHIJJJIJJI
@6452691/1
attgatgattataattaataactagtgcctaataatagtgtattacctct
+6452691/1
@@@DDBD?FFHHFEHIJIIIIGIJIJGEECHEFHGIGGHHFIIIJI@FHI
@3318905/1
cttgatctggaccggttgcatatttgcaaaagcatggttgacctataatt
+3318905/1
@@@DDDFFHHHHHGHCFHDIEHIGIICIGIJEEHEGHDHG@GGCHCEHGI
@5963555/1
acgaacttcaattacacaaattagtacaactcctccaaaccttgcaaatt
+5963555/1
CCCFFFFFHHHHHJJJJJJJJJJJFHGJJJJIJJJJJJIIJJJJJJJJJJ
@5963559/1
acgaacttccatagattcaaatgaagtaaacaacatacgtttttcattta
+5963559/1
@@??DDDDFHHFHIIIIIIIGIIIGI@HHIIIIIIIIGIGGGHIIDHIII
@5963560/1
acgaacttccatagattcaaatgaagtaaacaacatacgtttttcattta
+5963560/1
@C@ADFFFHGHHHIJIIIIJJIIIJIHGHIFHIIIIDICFGHIIIJHIIE
@3841393/1
gcggctcacaagatgtggcaatccttgcaggatttacccgtggagggtaa
+3841393/1
@@<?DDFDHGHHHJIBGEIGIJJJH?F@?EBGIGHIJJIJ?@GFFGIBCA
@3841992/1
gcgggacatgcacatctcttggagccagccaatgggattgcccatcactt
+3841992/1
@@@7DDDDADB?FH9CFGHHE9FCFEEGGIIEE@GIFEGGDFHEGBBFHH
@5964742/1
acgaattttgtgcatacaaaaatagtaaaaagtcaaagtctttcgagaca
+5964742/1
@<@FDDFFHHHHHGGJJGIJJJJJJHHIJIIJIGIJJJ<DGHIGGIIJJJ
@237286/1
aaagtatgtctagaacgattttacctttgcgcgaaaagtgaccacaagca
+237286/1
??7DDDDDHFHDHGHA@FHGGGHGCHEHGI<DGEHFGIG>DDGHIHIIEG
@238183/1
aaagtcacgagaatttgaaaagcgagcttcatgatcccctgaagaatata
+238183/1
@@CFDEFFGHDFHIIIGIIJJJJJGEGGGGIJJJIIJJJIGGEGHGGBHG
@3324300/1
cttgcaggagatcgctagcgaacaatccttcgaggtaacctacgtggaca
+3324300/1
BB:DDFFFHHHHHJJJJJJJJJJJJJJJIEIIIGIDGIIJIJIJBGHJII
@6971238/1
caccatcgcttgtcatgtgttgaaattccgcgaaattggcactggcaag
+6971238/1
@@@DDDDD;?;<CFHIEEB?FC>EFHCFFCE@G??B>9<@GHIG9FH=@
@1787518/1
catctgcgggacatgcacatctcttggagccagccaatgggattgcccat
+1787518/1
@;:BDDDD?DAADH>BE@DHIIE@GIFBCGGEBFGGEIIGHCHIGEEHGD
@1787519/1
catctgcgggacatgcacatctcttggagccagccaatgggattgcccat
+1787519/1
@@@DDDDDHHAHBHII<@FHHGIIIIIGHIIIIFIGGIIIIIGIIIIIIG
@1308981/1
caacagactggtcccacacaacagactggtcccacacaagggcagcaaaa
+1308981/1
@@@:A=DDFFHHHIIIIGGHHIIH@GEHIGHIIEIIGHBC?@FHHIGIII
@3325415/1
cttgcatgctgctcgaatagctcgtacttcggcacttgtaacttgttcaa
+3325415/1
@@?DDFFDDDHHHJJGIGHEHIJJJJJJIJIJJIIJIJDGHIJJJHIGIJ
@4386546/1
gtgggaaatgttgactgttgtagctgattaaggggtgtattctatatttc
+4386546/1
@@<A?DDDH>FABBDDBACH;?<<FE9FH9F?FFA??:BDGBGHGBGIIB
@239620/1
aaagtgaccacaagcaatgtcaaagagaaggatagcaactaattttacaa
+239620/1
=@@B4ABB?CFBFB@@BGHHHHGIGEF@@FB>FFE>CDGGCHIGICDH>9
@4386696/1
gtgggaagtgcgatagcggtactagtggggcccaacgaggttccggatgc
+4386696/1
@@8:BDFFDHHHFIIIIIIFBGDFFDGGIGGIIIHIIIIIAHGHIGEHFF
@4386901/1
gtgggaccagtctgttgtgtgggaccagtctgttgtgtgggaccagtctg
+4386901/1
???DDDFFHF<DDFGHIAACFCHIGIIGFFGIIIIHI9DGIIIIIGBFHI
@240210/1
aaagtgtgctccattggtttatcctctactgtacaactgtttacctgtgt
+240210/1
B@@DBDDDHHHHHIJJJHIHIJJJIJJJIJJIJJJJJJJIIJJIJIIBHD
@1310346/1
caacagcgtaggcctcaggataggcagcagacagcttctgttaaagaatt
+1310346/1
CCCFFFFFHHHHHJJJJJJIJJJIIJJJJJIJIIJJJJJJJJJJJJJJJJ
@1310416/1
caacagctcaatccatctgagattcagcctcaacctattccacaagaccc
+1310416/1
@@1DDDFDHHHHHJIJJIHHIHJJJJJJJIIJIIJIIJGIIJHJGGHIII
@4388584/1
gtgggctggcacagtaaacaacaagcgatgccaaatcaaggtgtttggga
+4388584/1
@@@<=DEDFAHFHGCGHIIIJJJIIIGHIFGEIGGDBHFHI?DDGCHIJ<
@1311758/1
caacagtcaacatttcccacctttttcactcaaccatagctttctcagcg
+1311758/1
CCCFFFEFHHHHHJJJJJJJJJJJJJJJIJJJJJJJJIJIJJJJIJIIII
@6975029/1
caccccttaatcagctacaacagtcaacatttcccacctttttcactcaa
+6975029/1
@:?DDDDDFHHFFIGIHGEHJCHHE>?BF@EFHCBBGGGEGDEHIHGE@G
@1791193/1
catgaagcaagattttacctgaacaatttgaaattttttccaaacccgaa
+1791193/1
@@@AABB3AF;FDGGIIIIIIIIIHECEEGGIICEEH<G>DGBFHGAEDH
@2293828/1
cgacagataccacaaatacctaaaccttcccactaaagttaaccagacaa
+2293828/1
CC@FFFFFHHGHHJIJJJJIHJJIJHIJJIGIIJJJJJJJIIJIJJJIJJ
@4895125/1
tgaatatataactgacatgtttcatatgtagaacgaattttgtgcataca
+4895125/1
@@<DBD?DDDF?DDADFEFAIIHGBAEFFHFHHDEHEGIIIBGGHFFHIE
@4389337/1
gtgggtcatttataccgttaaccttataacttcttctagaactgggcaaa
+4389337/1
@@BFFADDHHHHGIIIJGIIJIJJJJJJJJJJJJIIJIIIIJJIHIGHBB
@769277/1
atagttcttacatccttgtttatttccctttttgtggagaggtactatgt
+769277/1
CCCFFFFFHHHHHJJJJIAEHHIJJGIJBHIJJB?FG<D?FH?@GGFGH?
@3328724/1
cttgcggttaccccttctgttgggatgggggcc
+3328724/1
@CC?DDD@FDHHHJEHGGGHIJJJGGHJJIJGH
@3328725/1
cttgcggttaccccttctgttgggatgggggccgccccc
+3328725/1
@@@DDFFDHHGHHJGIGGIGHIIJHBHIJIJEGG8EHHF
@3329447/1
cttgctactaatattcgattcgataggtgctttgtctggttaactttagt
+3329447/1
B@CBFFFFHHHHHJJJJJJJIGHJIJJFHHIJIJIJJJIIIJIGHJJJIG
@4391326/1
gtggtatctgtcgatgttgccagaacgtaagatatcctaaactcactttt
+4391326/1
@@@=DDFEHHHHGGIIIIAEHIIIIIIIIGIHIIIIIIHIIHIIIGCGGI
@1314416/1
caacatcatagtgataagccgtgtttaatttacctagcgcgaggctg
+1314416/1
CC?DDFFFHHHHHJJIJIJJJEGGIJIJIJJJJJJJJIIIJIGJIJI
@5406311/1
ttttggagaacaaaaagaaggcgaggttactattcacgacagtcaaaata
+5406311/1
@@CFAFBDDFFFFIIIBBHGGEHGDH@FFHBH?D>>FEBFBHFAHGGHIG
@2295010/1
cgacagtcaaaatagagagaaaatatataaagtgaaagtcaaatttgcaa
+2295010/1
@C@ADDBDDHHGDGG4C<CEGIIIIIIIIIII:EHIIIIEIIIIIIIIIH
@4896901/1
tgaatgtaattttttatatagtgccccg
+4896901/1
?@;BAA=BFDHHHIIB@CACFADDHHI?
@1793147/1
catgaccaaaaagtgaacagctatcgatacacagtcatagatccaatcct
+1793147/1
@@@BDFFDBHDHFAEGGGIHGIGIGHGIIIGGDHIIEIEGAFGIACBFFG
@770459/1
atataaatttatagttttttgcatttttattcggcttattgtaatattcc
+770459/1
1==44A=AFDHDFGIIGHGHIADHHIIGEE9?EGEGIGIIGD?<D?FHIG
@5971367/1
acggaacgcccggagcggctgatatcaccaatcagg
+5971367/1
CCCFFFFFHHHHHJJIIIEGH?FFIIIGIIJ<CA=C
@3851014/1
gcgtcctccaggagttgctgagccgtcgcggcatcactcccaaatacgaa
+3851014/1
@@@=DDFFHHHHDHEGIJIIIJJJJIJIIIIGFHG@FHGHH=@ECECABE
@4392301/1
gtggtccgtgccccttgcggttaccccttctgttgggatgggggccgccc
+4392301/1
@@8ADDFFFHHHHJEGIGIIHJJJJJJIIJJJIIJIIJIJJJJIJHFDCD
@3331586/1
cttgcttctacacttccattcatagtggtattgatttatagaaatttgat
+3331586/1
B@1ADDFFHGHFHGIJJGGJJJJJIFHJFHHIJIIJJJJJJIJJJJJJJJ
@2296802/1
cgacatttgacgtacggttcaagtagctgaagtaaaagtgtgctccattg
+2296802/1
@@@4=DEFHBBHFGHGICFGIIJGGG@EHJIFFGGIHJBCDHFFIIDFG@
@1316615/1
caacattacccaaaaagatatccagcctttgatggaagaaaaaatttata
+1316615/1
CCCFFFFFHHHHHJJJJJJJIJJJJJJJJJJJJJJJJJJJJJJJJJJIJI
@1795581/1
catgattcataaaagtaatataaccttagatttcgaggcaaattgattga
+1795581/1
B@1ABDEFHHHHHJJAGIJJJJJIJJJJJGJJJIGGHGHIIJJJBHIJIE
@2855472/1
ctcgatttggaccagttcgtatttgggagtgatgccgcgacggctcagca
+2855472/1
B@@=BDEFHHFHHHI@GHIEHHGIIIJDGGHIIIIJIIIIJIHHFFFFEE
@2855473/1
ctcgatttggaccagttcgtatttgggagtgatgccgcgacggctcagca
+2855473/1
BCCFDFFFHHFHHFIHHIJHGIJJJJJGGCGIIJJJJJJBHIHGFFFFEE
@1318187/1
caacatttcccacctttttcactcaaccatagctttctcagcgt
+1318187/1
@@<DBDFFHHHHHJGIGIJGIHEHIIHIJGBHGIHGGGIIDEDG
@2855928/1
ctcgcaaatgtagaaggcagattgttaccctccacgggtaaatcctgcaa
+2855928/1
@@8BDDDDHFFHAHIEGDIGGIJJHHHGGGIIIIEGEGGFACHDHBEGII
@5975923/1
acgtacgtcaaatgtcgcaaattatgtcacataaatgtcaaaatgccaca
+5975923/1
@C@FFFFDHHHHFIBHHFFHJGIIJHGIGHIIIJIIGIIIJJJJIIIIJJ
@4902923/1
tgacattagaagagtaaacgtcagtttgcgtttcaatgcatcgataagac
+4902923/1
??@;BDDDFD?FFB<EEIIIEBBFEFDDHG:;FEGIGBAGFHB;BDEGHG
@4903098/1
tgacattctataaagacgttagagaggttcactaaaaaatattaggaatc
+4903098/1
@@?AB;DDFFFAHIGDAD?@FFEHHDEHIIEHDHIIIIIGGGIGGGIIII
@4903099/1
tgacattctataaagacgttagagaggttcactaaaaaatattaggaatc
+4903099/1
@@@DDFFFHGFHHJGIIIFHIIGGHIHCGIIJIJJJJJJCGHIJIJJJJJ
@6468448/1
attgtgaaaagggagcatttatttgatgcaaagtatagaggttgtaccca
+6468448/1
@CBFFFFFHHHHGIIIJJJJJJJJJJJJJJJIJGHJIJJJJDGIJJJJJJ
@6468463/1
attgtgaacaaagaccaagcagcataagttatcttcattttgaggtctgg
+6468463/1
@@@A?DDDBDDH>?FDGGGIIIGGGIHGHIGIGIGIIGIIIIIIIBDFFH
@4903440/1
tgaccaaaaagtgaacagctatcgatacacagtcatagatccaatcctat
+4903440/1
BC@FFFFFHHHFDHII@FHIIJIJHHGIIJJIFHGGHIJEGIJJJJJJJJ
@2301958/1
cgacgaatgatgtgataaatatacctgcacacacgcatttttaaatttaa
+2301958/1
@<<BBDFDDHFHFIIBEBHHHEHIGIGGIGIGIIE@G=GFHGIHGIIIHI
@5978012/1
actaaagttaaccagacaaagcacctatcgaatcgaatattagtagcaag
+5978012/1
@@=DDFFDHFHHHJGGIGGIGJJJJJJJIIDHGIGHCHIGIICBFIIJIG
@1802471/1
catggtcctaggtctttgagaatttctaaaaactcctctagtaactctaa
+1802471/1
BBCADDDEHHHFCGGIJIJJIJIJJJJGIIGIHIIGHHGIJIIGIJJGH@
@4396323/1
gtggttttttttctaaaatcaatttacatattatttttgacttgaataaa
+4396323/1
@@CFDDFFHHHGGIIIIIEGIIJIJJEHIJJJIIJJJJIJJJJIIJJJJI
@5412240/1
tttttaacagtttgaaaaccttgataaatgaaagaaattaaacacgctga
+5412240/1
BB=DDFFFGHHHHJJJJJJJJJJJJJJJJJJJJJJJJJJIJJJJJIJJJI
@3340446/1
cttggattcaatgggaaaagtctagtatgatgacgtttctggacaacaag
+3340446/1
@@C;DBDDDFHFBEHDHIIIDEHHEFHIGDHIGIIGIIIIIFEICGHEHH
@775181/1
atatcgagtagatagctttagaggtaatacactattattaggcactagtt
+775181/1
=?;44A2A2ADDDEEEEEEEIEFIEEEIIIIIEDFIEIIE?4DBDDEEII
@2863518/1
ctcgcttttcaaattctcgtgacttttctcccctgtttgttcttaaataa
+2863518/1
CCC?DDFFHHHHHIIIIIGGF@@DHHHAEEEGI38:DG3?F?BF9DEDDH
@3342044/1
cttggcatggaggccatttcttgagagtagagcaatttggcttcttcccc
+3342044/1
=?14=ADDDD<DFBF?@GICHHE>FBFAHBFFBEFEFI@DCEFCGIAFII
@5982316/1
actcgttatataatcatcattcaaacattgaagccagatcgataaaaaaa
+5982316/1
B@BDDDDDHHHHHJJJJJIJJJJJJJJJJIJJGGIJJIJIGHIIJJJIJJ
@3342931/1
cttggcgttgaagctgagagtctcttcgtcactcgcaaatgtagaaggca
+3342931/1
?@=AD?DDFHGDFEEF?AFGICHHC@EAEFH@HGHDDDHGFDGGIGBFEF
@776410/1
atatgatatgtatttattatattgtgaaaagggagcatttatttgatgca
+776410/1
@@1BDDFFHHHHHIJJJJJJJJJJHIIIJJJIGJJJJJJIJIJJJJJJIJ
@3862591/1
gctagatcggataatcctatacttgtacctattgaattgtgtacaat
+3862591/1
?<?DDDFFHHGGDDHGGBCHEHHGGIIJGGHHHJGHGI@1CCDFDEH
@3862764/1
gctagattctgtttgacattagaagagtaaacgtcagtttgcgtttcaat
+3862764/1
CCCDFFFFFFFDHGBHGGIIIIGJGGGCFFHGG@AGGEHGC>F@GHIIG>
@3862765/1
gctagattctgtttgacattcgaaaagtaaacgtcagtttgcgtttcaat
+3862765/1
CCCFFDFFGDDFHIACFHEHIIJJJJGEHHIIJEHHIHIJJJJDHIIIJI
@6474007/1
atttaaatagggaatatgaaagatttaaaatccaggacagtatccagaag
+6474007/1
BB@DFFFFHHHHGJJJJJJJJJJJJJJJIIJJIIJJIJIJHIJIJIJIJJ
@3343812/1
cttggctgccgaatgtttggcgtctttcttcgatcttccggttccggtgg
+3343812/1
@@CDDFFFFHF<FHICHIIJGI@DEHIBDF?F:DFFHIJEG@FGGAEAEF
@7994589/1
cgtaaaacaatatcgaccacttgtatagcttccgtcggagttgctct
+7994589/1
?@?DDDDDDFF?FGBBEHAGHDHAEGGG<FHEGB?DFA<F?DAF8=F
@4911040/1
tgagaatcggtattcgggactgaaagacactaagattaccaagttgggca
+4911040/1
BB@DFFFFGHFFFHIJJJGHIJJJJIGGGJJJJIIJJIJJJIIGHIJJJJ
@3865232/1
gctatggttgagtgaaaaaggtgggaaatgttgactgttgtagctgatta
+3865232/1
@CC1DBEEHFFHCE>GHIJGIAFHJIJJHJ?GHFHGGDGFB>GHDGBFFF
@3346362/1
cttgggggaagaagccaaattgctctactctcaagaaatggcctccatgc
+3346362/1
BBBBDFFFGHHHHJIJJJJJJJJJJIJJJJJJJJJJJJHHIIJJJJJJIJ
@4400187/1
gtgtattacctctaaagctatctactcgttatataatcatcattcaaaca
+4400187/1
CCCFFFFFHHGHHEHJGHHJJJJJJJJJHIGIIIIIJIJJIGIJJJJJJJ
@7996021/1
cgtaaagtgaccaaagcaaagacgcaataagtgatacaagaaaatataca
+7996021/1
8?:ADDDBBF:CFFI@GGIIIHIIIIIBHG>:CGFHIIIGHIEDHIHIII
@2865870/1
ctcggatcttgctactaatattcgattcgatagg
+2865870/1
?<?;ADDD3A:B<<42:?A4:C9@:BAF=C>D?E
@2865871/1
ctcggatcttgctactaatattcgattcgatagg
+2865871/1
@@@<D8ADDF<<?CF@FF@BEH@BEFHCFICEEI
@778611/1
atattacacatccatttatgcaggacttctatctagtttcccacgccagt
+778611/1
B@1ADEFFHHHHHIIJJJJJJJIIHIIIIJJGIIIIDEBFHIJJJIJJJH
@778802/1
atattagatgatgaagttttgatattactccaggaggatgaataccaact
+778802/1
;@@4=BDDDHHGHJIIAFHJ@FHGIIIJJJGCII=EHGBDDHGGIGIGGB
@3867342/1
gctcaatccatctgagattcagcctcaacctattccacaagacccccagc
+3867342/1
@@@DDDDDHFD<FHD@AEBHDAHGHIIEIIIIIIGIIIIIAHEFGEGBHA
@3867464/1
gctcaatgtcgtcgtttgacatatcgttgtcatcccacaaggtacaatac
+3867464/1
:?14ADFFFHHHHJHJJGGIIIIIJJJJIJJJJJJJJJJIJJGGHIJJJJ
@3867523/1
gctcaattggtttatcctctactgtacaactgtttacctgtgtatgataa
+3867523/1
CCCDFFFFHHHFHJIJIGHIJJJJJJJJJIJJJJJJJGIGBHGIIIJJJI
@1331751/1
caacctggaacgagacaacagcaccctggtcctccacaacagcaagctcc
+1331751/1
@1?DDDD?ADHFDG?GAFHIIGGGGGEF=?DFBFGD?BGEDDGECHH@CH
@1810760/1
cattatcactttttgttgccgtgtggccttgagaaatttgctgcctcaaa
+1810760/1
11144=BAFFFBF<EFDGHIHGIFHHIIJBHHIHGIJIGHIIEGIIH<DB
@4403244/1
gtgtgcttgtgttcttggccaacctggaggcatggcaaatgggggtatct
+4403244/1
==@4=BDFHFHHHJJJIJIJJJJJJJJJJIJJIJJICGIIJJJJJ@FGHE
@779948/1
atattcacctttatatgtcacattttgtggttctttaacgaaatgtcaag
+779948/1
BB@ADEFFHHHHHJJJJJJIJJJJJIJHHJHIIIJJJJIIJJIIIHIJJJ
@1811853/1
cattcagcaggttttttaacagtttgaaaaccttgataaatggaacgaaa
+1811853/1
@B@=DDDFHHHAFHGGIIIJGGHIGIGGJIJJJIJGIIJFGCEGIIIJGH
@2867830/1
ctcggccggaccgattcagcccccaccaagggaagggggcggcccccatc
+2867830/1
B@@FFFFFGGHHFIHGGGGIGHIIJJJJJGGGHGIHEEDADDBDDDDBCC
@4404170/1
gtgtgtttggctagattctgtttgacattagaagagtaaacgtcagtttg
+4404170/1
@=BFFFFFGHHHHIIJJIJJIJJJJJJJJJIJJJJJHHIIJJGHIJIJJJ
@781647/1
atatttatcacatcattcgtcgtgtaccacatctcggatcttgctactaa
+781647/1
@@?DDDDDHHHHHIIIIIIIIIHG<ABH><83CCH@D:B@DG44B<D<?F
@1812796/1
cattcgtcttatcgatgcattgaaacgcaaactgacgtttacttttcgaa
+1812796/1
CCCFFFDDHGFHHIJJJIIGGIJJJGIIJJIIGGHIIHIIJIIJJJJIJJ
@2868827/1
ctcggctgctcatcatgccctcgag
+2868827/1
:1=;=AD<7DC8FF<F@4?FEGBED
@782577/1
atattttccaacagagaagcttgtatgattggtaatgtaagatccatgtt
+782577/1
@@CDDFFFHHHHHJIIJJJJFHICEHGGIJGIBHGDHGEHHHGHJGGHHI
@3352261/1
cttggtttaacaacaggtctattaagttcagaattacagccagatagact
+3352261/1
CCCFFFFFHHHHHJJJJCFHJJJJIIFIIGHIJJJIJJIJJIJJJIJJJJ
@262736/1
aaatcggccaacttcttgccgacggaatttttcagcgttttgtggaactg
+262736/1
B@BFFFFFHHHHGGIJIIJIIJJJJJIJIIJIGGIHIHIIIJHIJHHHHH
@1337250/1
caacgatctggtggccaccggaaccggaagatcgaagaaagacgccaaac
+1337250/1
@@<DFFFFHFHHDIIIGHIIIHIIGFIHIJIIIIECHA;FGIIJIHGGEF
@6987619/1
cacctacacaagctcaatacaatccccacattccaccccaatctagccac
+6987619/1
@8BDFFFFHHDFFHIJJJJJJGIIJJJJJJJJIIJJJJJJJJJJGIGIIJ
@3355024/1
cttgtacctatgaggttaagaaaccctgaacctggaaaagcaggtcgcaa
+3355024/1
@B@BDFFFHHHHHJJHIJIJJIJJJJJJJIJJJJJJIJGHIJJI9DHIGH
@4406849/1
gtgtttggctagattctgtttgacattcgaaaagtaaacgtcagtttgcg
+4406849/1
@?@FFFDFGHHD8BFDA><CHGGEGHIEHBHHGGHHGHGGGGIGDGHIGH
@1815323/1
cattggctggctccaagagatgtgcatgtcccgcagatggccaccaccat
+1815323/1
@@@DFFFFHHFBFHCFECDBFGFHIIIGFHIIAGGGHHIIIIEIIGGIAG
@2317853/1
cgagaattcggtttttcagtttctagcgcatttgaaaaattagatgccag
+2317853/1
==81=DBD8AF2CGBF<AFFAH>FAEEDE8CFHEEHIGEC??BFFB9DF3
@2317854/1
cgagaattcggtttttcagtttctagcgcatttgaaaaattagatgccag
+2317854/1
@@<DDDDDFBH:CGHJEEHCHGGGIGDIJGJIJGEHJJJIJJIIIJGJIH
@2317946/1
cgagaatttgaaaagcgagcttcatgatcccctgaagaatatatcttgaa
+2317946/1
BB?DDDFFHGGHHIIIIFGJJJJJJJJJJJJJJJIIJJJJJJJJJJJJHH
@266786/1
aaatgatgaaaccggagatcgaacagtttagcaataaagtacccaaatca
+266786/1
BBBDDDDDDHHHHJJJJIIIHGGGEFDHGDDGIJIJIGHGHGGDGICGGG
@2319205/1
cgagagcttcttcgagaccgtacaaggagacttgagctacccatttgatg
+2319205/1
@@7AADDDHFFHFIEHGIIIGIIGIIIHIGHIIGHIIIIIIIIIIIIIII
@2877357/1
ctcgtatagctcgtacttcggcacttgtaacttgttcaaattgtccatcc
+2877357/1
?@;B4=BDFFFFF@GIIIIIIFFIIIIGIIIIIIIIIIIIIIIIFFIIII
@6992934/1
cacctttatatgtcacattttgtggttctttaacgaaatgtcaagagcat
+6992934/1
@@@DFFFDFDFHHGIGE?EEH>GCHHCHGIEI9@GIGIIGHHIIIIEHII
@7500137/1
cccgaacaagccaatcagaccaacggaacgcccggagcggctg
+7500137/1
CC@FFFFFHHHHHJJJJJJJJJIJJIIJJIJJJJIIIIJHHED
@268721/1
aaatggcctccatgccgagcaagactcccgtcagcgtcctccaggagttg
+268721/1
8:=4AD;DHFHHHIIIGGEGHEFCBBGIIED;??@?FBBBBEHIE=C7=C
@5424902/1
ttttttaacagtttgaaaaccttgataaatggaacgaaattaaacacgct
+5424902/1
=B1=DDFFHGHHHIIGIIJJJJJIJJJJJJJGIJIJIIGHHJHGIIJJJJ
@6993733/1
cacctttttcactcaaccatagctttctcagcgtgttt
+6993733/1
@@?DDDFDFFFHHGIIIDHGGCEIAFBHHIIIGBG:3?
@3874443/1
gctgaatataatgaagtagaaaatacattacttagaagatgttatagtct
+3874443/1
CCCDFFFFHHHHHJJJIIIIJJJJJJJJJJJJJJJJJJJJIGIHGIIHIJ
@3874842/1
gctgaatgtgcgccaattgagttttcgagcattttccggaaaagaagatt
+3874842/1
=@1ADDDDFFFHHIJIJJJIGABHGIIGGIBAHIEIGHIJIGIGGCGIEF
@3874843/1
gctgaatgtgcgccaattgagttttcgagcattttccggaaaagaagatt
+3874843/1
@@@ADD?DH?DFHIIIIII@B?AFHFADEGIGIIHI?@DGHIIECGHDGI
@6994434/1
cacgaaaggcagttcaccatcgcttgtcatgtgttgaaattccgcgaaat
+6994434/1
@@@DFFFFGDGFHIGHJJJJJJJJJIGHIJGIGIJJJJIIIJJJJIGHGH
@6994435/1
cacgaaaggcagttcaccatcgcttgtcatgtgttgaaattccgcgaaat
+6994435/1
CCCFFFFFHHHHHJJJJJJIJJJIJIAHIIIIIIIGGIJJJIJJJIIGJJ
@6994436/1
cacgaaaggcagttcaccatcgcttgtcatgtgttgaaattccgcgaaat
+6994436/1
CCCFFFFFHHHHHJJJJJJJIJIJJJHHIIJJJJJJJIJJJJJJJJJJGI
@3877339/1
gctgcaacctctactacagtacgcaagaataagattatggaaggaataac
+3877339/1
@C@FFFFFGGHHHJJJJ3FJIIJJJJJJJJJJJHJJJJIIIJIJFHIJIG
@3878211/1
gctgccgttacttcctcaagcgctggtaacgctttatcgggttctgctaa
+3878211/1
@@@;DFFDHFFDHJGGIJIGE?GCGGGFHGHJIIGGGIGEBFGIJJJJJE
@3878212/1
gctgccgttacttcctcaagcgctggtaacgctttatcgggttctgctaa
+3878212/1
BCCDDFFFHHHHGJJJJJJJJJJIJJIIJJJJJJJJJJJGIHIIJJJJJI
@3878260/1
gctgcctcaaaaacgtatgacaaaactatagagaaaccagaattacagga
+3878260/1
@C@DDFEFGHHHHJJFHJIIIJJIIIJJJIJJGIJJJJJJIJCHEGGGIJ
@8009868/1
cgtcagccgccatattgatttaattttgacatgttagaatgccctattga
+8009868/1
@8??DDDEFFHFFBGGHIIIHCEAGHI<BFEHI@CFCEHIIGHIIGGJII
@2884692/1
ctcgtcgttgttgaagtcggctcgacggaccaagttg
+2884692/1
@@@ADDDAFDCFBEGEFHCEAHG:DD@FE>B2C>CG;
@2323972/1
cgaggaataatacgaacttccatagattcaaatgaagtaaacaacatacg
+2323972/1
@@@DDDDD?F<?FAGGGGDHFH<H><EDEEGHI@GH@1?FHCGHGG@GGG
@272158/1
aaattacattcagtatcgatagataatattgatgattataattaataact
+272158/1
B@B=BDFFHGHHHHJJJJHIJJJJJJJJJJJJJJJJJJJJJJJJJJJJJJ
@6000080/1
agaaacgctcgtggggagcgatgacgaataaagtatgtgttcaccaagag
+6000080/1
???ADDDDDDD0CEII8?6??DDDDD;DBBCEB8B@B8==AADCDCIC>?
@6996552/1
cacgaagagggactaccacacgaaaggcagttcaccatcgcttgtcatgt
+6996552/1
CCCFFFFFHHHHHIJJJJJIIJIJJJJJJJJJIIIIJIIJJJJIJIIJJE
@4416473/1
gttaaccagacaaagcacctatcgaatcgaatattagtagcaagatccga
+4416473/1
CCCFFFFFHHHHHJJJJJJJJIJJJJJJJFIIJJJIGBGIIJJJIJIJJF
@3364778/1
cttgtggaataggttgaggctgaatctcagatggattgagctgttg
+3364778/1
?@@DBDDD?B>?>CEGG:3:;B@FH9FGII><?>;<DAGHIG;FE4
@3883311/1
gctggttgttgagaactttgtgttacaggatctcctttatgttttgcagc
+3883311/1
B@1ADBDFHHFHHIIJJJJJIGIJIJJIJGIIJJJJJJGJJIJJJIJGII
@3365382/1
cttgtggtcacttttcgcgcaaaggtaaaatcgttctagacatactttat
+3365382/1
@@=;DDDBFHBHHJJJIIJJJIJGIFGHJJGIGHHHJIIJJJI@GGIJII
@4417374/1
gttaactttagtgggaaggtttagg
+4417374/1
???DDDDDD:B<CEEDE?E3AF;?E
@2326160/1
cgagggcatgatgagcagccgagcccttggcttccttcggag
+2326160/1
@@<?DDDFDHHFFCGGGGGD<<EDGB?BDHB@HCD4?B2@F@
@1350687/1
caactcctggaggacgctgacgggagtcttgctcggca
+1350687/1
=?@D4=DDHH?FHHIIIIIIGIIG<F:@DHGC<??DFE
@8017625/1
cgtctttcttcgatcttccggttccggtggccaccagatcgttgttaagg
+8017625/1
@<@DBDFDDHDH?FEBGBIDBCFGI@FBFHIIIJJEGBFHGFEDDCAHII
@2893884/1
ctcgtgacttttctcccctgtttgttcttaaataaagtgtactttattga
+2893884/1
@@@FDFDFFHHHBHGIIICGAFHGFHFHIFIIHIIIE?D<FHIIIIIIEE
@1823415/1
ccaaaacatgaccatgatgcactcggccggaccgattcagcccccaccaa
+1823415/1
CCCFFFFFHFHHHJIJJIIGHHEGGIEFHGIJJJGIIGEGIIIIHGFFEC
@8019238/1
cgtgaagtggtccgtgccccttgcggttaccccttct
+8019238/1
???D?D?2ADACD1CB:EFF:C3?CE0??BDII1B?9
@7003407/1
cacgatacttttgtttattcagatttacagcaattccctatgaagcttga
+7003407/1
@C@FFDDFHFHHDGIJEHJJEH@HGHIEGIEGBHGIGIIIJJIJGIJIGJ
@8019359/1
cgtgaatagtaacctcgccttctttt
+8019359/1
1114=A?DDC<FF<FCG:?1@<3CBH
@4928877/1
tgcaaatcggccaacttcttgccgacggaatttttcagcgttttgtggaa
+4928877/1
@@1=DDDDHHFFHIIIIIIIIIIIIIIIIIIIIIIIIIIGGHIIDCHE@E
@6493100/1
atttatgtaacatgtgtgcttaagtggcttaccttctacttaccacttag
+6493100/1
@@CDDDFDFHHGHJJJBGIJJIJIIJJJJJJJJJJJJIIJIJJIJJJJGH
@5439907/1
aaaaaaatgtcaaaattttgcaaattatgtggcattttgacatttatgtg
+5439907/1
@@@DFFFDHABDFIJJIJGGGHHEGE@D@DIGGIFDGCGGHIIJIJECHH
@5439908/1
aaaaaaatgtcaaaattttgcaaattatgtggcattttgacatttatgtg
+5439908/1
CCCFFFFFHHGHHJJJJJJIJJJJIJIJJGIIJJJJJJIIIIJJJJJJGI
@6004201/1
agaaattatcgacttaggagaaggcatggaaatgtatcacggattttatc
+6004201/1
8?;=B;D>BDDD:FHIG94CEHGEGIGEIGG9?B???CGEGGHDGCHHEI
@6004444/1
agaaattccattcgaagaaaaaaacaagatcctcttaattgaaaaaggac
+6004444/1
@@@DDBDDDFBF?<ECG:AEED@CDCBDFHBHDEBBD>FH@@?99BFAGF
@6004445/1
agaaattccattcgaagaaaagaacaagatcctcttaattgaaaaaggac
+6004445/1
@B@?DDFFHHHHHJJJJJJJJIJJIJJJJIJIJJJJIGIJJEIJJJJJIJ
@7006002/1
cacgattcataaaagtaatataaccttagatttcgaggcaaattgattga
+7006002/1
@7@DFFDDHHGFHBHEEHIIJIIJFGGGHBHIEHIIJDGIICHIEIJJCF
@7006003/1
cacgattcataaaagtaatataaccttagatttcgaggcaaattgattga
+7006003/1
@@@FBDDDHHGHFIHAFGEGHIIIIEHGCHGIIHHB?EG=FHGIGGCGGG
@7006004/1
cacgattcataaaagtaatataaccttagatttcgaggcaaattgattga
+7006004/1
CCCFFFFFHHHHHJJGHIJJJJJJJJJJJJJJJJJJJJJIHJJJJJIJJE
@4929704/1
tgcaaattttcaatcatgaagcaagattttacctgaacaatttgaaattt
+4929704/1
@@7;DDDDFFFDFBEIFFEHHFIIIIIHIIIIIHIIIIIIIIIIIIIIII
@7007416/1
cacgcaagtacctgctggaacgtttaaatttctgtcatgagaatctcttg
+7007416/1
@;??DADDHHHHHIIIIIHIIIIIIIIIIIIIIIIIIIIIIIIIIIIIII
@7007417/1
cacgcaagtacctgctggaacgtttaaatttctgtcatgagaatctcttg
+7007417/1
CC@FFFFFFHHHHIIJIJFIIJHIJ;FHEIIAFC<DDDDFGDFAFHGBH9
@7511638/1
cccggagcggctgatatcaccaatcaggtgg
+7511638/1
@@;=DDDDFFFDF;CFE<?DGFG@BBDC9BF
@286021/1
aaatttccggtgtcttaagcgaagaaactaagcaggagatcgccgaggaa
+286021/1
@@@FFFFFHHDH0CFHIIIIIIIIIIHIIIIIIIIIIIIIIIIIIIIHHF
@286168/1
aaatttctcaagggcacacggcaacaaaaagtgataatggatacaaattt
+286168/1
?@@ADDFFHFHHHIIBGGHIJJJGHIIGIJG?DFIJGHJIJJIIIIJJJJ
@3892758/1
gcttggtgcagctatccactttgccagtggccgtctgctacggaacaggc
+3892758/1
:?14=BBDDHHHHJJJJJJJJJJJJJJIIGJJJIJJJJJJIJIJJJIJJJ
@4930987/1
tgcaaggattgccacatcttgtgagccgccattctcttggctagcttctt
+4930987/1
CCCFFFFFHHHGHJJJJJJJJJJIJJJJJJJJJJJJIJJJJJJJJJIJIJ
@286502/1
aaatttgcaaggtttggaggagttgtactaatttgtgtaattgaagttcg
+286502/1
@@;DFFFFHHFHDHIJJIJJGGIHIHIIJJJIJJJIIIJGIIJIIIHJJI
@2331414/1
cgataaagcgttaccagcgcttgaggaagtaacggcagcactattgacac
+2331414/1
B@@DDDDFGHFHHJJJGIGIJJJJIJGIJGEHJJDIJAFF>CCGHECFHG
@6007665/1
agaacatgtaagaagtgaataatgtgattaagtaaaagaacgatggtttt
+6007665/1
B@1DDDFFHHHFHIJGHIJJIIHJJJIJJJIJHHIJJHIJJJIJJJHHHI
@8023072/1
cgtggacacgcatattacacatccatttatgcaggacttctatctagttt
+8023072/1
BCBDFFFFHHHHGJJJJJJJJJJJJJJJJJJJJJJJIJJIJJJJJIJIJI
@4931770/1
tgcaatcttcttttccggaaaatgctcgaaaactcaattggcgcacattc
+4931770/1
@@?DDDEDHHHGHIIGIIBGIIIIIIIIIIG8GHIEGIGHIIIIIIIIII
@2332088/1
cgataagacgaatggtaaagctgctaaaaaagcaggaaaagcccaga
+2332088/1
BB1ADDFFFFHHHIJE@GGHIIJJJJJJJJJIJJJJJJIJGIJEIIJ
@1355359/1
caacttcatgtacaaatacctcaccttacaaaataaaatacggcaaagag
+1355359/1
CCCFFFFFHHFHHJJJJJJJJJJJJJJJIJIJJJJJJJJIJIJJIGGIGH
@4425809/1
gttacttcctcaagcgctggtaacgctttatcgggttctgctaagtggta
+4425809/1
:11=DDFFHHHGGIIJIIJJJJJJJJJJJJIJDHIIIJIJJJJJJIJJGJ
@288621/1
aaatttttaaatttaaaaatgcgtgtgtgcaggtatatttatcacatcat
+288621/1
:??DBDDDF?<CFHEFGHG?CH>H@FBHEGBBBFFEHHIIEHD@<FG>DG
@288622/1
aaatttttaaatttaaaaatgcgtgtgtgcaggtatatttatcacatcat
+288622/1
@@@DDFFFHHFHHIIFHHE>AIGAC@E??EFEDFHIIIGHHGIJIIGJII
@6499214/1
atttcactgttttccgcggtactattcaattaatatttcaattctttgtt
+6499214/1
@CCFFFFFHHHHHJJJJJJFHIJHIJJJJJJJJJJJJJIIJJJJJJJJJJ
@5443607/1
aaaaaacattgaccaatcgccaccaatgcttggtgcagctatccactttg
+5443607/1
CCCFFFFFHHHGHJJJIJEGIIJJJJJIJJJJJHIJIIJJJJJJJJJJJJ
@1356157/1
caacttcttgccgacggaatttttcagcgttttgtggaactgtgaaactt
+1356157/1
=@BD4ADDHGHHHJJJJGIJJJJJJIJIJFHIJJGHIJJJIJFHHIJJJI
@1356631/1
caacttggtaatcttagtgtctttcagtcccgaataccgattctcagccg
+1356631/1
@;1=DDDDFFFFFIIIIGHHIIIIIIIIIIIIIIIIIIIIIIIIIIIIII
@799380/1
atcacagtgatgtttgtttcagaacaaaccgggaaaagtattatgagaat
+799380/1
BB8BDFFDHHGHHJJIGIIJJJIIIJIIHIIJJGJJJJFEIIJJJJJJJI
@2900844/1
ctctaaagctatctactcgttatataatcatcattcaaacattgaagcca
+2900844/1
@@?BDFDFGHHHGJJIJJJJJJJJJIIJIJJJJJIJJJIJJJIIIJJJJJ
@2900845/1
ctctaaagctatctactcgttatataatcatcattcaaacattgaagcca
+2900845/1
CCCFFFFFHHHHHJJJIIJIJJJJJJJJJJJJJJJJJJJJJJJJJJJJJJ
@799657/1
atcacatcattcgtcgtgtaccacatctcgg
+799657/1
@@@DDDDDFFFFFIIIE:3ABH?EF9C9C8C
@7514055/1
cccgggcccagatggcattcatgcagaaccgattaagaaaggggcagaca
+7514055/1
@@@BADDFHDBBDHHGHHHGIHGGIEBHGIDHDHIIJJJJB;7@GHIGEH
@7514056/1
cccgggcccagatggcattcatgcagaaccgattaagaaaggggcagaca
+7514056/1
BCCFFFFFHHHHHJJJIJJJJJJJJJJJJJJIGIJJJJJJJJJJJJJJJH
@7514143/1
cccggggctctgtgatttcttagtgtcaatagtgctgccgttacttcctc
+7514143/1
@@?:BDDDDHD?<C<AGHDAGEGEE4CGHCHGBGGHIGHE@FGIEIHIIG
@6500668/1
atttcatccgtctacatatacctgaaattccccaaatacaacgaaggtct
+6500668/1
B@@DDFFFHHFHHIJJIJJIIJJIJGJIGIJJJIJJJJJJJIHIIGBFGG
@4933710/1
tgcacccagtattactttaatcaatgcgatctctttacttaataaatatt
+4933710/1
CCCFFFFFHFHHHJJJJJJJJJJJJJIJJJJJJJJJJIJJJJJJJJJJIJ
@6010759/1
agaacttgctggatctcttggtcggaaaagtaacgcccgaacaagccaat
+6010759/1
@@<=B?D?FFHFHGIGGEIEEA:8FHGDAGCDD@HHGEEHEHIIIGADHI
@5445890/1
aaaaaactataaatttttattatattttatgcatgttatcacgattcata
+5445890/1
C@@FFFFFHHHHHJJJJJJJJJJJIJJJJIJIIIJJIJJJIIIIEGHIII
@292260/1
aacaaactccaccacaggaacctcaagcttggggtaaaccgcaagtttca
+292260/1
@C?DFFFFHHHHHJJIIIIJIJJJJJIJIIIGIJFHIJJJJFIIICCHIJ
@2901609/1
ctctaacgtctttatagaatgtcaatgttattctaaaaagaagactgcta
+2901609/1
@=@DDFFFDFFHHEHGEDIHGHHIJJJHIIJJJJIJJJJJJJIIIJJJJJ
@6502900/1
atttcctcgaaatcaataatgcaatgtgtttaaatttttgtcgagtcaaa
+6502900/1
B@CDDFFFHHHHHJIJGIJGIJIJJJEHHIIJJJIIJJJIIJJIJIIJJJ
@2903328/1
ctctaatgggtgatttgggtactttattgctaaactgttcgatctccggt
+2903328/1
@@@ABDD?FHADFGGHDEI;E<FHHCHIEHCGHHHCFHIHGIGIIGGGI7
@801806/1
atcacgattcataaaagtaatataaccttagatttcgaggcaaattgatt
+801806/1
?@<?DBABDAFH?GEGE2ABHGGBEHDHIHHBHGEH<FGGBCGIEEHIG<
@2905412/1
ctctactgtacaactgtttacctgtgtat
+2905412/1
@@@BADEDDBFFDIIBFHIEHGFAHGI<H
@3903333/1
ggaaaagcccagaagaacgttcgactttcacttcattctatcggcctttc
+3903333/1
@@<DDDBDFHHBHGIGIBDHGIEIIDHHIIIIIIGIIIIIIIIGIIGIGI
@802959/1
atcacttattgcgtctttgctttggtcactttacgcgcgaaaaccattat
+802959/1
CCCFFDFFFHHHHIGGIIIEGGIGIHIGJIGEJFHGIFIJJIHIGHHCHE
@2339322/1
cgatgacaaagtgatgggcaatcccattggctggctccaagagatgtgca
+2339322/1
?@<=ADDDHFD<DG?GAFABEEHGGHIG>CDHBGAD@F>D@DF99?BA98
@1835643/1
ccaaaccttgcaaattttcaatcatgaagcaagattttacctgaacaatt
+1835643/1
=;?DDDD;:<:<DGHIEEA<CBHII@:A939A??9EDG???F4FGGIIC?
@1835644/1
ccaaaccttgcaaattttcaatcatgaagcaagattttacctgaacaatt
+1835644/1
@@@?DDFDHBFHHAHGIIIIIIIIHIIGGFGBHEIIIEHHIIG;BGIFFG
@1835645/1
ccaaaccttgcaaattttcaatcatgaagcaagattttacctgaacaatt
+1835645/1
C@CFFFFFHGHFHGJJIJJJJJJIHHIJJJJIIIIHIIIIGIEFGHICIJ
@5449779/1
aaaaaagcaggaaaagcccagaagaacgttcgactttcacttcattctat
+5449779/1
@C<DDFFFHHHGHIJIJIJJJJJJJJJJIIIIIGIJJJIJJJIIJJJJJJ
@5449780/1
aaaaaagcaggaaaagcccagaagaacgttcgactttcacttcattctat
+5449780/1
CCCFFFFFFFHFHBHEGHIIIIIC;DHF???F=GGHII49BBFICBGHGD
@803494/1
atcactttttgttgccgtgtgcccttgagaaatttgctgcctcaaaaacg
+803494/1
CCCFFFFFHHHHHIIJIGIIIJJJJIJIJIJIJJJJJJJJJJJJIIJJJJ
@1836997/1
ccaaacttttcggggtgcaatcttcttttccggaaaatgctcgaaaactc
+1836997/1
@C@FBBDEHFHFFGI1@=9EAH@H>>FHIGG?DDHDHDBEFGG<@FEHA@
@1836998/1
ccaaacttttcggggtgcaatcttcttttccggaaaatgctcgaaaactc
+1836998/1
@C@FFFFFFHFAHEG1<CEF@FGGEHEGHFEEAHBHDDHCBDHGHIHIIE
@6506440/1
atttctgtcaccaattgtacagaatggttgttctgcttcaccaatctgca
+6506440/1
BB@DDFFFHHHHHJJJJIJJIIJJJJJHHIIJJJJJJJJJJJJJIJJJJI
@7020537/1
cacgtaataagaaaatcgagcacagcatcaccaaggaactccagtttttg
+7020537/1
@@@;DEFFHGGHFIIGIEGEBEHGHGIGIIIIIIIDHIGIIIII@FEIEE
@3381783/1
ctttaccattcgtcttatcgatgcattgaaacgcaaactgacgtttactt
+3381783/1
B?BDFFFFHHHHDHHIJJIJJJJJJJJJJJJIIIJJGICEDHIIGIIJGI
@3907427/1
ggaaaatgctcgaaaactcaattggcgcacattcagcaggttttttaaca
+3907427/1
@@@?DDFFGHFFHJJIJIIHDGIIGGIIJJIJIGGCEGEIIIJIJIIIIE
@807250/1
atcagccaatttttctggtttgccgaattttgctgtttctggttcgagtt
+807250/1
CCCFFFFFGGHHHJIJEHGHIJJJJBEHIJJEIIIJJJJJIIIIIJJJ<F
@4940522/1
tgcatcgataagacgaatggtaaagctgctaaaaaagcaggaaaagccca
+4940522/1
@???DDD?FDDDDGDGGGGEGHIIGGHHFHEGGIIIIIAGGIIDHCCB9F
@4940523/1
tgcatcgataagacgaatggtaaagctgctaaaaaagcaggaaaagccca
+4940523/1
BBBFDFFDHDHGGIIIJHIIJIIIJIGIJJJJJJJJGGGIIJJIJGIJJI
@1367598/1
caagaactgaacgaagttgaagtccttggcgttgaagctgagagtctctt
+1367598/1
@@;DDDFFHHHHHGHGIGIIIFHIEE>BEFGDBHE>FDBDHEBFHHGII<
@1367599/1
caagaactgaacgaagttgaagtccttggcgttgaagctgagagtctctt
+1367599/1
CCCFDFFFHHHHHJIIGHGHIJHHHIIECHGJJJIJIIGIIJGHFHIJIJ
@807883/1
atcagctacaacagtcaacatttcccacctttttcactcaaccatagctt
+807883/1
CCCFFFFFHHHHGJIJJIIIJJJJJJJIIJJJJJJIGJIJIJJGJJJJJJ
@808420/1
atcagctttagtaactgtgagagcagtatgtgattatgtgtttgaaagct
+808420/1
C@CFFFFFHHHHHJJIJEHIIGHIIJFHGIIIIIJIIJIIIJIJJJIJJG
@1368550/1
caagaacttgctggatctcttggtcggaaaagtaacgcccgaacaagcca
+1368550/1
???DDEFFBBHHHIIGGGIEIEGEEE@ACHFH:?DA1DFGEBGGIIIIII
@1368551/1
caagaacttgctggatctcttggtcggaaaagtaacgcccgaacaagcca
+1368551/1
CCCDFFFFHHHHHJJJIJJJJJIJJIJIIJJJHIJJJJJJJJJJIJJIGG
@2343047/1
cgattaagaaaggggcagacaacttcatgtacaaatacctcaccttacaa
+2343047/1
=B@4=BDDFFHGHIJDIIJGIIGJJJJJJGGIJJHIIJJJJJJIJGGIEI
@5454424/1
aaaaaagtttatttatcatacacaggtaaacagttgtacag
+5454424/1
<7@DDDD<AFFBBG<@CDHHHGFH@@FCE@<@>DDFGGEG@
@5454425/1
aaaaaagtttatttatcatacacaggtaaacagttgtacagtagaggata
+5454425/1
@CCFFDDDHFFHHJIJGIIJJJJEEAHHHGIJJGEGDHGGBFGIGGGGHI
@5454426/1
aaaaaagtttatttatcatacacaggtaaacagttgtacagtagaggata
+5454426/1
C@CFFFF<CFFHFIFBGBAAHGHHGE3CFHGHCCAG9CFGGBDFGCFGHC
@7523712/1
cccgtttgccgatttaggttgttgtggtacatctccatgtggacccattt
+7523712/1
@@C7ADEDDHA:CFHDGI?CFCFEEHGHI@DHIIIIIIIIFIGIEGBGHI
@7523728/1
cccgtttgctgttgttgggcacctttttgctgcccttgtgtgggaccagt
+7523728/1
B@C;ADEFHHHHHJGIJJJIJJJIJJJJJJJJJJJJIJHGIIIJJIJJJH
@301825/1
aacaatgtgaattagatgctggtgcagctataccttcatctgttaacttc
+301825/1
?;;A=DDAC<4<AFGA4:CHHBF3FGEFFH<HECGGEGIEBD?@DFFGIE
@2344705/1
cgattgtgaacaaagaccaagcagcataagttatcttcattttgaggtct
+2344705/1
@C<FFFDEGHGHHJGIIJJJJJJJJJJJJJGIIJJJJJJJJJJJJJIHHG
@6023489/1
agaatctagccaaacacacatagtacctctccacaaaaagggaaataaac
+6023489/1
CC@FFFFFHHHHHJJIJIJJJJJHHIJJJJIJJJJJIJIIJIJJJIIJIJ
@2344946/1
cgatttatctagagcaactccgacggaagctatacaagtggtcgatattg
+2344946/1
@@=DDDDDHFFHHGGBHGGIGGEIEHIIFIGCHIGIIGFFHBFHGIIIIC
@1371206/1
caagaagtacttttgtggaatatagcaaacttctactacttcaactggta
+1371206/1
CCCFFFFDHHGHHJJHIJJJJJJIJJJJJJJJJJJIFGIJJJJJIJIIGG
@3385620/1
ctttagtctgtatattttcttgtatcacttattgcgtctttgctttggtc
+3385620/1
@<@D;BBD?BABFBDGGI<CIB:ACFBHEHEEF@EEDFEFG?DBGIFEBB
@2914229/1
ctctgaagttcggccaggtaccaccaaacgtagacaatattattataaac
+2914229/1
=@@==?DDFDD;@FF<CB:3AEHDBFCFFD?CB@BBFFF9?B?DC>FF<<
@1373171/1
caagaatcaacaaacaattcacaaataaaatca
+1373171/1
BB@FFFFFHHHHHJJJJJGIIGIJEHGIJIIJJ
@304711/1
aacacattgcattattgatctcgaggaaataatacgaacttcaattacac
+304711/1
CCCFFFFFGHHHHJJJJJJJJJJJJJJJJJJJJJIIIJJIJJJJIIIIJI
@6025978/1
agacaaagcacctatcgaatcgaatattagtagcaa
+6025978/1
CC@BDFFFHHHHHIIIIIIIIHCH?AAF??:<?B?D
@2915390/1
ctctgatagtagatggtaactgttcaaattcctcttcctcacgaggacac
+2915390/1
CCCFDDEFHDFHFGIJBFHIJJJJIJJJJJJJJJJJJJIJJJJGHIIJJJ
@305407/1
aacacgaagagggactaccacacgaaaggcagttcaccatcgcttgtcat
+305407/1
CCCFFFFFHHHGHJJJJJJJJJIHHJIIIGIJJJIJJJJJIJJJJJHHII
@5459368/1
aaaaaatatcgcaatattagaaattttcaaatattcttcgcttttgactc
+5459368/1
<@@DDDDDD<:CDEAHGIGGHIIDGIIIEGGGDHGHHHGC@EGGIICEGF
@6026956/1
agacaacttcatgtacaaatacctcaccttacaaaataaaatacggcaaa
+6026956/1
BC@?DFFFHHHHHJJIIJJJJJJJJJJJJJJJJJJJJJJIJJIJJJJJII
@4444670/1
gttcactcggtgcaacagatccgtaagctatccagctccgacgtactatg
+4444670/1
???A=DDDHHFHFIIIIIIIIIIIIIIIIIIIIIIIIIIIIIIIIIIIIG
@4944073/1
tgccacatcttgtgagccgccattctcttggctagcttctttgacttgcc
+4944073/1
CCCFFFFFHHHHFHIJIIGIJEIJJJJIJFIIIIIIHIGGIJEGHIH@EH
@4944671/1
tgccacttgaaagtatatgctttttatttttgtcacaggctgcatgaaat
+4944671/1
@C@FFFFFHHHHHGHIJIJJJJJJJJJJIJJJJJJJIIIJJJJJJJJJIJ
@813996/1
atcatcattcaaacattgaagccagaacgataaaaaaatatcgcaatatt
+813996/1
??7DB>DB>DDHHGBBGB@F?E9FHGCGFHGEHGIIIBGIAGI<;F@DHI
@6029234/1
agacactaagattaccaagttgggcaaccagcagtcccacaaagtttcac
+6029234/1
@C@FFDFFGGHGHJJJJJJIIJGIEHJJJFIJIJFHJJJIIIJJGGIGEI
@309413/1
aacagcaagctcctccgcaacagcaacctggagcgagacaacatcaccct
+309413/1
BC8BDDFFHHHHHJJIGJJJIJJIJJJJIIJJFIJJJIJJCGIJJIIJIE
@2920373/1
ctctgtctctacaaccaggtacaattcttctactaaagaatgtccactct
+2920373/1
BBB:AADFHHHHGIJJJGIIHIJIJJJJJJJJJII@FHIJIJHJJJJJIJ
@7533306/1
cccttaatcagctacaacagtcaacatttcccacctttttcactcaacca
+7533306/1
@@<DDDDEFDFFHBDBGBGGAFEFH?E<CFHG@HIEGEDDDHFCHICHIH
@3389160/1
ctttattcgtcatcgctccccacgag
+3389160/1
@;?B=DDBF=CFBBBBEFFIEAF:E8
@3389161/1
ctttattcgtcatcgctccccacgagcgtttctttagtct
+3389161/1
?;?DBBDDHFBF>4A@FFECEF@?:?86@FDCEGDHGI<@
@3389162/1
ctttattcgtcatcgctccccacgagcgtttctttagtctgtatattttc
+3389162/1
BBBBDFFFHHHGHIJJJJJJJJJIIJJIHIIGIJJHIIIIGHIJIJJJJI
@2349298/1
cgcaaatgtagaaggcagattgttaccctccacggg
+2349298/1
@@@BDFFFBHDHHGJDGGGIHEHHHIJJGIJGIEHH
@2349299/1
cgcaaatgtagaaggcagattgttaccctccacgggtaaatcctgcaagg
+2349299/1
??74=@DDDDEEDIIIIIIIIIIIIIIIIIIIIIIIDDIIIEEIIIIIII
@2349300/1
cgcaaatgtagaaggcagattgttaccctccacgggtaaatcctgcaagg
+2349300/1
@@<DFFFFHHHHHJJFIIIJJJJJGIJJJJJJJJJIAGHGGIIGGIGIJJ
@2349301/1
cgcaaatgtagaaggcagattgttaccctccacgggtaaatcctgcaagg
+2349301/1
@C@DDDFFDHHGHJJHFHHGIGJJJJJJJJIJIJHEGHIIGJGJIGIGGB
@2349436/1
cgcaaattatgtcacataaatgtcaaaatgccacataatttgcaaaattt
+2349436/1
@C@DFFFFHHHHGJJJJIJJJIJJIIJJJIJJJJJIIJIJJIJIGFFHII
@3389385/1
ctttattgctaaactgttcgatctccggtttcatcattttatagtacact
+3389385/1
B=?DFFFFHHGHHJJJIJIIJJJJJJJJCGHJGIIIIJJJHIJIGGJIIJ
@815547/1
atcatgaccaaaaagtgaacagctatcgatacacagtcatagatccaatc
+815547/1
@@@FDDFFHHHHHIEFFHIJJJJJJJEI?GE@DGGBG@FCIGIGIGCGGI
@3389585/1
ctttatttaagaacaaacaggggagaaaagtcacgagaatttgaaaagcg
+3389585/1
B@CFDFFFHHGHGIJJJJJJJJJGIGIGIIH@FHIHGGIICC?BFGIGII
@815864/1
atcatgccctcgagtacctcaaaatcatgaccaaaaagt
+815864/1
CCCFFFFFHHHHHHFEAFEEGIJICCHECDDF@GIJJ60
@7534533/1
cccttctggatactgtcctggattttaaatctttc
+7534533/1
;?<ADDDABDBFB@>FHGI>@BHCHE?A??B4<F:
@312262/1
aacagtcaacatttcccacctttttcactcaaccatagctttctcagcgt
+312262/1
@@@D?=DDFFHAHJJJJJJIIIIJJHIIJIIIJGGCGFHGIJJJIJFDGD
@1379882/1
caagactcccgtcagcgtcctccaggagttgctgagccgtcgcggc
+1379882/1
CCCFFFFFHHDCF@FBHGHGGIJEHIJIHHIJIJIHFIJDFBE8BE
@3915400/1
ggaaataatacgaacttcaattacacaaattagtacaactcctccaaacc
+3915400/1
CCCFFFFFHHHHGIIJJJJJJJJJJJJJJJIGJEFGGGGIJJJIJJGJJJ
@313021/1
aacagtttgaaaaccttgataaatgaaagaaattaaacacgctgagaaag
+313021/1
?@<B=:AD4DFAFIFEE<FFHHHEEIIIICFAHEFGFIIBDFGE@GFDCE
@6033341/1
agacgaatatgcttaaactccacgttgatggactcttcaaacttcactaa
+6033341/1
CCCFFDFFHHHHHJJJJJGIJIIJIJJJJIGGFHIGIGIIGHEIGGIJIH
@7535775/1
cccttttgagctattgcgatattttttcggaaaaaaatgagtttaggata
+7535775/1
@@8=DDFDHHGGFHIIIIIIIJJJIJIIGHJJJJJJJIGGG@GIIIJJJH
@7535776/1
cccttttgagctattgcgatattttttcggaaaaaagtgagtttaggata
+7535776/1
CCCFFFFFGHHHHJJJJJIIIJJIJJJJJJJJJJJJIFHGHFIIJJJJJJ
@6034518/1
agacgccaaacattcggcagccaagaacttgctggatctcttggtcggaa
+6034518/1
CCCFFFFFHHHHHJJJJJIJJJJJJIJJJJJJJJJJJIJJJJJJGHIJGI
@7537200/1
ccgaaaatgtggatttacaaaatttaaatagggaatatgaaagatttaaa
+7537200/1
BCCAFDFFHHHHGJJJIJHJJJJJJJJJJJJJJJJJJJJJJJJIJJJIJH
@8041366/1
ctaaaactgttgcattaaggtccctttcaacatcaagaggttcttcgata
+8041366/1
@C@DDDDBHADDFHBDDFD@HBBGHGBBHIDEHEGEHIEGDC<DFFGIBG
@2924799/1
ctcttcctccctggatttcttgaggacatcggagaggctccaaccg
+2924799/1
:?@BDDDDHHHFHJ;GGIEJ@F@GHIIJJIIEHGGEGCFIGIIIE@
@316253/1
aacatttcccacctttttcactcaaccatagctttctcagcgtgtttaat
+316253/1
BCCDDFFFHHHHHJJJJJJJJJJJJJJJJDHIJJJJJJIJIJGG@FG<FG
@6036046/1
agactctcagcttcaacgccaaggacttcaactttgttcagttcttgcag
+6036046/1
@@<DDDEEFDHFHHIIGAHGIHGIJIJJJJJIIIJGGIHGIJJCGII@GI
@4454256/1
gttcccttttgagctattgcgatattttttcggaaaaaagtgagtttagg
+4454256/1
=11ABDDBHH4<AFHB>FGIIIAGGHIGII@@AGHIIIIICDCH=@CH;D
@2927178/1
ctcttggctagcttctttgacttgccagtgccaatttcgcggaatttcaa
+2927178/1
=?@4ADDDFDHDBHEBGGFHHHICHHIFCDEHIHIIIIIIIIIHFGGIII
@2352817/1
cgcaatagctcaaaagggaacaatttttatcgagttattgatttcgagga
+2352817/1
CCCFFFFFHHHHHJIIJJEHIJJJJJJJJJJJIJIIJJJJJJJJJJJJJI
@2927285/1
ctcttggtgaacacatactttattcgtcatcgctccccacgagc
+2927285/1
CCCFFFFBFHHHGJIEHIIEHIGJJJGIGHIJJJIJJGDHIBFG
@2927286/1
ctcttggtgaacacatactttattcgtcatcgctccccacgagcg
+2927286/1
B@@=BDFDFFHDFIIIGIJHJIJJJJJJJIJJJIJJJJHIIGHHE
@6038171/1
agagaagaaaggccgatagaatgaagtgaaagtcgaacgttcttctgggc
+6038171/1
@@7DFFBFHDDADHGFGHAEFGHIIIC<CGECHEGEHIGDGBHIIIFG9=
@6038172/1
agagaagaaaggccgatagaatgaagtgaaagtcgaacgttcttctgggc
+6038172/1
BC@DDFFFFHFHHJIIJJJJJJGIIIFGIGGHFHIJJFA?BBHIIIIIIJ
@6039250/1
agagaatggcggctcacaagatgtgg
+6039250/1
@@@DDDDDFFFFAEA<?<D?C?41?D
@6039251/1
agagaatggcggctcacaagatgtggcaatccttgcaggatttacccg
+6039251/1
@@@DDDDDHHHHA@C<C@D;C?C:?GAFG;@G?F?F<@GBCHI>@GI@
@3918335/1
ggaaatgttgactgttgtagctgattaaggggtgtattctatatttcagt
+3918335/1
CC@DFFFDHHHHHHFHIGGIIJJGHIIJIJJJ:CCBHIIJJJJJIJJIJI
@4456430/1
gttccttcgtaccctcctcctccaattcctgcatcttatataccatcatc
+4456430/1
@@@DDDFDFHHHHIJGJIIIGIHGH@@BFH<GGGCBGGFDHA@BHGHIIG
@2930109/1
ctgaaaaatatatcttgaagaactattatttttttttattttt
+2930109/1
BC@BDFFFHHHHHJJJJIJIEGHIIIIJJJJJJJJJJ29BGIJ
@6040772/1
agagagtccaaagagaaggttatgaaccggcaataactttccttgttgtc
+6040772/1
@@@DDDDBFHF?;D>BD:<CF<DAFBHDB:D@GIBDGEAFGGEGGBGAHC
@6041311/1
agagatgtgcatgtcccgcagatggccaccaccattctatgaaatggaac
+6041311/1
B@BBDFFFHHHHHGIJJJJIJJJIIJJIJIIJJJJJJJJJJIIJJIGIIJ
@6517703/1
atttgatgcaaagtatagaggttgtacccaaacttttcggggtgcaatct
+6517703/1
=BB4ADDFHHHHHGHIJJJJJHHJJJIJJIJJJJJJJIJIHIDFGHGIII
@6517704/1
atttgatgcaaagtatagaggttgtacccaaacttttcggggtgcaatct
+6517704/1
?1?DDFFFHHGHFEHHIIGIIEFGHGGIIJIJIJJJJJJJFF?FHIJIJI
@6517705/1
atttgatgcaaagtatagaggttgtacccaaacttttcggggtgcaatct
+6517705/1
@B@BDDFFHHHGHHHIGIJJJJIIJJIJIJJIIJIJJGIHHGGHGJJJJJ
@322104/1
aaccgattaagaaaggggcagacaacttcatgtacaaatacctcacctta
+322104/1
B@CDDFFFGFFHFIGIGIDGGIIIIHGGIJGIGGIGGIJCHIIIIIIGII
@3921512/1
ggaacaatttttatcgagttattgatttcgaggaataatacgaacttcca
+3921512/1
@C@DFFFFHHHHHJJJIJHHJJJJIJJJJJJJJJJJJIJJJIJIJJJJJJ
@7039355/1
cacttcacggaaatctaccgacagagaggttatccttggggg
+7039355/1
?;;DDBDDFDHHDEFGHCB@AGGHCGIIDF@FCGGGII<AF;
@5474723/1
aaaaaatttatacagcactactatgttaccttttggagaacaaaaagaag
+5474723/1
@C@FFFFFHHHHHJJJJJJJIJJJJJJJIIJJJJJJJJJIJJJJJJJJJJ
@5474812/1
aaaaaatttcaaattgttcaggtaaaatcttgcttcatgattgaaaattt
+5474812/1
CCCFFFFFHHHHHJJIFIJJJJHHHEIIJJIJJJJJFEHHIGJJFIIJIG
@7547720/1
ccgaataccgattctcagccgagctgcccagtttagtggccaactcttcg
+7547720/1
C@CBFFFDHHHHHGHHJIIJJJJJIEHJJHGHHIGJHGGIIGIIJJJJJG
@4460280/1
gttcgctagcgatctcctgcaagaactgaacgaagttgaagtccttggcg
+4460280/1
?@;?DDDDFFHHDIACGAGIIHIGGII@?GHCHFGBA@G9B?BCCGG3CH
@6044714/1
agagggactaccacacgaaaggcagttcaccatcgcttgtcatgtgttga
+6044714/1
@C@AFFFFHHHHHIIIIIIIIIIIIIIIIIIIIIIIIIIGIIIIIIHGIH
@6044715/1
agagggactaccacacgaaaggcagttcaccatcgcttgtcatgtgttga
+6044715/1
BCCFFFFFHHHHHJJJJJJJJIIJIIJJJJJJGJIJIJJJIJIGFHGIJG
@4460458/1
gttcgctggcgatctcctgcaagaactgaacaaagttgaagtccttggcg
+4460458/1
B@@DFFFFHGHHHJJJJGCGIIJIJJJJIJJIJJJGHHJJJHIJJJJJJJ
@2931886/1
ctgaaaatgagcacaaaacccaggaagaagtactgcgaaagttcaggtgc
+2931886/1
@@@DFDBDAHADHIIDFHCFHIGHDIIFIJEGGEE?FH?GH?D8DFCEAH
@8047485/1
ctaaaatcaatttacatattatttttgacttgaataaatttttaaattta
+8047485/1
CCCDFFFFHHHHHJJJJIJJJJJJJJJIIJJGJJJJJJJJJJJJJJJJJJ
@7040305/1
cacttgtatagcttccgtcggagttgctctagataaatcgtaatctttca
+7040305/1
???DDDDDFHHFFIIBGAFG1@EHGE@GDHHHCEHIEH<G?BDGFBH4DB
@6045822/1
agagtatgtctcgaaagacttcgactttttactatttttgtatgcacaaa
+6045822/1
@@@FDEFFHHHHAFHIGEGHHIIHIJJJJJJJJIIJJJJJJJJJJJJJJJ
@6046282/1
agagtgtcctcgtgaggaagaggaatttgaacagttaccatctactatca
+6046282/1
@@CDDDFFHFHHCFEGI?GAFHIEGIIIIHIIIIIIIIIIIIIIIIIIII
@7041407/1
cacttttcgcgcaaaggtaaaatcgttctagacatactttatgctcttga
+7041407/1
:?844ADDFFDA@GIEB1?EGI@DAGIFGDEGFFEFFFIIAD?FFFFIFF
@7041408/1
cacttttcgcgcaaaggtaaaatcgttctagacatactttatgctcttga
+7041408/1
@@<BDFFFHHFDDHIBH:CFGIBDFCGCDDGGDDFGCGHIDGDDEEGI@>
@7041409/1
cacttttcgcgcaaaggtaaaatcgttctagacatactttatgctcttga
+7041409/1
CCCFFFFFHGHGFIJJJCFHIJJIJIJJJJJIJJJJJJJJJIJJJJJJJG
@3403238/1
ctttgacattgcttgtggtcacttttcgcgcaaaggtaaaatc
+3403238/1
??@D:=ABDBFHFG?F<?FEHGGIIIIGE<B0@GEGAHHFHDH
@3403239/1
ctttgacattgcttgtggtcacttttcgcgcaaaggtaaaatcgttctag
+3403239/1
:=?4AADDHFHF?GI;@FCHEGHGIIHEEIDDH>FH9DGDGAEF@FGGCH
@3403240/1
ctttgacattgcttgtggtcacttttcgcgcaaaggtaaaatcgttctag
+3403240/1
=@@D7DDDBHFFFGIGH;F?EGHGEEEGFG???0?F0?DHI?DD==BFC@
@3404419/1
ctttgacttgccagtgccaatttcgcggaatttcaacacatgacaagcga
+3404419/1
CCCFFFFFHHGHGIGGIIGIJJJJJIJJIJJJJJJJJJJIJJJJIJGFGG
@823497/1
atccaatcctataattatccatttcctgtaattctggtttctctatagtt
+823497/1
<@@DFFDDHBCDDBF@B@EFIGFGIIII?DCFHGBFH:EHIGGIGIJJBF
@823498/1
atccaatcctataattatccatttcctgtaattctggtttctctatagtt
+823498/1
@CCFFFFFGGFHGIJIJJJCHIJJIIGIHHHIIJJJGGHIIJJJJIJJHI
@823499/1
atccaatcctataattatccatttcctgtaattctggtttgtctatagtt
+823499/1
?:?DDDFFHHGHHJJJFIIGIIGEIJGIIIGIJJJJJGHIJIIGHHIGIH
@823500/1
atccaatcctataattatccatttcctgtaattctggtttgtctatagtt
+823500/1
@@<1ABDFFDFDBHEGH@HIIHGGHGGIHHGHHGIIIEGECFHHEEHFCD
@327313/1
aacgaattttgtgcatacaaaaatagtaaaaagtcaaagtctttcgagac
+327313/1
CCCFFFFFHHHFHIJJJJJJJJJJJJIJIJJJIGGIJIJGIIJIIIIJJJ
@7551386/1
ccgacagagaggttatccttgggggaagaagccaaattgctctactctca
+7551386/1
@@@ADDABFBDF<EHGHHHIGFBB<CAFHIDE>FHBFH>F<FEEHGIGIH
@7044021/1
cagaaaaggagttgctctgccaacaagcagtgaagaaaccaaacgcgcca
+7044021/1
@@@ADFFDBFHHDGIBHGHIIIIIIIIIIIHHIIGIIIGIII@FG?@;AG
@2935172/1
ctgaaagacactaagattaccaagttgggcaaccagcagtcccacaaagt
+2935172/1
CC@FFFFFHHHHHJJJJJJJJJJJJJIJJJJJJJJJGIJGHIIJIIGDHD
@1389536/1
caagattttacctgaacaatttgaaattttttccaaacccgaaaaaagtt
+1389536/1
@C@<DDDFHBHHFIGIIBHIIIIIIIIIIIGIIIIIIIIIIIIIIIII@G
@7046643/1
cagaaacagcaaaattcggcaaaccagaaaaattggctgatggaagg
+7046643/1
CC@FFFFFHHHHHJJJJJJJJJJJJJJJJJJJJJIJJJJHJIGFHII
@826085/1
atccactttgccagtggccgtctgctacggaacaggcaaaactccgaagg
+826085/1
@CCFFFFFHDHHHHEFHIIJIHFHIJIIGB?DFHGGHJGJJEGEHGHEG@
@3408406/1
ctttgccagtggccgtctgctacggaacaggcaaaactccgaaggaagcc
+3408406/1
=@@4=BDDHHAFHIJ@GHGGIGGGGIIIIEIJIJIGIIIJGIGIIJIIID
@4957511/1
tgcgtttcaatgcatcgataagacgaatggtaaagctgctaaaaaagcag
+4957511/1
@@@FDDFFHHDDHGGIIGGIJJIJIJJIJJDHIIJJJJJJJJJJJIJIII
@8053587/1
ctaaacgttaaattttaaaagcctcttaaatttaactgaaatatagaata
+8053587/1
CCCFFFFDGHHHHJJJJJJJJJJJJJJJJJJJJJJJJIIJJJIJJJJJJI
@4467796/1
gttctgtcaaaactgttgcgactagcacaacaaaaaagatggcgaaacaa
+4467796/1
@@@DFFDFHHHHFHEFHGGGFIIJE@DFHICGHHJJJ<DB>FGG>EGE>E
@3409979/1
ctttgcttttgactcgacaaaaatttaaacacattgcattattgatttcg
+3409979/1
1:14422BFHHGGIIIIIIIBIIIIIIIIIIIIIIIIGGCHCGIIIIIGI
@8056268/1
ctaaagctatctactcgttatataatcatcattcaaacattgaagcc
+8056268/1
@@@DDBDDFFFFFIFIA:C:A?:<FDFEAEECHCEGFB@BFAAGB>G
@2937966/1
ctgaaatatagaatacaccccttaatcagctacaactgtcaacatttccc
+2937966/1
<@@DDDAADH>DHDGGIEHGGEHF<<CCFG9EF@GGIGDCC9DDCD9<9B
@7558263/1
ccgagatgtggtacacgacgaatgatgtgataaatatacctgcacacacg
+7558263/1
@C;BDFFFHHHHHJJJJJJIJGGHHIIIJJIJJJJJIJIJIJJIJJJIJI
@7558264/1
ccgagatgtggtacacgacgaatgatgtgataaatatacctgcacacacg
+7558264/1
CCCFFFFFHHHHHJJJJJJJJJJIJJJGHJIIJIJJIIJJJJJIJJJJJG
@3933820/1
ggaagatcgaagaaagacgccaaacattcggcagccaagaacttgctgga
+3933820/1
@@7:DDDDHFHHFIIIIIIIIIIIIIIIIIIIIGIIIIIIIIIIIIIIIE
@3933821/1
ggaagatcgaagaaagacgccaaacattcggcagccaagaacttgctgga
+3933821/1
@CCFFFFFD:DBAHHGIIFFGIIIGI@FEHBHIBHIIGIFCEHHIFIIII
@3933822/1
ggaagatcgaagaaagacgccaaacattcggcagccaagaacttgctgga
+3933822/1
CC@FDDFFDHDHGIGIIEBBGGHICHDHGFBGFHIGD;BCFHIGAAGHJJ
@829195/1
atccattatcactttttgttgccgtg
+829195/1
=1=;?DDEHHAFDHIIIGHGICC@<@
@829196/1
atccattatcactttttgttgccgtgtgcccttgagaaatttgctgcctc
+829196/1
?@@=ADDFHFHFDGIEHIHGIIIGGIBFCGHGJ@FH=GGHHJ@AADEDBG
@8058403/1
ctaaagttaaccagacaaagcacctatcgaatcgaa
+8058403/1
?@<BDBDD?FBHDBBAGGGIHJFEGDHGIGJIIJ;@
@8058405/1
ctaaagttaaccagacaaagcacctatcgaatcgaatatta
+8058405/1
???7B>DDADDDDD:CEEI@F@EEFECEFEEE=?DCDD?B<
@1395386/1
caagcgctggtaacgctttatcgggttctgctaagtggtaagtagaaggt
+1395386/1
CCCFFFFFFGFHHIIGHIIGJJIIJEHIJIJIIJJDGGDHIIIJJJJJIA
@1860779/1
ccaagaacttgctggatctcttggtcggaaaagtaacgcccgaacaagcc
+1860779/1
@@@DDDDDB?<BFGGDADHFCHGIFEGE6?D?F?:DBGGEHGHIHIIIG5
@1860780/1
ccaagaacttgctggatctcttggtcggaaaagtaacgcccgaacaagcc
+1860780/1
@CCFDFFFGHHHHGI?CGHHGIIFCDFGIIGIICFIIIIIIIEGIIIIIH
@6059610/1
agatgactcagaacgaatggcagagttacgccgatgaaattaagggtatg
+6059610/1
@C@FFFFFHHHGHJJIJJJJIJJJJHGIJJJJJHIIHJJIJJJJJJ=CHI
@1397112/1
caagcttcttccagttcaccatcagattcacaagcaggatcaactcaaca
+1397112/1
?@8AB;DDBBFDFF?CFEEHBEGCF?AADFHDHFFBFEIBCFGIFIECGF
@3937446/1
ggaaggagcgcaactttcttccagttcacaatcagattcacaagcaggat
+3937446/1
CCCFFFDFHHHHHJIJJJJIJJIJGIJGIIJJJJJJJJJJJJJJIJJJIG
@1861580/1
ccaagaccagatgacttacggaacttagcttcacaattacttagagaagc
+1861580/1
?@@FFFFFHHHGHIJJJJJJJGIJJJIIJIJJJJJJJJJIJJJJJIJJII
@5482468/1
aaaaactatgatacctttgcggtttcagttgaatggaattccaacggtgg
+5482468/1
=;?DDFEDHGHFHIIIIIDC<GEDHGBFGHGHIGG3??FHFFEH@;@DCH
@2371657/1
cgccaattgagttttcgagcattttccggaaa
+2371657/1
@@<D;D?DDBF<DGI<:<CADDHHEBHFBDGI
@2371658/1
cgccaattgagttttcgagcattttccggaaaagaagattgcaccccgaa
+2371658/1
@@@FDFFFHDHCFHJEHEGIIJIJJJJIIIIJJGIJGIJJJJJJJJJIGG
@3938830/1
ggaaggtttaggtatttgtggtatctgtcgatgttgccagaacgta
+3938830/1
CCCFFFADHFHHCGHIJIHHIHIJJJJJIJIJGHIIJJJJJJJJIJ
@6062417/1
agattcacaagcaggatcaactcaacagctcaatccatctgagattcagc
+6062417/1
=@@4ADEDHGHHFD?@EGBFHIIHIGGEHGIIIIIIIIIIIIIGHIIIII
@4474800/1
gttgaaattccgcgaaattggcactggcaagtcaaagaagctagcca
+4474800/1
@@=?DEFFHHHGHGEHIGIJJJIJIIJJIJJIJJJJGGIEFHIIIII
@4474801/1
gttgaaattccgcgaaattggcactggcaagtcaaagaagctagcca
+4474801/1
@@@?;DDDHHHHHGIIIIIDHIIIIIIIIIIFHGHIIIIIIGFGIHI
@6063228/1
agatttcgaggcaaattgattgatttgcccagcacaaacttggaga
+6063228/1
BC@FFFFFGFFHHIJJJJJJJJIJJJJJJJJJJJJJIJJJJIJIJI
@832615/1
atccgatactccatctctaaaaaagataattctttggggtttttgacctt
+832615/1
@@@AD<DD>FFF?AABBHHHGIAGG;DHGIGABFCFBFGDDHHHHGIGII
@6527867/1
atttgtttattcagatttacagcaattccctatgaagcttgaagtaaaac
+6527867/1
BCCFFDFFHHHHHJGIJJJJJJJJJJJJJJJJIJJIJJJJJJJGGIJHIJ
@3416072/1
ctttgttggtttcgccactccctgtatactggcgtggg
+3416072/1
:BBDBADEHDFHHJJFEG@FHIGGGGGCHIIGGG:6DH
@4964881/1
tgcttcatgattgaaaatttgcaaggtttggaggagttgtactaatttgt
+4964881/1
?@@=B?;DFFHFGDIIGBFHHGHEGIIHHIICFHAGBFDCFEHEGHIIIH
@4476551/1
gttgaagctgagagtctgcaaatcggccaacttcttgccgacggaatttt
+4476551/1
@@@1DDDDHBHHHI?FHIIIIIIIGHGAGIAGHIIIIIIIIIIIIIIIII
@2943498/1
ctgaacaaatttgaaaaaaccagagacgattttgtcgaagatctctgtga
+2943498/1
CCCFFFFFHHHHHJJJJJJJJJJJJJJJJIJJJJGGIJIJJIIJJIJHJJ
@6528434/1
atttgtttgtggacataaaggaaagaaaaaaatgtcaaaattttgcaaat
+6528434/1
==1=DDEFHFHHHIGIIJJJJJJJJJIJJJJJIIGIIJIJIJJJIGIIIJ
@6528435/1
atttgtttgtggacataaaggaaagaaaaaaatgtcaaaattttgcaaat
+6528435/1
@CCFFDEFGHHHHJIJIEEIJIJJIJIJJJJIJIGGIJIJJGIGIIJIII
@7060151/1
cagaacgtaagatatcctaaactcacttttttccgaaaaaatatcgcaat
+7060151/1
@CC7DEFDHHHHHJJJJJIJIIEHJGHIIJJJJJJFHIJIIGIJIJFJII
@6066149/1
agcaaatgggtccacatggagatgtaccacaacaacctaaatcggcaaac
+6066149/1
?@7DDFFFGHBBHIIIIJIHIIIICHIHCGGGHGIJJIJFDHHEBHGGCG
@7061822/1
cagaagaacgttcgactttcacttcattctatcggcctttcttctctttg
+7061822/1
@C<;DDFFHHFHHJFGHHIJFAFHIGIGIICIGI@GHHJJJJJJJJGIJC
@3944422/1
ggaatattacaataagccgaataaaaatgcaaaaaactataaatttttat
+3944422/1
@@<=DDDDHFHHFIIIFGIDGHGGHGGHGFGIIIIIIIIIIIGIEGHIII
@340561/1
aactgcttcatgtacttgccgaaaacttccaaatctcgcctatcaagagg
+340561/1
@C@FFFFFHGFBFHIGIJJIIIJIIIIIGIIIIJHHJIIIIGHHIGCGEG
@5486885/1
aaaaagcaggaaaagcccagaagaacgttcgactttcacttcattctatc
+5486885/1
CC@FFFFFHHHGHJIJJJJIJJJIJJJGHJJFHJIJIJJIJIIJJJJIJJ
@341031/1
aactggtccaaatcgagggcgccatccacgagccaatcttccgctaccgc
+341031/1
@@;ADFDDHHHHHJJJJJJJJJJJIJJJIJJIJJJJJJIIJJJJJHHHFF
@1405125/1
caagggaagggggcggcccccatcccaacagaagggg
+1405125/1
CC@FFFFFHHHGHIIIBHHHH>>BED@C=??ACABBD
@8070018/1
ctaacgtctttatagaatgtcaatgttattctaaaaagaagactgctaaa
+8070018/1
CCCFFFFFHHHFHGHGIEGEJHJJIIIJJJIJIJJBHIIIJJJIJIJJJI
@7564934/1
ccgatcggtgtattagataccgatggaactgaagtagtagcgccattctc
+7564934/1
@@@DDD?DBB?:DFH@GGHH3@DGGGIHI>GGG>?BGHHEGIIII;FHGI
@6531443/1
attttacaagctatactttgcatagaattagtggtttttttctaaaatca
+6531443/1
=?;B?ADEDHFHFIIIEIICECIIHIIEEFBACFFHIGIEGIGGGCDHGG
@4483199/1
gttgagtgaaaaaggtgggaaatgttgactgttgtagctg
+4483199/1
@@@BDD=DCFHHHIIAEGIEGIIICE?:CE@?FB:9CC4?
@1408089/1
caaggtttggaggagttgtactaatttgtgtaattgaagttcgtattatt
+1408089/1
@@?DFADDHH?FH@GCF?ECHGHIIIIICFGHIHIIIIIHIIIIIIIIII
@1408090/1
caaggtttggaggagttgtactaatttgtgtaattgaagttcgtattatt
+1408090/1
@@@DBEABDDDFFIA2AEAAEEGBEEDEHHGHFEHGGHECDGHIIIGHAF
@343866/1
aagaaaaaaggaaaaggaaagaagcaagaggaaggatcgcaagcttcttc
+343866/1
CC@FFFFFFHHGHJIFHJJGIIGGIEIGGGIIGIIJDHIFGIGIJIIJJJ
@5491975/1
aaaaagtttatttatcatacacaggtaaacagttgtacagtagaggataa
+5491975/1
@@@DA@DDHFFABBGEHGFDFHFDFAEDBHEGHGGIEIGIGFCEBHGAHE
@5491976/1
aaaaagtttatttatcatacacaggtaaacagttgtacagtagaggataa
+5491976/1
CCCFFFFFHHHHHJJJJJJJJJJJJIHIGIJJJJJJJIIJIIJIIJJIJJ
@2384639/1
cgccgtttgagaattcatttttaacacagttcttactttaacacattgtg
+2384639/1
@@<BDDDDB<?;F@GGGBHIIIHGHGGIFIHHIIIAFHIIEIIIIIIGGG
@838602/1
atccttgcaggatttacccgtggaggg
+838602/1
@@@FFFFFHHHFHIIIIGGI<FG;FHH
@4485736/1
gttgattcttgatacggcgtttaaaggcaaagcctggaca
+4485736/1
=?:BD?DB<<=A4<A:CAE@::CF9FHEIGG@9?B>F2DH
@1410642/1
caagtagctgaagtaaaagtgtgctccattggtttatcctctactgtaca
+1410642/1
@@@<BDDDFFFFFFEGIIFFHIIH<EGFIIIE@FEGIIIIIIIIIIDFEF
@3950687/1
ggaatttcaacacatgacaagcgatggtgaactgcctttcgtgtggtagt
+3950687/1
@@@:BDFFHHHHBFGIIGIIIGGIIGIIIIIIIIIIIIIIIIGHGIHGHF
@7567341/1
ccgattcagcccccaccaagggaagggggcggcccccatcccaacagaag
+7567341/1
11:4==DDHDFHHIIIGHIIDHHIIIGGGDHFDDDDDDCCBAC><@BCDD
@6074265/1
agcaggttttttaacagtttgaaaaccttgataaatgaaagaaattaaac
+6074265/1
CCCFFFDEHHHHHJJJJJJJJJJJJJJJJJGIJJJJJJJJJIIJJJJJJJ
@8075865/1
ctaagatctaagagatcactaaggtactattgccttctagaatgctaaaa
+8075865/1
@@@?DDDDHBHFHIDHIGIIIIIIAFHHHIIIIIIIIIIIIIIIIIIIII
@5493429/1
aaaaataatatgtaaattgattttagaaaaaaaccactaattctatgcaa
+5493429/1
CCCFFFFFHHHHHHIJJJJJJJJJJJJJJJJJJJJJIIIJIJJJJJJJJI
@1868764/1
ccaagggctcggctgctcatcatgccctcgagtacctcaaaatcatgacc
+1868764/1
@;?DDDDDFHFHDGHGAFEHCGBEHGHEGHIH?BD>BFHDGHECFBF<;@
@7567755/1
ccgattctcagccgagctgcccagtttagtggacaactcttcgtcactcg
+7567755/1
@C@ADDEFHGHDFBGGIIIIGIII@ECGEGDEC@GGGGCEGHIGG=CHII
@8076397/1
ctaagattaccaagttgggcaaccagcagtcccacaaagtttcacagttc
+8076397/1
@@1DDBDBDDHHHI<B@GH9FGHIGHIHIGIIHGIEFGC?FHHIIIGBDH
@4486881/1
gttgcaatctccagcagatattgtacttaaaggcttttggatcata
+4486881/1
@;?ADDDEFHHHHIIGIGGB@@FCHHIIIIIIIDEHGIIIIEIGGI
@3951863/1
ggaatttttcagcgttttgtggaactgtgaaactttgtgggactgctggt
+3951863/1
@C@DFFFFHFHFFIFHIJCFHIHIJJGGGIJIJIJIGDGHIGIJIIJGJH
@4970937/1
tggaactctttaggcagcaacattacccaaaaagatatccagcctttgat
+4970937/1
@C@DFFFFGHHHGJIJJJIJIJJJJJJJJJJJJIJIJJJJJJJJJJJJII
@7568661/1
ccgatttgcagactctcagcttcaacgccaaggacttcaacttcgttcag
+7568661/1
?@<1DDDDGDBDHGGDGGIFHHIIIGHIIGHGIHGEIGGIIIGIGDGEHC
@7568662/1
ccgatttgcagactctcagcttcaacgccaaggacttcaacttcgttcag
+7568662/1
CCCDFFFFHHHHHJJJJJIIHJJJJJGHJIJJJJJJJIJJJJIIIIJJJJ
@6076220/1
agcatgtctagaacgattttacctttgcgcgaaaagtgaccacaagcaat
+6076220/1
=;1=BD=AFHFDHBHAGGIGIDBFHIHIIIIIAGAFFD@B8BBCHGCH9=
@840317/1
atcgaacaaatccttggatacaggttcaacaacaaggcctatcttttaca
+840317/1
BCC=DFFFHHHHHJJIJIJIIIJJHIHJJJJJJJHEFHIJJIJJJIJJJJ
@7570163/1
ccgcaacctcacacaaagactagcaaaagtgttgttgtttaccaaagcag
+7570163/1
CCCFFFFFHHHHHJJJJIIJJJIJFIIIICGGHHFGGHIJJJGIGGIDGE
@5496971/1
aaaaatattaggaatccactacaaggttttcaatagggcattctaacatg
+5496971/1
@1;:DADDDA<DHHCBFGIGEHIEGICFH7D99CFGEGDEGIGCDFHGGG
@5496972/1
aaaaatattaggaatccactacaaggttttcaatagggcattctaacatg
+5496972/1
CCCDFFFFHHDFGJJJJJJJIIIDIIFFGHIIJJJJJJJIGIJIGIIIFI
@841271/1
atcgaagaaaaaacattgaccaatcgccaccaatgcttggtgcagctatc
+841271/1
@@<DBDDDHHHHHIIII>FHGEHIG?FGHIIFIIGCGGH7B?BDHEGIII
@7073092/1
cagacaacttcatgtacaaatacctcaccttacaaaataaaatacggcaa
+7073092/1
@C@BFFFFHHHHHJHIIJJJJJJJJJJJJJIIJJJJJJIJJJJJJIIGJI
@7073093/1
cagacaacttcatgtacaaatacctcaccttacaaaataaaatacggcaa
+7073093/1
BC@BDFFFFHHHGJHIJIIJIJJJJJJJIJIJJIJIIIIJJJJJJIGEHH
@7073145/1
cagacaagaaatcatacaagaattaagctctatggtcagagaattactca
+7073145/1
@C@DFFFFHHHHHJJJJJJJJJJJJJIJJJJJJIJGHIJJJIIJJIJJJI
@3424456/1
cttttccggaaaatgctcgaaaactcaattggcgcacattcagcaggttt
+3424456/1
:B@4=BDDHHHHHIJJIJJJIJJJJJJJJJJJJIJJJJJJJJIJJJICGI
@3424457/1
cttttccggaaaatgctcgaaaactcaattggcgcacattcagcaggttt
+3424457/1
@@@DDFFFHHHHHBHIGIGGEDGCHJJHIJJJJJJIJJJJIJIIJJI@GI
@3424458/1
cttttccggaaaatgctcgaaaactcaattggcgcacattcagcaggttt
+3424458/1
BB@DDDFFHFHHHIJHGIJJJJJJJIIJJJJGJJJIJJJJIJJJJJI8CH
@3424929/1
cttttcgcgcaaaggtaaaatcgttctagacatactttatgctcttgaca
+3424929/1
CCCFFDFDDFFHHEI<EGHJGDHCGHHICGDIIIJJJIDGHIIJJJFGII
@7572825/1
ccgcagatggccaccaccattctatgaaatggaacacgaagagggactac
+7572825/1
CCCFFFFFHGGHHIIBHIGIJJJJJJIJIJIIIJJJIIIJJIIJIGGIJG
@7572826/1
ccgcagatggccaccaccattctatgaaatggaacacgaagagggactac
+7572826/1
CCCFFFFFHHHHHJJJJJIJIJJJJJJJJIIIJIJJJJIJJJJJIJJJJI
@1873084/1
ccaagtttgtgctgggcaaatcaatcaatttgcctcgaaatctaaggtta
+1873084/1
@@?D=DDFHDFHFEIJGGHJJJIJJJJJJJJJJJJJJBHIHIIEIGIDHH
@1873085/1
ccaagtttgtgctgggcaaatcaatcaatttgcctcgaaatctaaggtta
+1873085/1
B@@DFDFFHHHHHJJJJJJJJJJJJJJJJJJJJJJJJIJJJJJJJJJGHJ
@5499866/1
aaaaatgcaaaaaactataaatttttattatattttatgcatgttatcac
+5499866/1
@@<ADFFFDHHFHJJJJIIIIJJJJJJIJJJJIJHIJIGJIGIHGIIJDG
@7076422/1
cagaccaacggaacgcccggagcggc
+7076422/1
@C@FFDDFHBDHDGAEGHGA<DFHHG
@1418178/1
caagtttgcagaccgttcatatttattgcaagccatgacccatgcgtcgt
+1418178/1
@@@==ADDFHHCFHHHIGIIGHAFFHIGIGGIIEICEGHBHHGHIIHIF7
@4975897/1
tggacataaaggaaagaaaaaaatgtcaaaattttgcaaattatgtggca
+4975897/1
@BC1DDDFHHHHHJJJIJJJJJJIJIGIIJJJJJJJJJJJJJIJJIJJJJ
@4976148/1
tggacatcgaagaaaaaacattgaccaatcgccaccaatgcttggtgcag
+4976148/1
CCCFFFFFHGHHHJJJJJJJJJIJJJIJJJFGGHIIGIJJIJJJIHIJJC
@2390967/1
cgcgaaattggcactggcaagtcaaagaagctagccaagagaatggcgg
+2390967/1
@@<DBDDADDH?CGGCG@EHEHECHI@;FFGIII9F@DHDHGEEGHGGG
@7078800/1
cagacggccactggcaaagtggatagctgcaccaag
+7078800/1
@@@DFDFDHHHDFEEHBHBFHHIJG3<?DGG?BF@F
@7078801/1
cagacggccactggcaaagtggatagctgcaccaagcattggtggcgatt
+7078801/1
CC@DFFFFHHHHHJJJJJJCHGIJIJJJGIIJJJJIEHJIJIGGGIIGHI
@3427064/1
cttttgactcgacaaaaatttaaacacattgcattattgatttcgaggaa
+3427064/1
?@@DDBBDHHDBFAHIIIGHIGIIIEGGGIIIIGIHHIGGGGIGEGIIAG
@3427065/1
cttttgactcgacaaaaatttaaacacattgcattattgatttcgaggaa
+3427065/1
BB?AADDDHHF=FGIIIIJJJJIIJJJGJIIIIIJJJIJGGIIGIHIJGH
@3427129/1
cttttgagctattgcgatattttttcggaaaaaaagtgagtttaggatat
+3427129/1
@@@DDAD:CBFFF@E:@F8FCCAH<FAAFFGGFIEE@FCF77@EIEEIFF
@2956574/1
ctgaatgtgcgccaattgagttttcgagcattttccggaaaagaagattg
+2956574/1
@@@DFFBDHFAFHGHGIHHHFEHIIJJJJIJIJJIJEHGEIJJIGEGHIG
@8082746/1
ctaagtggtaagtagaaggtaagccacttaagcacacatgttacataaat
+8082746/1
B=?DFDEFFHFHDGGHIJJCFHIJIIJJJJIGHIJJIJFJJJJJJJJIJG
@846232/1
atcgataaaaaaatatcgcaatattagaaattttcaaatattcttcgctt
+846232/1
@@1BDDDFHHHHHIIIIGBHHIIIIIIIIGIIIIIIIIIIIGHGHIGBHG
@846281/1
atcgataagacgaatggtaaagctgctaaaaaagcaggaaaagcccagaa
+846281/1
CC@DFFFFGHHHHJJJJHHHJJJJJJJJJJJJJJJIJIJIJJJIIJJJII
@8084389/1
ctaataatagtgtattacctctaaagctatctactcgttatataatcatc
+8084389/1
@@@DDDDDD?FFFGGGCEEFEIGIEGBDCBGDHHIICEEHIIEIIIIIIC
@8084390/1
ctaataatagtgtattacctctaaagctatctactcgttatataatcatc
+8084390/1
BC@FFFFFHGFHFGIHGHHIJIIJJJJIJIIJIIJJJJJIIJFIIIJIJI
@5503896/1
aaaaattccgtcggcaagaagttggccgatttgcagactctcagcttcaa
+5503896/1
C@@FFFFFDFHHDGIEGEGIBDFCCCHHGIIIJGIHEEGIIJJGBEHHGE
@847261/1
atcgatacacagtcatagatccaatcctataattatccatttcctgtaat
+847261/1
@CCFFFFFGHHHHHGGIGEIIIIJHJJIJIIEHGJJCGFIIJIIJJ?DFA
@847309/1
atcgatactgaatgtaattttttatatagtgccccgatgatatgatatgt
+847309/1
@CCFDDFDHHHFHFEFBGJGGGGCHIIIGCGEHGGI6@<DF9BDEEGC90
@6087389/1
agcgtttctttagtctgtatattttcttgtatcacttattgcgtctttgc
+6087389/1
B@7BBDFFGHHFDFHGGGIIGIJJEGHGIHHIIJJGIIGIHIGFHEHIGG
@847734/1
atcgatctggcttcaatgtttgaatgatgattatataacgag
+847734/1
@@@DFFFFDDBHHEHIFAHIF?FAHC<HDHF@?FFFCBE;CG
@850074/1
atcgcaatagctcaaaagggaacaatttttatcgagttattgatttcgag
+850074/1
@@8BDB@@<FFDHGBGHIIGICHGHHIIGIIGG@FHFGIIIIGIIIIG7B
@2395038/1
cgcgcgtaaagtgaccaaagcaaagacgcaataagtgatacaagaaaata
+2395038/1
@@@DBDDDBFD:?BFFIIIIIIIIIGGIDIBHIII8BFIIIBAHGAFHII
@2395039/1
cgcgcgtaaagtgaccaaagcaaagacgcaataagtgatacaagaaaata
+2395039/1
CCC@FFDDHGHFHIJJJJJIGIJJIIJGIJIJJIIBBGEGIIIIIIJGEI
@4503721/1
gttgtacccaaacttttcggggtgcaatcttcttttccggaaaatgctcg
+4503721/1
?@@1=DDFHHHBFHIIIIIIIICGDGGIIIIIIIIIIIIEHIIIIIIIII
@4503722/1
gttgtacccaaacttttcggggtgcaatcttcttttccggaaaatgctcg
+4503722/1
?BBDDFFFHHHHHIJEIJJJJIFGGGGIJIGIJJIIJIIIFJIGIGIJJH
@4503723/1
gttgtacccaaacttttcggggtgcaatcttcttttccggaaaatgctcg
+4503723/1
@BBDDFFFHHHHHIJJJJJJJJ?FHIIIJIJIJJJJJIIJHIJJJJJJJJ
@4503806/1
gttgtactaatttgtgtaattgaagttcgtattatttcctcgaaatcaat
+4503806/1
?@?ADDDDFHDHHE<B<CHEHHHIIEHHIHIIIIIHIEHGIGEHIBGEH@
@3969227/1
ggagaatcacaaaactcatgatacttttcaaattttcttttaaatttcat
+3969227/1
;?;;?DDDFHDHHIAEGEEF@EHHEFHICGA<FEIIHIIIIIIDGDHIDH
@3969228/1
ggagaatcacaaaactcatgatacttttcaaattttcttttaaatttcat
+3969228/1
@@C=DEDDHHHHHIJJJJJIIIIIGIJIEIGHHHIJGJJJJJJGIHIJII
@1879383/1
ccaatgtagagttggtaaatattcgaaaaaaa
+1879383/1
@@@B?;2AF??<<DEF>FE@9@FF9FF@CEFH
@2395781/1
cgcggaatttcaacacatgacaagcgatggtgaactgcctttcgtgtgg
+2395781/1
@@<DFDDDHHBFHBFEFFEHIEHCCGGGGI?FFHGHGGIGIIIIGFBBG
@5506621/1
aaaaatttaaacacattgcattattgatttcgaggaaataatacgaactt
+5506621/1
<@@FF?BDFDDDFEBGGIIIIDHIIB?DD<@FBGEHI;CCGGII<FGGEE
@2960849/1
ctgacacttccagatggtaccaaattaataacctttccaattagaaaatc
+2960849/1
?<?D=D>?FBDD?EBGI<<CDIFEFFHFCDH?GD?GEGA9CF@FGIIEDD
@4983139/1
tggaggagttgtactaatttgtgtaattgaagttcgtattatttcctcga
+4983139/1
?<@1ADDDBC?CBGB>GCIHC:A<A<FHIIHHEFEEHGHGDHEGIGIIBH
@4983140/1
tggaggagttgtactaatttgtgtaattgaagttcgtattatttcctcga
+4983140/1
@@7ADDDBFHFDFFEGH@?FHAFBH>FEH<FCF@D?EFGIIIIIIIIGEB
@6088994/1
agctcaaaagggaacaatttttatcgagttattgatttcgaggaataata
+6088994/1
C<@FFFFFHHGGFIJIIIJJJIJJJJIJIGIIJJIIIIJJJGIIGIJJJI
@4507094/1
gttgtgaaggagctggctgctgttgtctcgctcc
+4507094/1
?@?BDBBDHH?F?BHDGBB?E@EGEGHECGG1?D
@1428644/1
caatagtgctgccgttacttcctcaagcgctggta
+1428644/1
1114422=DFHFGJJJJJGBHHFF@F?EEF:D::?
@1428729/1
caatagttctttccttttaataggagaagtatttttcaattcacgggtag
+1428729/1
B@@DDDDFHHHHHJIJJJEGHJIJJGIJJEHIJJJJIJIJJJJJJJIHHG
@5507743/1
aaaaatttatagttttttgcatttttattcggcttattgtaatattcctc
+5507743/1
CCCFFFFFGHHHHJJJJJIEFHIJJJGJJIJJIJJGIJGIHJJJJJGIJJ
@852289/1
atcgcttgtcatgtgttgaaattccgcgaaattggcactggcaagtcaaa
+852289/1
@C@7BDDFHHHHGGIIIIJIJIIIIFIGJJIJGGGGIGEGIJJIICFDFG
@2962514/1
ctgacatgtttcatatgtagaacgaattttgtgcatacaaaaatagtaaa
+2962514/1
CC@FFFFFHHH?HIIGGEIAIIHIIHIIIIHEGFIIIIIIIIIGIIDFHI
@2962515/1
ctgacatgtttcatatgtagaacgaattttgtgcatacaaaaatagtaaa
+2962515/1
CCCFFFFFHHHHHJJJJIJJJJJJJJJJJJJIJJJJJJJJIJIJJIHHIJ
@4509369/1
gttgttctgcttcaccaatctgcataccgcttccgc
+4509369/1
?@8DDDFFFHBFFHIIIGIGIIGFIHFFHIIIEGAD
@359596/1
aagaagttggccgatttgcagactctcagcttcaacgccaaggacttcaa
+359596/1
CCCFFFEFFFHHHIJJJJJJJJJJJJJFIJJIIJJI?GGHJJIGHIJIJG
@4510234/1
gttgttgttgtgaaggagctggctgctgttgtctcgctccaggttgctgt
+4510234/1
@BCFDFFFHGFHHJIJBIIJJJJIIIIIIHEHGIJ3BBFH<DH9B??DHH
@3439412/1
gaaaaaagtttatttatcatacacaggtaaacagttgtacagtagaggat
+3439412/1
@@?BDEDDAFHFHJIJGHIIGIGFGEG?EEDFHIJIIEHIJJJJJIEGCF
@6094519/1
aggaactatcttcttcatcttcttcatcgtctacagcttctgcctgatga
+6094519/1
B@CFFFFFHHHHHJJJGJJJJJJJJJJJJIJIJJJJJJIHIIJJJJHIIG
@3976321/1
ggagcagcttgctgttgtctcgctccaggttgtt
+3976321/1
@@1BDDDAHFHBFHEF@;IHHCGEGHEEI?FGFF
@8095436/1
ctaatttgtgtaattgaagttcgtattatttcctcgaaatcaataatgca
+8095436/1
@C@DFFFFFF?FHJJI@HHHIHIGDHIIIJJGGJJJIIJIJIJJJJJJJG
@6551292/1
attttgacatttatgtaacatgtgtgcttaagtggcttaccttctactta
+6551292/1
@C@DDFFAF>FDDEFEGHJHGGEBIIHGHHGH@BFBFGGHHIIIGIHIJI
@3977077/1
ggagcgatgacgaataaagtatgtgttcaccaagagaagaaagctataca
+3977077/1
BC@DFFFFHHHHHIJJJJJHHJIHIIJJJJJJJJJJJJJJJJJIJJIJJI
@1434895/1
caatctccagcagatattgtacttaaaggcttttggatcataagatgcag
+1434895/1
@@CFDDFDHHHFBEEHIJECFHHIGGGFHIIJJJJJHIIGHIJJIJJIJJ
@1884677/1
ccacaacagactggtcccacacaacagactggtcccacacaacagactgg
+1884677/1
@@@DDFFDBFHFDGCFFHGJGAGGIIHGGGHB?DF9DFHEGHGIABFFGG
@1435087/1
caatctgccttctacatttgcgagtgacgaagagactctcagcttcaacg
+1435087/1
@?@DDF?DHDHHDGHGIIEFEHFG@FGFGCFEGIIGGIIIGDHHIIICG6
@364422/1
aagacccccaaccccaacaaggagg
+364422/1
;@<BBBDDHDBAFHGEEBGHFGDHE
@2965658/1
ctgacgtttactcttctaatgtcaaacagaatctagccaaacacacatag
+2965658/1
@@<DDDDDH;CFAFHBHA>H<DFHIGGI9EHG@GFIFIGGGG3?DFHIGB
@3978446/1
ggaggaccagggtgctgttgtctcgttccaggttgttgttgtgaaacctg
+3978446/1
CCCFFFFFHGFH<CEE>CGHFGGIEGGHG@F@?DDFGGIIFIIBDDHIEG
@4991417/1
tggcaagtcaaagaagctagccaagagaatggcggctcaca
+4991417/1
@<;DDDDDHHHHHIIIIIIIIIIGIIIIIIIIIIIG@FBDF
@3446027/1
gaaaaacgtatgttgtttacttcatttgaatctatggaagttcgtattat
+3446027/1
CCCFFFFFDHHHFIJIIJJIJJJJIJJJJIJJJJIJJJJJIJHJHIIIII
@7098627/1
cagatcgttgttaaggaacacgcggtagcggaagattggctcg
+7098627/1
B<?DFFFDHHHHHIIIIJJJIJJIIFHHJJJIGJIIGIJIJI@
@6099006/1
aggacttcaactttgttcagttcttgcaggagatcgctagcgaacaatcc
+6099006/1
@@@DDDDDHHHHHJGFGGIJJJIIGGGHIIHIGGGHIGGGIJIJEIIGIE
@4993577/1
tggcactggcaagtcaaagaagctagccaagagaatggcgg
+4993577/1
@CCFFFFFGFDFHHJIGIIHIIJJIJIJJCHGEIIJJIEHH
@7100450/1
cagatggcattcatgcagaaccgattaagaaaggggcagacaacttcatg
+7100450/1
@?<ADDEFHHHHHJJJJJJJJJJJIHJJJIIIJJIIJIJJJJJJJJIJJJ
@1888161/1
ccacaatatagttacgttaaaacagcagctgagattaatgtaggctg
+1888161/1
<?@DDDDDDDBABGBHHFHHIIIC?CG>8<CGFE<4?BDGFDGGIII
@6101613/1
aggagttgtactaatttgtgtaattgaagttcgtattatttcctcgaaat
+6101613/1
@B@DDDEFHHHGHEGIJJHIIJIIJJJJIJJFIIJJIJJJJJHIJIIGIJ
@4995555/1
tggcattcatgcagaaccgattaagaaaggggcagacaacttcatgtaca
+4995555/1
@@CD?DFDFDHHHIJJJJIIGIHHIJIIIJGGGHJJIJJJJJIJJIGIIJ
@4995556/1
tggcattcatgcagaaccgattaagaaaggggcagacaacttcatgtaca
+4995556/1
CCCFFFDFHHHHGGIIIJIGIJJGHFHGGIJEIJJIJJJJJJJJIJJJHI
@7101548/1
cagatgttggtccgccacactgtagagaattcacttatgaatgtggcata
+7101548/1
@CCFDD?DHHFFHEIIIIGHIIIIIIIHIIGGGHIIIIIIIIGIIIIICH
@7102033/1
cagattcacaagcaggatcaactcaacagctcaatccatctgagattcag
+7102033/1
CC@DFFFFHGHHHJJJGGIJJJJJJJJJIJIIJIJJJJJJJIIJJIJIII
@4996520/1
tggccatctgcgggacatgcacatctcttggagccagccaatgggattgc
+4996520/1
BC<DFFFFHHHHHIFGEDGIIIIIIJJJJEHHIIJJJIJJJIGGJHIJJH
@7102898/1
cagattgtgtagaagcagttataggcgcttatttaatagagtgtggaccg
+7102898/1
@8?BDFFEHHHHGJIIGIHIIIGJJJJJJJIIJJJGIIJJJHHHIJJJJJ
@1442243/1
caatgttattctaaaaagaagactgctaaacgttaaattttaaaagcctc
+1442243/1
BB<=BDDFHHGHGJJJJGJJIJJJJJJJJGIIJGIIGIJJJJJJJJJJJJ
@5515470/1
aaaacatgaccatgatgcactcggccggaccgattcagcccccaccaagg
+5515470/1
@C@?DFFFFHHHHJGHHGGEGIGGCDGI<FEHAGHFHEGGGGIGHFFFB@
@1442889/1
caatgttttttcttcgatgtccacgtaggttacctcgaaggattgttcgc
+1442889/1
?<@=BADDHHHHFGBAFH>EHGIIICGEB::DGEDFHGIIA9BFFDCGGG
@1442890/1
caatgttttttcttcgatgtccacgtaggttacctcgaaggattgttcgc
+1442890/1
@@@DDD;?FC?<<A<AG<A:A2CDG??CGF@9??D9?:DB<GD<?0??FF
@7104979/1
cagatttttaaacaagatggaactacagcatgatataattcccatacaag
+7104979/1
@@<DA?DBBFHHDCFCGD<<FHI>HG??ABAHBBDHIFFD@CFGIIIIBD
@7105452/1
cagcaaaattcggcaaaccagaaaaattggctgatggaaggagagtt
+7105452/1
CCCFFFFFHHHHHJJJJJJJJJJJJJJJJJJJJIIJJIIIJGIHIBF
@7105880/1
cagcaaactgctcctccacaacaacaacctggagcgagacaacagcaagc
+7105880/1
@@@=DFFDHHHHDHHGIJJJJJIGIJIJJJIIJJJIIJIIJIJIJJIIG<
@861080/1
atcgttcgatgacaaagtgatgggcaatcccattggctggctccaag
+861080/1
@BCDDFFFHHFGHIJJJ?EHHHIIJIJJJJJIJJGHGIIJDGIIBHC
@6557085/1
attttgtaaggtgaggtatttgtacatgaagttgtctgcccctttcttaa
+6557085/1
?@@=AD:BFFHCFFHJ2CEHIDHGHEFHIIIHGIIJIIGIIIIJIJIIHG
@8108968/1
ctacatatgaaacatgtcagttatatattcacctttatatgtcacatttt
+8108968/1
CCCFFFFFHHHHHJJJIJJJJJJJJJJJJJJJJJJJJJJJJJJJIIJJJJ
@3452960/1
gaaaaataaaaaaaaaataatagttcttcaagatatatttttcaggggat
+3452960/1
CCCFFFFFHHHFHJJJJIIIIIGFHJCDCIJIJDIIJJIJIIJJJJGGGG
@3454731/1
gaaaaatatatcttgaagaactatt
+3454731/1
@@@DDDDB2:AAD?<2C::3<I:FA
@3454732/1
gaaaaatatatcttgaagaactattattttttttttatttttcatcacag
+3454732/1
@@@7:BDDFHHHFIIIIEDGFHEHICFHIICHHGGG=DHIIGGHIIIIIH
@7108353/1
cagcaactcacggaaacaagttgagaaatcctttagttttccttttttat
+7108353/1
CCCFFFFFHHHHHJJJJJJJJJJJJJJJJJJJJJJJFHJJJJJJJJJJJI
@7108905/1
cagcaagaaaacaccatatacctgttaatgccataccatgtttaaattac
+7108905/1
;??DDDB;DFFFDFIDFFI>FHEHIIFHIECGFIIFIIEFGFEEFIIFII
@6560083/1
atttttaaatttaaaaatgcgtgtgtgcaggtatatttatcacatcattc
+6560083/1
@@BDDFFFHHHHHJJIIIIIIHIFHEHGIIJFEIIIIFIJJIJIJJIGIF
@6560084/1
atttttaaatttaaaaatttattcaagtcaaaaataatatgtaaattgat
+6560084/1
::=DAB?;CCFHHIBHF>FGI@FHIB?:<AFHH;EDFFEEH??CBFHHII
@2409703/1
cgctgggaatggtgaaggctggtggtaaccattctttttgtggtgataat
+2409703/1
@<@BDFFDHHHHCFHIIIGGHGCFHFHIIIIIIIIIIIIIIIIHIIIIII
@6112851/1
aggtaagccacttaagcacacatgttacataaatgtcaaaatttgacata
+6112851/1
@@@BDDDFHFHGHJICHIJEIJIGIIGIIJIIJIGJ@FHIJGGGHBHGDH
@5002488/1
tgggaaggtttaggtatttgtggtatctgtcgatgttgccagaacgtaag
+5002488/1
@@@D?::ADFA3CFB?CE>B<;F3C?C4AE4?G;FGI<FEE9;DFDGF@F
@6114173/1
aggtatatttatcacatcattcgtcgtgtaccacatctcggatcttgcta
+6114173/1
CCCFFFFFHHHHHJJJJJJJJJJIJJHHEGIIGGCFDBGCG@FGEHGEG>
@2412976/1
cgcttgtcatgtgttgaaattccgcgaaattggcactggcaagtcaa
+2412976/1
???BDDD?FAFFDAF@CGHGIIIGBHGGIIEDHCCDFIGGHGG>CHI
@3459585/1
gaaaaattagtaaaacataatggttttcgcgcgtaaagtgaccaaagcaa
+3459585/1
CCCFFFFFHHHHHJJJJJJJJJJHJJJIJJJJJGIJIJHIIJGIGIIJJJ
@3460282/1
gaaaaattccgtcggcaagaagttggccgatttgcagactctcagcttca
+3460282/1
B@CFFFFFGHGFHJJJJJJJJJIJJJIJJJJIJIGECDHIIJJJIJJJJJ
@3460454/1
gaaaaattgaaattgcagatatggtcttctcggcaacatatttccacgac
+3460454/1
@@@;DFFFGDHHHJJJJIJJJJGHFHHIIIIIIGIIJIJIJJJJIGJFGI
@379725/1
aagcacacatgttacataaatgtcaaaatttgacataatttgtggacata
+379725/1
?;?:=BDDDHHHHGGI@GC?DEHGFGIFIIIGHHGIHEFHIIIIGEFHIE
@7600167/1
ccggatggcattcatgcagaaccgattaagaaaggggcagacaacttcat
+7600167/1
<@@D=AD?FFH??AEFBDF>EGHI1EC@GGGE>?9DGGEHHGGI?CFHII
@1899391/1
ccaccattctatgaaatggaacacgaagagggactaccacacgaaaggca
+1899391/1
CC@FFFFFHHFHHHIJGGJJJJJJJGIIGJJIIJJJJIGGDHIJIJIGGE
@867957/1
atctcctttatgttttgcagcttgttgttcaggttgtttttgtttcttct
+867957/1
=@?DDDDFHHHD4CFH>FGIIIGGFGHFGIEIIIIIIIIIIIIIIIIIII
@4001164/1
ggcaaaactccgaaggaagccaagggctcggctgctcatcatgccctcga
+4001164/1
C<BFFFFFHHHHHJJJIIJJJJJJIJJIIIGGHBECG@CHIGEEFH7C@;
@4001165/1
ggcaaaactccgaaggaagccaagggctcggctgctcatcatgccctcga
+4001165/1
CCCFFFFFHHHHHJJJJJJJJJIJJIJJJJJGCHADGEHIJGCGHGAGB8
@3463491/1
gaaaaccattatgttttactaatttttcaataaagtacactttatttaag
+3463491/1
@@@DFFFFHHFHHCFHIJJIJGIJJIIHIJIJJJJ@GGIJGIIJIJGIEI
@2983883/1
ctgataaaagcattgcagattgtgtagaagcagttataggcgcttattta
+2983883/1
BB@DDDEFHHDFHIIIHIIIIIEHJJGJJJJGIIGGGIJJIIIIJHIGGI
@4001519/1
ggcaaacagagggcatctcaagcaattcttcaagcactacatcctagcat
+4001519/1
@@<FFFFFHDHDHIIJJIJIJJJI<HIHIIJIIFIIIJEIJJJJJIJIIJ
@8121622/1
ctacgcagaagctcaaacagctgtgtgatgagtttgaggagggcttggtg
+8121622/1
CCCFFFFFGAFAAG@EGGAGHHI<B?EGHIIIIIIGIIGIFIIIHGGDFF
@2984186/1
ctgataactcagcagacttcgactctgatattcctgatgatgaaattgaa
+2984186/1
B@@ADEEDHHHHGJIGIJGIIIIJJJJJJJJJJJJJEHIIGJJHGIIIJI
@4002449/1
ggcaaatatgatgtaatctttgtcgtcgtaccaaatagcggaccacaata
+4002449/1
C@CFFFFFHHGHHHIJJJJJJJJJJEEHFGGHIIIJIGJJGIJJJIIHIJ
@8122614/1
ctacggaacaggcaaaactccgaaggaagccaagggctcggctgctca
+8122614/1
@@CFFFDFFHHHGGJJJJJJJJJJJJIIJJJJGIIJJJIIIGIG;@DE
@3465241/1
gaaaactcaattggcgcacattcagcaggttttttaacagtttgaaaacc
+3465241/1
CCCFFFFFHHHHGJJIIGGHHIIJJJJIIHGIIJIJJIJJHIJIIHIIJI
@3465242/1
gaaaactcaattggcgcacattcagcaggtttttttaacagtttgaaaac
+3465242/1
CCCFFFFFHHHHHJJJJGHIJIJJJJFIIGHIJJJIJJJJJCHIJIIIIJ
@2985944/1
ctgatagtagatggtaactgttcaaattcctcttcctcacgaggacactc
+2985944/1
CCCFFFFFHHHHHJFHIJJJJJJJJJJJJJJJJJJJJJJJJIJJIJIJIJ
@2420819/1
cggaacttagcttcacaattacttagagaagcacgcggaagcggtatgca
+2420819/1
@@1=BDDDHHDBFG>GGIIDGIGIIIFHIIIHFDGHD@FHIIIBBBGHEC
@2420820/1
cggaacttagcttcacaattacttagagaagcacgcggaagcggtatgca
+2420820/1
BCCDFFEFHHHHHJJJJJJJJJJJJJIJIGIIIIIJJJJIJIIJBGIJHF
@7117128/1
cagcaggttttttaacagtttgaaaaccttgataaatgaaagaaattaaa
+7117128/1
CCCFFFFADHHHHEHHEICHHABFGIEHIIIGHIIIIIIIIGGIIIIGII
@7603240/1
ccggcatagcctaatctgggagggggcaagattctggcatctaatttttc
+7603240/1
CC@FFFFFHHHFFHIIIGIJ@HIIJJIJJJGGIHIIGIJJJGGIJJJJIG
@7117600/1
cagcagtcccacaaagtttcacagttccacaaaacgctgaaaaattccgt
+7117600/1
@CC@FFDDHHDBFHHHHIIIIIJGFHHGIGIIJGGG8F?DHHIHIJF9;9
@5525892/1
aaaactccgaaggaagccaagggctcggctgctcatcatgc
+5525892/1
@?@DDDDB?F?FFEF;;@FF9F8??DDDGIEBBDDFEA488
@4531615/1
gtttatttatcatacacaggtaaacagttgtacagtagaggataaaccaa
+4531615/1
:1=A==DDDFDDBBDFE@?ECDHIGGFEHEEHIEFEHGGIIGIIIIIIII
@2422521/1
cggaagtccattcaaatagccttcttatcgcatttttcggaatattacta
+2422521/1
@<@DDF=DFHHHGGJIIJGIIHIJIJJIJIIIIFJJGIIGFHGIIIIJEH
@3468771/1
gaaaagcccagaagaacgttcgactttcacttcattctatcggcctttct
+3468771/1
@@;ADFFFHHGHGIIIIIGHDIGIIIIIIIIIIIIGIIIGIIIIIIGIII
@1456797/1
caatttttatcgagttattgatttcgaggaataatac
+1456797/1
?@@ABBDDFHFBDBBBH9EEB@<FEGIHEGEIEG@GH
@1456798/1
caatttttatcgagttattgatttcgaggaataatacgaacttccat
+1456798/1
@@@BDDDDA=:?:B<E?AH<<<FH@@CE@FGFAD9:DFFFIIF9FDF
@4533252/1
gtttcacagttccacaaaacgctgaaaaattccgtcggcaagaagttggc
+4533252/1
@BBBDDEFHHHHHJJJJJJJIJJIJIJJJJJJJJIIHIHJIIIIJGGGJJ
@383450/1
aagcccacgccctctgaaataccatccgaatccgaaagagaccaactcct
+383450/1
@@@BDFFFHHGHHJJGHGJJJIIJIIJJJIJGHIIIJIIHIIGGIJIIHJ
@4008770/1
ggcagctcggctgagaatcggtattcgggactgaaagacactaagattac
+4008770/1
CCCFFFFFHHHHHIGIJJJJJCFEIJJJJIIIJIIIIGIJJIJJIIJIIJ
@7119124/1
cagcatctaatgacattccagaatctaaaaatattgcacctgc
+7119124/1
=@1DDDA4AD:AF>AE<CIHD?EC?EAFH<9CE<A??FD9;?C
@872895/1
atctgtcgatgttgccagaacgtaagatatcctaaactcacttttttccg
+872895/1
@@@=DDFFHHHHHJJJJJJIJJHIJJJJJJIJJJIJIJIJJJJJJJJIJJ
@2424722/1
cggaatttcaacacatgacaagcgatggtgaactgcctttcgtgtgg
+2424722/1
@@?DDDDDFBFD>?E?CEG@BC?GHG:E1??CGD?GHDHGHGH?;DG
@2424723/1
cggaatttcaacacatgacaagcgatggtgaactgcctttcgtgtggtag
+2424723/1
??@7DDDDHHHFFIFBH@EHHEAEHIGB?BFHGIDHIIIIE?BA8BD9BF
@2424724/1
cggaatttcaacacatgacaagcgatggtgaactgcctttcgtgtggtag
+2424724/1
CCCFFFFFHHHHGJJJJJIIJJIJJJJIGIJJJIJIIJJJJJJJJIJJHG
@8131374/1
ctactgtacaactgtttacctgtgtatgataaataaactcttttcgg
+8131374/1
@@@:DDDDHHHHFGFGHGIHJJIJIJJJJJJIIJJJIJJIIIJIJJG
@8132065/1
ctacttaccacttagcagaaccagataaagcgttaccagcgcttgaggaa
+8132065/1
CC<FFFFFHHHHHJJJJJJJJJEIJJJJJJJJIIIIJJJIJJIIJIIJJJ
@8132066/1
ctacttaccacttagcagaacccgataaagcgttaccagcgcttgaggaa
+8132066/1
@@;ADDDDHHHHHIIIIIIIIIIIIIIIIIIIHIIIGB@FGGHGCGHGHC
@4537277/1
gtttctaacctctctaaattaataccatcgttggcatttgacattgtcaa
+4537277/1
@@@DDDDFFHHHHGIGIJGIIIEGIIHHIIIJIIIGHIIHIJGGIIIIFI
@1905579/1
ccacctttttcactcaaccatagctttctcagcgtgttt
+1905579/1
@@@DDDDDHHB?FCFBFHGGCEFIIFGGGHI@EH8?8CD
@1905580/1
ccacctttttcactcaaccatagctttctcagcgtgttt
+1905580/1
@@@FBDFFHHFFHGIIBEGFGCEEHGGHJIJIJJIHD3D
@874939/1
atcttcagctagatcggataatcctatacttgtacctattgaattgtgta
+874939/1
B@B?DEFFHHHFHJJJJHIIIIJJJGJIIIIIIJJJJJJJJJJJJEGGGI
@385761/1
aagctatctactcgttatataatcatcattcaaacattgaagcc
+385761/1
@@@ADFFFHGHHHJJJ?GGJIIJJJJJJJJJEIEGHIJIIJIII
@386068/1
aagctcctccgcaacagcaacctggagcgagacaacatcacccttcacct
+386068/1
CC@FFFFFHHHHHJIJIIJJJJIJJJJJJGHIJJIEGGIIJIIJJJGIJC
@4012105/1
ggcattttgacatttatgtgacataatttgcaacatttgacgtacggttc
+4012105/1
@B@=DFFFHHHHHJJJJJHJJJJJJJJJJJJJJJJJJJJIHIGIIJJGII
@3475053/1
gaaaatataggtctccatcgcctagtagatatagaagatcccgcagc
+3475053/1
BC@DFFFFGHHFHIJJJJJIJJJIJHIJJJJJJJJIJIIJJJJJJJJ
@3475058/1
gaaaatatataaagtgaaagtcaaatttgcaaattcggttgatttatccc
+3475058/1
@C@;DFFDHGFHHICFHIJJIJJGJJJJIJJIIIJIII8CGIJJJJJIJJ
@6569726/1
attttttagtgaacctctctaacgtctttatagaatgtcaatgttattct
+6569726/1
@@@DDD6AA<AF?GD;A<AACA9A<?CG?CD?CF?BD:0???DGGDH<BB
@6569727/1
attttttagtgaacctctctaacgtctttatagaatgtcaatgttattct
+6569727/1
@CCDFFFFFCFBHGHIIJIGJGGIHGJIIIJIGEGIIAFGGII?DFGIII
@875937/1
atcttcttttccggaaaatgctcgaaaactcaattggcgcacattcagca
+875937/1
CC@FFFFFHHHHHJJJJJJJJJJJJJJJJJJJJJJJJJJJJJJJJJJJJJ
@1459489/1
cacaaaactcatgatacttttcaaattttcttttaaatttcatattctca
+1459489/1
@@?DDDD?FFDFDGI@GGGGG>@DAFGHIGGGGGGG1:CE@4DFGGHIAB
@1460437/1
cacaaaattcgttctacatatgaaacatgtcagttatatattcaccttta
+1460437/1
CC@FFFFFHHHHHJJJJJJJJJJJJJJJJIIJJIJJJJJJJIJJJJJJJJ
@1906060/1
ccacgacaaacctgaactcttcgaagtatgggccaatcttccgccgcatc
+1906060/1
@;@?DDDDHHHFHIIIIIIIIIIIIIFHGIIIIIIIIIIIIIIIIIIIIF
@7123253/1
cagccccaacaaggaggtaaaaagaagaaacaaaaacaacctgaa
+7123253/1
CCCFFFFFHHHHHIHIJCGGIJJIJJGHIGGIIJJJJJJJJJIJJ
@4540135/1
gtttgaaaaccttgataaatggaacgaaattaaacacgctgagaaagcta
+4540135/1
CCCFDFFFHHHHHJIJJJIJJIJJJJJJIJJJJJJJJJJIJJIIJJJIIH
@7609274/1
ccgggcgttccgttggtctgattggctt
+7609274/1
@@@1D?DAFHHDDGBG;DDEGIIIIGII
@7609275/1
ccgggcgttccgttggtctgattggctt
+7609275/1
@@@<DAD@DFHDBFAFCCEEDDHIIEIG
@7609276/1
ccgggcgttccgttggtctgattggcttgtt
+7609276/1
CC@FFDFDHHHFCGHIBFHIIJJJJIJJ0?B
@1906503/1
ccacgagccaatcttccgctaccgcg
+1906503/1
<@@DBDD1?:;<BCFCF6:1?8E:::
@4013931/1
ggccaccagatcgttgttaaggaacacgcggtagcggaagattggctc
+4013931/1
CC@FFFFFGGHHGIJJIIGIGIJJJJIIJJJGHGJJJGIIIGGIJHHH
@4541330/1
gtttgaatgatgattatataacgagtagatagctttagaggtaatacact
+4541330/1
B@@FFFFFHHHHHJJJJJJJJJJJJGHIIJIJJJJJJJJIIGHHJJJIJI
@2430957/1
cggagaatcacaaaactcatgatacttttcaaattttcttttaaatttca
+2430957/1
CC@DFFFFGDFFHIJIFEGHIIJIJJJJGIJJIIJJIIIJJJJIDGIJJJ
@4542184/1
gtttgagaattcatttttaacacagttcttactttaacacattgtgttaa
+4542184/1
CCCFFFFFGHHHHJJJJJJJJJJJJHJJIJIIJJJJIIJJJIJJIJJJJI
@5016627/1
tgggtggccattcctaacacagtatcgcca
+5016627/1
@@@DDDDDH;AADHB>GEBGHB<FHDE@DF
@880574/1
atgaaacatgtcagttatatattcacctttatatatgtcacattttgtgg
+880574/1
CC@FFFFFHHHHHJHIJJJJJJJJJJJJJJJJJJJJJJJJIJJJJJJIJJ
@2433046/1
cggagatcgaacagtttagcaataaagtacccaaatcacccattagagaa
+2433046/1
?<<:A?ADBCFF832CFC?BHGEBHIE2:BEGGEI>?BBFH;FGCDGBFG
@6572680/1
attttttcggaaaaaagtgagtttaggatatcttacgttctggcaacatc
+6572680/1
CCCFFFFFHHHHGJJJGCGHIHIIJJIJJJJJIJJIJHIIIJJJJJIEHG
@1464253/1
cacaaagttctcaacaaccagctcctacatctcaacaacaagctgcatgg
+1464253/1
C@CFFFFFHHHHHJJJJJJJJJJJJJJJJJJJJIJJJIJJJIJJJIIJJJ
@7612990/1
ccggtactagtttgccatctgcggtttcaccactctctaaacgtcctgga
+7612990/1
BB;=BDDEHHHHHJJJJJJIJIIJFHIGGIJJJGIIFGGGJGGGGJIIJF
@1464313/1
cacaaagtttcacagttccacaaaacgctgaaaaattccgtcggcaagaa
+1464313/1
CCCFFFFDHGHHHJJJJJJJJJJJJJJJIIIJJJJIIJJIIHGIIIIJJJ
@1464764/1
cacaaatacctaaaccttcccactaaagttaaccagacaaagcacctatc
+1464764/1
@@@DDDFFHHGHHJGGGHGIIJGGIIJIEHGJJGCHGHIJJJJJJJJCHG
@2434951/1
cggagctggatagcttacggatctgttgcaccgagtgaacatgtgacata
+2434951/1
B@@DFFFFHHHHGIGIGGHIIIJJJGGGIGIJIIJ@GFIIJIJIJIIIII
@883561/1
atgaaattactcatagtgtcacgggaactcataacaatagattcgattat
+883561/1
@CCFFFFFHHHHHJJJHIHIIHGHIEHIJJJJJGIJJJJJJJJJJIIJJJ
@3482306/1
gaaaatttctaatattgcgatatttttttatcgatctggcttcaatgttt
+3482306/1
@@CDFDFFHHHHGGHIIJGGHHIJJJJJIJGIJEGIIJIIJJJIIJJIJI
@5019290/1
tggtacacgacgaatgatgtgataaatatacctgcacacacgcattttta
+5019290/1
B@C=DDFFHHHHHJIJJJJJIJJJJJJJJJJJJIIJJJJJJJIJFIJJJI
@3482352/1
gaaaatttgaaaagtatcatgagttttgtgattctccgaagagtatgtct
+3482352/1
@@<DBDDDHFHFFE<CGIGGHGEEHHIIFH@HEHIIIIHGIIIDGIIIII
@7615024/1
ccggtccagagattaactgtcgccatggagcagtaatcttgggacgaaaa
+7615024/1
@@@1=@DFHHGHHJJJJIIJJJJJJJJIHIJJJIGGHIIJJJIJIJJJGI
@4548352/1
gtttggctagattctgtttgacattagaagagtaaacgtcagtttgcgtt
+4548352/1
::14=BDDFFDDHI@AACHHIJGIJIJJJFGI@GGIJIFHIIHIJJIIGG
@4548353/1
gtttggctagattctgtttgacattagaagagtaaacgtcagtttgcgtt
+4548353/1
?=?BADADFBAFHCGHFHIGEHIGIIGGIIGGFHGIIIDGHIIGIFHIHG
@4017041/1
ggccgatagaatgaagtgaaagtcgaacgttcttctgggcttttcctgct
+4017041/1
CCCFFFFFHGGHHJJIHIJJIIJGIIJGIIIIJJIIJIIIIJJJIEIJGI
@1468424/1
cacaaattatgtcaaattttgacatttatgtaacatgtgtgcttaa
+1468424/1
@@@DFFFABHDHDFF??FIEIG@EFHIE<HHIHHGHGB91:?FHIC
@1468425/1
cacaaattatgtcaaattttgacatttatgtaacatgtgtgcttaagtgg
+1468425/1
CCCFFFFFHDAFFHBBHEHIIIJGIJHGIGJIJIGIHGGCDFGCBFCDAF
@6139161/1
agttgctctagataaatcgtaatctttcaagggggataaatcaaccgaat
+6139161/1
BBBBDFFFHHHHHJJJJJJIIJJJJJJJIIGIJJJJJIJJJJIJJJJJJJ
@2438742/1
cggagttttgcctgttccgtagcagacggccactggcaaagtggatagct
+2438742/1
B@@BDDEFHHHHGJGIIIBHIJJJJHJJJJJIIIJJJIIIHBFHIIIIIG
@395005/1
aaggagttagcgcatattgtacaataggtattacataatcattagacaat
+395005/1
?1=BDDDDF?DHAGEEGGGIIHCHIGGG?FGHGECGIGI<GDGGIIIIIG
@7131798/1
cagctacaacagtcaacatttcccacctttttcactcaaccatagctttc
+7131798/1
@@@DFFFFHFHDHIGHGGEGIIGIIIGHIEHHIIGIIIIIGGIIIIIIIG
@5541811/1
aaaagcccagaagaacgttcgactttcacttcattctatcggcctttctt
+5541811/1
@@@;ADEFHHBHHHIEIDFGEDGFGHHEHBGGFDIGIE@GC6@GFEHIJI
@7132844/1
cagctacttgaaccgtacgtcaaatgtcgcaaattatgtcacataaatgt
+7132844/1
C@@FFFFFHHHGHIIIIJJCG<CACFCGIIJJJJJJJJIJJJJJJJJJJG
@1470269/1
cacaacagcaagctcctccgcaacagcaacctggagcgagacaacatcac
+1470269/1
B@@FFFFFAHHHHJJFGIJGIIJIIIGIJJJJIIDGIJIIIGCGA=GI;E
@397604/1
aaggctttcaatcaccacattatgaaattactcatagtgtcacgggaact
+397604/1
@CCFDEFFDFFHHIEFAGBFHHGIIGJIIJJJJGGGIIIIIFCCD@@FHI
@7616630/1
ccggtggccaccagatcgttgttaaggaacacgcggtagcggaagattgg
+7616630/1
?@@A=BDDHHHHGIJJJJIIJJJJJJJJIJIJIGJJ?@BGIJJFHGHHFF
@2441399/1
cggatcttcagctagatcggataatcctatacttgtacctattgaattgt
+2441399/1
B@C<DDFFHFGGHIHIGIGHGGIIJJIGGGGIIJEGHIIGIJJIIJJJFB
@398308/1
aagggattggacgcaattaccgtattgccaagtgtaccgcagctaaatgt
+398308/1
@@@F@FDDBBCFHDHIIJCFFECFHGHHIIJIBB?BDBAHGIJJEGFFGH
@3486768/1
gaaacatgtcagttatatattcacctttatatatgtcacattttgtggtt
+3486768/1
CCCFFFFFFHHHHIIIIJJJJJIJJJJJJJIJIJJIIJJJJJJIJIJJJJ
@6143045/1
ataaaacaagaggttaatgaggagacttctaaaacagaaatatactgtaa
+6143045/1
?1:DDFFFHHFHGAFGIIIJJJGIDHIIJJJJJIJJJJJIEGIIIHIHHH
@7134608/1
cagctatccactttgccagtggccgtctgctacggaacaggcaaaactcc
+7134608/1
<@;BDFDEAHBFBHHIIHEGHHGIIFGIIIEGHGBDDFGDHHHG?FHGGI
@890550/1
atgaccatgatgcactcggccggaccgattcagcccccaccaagggaagg
+890550/1
@@CDFFFFHHHHHJJJJEHJJJIGIJIJIJJJJIJJJJDIHGHEBFFFDD
@3001416/1
ctgcaacctctactacagtacgcaagaataagattatggaaggaataaca
+3001416/1
CC@FFFDDFHFAFFHGIIBEHHHIAACGGHCDHJIEHHEHIGGHCDHHGG
@1915198/1
ccacttagcagaacccgataaagcgttaccagcgcttgaggaagtaacgg
+1915198/1
CC@DFFFFHHHGGJJJIJIIJIJIJHJJJJJJJJJJJJJJIIIIGHHJJE
@8142946/1
ctagagcccaataaaaatgaagaaatggttgctgatatgtacaataatct
+8142946/1
@@<=BDDDFFHFHIIIIIIIGIIIIIFHFHGIIIIIIIIGGIIIIIIIIG
@891439/1
atgactcagaacgaatggcagagttacgccgatgaaattaagggtatggt
+891439/1
CCCFFFFFHHHHHJJJJJIIJEIHIIJJJJJEHGJJJIJIJJJJBFHIJF
@3488835/1
gaaaccctgaacctggaaaagcaggtcgcaaaatacccgtagaaacgaat
+3488835/1
CC<DFFFFHGHHHJIJIJJJJJJJJGIJIJJJJJJJJJIHFIGJJJJJG@
@4554374/1
gttttaacgtaactatattgtggtccgctatttggtacgacgacaa
+4554374/1
@@BFFFFFHHFHGJIIGHIIJJJHJJJJJJJJJJIGGGIIGGGGIG
@3002038/1
ctgcaagaactgaacgaagttgaagtccttggcgttgaagctgagagtct
+3002038/1
BC@?DFFFHHHHHJJIIJJJJIIIJIJJJJJJJJJIJJIJIJJJGGJHHG
@7136481/1
cagctcggctgagaatcggtattcgggactgaaagacactaagattacca
+7136481/1
@@?DDDDDHHHFHIIIIII8CHIIIIIHIIIIIIIIIDIIIIIIIIIIII
@3489321/1
gaaacctctaacagacagccaacgtgttaagttcacaaaggaaatcaagg
+3489321/1
@;@BDDDDHHHFDGDGHHIIIIIIGHEFGFGHGIGGEGGCHIGHEGGCEG
@5546681/1
aaaaggtgggaaatgttgactgttgtagctgattaaggggtgtattctat
+5546681/1
CCCFFFDDHFHHHIIHHIDIJJEHIFHIGJICHIIGGIHI?BFFIBHEII
@3489520/1
gaaaccttcaattgccgcggtggtaggttccatggacgcccatccatcga
+3489520/1
@@8=DDDDHHFHHIIIIIIIEHGFHIIBFHII<FHIIIIIIBHIIIGIFF
@1474997/1
cacaagacccccaaccccaacaaggaggtaaaaagaagaaacaaaagcaa
+1474997/1
@@@FDDFDHHHFAF:EFEDEIIIHGIIE:BBGCHGIIIIIIIIHIIC@DH
@2445148/1
cggcaacaaaaagtgataatggatacaaatttgactactgtatagctttc
+2445148/1
@<<DDFDDFHHHF?GEHHIIJJIGIIEIGIJIJDIIJJJIIIJIIGIJJG
@2445149/1
cggcaacaaaaagtgataatggatacaaatttgactactgtatagctttc
+2445149/1
CC@FFFFFHHHHH@FIIJJJJJJJJJJJJJJJJJJIIJJJIJJJJJJJJJ
@8144237/1
ctagatagaagtcctgcataaatggatgtgtaatatgcgtgtccacgcaa
+8144237/1
CCCDFFFFHHHHHIIJJJJJJJJJJJJJGHIIJJJJJJIIIIJJJIJJJJ
@6146101/1
ataaaatataataaaaatttatagttttttgcatttttattcggcttatt
+6146101/1
@CCFFFFFHHHHHIIII@F>IHIIHIIIIIIIIIIIIIIIIIIIIIIIII
@6146102/1
ataaaatataataaaaatttatcgttttttgcatttttattcggcttatt
+6146102/1
@CCDFFFFHHHHHJJIJJJJJJIJHGJJJJJJJJJJJJJJJJIJJIJJJH
@4556077/1
gttttacgttgtgctccttcacaaaatctacttcaagtgtgcagaagttt
+4556077/1
:?1B4A?A22<2<AG?ECBAFCFHF?@BEF@F?@9DE99:9:???DF<9?
@4556113/1
gttttactaatttttcaataaagtacactttatttaagaacaaacagggg
+4556113/1
:1:4ADD>C?DHHII9FGGGIIEIIH43ABCBF>HHHHBFCCDDCCICDH
@3003875/1
ctgcaatcatctatactctcagggtcttcatccgattttatttcccgaat
+3003875/1
CC@DDFFFHHHHHJJJDIIJJJJIFFHIJJJJJJIIIIJJJJJJJIJIHI
@4021132/1
ggcgaaaccaacaaagtattgtaccttgtgggatgacaacgatatgtcaa
+4021132/1
@@1BBDFFDHGHHJJJBGHIIIIJIGJIHGHHIJGGIJJJJJJIIJIIIJ
@5025772/1
tggtggggaactttgttgttgacgttcatttcgacccgtttgctg
+5025772/1
=@@==B@DFGDFB@GGEGIIEGA??DH9?F>GC;GDGH78=B>CH
@3005566/1
ctgcacacacgcatttttaaatttaaaaatttattcaagtcaaaaataat
+3005566/1
<@@FFFFFGHHFFIJIJIJJIIJFJJJJGJJJIJJJIFHIIIGJJIIGJJ
@3005567/1
ctgcacacacgcatttttaaatttaaaaatttattcaagtcaaaaataat
+3005567/1
=@;BBDDDADDFFDEFFHIGCFFDFHB?GGGAHICDBDGHGEFHBBGH?D
@1919430/1
ccagaacgtaagatatcctaaactcacttttttccgaaaaaatat
+1919430/1
;?1BDDD@DDFFHBADHG@HHHGHHGHGHGGGGA9;@D??FGG9C
@1919431/1
ccagaacgtaagatatcctaaactcacttttttccgaaaaaatatcgca
+1919431/1
??1?:DDD:CBDDBEBBBFDEIIIIIDFDI<E?;CDADDDCACEICCDC
@1919432/1
ccagaacgtaagatatcctaaactcacttttttccgaaaaaatatcgcaa
+1919432/1
@@8=;DD?F?FAF@EFHGGGEHGE@@<AFHCCHIICIIIACGHEGCHBC;
@1919433/1
ccagaacgtaagatatcctaaactcacttttttccgaaaaaatatcgcaa
+1919433/1
@@@DFFFDFHHHHJGIJJJIJIIJJIIJJJJJIJJJJJIJIHIJIJIIII
@1919434/1
ccagaacgtaagatatcctaaactcacttttttccgaaaaaatatcgcaa
+1919434/1
CCCFFFFFFHHHHJJGJJJJJJJJJIIJJJJJIJJJJJJJJIIJJJJIJJ
@5026996/1
tggttataagggtattgccaaggctaccagatgatggttatggagaaatt
+5026996/1
=??442=BADDD<CEEIIIIIIIIIIIIIIIIIIIIIEFIIIIIIEIIDI
@3006046/1
ctgcaccaagcattggtggcgattggtcaatgttttttcttcgatgtcca
+3006046/1
@@CDFFFFHHHFHIIJAFHFIBFHIIBHBHGGBGIJJJCGIIJIJJIIJG
@3006121/1
ctgcaccaggcattggtggcgattggtcaatgttttttcttcgatgtcca
+3006121/1
@@@<DDDDHHHDHIGI?CGGIEHIIDE@CCGHDDHGIIIIIIHIGCHGII
@5549193/1
aaaagtgactcccgaacaagccaatcagaccaacggaacgcccggagcgg
+5549193/1
@C<ADDDFHFHHHEGEGIIIIIIIIIIIIIIIGIGGIIIIIIIIGGHHEB
@3006949/1
ctgcactaacggagagttctttatcttctattctttgtgatagttcgctg
+3006949/1
@C<DFFFFHHHHDIGIGHGIIJIJIJJIJIJIIJJJIHIIHIIGIJIIIJ
@8148340/1
ctagccaaacacacatagtacctctccacaaaaagggaaataaacaagga
+8148340/1
@@@?DEDFGFHHHIJIJIEFBHIIIIJIJJIJIGGIIIIIIJGJGEGHIE
@4021962/1
ggcgaatctaaatggatcgaaataggtacatggtgtaatgaaatggccgg
+4021962/1
CCCFFFFFHFHHDGHHGGIIJJJJIIBGGIJJJ?DCFIGJIIJJIIGFHG
@3495517/1
gaaagacactaagattaccaagttgggcaaccagcagtcccacaaagttt
+3495517/1
@@C?DDFFHHHFHJIJJJJIGGIJIIIJJIIGJIIIJBDHHGIJJ@GDHH
@896994/1
atgatctttgactctgtgcagaccacgctttcgtttattactcggaagtt
+896994/1
CC?DFFFFHHHHHJIJGIIIIIJJJJJJJIJJJJJJJIIJIJJJDHIIHI
@3496428/1
gaaagacttcgactttttactatttttgtatg
+3496428/1
@@<D;DDDHDH=F@BBBEHBC@HEHCFEHGI>
@1483733/1
cacacacgcatttttaaatttaaaaatttattcaagtcaaaaataatatg
+1483733/1
?@?BBDDDF:1?FEGHGBHBHDHHHGHGGHIGGHC9D>BFFGGHGEGGGI
@6152369/1
ataaagcgttaccagcgcttgaggaagtaacggcagcactattgacacta
+6152369/1
@C@FDDFFCFAHHJIIGIGGIIIGIIIDGHJJIJIIEEIBF9==CECCGG
@1484555/1
cacacatagtacctctccacaaaaagggaaataaacaaggatgtaagaac
+1484555/1
CCCFFFFFHHHHHJJIJJIGIJJJJJJIIJJJJJJIFGJIIJGFGIIIJJ
@408043/1
aagtgactcccgaacaagccaatcagaccaacggaacgcccggagcggct
+408043/1
?@@=DDDDHHHHHGHIJIJJIJJJIIGIGGGFHGEDAFGAFHEIHFDDA9
@899553/1
atgcaaagtatagaggttgtacccaaacttttcggggtgcaatcttcttt
+899553/1
@B@FFFFFDFHHHIJJHI@GHHIEHGIJJIJJHEGIG@FGEIIJIIHIJJ
@408231/1
aagtgatacaagaaaatatacagactaaagaaacgctcgtggggagcgat
+408231/1
@BBDDFBFHHHHHJJIJJJJJJJJJIJJJJIJIIIIJGIDGHJJGHGHHG
@6153080/1
ataaagtatgtgttcaccaagagaagaaagctatacagtagtcaaatttg
+6153080/1
@@8ADFDFHHHHFIIJJJJJJJJJJJJIIJJIIJJJIJFFHIGGIJIJJJ
@4567152/1
gttttgtcatacgtttttgaggcagcaaatttctcaagggcacacggcaa
+4567152/1
@?@DDDADDDDD<2CFHIHH@FGGIG>D@FHI<GGHIFIGGCDGGGIIII
@4567153/1
gttttgtcatacgtttttgaggcagcaaatttctcaagggcacacggcaa
+4567153/1
@@@FDDADFFHDH?FHIJEIJJIIJIIJJIJJGGGEIFHJEGI;?@FGHG
@3012256/1
ctgcatcttatgatccaaaagcctttaagtacaatatctgctggagattg
+3012256/1
BC@1DDFFHHHHHJJJIJJJJJJJJJJJIIIJJJJJJJJIJJJJJIHJIJ
@3503057/1
gaaaggcagttcaccatcgcttgtcatgtgttgaaattccgcgaaattgg
+3503057/1
@<@FDDDEHHHDHJIJGIIJIJIJIIJJICEHGGHJGIIJJIGGEI?CCG
@900963/1
atgcactcggccggaccgattcagcccccaccaagggaagggggcggccc
+900963/1
BC@DFFFFHHHGHIDGIGGGJJJJJJJJJIJIIGGGIDEGGFFDDDD@BB
@4027352/1
ggcgttgaagctgagagtctcttcgtcactcgcaaatgtagaaggc
+4027352/1
?<?:BDDDDDDBDDD@E:CFEIIIEFIIDCEDDDDDDED@DIII@D
@1929600/1
ccagcaagttcttggctgccgaatgtttggcgtctttcttcg
+1929600/1
BC@DFFFFFHHHHJJJJJIIJGIIIFIIIGIJIG<FH<BG<;
@902683/1
atgccatctgggcccggggctctgtgatttcttagtgtcaatagtgctgc
+902683/1
@CCFFFFFHHHHGIIGIIIGBHD@:BBFGHB?F?B8?BDDG=C===B@;@
@2455367/1
cggcagcactattgacactaagaaatcacagagccccgggcccagatggc
+2455367/1
CC@FFFFFGHHHHFIIGIIJJJIJJIJIJIIJJJJJJGGGGIGFGGHIII
@1489961/1
cacacttttacttcagctacttgaaccgtacgtcaaatgtcgcaaattat
+1489961/1
CCCFFFFDHGHGFIJEGHJIEFIGIGHGCEGG?FHIJIJJGIFHIGCGGH
@1489962/1
cacacttttacttcagctacttgaaccgtacgtcaaatgtcgcaaattat
+1489962/1
CCCFFFFFHHHHHJIJJIIIIIIJJJJJGHIIEHIJJJJIIJIIHJJJJJ
@1932212/1
ccagccaatgggattgcccatcactttgtcatcgaacgatgtcaccacct
+1932212/1
@@?1BDDA><<;DG?EFGIG@EBFHCE@H<FHIGD??0@GB00?<?DFG;
@3505529/1
gaaagtcaaatttgcaaattcggttgatttatcccccttgaaagattacg
+3505529/1
CCCFFFFFHHHHHJJJJJJJJJJGHIIJJJJJJJJJJJJJJJJJIIJJJJ
@2456801/1
cggcatcagaataatggaatggataggaataattcccaaaagtgaacgat
+2456801/1
@@@DDFFDHDFHHIIEHDFHDC>FHHGIIIIIIEFBFDGIFH?DAGHIDH
@2456802/1
cggcatcagaataatggaatggataggaataattcccaaaagtgaacgat
+2456802/1
CCCDFFFFHGHHGJJJJGJIJJIJJJIIIJJJJJJJJIJJJIFHHJJJJJ
@3014458/1
ctgcatttgggtacatctacaccctcttccagaacgttagatgataccaa
+3014458/1
C@@FFFFFGHHFHIGGIJIJJJJJJJJJGJIIEGGGFHJJIEIIJIJJJI
@7627347/1
ccggtttgttctgaaacaaacatcactgtgatgaaaaataaaaaaaaaat
+7627347/1
@B@FDDFFHGGHHFIJIJJJIIIIJJJJHIIIJIIJJJIJIJJJJJJIFA
@7627348/1
ccggtttgttctgaaacaaacatcactgtgatgaaaaataaaaaaaaaat
+7627348/1
BC@FDDFFHHHHFGIJIIJJJJJIJJIJHIIJJIIIIJJIJIJJIHGIG>
@7627349/1
ccggtttgttctgaaacaaacatcactgtgatgaaaaataaaaaaaaata
+7627349/1
?;@?=AD;DFBF<4EGFHGGGGHFAHGHBFG>FFGIIFIGICGDFGFGHI
@1934347/1
ccagctactgcttcgaaaatatcaccaagtaccttagg
+1934347/1
@@@=DDDEHGFHFHGGHGIGIGIIJIIIGFGIGCDFGA
@4029367/1
ggctcacaagatgtggcaatccttgcaggatttacccgtggaggg
+4029367/1
@<@DDDBDHHHFDGHB;EGECFHGGGB<@GIFGGCFABHIGB=;6
@1934785/1
ccagctccttcacaacaacaacctggagctagacaacagcaaactgctcc
+1934785/1
<?<;DEFFBHDFFHGIIGGGGIIHFAHACFHFCHGHGEFEIAHHGFFGGE
@3507968/1
gaaataaacaaggatgtaagaactatggaggaatattacaataagccgaa
+3507968/1
@@@FFFFFGHHHHHJJGHJIIJJJIIJIIIHIIJJJJJJJJJIJIJIJJJ
@7628847/1
ccgtaagctatccagctccgacgtactatgcccatttagctgcggcc
+7628847/1
=@@4ADDFFFHHHDHGIIIIIIIHIIIIIGGHGIIIGIGIGIGIIII
@4573867/1
gttttttcaaatttgttcagcaactcacggaaacaagttgagaaatcctt
+4573867/1
@=@BDFF?CHHFHI>AEC@HGIIGGHIIIIEIIIIGDDFGEGAHIIEHEI
@4574257/1
gttttttcttcgatgtccacgtaggttacctcgaaggattgttcgctagc
+4574257/1
??=BDFFFHHGBDHGFGI@GIFHIJCHIJJIJJIIGIJIJIIIJJIJJJI
@4574258/1
gttttttcttcgatgtccacgtaggttacctcgaaggattgttcgctagc
+4574258/1
?B=DDDFFHHFHHJJJIIIIIIJJJHHHIFIIJHIJJIIJIJJJJIJJJG
@7630781/1
ccgtacgtcaaatgttgcaaattatgtcacataaatgtcaaaatgccaca
+7630781/1
=BB4ADDEHHHHHJHJJJJJJJJJIJIIJJJJIJJJIDGIIFIJFEHJII
@6161093/1
ataaatttgaaagacacattggttacaagtttgcagaccgttcatattta
+6161093/1
@@@FBDFDDHHFBDGBHGGGCHFHEGEBGIGIGGIGCGGBHIGGIGIGGI
@5042945/1
tgtgaaacttgcggtttaccccaagcttgaggttcctgtggtggagtttg
+5042945/1
?@8DDEFDHHDDFH?FHGHIIIIIEGHEEFDHDGGGIEBDGBDF8D8FCD
@7155693/1
caggagatcatcgaagatttggagaatattgtggtagaccaattgaagtt
+7155693/1
B<@DFFFFHHHHHJJJBIIJIIJJJIJJJJJIHHCFGGIJJJJIJJJJHI
@4576918/1
taaaaaagcaggaaaagcccagaagaacgttcgactttcacttcattcta
+4576918/1
@@@AADDDBDFHHAEGBHAEGBHGIICGFEGG6BBAHEIECFGB<C<CFH
@3513388/1
gaaatcaataactcgacaaaaattgttcccttttgagctattgcgatatt
+3513388/1
CC?FFFFFHHHHHJIJJJJJJJJJJHJIJJIJJJJJJJJJJJJJJIJIJJ
@3019716/1
ctgccgttacttcctcaagcgctggtaacgctttatcgggttctgctaag
+3019716/1
@@@FFFDFGGGGHIJJGHJJ;CGFIHHGGBDHHCH9BDD@FGHIBGHGB9
@6164027/1
ataacatgcataaaatataataaaaatttatagttttttgcatttttatt
+6164027/1
@@<DDFBBD?DAFHHIGIIIGIIAHHHIFIIGHBHGGIIIGIIIBGHIIB
@6164028/1
ataacatgcataaaatataataaaaatttatagttttttgcatttttatt
+6164028/1
@C@?DDFFHHGHHJIJJJJJJIJJIJIJJJJJFIIJJJJJIIGIJJIJIJ
@4033107/1
ggcttttaaaatttaacgtttagcagtcttctttttagaataacattgac
+4033107/1
@C@FFFFFHHHHHJIJJJHIIJJJJJHIIIJJJJJJJJJGIGIJJJJGHI
@6164456/1
ataacattgacattctataaagacgttagagaggttcactaaaaaatatt
+6164456/1
@@@BBDDFHDFDFGIIGHIIIGIIFHGIIIGHHBHIIIIIIIIIIFHIFG
@6164457/1
ataacattgacattctataaagacgttagagaggttcactaaaaaatatt
+6164457/1
CCCFFFFFHHHGHJJJJJJJJIJJJJJJIJJGJJFGGIIIJJJJJJIJJF
@913309/1
atggcattcatgcagaaccgattaagaaaggggcagacaacttcatgtac
+913309/1
@C@FFFFFHHHHHJJJJJJJIIJJJJJJJJJJJIJJJJJJIJJJJJJIJJ
@7157382/1
caggagttgctgagccgtcgcggcatcactcccaaatacgaactggtcca
+7157382/1
@@8BDFEFHHHGHIIIIHHIIHGBHECFGCFHI@HE@ACF;DECHH?C@>
@6165456/1
ataaccttagatttcgaggcaaattgattgatttgcccagcacaaacttg
+6165456/1
CCCFFFFFHHHHHJJJIIJJJJJJJJJJJJIJJJJJJJJJJJJGJJJJJJ
@6165802/1
ataacgagtagatagctttagaggtaatacactattattaggcactagtt
+6165802/1
;@@FFFFFDBFBDFGIIGIEHEFECFGHGIIIIIIIIIHHAGIIGFIIHI
@6165803/1
ataacgagtagatagctttagaggtaatacactattattaggcactagtt
+6165803/1
CCCFFFFFFHGHHJJJJJJJIJIJGHJJJJJJJCHIJJJIIJJJGIIJGI
@6165804/1
ataacgagtagatagctttagaggtaatatactattattaggcactagtt
+6165804/1
@@?DDFFFFHFHHIIIIIIIIGHEAEFHGIIIIGIIIIIIFGIIIIIIEH
@6599473/1
caaaaacgtatgacaaaactatagacaaaccagaattacaggaaatggat
+6599473/1
@C@DDFFFFFHFHIJIIJJJIJJJIIIIIIJIJIJJFIIJJIDHIGIEDE
@1498800/1
cacaggtaaacagttgtacagtagaggataaaccaattgagcacactttt
+1498800/1
CCCFDFDEHHHHHHIJHIJJJJHJJJJJJJJJJJJIJJJJFIJJJJJJJJ
@6599708/1
caaaaacgtttaataaatcttcttaaggatttgaagtatcatgttgaaac
+6599708/1
@CCFFFFFHFHH<CGBGGIJIJJJIHHIEHIFGIJJEGIJIGIIGHIGDF
@5045536/1
tgtgcgaagtcctggacattcgagacataaacgaacagaggaaacctcta
+5045536/1
:@14ADADGHHHHJJJJIJJJJJJIJJIJJJJIJJJJIJIJJJJJJJJJJ
@5046073/1
tgtggacataaaggaaagaaaaaaatgtcaaaattttgcaaattatgtgg
+5046073/1
@@@DDADBHBFHFGBEGIEHIIIIID@GGHHIIIIIIGIIIIHIIGGFHH
@5046074/1
tgtggacataaaggaaagaaaaaaatgtcaaaattttgcaaattatgtgg
+5046074/1
CCCFFDDDFHHHFIFGIGGHIJIIIDFDHFIHIGIJJIGJJIGIIEHHFI
@3517482/1
gaaatgttgactgttgtagctgattaag
+3517482/1
???DDDDDFFHHHBFEA?EE:IAEAGAF
@3517483/1
gaaatgttgactgttgtagctgattaaggggtgtattctatatttcagtt
+3517483/1
CC@FFFEDHHHGHGHIGGIIJJCHHECHIIJ@FDDGHGIIJEIJJIJIIH
@6167209/1
ataacttcttctagaactgggcaaatttggaatttcataaacaactctta
+6167209/1
=?14A:BDFFHHHIDHIDHFBDFDEHGIIIIGHIIIIIIIIGIHG>FGII
@1500179/1
cacagtcatagatccaatcctataattatccatttcctgtaattctggtt
+1500179/1
CCCFFDFFHGHHHJJJIIJIJIJIJJJJJJJHIJJJIIJHIJIIIJJJGH
@1501585/1
cacagttccacaaaacgctgaaaaattccgtcggcaagaagttggccgat
+1501585/1
CCCFFEFFHGHHHIJEGGJJJJJJIJIJEHDGHBHGD?FGC@F>=C=;AE
@8167205/1
ctatactttgcatcaaataaatgctcccttttcacaatataataaataca
+8167205/1
@C@FDEFFHFHGHIIJJEHIIJJIIIJJJJJJJJJJJIJJIJJJJJJJJJ
@8167206/1
ctatactttgcatcaaataaatgctcccttttcacaatataataaataca
+8167206/1
CCCFFFFFHHHHHJJJJJJJJJJJIJJJJJJJJJJJJJJJJIJJJJJJJJ
@3025294/1
ctgcgggacatgcacatctcttggagccagccaatgggattgcccatcac
+3025294/1
CCCFFFFDHGHDFIJIJIDGGGIHIIIJIIJJJJGIJJJJJJJJJJJJII
@6169918/1
ataagatgcaggaattggaggaggagggtacgaaggaactggaggataac
+6169918/1
@@;BDFFFHHHHGJJJJJIHIHIJGIJJ?DFGIJJJJJIIIJJJJIGIIJ
@1503334/1
cacataattgcaaaattttgacatttttttctttcctttatgtccacaaa
+1503334/1
CCCFFFFFHHHHHJJJJIIJJIJJJJJJJIGJJJJJIJJJIJJIJJJJFH
@6604053/1
caaaaagatatccagcctttgatggaagaaaaaatttatacagcactact
+6604053/1
@@<DFDFFHHHGFI>GIIIIHHIIFIIIIIIIIIIIIIIIII@HGIGIII
@7639763/1
ccgtgtttaatttacctagcgcgaggctgagatgattcgtttctacggg
+7639763/1
=@@4AADEFHBHHIJJGIIGGGIGHJJIJIIGIGIIJIJGIIJIFIJJJ
@4586743/1
taaaagtgtgctccattggtttatcctctactgtacaactgtttacctgt
+4586743/1
CCCFDDDDDFDHFIGIJJJGHIIJJJJJJJFIGGIIJGGEHHEIIIJJJH
@422073/1
aataactagtgcctaataatagtgtattacctctaaagctatctactcgt
+422073/1
@<@?DDDDHFHHHIIIIIIGCEEH?CC<EHFHI@HGEEEIIIIIII@DFG
@6171773/1
ataaggttcaaaagaaatctcggattttcataatgtgttgtgttaaatga
+6171773/1
CCCFFFBDHGHHHJIJJJJJIJJHGJJJJJJJIJJIIJJJJIIJJIJJIJ
@3522638/1
gaaattttgtgcatgagccaagtactgaaatatctgttgaacagctcagt
+3522638/1
@<@DFFFFHHGHHJGGIJJJJIFHJIIIJIIJJJIIIDBGEGGIJJJJGB
@6606547/1
caaaaaggtgcccaacaacagcaaacgggtcgaaatgaacgtcaacaaca
+6606547/1
@@1ADDFFCHHHHJJJJJJJJIJJJJJIIGGIIJJJIJJJIIIJJJJJJJ
@1944516/1
ccaggagttgctgagccgtcgcggcatcactcccaaatacgaactggtcc
+1944516/1
@@8D=DDDHHFDFHGGIIEHGHG6FFHC?FFAEGFHIGGHGDHEH>?7?@
@4588932/1
taaaatttatagttttttgcatttttattcggcttattgtaatattcctc
+4588932/1
@@C?DFFFGHHHFIIJJJIHHIJJJJIJJJJJIIJHJJGIJJJJJJJJJJ
@3523649/1
gaacaaagttgaagtccttggcgttgaagctgagagtctgcaaatcggcc
+3523649/1
CCCBFFFFHHHHHJIJJIJJJJJJJJJJJJJIJIJIFHIIJJJJIGIIII
@1506658/1
cacatctcggatcttgctactaatatt
+1506658/1
@C<DDFFFHHFHFIIGFEFGGIIEG>H
@1506659/1
cacatctcggatcttgctactaatattcgattcgataggtgctttgtctg
+1506659/1
@@?DFFDFHH@CFHHIEGBHHIJJJGHIJJIIIJGJJJJDFGIJJIFHGI
@1506660/1
cacatctcggatcttgctactaatattcgattcgataggtgctttgtctg
+1506660/1
@@@DFFFFHHHHHJJJJJJIJJJJJJJJJJJJJJIJJJJHGHIJJJJIJJ
@1506661/1
cacatctcggatcttgctactaatattcgattcgataggtgctttgtctg
+1506661/1
CC@FFFFFHHHHHIIIIIIGIJJJIIJJIJJJJJIIJJJDGGIIJJJGII
@6607565/1
caaaaagtgaacagctatcgatacacagtcatagatccaatcctataatt
+6607565/1
?@8ADDAAFHDDHEHEHEHGIIIIJJJJEHIJIJJIFGGIIJJIGJJIJH
@6607566/1
caaaaagtgaacagctatcgatacacagtcatagatccaatcctataatt
+6607566/1
@@CDFFFAFHHHFEHJJJIIHIIJJJJJGHHIJIHEIIIGD>GIEGHGJI
@6607567/1
caaaaagtgaacagctatcgatacacagtcatagatccaatcctataatt
+6607567/1
@CCFFFFDFHHHFGIIJJJIJIIJJJIJGIIJIJGIGGHJJIJJJGJJJJ
@6607568/1
caaaaagtgaacagctatcgatacacagtcatagatccaatcctataatt
+6607568/1
B@@BDFFDHHHHHJJIJIIIJJIJIIJJFHJJIJIIIJJJJJJJJIIGII
@6607569/1
caaaaagtgaacagctatcgatacacagtcatagatccaatcctataatt
+6607569/1
CCCFFFFDFHGHGJJJIIJIIIIJJJJJGEGIJJJJJJIJIIJJIIGGII
@1508265/1
cacatgttcactcggtgcaacagatccgtaagctatccagctccgacgta
+1508265/1
BCC;DEDFHHHHHJIHIIIJIJJJGIJIGHIIJJJJJJJIIJJJJJIIIJ
@2468803/1
cggctgctcatcatgccctcgagtacctcaaaatcatgaccaaaaag
+2468803/1
???1BDDDDDDDDEIEIICEAEF2AEE4?9EDI>9?@@DDE@DDDI@
@6175025/1
ataatagtgtattacctctaaagctatctactcgttatataatcatcatt
+6175025/1
=1=:ADD=A2ADF<GF>?CBEAF?<ABEFHF@FDBGCCFGFDDAFFEFFB
@6175026/1
ataatagtgtattacctctaaagctatctactcgttatataatcatcatt
+6175026/1
@@@DDDDDHCDB?FBC4<IG9EHHGEGHBHGEHEIHCFCHGBFEHIGIDG
@5051000/1
tgttattctaaaaagaagactgctaaacgttaaattttaaaagcctctta
+5051000/1
?@=ADDEBFFHGHIBGI>CGHIIIIIIEHGGHIIIIIIIIIIGHIIDHII
@4591709/1
taaacctgcacacacgcatttttaaatttaaaaatttattcaagtcaaaa
+4591709/1
=@1ADDDDDHHFHIEIEHGGIGIIIJJJJJIIIIHGIGGFIIJJIEGIGI
@1509105/1
cacattcgatctctgatagtagatggtaactgttcaaattcctcttcctc
+1509105/1
@@@DDD?D:ABFFEIEF9CIBE@::A3<CFBBCHHHFEFB<<EGFIEFCF
@1509173/1
cacattcggtctctacaaccaggtacaattcttctactaaagaatgtcca
+1509173/1
CCCDFFFDHHHGHIJJJJJIJIJGHHJJJJJJIIIJIIIHJJJJIIJIII
@4592343/1
taaactcacttttttccgaaaaaatatcgcaatagctcaaaagggaacaa
+4592343/1
CCCFFFFFHHHHHJJJJJJJJJJJJJJIJIJIJIJJJJIJJJJJJJJJJI
@6610027/1
caaaaataatatgtaaattgattttagaaaaaaaccactaattctatgca
+6610027/1
@<@DDDDBDAHHH<EGIBHIGGEIIIIFHIIEHIIIIIEGGGDGGGGIII
@6610849/1
caaaaatagtaaaaagtcgaagtctttcgagacatactcttcggagaatc
+6610849/1
CCCFFFFFHHGDDIJJFHGIGHCEHIJIIIHIIJJJJIIHBHIGIIJIJJ
@1949494/1
ccaggttgctgttgcggaggagcttgctgttgtggaggaccagggtgctg
+1949494/1
@@@:DBDDDHHHHIIII@GI;EGGIIIEIIIIHGIGGI?GGGGIG=DGGG
@6177205/1
ataatattgatttatcaggactatatatgacccccatcgagcaacaaatg
+6177205/1
B@@FFFFFHHGHHJJJJJIIIIIHJGJJIJJJHIJJJJCDEGHGIJIIHH
@8170592/1
ctatcctccacctacacaagctcaatacaatccccacattccaccccaat
+8170592/1
=BB4=DDFHHHHHJJIJIIIJJJJJJJJJJJJJJJJJJJJJJJJJJJJII
@1511544/1
cacattttgtggttctttaacgaaatgtcaagagcataaagtatgtctag
+1511544/1
;??DDDDDFFDFAEGHIGBHG;BGAHHHFHHHCC9@@FHA>?BG@BFFIG
@2470607/1
cgggaaaagtattatgagaatatgaaatttaaaagaaaatttgaaaagta
+2470607/1
BCCFDFFFHDFHHGGIGIFIJJJJIJJJJJJJJJJIJJJJJJJJJJJJFH
@3529979/1
gaacagttgctgaggctctcagattaggaaaatcgaatttgtctga
+3529979/1
@@@ADDDDFHBFHIDGH9FEHGIGIGIHDIIEHIBCH<CFEFBDB@
@4041103/1
gggaatttaaggcatctattatacaaaaacaatgtgaattagatgctggt
+4041103/1
?@@DDDDD<?F?BDFAEFGGGIDDD@CFAD;BFGFBEHIGHGE@DGGEH?
@4596723/1
taaagcgttaccagcgcttgaggaagtaacggcagcactattgacactaa
+4596723/1
B@;?DDDDFHHHHJJJJIJJIJJIIJIJJJJJJJJDFECGEFDAC@F;CH
@1514195/1
caccaagaccagatgacttacggaacttagcttcacaattacttagagaa
+1514195/1
@C@FFFFFHGHGHJFIIJJJJCDHHIHHIGHGIJIJGIEHJIIIJJJIJI
@1514223/1
caccaagagaagaaagctatacagtagtcaaatttgtatccattatcact
+1514223/1
@@@F?DDFDHGHHIGDGHHGIGIICHHGGIBHHIGIHGGHIIIIIIGGDH
@1515267/1
caccaatcaggtggtgacatcgttcgatgacaaagtgatgggcaatccca
+1515267/1
CC@FFFFFHFDADGCGHIJJJIIIIJJIIIJJJII??GGGFGGHIIJJIJ
@6616444/1
caaaaatgtcaaatcatgtcaaaaccccggcgatggttcttcaagagctg
+6616444/1
CCCFFFFFCFFHGHIIGGHHHJJGIIJJJGIJIGEHBFGHIIJIIIGGGH
@3033575/1
ctgctgaatgtgcgccaattgagttttcgagcattttccggaaaaga
+3033575/1
@?:ADB8A:CFBBE@?CGBHBHDH42<9?BDFCGHBBFF7087DFGE
@6619409/1
caaaaatttaaacacattgcattattgatttcgaggaaataatacgaact
+6619409/1
@@7?DDDDHHFHHIIIIIIIIIIIIIGGHIIEDGGIII@CHGIIIHGGII
@6619410/1
caaaaatttaaacacattgcattattgatttcgaggaaataatacgaact
+6619410/1
@@BFDDFFFHGHHJJJJIJJGIIJIIGHHIIAFGIGHGGHDFHIGIDFEI
@6619411/1
caaaaatttaaacacattgcattattgatttcgaggaaataatacgaact
+6619411/1
BC8BDDFFHHHHHJJJJJJJJJJJJJJJJJJIJIJGGIGJIHIGEEGHEH
@6619412/1
caaaaatttaaacacattgcattattgatttcgaggaaataatacgaact
+6619412/1
C<@DFFFFHFHHHIGEHIHIJGIJIJJGJJIJIFIJJJIIIJGIJJGJIJ
@1960678/1
ccagttcgtatttgggagtgatgccgcgacggc
+1960678/1
?;?D;?DD=DFHDEB>;C<AHFHHCHGGGD?@;
@1960679/1
ccagttcgtatttgggagtgatgccgcgacggctcagcaactcctggagg
+1960679/1
@@<DDDDB:ADFHIIGCFHGGHIGEHGIFF@;FFHICGHFFHFEEEEDCB
@1960680/1
ccagttcgtatttgggagtgatgccgcgacggctcagcaactcctggagg
+1960680/1
@@@DDDFFAFHHHIJJ?FCFHIJIJIFJBHEGGIGHDGIHHCEFDEFFDD
@4602285/1
taaatatctctttggagtggaaaaagtttggttaatatctattatcattt
+4602285/1
CC@FFFFFHHHGFIJEH<CGHHIIGICFGIIGHJJJIJIJJFIIJJGIGI
@5577327/1
aaaatgatgaaaccggagatcgaacagtttagcaataaagtacccaaatc
+5577327/1
BC@FDFFFGHHFHJJJBGFHGHIJIIJDGIEGGIIJJIJJFHIEIIGEGH
@4049315/1
gggatcatgaagctcgcttttcaaattctcgtga
+4049315/1
;@?B:A?BFFFFDEG<61ACEDHEBFH<C@F?B3
@437776/1
aatcaatttgcctcgaaatctaaggttatattacttttatgaatcgtgat
+437776/1
B@B;DDFFHHHHHJJGIJIJJJJJJHIJIIJJJJJJJJIJJGGIJIFHC>
@3536997/1
gaacgttcgactttcacttcattctatcggcctttcttctctttgccgta
+3536997/1
@@CDDDFF@DHFHIGGEGIIJJJJJJGGE@EGGIJG@FEGHGEGCGII<7
@6622018/1
caaaacatgaccatgatgcactcggccggaccgattcagcccccaccaa
+6622018/1
CCCFFFFFHHHHGJJJGIJJJJJJIJJJJEIJIHIJIJIIIJJHHHFFE
@6622019/1
caaaacatgaccatgatgcactcggccggaccgattcagcccccaccaag
+6622019/1
B@@FFFFFHHHHHJJIJJJIIJJJGGIIJ>HIIGGIIJAHIIJHFHFBD@
@6622020/1
caaaacatgaccatgatgcactcggccggaccgattcagcccccaccaag
+6622020/1
CCCDDFFFHHHHHJJJIIJJJJJJGGIGGEGJIGHIIJEGIJJHGGFFF>
@5059690/1
ttaaaatttaacgtttagcagtcttctttttagaataacattgacattct
+5059690/1
?1=ADFFFHFHHHIJJGGHIJHJGJIIJJJJIIJIIJJGIIJJJJJJJJJ
@5059691/1
ttaaaatttaacgtttagcagtcttctttttagaataacattgacattct
+5059691/1
?@@DDDDDHBHHDEHGBDHGICGHGGGIIIIE@9EGHIHFHHIIIIIEGI
@5059845/1
ttaaaatttttgtcgagtcaaaagcg
+5059845/1
==14=D:ACDD8CE>?12<<3A:9C<
@7174533/1
caggtatatttatcacatcattcgtcgtgtac
+7174533/1
@@?DDD>DD=CFDFGBG:?EFFHH?;@GFEEE
@7174534/1
caggtatatttatcacatcattcgtcgtgtaccacatctcggatct
+7174534/1
??@D=BAABH?AFGIGHFD@HHIHIHBHG@;FE<?CBDADB1?DHC
@7174535/1
caggtatatttatcacatcattcgtcgtgtaccacatctcggatcttgct
+7174535/1
B@@FDFFFHGHHHJJJJJJIHIJJGIIGGCFGGEBF9D?DDC0;@BFEB@
@7174536/1
caggtatatttatcacatcattcgtcgtgtaccacatctcggatcttgct
+7174536/1
BC@FDEFFHHHHHJJJJJJJJJJJEHJIIEHGH@ECAGBF3D?FEDD<BD
@3538317/1
gaactatggaggaatattacaataagccgaataaaaatgcaaaaaactat
+3538317/1
@?@=?;D;2CFD?FBB4?<AHDFHIGGGE:EFHGII9F3?D@<986AGIG
@1518959/1
caccaattgtacagaatggttgttctgcttcaccaatctgcataccgctt
+1518959/1
@@CFDDDEHFHHDIIGGIICIIIGHGGHIIAHGIIHIIIIIGHIE@GHIF
@8179249/1
ctatttcgatccatttagattcgccttc
+8179249/1
@CCFFFFFFFFHHIJJJJIJJJJJC?F2
@4052272/1
gggcaacaaaggggtggaccacaacaacagcgtaggcctcaggataggca
+4052272/1
@@@FDFFFHHHHHJCGIJIJJJJJJJJJJJJJJIJJJJJJJJJJJJJIII
@2476584/1
cgggagtcacttttccgaccaagagatccagcaagttcttggctgccgaa
+2476584/1
B@CDBDDEFHHHHJJJIIJJJJJJJJJJJJJJJIJIJJJJJIJJJJIJHI
@4052370/1
gggcaaccaacgttcttttataaaataatgatgacattaacatgcccttt
+4052370/1
CC@FFFFFHHHHHIJJJJJIJJIJJJJIIIJJJIJIIHIJJIJIGJIJJJ
@2476657/1
cgggagtcttgctcggcatggaggccatttcttgagagtagagcaatttg
+2476657/1
??1ABDDDHHFDHI?@BFGABGHD=FDGIGG9F@DBGG?BBGDGGGGGIB
@3039186/1
ctgcttgtgaatctgattgtgaactggaagaaagttgcgctccttcctct
+3039186/1
@@@FFFDBFHDDHHHFHJJHHIGDHIGGGHHH>EEECHGEGGIGGFDFHD
@5580132/1
aaaatgtcaaaattttgcaaattatgtggcattttgacatttatgtgaca
+5580132/1
BCCFDEDDFHHHHIJJJIIJEJIJJC<FHIIIIJJIIJIJIIIIJJJEGE
@441132/1
aatcatttccacttcaattagaaaacggccaaactgtcgagtgtacagtg
+441132/1
@@@FAEFFHHHHHJJJJJJJIJJJJIIIIJJIJIJJIGGIIFFHIIIJII
@3040305/1
ctgctttgagcaaccagtaccagttgcttccactccggctactcttactc
+3040305/1
CC<DFFFFHHHHHJJJJHIHJIJHJJJJJJJJIJJJJBHIJJJJJJJJJJ
@1520201/1
caccaccattctatgaaatggaacacgaagagggactaccacacgaaagg
+1520201/1
CCCFFFFFHHHHHJJIJJJJIJIJJJIJJJIJIIJIGGIIIJJJJGIJIG
@442183/1
aatccttcgaggtaacctacgtggacatcgaaaaaaaaacattgaccaat
+442183/1
@@@F?DDFDAFHHHGHEGBEGCB@CDGGEEF;DAD@GEA@AE;AC?E@H;
@4054543/1
gggcatagtacgtcggagctggatagcttacggatctgttgcaccgagtg
+4054543/1
CCCFFFFFDFHGHJJJEFHIJJEHGHEIJIIJIJIGIIFHGHIFHIIGHI
@6188262/1
atacactattattaggcactagttattaattataatcatcaatattatct
+6188262/1
@CCDFFFFHHBDHGB>FDEIIIDHCHIFCHDHIIIIGEIIIIIIIIIIGC
@3041088/1
ctgcttttttagcagctttaccattcgtcttatcgatgcattgaaa
+3041088/1
@<;DDDDDHHD?DFBG;EFHHIEIHGE?FDB@GBGEFGIIIH>DFH
@6626528/1
caaaactccgaaggaagccaagggctcggctgc
+6626528/1
?@????DDDH6BDEFD>@GIIEHEG@DD6D?FB
@6626529/1
caaaactccgaaggaagccaagggctcggctgctcatcatgccctcgag
+6626529/1
BC@DDDEFHFHHHBHIJIJIIIJIJIJGIIEIEAGEHEC@BGEHGGEE@
@8183283/1
ctcaaaatcatgaccaaaaagtgaacagctatcgatacacagtcat
+8183283/1
CCCFFFFFHHHHHJJJJJJJJHHIIJJJJJJJJJJIIJJJJJGIJJ
@5062939/1
ttaacaaatggacaatcgtgtgcgctgataggaggccaccaagacc
+5062939/1
@CCFDDDFHHHHHJJJIJHIIIJJIJIJIJIJJJJJJJJJIJGIJJ
@6190204/1
atacatttccatgccttctcctaagtcgataatttctccgactggcttat
+6190204/1
BCC;DDFFHHGHHJJJJJJJJJJIJGJJJJJJJJJJJIJJIIJJGHIIIG
@7656499/1
cctagttataaaatatgactgcccgatggactacagatcctatgttcaat
+7656499/1
@@@DDDD?DHHHHCHHG9BDGGIBF>G>G9GHI@GGGAADEFHI?FH@GG
@6627277/1
caaaactgttgcgactagcacaacaaaaaagatggcgaaacaattagcag
+6627277/1
@@8BDDDFDHHHHIJIJIGEIJJJJJJJJJIJJIGHJIJIJJIGIIJHGH
@5584841/1
aaaattcgttctacatatgaaacatgtcagttatatattcacctttatat
+5584841/1
CCCFDDDBHHHDHHIGFHIICEHGHIHHI<CHGIGIIIIIIIIIIIIGII
@5584842/1
aaaattcgttctacatatgaaacatgtcagttatatattcacctttatat
+5584842/1
CCCFFFFFHHHHHJJIJJJJJJJIJJIIHIIJJJJJJJJJGHIJJJJIJJ
@2480659/1
cgggcccagatggcattcatgcagaaccgattaagaaaggggcagacaac
+2480659/1
@@?1BDDFDHFHDIGIJJJJJJIIHIIGIGGHIGIJJJJJIGIIIFHIGI
@4057797/1
gggcttttcctgcttttttagcagctttaccattcgtcttatcgatgcat
+4057797/1
CCCFFFFFHHHFFIJJJJJJIJJJJJJJJJJJJJJJJJJJJJJJIIJJJJ
@3543822/1
gaagaaagacgccaaacattcggcagccaagaacttgctggatctcttgg
+3543822/1
B@@FFFFFHHHHHJJJJJJJJJJJJJJJJIIIJIJJJJJJJJIJJIJJJG
@7659705/1
cctcaaatgactcaactttccttcatgaacgttctcgtatttagaatata
+7659705/1
:?@DDDDDDDFHBEBFGIGHGIIIGHIGEDGIHIICHDHIIGHI@CFGII
@3546489/1
gaagaacgttcgactttcacttcattctatcggcctttcttctctttgcc
+3546489/1
=@8=DDD<<A??2<A<AA::C<F9A<CCCGII>F:@GDGEDFCG<BDFIA
@3047926/1
ctggaacgtctggaaacccttggcgactccttcctcaaactcatttcatc
+3047926/1
CCCFFFFFHHHHHGIIJJJGJIJJJGIBHHGGGHAGGIIJJJ@GIIIGIH
@5587634/1
aaaatttatagttttttgcatttttattcggcttattgtaatattcctcc
+5587634/1
@<@FDFFFHHHHHJJJJJIJJJJJJJJJJIJJJJJJJJJJJIJJJJJIJJ
@5587911/1
aaaatttcaaattgttcaggtaaaatcttgcttcatgattgaaaatttgc
+5587911/1
CCCFFFFFHHHHHJJJJJJJEIGIIJJHJJEIJJJIJGHIJJJIJJJIJI
@4609524/1
taacaatctgccttctacatttgcgagtgacgaagagactctcagcttca
+4609524/1
@C?FFFFFHHHHHJJJJJIJJJJJIFHFGIJJJJJJJGIJJJJJJJIJJJ
@4609525/1
taacaatctgccttctacatttgcgagtgacgaagagactctcagcttca
+4609525/1
CCCFFFFFHHGHHJJIJJJJIGIJGHIGHIJJIJJIJIJJJIJJGIGJJJ
@4609526/1
taacaatctgccttctacatttgcgagtgacgaagagttggccactaaac
+4609526/1
@@@ADFFDFHDHHJIGIHCGHIGGGEGCBGHIEBH@@D>F>GCHGIGCF>
@5588555/1
aaaatttgaaaagtatcatgagttttgtgattctccgaagagtatgtctc
+5588555/1
@<<D??DDFFHDFGAEEHHIGG?CEFGGHGEHIIIGGHHAGGDGHGGGII
@3049951/1
ctggaactggtcgacttagacttcaaagccgctggtgacaaagagggttg
+3049951/1
@@<?ADBDFHAFF<HDGE>AHHIGGHIGGIHHGII?FAGEIIIGHIIBGI
@1971302/1
ccatgatcatgggcgctgacgtcactcatcccagccctgattcgcaacat
+1971302/1
@?@DFDFFHHHHFIIIIIIGIIJGHHHJIIIIEFGGIICGIEIIJIJJJJ
@2485641/1
cggggctctgtgatttcttagtgtcaatagtgctgccgttacttcctcaa
+2485641/1
@B7;DDFFHHHHHJJJIGIJIHHIIECHHHEIIIJJJJJJJJJJJJIIJH
@2485642/1
cggggctctgtgatttcttagtgtcaatagtgctgccgttacttcctcaa
+2485642/1
@C@FFFFDGDFFHIIIGGGIIIGHHEHFIGFIHIGJJJIIHIJJJJJJJJ
@3549746/1
gaagaagttataaggttaacggtataaatgacccaccggccgtgaaaacc
+3549746/1
B<<DFFFFHHHHHJIIJIJJIIGGIHIHCGCFGHIJJIIJJJFHGIJIEH
@447266/1
aatgaagtgaaagtcgaacgttcttctgggcttttcctgcttttttagca
+447266/1
?@1BDFFDHGHHHIIIII@A:CC@HB<BGIE9DGG9F493?DGHII28==
@447267/1
aatgaagtgaaagtcgaacgttcttctgggcttttcctgcttttttagca
+447267/1
?@:BDFFDHHHHHHIJJJIJIIJIJJIIIIJIJJJJBFC>FIGIJIIHBH
@6197261/1
atagaaaatacgtaagttgctcaatgtcgtcgtttgacatatcgttgtca
+6197261/1
@@@BDFFAFHFGHHGAEFEIHGGCGG:CGHCHC?BCGFHIC??;9?FFA8
@1971661/1
ccatgatgctaatacaatttaaatctgttagatactttatatgcgaggtc
+1971661/1
BC@DDDFFFDDHHGGGIIIJJJJJJIJIGIIJJJJJJJJIJJJJJJJIGH
@1526483/1
caccattctatgaaatggaacacgaagagggactaccacacgaaaggcag
+1526483/1
@@8=DBDDHDHHHEGIIIIIIIIGEHIDHI:GGHGGE@GGHEDHDACHII
@7662559/1
cctcaccttacaaaataaaatacggcaaagagaagaaaggccgatagaat
+7662559/1
CCCFDFDDHBFAFGIIIIJJJIJIIIIJJGIJIGGJJGGIGHIGHIJJIJ
@7662560/1
cctcaccttacaaaataaaatacggcaaagagaagaaaggccgatagaat
+7662560/1
CCCFDFFDHFHHHJJJJJJJIIHJJJJJJIIEGHGIJIIIIIGEHIJIII
@4063474/1
gggggaccagtctgttgtgggggaacagtttgatgttgctgttgtggagc
+4063474/1
CCCFFDFFHHHHHJIGGGHIJJJDHHGIHIIJ?FHIIJJIIGHIIIJIIJ
@5067762/1
ttaaggggtgtattctatatttcagttaaatttaagag
+5067762/1
@@@;BB?<DFDHAFHGIIEEEA?HHH<?C<EDGGCDFB
@6637844/1
caaaatacccgtagaaacgaatcatctcagcctcgcgctagg
+6637844/1
@7;D?DDDHDH<8AEEGHBGEHDF@BFICHBGBG?D:DDFG;
@3553514/1
gaagaatttgtcacctctccatattcctttatcaacattcacttctttac
+3553514/1
B@;DFFFFHFHHHJJJJJJJJJJJJJJJJJJJJJGJJJIIIJJJJIIIIG
@4615728/1
taacgagtagatagctttagaggtaatacactattattaggcactagtta
+4615728/1
CC@FFFFDFHFHHFIJIJHHFGIFHIIIJIICGHIJJEI>BHIGIGIGGJ
@6638915/1
caaaatagagagaaaatatataaagtgaaagtcaaatttgcaaattcggt
+6638915/1
CCCADFFFFHHFHJJJIJJIJJJJJFHJJIJIGJJJJJIJIJJJJIIDHH
@2488367/1
cgggtaatgggtaaacagaaaactcacgtcttcttcttttac
+2488367/1
@@@DBDDDFDHCDGIG@?FFHHIFIIIBFHCH>BGB?FGG99
@4616522/1
taacgctttatcgggttctgctaagtggtaagtagaaggtaagccactta
+4616522/1
C@CFFFFFHHHHGJJJJJIJJJJJJGHIHHGIGGIJIJJB?FHIIIJJJJ
@6202053/1
atagcaactaattttacaagctatactttgcatagaattagtggtttttt
+6202053/1
CCCFFFFFHHHHHJJJJJJJJJJJJIJJJJJIJIJHHIIEHFGHIJJJJJ
@4616931/1
taacgtctttatagaatgtcaatgttattctaaaaagaagactgctaaac
+4616931/1
CCCFDEFFHHFFHJHJJIHIIJJJJJIJJJIIJJJJJJJJIJJJJJJJJJ
@3556159/1
gaagagggactaccacacgaaaggcagttcaccatcgcttgtcatgtgtt
+3556159/1
@@CDFFFDDDFHDIFIJIIIHIGGGGG?DFGGIJIIGIB@FFGG@F=CFE
@6641654/1
caaaatcatgaccaaaaagtgaacagctatcgatacacagtcatagatcc
+6641654/1
CCCFFFFFGHHHHJJJJJJHIJJJJJJJJJJJIJJJJJJJGHIJJJGIIH
@1531385/1
caccgagtgaacatgtgacatagaaaatacgtaagttgctcaatgtcgtc
+1531385/1
?@@DDDD<CDHHFIGHHEG@DHG9?CCEH>@1CC?DGCHHICHGEFG;08
@452248/1
aatggatgtgtaatatgcgtgtccacgcaagtacctgctggaacgtttaa
+452248/1
@@:DDFFFHHFHHIJJJIJJIHIJJJJJJIJFHIJIIIIJIGIIIFFH=G
@452249/1
aatggatgtgtaatatgcgtgtccacgcaagtacctgctggaacgtttta
+452249/1
@C@DDDFFHHHGDHBHIJIJIHIIJJIGGGFDGHDHIIEIG8BF<DFC1=
@4067273/1
ggggtgtattctatatttcagttaaatttaagaggcttttaaaatttaac
+4067273/1
@@@DDDADHHGFHJIJJJJJJHHJIJJJJIJJJJJJJJJJJIJIJJJJJI
@4621653/1
taagaagtgaataatgtgattaagtaaaagaacgatggtttttcatcgcc
+4621653/1
CCCFFFFDFDHHFIGHGHJJIJJIIIJJIJJJJBHIGGFHIIJEIIGIJI
@1533472/1
caccggaaccggaagatcgaagaaagacgccaaacattcggcagcca
+1533472/1
@@CDDDFFHHHFDGGGBHGFHGIIIJIIGIGJJJIJJGGH;BHHFDF
@453139/1
aatgggttgaggctgaacctcaggtggattgagctgttgagttgatcctg
+453139/1
CCCFFFFFGHHGHJIIJJJJIIJJEEHIJJJGIJJIIIJGGHIJIIJJIJ
@4623765/1
taagagttgtttatgaaattccaaatttgcccagttctagaagaagttat
+4623765/1
@@CDDFEEDFFDHGBFGHEHGGHIIGIHGGHIIIGDGHIIGGIIIIIIHI
@952529/1
attacagtatatttctgttttagaagtctcctcattaacctcttgtttta
+952529/1
@C@FFFFDFFHHHJJJJFHGJGIJJJHIJJJJJIJIIHGIIJJJIHIJIJ
@7673238/1
cctctctaacgtctttatagaatgtcaatgttattctaaaaagaagactg
+7673238/1
?@1ADDDFHHHFHGIJIIJIJIEIBHHAIIHIEIIJJIGJGGJGHGGGIG
@3064688/1
ctggacctggtacttgatctggaacgactcctatctcgggaatatcgtct
+3064688/1
@@@FFFFFGD<AFHIJGIHIJJIJIHBBHIGGIBGHIJIBHIGHIHG>GG
@8202675/1
ctcaagcgctggtaacgctttatcgggttctgctaagtggtaag
+8202675/1
@@@DDDDDHHHFACDC:EGII>@GEA0C;BF?FCB9?D?F?FHE
@6649888/1
caaaattcggcaaaccagaaaaattggctgatggaaggagagttagagtt
+6649888/1
@CCFFFFFGHHHGJJJGGIJGIGGEGIJIJIIJJJIIHHIFGGAHIJIBF
@3564663/1
gaaggattgttcgctagcgatctcctgcaagaactgaacgaagttgaagt
+3564663/1
@@@FFFFFGHHHGJJJJJIJJJJJIIIJJJJJIIJIJJIGHHIJJFIGJC
@7675579/1
cctgaaccctacgtcagcatttcctggctcagagtacgctacatttgagg
+7675579/1
=?1ADEDFHHHHHIJHIIIJJJJJJJJJJJJJJJGHHIJJJIIJJJJGIG
@3567007/1
gaaggtttaggtatttgtggtatctgtcgatgttgccagaacgtaagata
+3567007/1
B@<DDADEFHHCFGIIIECHGHIJGJHHGCGIGIFGIJJJIIJJIIIHIJ
@3567410/1
gaagtaacggcagcactattgacactaagaaatcacagagccccgggccc
+3567410/1
@@@DBDDDHDDDH<BE<<BCBE<CC<FFHGGGFCDGGBA;;FHH66;8@E
@7679692/1
cctgattggtgatatcagccgctccgggcgttccgttggtctgattggct
+7679692/1
@@@?B?DFG?FHHIIIHGGIGIIGIFEBFHGBGIIEHGIFEGHGGGHHG3
@6653796/1
caaaattttgcaaattatgtggcattttgacatttatgtgacataatttg
+6653796/1
CCCFFFFFHDHHHJJJIJDHIJJJJJJIIGIJJJJJJJGHGGIIJGJJJI
@5075975/1
ttacacaaattagtacaactcctccaaaccttgcaaattttcaatcatga
+5075975/1
@=1BDFFFHHHDHHIIIIIIIIIIIIIIIIIIIIIIGIIIIIEHIIIIII
@3570507/1
gaagttcgtattatttcctcgaaatcaataatgcaatgtgtttaaatttt
+3570507/1
@@@?DEFFFFHHHJIIIJEGEEEFIIJJJJJIJJIIIG?FIIIICIJJJI
@8210134/1
ctcaattggcgcacattcagcaggttttttaacagtttgaaaaccttgat
+8210134/1
@CCFFFFFHGHHAGGGJGJJIJJJFGGHIJJEGGIJHGGJIAGGIIIHII
@8210135/1
ctcaattggcgcacattcagcaggttttttaacagtttgaaaaccttgat
+8210135/1
BB@DDFFFHHHGHIIJJJJJJJJJFHIJJJJJJJJGHJIJJIGIJJJJJI
@8210136/1
ctcaattggcgcacattcagcaggttttttaacagtttgaaaaccttgat
+8210136/1
CCCFFFFDHGDFDGBHIGIIIIII?FGIIIGIHGHHHICFHIIIIGIIIG
@3071963/1
ctggagtcacccaacaacaacacttcgactacagatattcgcacttgcag
+3071963/1
@@<?DDBDBFDHDHEFEDEGIHEHGHCEG@FFF<FHGFDHFBHAHGEGIF
@4634198/1
taatcagctacaacagtcaacatttcccacctttttcactcaaccatagc
+4634198/1
@CCDDFFFHHHHHJJJGHHIJJJJJJJJJJJJJJJJJJIJJJJIJJJJJI
@7205287/1
cataaagtatgtctagaacgattttacctttgcgcgaaaagtgaccacaa
+7205287/1
B@BDDFFDHHHHHJJJJJJJJJJJJJIIJJJIJIIJIJJJJHEHIIJIJJ
@6655977/1
caaacacacatagtacctctccacaaaaagggaaataaacaaggatgtaa
+6655977/1
CCCFFFFFHHHHHGHIJJJJIJJJJJJIJJJIJJJJJJIIIJJJJJJHIH
@6656492/1
caaacacattttatagttacattcaaagtaaagcaagagctagagctcct
+6656492/1
C@@DDFFDHHGHDHIIIHFGFHCE<CCFEEBEHHIEGHG@CHEGGDFGGH
@5604629/1
aaacacgctgagaaagctatggttgagtgaaaaaggtgggaaatgttgac
+5604629/1
@C;BDFFFHHHHHJJJJJJJJJDHIGIFHIIIGGIJDHIIIIJIJIIJJJ
@1545317/1
caccttacaaaataaaatacggcaaagagaagaaaggccgatagaatgaa
+1545317/1
@@@ADFDDHGHHHIGGGIJJIJIEGJCHDFGGGIGI>EGGEHII@GGGF>
@3076824/1
ctggatctcttggtcggaaaagtaacgcccgaacaagccaatcagaccaa
+3076824/1
@@@?DFFFHHHHHEFHIGIIIICHHIIIIIIIIIIIIIIIGHIIIGIIII
@1547276/1
cacctttttcactcaaccatagctttctcagcgt
+1547276/1
?@@7DEFFHGHHFIIJJIJJIJEIJJJIIJJGIH
@6658390/1
caaacagctccacaacagcaacatcaaactgttcccccacaacagactgg
+6658390/1
CCCBDFFFHHHGHJIJEHJJJFGIIIJJJJIGIIJJJJFJJJJJFHGDCA
@967529/1
attataatcatcaatattatctatcgatactgaatgtaattttttatata
+967529/1
BBCDFFFFHHHHHJIJJJJJJJJJJJJJJIJJIIIJHIHIIHJJJJJJJJ
@967530/1
attataatcatcaatattatctatcgatactgaatgtaattttttatata
+967530/1
BCCFFFFFHHHHHIIIIJJJJJIEJIJIGGJJEGIJEGIIJJJJJJJJJD
@967531/1
attataatcatcaatattatctatcgatactgaatgtagttttttatata
+967531/1
@CBFFFFFHHHHHJJJJJJJJJJJJJIJJIJIHIJJHI4HHHJJIIIJJJ
@5609868/1
aaacatgtcagttatatattcacctttatatatgtcacattttgtggttc
+5609868/1
CCCFFFFDHHGHHJIJJJJJJJJIJGIIJJJJJJIIJJJIJJIIGIJHHI
@5609869/1
aaacatgtcagttatatattcacctttatatatgtcacattttgtggttc
+5609869/1
CCCFFFFDHHHFHIGGIIIJJJJJIJJIJIJJJJJJJJJJJJJJIJJGIJ
@3080905/1
ctggattttaaatctttcatattccctatttaaattttgtaaatccacat
+3080905/1
CCCFDFFFHHHHGJJJJJJJJJJJJJJIJJJJJFIJJJJIJJJJJJIJJJ
@3579613/1
gaatcatccatcgtattacagtatatttctgttttagaagtctcctcatt
+3579613/1
@@?DDDDDHHFBH;FHBFHIIGGICHGIIGHIIIIIIIIGHIHIIIIIFD
@3081694/1
ctggcaacatcgacagataccacaaatacctaaaccttcccactaaagtt
+3081694/1
@@7ADDAA?FD=FAH@GBDF@FHIE@FGEEEIGDB>:9BF@DBBD?BDHG
@3081695/1
ctggcaacatcgacagataccacaaatacctaaaccttcccactaaagtt
+3081695/1
@C@BDFFFHHHHHJIJJJJJJJJJJJJIJJJJJJJJJJJJJJIJJIIJIJ
@969744/1
attatattgtgaaaagggagcatttatttgatgcaaagtatagaggttgt
+969744/1
@@@FFFFFHHDBFGHEHIGIGB@FHHIIJGIIIFGHIIDBEHIBIGGGIE
@969745/1
attatattgtgaaaagggagcatttatttgatgcaaagtatagaggttgt
+969745/1
BB@DFFFFHFHHHJJJJJIIJJJJJHGHIDCHGJIJEGDHIJIJJIHIJI
@7215808/1
catagatccaatcctataattatccatttcctgtaattctggtttgtcta
+7215808/1
=B14ADDFHHHHHJJJJJJJJJJJJJJJIJJJJIIIHIJJJJGIIJIHJH
@7215809/1
catagatccaatcctataattatccatttcctgtaattctggtttgtcta
+7215809/1
CCCFFFFFHHHHHJJIJJJJJJJJJJIJJJJJJIJIIJJJJJHIJJIJIG
@7216460/1
catagcctaatctgggagggggcaagattctggcatctaatttttcaaat
+7216460/1
@@@DDDFFHHGFBGHGEFHBHIIGGEHJJIJJJE@GHGGHIGGCHIJAEA
@972207/1
attatgtcaaattttgacatttatgtaacatgtgtgcttaagtggcttac
+972207/1
=@:ABBDDDHDFDEGGGIIGIIIICHGEEAHIHEFFDGHIIEHIFGCGHH
@3582048/1
gaatgatgtgataaatatacctgcacacacgcatttttaaatttaaaaat
+3582048/1
CCCDDFDFCFHHFHBDBFAIEHCEHIIIIIGIGDGIIIEGIHGHIIIIHE
@4646634/1
tacaactgtttacctgtgtatgataaataaactttttttcgggtttggaa
+4646634/1
@@C?DDFFDFFGHJJIIIJJHIEHIEHGIICHGGIIEHIJJFHFGIJGGH
@7218404/1
catatactttattcgtcatcgctccccacgagcgtttcttt
+7218404/1
?=8ABDDDFFFDFHIHGIIGIIIIIIIIIIIAHDDDFB<?F
@5086454/1
ttagatttcgaggcaaattgattgatttgcccagcacaaacttggagaag
+5086454/1
@@@DDFFFHHHFH<7FHEH@ABHA<DFH@EHIHEIHIBGGECGCE?DBFD
@4647315/1
tacaagtggtcgatattgttttacgttgtgctccttcacaaaatctactt
+4647315/1
BC<DFFDFHHHHHJJJIJIHIJIJJJIJIJJJJJJJJJJJJJJJIIGIJI
@1557206/1
cacgatacttttgtttattcagatttacagcaattccctatgaagcttga
+1557206/1
@@7DDBDDFFDHHFHIJJGIIEHIIHEHIJJI?GGGGIIIHIGGHIIGIH
@5087157/1
ttagcagtcttctttttagaataacattgacattctataaagacgtt
+5087157/1
?=@DFFDDFHHHGGGIIJEHGIIHHGHJJJIEHIIJIJJGIGHHIIJ
@7690386/1
cctggtgctttgacggatttgagatcagctctagttaataatacaatttt
+7690386/1
BB1ADBDEFHHHHJJJEGGHIJJJJJIJJIJJIJJJJJJIJJJJJGIJJJ
@5615279/1
aaaccattatgttttactaatttttcaataaaatacactttatttaagaa
+5615279/1
CCCFFFFFGHHFHJJIJJJIJJJJJJJJJJJJJJJJJIJJJIIIJJJIII
@1559776/1
cacgattcataaaagtaatataaccttagatttcgaggcaaattgatt
+1559776/1
CC@FFDFFHHGHHJJAFHGHJJJJJJIJJJJIJJIJGG>FHH>G?B@G
@1559777/1
cacgattcataaaagtaatataaccttagatttcgaggcaaattgattga
+1559777/1
@@7ABDDDFFHFHIIFHIGFHIIIIIAFHGIIIIGGG8GGHIIIIIIIIC
@1559778/1
cacgattcataaaagtaatataaccttagatttcgaggcaaattgattga
+1559778/1
@@;A:DDDBHFHHIGCFGHGFIIIIIGGGGIGGHDGEFHDBHHIGIEG@B
@1559779/1
cacgattcataaaagtaatataaccttagatttcgaggcaaattgattga
+1559779/1
@@@<ADDFDFHHHJIEGIHIIIJJJJJJJJJJJJJJGEGGIIGIC@GG>B
@1559780/1
cacgattcataaaagtaatataaccttagatttcgaggcaaattgattga
+1559780/1
@@@FDDFFHHHHHJJCGHHIIIJJIJJJJDGGIJJJGHEGHIHIIIGIJG
@1559781/1
cacgattcataaaagtaatataaccttagatttcgaggcaaattgattga
+1559781/1
CCCFFFFFHHGHHJJEGIJIJJJJJJJJJJJJJIJJJFGGGIHJJEIIJI
@1559782/1
cacgattcataaaagtaatataaccttagatttcgaggcaaattgattga
+1559782/1
CCCFFFFFHHHHHJJEHIJJJJJJJJJIJJJJJIJIJIJJJJIJJIJJI@
@6664084/1
caaacctagaggaacatcctggtccaagtcctaacgtgttattacaagct
+6664084/1
CCCFFFFFHHHHGJJJJJJIJJHHJJIJH9EHIJJJGHGHJJJJJJJIJJ
@4650376/1
tacacgacgaatgatgtgataaatatacctgcacacacgcatttttaaat
+4650376/1
@@CADFFFHHHGHFHIEHGIJJJJIJJJJJJJEHIIJJIJIJJJJIJJJJ
@6664874/1
caaaccttgcaaattttcaatcatgaagcaagattttacctgaacaattt
+6664874/1
?=8B:ADDFFFFFFEE?AHHHFFFCHHEEIFIIEFEFIEDF<FBFEFGEE
@6664875/1
caaaccttgcaaattttcaatcatgaagcaagattttacctgaacaattt
+6664875/1
?@<DFFDDFDHHHIIIIIIIHIIIIIIIGGGIIIGGGIIGEBDGIIIIFE
@6664876/1
caaaccttgcaaattttcaatcatgaagcaagattttacctgaacaattt
+6664876/1
@CCD7DDEHHHDDFHIJIIJIJIIIJJIJIIIIJIJIJIJGGIEHICHFG
@6664877/1
caaaccttgcaaattttcaatcatgaagcaagattttacctgaacaattt
+6664877/1
BBCFFFFFHGHHHJJJJIJJJJJJJJIJJIIJJJJIIJIIJJJIJJJJJJ
@6664878/1
caaaccttgcaaattttcaatcatgaagcaagattttacctgaacaattt
+6664878/1
CC<DFFFFGHHHHJJJJJJJJJJJJJJJJJJJIJJJIJIJIJJJJJJJJJ
@5616270/1
aaaccgggaaaagtattatgagaatatgaaatttaaaagaaaatttgaaa
+5616270/1
@@<4BDDDFFHHHDGHIIIIIIIIIIIIIIIIIIIIIIIIIIIIIIIIII
@7223640/1
catcaatattatctatcgatactgaatgtaattttttatatagtgccccg
+7223640/1
CCCFFFFFHHHHHJJJJJJJJJJJJJJJIJJJJJJJIJJJJJJJIJJJJJ
@6665951/1
caaacgggtcgaaatgaacgtcaacaacaaagttccccaccaaagcaaat
+6665951/1
@;@DDFFDDFAABGEFIIII@DHIGHIHIJGGHDGIHIIIEGACHHIGEE
@4652350/1
tacagcatgatataattcccatacaagaaaaatctccaattattgtcact
+4652350/1
?@7:4:;DFFFDDFE?DFFBDHGE@GBGBAAGGEBF?GDFCFEFE9BFFI
@4652351/1
tacagcatgatataattcccatacaagaaaaatctccaattattgtcact
+4652351/1
CCCFFFFFHHHHHJJJJJJJJJJJJJJJJJJJIJJJJJJJJIJJIIJIIJ
@6666235/1
caaacgtagacaatattattataaacggatatcagaagccctcttaaatt
+6666235/1
BB@ADFDDHHHHHIJIJIJIJJIIIGIIGIIGGGIIGGIIJJJJJJJJII
@2509907/1
cgtaaagtgaccaaagcaaagacgcaata
+2509907/1
=;?:BD>:?F4C<EF3C@CFEBBC@D:C?
@2509908/1
cgtaaagtgaccaaagcaaagacgcaataagtgatacaagaaaatataca
+2509908/1
@@?BDFDA?DFHB?G>FGGIEHEGGIIIJID?FGIJIJIIIGGEGGIIJJ
@2509909/1
cgtaaagtgaccaaagcaaagacgcaataagtgatacaagaaaatataca
+2509909/1
BC@FFFFBFHHHFJJIJGIJJJJJJJIJJJJCHIJIJJJIJJJJJJJJJJ
@8225830/1
ctcagaacgaatggcagagttacgccgatgaaattaagggtatggtagtg
+8225830/1
CCCFFFFFHHHHGJGJJEIDHHIIIJJDGIGGIJJIJJJJ?FGGICGGFH
@469071/1
aattgattttagaaaaaaaccactaattctatgcaaagtatagcttgtaa
+469071/1
?B1ADEFFGHGHGJJJJJIJIJJJJIIJJJJIJJJJIJAGIJJIJJJFGG
@2002886/1
cccacctttttcactcaaccatagctttctcagcgtgttt
+2002886/1
@@7BBDEFHFHFHHGBGGH<GIGHFGHIEHIGEHIH:8?A
@6667336/1
caaactacaggcagtgttaacgattatacgaaagatctagaaaactacag
+6667336/1
?1?:ADDDDDDDDEEEEEIIIIIIEIIIIIIEDIDCDDCEIEIIEIIIID
@6667622/1
caaactatgccattttatcgaaattgaatatagaactaggtaaattaagg
+6667622/1
@C@FFFFFHHHGHJJJJJIJJJJJJJJJJJJJJIJJIIJJGHHIJJJJJJ
@5618854/1
aaacgagctgactgagaatcttaagaaagaatttcatgcagcctgtgaca
+5618854/1
CCCDDDFFHHHHDGIIJJJJIGIIGHIIGFFIJIGHFIJJIIJIJFGGGG
@7225156/1
catcacccttcacctccacaacaacaacctcaagcttggggtcaacaaca
+7225156/1
B@BDFFFFHHHHHJJJJIJJJJJJJJJJJJIIJIJJJJIJJFGGIIIJJJ
@7225566/1
catcactcccaaatacgaactggtccaaatcgagggcgccatccacgagc
+7225566/1
=B1=BDFFHHHHHJJJJIJJJJIHHIJJIJJJJJJJJJIJJJJJJJJIBH
@2511654/1
cgtaaggccatacagccgatcggtgtattagataccgatggaactgaagt
+2511654/1
@@?DDBDDFFFFFHG@F@:FGGI:D:CHIGGIGHIIGGGHIGHGIIIII;
@472352/1
aatttatagttttttgcatttttattcggcttattgtaatattcctccat
+472352/1
?==BDDEDH?FDDEEFHFA?FHIGGIIIBFGGDDEHDEGIGCHHHGIIII
@5622736/1
aaacgttaaattttaaaagcctcttaaatttaactgaaatatagaataca
+5622736/1
@C?DFEFFHHFHHGIJIJIIIJIIJJGHIIIJIIJIIIJJJJJJJJJJJJ
@5622737/1
aaacgttaaattttaaaagcctcttaaatttaactgaaatatagaataca
+5622737/1
B@CFFFFFHHHHHJJJJJJJJJJJJJJJJJJIJJIJIJJJJJJIJHIJIJ
@5622911/1
aaacgttccagcaggtacttgcgtggacacgcatattacacatccattta
+5622911/1
@@<BDBDFHHFHHIIGHIEHEIIHGEHIGGFIJJEHJIGIJJJIGIJJII
@7227832/1
catcattcaaacattgaagccagatcgataaaaaaatatcgcaatattag
+7227832/1
=??=BDFEHHHHHJJFEFEGIIHJGGJIEHJJJJJJGFEIIIIIJJFIF@
@982883/1
attcagcaggttttttaacagtttgaaaaccttgataaatgaaagaaatt
+982883/1
=@1=DEFFHGFHHJJJIJJJJHIJJJJJJJJJJIJJJJJIJJIGIIJIHI
@6670821/1
caaacttgtaaccaatgtgtctttcaaatttatcgtatccatctaacagt
+6670821/1
@?@DDDDFHHFHHJIJJFIHIHIJJJIGIIIJIIGIIJJIIIJJGIJIJF
@4658130/1
taccactaaagctatctactcgttatataatcatcat
+4658130/1
1=1D;D:DD>CADEI?4CEEEIAFCEF<CF9@EEB<?
@4089728/1
ggtatatttatcacatcattcgtcgtgtaccacatctcgg
+4089728/1
@CC7BDEFHGHHFIJJJJJJIJHHIDHEEGG9EFGEDGGE
@2514918/1
cgtacttcggcacttgtaacttgttcaaattgtccatccgatactccatc
+2514918/1
@@C?DDDBDHD?FDHGAFBHGIIBHHIIIIIIFHBED@H8DD0@FGGGHI
@4091501/1
ggtatttgtggtatctgtcgatgttgccagaacgtaagatatcctaaact
+4091501/1
??=BADDAHBFF?EF@G?BC@GG?FHIEFEC9?GIIICBGGIGGFFGFHA
@481446/1
acaaaagcaacttcaacaagaggaaggagcgcaactttcttccagttcac
+481446/1
@@@FFFADHHHHHIIIIJJIIIIGEHG>@FGEGGHHGI@FEGBFGDFGFH
@3590953/1
gacaaaactatagacaaaccagaattacaggaaatggataattataggat
+3590953/1
CCCFFFFFHHGHHJJIJJJJJJJJJJJJJJJIJJJJIHJJJJJJJIJJJJ
@7698572/1
ccttaatcagctacaacagtcaacatttcccacctttttcactcaaccat
+7698572/1
:B:44ADFHHHHHIJJIJJGIJJJJJJJJJJJJJJJJJJJJJJJJGIHJJ
@7698573/1
ccttaatcagctacaacagtcaacatttcccacctttttcactcaaccat
+7698573/1
@@@DDDDDFHADHE>FHGH<CEHHIIIIIIIHGDFFGHIEHHIGGGEDFG
@7698574/1
ccttaatcagctacaacagtcaacatttcccacctttttcactcaaccat
+7698574/1
@@BBDFFFGHHHHJJJJJJHHIJJJJJJJJJJJIJJJJJJJIJJJJIJJJ
@7698575/1
ccttaatcagctacaacagtcaacatttcccacctttttcactcaaccat
+7698575/1
CCCFFFFFHGHHHJJJJIIHHIJJJJJJJJJIJJJJJJJJJIJJJJJJJI
@5632692/1
aaacttttttcgggtttggaaaaaatttcaaattgttcaggtaaaatctt
+5632692/1
@C@BDFFFHHHHHJFHIGIEHIJJJJJJJJJJJJJJIJJJIHIJJJJJJJ
@4095833/1
ggtcgatattgttttacgttgtgctccttcacaaaatctacttcaagtgg
+4095833/1
???:ADDDDDDCDEDEEAF;F8C>DEEEEIEAECDIEIEDEIIII?D?D?
@992078/1
attcgagcagcatgcaagagagtccaaagagaaggttatgaaccggcaat
+992078/1
@@@FF>DFHHHGHIJIJJJJIJJIJIJIIIJJJIIDHIIJGJJHGDHGJH
@8239166/1
ctcagccgagctgcccagtttagtggccaactcttcgtcactcgcaaatg
+8239166/1
BB@?DDFFGFHGHIJJIJIIJJJJIJJJJJIJJJJJJHIJIJIJJIHIGI
@8239167/1
ctcagccgagctgcccagtttagtggccaactcttcgtcactcgcaaatg
+8239167/1
CCCFFFFFHHHGHJJJIIFHIJJGIJJJJJJJJJJJIIJJJJJJIIJGHJ
@5096953/1
ttatcactttttgttgccgtgtgcccttgagaaatttgctgcctcaaaaa
+5096953/1
@?@FFFFFHHHHFHIIIIIII;EBHH9FB@FBGIGGIEHGCGFHIGIIII
@5096954/1
ttatcactttttgttgccgtgtgcccttgagaaatttgctgcctcaaaaa
+5096954/1
BB@4ABDEHHHHHJIJJIJJIBGHIJCHIHIGIJJJJIJIIJJJIIJJJJ
@5634384/1
aaagaaacgctcgtggggagcgatgacgaataaagtatgtgttcaccaag
+5634384/1
@@@ADBEDHF=FDGGGDHEFBD?@F<B@BF=FG@F8@FHIGIIIIGGIHH
@993369/1
attcgattcgataggtgctttgtctggttaactttagtgggaaggtttag
+993369/1
@BCDFFFFHHFHHJJEHGIJIJHIJJJHIIJJJJJJJGHIJJJJIFGHIJ
@8240648/1
ctcagcttcaacgccaaggacttcaacttcgttcagttcttgcagg
+8240648/1
@@@?DDFFHHHH<EGHGIGHIIGIGBGGIIGEFHIIHIGIIIIIIH
@485284/1
acaaatttgactactgtatagctttcttctcttggtgaacacatacttta
+485284/1
B@@DFFFFHGHHHJIJGIIJJJIJJJIHGJIIIJIHEIJJJJJJIJIIJI
@485285/1
acaaatttgactactgtatagctttcttctcttggtgaacacatacttta
+485285/1
CC@FFFFFHHHHGJJJIGIIJJJJJJJJIIIIJICFHJJJJJJJJJJJJJ
@485286/1
acaaatttgactactgtatagctttcttctcttggtgaacacatacttta
+485286/1
CCCFFFFFHHHHHJJJGIJJJJJJJJJJJJJJIIIHIIJJJIIIIJIJJJ
@485841/1
acaacagcaaacgggtcgaaatgaacgtcaacaacaaagttccccaccaa
+485841/1
@@@:ADDDHHFHFIBFHHFIIG@FHEDDDFHCGHEHGGGBCFEGHIIGID
@485889/1
acaacagtcaacatttcccacctttttcactcaaccatagctttctcagc
+485889/1
BC<DFFFDFHHHHJJJJJJJJJJJJJJIJIJJJJJJIJIGIJJJJJJIJJ
@6677679/1
caaagactgaaattgagaaaaaatgaacatggaatgtaagaacattttcg
+6677679/1
@@@DFFFFHHFHFHGEGJGIJGIICH?FHIHCGHGIGFA@GH?DBBFGAB
@6678112/1
caaagagaagaaaggccgatagaatgaagtgaaagtcgaacgttcttctg
+6678112/1
CCCFFFFFHHHHHJIGIJIJIJJJIIJJIIIJJJJGGGIJIJGIIJIJJJ
@486616/1
acaacctggagctagacaacagcaaactgctcctccacaacaacaacctg
+486616/1
CCCFFFFFHHHHHJJJJJJJJJJIJJJJJJJJJJJJJJJJJJJJJJJIJJ
@3600791/1
gacagcttctgttaaagaattgacatctcgtatgagtgaactgcaagctg
+3600791/1
CCCDFFFFHHHGHJJJJIJHJJJJJJJJJJIIJJIJHGIGJJJJJJJJJJ
@5100097/1
ttatgttttactaatttttcaataaagtacactttatttaagaacagggg
+5100097/1
:?:4=BDFHAFDBHDHIIIGIIIIIIE<FHIIIIIIHIIIIIIIIIIGIF
@5641330/1
aaagaagctagccaagagaatggcggctcacaagatgtggcaatccttgc
+5641330/1
BC@FFFFFHHHGGJJIGGGIJJIJIJG6??B?F2;?408C=>C=;@7==C
@997985/1
attcgggactgaaagacactaagattaccaagttgggcaaccagcagtcc
+997985/1
BCBFFFFFHHHHHJIIJJJIJJJJJJJJJJJJIJJJJIIJJJJJJJJIJJ
@2523726/1
cgtcatcatactagacttttcccattgaatccaagagattctcatgacag
+2523726/1
@?=DDEDDDFHFFIDHBHHIGIIIIGHHDGGGHIIEG?FG?@BGGFDHGI
@3108611/1
ctgggcccggggctctgtgatttcttagtgtcaatagtgctgccgttact
+3108611/1
:11=ADDDFFFDDEE;41?DFGIIFEFF?DBBBGBFB9DEFFFFEFFFFF
@998788/1
attcgtcatcgctccccacgagcgttt
+998788/1
@@@FFFDDHDHA?FGHGGD@DHHB?BH
@998789/1
attcgtcatcgctccccacgagcgtttctttagtctgtatattttcttgt
+998789/1
CCCFFFFFHHHGGJJJJGIJJJJJHHHCBDH?BDA><BDDFGIIJCCH=@
@999222/1
attcgttctacatatgaaacatgtcagttatatattcacctttatatatg
+999222/1
=:1BDDBDFHBB>EGDHGBHFHHGGGEIIEBH@HCBFFB@G@AGGI9?FG
@5643108/1
aaagaagtgaatgttgataaaggaatatggagaggtgacaaattcttcca
+5643108/1
@@;?BDDBFHHFHHGECGH@AEHD?DFGGEHBGGG@?DHHAFEHIEIGIG
@3109902/1
ctgggcttttcctgcttttttagcagctttaccattcgtcttatcgatgc
+3109902/1
CCCFFDFFHHFHHEIEHIIIJIIJJIIJJJJJIIIJJJGIGIGIGGJJCH
@6686283/1
caaagccgctggtgacaaagagggttgttcccagttccatttcctgccga
+6686283/1
BC;DDFFFHHHHDHGIJJJJJJJJFHIIJJJJJJIJJJJJJJJJJJJJJJ
@496115/1
acagaatctagccaaacacacatagtacctctccacaaaaagggaaataa
+496115/1
<=8;DDADHFD<DGHIIIAEA;EFHEHC?F@GGGBCD?;GHGIHGEGHCF
@496116/1
acagaatctagccaaacacacatagtacctctccacaaaaagggaaataa
+496116/1
@@<DFFDBHHHHHGJGJGIIJJJIEFDHHIGHJJEHJIGCFHIIJJJJIJ
@2028331/1
ccccaatctagccactcttatacgcagtggtctcaatcgcaacagacatc
+2028331/1
CCCDDFFFHHHHHIJIJIJJJJJJJJJJJJHJIJJJIIJJJJJJIJJJJJ
@5103506/1
ttatttttatacaaaagaatctgaaaattgtaaatctacacaaaaatgtc
+5103506/1
@@?BDEFFBFFHHIGI@FHGIIIIIIIIIIEGHIIIIIIIIIIIIIEHII
@3608021/1
gaccgattcagcccccaccaagggaaggg
+3608021/1
?;@DDDD?<FD4DB:CA1CF81:CAB=1?
@7706367/1
ccttggcgttgaagctgagagtctctacgtcactcgcaaatgtagaaggc
+7706367/1
CC@FFFFFHFHHHGGHIIJJJJJJJH<FHHIJIJJJIHIJIIFFIJIGGG
@7706398/1
ccttggcttccttcggagttttgcctgttccgtagcagacggccactggc
+7706398/1
@1:ADFFFHHHHHJJJDHFHHIIJJJJJJJJIJJJIJIJJJJJJJJJJJI
@6690312/1
caaaggctggatatctttttgggtaatgttgctgcctaaagagttccatc
+6690312/1
CC@FFFFFHHHDHIIIJJJJIJJCHHIJIIHGIJIIGIJIIJJBGGIGJJ
@3610078/1
gaccttagcagacctcttgataggcgagatttggaagttttcggcaagta
+3610078/1
@;??DFDFHHHHHIIIIIIIIIIIGIGHGGIIIIIIIHGIIIIIIIIIIG
@3612373/1
gacgaataaagtatgtgttcaccaagagaagaaagctatacagtagtcaa
+3612373/1
CCCFFFFFHHHHHIJHIIJIIJJJJJJJJJJHJJJJIJJIIJJDGGIGIJ
@3612864/1
gacgaatggtaaagctgctaaaaaagcaggaaaagcccagaagaacgttc
+3612864/1
B@BDFFFFHFHHHJJJJJJJJJJJIJIJJIIIJJIJJJJJJJJJJJJGGH
@3612865/1
gacgaatggtaaagctgctaaaaaagcaggaaaagcccagaagaacgttc
+3612865/1
C@@FFFFFHFHHHJIJJJJJJJJJJJFIIIJJGEGHIGIIGIJJJGIHIG
@5646859/1
aaagaattatcttttttagagatggagtatcggatggaca
+5646859/1
@@@?DDDFHHA?DGIIIGGGH?BEBFFHH@GBECHGG99?
@4120719/1
gtaaaacaagaagaaagtaaagttacaccagttgaagaaatacaaacaaa
+4120719/1
BBBFFFFFHHGHHJJJJEJHIJHGJJJJIJJIJIJJJJJJJJJIIJJJJJ
@2036161/1
cccccatcgagcaacaaatggatgatatattagaattagaatattttaac
+2036161/1
CCCFFFFFHGHGDIIJJJIJJJJIJJJJJIJJJJJJIIGIJJJJJJJJIJ
@4122503/1
gtaaaagaacgatggtttttcatcgccatacataaattatgggcgaccac
+4122503/1
CCCFFFFDHHHGHJJBGGGJJJJJJIJIIJIJIJJJJJIJIJJJJIIJJJ
@7709099/1
cctttggcttccttcggagttttgcctgttccgtagcagacggccactgg
+7709099/1
?@1=BDFFHHGHHJJIIBHCGHIIIIIFGIIJJHIJIIIIJJIIJJJJJE
@7709679/1
cctttttcactcaaccatagctttctcagcgtgtttaatttctttcattt
+7709679/1
B@BFFFFFFDHGHIIJIHIGIJJIIIJIIJIEF?FH?DBGI<BGI>?DHI
@6697585/1
caaagttccccaccaaagcaaatgggtccacatggagatg
+6697585/1
@@@DDDB;FADADBEEF?@E3FABBBHGIIICBA?9DDDB
@7710254/1
cgaaaaaatatcgcaatagctcaaaagggaacaatttttgtcgagttatt
+7710254/1
@C@FDFFFHGGHFGJJJJGIJJJJJJIJJIJIJGHIJJIJGFHHJCFIIG
@2038355/1
ccccgatgatatgatatgtatttattatattgtgaaaagggagcatttat
+2038355/1
CCCFFDDFHGGHGGGEEHGJHIJHHJJIIJJJIGGGGIJIIJJJIIJJIJ
@1007328/1
attgaaaaattagtaaaacataatggttttcgcgcgtaaagtgaccaaag
+1007328/1
=B1=BDFFHGHHGDHGIGIGIIIJJJFIIJJIJJIJIIIIIFGGIJJIFI
@6699040/1
caaagtttcacagttccacaaaacgctgaaaaattccgtcggcaagaagt
+6699040/1
?;84AADDFDFHACGHEEIGIGEEIIIIIIIIIIIIIIGHIIIHEGHGGF
@6699041/1
caaagtttcacagttccacaaaacgctgaaaaattccgtcggcaagaagt
+6699041/1
@@?DD??D<<CCC?CFF?IFGFCIFDFGIFEEFF>DFCDE6DDE:;FFCF
@6699042/1
caaagtttcacagttccacaaaacgctgaaaaattccgtcggcaagaagt
+6699042/1
@@@BBDDFHHHHGJJJJJJJJJIJJJJJJJJIJJJJJJIIJJIJIJJJJH
@6699043/1
caaagtttcacagttccacaaaacgctgaaaaattccgtcggcaagaagt
+6699043/1
CC@DFBDEHHHHHIJJJJJJJJJJJJJJJJJJJJJJJJHHGJJJIJJJJI
@8260193/1
ctcatgtcgatatctgcaccatatcgatttggtcgctatgtttttacggt
+8260193/1
BC@FFFEFHBHDHIIJJIHIJJIJJJIIIIIIGIIEIJIJIIJJIIEGGI
@5650818/1
aaagagaggaatcaacactcttatcaatataatgtctcgtttc
+5650818/1
@@;;B;DDFF8FD>FHGECF@HHHBHIGHEHGGG9EDAD?CDF
@2530184/1
cgtcttatcgatgcattgaaacgcaaactgacgtttacttttcgaatgtc
+2530184/1
@C@FFFDDHHDDFH@DGDEIIEEGBHIIJJGIJGIIIIJJJJIIGIIJJJ
@6700298/1
caaataaatgctcccttttcacaatataataaatacatatcatatcatcg
+6700298/1
CCCFFFFFHHHHHJJJJJJJJJJJJJJIIJJJJJIJJJJJJJJIJJJIJI
@3623682/1
gacttcaactttgttcagttcttgcaggagatcgccagcgaacaatcctt
+3623682/1
=?@4ABDFHHHHHHIJIJIJHGGHGIJIJJIJJJJJJIJJJJGIIJIJJJ
@1011582/1
attgacactaagaaatcacagagccccgggcccagatggcattcatgcag
+1011582/1
?<1ADD;D?DDHFG@>F>EH4AC;FFIG<0@DHGHD3D@FFHI>D4;CDF
@1011583/1
attgacactaagaaatcacagagccccgggcccagatggcattcatgcag
+1011583/1
@BBDDFFFHHHHHIIEIHGIHIJJJJJJIIGIJIIIJJJIIJJJJIJJII
@508069/1
accacatctcggatcttgctactaatattcgattcgataggtgctttgtc
+508069/1
@@@BDBEFDFAB?CFHD@HHHIGEGFHHHEH<FGEADHF>ABGGGGGHID
@4127801/1
gtaaaatcttgcttcatgattgaaaatttgcaaggtttggaggagttgta
+4127801/1
CC@FFFFFHHGHFIIEHGFDJGIJJJJJJJJJHHJFGHIJGGJDHHIJJJ
@4127802/1
gtaaaatcttgcttcatgattgaaaatttgcaaggtttggaggagttgta
+4127802/1
CCCFFFFFFHHGGIIIJFHHIGIJJJIIJJJJJJJHHGIIHICFHHHIGH
@6703236/1
caaatacctaaaccttcccactaaagttaaccagacaaagcacctatcga
+6703236/1
=11B:DDD?<CF<2<<EBGIIAGDBDFDHCBCGGIIIIE>D@?;DF<FDF
@6703282/1
caaatacctcaccttacaaaataaaatacggcaaagagaagaagggccga
+6703282/1
@??DDFFFHHFHHEI@DBDGHGJJJFIJEGIBHHGIIJIIEIJEEGGHFH
@6703381/1
caaatacgaacttgtccaaatcgagggcgccatccacgagccaatcttcc
+6703381/1
@CCFFFFFHHHGHFHGIIJJJFEIIIIFGHIEGIIJJFIJJGIGJIEECH
@7715414/1
cgaaaactcaattggcgcacattcagcagg
+7715414/1
@@@DDD?:AFF?F@FBEG1?ECGCF<<FBB
@7715415/1
cgaaaactcaattggcgcacattcagcaggttttttaacagtttgaaaac
+7715415/1
@@7DDD??FDHFFCHB1C:@ECHGGIIIII?DHIIIGG@BBBFHCEGIIC
@7715416/1
cgaaaactcaattggcgcacattcagcaggttttttaacagtttgaaaac
+7715416/1
@@7DDDADFCHFHEHD@A?CEFGBCD@BFH;DHIIIBFFDDBFGCCHIIG
@7715417/1
cgaaaactcaattggcgcacattcagcaggttttttaacagtttgaaaac
+7715417/1
CC@FFFDDFHHHHBHEEGFGIIJGJIIIJIDHHJJJGHGIIHIIIBHJJI
@7715418/1
cgaaaactcaattggcgcacattcagcaggttttttaacagtttgaaaac
+7715418/1
CCCFFFFFHDHFHEIGGG@FGIIIJJFGIJ:DGGJJGBDFHHHHHHIJJJ
@2042023/1
cccctgccggcgataacaagaaaccttcgattgccgcggtggtaggttcc
+2042023/1
@@@DDDDFHGFHHIGGIIIIJJJIJIHI=CG@GGGIJJD:?DACEBCCCD
@1013909/1
attgagttttcgagcattttccggaaaagaagattgcaccccgaaaagtt
+1013909/1
@@@DDD=2CFDFFFEEGEFHIIIIFIIIEEFEFIIFDEGEFFFFFBEF77
@6704537/1
caaatacttggatacaggttcaacaacaaggcctatcttttacaagcgtt
+6704537/1
BC@DFFFFHHGGHJJJHIIIIIIJJJJIGIIIJIEIJJJJJJJJIGJI@D
@1015447/1
attgatttaattttgacatgttagaatgccctattgaaaaccttgtagtg
+1015447/1
B@=DDEFFHHHHHJJJJJJJJJJJHJJJJJJIJJJIIJJIJIJIIIJJDF
@2534370/1
cgtgccccttgcggttaccccttctgttgggat
+2534370/1
?<?D1?BDDDBCDI?EEBBAEAE9C::C93?:D
@2534371/1
cgtgccccttgcggttaccccttctgttgggatgggggccg
+2534371/1
@@@1BDDDCF?B?G8E:CHGI?EFB>:C@DG8:?FFII@@;
@7717893/1
cgaaaagtgaccacaagcaatgtcaaagagaaggatagcaactaatttta
+7717893/1
?<?DDDB::CFHH@FG@@EHEGHGHDHEEE9?:?FB9??::B:BFC@@?B
@7717894/1
cgaaaagtgaccacaagcaatgtcaaagagaaggatagcaactaatttta
+7717894/1
@@?DFFD:DHHHFIGIBBDHIJHHIJIHEHHGGGDFHIIIJIIIJIJJJJ
@7717895/1
cgaaaagtgaccacaagcaatgtcaaagagaaggatagcaactaatttta
+7717895/1
B@@DDFFDFFHHGIIJJIGIIGEIIJJIGGHIHIGIJIIGJJJJJJJJJJ
@1015915/1
attgcaaccacccagacaggagatcatcga
+1015915/1
?@?=DDDADACF8CACE3??EB8CEFHG;9
@4132151/1
gtaaacatactgcgactgtatcttgtaaaaataaaagggacggcaaacag
+4132151/1
@?@=DFFFHHBDFGIIIIIIIIIIIFHGIIIIIIIIIIGIIGBHIIGIHI
@1017053/1
attgccacatcttgtgagccgccattctcttggctagcttctttgacttg
+1017053/1
CCCDDFFFHFHHHFBGGGIIIJIGIIJIJJJJEGIJGIBGGIIJFBF@F>
@4133179/1
gtaaacgtcagtttgcgtttcaatgcatcgataagacgaatggtaaagct
+4133179/1
@@@DDFFFHGHDHGGBGEHIIJJIHJJJJJIJJIJJJIJJJJJHGHIJIH
@4133180/1
gtaaacgtcagtttgcgtttcaatgcatcgataagacgaatggtaaagct
+4133180/1
@@CFFFFDFHDDFGIG@<CFDHIIIIIIGEEEHIGGGEGEHIIFFHHGGE
@5657464/1
aaagcaccaggagaatgcatcctaggatcctcgtatagatgtcttgttat
+5657464/1
BC@FFFFFHHHHHGIIJJJJJJJJIJJJICHIIFHIIEGIJIJJJJIJHI
@512052/1
accagttcgtatttgggagtgatgccgcgacg
+512052/1
?;;:A=DB=2ADHI>4?<AF>FEDDFA6DE06
@5658986/1
aaagcccagaagaacgttcgactttcacttcattctatcggcc
+5658986/1
@@<=?DDD?FHDDBBFACEA@@GGHFDFGFDGEHIIEI>?D@D
@5658987/1
aaagcccagaagaacgttcgactttcacttcattctatcggcctttcttc
+5658987/1
CCCFFFFFGHHHGJJJIIJIJFHHIIEHHIJHIGIJJJJJJIJJJJIGG@
@513789/1
accatcgcttgtcatgtgttgaaattccgcgaaattggcactggcaagtc
+513789/1
CCCFFFFFHHGHHJJJHGIHIIJJJJJJJJJIJJJJJJJJJJJJIJJJGI
@7720992/1
cgaaaatgttcttacattccatgttcattttttctcaatttcagtctttg
+7720992/1
@@@FFFDD?FFDHEG@EG?I?IFHIGGIIIIIIGHIHIIIIEGGHIIIIF
@5114323/1
ttcaagtacttgccgaaaacttccaaatctcgcctatcaagaggtctgct
+5114323/1
:B@D4=BDHHHFHGIFBHJIGHIGGGHGJJJJIJJJIIJGAHHGBBGHIJ
@5660512/1
aaagctgctaaaaaagcaggaaaagcccagaagaacgttcgactttcact
+5660512/1
@C@DFFFFGGHFDIIIBIIIIIIIACGEGHIIIIIIGGHEHGICHIIGEI
@7722442/1
cgaaaccaacaaagtattgtaccttgtgggatgacaacgatatgtcaaac
+7722442/1
CCCFFFFFHHHHHHFGHIIJJGGGGIFECAFGFGIHGGIJIGEGIIJJGF
@1022685/1
attggatctatgactgtgtatcgatagctgttcactttttggtcatgatt
+1022685/1
BCBDFFFFHHGHHJJIHIHJIHIIJJGGIGIIGIGJJIJJEGGHGIIGIJ
@5117382/1
ttcacaagcaggatcaactcaacagctcaatccatctgagattcagcctc
+5117382/1
CCCFFFFFHHHFFHGIIJIEIIIJJGGHHIIIIJ>GEFHIGIIJIGIGEH
@518761/1
accgattctcagccgagctgcccagtttagtggccaactcttcgtcactc
+518761/1
@?@DDDFFGHDHGGHHGGGGJGIBDFFI@GEHJJJJDIJIJJGIGGIJII
@6713350/1
caaatcgagggcgccatccacgagccaatcttccgctaccgc
+6713350/1
CCCFFFFFGADHHEGIIJJJJIJGGIEBHIJJII<@;;EE;B
@7725799/1
cgaaaggcagttcaccatcgcttgtcatgtgttgaaattccgcgaaattg
+7725799/1
CC@FFFFFHHHHHIDIBEGII@HGHIIIEIIIHCFHIIIIIIIIIAHIGG
@5119689/1
ttcaccatcgcttgtcatgtgttgaaattccgcgaaattggcactggcaa
+5119689/1
??@?DEDFDFDDFEBGGGCHEFDCDHBEBFHHIIIIIIGCHI@GIG@EC3
@1025669/1
attggtcaatgttttttcttcgatgtccacgtaggttacctcgaaggatt
+1025669/1
@??DDBDDDHFFFHFIJFFGIGGGIIJJFGIBFAEFGCGIGJEHIJIJJJ
@5664144/1
aaaggagttgctctgccaacaagcagtgaagaaaccaaacgcgccaagcg
+5664144/1
CCCFFFFDHHHHHJIIJIJIJJJJJIHIIJJJJJJJJIGJJJJIJJJJJJ
@5120432/1
ttcacctttatatatgtcacattttgtggttctttaacgaaatgtca
+5120432/1
@@<:DDDDFFFFFIIIIIIIIIIIIIGIDFIIIIIFFFGIFIIIFEF
@5666491/1
aaaggctttcaatcaccacattatgaaattactcatagtgtcacgggaac
+5666491/1
BCCADDFFHHHHHJJJJJJJJJJJJJJJJJJJJJJJJJIJIIGGGGIIII
@2547729/1
ctaaaaaagcaggaaaagcccagaagaacgttcgactttcacttcattct
+2547729/1
@CCDFFFFDBHDFHHJJBHIJJIJEFHGABBB@GIIGGHGGDGIHIIIJJ
@2547730/1
ctaaaaaagcaggaaaagcccagaagaacgttcgactttcacttcattct
+2547730/1
CCCFFFFFHHHHHJJJJIJJJJJJJJJJJJJJIJJIIHJJGIIIJIJJJJ
@7729194/1
cgaaatgtcaagagcataaagtatgtctagaacgattttacctttgcgcg
+7729194/1
@@@DA:A=A=CF4CFBEBDEE4<AF<CHII4F<E8EG?GIFEBGFIIB<F
@7729195/1
cgaaatgtcaagagcataaagtatgtctagaacgattttacctttgcgcg
+7729195/1
@@@DBB8:A<A<CFEBA?FHGB<CDCFH<A<FD1E@FFCEGHI@DGDHBD
@5122794/1
ttcactttttggtcatgattttgaggtactcgagggcatgatgagcagcc
+5122794/1
@@@FFFFFHHFFFIIIJD@HHJIHJIBFHIJJJJIJIIJIIJJIIJJJIG
@5667329/1
aaaggtcaaaaaccccaaagaattatcttttttagagatggagtatcgga
+5667329/1
BCCDFFFFHHHHHJJJJJIGIJJIJIIJJJJJJJJJJIIJJJJFHIJIIH
@6717533/1
caaatctttatctttatcatttgtttgtatctcttcaactggtgtaactt
+6717533/1
BC@DDDFFHHHHHJJJJJIJIJJJJJJHJJ<FHIIJJJJJJFFHIIGGIJ
@1030566/1
attgtgaaaagggagcatttatttgatgcaaagtatagaggttgtaccca
+1030566/1
?@;DFDDFFHFCFIGHIIGAGE?F@9CFGE@EHEGH@D??;F;F??GHAE
@1030567/1
attgtgaaaagggagcatttatttgatgcaaagtatagaggttgtaccca
+1030567/1
B@CDDDDFHHHHHGIIIJJJJJJJJJJJJJJGIGIIIJJJIGHGIIJJGH
@2058058/1
cccgggcccagatggcattcatgcagaaccgattaagaaaggggcagaca
+2058058/1
?@@B7@DDDDDBBFHIGIIIIIIIFIIIIIIIIHIGGHIGCB;@FHEEGH
@2058059/1
cccgggcccagatggcattcatgcagaaccgattaagaaaggggcagaca
+2058059/1
@@CDDDDFHGGHADEFHDG>DHIIIGIIIGIIIIIGAHIG@;;@FGGIIG
@2058060/1
cccgggcccagatggcattcatgcagaaccgattaagaaaggggcagaca
+2058060/1
BB8ADADFHHHHHJIIIJJJJJJJJJJJJJJIJJJJJIJIIJHIIJJJJH
@5126124/1
ttcagcaggttttttaacagtttgaaaaccttgataaatgaaagaaatta
+5126124/1
@@@?DEFFHFHHHJJJJJIIHHIJJJJJJJJJIIJJJJJIJJJJJJJIII
@5126322/1
ttcagcccccaccaagggaagggggcggcccccatcccaacagaagggg
+5126322/1
CCCFFFFFHGHHHJIJJJIIJJJJJIJFABDDD69ABDACB@?CDCDDD
@5126746/1
ttcagctagatcggataatcctatacttgtacctattgaattgtgtacaa
+5126746/1
@@<DDDDDHFHHHIEGIIIGEIGHIIIIHHGFHHHHHIIHHIIIIIIIGC
@5671474/1
aaagtatagaggttgtacccaaacttttcggggtgcaatcttcttttccg
+5671474/1
@@@FDEFFHHHHFHIIJJJJJJJIJJJJJJIGIFFHJIJJIJJJJJJJJJ
@5672219/1
aaagtattgagatttaaatcttggtctgaaagaagaaaatttacgaaacg
+5672219/1
B@;DADFFHGHHHJJJJJJJIJJJHIJJJJJJIJJJJJJJJIJJIJJJJJ
@5128967/1
ttcagtatcgatagataatattgatgattataattaataactagtgccta
+5128967/1
@C@FFDDBHADHFIGIHGHGIJJIIIIJJIGIIJIGIGIJJIJJHIJJJJ
@7736209/1
cgaacttccatagattcaaatgaagtaaacaacatacgtttttcatttaa
+7736209/1
@@?DFFFFHDDHDFGG>FCHHGHIGFHHHBHFGGEGBFGGIHGDDHGIII
@7736210/1
cgaacttccatagattcaaatgaagtaaacaacatacgtttttcatttaa
+7736210/1
@C@DDFFDHDHDHGIIEGIIGEGH>CFHIEHGIIIIHHHIIIIIEHHIIE
@5674279/1
aaagtgaccaaagcaaagacgcaataagtgatacaagaaaatatacagac
+5674279/1
B@@FDDFFHHGFHIJJJJJJJJJGIJJI?FGIIIJGIJIJJIJJJJIGHJ
@7736709/1
cgaagaaaaaacattgaccaatcgccaccaatgcttggtgcagctatcca
+7736709/1
@@@FDFFDFFDHHGGIHGIEFHG?DHHIDEAGEFGBFG9?DGGIGICC@A
@5131353/1
ttcatagaatggtggtggccatctgcgggacatgcacatctcttggagcc
+5131353/1
CC@FFFFFHHHHCFHEGIIIJJJJJIJJIBHIJJIJJJJJJJJIIIJJIJ
@1037770/1
atttaaccgaaatatagaatacaccccttaatcagctacaacagtcaaca
+1037770/1
BB=DDEFFHGHHHJJJJJJJJJJJJJJJJJJJIJIJJEIJJJJJHIIJJI
@1038186/1
atttaacgtttagcagtcttctttttagaataacattgacattctataaa
+1038186/1
BC@FFFFFHHHHHJJJJJJJJJJJJJIIJIJJJIJJIJJJIIJJJGIJJJ
@7740390/1
cgaagagggactaccacacgaaaggcagttcaccatcgcttgtcatgtgt
+7740390/1
@C@DFDDAFHHHHIIGIIGEGIJEFHJIIGEEHHBDGIJJIGHFFCCGHG
@7740391/1
cgaagagggactaccacacgaaaggcagttcaccatcgcttgtcatgtgt
+7740391/1
B@@DFDFFHHHHHIJJJJJIJJJJIIJJIJJJJJJJJJJJJJIIJJJIII
@7740667/1
cgaagagttggccactaaactgggcagctcggctgagaatcggtattcgg
+7740667/1
@@@DDAD=DDFBH;D?CGHGEAHIIGGC>GGHC<A?DCE>FAG7BBDDFG
@5134185/1
ttcatcttgtacttgtccaagaaatatttcgccactgtacactcgacagt
+5134185/1
=1:BDFFFGHHHHJJIIJJJJIJJJJJJJJJJIIJJJGHIJJJJJJJ<GE
@7742974/1
cgaagatttggagaatattgtggtagaccaattgaagttcttttatgagt
+7742974/1
@@7DDDDEHDHABEHBFBHCCHHAEHEEHEHGIBHICBGGGHIICGFGGF
@2068768/1
ccctaatcagctacaacagtcaaaatttcccacctttttcactcaaccat
+2068768/1
?@1AADDDDFHHFIIIEFGCFHIIIIIIIIIIIIGIIIIIIIIIIIIIIG
@2071127/1
ccctattgaaaaccttgtagtggattcctaatattttttagtgaacctct
+2071127/1
??<D;DDBF?DBFG;FBFHC?C;FH??F<BHE>GGDGIIIIFAFGEHCHB
@2071128/1
ccctattgaaaaccttgtagtggattcctaatattttttagtgaacctct
+2071128/1
CCCFFFFFHHHHHJJJIHIJJJJIIJIIIIJJIJIJJJJJJIIJIJJJJJ
@5140233/1
ttccaataattcaacttgatattctttaggagtgaatgtatgtgtgtata
+5140233/1
CCCFFDBDDBDHHGG<CGHI@IIGFHH<BB9D<2A9111??@1??DHHGG
@5141240/1
ttccaattagaaaatcagatagttcggaaaataacacgaattctaaaaag
+5141240/1
@@CDFAEFBBFHHJJIJIIGGGHCFGBACHGIIGGHGGB?DBF@AFDGEH
@2564459/1
ctaaacgttaaattttaaaagcctcttaaattcaactgaaatatagaata
+2564459/1
CCCFFFFFHHHHHJJJJJJJJIJJJJJJJJJIJJIIIIJJIIJJIIGIII
@2564460/1
ctaaacgttaaattttaaaagcctcttaaatttaactgaaatatagaata
+2564460/1
CCCFFFFEHFHHHJGJIJJJHIJIIIJJIJJJJIGIGIJJIJGIJJGIJJ
@5690187/1
aaatataataaaaatttatagtttttttgcatttttattcggcttattgt
+5690187/1
CCCFFFFFHHHHHJJJJJJJJJJJJJJJJJJJJJJJJJJIJJJJIJJIJI
@5149531/1
ttcccaacctaaatagtaaattgtattaacatgccacaagaaaatagctt
+5149531/1
@@@DFFFFGFHFFCFDAFGIJIJIGHIIIJJICEHIIIIIGIJJCGBDCH
@5149887/1
ttcccactaaagttaaccagacaaagcacctatcgaatcgaa
+5149887/1
@@@DFFFFHGDHFHIIIIJJJJJIJIGHGIJJJFGICFH;0:
@5149888/1
ttcccactaaagttaaccagacaaagcacctatcgaatcgaatattagta
+5149888/1
=14BDFFFHHHHFHIJJJJJIIJJJJIJJJJJJIIIHCGGIIJFIJJIDH
@2576140/1
ctaacacagtatcgccaactctttttacttcggcatatactggtgttttt
+2576140/1
CC@FFFFFHHHHHIII=GHGIIIJJJGGHHEGBH@FBGHHIJJ?BBGIJC
@5151604/1
ttcccggtttgttctgaaacaaacatcactgtgatgaaaaataaaaaaaa
+5151604/1
CCCFFFF@FHBDD@FD>FHIIIIIIHIIIIIGIIGGIIIIIFIIIIIIII
@5152942/1
ttccctttttgtggagaggtactatgtgtgtttggctagattctgtttga
+5152942/1
CCCFDDDDDFDCDHEFHIJGIFHFIJHHHHHGGIIIJIIIIGIJJIHIEB
@2580953/1
ctaacgtctttatagaatgtcaaagttattctaaaaagaagactgctaaa
+2580953/1
BB<DDFFFHHHHHJIJJIJIJJJJJIJJJJJJJJJJJJJJJJJJIIJJJI
@5154905/1
ttccggaaaagaagattgcaccacgaaaagtttggg
+5154905/1
:?@1AADDFHDHH;FBGACCF@FGGGDG@E???DBF
@5155931/1
ttccgtcggagttgctctagataaatcgtaatctttcaagggggataaat
+5155931/1
B@BADEFFHGHHHJIJIIJJJJJIIJIJHHH@FHIIIJJJJJJJJJIIIJ
@5158893/1
ttcctccatagttcttacatccttgtttatttccctttttgtggagaggt
+5158893/1
@C<DDDDFHBHHHIJJJJIJIJIIG:AG@DHIEIHBBEHJ>CCH<G;BG0
@2586558/1
ctaagatcgaaactgttcaggagaatcttcaaatgcagaatctccctcct
+2586558/1
@C1BDEFFHDHHHJJIJJJJJJIJIJJJJIIJJJIIJJJJIJIIJJJJJJ
@5169679/1
ttcgattcgataggtgctttgtctggttaactttagtgggaagg
+5169679/1
B:1=DDDFGDFHHIBGHIIGGHGGJD?F4C4AEG9:1:CF<FDG
@5169680/1
ttcgattcgataggtgctttgtctggttaactttagtgggaaggtttagg
+5169680/1
@BBFFFFFHFHHHJEHHIJJJJJJJJHIJJJJJJJJHHJJJIJJDFHIJJ
@5169681/1
ttcgattcgataggtgctttgtctggttaactttagtgggaaggtttagg
+5169681/1
@CC;DFFFHHHGHJCFHHJJGHIJJJHHIJJJJJIJHIJJJJJJDGHIIJ
@5169682/1
ttcgattcgataggtgctttgtctggttaactttagtggg
+5169682/1
@@@FFFFFGBHGDG<CGEHJIIJIHICHHHIIJJ>DFHII
@5175793/1
ttcggtgaacaattccagctcacgcacggtaaaattctcgggtattcttt
+5175793/1
@@@?BDDFFHGHGGIBHEFHEGDABFFHIIIIIIIIIIIIHG8?C>=BGH
@5176108/1
ttcggttggagcctctccgatgtcctcaagaaatccagggaggaagagct
+5176108/1
BB@FFDDFHDDBHIGGIJIIIJIJJIJJJJJJJIJJIIJJIIIFHJIJJG
@8952115/1
gaaaaaaaccactaattctatgcaaagtatagcttgtaaaattagttgct
+8952115/1
@@?DFFFFFAHHDGIIIIGIJJJGGIIBFIIJIJIIIIJJJJJJJHIIII
@8779768/1
cttcgaggtaacctacgtggacatcgaagaaaaaacattgaccaatcgcc
+8779768/1
@@@DBDB:0AACFFEB:2ACBEF?BGE@FFFII@FDEF@DFBFEFFC;;@
@8779769/1
cttcgaggtaacctacgtggacatcgaagaaaaaacattgaccaatcgcc
+8779769/1
@@CFFFDDCDFHHIDFD<C?GGEHIIIIDHHIIIIDHGGEDHDDGDB<55
@8953060/1
gaaaaaaatgtcaaaattttgcaaattatgtggcattttgacatttatgt
+8953060/1
CCCFFFFFGHHHHJJJIJJJIGIIGIJIJIIJIJIJIJJIIJIIJJJIJH
@9980194/1
gttcattttaaatgaaaaacgtatgttgtttacttcatttgaatctatgg
+9980194/1
?1?BDBBDHB?8CEG@A>;@FA??A?F>GIFF<EE<FHEDDHFGEHCIDG
@8780674/1
cttcgatcttccggttccggtggccaccagatcgttgttaaggaacacgc
+8780674/1
@@@DD?DDHFFHHICGHGGDGA63CCDGGFHICGFHDFGHEHHGFGGIEI
@8780675/1
cttcgatcttccggttccggtggccaccagatcgttgttaaggaacacgc
+8780675/1
@C@FDDEFFHHHAEEGEFHGCGH>BDHIGH@<BDBFHGEGGIIGDGIIGI
@8780676/1
cttcgatcttccggttccggtggccaccagatcgttgttaaggaacacgc
+8780676/1
@CCBDBDDHGFFHIAGIGBAHGII@GGIIEGHGIHIIIIIIGCFEIIII8
@8266215/1
ctccaaaccttgcaaattttcaatcatgaagcaagattttacctgaacaa
+8266215/1
@C<BDDFFHHHHGGIIEFHIIIIIIIIIIIIIIIGIIIGIICGFIIIIGG
@9123697/1
gaccacaagcaatgtcaaagagaaggatagcaactaattttacaagctat
+9123697/1
CCCFFFFFHHHHHJJJJJJJJJHIIJIJJJGJIJJJJJJJJFIIJIJJIJ
@8267417/1
ctccaaatcttcgatgatctcctgtctgggtggttgcaatctccagc
+8267417/1
=1=4BDFFHHHHHJJJJJJJJJJJGHIJJJCGHHHIIJJJJJJJJJJ
@9811230/1
gtccttttctagcagctttaatgcattgtatgcagcatcatgtttactaa
+9811230/1
@@@DDDDDFFDFDDD>G@H?FBH<H??<<A<<EHHEHI9?E?:9CGD@HG
@9983533/1
gttccatttcatagaatggtggtggccatctgcgggacatgcacatctct
+9983533/1
=?1ADDEFHHHHGIJJJHJEHHCGHGIJJGGIIJII:DDFHCEEEGHIIG
@9983803/1
gttcccaccaatcgggatcctcggaagacagaactcctggagcgatggcc
+9983803/1
@@@FFFFFHHHHHJJJBGIIJGGIBHHIGIJJJIIJIIJGIJIJIIJIGI
@10825478/1
tttacatattatttttgacttgaataaatttttaaatttaaaaatgcgtg
+10825478/1
CCBFFFFFGHFHHIJJGFIHIIIJIJJJIJJJGJJJJJJJJJIJJJJJGH
@10825479/1
tttacatattatttttgacttgaataaatttttaaatttaaaaatgcgtg
+10825479/1
CCCFFFFFGHFHHJJJGFIHJJJJJJIJIJJJJJJJJIIJJJJJJJJJHI
@9297774/1
gccatattgatttaattttgacatgttagaatgccctattgaaaaccttg
+9297774/1
@<?DFFFFHHHHHJJJJJJJJJJJJJJJJJJJJJJJJJJJJJJJJJJJJJ
@9299049/1
gccatctgcgggacatgcacatctcttggagccagccaatgggattgccc
+9299049/1
CC@FFFFFHHHHHJIIJIGHJJIGIJIEGGIJJIIFGICGICGIIIGGGI
@8787740/1
cttctaacagctttaatgcattgtatgcagcatcatgtttactaatctgc
+8787740/1
CCCFFFFFHHHHHJJJJJIJJJJJIIJJJJIJJJIJJIJJJIJJJJJIJJ
@8271728/1
ctccaagtttgtgctgggcaaatcaatcaatttgcctcgaaatctaaggt
+8271728/1
@C@FDFFDFFDCCFHGIIIIIIIIIIIIIIIIIIIIIIGIIIIIHHIIIG
@8955918/1
gaaaaaagtttatttatcatacacaggtaaacagttgtacagtagaggat
+8955918/1
CCCDFFFFHHHGHJJJJJJJJJJJJIIGGIJJIJJJJIIJJJIIJJJJJJ
@9130581/1
gacgaatggtaaagctgctaaaaaagcaggaaaagcccagaagaacgttc
+9130581/1
@@@DDDBDDCDFFBEB@FDHIHIAFGGGGIGGIIEIGEGCHIIG>?@C@F
@8791072/1
cttctattgtacacaattcaataggtacaagtataggattatccgatcta
+8791072/1
CCCDFFFFGFHHHJGIJJJIIGIHIFDHJJJFHJJJJJJJJJJIIJJJJI
@10160595/1
taagactacaagaagagagtggacattctttagtagaagaattgtacctg
+10160595/1
CCCDDFFFHHGHHJJIIIJACHIJJJGIJJJJJGIJIHIJJIJJHIIJJJ
@10325825/1
tccagctttcgtttatcctcgtaggtgggttttgacatgttggccagtag
+10325825/1
@@@DFFFFFBFFDIGGGGDHGAFGH?DEE:CHIGGGGI@BF?;?FGGDHC
@9647025/1
gtaaaagtgtgctcaattggtttatcctctactgtacaactgtttacctg
+9647025/1
@@@DDD?DF:AA?G<C?@HGB<F>AAHHAAEDEHGEGIIGF91?DHGGGG
@10326009/1
tccaggagttgctgagccgtcgcggcatc
+10326009/1
CCCDFFDDFHHHHIIGIJGFHIICF?07?
@9989250/1
gttcgatgacaaagtgatgggcaatcccattggctggct
+9989250/1
???1D?B?<BDDDE<CEE>3:ACEF<FDEEDCE;EDD81
@8277369/1
ctccacaaaaagggaaataaacaaggatgtaagaactatggaggaatatt
+8277369/1
BC;DDFFFHHHHHJEIJGJJJJJIJJJIJHIIIJJJJJJJJJJJJJJIII
@10831891/1
tttagaggtaatacactattattaggcactagttattaattataatcatc
+10831891/1
B:?DDFFFAFHGHJIGJGJJJJIIEHIIGIJJIJJIIJIIJIJJIJJFIJ
@10831892/1
tttagaggtaatacactattattaggcactagttattaattataatcatc
+10831892/1
BC@FFDFFAFHHHJJJJJJJJJIJJJJJIJGIIJJJJJIJJJIIIIIJJI
@9990603/1
gttcgctagcgatctcctgcaagaactgaacgaagttgaagtccttggcg
+9990603/1
???;DDFDFHGHHIIJJIJJIJGIIIDGEHGIGIIGHGHHJIJIJIIGGI
@9305070/1
gcccagatggcattcatgcagaaccgattaagaaaggggcagacaacttc
+9305070/1
?@8BD?DBD?DHAFEIB@HBBEGHIG>DGB?>FHGEH=DEGIGH9FH=F4
@9477737/1
ggacacgcatattacacatccatttatgcaggacttctatctagtttccc
+9477737/1
CC@FFFDFHGHHHHHGIGIIIIJGGIIIIJIHGIJIJJGIJJIIBGHGHI
@9650387/1
gtaaaatcttgcttcatgattgaaaatttgcaaggtttggaggagttgta
+9650387/1
@@?BDDDFFHHHHJJIIIIIIGIIJJIJ@@HGEH7EFHGGIGIIGFGGHH
@9650388/1
gtaaaatcttgcttcatgattgaaaatttgcaaggtttggaggagttgta
+9650388/1
@@@;DDDDBBHHAEFBHIIIIFI@FDFEHHEFHIEHHGIG9DFDG?DGIE
@9650389/1
gtaaaatcttgcttcatgattgaaaatttgcaaggtttggaggagttgta
+9650389/1
CC@FFFFFHHHHHJJIJIIJJIJJJIJJJJJJJJJHIIJJJIJHIHIGHI
@9650390/1
gtaaaatcttgcttcatgattgaaaatttgcaaggtttggaggagttgta
+9650390/1
CCCFFFFFHHHHHJJGIIHIIIJJJJJJJJJJJJJHHIIJGJJHIFHIHI
@8794796/1
cttctctttgacattgcttgtggtcacttttcgcgcaaagg
+8794796/1
?@@?DDDFHFBFHIIEEGHEEFIFHGIHIIIGGIGGFHI@G
@9821719/1
gtcgatgttgccagaacgtaagatatcctaaactcacttttttccgaaaa
+9821719/1
C@@FFFFFHHHHHJIJJJEHIJJJJJJJJJJJJJJJJJJJJJJJJJJJJJ
@9821720/1
gtcgatgttgccagaacgtaagatatcctaaactcactttttttccgaaa
+9821720/1
B@CFFFFFHHHHHJJJIJGHIJJJJJJJJJJJJJJJJJJJJJJJJJJJJJ
@9135679/1
gacggctcagcaactcctggaggacgctgacgggagtcttgctcggcatg
+9135679/1
CCCFFFFFHHHGHIIJJJIJIJIHIGIBIIIIIJ@FBFHHGJJJGIGFGE
@9992272/1
gttcgtaggacctttgcattcaatgactttataaactgggatatccggtt
+9992272/1
:=?142=A:2<DFEEF@FACHCFHIIIIIIIIIIEF@C;?DFGGIFC:07
@9992417/1
gttcgtattattcctcgaaatcaataactcgacaaaaattgttccctttt
+9992417/1
@@@FFFFFHHHHHJJJIIIJJIJJJJIIJJGHIJJJJJJJJHJJJJIEII
@9992418/1
gttcgtattatttcctcgaaatcaataatgcaatgtgtttaaatttttgt
+9992418/1
=B1A=BDFHHHHHJJJJJIJJJJJJIJJJJJJJJJHGIJJJIJJJIJJJJ
@9992450/1
gttcgtatttgggagtgatgccgcgacggctcagcaactcctggaggacg
+9992450/1
BBB4BBDDHHGHHIJCFGGIJIJGJGHIGIIJJGIIEHHHHHHFFFFDDD
@8621861/1
ctgggttttgtgctcattttcagcctgtcttgcttcacttctactatctg
+8621861/1
@C@DFBDDHDCFDIJGHJJJJGCHEGIJJIIIJJGEHEHCGCDGGIIIJI
@8796661/1
cttctgggcttttcctgctttttttagcagctttaccattcgtcttatcg
+8796661/1
@@@DDAD?DFHFHIII>3CHCGGIIEHIGGIIIIIGIIGIIIIIIIIIII
@8971630/1
gaaaaatatatcttgaagaactattattttttttttatttttcatcacag
+8971630/1
@?@:DDFFHHHHHIIGIIHHIIIIIIIIIIIIIIIIGIIIIIIIIIIIIG
@10500662/1
tgcgaaaatcaaaaacaccataatgtgctccagcacaagttgcgccaaag
+10500662/1
CCCFFFFFHHHHHJJJJIJJJJJJJFIJJJJIJGGHJIJGHIJJJJIIJI
@9308954/1
gcccgtttgccgatttaggttgttgtggtacatctccatgtggacccatt
+9308954/1
@@@DD@DDFDFD1CFG:CG9CCCFE?EF??GFFFFEICGFFFFCCFI=CF
@9309504/1
gccctattgaaaaccttgtagtggattcctaatattttttagtgaacctc
+9309504/1
B@@F=BDFFHHHHJJJJIHIJGHICFHEHDHIGGFIJJJJEFDFCIHHIH
@10836413/1
tttaggtatttgtggtatctgtcgatgttgccagaacgtaagatatccta
+10836413/1
?@@DDEDAFHDBFGGCFBFHG@FCEDAHGEHGGGIIIFHIE@GHIGHIIH
@9994150/1
gttctacatatgaaacatgtcagttatatattcacctttatatatgtcac
+9994150/1
@BC;DEFFHHHHGJJJJIIJHIJJJJJJJJJJJJIIJJJJIIJJJJJIIJ
@9994151/1
gttctacatatgaaacatgtcagttatatattcacctttatatgtcacat
+9994151/1
C@@FFFFFHHHHHJJJIIJHHJIIIJJJJJJJJIIJJJJJJJJJIIIJJJ
@10837549/1
tttagtgaacctctctaacgtctttatagaatgtcaatgttattctaaaa
+10837549/1
=@1=ABDEHGHGHIJJJFIGFHJIJIIGGGHEH?FGHGEHGHJGIFGGJJ
@10837608/1
tttagtgggaaggtttaggtatttgtggtatctgtcgatgttgccagaac
+10837608/1
B@BFFDDFHHHHHBGGGGJCFHIJJFHIHHGJJJIJJIIJJJJJJIJJJG
@9995313/1
gttctatgtagactttgcctctggccgcagctaaatgggcatagtacgtc
+9995313/1
@BBFFFFFFHGHHIJJJJJJJJJJJJJJIJJJJJJJJJIIJIIJIIIJII
@8454602/1
ctgaatgtgcgccaattgagttttcgagcattttccggaaaagaagattg
+8454602/1
@@C?DDEBFDFHHBHGIIGIHGJJIIIJIEHIIJIIIJGIIJIIJJIIII
@8454603/1
ctgaatgtgcgccaattgagttttcgagcattttccggaaaagaagattg
+8454603/1
@B;DDFFDHHFHGJJJJJJFHIJJJJJJJJJJJJIIIIJGIJJIJJIHID
@10168929/1
taataatagtgtattacctctaaagctatctactcgttatataatcatca
+10168929/1
@@8BDDDEHFHHHJJJJJGHIGHIJJIJJJJJIJJJJJJIJJIJJJJJIJ
@9655932/1
gtaaacgtcagtttgcgtttcaatgcatcg
+9655932/1
@@@DD422ABCF>FFI>@EBGIBF4C99C:
@9655933/1
gtaaacgtcagtttgcgtttcaatgcatcgataagacgaatggtaaagct
+9655933/1
CC@FFFFEHHHFHIGIIFHIIJJJJGJJIIIGIIDCHIJJGBGDDGHIJI
@8286414/1
ctccaggttgttgctgtgaaacttgcggtttaccccaagcttgaggttcc
+8286414/1
@@@DDFF?FDDFHGGGABIHIGHHGHGGGGGEHGGGGIICGHIIGGHHHF
@9828213/1
gtcggcttttccaggtctctctggtaatacagttcagctggtgtcgaacg
+9828213/1
@@8BDFFFHHFHAHI?BEHEFHGICHHIIIIIHIIIIIIIIFHHIIIIIG
@8974306/1
gaaaaatctccaattattgtcactttatgtatcaatactgatgtatcatt
+8974306/1
@<@D?DDEHHGDFHIDHJEGIEGIHHGGHIJJJJJJJJJJIGIHIGIIIJ
@10336934/1
tcccacctttttcactcaaccatagctttctcagcgtgttt
+10336934/1
???1=2@DDDDDDE@?ACCFEEDICFIIEEDIEEII?DABD
@8974725/1
gaaaaatgacagaaggacagacaagaaacatgataagatatgctgcaacc
+8974725/1
CCCFFFFFFFHFFHIJJJIJIJIIIHIJJGGEGIJIJJJJJJJJJIJJJI
@10337013/1
tcccactaaagttaaccagacaaagcacctatcgaatcgaatattag
+10337013/1
?;?DDA?DFF<:AE?E<CBEDCFFFEBB;;3CFF=BCBF;0:BFFEG
@10337014/1
tcccactaaagttaaccagacaaagcacctatcgaatcgaatattagtag
+10337014/1
<@@FFFFFHHHDBHHEGHIIHIJHEGGIEHHGCHGEEGGCDA;FIG<BD4
@10337015/1
tcccactaaagttaaccagacaaagcacctatcgaatcgaatattagtag
+10337015/1
@@;=DDDDHHHHHIIIIIIIIIGIIIIIIIGIIIIIEGGHIIEGIIIGHH
@10337016/1
tcccactaaagttaaccagacaaagcacctatcgaatcgaatattagtag
+10337016/1
@CCDDFFFHHGHGIJIIIIFHEHGGDBGEGGEHJHD@AHDAGIIIIHBFF
@10337017/1
tcccactaaagttaaccagacaaagcacctatcgaatcgaatattagtag
+10337017/1
C@@FFFFFHHGHHJJJJJJIJGJHIIJIIIIJJIIJJEGEGIGGIGGBGF
@9996906/1
gttctgaaacaaacatcactgtgatgaaaaataaaaaaaaaataatagtt
+9996906/1
@C@DDEDFFFHHFHIIIGGGIFHGEIGJIGIIIJJJEGIIJJJJIIIHCC
@10170912/1
taatagtgtattacctctaaagctatctactcgttatataatcatcattc
+10170912/1
BC<DFFDDHHHHHJJJJJJJJJJJJJJIIIJJJHJJJJJJJJJIJIJJJI
@10171484/1
taatattcctccatagttcttacatccttgttt
+10171484/1
?@@4ADDEHGGHHIIIIHIHHIJJJJIJIDAFH
@10172160/1
taatcatcaatattatctatcgatactgaatgtaattttttatatagtgc
+10172160/1
??;4ADDFHHHHHJIJJJJJIIIGIIIGJJJJIIEIIIJJJIJJJJFIIJ
@10172161/1
taatcatcaatattatctatcgatactgaatgtaattttttatatagtgc
+10172161/1
BB@=BDFFHHHHHJJJJJJJJJJJJJJJIJJJHIIIJJJJJJJJJJJJJJ
@8802563/1
cttctttgacttgccagtgccaatttcgcggaatttcaacacatgacaag
+8802563/1
BCBFFFFFHHHHDIJGIHIIJJIJJJJJJJJJJJJJJJJJJJJJIJJGHH
@9658098/1
gtaaagctgctaaaaaagcaggaaaagcccagaagaacgttcgactttca
+9658098/1
@@?DBDDDFHHFHGG?CCFHEIEHIIBGB?CGIGIIIEGGIIIIEFGHGF
@9658099/1
gtaaagctgctaaaaaagcaggaaaagcccagaagaacgttcgactttca
+9658099/1
@@@DDFFFFHHHGIGIIB>GIIGIIIHIIGEGGIIIIDF@@A<DDCFHHE
@9998241/1
gttctgtcaaaactgttgcgactagcacaacaaaaaagatggcgaaacaa
+9998241/1
@@@DFBDDHHDHGHEEG@FGBFHGGHIGIFJIJFJGHEHGGFEGGIIIJH
@8290031/1
ctccatagttcttacatccttgtttatttccctttttgtggagaggtact
+8290031/1
=11BDFFFFHHHHJJJJJJJJJJJJJJJJJJJJJJJJIHIJIIGHIFGFG
@8290032/1
ctccatagttcttacatccttgtttatttccctttttgtggagaggtact
+8290032/1
@@@DFFFFHHFHHIIIIGIGIHCFHDHII>HGDFHII1??DCC9DG:?FF
@8290033/1
ctccatagttcttacatccttgtttatttccctttttgtggagaggtact
+8290033/1
BC@FFFFFFHHHHJJJJJJJJJHJJJJJJJIJJJJJJIHIJGHHIIBFHJ
@8290645/1
ctccatattcctttatcaacattcacttctttaccggcatagcctaatct
+8290645/1
B1=DDFFFHHHHHJJJJJJJJIIJJJJJJJJJJIJIIIIIIJJJIGIJJI
@9315231/1
gccgagcaagactcccgtcagcgtcctccaggagttgctgagccgtcgcg
+9315231/1
CC@DDFFFHHDHHIJIH;FECGHFGIGGICHI2D9?BFGH4BFGGEAHHF
@9315835/1
gccgatagaatgaagtgaaagtcgaacgttcttctgggcttttcctgctt
+9315835/1
B<@D=DFFHHHHHJJHIJJIJHIJJJBGDHGIJGGHIJGDIJJIIIGECH
@10844398/1
tttatgagcaacatcaacatttaaaagtggcttccagcctcgaatggccg
+10844398/1
CCCDFFFFHHHHHJJJJJJJJJJJJJJFHIJJIIJDGIIIJEGIGIIIJG
@8460697/1
ctgacatgtttcatatgtagaacgaattttgtgcatacaaaaatagtaaa
+8460697/1
@C@DDFFFHHHHHIEIJHIGJJJJJIIJJJIHIJIJIJJIJJJIJJIIII
@9146848/1
gagaaattaaaccacctagatcaccacttttacgacatgtgcacgatccg
+9146848/1
@?@DDFFD8?FFBACEGIGIEHIIEHIDHIGIFBGGHHIIIICHG:FHFG
@8461626/1
ctgaccatcagcaacaacatgatggaggtcagagggagggtcctgccccc
+8461626/1
@C<DDFFFGHHHHIIIIIIIIIIIIIIIIIIIIIIIGHIIBFHIIIIIGG
@8980846/1
gaaaaccttgtagtggattcctaatattttttagtgaacctctctaacgt
+8980846/1
@@@FFFDDHHCDDIDH<EHCHHGII>HHHEEGEHCDCHGGIIII@BBDDH
@8806860/1
cttgaaccgtacgtcaaatgtcgcaaattatgtcacataaatgtcaaaat
+8806860/1
?=???DEDFDHHG;FGHIIEFGIIGGHIIIIIGHHHGIIIIIGIIIIIIC
@8292299/1
ctccatgccgagcaagactcccgtcagcgtcctccaggagttgctgagcc
+8292299/1
CC@DFFFFHHHGGJJJIJJJJJHGICGGIEGIHGICGICH=FGGGG@FDD
@8982051/1
gaaaactcaattggcgcacattcagcaggttttttaacagtttgaaaacc
+8982051/1
B@CFFFFFHHHHHJIJJJJIJJJJIJJJJGHJJJIJJJJIDHIJJJJJJJ
@9146972/1
gagaaattaccatccaacggtattttgaaacagaaaaaaggtgcaaatta
+9146972/1
@@@1BDEDHHFFFHIEBHIECGGIHIJCHICHGIJJDHEE199BFGGIIJ
@9147494/1
gagaaatttgctgcctcaaaaacgtatgacaaaactatagagaaacc
+9147494/1
1=11BDB:BCC<DEEEE>CB<EFIDFEEA<EE?;DADEEFEECCEED
@9147495/1
gagaaatttgctgcctcaaaaacgtatgacaaaactatagagaaacc
+9147495/1
@@<DDDFFHCFHFDGEGIIIIGGGJIJEDIJIIGGGIJIGEGGJIJJ
@9667309/1
gtaacaatctgccttctacatttgcgagtgacgaagagactctcagcttc
+9667309/1
@@<DDDDDHFDHFIIIIIG>HGI@HIIIAFFHGGGGGGHGIHIIIIIIGI
@9667887/1
gtaacagaaaaattgcaaacattaacgattcgggaaataaaatcggatga
+9667887/1
CCCFFFFFGHHHHJJJJIJIJJJJJJJJJJIJJGBHI@DFHI>GEI16@C
@10847152/1
tttatttaagaacaaacaggggagaaaagtcacgagaatttgaaaagcga
+10847152/1
@@CDDDFFGBDFDGHHGGDGIIFAFGGGEFHGIGGGG<DFDGIJJIIIIG
@9668963/1
gtaacatgtgtgcttaagtggcttaccttctacttaccacttagcagaac
+9668963/1
@@?DDDDB=DDFHGAHIBH:C;3CFHB@AF@<AB@FCGGEFG@G?FGDBG
@9150555/1
gagaatatgaaatttaaaagaaaatttgaaaag
+9150555/1
=:=B1D;D44AC?FHGEDBE7FE;FHIGDBC4C
@9150660/1
gagaatcacaaaactcatgatacttttcaaattttcttttaaatttcata
+9150660/1
CCCFFFFFHHHHHJJJJJJJJJJJJJJJJJJJJJJJIJJJJJ?HIIIJIJ
@8633507/1
ctggtccaaatcgagggcgccatccacgagccaatcttccgc
+8633507/1
@@<?DDFFFHFDFE;DG<@EHGIGIGIIIGGIIII@FFHC<A
@8633809/1
ctggtcccccacaacagactggtcccacacaacagactggtcccacacaa
+8633809/1
@@<?DDFFHHFHHJJJDFHIJJ@HHJJJIJIIIJDHIJIIIIJIIJJJII
@10848327/1
tttatttgatgcaaagtatagaggttgtacccaaacttttcgggg
+10848327/1
@@@BDDDDD<DFDHIGACFH<C?@GHI:F?CFHGGGHGHGIGE?F
@9151807/1
gagaattttaccgtacgtgagctggaattgttcaccgaatttctcttcca
+9151807/1
B@7BDFFFHHHGHFHGIFIIJJJJIJJIJJJIJJJIIGGHIJJIIJJJJI
@9151889/1
gagaattttttgattcagtgctgattctgcacacattcgatctctgatag
+9151889/1
@C@FDFFFHHHGHIJJJIHHIJJIJJJJIIJJJJIIGIIIJJIIIJIJGG
@8296662/1
ctcccacagttggatgagataagtcttcactagtttgaggatatattata
+8296662/1
@@@7DBDDB?CFFAGGGE>HGGGIIGGIHHGGHIICFGG>?CFGGIIGIG
@10680330/1
ttcagcaggttttttaacagtttgaaaaccttgataaatgaaagaaatta
+10680330/1
@@@ADDDDAFHHAH<EGBHIIGHEIEEGCGHIGCGGIGGG9D9D>GHCGI
@10005616/1
gttgaaattccgcgaaattggcactggcaagtcaaagaagctagcca
+10005616/1
:B14=DDFHHHHGJIJJJJJIGIJHIJIJIJIJJJJJJIIJIIIHIJ
@10005617/1
gttgaaattccgcgaaattggcactggcaagtcaaagaagctagcca
+10005617/1
@@@:BDF>FHHHGGHIIHIHIBEHIDHIIGH@GGHHIIIIFIFFGGI
@8299150/1
ctccccacgagcgtttctttagtctgtatattttcttgtatcacttattg
+8299150/1
BB@FFFFFHHHFFFHJ@FFIHHDHIIEGIBGIJJEGICGIIGJIIIGGIA
@9846742/1
gtctggttaactttagtgggaaggtttaggtatttgtggtatctgtcgat
+9846742/1
@?=BDD:BDFHFHIGG<EGGDGHIAFGIII?CGGEEBFHCDHECHIIIGC
@8466845/1
ctgagaaagctatggttgagtgaaaaaggtgggaaatgttgactgttgta
+8466845/1
@@8DDDDDHFDFFIHFEICHAEEEGHGHG?CFEHGG>GBFCIIIIGHIGC
@8466846/1
ctgagaaagctatggttgagtgaaaaaggtgggaaatgttgactgttgta
+8466846/1
BCCAFFFFHHHHHJJHHIGGFHHJJJJJIHIJJIIJIJGHIIJIJHIIGG
@10683150/1
ttcagtatcgatagataatattgatgattataattaataactagtgccta
+10683150/1
CCCAFDFFHGHHHJJIJJJJJIGJFIJJJJIJEIIJIJJJJIJJHGIIJJ
@9848729/1
gtcttatcgatgcattgaaacgcaaactgacgtttactcttctaatgtca
+9848729/1
BBBDDDFFHFHGGJJJIGIIGIIJIJIJJJIJIIJIIIIIJJJJJJIIJJ
@8467411/1
ctgagaatcggtattcgggactgaaagacactaagattaccaagttgggc
+8467411/1
@?@FFFDDDBFADGHFCGGBFEGGGIEHHEGEIICDDGHJJFEHGGI@@B
@10850775/1
tttcaaattttcttttaaatttcatattctcataatacttttcccggttt
+10850775/1
?1=DDFFFGHHHHJJJJJCJJIJJJIJJJJJJJJJJEIJJJJJJJIIFHG
@8300311/1
ctcccgaacaagccaatcagaccaacggaacgcccggagcggctgatatc
+8300311/1
CCCFFFFFHHHHHJJJJJJJJJJJIJJJIJJIIJJJIJIHFHFDD?@CDC
@9673784/1
gtaagaactatggaggaatattacaataagccgaataaaaatgcaaaaaa
+9673784/1
@@@DDDFFHHFDFHIJJIGJIJGGHIIIHHIIEGEGHGIIJJIJJJJJJJ
@10184239/1
tacaactgtttacctgtgtatgataaataaacttttt
+10184239/1
;=;BD;DDF?FHDHG<FHDH4?BEBFDHIH<ACCB?B
@10184240/1
tacaactgtttacctgtgtatgataaataaacttttttcgggtttggaaa
+10184240/1
CC@FFFFFHGHGGJJIFFFHIHJJIJIIIJHIIJJJJEIJFEFHHIDGHI
@10185005/1
tacaagtgccgaagtacgagctattcgagcagcatgcaagagagtccaaa
+10185005/1
BC1BDFDDHHHHHIEFHIJIJJJJIIFIIJJJJIIHIJIJFIGIIJHJJI
@9325605/1
gccgttacttcctcaagcgctggtaacgctttatcgggttctgctaagtg
+9325605/1
CC@DDFFFHHHHHJJJJJJJIJJHIJIJJJJJJJJJJJJJJJJJJJJJFH
@10185335/1
tacaatagatttctgttttagaagtctcctcattaacctctggttttata
+10185335/1
CCCFFFFFFHHHHJJJJJJJJIIJHHIJJJJJJJJJJJJJJJJHIJJJJJ
@8303781/1
ctcccttttcacaatataataaatacatatcatatcatcggggcactata
+8303781/1
@@@FFFBDH?DDHIIC@AD<HIIEHHHIIIIIIGHEHHIIFGGAEHCHGG
@10686460/1
ttcatatgtagaacgaattttgtgcatacaaaaatagtaaaaagtcaaag
+10686460/1
@C@;DFFFAFHHHJIJJJJIJICDHIGFIGIIIIJJJDDHGIGIEGIIGG
@10518821/1
tggaacacgaagagggactaccacacgaaaggcagttcaccatcgcttgt
+10518821/1
@CCDFFFFHHHGGJJJJJJJJJJJJJJHJJJJJJJHIJJJJIJJJJJJJH
@9328170/1
gcctaataatagtgtattacctctaaagctatctactcgttatataatca
+9328170/1
@C@FFFFFDHHHFHAGHHJJIJJJJJJJJJJJJJGJJJIIIIIJJIJJJJ
@9328171/1
gcctaataatagtgtattacctctaaagctatctactcgttatataatca
+9328171/1
CCCFFFFFHHHHHIHIGJIGHIIJJJJJJJJIJJGIJJJHIJJJJJJJJJ
@10011755/1
gttgactgttgtagctgattaaggggtgtattctatatttcagttaaatt
+10011755/1
?:?BDDDFFFHHFGIIICHDGIIIII<C?BFHGIIIIIIIIIIIHGIGGI
@8642972/1
ctggttgtagagaccgaatgtgaggaaatagaagatgtagaagttcccaa
+8642972/1
BC@FDFFDHHHHHIIGHIJJHHIIJJJJJJJJIIIIJGEIIIIJJJIJJF
@9677847/1
gtaaggtgaggtatttgtacatgaagttgtctgcccctttcttaatcggt
+9677847/1
BB:BDFBDHHHFHIJJJGJJJJJJJJJJJIJJJJJJJIJJJJJJJJJJJJ
@10190729/1
tacaggcagtgttaacgattatacgaaagatctagaaaactacagatata
+10190729/1
@@@DFFFFHDHHHJJIJJJJJJJJIJJJJJJJJJIJJJJJJJIJJJJIIJ
@10520395/1
tggaactgtgaaactttgtgggactgctggttgcccaacttggtaatctt
+10520395/1
?@1=DBDDFFFFF?DGFBIEEBDGIDEFIIF>=GIGFIIIIFIBFEFIII
@10854965/1
tttcaatgcatcgataagacgaatggtaaagctgctaaaaaagcaggaaa
+10854965/1
@@?DFFFFHGGHGGIJJIJJIJJIIG?EHHHFBHIGGIDGGGGAGEFHII
@10854966/1
tttcaatgcatcgataagacgaatggtaaagctgctaaaaaagcaggaaa
+10854966/1
@@@DFDFDFFHHFHAHIIEHIIJJJJIHIGHJJHFIJJJIJJJIJJJIJJ
@8820336/1
cttgaggaagtaacggcagcactattgacactaagaaatcacagagcccc
+8820336/1
@C@DDFFFHHHHHGJIIJJDGGAFGICBFBHDHIGHJJGHGIEBDDGIGI
@9856299/1
gtgaaaagggagcatttatttgatgcaaagtatagaggttgtacccaaac
+9856299/1
@B@FFFFFHHFHGJJJJJJJJJJJJJJJIIFHIJJIIIGHIJJJJJJJJJ
@9856300/1
gtgaaaagggagcatttatttgatgcaaagtatagaggttgtacccaaac
+9856300/1
B@@FFFFFHHHHHJJJJIJIJJJJJJJJJJHIJJJHIJIHIJJIJJJIIH
@9161035/1
gagcaacatcaacatttaaaagtggcttccagcctcgaatggccg
+9161035/1
@@;BDFFFHHGHHJJJJIJJJJHHIJJJEGFCHHDGGFFFFG9GB
@10856250/1
tttcacaatataataaatacatatcatatcatcggggcactatataaaaa
+10856250/1
BC@?DFFFGHHHHJJJJJJJJIJJJJJIIJJJJJJJJJJJJJJJJJJIJJ
@8996893/1
gaaaattcaagatccagtgtttaaggaactatcagatgttggtccgccac
+8996893/1
@@@DBDDFFHHHFFGG@AFHHHICCHIGIIIEIEGIIBDGGGDFGHIIJI
@8645418/1
ctggtttctctatagttttgtcatacgtttttgaggcagcaaatttctca
+8645418/1
@CCFDDFDFDFFDHHFHIJGIIGIIJGHHHJJDGHJIJIGGIGHIJEEGG
@9857958/1
gtgaaacttgcggtttaccccaagcttgaggttcctgtggtggagtttgt
+9857958/1
C@CFFFFFHGHHHFHIIJJJIHIFJJJJJJJGIJJFIHHIDGG?FBFHIH
@10523359/1
tggaattccaacggtggtccacggttttggaacaaatacggccatggcca
+10523359/1
@@@DDFFFDFBDHGGGI@CFGHIJFGIIHG>FGIJJIJJJ1@FGEGGGIJ
@8999013/1
gaaaatttctaatattgcgatatttttttatcgatctggcttcaatg
+8999013/1
;1=DD?DDHDF>DHEG@FHHDGD<@FEBHGHE?CGF9F@H>BD488B
@8999232/1
gaaaatttgcaaggtttggaggagttgtactaatttgtgtaattgaagtt
+8999232/1
@@@:DDFFHHHHHJFHIIJGIJHIHHIIJJJJJJJJIGHIIJJJJJJJJI
@8999233/1
gaaaatttgcaaggtttggaggagttgtactaatttgtgtaattgaagtt
+8999233/1
BBCFFFFFHHHHHJFHIIJIHIGHHGIHHIGIGIIJIHHIJHIIIGGGIJ
@10199220/1
taccgctatcgcacttcccaccgcagctggtgccatagcggcagtctctc
+10199220/1
@@CAFFDFHHDHHJIJJIJIJIGJ@FGFHEHGGIIFIHEIDIHH>CHCDD
@10857894/1
tttcacttcattctatcggcctttcttctctttgccgtattttattttgt
+10857894/1
=@1AADDFHHHHGEGHGHIEHGJJGGIDFEEGI<DHEC?DHIIDHIJJED
@8824452/1
cttgatgtccatatttctgtcaccaattgtacagaatggttgttctgctt
+8824452/1
CCCFFFFEHHHHGJJJIGCEHIJJIIJJJJJJJJJJJJJCHHFIGGGGHI
@10363383/1
tcgaaagacttcgactttttactatttttgtatgcacaaaattcgttcta
+10363383/1
??;DBBDDHDFH;?G7FHHIGDHIIIEBFF??GFHHFHHCEGI@BFD@DB
@10363742/1
tcgaaatcaataactcgataaaaattgttcccttttgagctattgcgata
+10363742/1
@@<DAD?DDFF?DFFF;ACCA4AGFIIHIFBFGIFF<DBBG>GEC@GDFI
@10363743/1
tcgaaatcaataactcgataaaaattgttcccttttgagctattgcgata
+10363743/1
B8?DFFFFHHHHHJGIIIJJJJJJJJJJJJJJJJJJJJIIJJJJJJJJJJ
@10201669/1
tacgaactggtccaaatcgagggcgccatccacgagccaatcttccgcta
+10201669/1
@@C=DFFFHHFHHJJJGIGIIJIIJJJJIJJJJIJJJJJJJJJJIJGFA8
@9683577/1
gtaatattcctccatagttcttacatccttgtttatttccctttttgtgg
+9683577/1
@@?DFDFFHHHHHGGHHEIEHIIIIIIIIIGCHHC@GG?EGBGHII@BBG
@9683578/1
gtaatattcctccatagttcttacatccttgtttatttccctttttgtgg
+9683578/1
@BBFFFFFHGHHHJJJIIIJJJJJJJJJJJIHIJJJJJJJJJJJJJEDGG
@10365204/1
tcgaatgtcaaacagaatctagccaaacacacatagtacctctccacaaa
+10365204/1
@@@DDBDDHHHFGGG;EGHIIIIIICFHHIIIIEH@?DGEGHFGIIGGII
@10020435/1
gttgctatccttctctttgacattgcttgtggtcacttttcgcgcaaagg
+10020435/1
@@B:DDFFGHHGHIIIJJIHIIJJIJJJJHHGFGHIJJJJJIJGE:FICH
@10207113/1
tactaatttttcaataaagtacactttatttaagaacaggggagaaaagt
+10207113/1
@CCDFFFFHHHHHJJJJJJIJJJIJJJJJJJJJIJJJJJJJJJIIIIIIE
@9003469/1
gaaacatgtcagttatatattcacctttatatatgtcacattttgtggtt
+9003469/1
@@@DDDDD?DHHBFEGIIIGIIIIIIIIEHIIHIIGGIIGHGGIIGGIFF
@9003470/1
gaaacatgtcagttatatattcacctttatatatgtcacattttgtggtt
+9003470/1
CC@DDBEDADFFFHGHBHDHHIEHIIIIHHGIIIIFHIIIGEHGHFHGII
@10368055/1
tcgagtcaaaagcgaagaatatttgaaaatttctaatattgcgatatttt
+10368055/1
B@CADDFFHHHHHJIJIIJJJJIFIJIJGIIIIJJHJJIJJJFIJAHIJJ
@10368120/1
tcgagttattgatttcgaggaataatacgaacttccatagattcaaatga
+10368120/1
???B?2A=AD4<AEE?CACE:C3CF4CFDEEADEBD<<DB?@EADDD?BD
@10368471/1
tcgatacacagtcatagatccaatcctataattatccatttcctgtaatt
+10368471/1
BC@BFFFFHGHHHJJJJIJJJJJJJJJJJJJJJJJJIJJJJJJJJIJIIJ
@9872477/1
gtgaccaaagcaaagatgcaataagtgatacaagaaaatatacagactaa
+9872477/1
@@@DFFFFDFHHGIII:E>HHEHGEHIIIGGIHHIIIEFHIIHGIIDCCF
@10368579/1
tcgatagctgttcactttttggtcatgattttgaggtactcgagggcatg
+10368579/1
@@@DDDDDHDAFHBHHIIIIA@<C?EH?EHHCFHII?BB<FD??AHBHDI
@10369024/1
tcgatctctgatagtagatggtaactgttcaaattcctcttcctcacgag
+10369024/1
?1?B;BDDHDHFDHA?A<?<CFIFCBFCEEHIIIGHEHBFGGGFHIIEHE
@9336933/1
gcgaaaaccattatgttttactaatttttcaataaagtacactttattta
+9336933/1
CC@DFFFFHHHHGIIHIJIIIHIIJIGJGIGGGJIJIFGIJICGHGIHIJ
@9337019/1
gcgaaaacttggaacaaaagcaaatactagtgcccgaactatgtgccatt
+9337019/1
@7@DFFFFHHHHHJJIJJIHIJJJJJJJJJJGJJIGIJJJJIJIIJJIJJ
@9337097/1
gcgaaaagtgaccacaagcaatgtcaaagagaaggatagcaactaatttt
+9337097/1
@CCFFFFFFHHHHJJJIJJIJJJHIIJIJIIIIIJJJIIFIJJJIIIJJJ
@8485116/1
ctgatatcaccaatcaggtggtgacatcgttcgatgacaaagtgatgggc
+8485116/1
@@@ADDFFHHHGH@FGB>?FGFFHIIAHDFAGFEHDHIIIGI?FGCGGH@
@9007243/1
gaaacgtcatcatactagacttttcccattgaatccaagagattctcatg
+9007243/1
@@@ADAADDHHDFGEHGIIEHEHGBGGIJCHHDEFHIJJIGHCH>BGGII
@9340867/1
gcgaagtcctggacattcgagacataaacgaacagaggaaacctctaaca
+9340867/1
@@?DDDDD>DFDDGDGFB9F;CC@?CHCFFBAGG;DE6B@@FE>BFF@<C
@10530614/1
tggagatgtaccacaacaacctaaatcggcaaacgggcaacaaaggggtg
+10530614/1
@;;?DDFFHHHHHIIIGIIIIIIIIIIIIIIIGIIIIIIIIIIIIIIIBE
@8320872/1
ctcctccaaaccttgcaaattttcaatcatgaagcaagattttacctgaa
+8320872/1
@@<DFFFFHHHHGJJJJJIJJJJJJJJJIJJJJJIIJJJJIJIJJJJJHI
@8830140/1
cttgcatgctgctcgaatagctcgtacttcggcacttgtaacttgttcaa
+8830140/1
B@CADFFFGHHHFIGIJJIIIJJJHGIIJJJJIJJJJJGHIJJJJIJIJJ
@10373784/1
tcgcttttgactcgacaaaaatttaaacacattgcattattgatttcgag
+10373784/1
@@@1BDDFAFHHHIIJJIJJJIIJJJJJJGGIJIIIJJJJJJJIJJIJGC
@10533897/1
tggagtcccaaaacatgaccatgatgcactcggccggaccgattcagccc
+10533897/1
@@@ADDDAFHHHGGAGGHGICEHIGGCCHIGIFAEGHHIEEHH;ECHECE
@10375325/1
tcggagttttgcctgttccgtagcagacggccactggcaaagtggatagc
+10375325/1
BC@DDFDDHHGHHIJIJJJJJJJJJJJJJIIJJJJIGIIJIJDGIJJJJI
@8653877/1
ctgtaattctggtttctctatagttttgtcatacgtttttgaggcagcaa
+8653877/1
??<4ADDBADFDACCFDEGCHHHIGC>@<AFCHG?9?CBE<;??D@DHCD
@10215333/1
tagaagtttgcaacattgttgcgggacaaaggtgtatcaagaagttaacg
+10215333/1
@@@;DDDDHGHHHJJJJIEHIIJIIGIJJIIJ:B?FHIJJJJJJFGHIJJ
@9516581/1
ggatgagtgacgtcagcgcccatgatcatggttggtctattcaaaatggg
+9516581/1
@@?BDDDDDCFHHIGGIDFGGDEEGIGIGGI?GCG?FHGFDDFGHIEGJG
@9879276/1
gtgagttcattttaaatgaaaaacgtatgttgtttacttcatttgaatct
+9879276/1
?1=DDDFFHHHHHJJJJJJJJJJJJEHIIIIJIIJJIJJJIJJJJJJJJI
@9517195/1
ggatgattcattaatggacacatgtaaaattgaaattaaagcggaggtta
+9517195/1
@C7DDFFFHFGHHJJIJJJJJIJJIIJJJJJJJJJJJJIJJJJJGIIBFH
@10376327/1
tcggcagccaagaacttgctggatctcttggtcggaaaagtaacgcccga
+10376327/1
BC<BDFFFHGHHHJIIIJJIJIGGIJJJIIJDGGIDHGIJ@DCHIJHIJF
@9011194/1
gaaagaagcaagaggaaggatcgcaagcttcttccagttcaccatc
+9011194/1
@@@DBDDDHHFBB@DBH>BFGGABFBBDHGHGHIIFEDHIBFGGGI
@9346240/1
gcgaggtcataatcggaacattctgtggatctaagataaacagagctttt
+9346240/1
B@@DFF<DFHHHHIJJIIIJIJJJJIIJIGGIJJIIJJJJJIJGIIJIII
@9694280/1
gtacaacctctatactttgcatcaaataaatgctcccttttcacaatata
+9694280/1
B@@FFFFFHHHHHJJJJJJJJJJJJJJJJJJIJJJJJJJJJJJJIIIJJI
@9518719/1
ggatgtgtaatatgcgtgtccacgcaagtacctgctggaacgtttaaatt
+9518719/1
@@@DDDFDFHHFHJGIBFGHIGHIJGGIEEGGHGJJJGIIIJIJIBGI>G
@10379319/1
tcggtttttcagtttctagcgcatttgaaaaattagatgccagaatcttg
+10379319/1
?@;D=ADDH?CF:CEFEAB<:6CEGGEGBHGIIEGEGDFEIGHEGCGGGB
@9348334/1
gcgatgacgaataaagtatgtgttcaccaagagaagaaagctatacagta
+9348334/1
@7;?DDDDFHFDHE>@2AFEC?FEECHGGIIIIIGIIIIIGDGGCHGIHG
@9348335/1
gcgatgacgaataaagtatgtgttcaccaagagaagaaagctatacagta
+9348335/1
@@<;DFFFHHHHHJJJFHIIHHHIIJJIJIIJJJIJJJJJJIJJJJJGDI
@9013140/1
gaaagacttcgactttttactatttttgtatgcacaaaattcgttctaca
+9013140/1
C@CFFFFFHHHDHIJJJJJIJJJJJJJJHJJJJJJJJJJJJIJJJJJJJJ
@10870148/1
tttcgaggaataatacgaacttccatagattcaaatgaagtaaacaacat
+10870148/1
CCCFFFFFHHHHHJJJIEIJIJIJJJJJGJJIJJIEIIIIDHIIIHIJFH
@8328614/1
ctccttcacaacaacaacctggagctagacaacagcaaactgctcctcca
+8328614/1
CC@DFFFFHHHHHJJJJJJIJJJJJIJJJJJE;GGHJGGHHHIIIJJJJJ
@8835536/1
cttgctggatctcttggtcggaaaagtaacgcccgaacaagccaatc
+8835536/1
?=?DDDDDD:AFHII<9CBDHGIGCEIEC9;8@@??@:@;FC@@=F>
@8490113/1
ctgatgatcacctgtaaactcgattctaaaaggtccaagttctgtatccg
+8490113/1
=11A=DADFFDFHGIIGIICF@HIFGCHDHGIICBAHCEDFGGBGGEHII
@9172290/1
gagggcatgatgagcagccgagcccttggcttccttcggagttttgcctg
+9172290/1
@@@DFFFFHHHHHIIIJIJJJJJJJJJJJJIJJJJJIJJGIHIIJIJJJJ
@9885828/1
gtgatttcttagtgtcaatagtgctgccgttacttcctcaagcgctggta
+9885828/1
@@@DDDDDDHFAAFEHHIBFGEHIIIIIGGIGIICGIEDHIGDHGHGBBF
@9349385/1
gcgattggtcaatgttttttcttcgatgtccacgtaggttacctcgaagg
+9349385/1
;??D?DDDHHHHHIFHBBCGCDHCEHGGHHDFEHGHDFDCF@BFFG>FHB
@10222165/1
tagattctggttcaaattttgaatctgtataccatattttcggttataat
+10222165/1
BCCDFFFFHHDHHJJJJJJJJIIJJJJIIJJJJJJJJJJJJJJ?FFHEHG
@10222166/1
tagattctgtttgacattagaagagtaaacgtcagtttgcgtttcaatgc
+10222166/1
CC@FFFFFGHFHHJJJJIJJJJJIJEEHIIJHHGIGIIJJJHEGIJIJJI
@8836299/1
cttgcttcatgattgaaaatttgcaaggtttggaggagttgtactaattt
+8836299/1
?B@BDDFFHHHDDIIJIIJHIIGGIJIJGHIIIHGGGGFFHIIIGHHGGI
@9172544/1
gagggtaacaatctgccttctacatttgcgagtgacgaagagttggccac
+9172544/1
BBBFFDDFHHHHHJJJJJJJJJJIJJJJJJGJDFFGHIGEDHGGIJJJII
@9172845/1
gaggtaatacactattattaggcactagttattaattataatcatcaata
+9172845/1
??1DADDEFHDHFIIIIIJJIGIIGIJJFIIIIIIJJJIIGIIIIIIJJJ
@9016710/1
gaaagatttaaaatccaggacagtatccagaagggactgcctatgttctt
+9016710/1
BC<DDDFFHHGFHHIIJJJJIJJJJJIJJJJJJJJBHGIJJJIJJIJIJJ
@9016711/1
gaaagatttaaaatccaggacagtatccagaagggactgcctatgttctt
+9016711/1
CCCFFFFFHHHFHIJJJIJJIIIFHIIJJIJIGIJIGIIIJIIIJHIJII
@10540462/1
tggcaacatcgacagataccacaaatacctaaaccttcccactaaagtta
+10540462/1
?@711DDDHAHAFGGGGEHIGGIBGHEGIIEGHCGG<DFGIIIC>@@9BF
@10540463/1
tggcaacatcgacagataccacaaatacctaaaccttcccactaaagtta
+10540463/1
@@;ADFFDHDHHHIBEHHHIJJJJJFHJJJJJJIFHHIIJJJIJIJIFHI
@9521925/1
ggatttctcaacttgtttccgtgagttgctgaacaaatttgaaaaaacca
+9521925/1
B@BDDFFFHHHHHJIGIIIJJHIJJEHGIJJJJIJJJJJJJJJJJJJGJJ
@8332442/1
ctcgaaaactcaattggcgcacattcagcaggttttttaacagtttgaaa
+8332442/1
CCCFFFFFFHHDHGGGIJIIJJIJJJFGIJIIHIGIIJJJJJJIIJIJGJ
@8664584/1
ctgtctgagtggttgcaatctccagcagatattgtacttaaaggcttttg
+8664584/1
B@CADDFDHHHGFHIJJJJJJJJGIJIGHIJJIJGIIJJJJJJIJJJJJJ
@9888774/1
gtgcaatatttttagattctggaatgtcattagatgctgtgtggaaagtg
+9888774/1
@?@BDFDEFHHHHEEEFGEEBI@GGGFIGHIFD@HHGIEGGFDGDGIIDF
@9888953/1
gtgcaatcttcttttccggaaaatgctcgaaaactcaattggcgcacatt
+9888953/1
?@C<DEFFHHHGHJJIJIIJJJJJIIJJJJIJJIJJGEIIEGIJJJJJJJ
@8838258/1
cttggaagaatttgtcacctctccatattcctttatcaacattcacttct
+8838258/1
CCCFFFFFHHHHHJIJIJJJIJJJJJJIIGIIJJJJJIJJJJJJIJJJIJ
@9702852/1
gtacctcaaaatcatgaccaaaaagtgaacagctatcgatacacagtcat
+9702852/1
@B@DFFFFHHGHHIIHGIHIIJIJIEFHGGGIIGIJJFGIIJJJIJGGII
@10385274/1
tctaacgtctttatagaatgtcaatgttattctaaaaagaagactgctaa
+10385274/1
CCCBDDFEHHGHHIIIIIHIDHHIIIGIIIIIIIIIIIIIIIIIIIIIII
@9891621/1
gtgcatgtcccgcagatggccaccaccattctatgaaatggaacacgaag
+9891621/1
@@CADDFFGHGGGIIIIEIIIIIB?EFHGGIIIIIIIIIIIIGHHIGI:F
@9523459/1
ggcaaaactccgaaggaagccaagggctcggctgctcatcatgccctcga
+9523459/1
C@<DFFFFHHHHGJIIJJJJJIIJJGJJJJJJJJGDGGGH8=BDHICHH6
@8334031/1
ctcgaaatcaataactcgacaaaaattgttcccttttgagctattgcgat
+8334031/1
BB@DFFFFHHHHHIJJJIIHIJJJJJIJJJJJIJJJJJIIJJIGGGGIII
@8334032/1
ctcgaaatcaataactcgacaaaaattgttcccttttgagctattgcgat
+8334032/1
CCCFFFDDHFFHGJGIJGIHIJJIIJJJBDGFDFHIGIJEIGIEGHGGGH
@8334033/1
ctcgaaatcaataactcgataaaaattgttcccttttgagctattgcgat
+8334033/1
@@@ADDDDHHF?FEFEGIIGGIIIIIIIIIIGGGIIIGGIGGBHIHIBGD
@8334034/1
ctcgaaatcaataactcgataaaaattgttcccttttgagctattgcgat
+8334034/1
B@?DFFFFHHHHHJJJJJIIJJJJJJJJJJJJJJJJJJJJIJJJJJJJJJ
@8334035/1
ctcgaaatcaataactcgataaaaattgttcccttttgagctattgcgat
+8334035/1
B@BDFFFFHFHHHJJJJJHIJJJJCBEGFHIJJDIJJJJGHGDGIIGIGI
@8334036/1
ctcgaaatcaataactcgataaaaattgttcccttttgagctattgcgat
+8334036/1
BB1ADFFDHHHGHJJJJJIJIIIJJIJIIGJJJJJJJHGHHIJJJJJJJJ
@8334037/1
ctcgaaatcaataactcgataaaaattgttcccttttgagctattgcgat
+8334037/1
BBCBDFFFHHHHHJJJJJJJJJJJJJJJJJJJJJJJJJJJJJJJJJJJIJ
@8334038/1
ctcgaaatcaataactcgataaaaattgttcccttttgagctattgcgat
+8334038/1
CC?BDFFFHHHHHJJIJIJIIJJJJJJJHIIJJJJIJJIIJIGIJJIIIJ
@8334039/1
ctcgaaatcaataactcgataaaaattgttcccttttgagctattgcgat
+8334039/1
CCCFFFFFHHGHFGIJJJJHIJIIGHGHHGIGIJIJJIIDHIIIJJFG>H
@8334040/1
ctcgaaatcaataatgcaatgtgtttaaatttttgtcgagtcaaaag
+8334040/1
@@@?=DDDFFDFDDBDGFCEEECHGIIFHIIIIIIIIIBAFFEAF<;
@8334041/1
ctcgaaatcaataatgcaatgtgtttaaatttttgtcgagtcaaaagcga
+8334041/1
@@@<DADFHGFHHGGEH@HGHCFDHGIJGIIJJJGEHHBFFDHGDHGGGI
@8334042/1
ctcgaaatcaataatgcaatgtgtttaaatttttgtcgagtcaaaagcga
+8334042/1
@C@DAFFFHHFHHJJJJIJJIEHHJIJJGIJJIJJJJJGHHEIGJFHEGH
@8334043/1
ctcgaaatcaataatgcaatgtgtttaaatttttgtcgagtcaaaagcga
+8334043/1
BCCADFFFHHHHHJJJIJGIJFHJJJJIJJJJJJGJJJJJIHGGJJJIIG
@8335761/1
ctcgaactgttcctttagagttactagaggagtttttagaaattctcaaa
+8335761/1
CCCDFFFFHHHHHIJJIGFIIJJJJJIJIJGHDHIIJJIJIJJJJJJJJI
@8497839/1
ctgcaaaacataaaggagatcctgtaacacaaagttctcaacaaccagct
+8497839/1
BCC1DDFFHHHHHJJJJJJJIJJJHIJJJJJJGGGHIJIJHIJJJJJJII
@10227381/1
tagcgatctcctgcaagaactgaacgaagttgaagtccttggcgttgaag
+10227381/1
@CCDFFDFGHHGHGGIJGJIIJCHDGEBHHGHIGIIJJIJIJJIGGIG@C
@10034435/1
gttgtacccaaacttttcggggtgcaatcttcttttccggaaaatgctcg
+10034435/1
@???DDDFHGGHBFHIIGIIGGAGIHEGHEHGGAHCFGGE0@EGIIJIGH
@8338248/1
ctcgaatagctcgtacttcggcacttgtaacttgttcaaattgtccatcc
+8338248/1
@@@=:BDDHHHFHBEHHGD@DHHEGDDHGIGGHC?BGCHDDAHGACBGHH
@8338249/1
ctcgaatagctcgtacttcggcacttgtaacttgttcaaattgtccatcc
+8338249/1
CC@FFFDFDHHHAFGGBHEGIIGIIJIGHIGJJBGHIGIJIIGHGGDGGI
@10034995/1
gttgtagctgattaaggggtgtattctatatttcagttaaatttaagagg
+10034995/1
BB1ADFFFHHDHHIJGGJJ@CFHIJJJJJJJJJJJHIHGIJJJJJJJJIJ
@10229354/1
tagctttcttctcttggtgaacacatactttattcgtcatcgctccccac
+10229354/1
@;@DDBDDCDDD?BGD<<C:C?BAGIIEFAEHGHD3:C8???DHCAB@BA
@10391251/1
tctatactttgcatcaaataaatgctcccttttcacaatataataaatac
+10391251/1
@@@DDADFHHAHHGGHIHIGEIHGHIJIIJJIJHIGCHEHIGADCHIHII
@9707596/1
gtactatgtgtgtttggctagattctgtttgacattagaagagtaaacgt
+9707596/1
@@<DBDFFDHFHHIJJJJJJJJJJJJJJJJJJJJJJJJJJIJJHGHIJJF
@9708081/1
gtactcgagggcatgatgagcagccgagcccttggcttccttcggagttt
+9708081/1
CCCFFFFFHHDFGGIIG>HGHGGBFFHGIIIGHHBHAAEGDHHF>HICGE
@10711339/1
ttcctaatattttttagtgaacctctctaacgtctttatagaatgtcaat
+10711339/1
CCCFFFFFFHHHHJJIGHIJJJJJJIJJJJJIIJJJIGGIIIIJJIGFHI
@8339914/1
ctcgacaaaaatttaaacacattgcattattgatttcgaggaaataatac
+8339914/1
@:?DFFFFFHHHHJJJJJJIJJJIJIJJJJJIJJJJIIJJJGJGJJJIGI
@8339915/1
ctcgacaaaaatttaaacacattgcattattgatttcgaggaaataatac
+8339915/1
@@1ADDFFHHHHHJGIGIJJJJIFHIIIIJJJGHIIIJJIJIJJHHHJJJ
@8339916/1
ctcgacaaaaatttaaacacattgcattattgatttcgaggaaataatac
+8339916/1
@@@;DDDDHFDDDEIIJGIJIJJBGHIJJJGGGIIAFG?FFGHHHIIIHH
@8339917/1
ctcgacaaaaatttaaacacattgcattattgatttcgaggaaataatac
+8339917/1
B@@DFFFFHHHHHIJJJJJIJJIIJJIJJJJJJJIJIIHIIJJJIEIJJI
@10546356/1
tggccatctgcgggacatgcacatctcttggagccagccaatgggattgc
+10546356/1
@@@7DFFFHHHGGGHJIJIFEEGHIJJJJJIJIGIIGIJIJJJJJIIJJJ
@10546357/1
tggccatctgcgggacatgcacatctcttggagccagccaatgggattgc
+10546357/1
@@@DDDDBFFDHFI<FD?:<CFHGGIIIGFEHGEHCEGIIIGIEIHIIIG
@9527822/1
ggcaatagtaccttagtgatctcttagatcttaggaa
+9527822/1
?@@D?D?DFFAFHIIAAC<C<:CEFAC:CEGEACF4A
@9527992/1
ggcaatccttgcaggatttacccgtggagggtaacaatctgccttctaca
+9527992/1
CCCDFFFFHHHHGJJJJJJJJJJJGHJJIJIGHGIJJJJAHIJJJJJJJI
@8502385/1
ctgcaatcatctatactctcagggtcttcatccgattttatttcccgaat
+8502385/1
@@@DFFFFHHHHHJJJGHHIJJJJEHJJJEGHIGAGHIJGIJJFIIB?GH
@9180318/1
gataaatatacctgcacacacgcatttttaaatttaaaaatttattcaag
+9180318/1
@@?DDDEFFHFHHIIIGIIJIIJJJJJJGJJJIJIIJJJJJIIGGIIJIG
@9902896/1
gtggaatagccaataacatctttaagttcttctactgtggcgactttact
+9902896/1
@B;ADFFFHHHHFIIJIJIIJJJJHGFIIIIJIJJGIHHIJJIIDGHGII
@9181226/1
gataacctctctgtcggtagatttccgtgaag
+9181226/1
?@1ADDAADFFBFIB@G23<F>HBBDDCF7@D
@10547971/1
tggcgattggtcaatgttttttcttcgatgtccacgtaggttacctcgaa
+10547971/1
@@@DFDDFHHCDDGHHGIIJJIGHIJJHIGEHIGIIFFIIHIIJJJIJHG
@10233023/1
taggcactagttattaattataatcatcaatattatctatcgatactgaa
+10233023/1
?@<A;?DFFHDHHIGIEGGIIIGGB@BHGIIEHIHIHIIGIEEHIIIFHI
@8678442/1
ctgttgtctcgctccaggttgctgttgtggaggagcgggctgctgttgtt
+8678442/1
@@@DFFEFHHHHHJIGDI?FGHHIGHGGHIIIIFEGFG:A@FCGE@CH=C
@8678443/1
ctgttgtctcgctccaggttgctgttgtggaggagcgggctgctgttgtt
+8678443/1
BB@=BDDFHHHHHJJGIJFHIGGIHHJGGIIJJEIIJIJGGHGBGDHFEE
@9529881/1
ggcagacaaacagctccacaacagcaacatcaaactgttcccccacaaca
+9529881/1
CC@BDDFFHHHHFIIIIJJEIJJIJJIJJIIJJJJIIIJJJJJJJIJJIJ
@9182583/1
gataatattgatgattataattaataactagtgcctaataatagtgtatt
+9182583/1
@@@FFFFFGDFHHJIJIJJIIIJIGGJHIJFFHIGIJJJIJIIIGHJIII
@10880004/1
tttctcaagggcacacggcaacaaaaagtgataatggatacaaatttgac
+10880004/1
@CCFFEFFBHHGHJGIJJJGIJJEFGGG:BGHIJIIGIJFHGHEHHGHII
@10040434/1
gttgttgagaactttgtgttacagg
+10040434/1
@@@DFFFB?FHDHIGBGFGFE@H9:
@8345487/1
ctcgagggcatgatgagcagccgagcccttggcttccttcggagttttgc
+8345487/1
CC@FFFFFGHHHGJJJJIIJIJJIJIIJGIJJIIJGICGEEG5B5@GHEB
@10549105/1
tggctataaaaaaatcgaggacatgttaaatcagtatttagtcggaagaa
+10549105/1
CC@FFFFFHHHHHJJJIIJJIJJJJJJIJJJJJJGIJJJGJHIIJHJJIJ
@8679115/1
ctgtttacctgtgtatgataaataaacttttttcgggttt
+8679115/1
;@?DDD?D<DF:DAABGCDCEGHGIIEHEHDEGCGB@8BD
@8679116/1
ctgtttacctgtgtatgataaataaacttttttcgggtttggaaaaaatt
+8679116/1
=@84ADDFHHHDFFHHIIIIJIIJJJIJJJJJJJDGGFGGGGC@GGHIGJ
@9714784/1
gtagaatacagaagtattgtacagtatataggaataaataacaagaaaaa
+9714784/1
CBCFFFFFHHGGHJCGIJIHHJJJHIJJJJJIJIJJJJJJJJJJJJJJJJ
@10397033/1
tctcccctgttcttaaataaagtgtactttattgaaaaattagtaaaaca
+10397033/1
@@@DDDD;?AFDFHDHIBEHICCDFHIIHIHEAEEIIIIGIIEGGGIIII
@10717716/1
ttccttcggagttttgcctgttccgtagcagacggccactggcaaagtgg
+10717716/1
@C@FFFFFHDHHHJJJIJFIHIJJIHIJIJIJJJJIJFIGIJJEIJJCFG
@8848813/1
cttggctgccgaatgtttggcgtctttcttcgatcttccggttccggtgg
+8848813/1
@@=DDFFFFHA:F@ECFHEH@A?E:GH@DH@BB??DD@G0@7@;F<A54<
@10398096/1
tctcgaaagactttgactttttactatttttgtatgcacaaaattcgttc
+10398096/1
?@:BDBDDACDDHIBBFEIHIICEEHIIIII@EFHHGIIIIIIIIGGFGG
@9907911/1
gtggagggtaacaatctgccttctacatttgcgagtgacgaagagactct
+9907911/1
@@@;DDFFCFHHHJJIJIIJJIJIJJIJJJIJIHJ@EGIJJJIJIIJJJJ
@10398999/1
tctcgctccaggttgctgttgcggaggagcttgctgttgtggaggaccag
+10398999/1
<@?:DDDDHDDBBHGIBFFGEHGHDHIB?@FEHICHGIIIIFBHG?DEHG
@10884051/1
tttcttaatcggttctgcatgaatgccatctgggcccgggg
+10884051/1
?B1BDEDFHHHHDHGADHIJJJJJJJJJHIIIJJJJJFHIJ
@9536052/1
ggccaccaccattctatgaaatggaacacgaagagggactaccacacgaa
+9536052/1
@@CFDFFFHHAFHFHHIGBDEHHAHGGG@AEFGGEEGBHIHGIIIIIIII
@9913425/1
gtggcattttgacatttatgtgacataatttgcaacatttgacgtacggt
+9913425/1
BBB=DEFFHHHHGJIJJJIJIJJJJJJJJJJJJJJJJIIJJIIGDHIIJG
@8350836/1
ctcgatttggaccagttcgtatttgggagtgatgccgcgacggctcagca
+8350836/1
B@@ABDFFGHHGHGGIIGIIJHIIGJJAHEGHGGIJIGGJIGAEFFFFCE
@8351325/1
ctcgcaaatgtagaaggcagattgttaccctccacgggtaaatcctgcaa
+8351325/1
CCCFFFFFHHFHHJJJJIIJJJJJJJJJJJJJJJJJJIFHHJJIJJIJJI
@10402033/1
tctctttggactctcttgcatgctgctcgaatagctcgtacttcggcact
+10402033/1
@B?DFFFFHHHHHIGHJJJGJJJJJJJJIJJIJFJJJJIIIIIJIJJJJJ
@10886408/1
tttctttcttaacctccgctttaatttcaattttacatgtgtccatt
+10886408/1
@@@DDDDDDFDFFIAGIAE1EF9C9FFA9E@FFI<<CC9D?DDB44?
@10722621/1
ttcgagaaaaatcaagagatatgttgttgtatattg
+10722621/1
<@?DDD;DFAHB?FE@<C:CHAEEFHHHC?F@GFCG
@10404306/1
tctgatagtagatggtaactgttcaaattcctcttcctcacgaggacact
+10404306/1
@CCFFFFFFHFFDIGBEGHIIIIIGIIJJJGHJJJJJJJJJJJJJJJIJI
@8691805/1
cttaaattcaactgaaatatagaatacaccccttaatcagctacaacagt
+8691805/1
@@B4BDFFHHHGHJIJIIIIJJJJJJJJJJJJJJJJJJJJJJJJJIJJJG
@10243566/1
tataaagtgaaagtcaaatttgcaaattcggttgatttatcccccttgaa
+10243566/1
@BBDFFFDHHHHHIHIJJJJJJJJJJJJJJJHIJJJIJJJJJJJJJJJII
@8692290/1
cttaaatttaaccgaaatatagaatacaccccttaatcagctacaacagt
+8692290/1
?@1ABDFFGHGHHJEIIJGGIJJIIIJFIIIJJJIGHJIGGIJJJJJJID
@8692291/1
cttaaatttaaccgaaatatagaatacaccccttaatcagctacaacagt
+8692291/1
B@@DFFFFHHHHHJHIJJJJJJJJJJJJJJJJJJJJJJJJJJJJJJJJJH
@8692292/1
cttaaatttaactgaaatatagaatacaccccttaatcagctacaacagt
+8692292/1
:@1=ADDEHGFFFGHIJFFHIIJIJIIIJIJJJJJIJJHIJIJJIGJIIG
@8692293/1
cttaaatttaactgaaatatagaatacaccccttaatcagctacaacagt
+8692293/1
=?@DDE;BFDAFFBEHIGEGGIGIG@HGGIGHC>CBGIICDDCGHGGICB
@8692294/1
cttaaatttaactgaaatatagaatacaccccttaatcagctacaacagt
+8692294/1
@@@1DDFFHFHFFGGIJGGGJGIJJJJJJJJJJJGIIJJIIJGIICAGG?
@8692295/1
cttaaatttaactgaaatatagaatacaccccttaatcagctacaacagt
+8692295/1
BBBBDFFFHHHFHHGIJGIGJJJJJJIJJJJJJJJJJJIIIJJJJJJIIE
@8692296/1
cttaaatttaactgaaatatagaatacaccccttaatcagctacaacagt
+8692296/1
CCCFFFFFHHHHHIEHIJIIGGIJEHGHHIJJJJJJJJJIJIJJJJJJJB
@9034454/1
gaaatgttgactgttgtagctgattaaggggtgtattctgtatttcagtt
+9034454/1
B@CFFFFFGGHHHJJJFHGIIJEHIIBHGIIEEFHIJIJIJJIJIJJIII
@9035211/1
gaaattactcatagtgtcacgggaactcataacaatagattcgattatag
+9035211/1
@;BDDFFFHHHHHJEGHIFFHHHIIJJIJIIIJJJJIIGGHHJHGGIJJJ
@9190576/1
gatcgataaaaaaatatcgcaatattagaaattttcaaatattcttcgct
+9190576/1
?@?BB1DDFFHFHIEG@FEGHIEHDEFEHIIE?BDGFHGHCHIGGBHGGA
@8358879/1
ctcgcttttcaaattctcgtgacttttctcccct
+8358879/1
@@@DDDDFHFFHHDIIEII?E:ACFHI<9AFHI;
@9725878/1
gtaggttacctcgaaggattgttcgctagcgatctcctgcaagaactgaa
+9725878/1
@@??DDDDDF8A:CEEEE>FAEFEF:?EFBFIDDF<999BFDF89;C<3B
@9375842/1
gctaaacgttaaattttaaaagcctctcaaatttaactgaaatatagaat
+9375842/1
B@?DDDDFHHHHHJIJJIIJJIJJJJJJJJIGJJIJIIGIGIJJJJJIJJ
@9375843/1
gctaaacgttaaattttaaaagcctcttaaatttaaccgaaatatagaat
+9375843/1
?@=4BDDFHHHHHJJJJJJJJIIIIJJJJIHJJIJJJIEIJJJGIIIIII
@9375844/1
gctaaacgttaaattttaaaagcctcttaaatttaactgaaatatagaat
+9375844/1
BBBBDFFDDFHGHJIJJJIJJIIJEIJJJJIIJJJJJJJJJJJIJJIJJJ
@10726512/1
ttcgcttttgactcgacaaaaatttaaacacattgcattattgatttcga
+10726512/1
CCCFFFFFHHGHHJJGJJJJJJJJJJJJJJJJJJJJJJJJJJJJJJJJJI
@10245030/1
tataaccgaaaatatggtatacagattcaaaatttgaaccagaatctact
+10245030/1
B@BDFFFFHHHHHJJJJFHIJJJJIJJJHJJIJJJIJJJJIJJJJIJJIG
@8862435/1
cttgtatcacttattgcgtctttgctttggtcactttacgcgcgaaaacc
+8862435/1
=B1=DDEFHHGHHJJGHIGGIJJIJJJJGIHJJJJJJJJJIHIJHIJJHH
@10727052/1
ttcggagaatcacaaaactcatgatacttttcaaattttcttttaaattt
+10727052/1
CCCFFFFFHHHHHJJJJJJJJJJJJJJJJJJJJIJJJJJJJJJJJG:DHI
@9727715/1
gtagtccctcttcgtgttccatttcatagaatggtgg
+9727715/1
?1=DDDDDHHFHHIHEBG?H@FHIGEHBECHEGC1:E
@10890864/1
tttgaatccgtagcaggtgcaatattt
+10890864/1
8=:D7:B>FFDHDGGDD3A3CE9BHG9
@10890865/1
tttgaatccgtagcaggtgcaatatttttagattctggaatgtcatt
+10890865/1
B1=DDFFFHHHFHIHHJEHIJJJJJJJJJJJIIJJJJJFHHIIJIJJ
@10890866/1
tttgaatccgtagcaggtgcaatatttttagattctggaatgtcatt
+10890866/1
CCCADFFFHGFFHJJJG?FEHHIJJJJJJJJHJJIJJIEHGIIGGII
@8694282/1
cttaacctcataggtacaagtggaccagcttgcagttcactcatacg
+8694282/1
@B?DDFFFGHHHHIEHHIJJJJJJJJJIJIJJJJJHHJJJJIJJJJI
@9919539/1
gtggtagtccctcttcgtgttccatttcatagaatgg
+9919539/1
@@@DDDDDFFFFFIIIIFB:C?F:AFE?<F@9?G49E
@9378490/1
gctaagtggtaagtagaaggtaagccacttaagcacacatgttacataaa
+9378490/1
=@1=BDDDHFHHHFHJJJJJHHHGIJJJJJJHJJJJJJJJIGIJJJJJII
@9919818/1
gtggtatctgtcgatgttgccagaacgtaagatatcctaaactcactttt
+9919818/1
BBBDDFFFHHHGFGIJIJJIJJJJJJJGHIJJJJJJJJJJJJJJJIIJIJ
@8364254/1
ctcggctgctcatcatgccctcgag
+8364254/1
@@@DDDDDFDDBCF:?AFGHBF@F?
@8364255/1
ctcggctgctcatcatgccctcgagtacctcaaaatcatgaccaaaaagt
+8364255/1
CC@FFFFF;?FDDHIIEHIJGIGEH9??F@BBGHJG?DB@EAF3BBFHB=
@8518366/1
ctgccgttacttcctcaagcgctggtaacgctttatcgggttctgctaag
+8518366/1
@@@D?DDDDHHHHEGEHFD3CCH@FEEHHHIBHIBFECEHI;FFD@F@FH
@8519722/1
ctgccttctacatttgcgagtgacgaagagactctcagcttcaacgccaa
+8519722/1
@C@FFFDFHHHGHJJJGIBHAFHIGIIGIGHEHIIJIGICGIGIJDGIJD
@9381970/1
gctacggaacaggcaaaactccgaaggaagccaagggctcggctgctcat
+9381970/1
:@14=DDDHHHHHJJJJJIJJJJJIJJJIIJJJIJJEIGIIGGJIIEH>E
@9195518/1
gatgatatgatatgtatttattatattgtgaaaagggagcatttatttga
+9195518/1
@@@FDFFFHFFHHJGGIJJGIJJJJJJJJJIIJJJJIIIIJGJJIIJIJI
@8367620/1
ctcggtgcaacagatccgtaagctatccagctccgacgtactatgcccat
+8367620/1
@CCFABADDFFDDGAFEBFHHFBHGEGDHEGIIG?GG@78BG<8=BBC@F
@9383613/1
gctagatcggataatcctatacttgtacctattgaattgtgtacaat
+9383613/1
CCCFFFFFFGGHGJJJJIGIJJJJJHIJJJJJIJJJJJIFHIGIIJJ
@9924985/1
gtggtttttttctaaaatcaatttacatattatttttgacttgaataaat
+9924985/1
??:?ADDDHHHHFIIIGIGICHIIGIIIGHEIIIIIIIGGGHGHIIIIII
@9042295/1
gaacaagccaatcagaccaacggaacgcccggagcggctgatatcaccaa
+9042295/1
CCCFFFFFHGHHHJJJJJJJIJGIIJJJIIGIIIJIJHF>67?;?@>BC?
@10894520/1
tttgactcgacaaaaatttaaacacattgcattattgatttcgaggaaat
+10894520/1
CCCFFFFFHGHHHIIIIJJJJJJJJJJJIJJJJJJJJGIJJJJIIJGJJJ
@8698314/1
cttaagtggcttaccttctacttaccacttagcagaacccgataaagcgt
+8698314/1
@CC;DDBDHHHHFIJJJJIGIJJIJJJJJIIJJJIGJJJIIIJJJJJIJF
@8699017/1
cttaataaatattgtgccaagctaccta
+8699017/1
@@@AD?DDHBFBFCGDHH<FA=FCD?CA
@8371347/1
ctcgtacttcggcacttgtaacttgttcaaattgtccatccgatactcca
+8371347/1
@@@?BDDDFFFDFBHIIIHGGGH>E??CGFHEGB?DBFFDD<@GE:?B@8
@8371348/1
ctcgtacttcggcacttgtaacttgttcaaattgtccatccgatactcca
+8371348/1
B=?DBDDFHHHGHJJIJJJHHIJJJHHIIIJJJIGGJJJIJJJIJIJJCH
@10423666/1
tgaaaaccttgataaatggaacgaaattaaacacgctgagaaagctatgg
+10423666/1
@@74BD;DCFDA?EHIGGICHGHEHIIIIIIGGGHIIIHIGIICFHFHEG
@8523826/1
ctgcgggacatgcacatctcttggagccagccaatgggattgcccatcac
+8523826/1
CCCFFFFFHHHHHJJJIJIGIJJJJIJJJJJJJIIJJIJIJJJIJIJJJI
@10733270/1
ttcgtattatttcctcgaaatcaataatgcaatgtgtttaaatttttgtc
+10733270/1
@CCFDEFFHHHHHJJIIGIIJJJJJIIIJJJJFJHGIGIHGHIJGIJIEH
@8870180/1
cttgtggaataggttgaggctgaatctcagatggattgagctgttgagtt
+8870180/1
?@@B:DDDHDDHH@B@EDGGHIJJGECFHGCGHIFGHIIHIGGGGCEF?D
@8700442/1
cttaatcagctacaacagtcaacatttcccacctttttcactcaaccata
+8700442/1
@?@DDAEDHGDHDHGDHACFHGIIJEGCHAHF?FEHIFGGHIIIGGGIEH
@8700443/1
cttaatcagctacaacagtcaacatttcccacctttttcactcaaccata
+8700443/1
@@<DDDDDHH<AFHIGHGFHGHIDCHGGIGIIIIIIIGIIGIIGIIIIII
@9044817/1
gaacaatttgaaattttttccaaacccgaaaaaagtttatttatcataca
+9044817/1
@@CFBDDEFH?HHGIIIIIIIIIEFHCEHAHID<F?DGHIGC@FECHGIH
@9044818/1
gaacaatttgaaattttttccaaacccgaaaaaagtttatttatcataca
+9044818/1
C@CFFFFFHHHHHJJIJJJHGJIJJJJJJJJJIJIHIIIIIJJJJJIJIJ
@10252469/1
tatatcttgaagaactattattttttttttatttttcatcacagtgatgt
+10252469/1
?@=DDDDDFHFDDEGIGGH<IHIHFIGHHGCGIIGB>>FHIIHC@FGEHH
@9388469/1
gctcaattggtttatcctctactgtacaactgtttacctgtgtatgataa
+9388469/1
BB=BDEFFHHFHHIJJJJJJJIJJJJIIJIJJIJJJJJJJIJIJJJJJJJ
@8525866/1
ctgctaaacgttaaattttaaaagcctcttaaatttaa
+8525866/1
@CCDBDD?DFHBDDCFHIIIGDHB;<922AEFHC9?D?
@9738150/1
gtattattcctcgaaatcaataactcgacaaaaattgttcccttttgagc
+9738150/1
@@@?DDFFFHHHHJJJJJIIIIJJGIIGIGJJJGIJFGIJIIIJJJHHJJ
@10055121/1
gtttaatttctttcatttatcaaggttttcaaactgttaaaaaacctgct
+10055121/1
?@@D?D;DH?DHH>4AGH>EGCH?F<EHGHEHICC4EHDGIIIIGG@;DA
@9738261/1
gtattatttcctcgaaatcaataatgcaatgtgtttaaatttttgtcgag
+9738261/1
:1=4ADEFHHHHHJIJJJJIJJJJJJJIIJJHHGIJHIIJJJJJJIIJJI
@10429322/1
tgaaattccaaatttgcccagttctagaagaagttataaggttaacggta
+10429322/1
@C<FFDFEHFHHFIJHGIJIIGIIJIIIJCGIIFFGGHGHIGHIIHIIEH
@10568719/1
tggtaaagctgctaaaaaagcaggaaaagcccagaagaacgttcgacttt
+10568719/1
?@1=BDDDHHHHHIIIGDE?AHIGIIIIAH;FHIIIGIIIIIIIIHIIII
@10430221/1
tgaacacatactttattcgtcatcgctccccacgagcgtttcttt
+10430221/1
@@1BDDDDFHHDHICGIIGAFFGIIIEIHIJGIDFBE@7?FA==F
@10430739/1
tgaacagctatcgatacacagtcatagatccaatcctataattatccatt
+10430739/1
@C1ADDDFHHHHHJIIJJJJJEIJJJJJJJJJIGIJJJJJJIJJJJJJJJ
@8871820/1
cttgtgtgggaccagtctgttgtgtgggaccagtctgttgtgtgggacca
+8871820/1
@@@7ABDDAFFHHBFHGE>HFFACE>7FCCGDHFB>GC@B9B9BBGGHHE
@9389512/1
gctcatcatgccctcgagtacctcaaaatcatgaccaaaaagtgaacagc
+9389512/1
=?1=BDDDHHHHHIIIIF:CFH@HGIIIGFEGGHGIGIIIID0BDHGGDG
@10431286/1
tgaacatgtgacatagaaaatacgtaagttgctcaatgtcgtcgtttgac
+10431286/1
@@CFFFFBDHFHGGIIIJJIEHFGCH>FFGGHIGHIJIEGDHG<HICD>D
@8527670/1
ctgctacggaacaggcaaaactccgaaggaagccaagggctcggctgctc
+8527670/1
CC@FFFFFGHHHHJJJJJIJJJJJJJJJJJJJJJJIJJJJIJJJJJJGFH
@10056482/1
gtttacctgtgtatgataaataaacttttttcgggtttggaaaaaatttc
+10056482/1
@@CFFFFFGFHHFIIIJJJJIJJIHHHJJJJJJIIGIJIJEGIJJJJIJG
@10057250/1
gtttactcttctaatgtcaaacagaatctagccaaacacacatagtacct
+10057250/1
@BBDDFEEHGFHHJIIEHHIJJJJJJJJIJJJJJJJIIJJJJJJIHIJJJ
@9049958/1
gaaccgattaagaaaggggcagacaacttcatgtacaaatacctcacctt
+9049958/1
CCCFFFFFHHHHHJJJJJJJJJIJJIJJJJJJJIIJJJJJIJJJJJJJJI
@9393455/1
gctcttgacatttcgttaaagaaccacaaaatgtgacatataaaggtgaa
+9393455/1
CCCDFFDEHGHHHJIFHGIJFGHGJJJJJJJJJHIJJJJJJJJJJJFHIG
@10900254/1
tttgcatagaattagtggtttttttctaaaatcaatttacatattatttt
+10900254/1
BBBDDFFFHFHHHJJGIJHIIJJJJJJJJIIJJIGHJJJIGIJJJJJJJJ
@10256177/1
tatcacgattcataaaagtaatataaccttagatttcgaggcaaattgat
+10256177/1
=?:ADDFFHHBBHIIHJJIGIIJIGIIIIJIJGIIJJIGIIIEFHHEHHH
@9553716/1
ggcttattgtaatattcctccatagttcttacatccttgtttatttccct
+9553716/1
BC;BDFFFHFHHHJJJJJFJJJJJJJJJJJJJJIJJJJIFHHGGIJAFIA
@8875856/1
cttgtttatttccctttttgtggagaggtactatgtgtgtttggct
+8875856/1
@@<D:BD;<DF8FG9EBGF1<AF?<A@G1?FBDF99::??DG;GBB
@8875857/1
cttgtttatttccctttttgtggagaggtactatgtgtgtttggct
+8875857/1
@@@DDEFDHHHBHJDHJJJ<CFHAGCFH1?FHIIGDGCGCFHIIGG
@10437425/1
tgaaggagctggctgctgttgtctcgctccaggttgctgttgtggaggag
+10437425/1
@@@DFFFFHFHHHJIGFGFGGIIIJIIGIHFHJFHIDGGFGHDFHFHIED
@10256749/1
tatcactttttgttgccgtgtgcccttgagaaatttgctgcctcaaaaac
+10256749/1
?@:ADEFFHHHHHIIIIIIICFDIIGIGBFGGIIIIGHIIIIGIIIGIII
@10901477/1
tttgcctcgaaatctaaggttatattacttttatgaatcgtgataacatg
+10901477/1
?:=?DDDDDFF;DE@FBAFEHEBHIBCHHGGGBHBC11:?FB;?FIFCC@
@9051219/1
gaacgaagttgtggagagatttataagactacaagaagagagtggacatt
+9051219/1
CCCFFDDFHHHFHIGHFHEHHHIJIJGIIJJJGIIGIJGIJJBFGIIJII
@9051303/1
gaacgaattttgtgcatacaaaaatagtaaaaagtcgaagtctttcg
+9051303/1
CCCFFFFFHHHGFHHJIJJJJJJIJJJFHIIJJJGIEIIJGGIJIIJ
@9744310/1
gtcaaaattaaatcaatatggcgactgagaggcaaacaaatgttatttta
+9744310/1
CBCDFFFFHHHHHIJJJIJIJJJIJJJEIIJJIJJJJJJJJJFIIJJJJG
@10058357/1
gtttagcaataaagtacccaaatcacccattagagaactcttggaactcg
+10058357/1
BB@DFFFFHHHHHJHHIIJGIJGJJJJJJJIIJJIIIJIHIGGGIJGGIH
@9051645/1
gaacgacgctatcatatcaaaaactggagttccttggtgatgctgtgctc
+9051645/1
@@<DFF@DHDBDHIIIBGHIIGIIIGGGIDHIIIII>9BFGEIIE@DHEG
@10058729/1
gtttaggaaggcgaaaatatttaggag
+10058729/1
@@@DDDDDHFH?D8FHI?EEEHBCF4?
@10573600/1
tggtcccacacaacagactggtcccacacaagggcagcaaaaaggtgccc
+10573600/1
BB@DDFFFGHHHHJJIGIJJJHHIJIJJJJIHJJJJIIIJJJJJI=FGHJ
@9204381/1
gattggtgaagcagaacaaccattctgtacaattggtgacagaaatatgg
+9204381/1
?81BDDD;AFFHDGDHIGIEGCGHIIEHGG@DGHIICD>AHIIIIIGI<?
@9052469/1
gaacgatggtttttcatcgccatacataaattatgggcgaccaccagtgg
+9052469/1
CC@FFFFFHDHHHIIJJJIJJIIIJJJJJIJJJIJIIIFHGEFGIGIJGI
@9052866/1
gaacgcccggagcggctgatatcaccaatcaggtggtgacatcgttcgat
+9052866/1
@C@DDFFFHHHHGIIIFICDHIGGHIGIG@DFH=FF4@FGGGIIEEHFBD
@10440244/1
tgaatatataactgacatgtttcatatgtagaacgaattttgtgcataca
+10440244/1
???A4B4BD>DDDEB<A:A:AFEE<E<E:C9FFEDEAEEI>D?DADDDEE
@10440245/1
tgaatatataactgacatgtttcatatgtagaacgaattttgtgcataca
+10440245/1
@@7B:BDDFBFDFFEDBB:AIHCCFEEEFAHIIIFFIEIIICDAEFIIII
@9396255/1
gctgacgtcactcatcccagccctgattcgcaacatataccgagtgtggc
+9396255/1
@B@DFFFFHHHHHJJJJJIIJJJIJIJIJGIIIJIIJIIIJIJIFFHIIJ
@9744896/1
gtcaaaatttgacataatttgtggacataaaggaaagaaaaaaatgtcaa
+9744896/1
@@@DFFFFDHHHHGIGIJIIJ@GF9FGGIIJJJJIEHEIIIGHJJIIJJJ
@9396555/1
gctgagaaagctatggttgagtgaaaaaggtgggaaatgttgactgttgt
+9396555/1
@<@DFFFFHHHHHJJJEGIIJFFHIJJIIIEHIJIJJJJIHIGGIJGHIF
@9205020/1
gatttacaaaatttaaatagggaatatgaaagatttaaaatccaggacag
+9205020/1
??@ABDDFHGHGHJJJBHEHHJGIGJJIJJJJGIJIJJHIJJIIIIGIJJ
@9205121/1
gatttacccgtggagggtaacaatctgccttctacatttgcgagtgacga
+9205121/1
?@=DDDFFHHCFHIHGG1C@HGFGHIGJIJIFEGHGJIIIIIJIDGHHGI
@10741078/1
ttctatcttccggttccggtggccaccagatcgttgttaaggaacacgcg
+10741078/1
:1=44ADDHHGHHHIIIIBHIGIIFHHIEAHGGBFGGIGDFGHIDHABBE
@9398209/1
gctgcaccaagcattggtggcgattggtcaatgttttttcttcgatgtcc
+9398209/1
@CBDFFFFHHHHHJJJJGHJJJGIIJJGIJJJJIJJJJJJJJJIIJJIJJ
@9555809/1
gggaaaagtattatgagaatatgaaatttaaaagaaaatttgaaaagtat
+9555809/1
@@@DDFFFADHHDHHGIIIGIIGIJJJJJJJJJJIJJJJJJJJJJEHGHI
@9555810/1
gggaaaagtattatgagaatatgaaatttaaaagaaaatttgaaaagtat
+9555810/1
@B@DFFFFCFHHHJIIJJIJJJJJJJJJJJJIJJIJJIJJJJJJJJJFGI
@10259678/1
tatcgatgcattgaaacgcaaactgacgtttactcttctaatgtcaaaca
+10259678/1
=?1ADDFFGHGHHJJJEGIIJJJIIGJIIIJIIJJJJJJIIIIHIGEHIJ
@9398996/1
gctgcctcaaaaacgtatgacaaaactatagacaaaccagaattacagga
+9398996/1
=@1:BDDDFFHGHJIHIGEIIIHIIJIJJIIGGIJJJJJGIJJIIGHIEB
@10260536/1
tatcgtttaacttttccagcatttctcttgctgctaattgtttcgccatc
+10260536/1
@@?:BDDFFHFHHJJBGHGGGGIJGIIJJGIGIIIJJJJJGIJIIIJHGD
@10905562/1
tttggagcttatatctacagatgtcgttcttagtgagagccagatcg
+10905562/1
?:=DBDDEHHHHHJIGIIJIIDHHHGIGIHIJIFFGGIGIIIJIGGG
@10064326/1
gtttatttccctttttgtggagaggtactatgtgtgtttggctagattct
+10064326/1
?=?DDBDD:BFDHIIIAA;B:A<CD2?FEDGGFFE>DHIDEGI>B@?FDH
@9207897/1
gattttgaggtactcgagggcatgatgagcagccgagcccttggcttcct
+9207897/1
C@CFFFFFHHDFHIJIIIJIGGIJIIIIIGICGGGGEHGIIEGIIGIIIJ
@9945228/1
gttaaattttaaaagcctcttaaatttaaccgaaatatagaatacacccc
+9945228/1
===ADDFFHHHHGJIIIJJIJIJIJJJJJIJJIJJJJJIIJJJJJJJJJJ
@8537519/1
ctgcttctacacaatctgcaatgcttttatcagggatactatgctgtgta
+8537519/1
@@<1BDDDHFHFHIIIIIGIIIIIIIIIIIIIIIIIIIIIIIIIIIFHHI
@9057435/1
gaactgtgaaactttgtgggactgctggttgcccaacttggtaatcttag
+9057435/1
@?@?DEBDFHHHHIIIIIFIIIIIIGIIIIIIIIIGIIIIGGCGIHGIIE
@10263560/1
tatgaatcgtgataacatgcataaaatataataaaaatttatagtttttt
+10263560/1
???DDDFFHFDFFGH?CCE@EEFHII9CCFHDHHIIIIIIDHGHCGHIII
@10263658/1
tatgaatgtggcataggttctgtcaaaactgttgcgactagcacaacaaa
+10263658/1
BB1ADEFFFHGGHJJJJGHIIJHHIJJJIJJIJIIJJIJJJJJJJJIJIJ
@8392615/1
ctcgttatataatcatcattcaaacattgaagccagatcgataaaaaaat
+8392615/1
?:?DDDDDHHHHHJJIJIIJJJJJJJJJJJJJJJJJJJJJJIJJJJIJJJ
@8392616/1
ctcgttatataatcatcattcaaacattgaagccagatcgataaaaaaat
+8392616/1
@@<DDFFFGBHHHJJIGGIIJJJIJJIIJGGEHIJIGIEHGGGHIJJJIJ
@8392617/1
ctcgttatataatcatcattcaaacattgaagccagatcgataaaaaaat
+8392617/1
BBCDDDFFHHHGHJJJJJJJJJJIIJIJIJIGIHIIIIIJIJGIJJJIJJ
@9946795/1
gttaactttagtgggaaggtttaggtatttgtggtatctgtcgatgttgc
+9946795/1
@@@FFFDFHBF<DEGEGFF3CHGHG9CFEHAHHG?FHIHEHGGGIG;F@G
@10582832/1
tgtaattctggtttgtctatagttttgtcatacgtttttgaggcagcaaa
+10582832/1
BC@DFFFFGFHCFHGFEGHHIIGIJJGGHIIJJJHGIJJGFGJJIJIFHI
@8539398/1
ctgctttgagcaaccagtaccagttgcttccactccggctactcttactc
+8539398/1
@@@DDFFFHDDHGIJHIGGIIHGEGHIEEHICGIIIDEGEHEGGIIEHGH
@10584578/1
tgtagaacgaattttgtgcatacaaaaatagtaaaaagtcaaagtctttc
+10584578/1
;<:=ABDDFFFDF@FF@;FHCHEFEHIFFFI?EDGFBGDFFF>BFCDFBF
@10266327/1
tatggaggaatattacaataagccgaataaaaatgcaaaaaactataaat
+10266327/1
;8?B7;D?FFHFHIAGBGHIECH@EHIAGHIIIIGH@????D<G@DHHGG
@10448728/1
tgacattctataaagacgttagagaggttcactaaaaaatattaggaatc
+10448728/1
CC@FFFFFHFFFHJEGGGAGGHDE@DHGGH?E?BGIIGEHGHIIDEIGGI
@10588293/1
tgtcaaacagaatctagccaaacacacatagtacctctccacaaaaaggg
+10588293/1
CC@FFFFFHFDHHJJJIIIGIJGEGHIJIIIGHHJJJJJJJJJJJJJJIJ
@8397190/1
ctctaaagctatctactcgttatataatcatcattcaaacattgaagcca
+8397190/1
B@CDFFFFHHHHHJJJJJJIJJJJJJJJJJJIJJJJJJJJJJJIJJIJJJ
@8397191/1
ctctaaagctatctactcgttatataatcatcattcaaacattgaagcca
+8397191/1
CCCFFFFFHHHHGJIJJJJFGIIJJJJIIIIJJJJJIIHIIIJIJJIJJJ
@10449801/1
tgaccccaagcttgaggttgttgttgtggagg
+10449801/1
??11??DDDBBBFIDFG2<A@?CGIE:CGIIF
@9564181/1
gggacatgcacatctcttggagccagccaatgggattgcccatcactttg
+9564181/1
@@71BDDDFFFFFIFIIIIIIIIIIFIFIIIIIIIIIIIIIIIIIIICGE
@8397993/1
ctctaacgtctttatagaatgtcaatgttattctaaaaagaagactgcta
+8397993/1
BCCDDFFFHHGHHIJJJJIJJFHJIJJJJIJJJJJJJJJJJJJIIIJJIJ
@10750408/1
ttcttacatccttgtttatttccctttttgtggagaggta
+10750408/1
=??1ADDDAFFFFFFBDFEHI9:<?HGHEFAFC@?BGE:?
@9565099/1
gggactaccacacgaaaggcagttcaccatcgcttgtcatgtgttgaaat
+9565099/1
@@BFFFFFHHHHHJIJJJGGIIGHIJJJJIJJJJIJAGGCHIIJIJJJJJ
@9565186/1
gggactgctggttgcccaacttggtaatcttagtgtctttcagtcccgaa
+9565186/1
@@@DDFFFHHGHHIBHIFHIJJJJEHHIGIJJJIIIIHJJJJIIJIJIIG
@10268606/1
tatgtatttattatattgtgaaaagggagcatttatttgatgcaaagtat
+10268606/1
?;?:=BDEH?DHDGIDHEAC@EGGGGBGAHCGHIDHIIEIIHGHHIIDFG
@10913380/1
tttgtacatgaagttgtctgcccctttcttaatcggttctgcatgaatgc
+10913380/1
;?=1BDDDFHDHHGFBGHIIIIGIIIIGIIIGIIIIGHIIIIIIGHIGHH
@10913381/1
tttgtacatgaagttgtctgcccctttcttaatcggttctgcatgaatgc
+10913381/1
=1:BBDFFGHHHHJIHIJJJJJJJJJJIJJJIJIJJHIJJJJIJHJIJJJ
@10751287/1
ttcttcaactggtgtaactttactttcttcgtgttttacttcaagcttca
+10751287/1
:@<4ADDFHFFDDCFFHIGEIGIIICFGFHGHFDFHGEDEHIIGDCED@?
@9410707/1
gcttcatgattgaaaatttgcaaggtttggaggagttgtactaatttgtg
+9410707/1
B@BDFFFFDHHHHJJJJJJJJJJJJHHJJJHIIEHHGIIIIJJJJJJJHI
@10594147/1
tgtctcgctccaggttgttgttgtggaggagcagtttgctgttgtctagc
+10594147/1
@@@;DDEDHGHDFG<CG@FGIIIFEGHHG?BGGGHGIIGGIGHIGGGD@A
@10269143/1
tatgtgttcaccaagagaagaaagctatacagtagtcaaatttgtatcca
+10269143/1
@@@ADFFFHHBHHJJJIIJEHGIJJJJJIIJJGGGCGEHIEGHH?DHIGD
@9763353/1
gtcacttttcgcgcaaaggtaaaatcgttctagacatactttatgctctt
+9763353/1
@@@DDDDDFFFFFA:GG;F1?EGIB?D?G@DBFFEFEFFFFIEF>DFEEI
@9763354/1
gtcacttttcgcgcaaaggtaaaatcgttctagacatactttatgctctt
+9763354/1
@@@DFFFFHHHGHIIJJEI9EGFIGIIFHIIJIIEHJEIGIJIJIJJIII
@9763355/1
gtcacttttcgcgcaaaggtaaaatcgttctagacatactttatgctctt
+9763355/1
CCCFFFFFHHGHHJIJJJJFFHIJJJGGIJJGEHIIJIJJJJJJJJIJJJ
@8401837/1
ctctactgtacaactgtttacctgtgtatgataaataaacttttttcggg
+8401837/1
@@@DADDDAADFFIBEFGHIIGGI<E<FFHB>HGGHIIGCBFHGGEFBGG
@8889234/1
ctttacgcgcgaaaaccattatgttttactaatttttca
+8889234/1
?@@DDDB<<A?:DGB@F3BFG>DD9@FADGI>AFIIGC<
@8889235/1
ctttacgcgcgaaaaccattatgttttactaatttttcaataaagtacac
+8889235/1
?@=DBDDFGHGDHJJJJJGJJFGDGFEHEHGIJJJJJJGEHIGHI@FEGH
@10074613/1
gtttgaatgatgattatataacgagtagatagctttagaggtaatacact
+10074613/1
@@BFFFFFHHHHHJJJJJJJJJJHIGGIIJIJIIJJJJJIJFHGIJJJJI
@8402292/1
ctctagacatttcgttaaagaaccacaaaatgtgacatatataaaggtga
+8402292/1
??<?DBDDAHHD?DC?<FDFII;:C<CFHIFH?9:DCGBA@BDD@FD:9B
@9961553/1
gttatataatcatcattcaaacattgaagccagatcgataaaaaaatatc
+9961553/1
@@@BDADFBHHHFIBFIEGHIHHIGIDHAGHIHGAGEHIIIIIHIGDFIB
@9961955/1
gttatattacttttatgaatcgtga
+9961955/1
;:?D1:AD>D<CDI<<CDF:A@AE;
@10916951/1
tttgtcgagtcaaaagcgaagaatatttgaaaatttctaatattgcgata
+10916951/1
@@BFDDFFHHHHHJJJIIJJJJJJJJJJIIIJIIIJJJIJJJJJJJJJJI
@10075027/1
gtttgacattcgaaaagtaaacgtcagtttgcgtttcaatgcatcgataa
+10075027/1
=11AADEFFHHHHIEIGFIHIJIFBFGFGGHJJHGIEGIIGHIJJIJFJD
@9414957/1
gctttaggaaacggtttatgagcaacatcaacatttaaaagtggcttcca
+9414957/1
BBBDDFFFHHHHHJGGIIJJIJJJJIIIIJJJJJJJJJIJIFHIGIJGIG
@9575987/1
gggcactatataaaaaattacattcagtatcgatagataatattgatgat
+9575987/1
@@@FBDFFHGGHHJJJJJJGIIIGHIIHIIJIIECHCGHIIIDFDGGHGE
@9963439/1
gttatgaaccggcaataactttccttgttgtccagaaacgtcatcatact
+9963439/1
CBCFFFFFHHHHGIJIIJJJJJIJGJIIIEGGIIJJIJJJHIGEEFFGGG
@9415209/1
gctttatcgggttctgctaagtggtaagtagaaggtaagccacttaagca
+9415209/1
=?B4=BDFHHHDHIJJJJJIIHHIFEGHDGIIJJJDFGGGJGIIJJHIJJ
@9415210/1
gctttatcgggttctgctaagtggtaagtagaaggtaagccacttaagca
+9415210/1
B@BFFFFFHHHHGJJIIJJJJHHIFHHIIIJJJJJDDGHGJIIJJJIJJJ
@10457281/1
tgagaattcatttttaacacagttcttactttaacacattgtgttaaaca
+10457281/1
1:1=;D?BDD>DDIBBE4ACEDFE:AEF2ADFEE>EDEIFFDFDDBDIII
@9067987/1
gaagaatatttgaaaatttctaatattgcgatatttttttatcgatctgg
+9067987/1
@@C?DFFFHHHHHJJIJJJIJIJJJJJIJJIJGHIJJJJJJJGIGJJJJE
@9416043/1
gctttcttctcttggtgaacacatactttattcgtcatcgctccccacga
+9416043/1
=81ADDFFHHHHGIIEHIIIIIIIIIIIIIIIIIEGHIIIIIIIIIIIIF
@10756713/1
ttgaaacgcaaactgacgtttactcttctaatgtcaaacagaatctagcc
+10756713/1
@@@<DFDDD<DFDEGHGBGIGIIIIIIHIIDGFFHGIIIHIIIIEHIIII
@9416408/1
gctttggtcactttacgcgcgaaaaccattatgttttactaatttttcaa
+9416408/1
=@1ADDF?DHFHGJEHIJIJIGFGHIIGJIJJJHIJJJIIJJFIGIIJJG
@10458851/1
tgagattcagcctcaacctattccacaagacccccagccccaacaaggag
+10458851/1
C@@FFFFFFGGGDGGFIIEFHIIJEHHIFGHCFCGGIICDGG7BB9CHBB
@9416797/1
gcttttcaaattctcgtgacttttctcccc
+9416797/1
=?===DDDFFFFFIIIFB::?FHI:A?FGI
@9416798/1
gcttttcaaattctcgtgacttttctcccctgtttgttcttaaataaagt
+9416798/1
=??4=DDFHHHHHIJJHGBDHGIJGGGJJJGCEHJ<DGEHHFIIJJIJGD
@10274754/1
tattcctttatcaacattcacttctttaccggcatagcctaatctgggag
+10274754/1
BCCFFFFFHHHGHJIJJJJJJJJJJJIJJJJFJJIIIJJJIJIJJJJGII
@10599706/1
tgtggtagtccctcttcgtgttccatttcatagaatggtggtggccatct
+10599706/1
BCCDFEEFHHHHHIIJJJIGIJGJIJJGCHHJGGIIJJ9CF?DHDGCHBE
@10758282/1
ttgaaattaaagcggaggttaagaaagaaagtgtgcacgatgcatttgtt
+10758282/1
=:=7::DDH>8F<@E@GHAEF@<FH@DGHD3?4::B?<8@B;D>8BCGIC
@9770464/1
gtcagtttgcgtttcaatgcatcgataagacgaatggtaaagctgctaaa
+9770464/1
@@CFFFFFGHHFFHJGJJJJEIJIGIJJJJJIJIJIEHFHGII3BGGHGI
@10920404/1
tttgtttaaagggattggacgcaattaccgtattgccaagtgtaccgcag
+10920404/1
=@@DBBDBFDBDB;BGIEHGHBEHEDBCFH:B??FFDH@GFFIII>DHGI
@8406566/1
ctctcagcttcaacgccaaggacttcaactttgttcagttcttgcaggag
+8406566/1
=B@4=DDFHHHHHIEGIJJJJJJJJJJJJJJJJJJJJJJJJJJJJJIIJJ
@10758378/1
ttgaaattccgcgaaattggcactggcaagtcaaagaagctagccaagag
+10758378/1
@@<?DFFFHFDHFIJJJIJIIJJJIGIJEGHIJIJIJIJIIIJGGHIJEH
@10758379/1
ttgaaattccgcgaaattggcactggcaagtcaaagaagctagccaagag
+10758379/1
BC@DFFFFHHHHHJJJJJJJJJJJJIJJGJHIJJIJJJJJJJJJJJJJIJ
@8894311/1
ctttatagaatgtcaatgttattctaaaaagaagactgctaaacgttaaa
+8894311/1
=@@DBDDD<F?DDFFH@EBIIGIIJJIIIJGGIJIIJIJJIJJJJB?DDB
@8407347/1
ctctcatttggaaatggcgatctggcagacttattaaaacatacttctgt
+8407347/1
=::4ADDFHHHHHJJJJIJIJJJJJJJJHIJIJJJJIJJJJJJJJJJJJI
@10601668/1
tgttaaagtaagaactgtgttaaaaatgaattctcaaacggcgttaaacc
+10601668/1
4:1442=A2CF:<FEBBBBBDHHHIHEFHIFHEHIADHCFHGBHIIIIIH
@9773864/1
gtcatcgctccccacgagcgtttctttagtctgtatattttcttgtatca
+9773864/1
@??DFFFFHHHHHGIIIIIJIIIJJJJHGHJJJIJI>GIJIJIJJIGIJH
@10078729/1
gtttgatttcgccagttccgacattttttctgattccgaaaatgttctta
+10078729/1
?1=BDDDDHHHFHIIIIIIIIIBGHHIIIEHHHGGIIIGGIICHHGEHIF
@9424465/1
ggaaaagcccagaagaacgttcgactttcacttcattctatcggcctttc
+9424465/1
??7ADDDD>:ADDEDDBBFFDFFEAEA>DDBBD?DEIB:DEIIDA@DCB>
@9424466/1
ggaaaagcccagaagaacgttcgactttcacttcattctatcggcctttc
+9424466/1
CCCAFFFFHHHHHJIIJJIHIIJJIJJJJIIJJJJJJJJIJJJJJJJJIJ
@10602562/1
tgttaatcgtgaccgcttggaagaatttgtcacctctccatattccttta
+10602562/1
@??DDEBDDCFDFIAF<AAE<CGHIJJFHCBAG@GIIIJJJJJIGIJJIF
@9425233/1
ggaaaagtaacgcccgaacaagccaatcagaccaacggaacgcccggagc
+9425233/1
<?@DFFEADD8?FGD@DHEE@EEBDCFAFHEHGGGIGHGEHA8@AB<?6>
@9969350/1
gttcaaattgtccatccgatactccatctctaaaaaagataattctttgg
+9969350/1
@BBFFFFFHHHHHJJJJJIJIJJJJJJJGIIIGIJJJJIJJIIJJJJJJI
@10925023/1
ttttaaactgttaaaaaacctgctgaatgtgcgccaattgagttttcgag
+10925023/1
?@@:=ADDFHDHDEDGGGHIGEHGCHEEH9EGHJJGIDHCDD0?FHHIEB
@10761842/1
ttgacattagaagagtaaacgtcagtttgcgtttcaatgcatcgata
+10761842/1
@@@7DDEFFHHHHIEAFFGIGABDFFHHEIEFGIEGGGGGGGEHIII
@9777626/1
gtcatttataccgttaaccttataacttcttctagaactgggcaaatttg
+9777626/1
@@@DADDDFDFF?CF:EAH<FEDEICHIEHICEI@FGEIIIEFFFIIIIB
@9223849/1
gcaaccagcagtcccacaaagtttcacagttccacaaaacgctgaaaaat
+9223849/1
@@@FDFFDHHFHHIIJJJJJJCFHFFHGEEFHEHGIGIIJJJJGIIHIII
@10926442/1
ttttaaatttaaaaatgcgtgtgtgcaggtatatttatcacatcattcgt
+10926442/1
?@?DADDDHHBDAFHIB>@GAHDEHGCDCBFFHGIIIIIEGIIIEGIII?
@8897342/1
ctttattcgtcatcgctccccacgagcgttt
+8897342/1
11:A4=A?CDBFDF9D;EGIB9@@D:0:0?@
@8897343/1
ctttattcgtcatcgctccccacgagcgtttctttagtctgtatattttc
+8897343/1
?@=BDDDDHCDFDDHIGHGIIGIJI@<@FBGE@GIF??DCC8C@CHHIJ;
@9974710/1
gttcactaaaaaatattaggaatccactacaaggttttcaatagggcatt
+9974710/1
B@CDDFFFHGGHHIGIIEGIJIJJIJICGHGIGDHHJJJJGIGIEIIGHG
@8727300/1
cttagtgtctttcagtcccgaataccgattctcagccgagctgcccagtt
+8727300/1
:B14A=DDHFHHHIHFHIIGGIJIIJIGIIGGIIIJJJBGIIJIJJGGCG
@9976332/1
gttcaggtaaaatcttgcttcatgattgaaaatttgcaaggtttggagga
+9976332/1
??1AADDADHHFFEGH>@FGHGIGHHIFGHIIGIIIIIFIG?DHGGBFHB
@9976333/1
gttcaggtaaaatcttgcttcatgattgaaaatttgcaaggtttggagga
+9976333/1
@BBFFFFFHHHHHJJJJJJJIJJJJJJJJJJJJJJJIJJJJFHIJJIIJG
@9976474/1
gttcaggttgctacaaatttcagcaacataaaaatactgaggctgatctt
+9976474/1
BBBDFFFDHHHHGJJJJJJJIJJJIGIJJJJJIJIIJIGGIIIIIHIJGI
@10082393/1
gtttggcgtctttcttcgatcttccggttccggtggccaccagatcgttg
+10082393/1
@@@FFFFFHHGHHBDHBGCFGIIGIEGFHIIDGDGGGIGGIEHGIIDEIE
@10082455/1
gtttggctagattctgtttgacattagaagagtaaacgtcagtttgcgtt
+10082455/1
@@@DFFFDFFFHHBGHFII@FHIJJIJGGIIJIGGHHGFFBC0?DFHGGI
@8413085/1
ctctgattaggaaaatcgaatttgtctgaagattttaaatggccttcctt
+8413085/1
=BB4A:ADFHHGHJIJIIIJIHEGFHBCHHEGHIIIGIIJJJJIJJJJHJ
@10764643/1
ttgagctattgcgatattttttcggaaaaaagtgagtttaggatatctta
+10764643/1
@=8DDFFFHHHHHJJGJJJJJJJIIJJJJJJJHGHGGIGIJJJIJJJJIG
@9226691/1
gcaagaactgaacgaagttgaagtccttggcgttgaagctgagagtctgc
+9226691/1
CCCFFFFFHHHHFIIEHIIHHIIEHIIIICHGJIIEFHHIGH@FGHHIIG
@10281737/1
tcaaaatcatgaccaaaaagtgaacagctatcgatacacagtcat
+10281737/1
@@CFFFFBDACBHHHGGGIDHIIIIIIEGFGGCGHIGIGBFGGII
@9227256/1
gcaagactcccgtcagcgtcctccaggagttgctgagccgtcgcggcatc
+9227256/1
CC@FFFFFHHHFHI1CDEEGHGGGGGICHDDDAFH9GHJJ@FGH;E889@
@9786001/1
gtccacttgtacctatgaggttaagaaatcctgaacctggaaaagcaggt
+9786001/1
CCCFFFFFHDHHHJIJJJIJJJJJJIJJJJIICHHIJIIJJJJJJJJIJ?
@10282700/1
tcaaactacaggcagtgttaacgattatacgaaagatctagaaaactaca
+10282700/1
CC@FFFFFHHHHHJJFHEJIJJJIJJJJIJJJJIIIHIIIJJJJJJJJJJ
@9436624/1
ggaaataatacgaacttcaattacacaaattagtacaactcctccaaacc
+9436624/1
C@@FFFFFHHHHHJJJJJJIJJJJJJJJJJJJIGIJJJIJJJJIJJJJJI
@9228013/1
gcaagatccgagatgtggtacacgacgaatgatgtgataaatatacctgc
+9228013/1
@@<DDDEDHFGFHIAFEGEHHGGIIIIIFHG?GHICHIEGIHGIIIBGII
@10472202/1
tgatgtgataaatatacctgcacacacgcatttttaaatttaaaaattta
+10472202/1
@@1ADADBFBHHHIEHJJGEGIGIJGIFEGIJJJJJIIGHIJIJJIIJJG
@9230785/1
gcaagtgcgaatatctgtagtcgaagtgttgttgttgggtgactccagaa
+9230785/1
@C?DDDDFHHHHHIIIIHIIIIII?G?EDFEGHFHHFGE?@DBGGHIIC8
@10285339/1
tcaacatttaaaagtggcttccagcctcgaatggccgattgataaaatcc
+10285339/1
CCC?DFFFHHHHHJEHIIJJIJDGGIGIGHJGGIIHG@FGCGIGIIJGDH
@10475348/1
tgcaaagtatagaggttgtacccaaacttttcggggg
+10475348/1
@@@FFFFDDFBHAEGFFEFFGEHIIHEBEBHDA@DG0
@9589468/1
ggggtgtattctatatttcagttaaatttaagaggcttttaaaatttaac
+9589468/1
?@@B4@?DFHDFDGHGIIAEHDFHHIIIIIICFGGGIIIIIIIIGIIIIG
@9443071/1
ggaacacgaagagggactaccacacgaaaggcagttcaccatcgcttgtc
+9443071/1
@<@DFFDAFFA<DGGIEHIIIIIEHGIBAFGGGIGGG@GGE@FHICHG=C
@10932618/1
ttttaatttaaaaatgcgtgtgtgcaggtatatttatcacatcattcgtc
+10932618/1
4:=442=:=CFDDFBDGF3@CBEFHIFEGGFFF9<FFEIIEBGEABGE??
@8904885/1
ctttcgagacatattcttcggagaatcacaaaactcatgatacttttcaa
+8904885/1
?@1BBDDDDFFFFGIBEHFBHEGEHGGGGHIIIIGHGGIIGIGIIIIIGI
@8732357/1
cttatcactatgatgttgatttggtaccagataccccgaaaaagttttta
+8732357/1
@@@FFFFFHGHHGJJACDDDHGHGGFHIIJJJIH<GF@GGIDHG??DHII
@9590754/1
gggtaacaatctgccttctacatttgcgagtgacgaagagttggccacta
+9590754/1
BCCDFFFFHFFHHJJHJJJJJJJJJIJJJJFHIJIJIIGGBFGGIJIIJI
@8568118/1
ctggagcgagacaacagcaagctgctcctccacaacaacaacctcaagct
+8568118/1
??@D7;?:@D<DHGGHIIBGA9C<FH@GGHCADECCFHEHFHCHEAFHGE
@9234221/1
gcaatcttcttttccggaaaatgctcgaaaactcaattggcgcacattca
+9234221/1
CCCFFFFFHHHHHJJJJIJJJJJJIJJJIJJJJJJIJJIIJJJJJJJJJJ
@8426163/1
ctctttgacattgcttgtggtcacttttcgcgcaaaggtaaaatcgttct
+8426163/1
BB@DDEFDHFHHFGIII@FHGHIIJJJJIJIIIIGIJJBDHDGGDBBGGH
@9235241/1
gcaatgtcaaagagaaggatagcaactaattttacaagctatactttgca
+9235241/1
@@@?DFDFFBDFB?AF@HFHHHIJIJHIGGICGIEHIIIIHGIJJGIJII
@8427852/1
ctgaaaaattccgtcggcaagaagttggccgatttgcagactctcagctt
+8427852/1
CCCDFFFFHHHHHIJIIIIIJJJJIJJIJJJHJJJJJJJJJIJJJJJJIG
@10291006/1
tcacaagcaggatcaactcaacagctcaatccatctgagattcagcctca
+10291006/1
@C@DFFFFHHHHHJJJJJJJJIIJJIJJJJJJJJJJJJJJJJJJJJJJJJ
@10776965/1
ttgctctactctcaagaaatggcctccatgccgagcaagactcccgtcag
+10776965/1
@C@DFFFFHHHDHGGGGGIIGIJJJJIIJJJJJIGBHHJIIIJJJIHIIG
@10616400/1
ttaacaagtaatttgttgagtgatggtcctatggcaattccatataatct
+10616400/1
CC@FFFFFCFHHHJJJIJJJIHHJJIFFHIIGHFIJEIGIJJIJIJIJIE
@9452209/1
ggaagaatttgtcacctctccatattcctttatcaacattcacttcttta
+9452209/1
@@?DFFFFHHFHHJJJIJHEIIIIJJJJJJJGIJJGIIIJIIIIJIJJJI
@9084911/1
gaagtaacggcagcactattgacactaagaaatcacagagccccgggccc
+9084911/1
?@?;ADDDHHHHF1A:39ABABFFHGII@FHIDBGGECGBFIEH?ABAGH
@8575477/1
ctggatctcttggtcggaaaagtaacgcccgaacaagccaatcagaccaa
+8575477/1
CCCFFFFFHHHHHHHIJGIJJJHHIJJJJJJJEIJIIIGIHJJJJJJJJG
@8435656/1
ctgaaatatagaatacaccccttaatcagctacaacagtcaacatttccc
+8435656/1
BBBFFFFFHHHGHIJJJJJJJJJJJJJJIJJJJJIJJJGGGIJJJIJJJJ
@10294706/1
tcaccttacaaaataaaatacggcaaagagaagaaaggccgatagaatga
+10294706/1
?@<ABBDBHHFHHGGIGEIGIGIIIGAHAFHIEGGII@FGGAEEHGEHII
@10294880/1
tcacctttatatgtcacattttgtggttctttaacgaaatgtcaagagca
+10294880/1
@@CFFFFFGHDHFFHHGIJJJJJFGGFGIIJIIIJGIIIIEIJGGIGCDE
@9458625/1
ggaaggagcgcaactttcttccagttcacaatcagattcacaagcaggat
+9458625/1
CCCFFFFFHHHHHJGIJIJJJJJJIJIJJIJJJJIIJJIIIIIJJJJIFH
@9087038/1
gaagtgaataatgtgattaagtaaaagaacgatggtttttcatcgccata
+9087038/1
@7;DBDDEFFF>FAEFHIIIIHIIIIIIIIIEGHGCGHHIIIII<GHIII
@9460026/1
ggaaggtttaggtatttgtggtatctgtcgatgttgccagaacgta
+9460026/1
@@<DDF=BFFDHDEBHIDCFHEHIIIFHGHBFHGHGIIIFIGHIIH
@9239557/1
gcacacttttacttcagctacttgaaccgtacgtcaaatgtcgcaaatta
+9239557/1
?@@4ADEDHHHHGJIIJJJJIIJIHIIJJHGHHDDGHIHIFIHGEGDHIJ
@9239558/1
gcacacttttacttcagctacttgaaccgtacgtcaaatgtcgcaaatta
+9239558/1
BC@FFFFFHHHHHJJJJJJJJJJJJJJJJJIJIGHIJJJJHIIJIJIJJJ
@8579624/1
ctggattttaaatctttcatattccctatttaaattttgtaaatccacat
+8579624/1
B@?DDFFFHHHHHJJJJIIJJJJJJJJJJJJJJJJJJJJJJJJJJJJJJJ
@9461843/1
ggaagttcgtattattcctcgaaatcaataactcgacaaaaattgttccc
+9461843/1
@@7DDDDFFDHHHIIIIIAFGGIIIIIIIIIIGIIIIIIIIIIIIIIIII
@8580459/1
ctggcaacatcgacagataccacaaatacctaaaccttcccactaaagtt
+8580459/1
BC1BDFFFHHHHGJJJJJJJJJJJJJJIJJJJIJJJJJJJJJJJIIIJGI
@9088333/1
gaagttgtctgcccctttcttaatcgg
+9088333/1
@@?ADDDDHHDDHGIGEIG?FFHIG1C
@8913638/1
ctttgacattgcttgtggtcacttttcgcgcaaagggaaaa
+8913638/1
:?@44ABDHHBDFGDCFH@HHIIIIGGAHA@0DH3B1?DFH
@8913639/1
ctttgacattgcttgtggtcacttttcgcgcaaaggtaaaatcg
+8913639/1
B@=BDDFFHHHGHJIGIJGIJJIJJJJJJI>@GH;D0?DGI>86
@8913640/1
ctttgacattgcttgtggtcacttttcgcgcaaaggtaaaatcgttctag
+8913640/1
BBCFFFFFHHHHDIJHIJHIJJJJJJJJJJJJIJIJHIJJIJJJHIJIJJ
@8913641/1
ctttgacattgcttgtggtcacttttcgcgcaaaggtaaaatcgttctag
+8913641/1
CCCFFEDFHHHHGIGDFIBIIJJJJJJJJJJJIIJFBFHIJJIJHJIIJJ
@9241409/1
gcaccaggcattggtggcgattggtcaatgttttttcttcgatgtccacg
+9241409/1
@@@FFFFFGHFGHICFHIG6@FGG:EEHGCFFHHGICHIC9BBB8BCCGF
@8914890/1
ctttgacttgccagtgccaatttcgcggaatttcaacacatgacaagcga
+8914890/1
4=?442ADHAFH<BCFFH@FHIIIEGGH0@?FH4<D<BB@<DBA=F9;;5
@10943840/1
ttttatttttacaagatacagtcgc
+10943840/1
:??D4:DDHFB<?<ED<<C<?CBA@
@8743839/1
cttcaactttgttcagttcttgcaggagatcgctagcgaacaatccttcg
+8743839/1
@<@D@DBBFD?DFGIGEB<3ABHB>?FFGGC?AHI8>GHI8FGDHHIIIG
@9246625/1
gcactatataaaaaattacattcagtatcgatagataatattgatgatta
+9246625/1
CCCBFFFFHHHHHJJJJJJJJJIJJIJJJJGIIJJJJJJJJJIJJJJJJJ
@9246626/1
gcactatataaaaaattacattcagtatcgatagataatattgatgatta
+9246626/1
CCCFFFFFHHHHHJJJJJHJJJJJJIJJJJJJJJJJJJIIJJJIIIJJJJ
@9246627/1
gcactatataaaaaattacattcagtatcgatagataatattgatgatta
+9246627/1
CCCFFFFFHHHHHJJJJJJJJJIIGFHIEIIIIJJJJFIIEIJJFIIIII
@9246828/1
gcactattgacactaagaaatcacagagccccgggcccagatggcattca
+9246828/1
@@@?DDEFDHHHHFGHEIIJGIHIICHEHDFH??DGGG@BBCDGHCEDEH
@8921312/1
ctttgctttggtcactttacgcgcgaaaaccattatgttttactaatttt
+8921312/1
=@@4=DDFHHHFHIJJIJJJJJJJJIJJJJJJJJJJJJJJJJJJJGJJJJ
@10302441/1
tcagtcccgaataccgattctcagccgagctgcccagtttagtggccaac
+10302441/1
?@?1=DDDFFFFAEF8E@F@FG?CFFDBEBF?FFI@BFFIFEFFIIIIII
@9602228/1
ggtaaagctgctaaaaaagcaggaaaagcccagaagaacgttcgactttc
+9602228/1
=@1=BDFFHHHHHJJBHIIJJJJJJJJIJJJJJJJJJJJIIJJJJJJJJJ
@10302948/1
tcagtttgcgtttcaatgcatcgataagacgaatggtaaagctgctaaaa
+10302948/1
@C@DDFFFGHHHHJJJIJIJJJJIJJJJJIJIIJJJDGIJJJIIJJJJJJ
@10304581/1
tcatcatctattatatagttcttttgggccatgaagttatcgaacctatc
+10304581/1
@@<BBDADFFFFFEEFII<FHIIIIIIIIIIIIIIIFFEFIIGIIIIIII
@10304700/1
tcatcattcaaacattgaagccagatcgataaaaaaatatcgcaatatta
+10304700/1
BCCDFFFFHHHHHJJJJJJJJJJJJJIIJJIJJJJJJJIHGIJJJJJJJI
@10103511/1
gttttgtggaactgtgaaactttgtgggactgctggttgcccaacttggt
+10103511/1
CCCFFFFFHHHHHJIJJJJJJJJIJJJJJJJIJJJFIIJJJJJJJJJJJG
@10947858/1
ttttcccggtttgttctgaaacaaacatcactgtgatgaaaaataaaaaa
+10947858/1
?@@B?DDDH0@DBBFHG@EH<?EFBE?FG>DGGBG?FFGGFHI@HHIIIG
@8747415/1
cttcaatgtttgaatgatgattatataacgagtagatagctttagaggta
+8747415/1
CCCFFFFFDHHFHJJIIIIJIIJJJJJJJIJJCEGHJJIJJJJIJIJJ?F
@8747525/1
cttcaattacacaaattagtacaactcctccaaaccttgcaaattttcaa
+8747525/1
@@@DFFFFHHHHHJJJJIJIHJIJJJJJJIJJJJJJJJFJIIIIIIJIIG
@8926549/1
ctttgtcatcgaacgatgtcaccacctgattggtgatatcagccgctccg
+8926549/1
=?@4ADDDHHGFFJJJJIJIGGGIJIJGDGHJG?BBFIIGIIIIGIEHII
@10794454/1
ttggtttatcctctactgtacaactgtttacctgtgtatgataaataaac
+10794454/1
@CCFDDFEFHHHGJIIGGFJIIJJJJJIIIGHIJHIGJIGHIJJIJJII<
@8748174/1
cttcacaaaatctacttcaagtgggcagaagttttttccataagccagtc
+8748174/1
@CCBDFFFHHHHHJJJJJJJJHHIJJHJJIHFHIJJJJJIIJBBDFHIHI
@9096265/1
gaatatttgaaaatttctaatatttcgatatttttttatcgatctggctt
+9096265/1
@@@DDDDDHFHDHDHH<FCIEIGGHGGGCCGIIIIGIIEGGEFHIIICHG
@9096619/1
gaatcacaaaactcatgatacttttcaaattttcttttaaatttcatatt
+9096619/1
?@@=ADDFHHHGHGIGIIIIGIIHIIGIIIIHHFHIIIIIIIIHEIEIIG
@10308510/1
tccaaaccttgcaaattttcaatcatgaagcaagattttacctgaacaat
+10308510/1
@@@DFADDBDHHHGIFEHIAHGGIIFH@FCCHECFGHIHIIGHIIIIIII
@10308511/1
tccaaaccttgcaaattttcaatcatgaagcaagattttacctgaacaat
+10308511/1
@CCDDDDDHHA?FBFFHIIIICDFHDHIIBHGI>BCFHGHIGHHDGGFHH
@10308512/1
tccaaaccttgcaaattttcaatcatgaagcaagattttacctgaacaat
+10308512/1
@CCFFFFFHHHHHJJJJJJJJJJJJJJJJJIJJJIJJJIJJJJJEIJJIJ
@8748415/1
cttcacaatgtttctttaacctttcaatttttataatattcacttcgcaa
+8748415/1
B@BDFFFFHHHGHJJJJJJJIJJJJJHIJJJJJJJJJJJJJJJIJJIJIH
@10106826/1
gtttttcctcatcgctagataaagcaaatttttgttgctgaccaatctgc
+10106826/1
?:=DDDDDDBFDFGEFFEE9EHI99EFIDGIIIBFIBFBEEEE<FAFDFF
@10953964/1
ttttgaatagaccaaccatgatcatgggcgctgacgtcactcatcccagc
+10953964/1
@C<DFDEFHDFDFGGJJIABHHIIJJIJGIJFIGGI;FHIGGIJJGIIGI
@8932879/1
cttttaccagactaactcctatatggtcagaggacaaaactaatgatggt
+8932879/1
BB:BDFFFHHHHHJJIHIJJJJJJJJJHIJJIIJJJJDHHIIGJJIIIID
@9098525/1
gaatgaagtgaaagtcgaacgttcttctgggcttttcctgcttttttagc
+9098525/1
B@@DFFFFHHHHHJGIIIJJJIJJJJJJJJJJJJJIJJJJJJJJJJJJGJ
@8935560/1
cttttatgaatcgtgataacatgcataaaatataataaaaatttatagtt
+8935560/1
@@?DDDFFCCCFDEFGGHIFIHHGIGEGIJGIIJIIJJJJJJJJJJII?D
@10314969/1
tccaagtttgtgctgggcaaatcaatcaatttgcctcgaaatctaaggtt
+10314969/1
@B@=DFFFHHHHHIJJIIIIHIJJIIJJIIJJJIIIJJJJJHIJJJIJIJ
@10110197/1
gttttttaacagtttgaaaaccttgataaatgaaagaaattaaacacgct
+10110197/1
@@@BD=?DFDHDACB<@CEHIGGG?D?FFG<FHIIGGIIBHIIIEEFHFB
@10110198/1
gttttttaacagtttgaaaaccttgataaatggaacgaaattaaacacgc
+10110198/1
?B@DDDDDHDHHHIJDFHIJGIJJJIJJJJJJJJIJJJIJJJJJJIEIJG
@10315474/1
tccaatcctataattatccatttcctgtaattctggtttctctatagttt
+10315474/1
@@@=D?BDBBFHFDC<CG@CEEEHHICEH<CCHIIHAEFGIII>GHHCGF
@10315475/1
tccaatcctataattatccatttcctgtaattctggtttgtctatagttt
+10315475/1
CCCFFFDDBDFHDII@FHIBIIIIIIICHGHGIIG<FHIEHIGIEDCCBF
@8937093/1
cttttcagatgttttaatgcacatttagctgcggtacacttggcaatacg
+8937093/1
@@@ADB?BFHFFDHIEBF<EE?FHEHGACGFIGGHIIIGEGIEHE@GHHG
@10110718/1
gttttttcaaatttgttcagcaactcacggaaacaagttgagaaatcctt
+10110718/1
=:=ADDD;DHHDHI@:E?FFDHHDHHGGGHBEHGDHGDHCGHGII<FHGI
@10111230/1
gttttttcttcgatgtccacgtaggttacctcgaaggattgttcgctagc
+10111230/1
=?==ADDDDHHGHIGDHIGIIHGII@GIJJJJIJJIIIIIFIIFGIIJII
@10111231/1
gttttttcttcgatgtccacgtaggttacctcgaaggattgttcgctagc
+10111231/1
??@DDDDDFF?;?G>CDG:CEAFHI>GHIIGGGBHGG2DF@BEBFGGHGE
@8938078/1
cttttccggaaaatgctcgaaaactcaattg
+8938078/1
@@@DBDDD<8CDDEAC:C?:AC?BGIBFIB3
@8938079/1
cttttccggaaaatgctcgaaaactcaattggcgcacattcagcaggttt
+8938079/1
BB@FADDFHHHHHGIJIJJJIJJJJJJIIJJJJJIIJJJJJJJJJJI@GI
@10634072/1
ttacgatttatctagagcaactccgacgg
+10634072/1
:?:BDDD3:<CD<F@AE<EEEAF<C8@8D
@10634450/1
ttacgcttttcccttaatttacctagttctatattcaatttcgataaaat
+10634450/1
@CCADFFFHHHHHIJHIIJJJJGIHIIIEIGIIIIIIGIIIG@CGIIJJJ
@10957093/1
ttttgagctattgcgatattttttcggaaaaaag
+10957093/1
@@@DDFADDA?FHGGHGHIHHIJIJIJJCHIJJG
@9101889/1
gaattagatgctggtgcagctataccttcatctgttaacttcgtagctcc
+9101889/1
@@@DFDDFGHHDHJCFEEEEHEGGGEHHIIGIIIJJFIGIIHEFHBFHGI
@9257231/1
gcagctgcaaaaactaatagataggttcgataacttcatggcccaaa
+9257231/1
CCCDFFFFGHHHHJJJJJJIJJJIJIJJJJJJJCDII<?CGHHIDHJ
@10801812/1
ttgtggaactgtgaaactttgtgggactgctggttgcccaacttggtaat
+10801812/1
?@@4ADDFGHHHDGGGFEHIGFGIIIJJJJJIIHGIIJJIIJIGIGBGHG
@9259404/1
gcaggatttacccgtggagggtaacaatctgccttctacatttgcgagtg
+9259404/1
@@<DFFFFGGFFBGC@D@FHE8C@FEHAFHGHGIIIIIIIIIIGIIDH7C
@8945503/1
ctttttagaataacattgacattctataaagacgttagagaggttcacta
+8945503/1
@CCDDFB?DHDFFD@?E@ICGHGIJIECGGHCFHHBGIGDHEHDBF<FBH
@8946215/1
ctttttcactcaaccatagctttctcagcgtgt
+8946215/1
11==BD;DHD4CFEHBB<:3CEHGDHCCCC111
@8946216/1
ctttttcactcaaccatagctttctcagcgtgttt
+8946216/1
=?@=BDD?CFDFHEIIGHCEEHIFFHEGGEE?1?F
@8946217/1
ctttttcactcaaccatagctttctcagcgtgtttaatttctttcattta
+8946217/1
CCCFFFFFHHHHHJJJIIJIJJJJJJJJJJGHEHIGGIJJIIIJIHGIIC
@9617358/1
ggtcccacacaacagactggtcccacacaacagactggtcccacacaagg
+9617358/1
??1ADEFFHHHHHJGGIFIIHIJJJJJJJJJJJGIIJIFHIJJIJJJIIC
@9263261/1
gcagtcttctttttagaataacattgacattctataaagacgttagagag
+9263261/1
@@@ADDEFFDHHHJ???FAEHFHHG<FHBFHIEGGFHJJGIJHGGGHIEG
@8948791/1
ctttttgttgccgtgtgcccttgagaaatttgctgcctgaaaaacgtatg
+8948791/1
CCCFFFFDHHHHHFGCGHHIGIIHGHIJIJJHHIIJJI3?GIIJIIFHGH
@10642419/1
ttaggcactagttattaattataatcatcaatattatctatcgatactga
+10642419/1
@@@DFFFFHFHCDEHIJIJIJIJDHEHJHEHIHIEFIJIGJIIGGGG>GE
@8949234/1
cttttttagagatggagtatcggatggacaatttgaacaag
+8949234/1
@@@DDDDDDFHDDGIEF<CFHIIABEH;?9B9BG49D9?B0
@9108092/1
gacaaaaatttaaacacattgcattattgatttcgaggaaataatacgaa
+9108092/1
CCCFFFFFHHHHGJJJJJJJJIJJJJJJJIJJJIJHIJJJJJIJJJIJJI
@9109006/1
gacaaacagctccacaacagcaacatcaaactgttcccccacaacagact
+9109006/1
@;8B?3BACD<ADGFDGFGIFC>GFD>DFGDEG<FEDGEFFEIIEFBAF3
@9621326/1
ggtgaatatataactgacatgtttcatatgtagaacgaattttgtgcata
+9621326/1
@@;BDFFDHGHFHGIHIJGIIJJGGIJJGIFGIIJIHI@GGGGG?DGHJJ
@9109870/1
gacaaagagggttgttcccagttccatttcctgccgagattcgttcg
+9109870/1
CCCDFFFFHHHDFIGIIJJJJHIIJJJJJJIJJIIIJHIIIIJJJJJ
@10645993/1
ttagtctgtatattttcttgtatcacttattgcgtctttgctttggtcac
+10645993/1
@@@FFFFFF?FFHIIIIGH:CHIIEHIIHIIIIIHIIII>HHCGDEBE?F
@9267535/1
gcatatcttatcatgtttcttgtctgtccttctgtcatttttctattaat
+9267535/1
B@@ADDDFHFHHHJJIJJJJJJIJJJJJJJJJJJJJJJJJJJJJIJJJJJ
@10968465/1
ttttgtcatacgtttttgaggcagcaaatttctcaagggcacacggcaac
+10968465/1
@CCFFDFFHGHHHIJJJJIJIIJJHIJIJJJJJJJJIJJIIJJJJIIIJJ
@10807787/1
tttaaaatttaacgtttagcagtcttctttttagaataacattgacattc
+10807787/1
@@?DDFFDHFHHHIIIIIEIEEEGIIIGHIIIIIIIIIIIIIIIIIIIII
@9112556/1
gacaacgatatgtcaaacgacgacattgagcaacttacgtattttctatg
+9112556/1
@@CFFFFFHGHHHJJJJJIIIJJJJJJJJGGIJJJJJIIFGIJJIIIJJJ
@9112883/1
gacaacttcatgtacaaatacctcaccttacaaaataaaatacggcaaag
+9112883/1
??84BDDDDDEDDIIIIIIIIIIIIIIIIIIIIIIIIIIIIIIDIIIIII
@9112884/1
gacaacttcatgtacaaatacctcaccttacaaaataaaatacggcaaag
+9112884/1
@@@:BDFFHHHHHJJJJJJJIJJJJJJJJJIJJJJIIJJJJJJIGJJJJJ
@9272891/1
gcattttgacatttatgtgacataatttgcaacatttgacgtacggttca
+9272891/1
=@@4ADDFHGHHFIJJJCHJHHIJJJIGIJJJJIJJJJJHJDHIGJBGHI
@9273047/1
gcatttttaaatttaaaaatttattcaagtcaaaaataatatgtaaattg
+9273047/1
:;8DDDFDDDHHHIIIIIGGIIIIHIIIIGEGHIIIIGGIIIIBFHIIII
@10973497/1
tttttagaataacattgacattctataaagacgttagagagg
+10973497/1
@??BADBDHHAD<FE<:CACIA<CAF>FC?FA1:CDCD@D;D
@10973498/1
tttttagaataacattgacattctataaagacgttagagaggttcactaa
+10973498/1
?=?:ADBD<FFFBBCGCE?ACHEHIIFECHIIIIIIIFDEGIBFD>GGFE
@9116981/1
gacagaaggacagacaagaaacatgataagatatgctgcaacctctacta
+9116981/1
@@@FFFFFGHHHHFHIIEGIGHIJIIIJIIJIJIJJJJJJJIJIJJJIJI
@8766094/1
cttcattctatcggcctttcttctctttgccgtattttattttgtaaggt
+8766094/1
@@CDDFFFHHGFHI>HIJJJIJIJJIIEIIJIIIIIJJIIJJJIJIIGJB
@9274777/1
gccaaacattcggcagccaagaacttgctggatctcttggtcggaaaagt
+9274777/1
@@@ADEFFHGDHGGHE<FGHDGGIIGIIIIGGGIIIIIGGDFGHDGHIIE
@10975564/1
tttttatcgagttattgatttcgaggaataatacgaacttccatagattc
+10975564/1
:BB44BDEHFHHHJIJJJIJJJIJJIJJJJIJJJIJIJJJJJJJJJIIJJ
@10975565/1
tttttatcgagttattgatttcgaggaataatacgaacttccatagattc
+10975565/1
CCCFFFFFHBHDHHIJEFGIIGIIJJIEHGJIJJJJJJJJJJJJJIHIJJ
@10127801/1
taaacacgctgagaaagctatggttgagtgaaaaaggtgggaaatgttga
+10127801/1
CCCBFFFFHHHHHJJJJJJIIJJHHIIIFGIJJJIJJEHJJJJIJJHHJI
@9633002/1
ggttgagtgaaaaaggtgggaaatgttgactgttgtagctgattaagggg
+9633002/1
?1?BDD?DFADFDIIE2CFBB<FEB<?9BGFECDD1:CAF>F<@FDBD>?
@9633003/1
ggttgagtgaaaaaggtgggaaatgttgactgttgtagctgattaagggg
+9633003/1
@@@BDDDDFBHHGIIIIGIJIJJJIIIIFGGIGGIHGGIJJIJJIIEHIE
@9633004/1
ggttgagtgaaaaaggtgggaaatgttgactgttgtagctgattaagggg
+9633004/1
@@CADED2AFFHHIEHFAHICHECHAGE?FEGDAGHGHIJJIIGGIGJIJ
@9633005/1
ggttgagtgaaaaaggtgggaaatgttgactgttgtagctgattaagggg
+9633005/1
B@@ADAEEDAFHHJJJIJJIIJJJIII>CFHFFH@DEGIJEDEHCFAHIJ
@9633930/1
ggttgctgttgtggaggagcgggctgctgttgtttcgctccagg
+9633930/1
@@CADDFFHHGFHIBGIDHCHIIBGHBAD9D<9CE=B<B=A=@C
@10978866/1
tttttcactcaaccatagctttctcagcgtgttt
+10978866/1
CCCFFFFFHHHHHJJIIJJJJJJJJJJJJGG8CG
@10979237/1
tttttccattatctagtgcgctagaccatgatcggaaatttatgttacta
+10979237/1
:?1=ADDDFFFFDHHGEHEGGIIDGGIJIIJFJIJFGHIGIGIIIJIJJI
@10979633/1
tttttcggaaaaaagtgagtttaggatatcttacgttctggcaacatcga
+10979633/1
:=1=ABDFFHHHHJJFHIIHHIJJJJJJJJIJIJIJIIJJJJJJIJJIJJ
@9280236/1
gccaactcttcgtcactcgcaaatgtagaaggcag
+9280236/1
?<=D;?:DCDDBDBED4<3?<FEB4E@9EED83:6
@10132756/1
taaagatgcgaataatagagaaattaccatccaacggtattttgaaacag
+10132756/1
@;8BDDFFHHDDAHIGGFHIIIIIIIIIEGGIIGIIG0?BDDBHGGADEG
@10654073/1
ttatgttttactaatttttcaataaagtacactttatttaagaacaaaca
+10654073/1
@@@DDDDDH?FDFIGHIII?CIGGIIGAEHHIIII@HIIGGHIIIIIGII
@9281285/1
gccaaggctaccagatgatggttatggagaaattaaaccacctagatcac
+9281285/1
@@CFDBDFHFFHHIIFGICHEHCHIIIIIIFE@HHHHHIIHGDHEGDHII
@10654788/1
ttattaggcactagttattaattataatcatcaatattatctatcgatac
+10654788/1
CCCFFFFFHHHHHJGIIJJJJIJJJIJJJJJJJIJJJJJJIIIJJJIJII
@10134184/1
taaagcgttaccagcgcttgaggaagtaacggcagcac
+10134184/1
@@@?DDDDHHGFHGGGIDBBBFHIIIBFE<BDEBE1B>
@9282831/1
gccaatcagaccaacggaacgcccggagcggct
+9282831/1
@@@FBDDEDFDFDFHIEEEEGEEGGBHAHIIG@
@9282832/1
gccaatcagaccaacggaacgcccggagcggctgatatcaccaa
+9282832/1
?@@DDDDDFFBDFBCF::<CGDEE@@@?DF:FAE97@777?E3?
@10983432/1
tttttggtcatgattttgaggtactcgagggcatgatgagcagccgagcc
+10983432/1
@B@BDDFDFHHHHIJJJJJJJFGHIJJJJJJJJJJJJJJJJJJJJJJJJJ
@9283200/1
gccaatgggattgcccatcactttgtcatcgaacgatgtcaccacctgat
+9283200/1
@B1ADFFFHHHHGJJJJIJIJJJJJJJJJJJJJJJJJJJJIJJJJJJICH
@10822686/1
tttaatttcaattttacatgtgtccattaatgaatcatccatcgtattac
+10822686/1
???DDDDDD<DADII<EDE9?3A3A4AF@EEEIIFCFBEEIDIDDDDEDD
@10983866/1
tttttgtatcacttattgcgtctttgctttggtcactttacgcgcgaaaa
+10983866/1
?@8BB@DDFFHDHI@EFHEGIGHHFD<?EGDB?C?GHGI>C;DF:0@@:A
@8776935/1
cttccttcaaggttttggaattctaacttctaaaaggataccaaagataa
+8776935/1
@@1BDDDDFHHH<FHIEGDECHGHHIIIIHGIIIIIIIEHHHIEHEHIII
@8777162/1
cttccttctacatttgcgagtgacgaagagactctcagcttcaacgccaa
+8777162/1
:::44AD4?=AF<CGGFE88<<B@E18?F3?FG>B>DA>FEAGADFFFF6
@8777163/1
cttccttctacatttgcgagtgacgaagagactctcagcttcaacgccaa
+8777163/1
@@;ADEFFHHHHHJJJJJGICFGGIIIJJJJJJJJJIJJJIIJJJIGHIJ
@10985031/1
tttttgttggtaatcgttaaatatccgaatcagttgtttaatttggtctg
+10985031/1
?=?DD?BD?D<AF<CF<EAGHB>EHHEBFFFFIFFFDFF@GFIIEFDEFF
@9284551/1
gccaatttcgcggaatttcaacacatgacaagcgatggtgaactgccttt
+9284551/1
CCCFFFFFHHHHHHIIJJGIIIIIIIJJIHIHFIJIJJBGHGIJJJJIJI
@9286092/1
gccacatcttgtgagccgccattctcttggctagcttctttgacttgcca
+9286092/1
?@<DDDDDDDFCCG<@FFGHFABE?@?DBBF@??:D<B<B@4FCAC>@BD
@9286093/1
gccacatcttgtgagccgccattctcttggctagcttctttgacttgcca
+9286093/1
@@@?D>DDFHDH??FGCHGGHIIGGIGGI>DG@GCCDB@FG49DBHGEIG
@9286094/1
gccacatcttgtgagccgccattctcttggctagcttctttgacttgcca
+9286094/1
@@@BDFFFHHHHHIJJJIIJJJJJJJJJIIJIIJIJIIGIJIGHIGGGIA
@9286095/1
gccacatcttgtgagccgccattctcttggctagcttctttgacttgcca
+9286095/1
CC@FFFFFHHHHHJJJJJJJJJJJJJIIIIIIJJIIJIIJJIGJIIGHH<
@9286865/1
gccaccggaaccggaagatcgaagaaagacgccaaacattcggcagccaa
+9286865/1
@1;BDFFFFFHHHIHIIIGIGGIIIIIIIIIIGIIIIIIIIIAGHFD?BC
@10987239/1
ttttttcttcgatgtccacgtaggttacctcgaaggattgttcgctagcg
+10987239/1
:@14=DDFHGHHHJIIJJJJGIJJJJJJJJIJJJJIIIJJJIIJJJIJJJ
@9288405/1
gccacttttaaatgttgatgttgctcataaaccgtttcctaaagctatac
+9288405/1
???1ABBDFHHFAEA?DGIHGIGEEFEHG@HAG@EHGICEGGGG<DGGGI
@10141099/1
taaatgctcccttttcacaatataataaatacatatcatatcatcggggc
+10141099/1
CCCFFFFFHHHHHJJJJJIJJJJJJJJJJJJJJJJJJIJJJJJJJJJGIJ
@9290170/1
gccagatcgataaaaaaatatcgcaatattagaaattttcaaatattctt
+9290170/1
@C@FFFFFHHHHHJJJJJJJJDHIIJJJJJJJJJIJJJJJJJIJIJIJIJ
@10145762/1
taacaagaaaccttcgattgccgcggtggtaggttccatggacgcccatc
+10145762/1
B?@FFFFFHHHHHJJJIIJJJJJJJJ:FGGGIJGGIGIJJJJJJIJJHHH
@10147031/1
taacaatctgccttctacatttgcgagtgacgaagagttggccactaaac
+10147031/1
B@<DFFDFHHHHFIJJJJJJJJJJJJICGEHDIJJHGHIIJGIJIJJGGI
