# Supplementary material for: Identification and comparison of key RNA interference machinery from western corn rootworm, fall armyworm, and southern green stink bug
Source: PLoS One. 2018 Sep 5;13(9):e0203160. doi: 10.1371/journal.pone.0203160 (PMC6124762; doi:10.1371/journal.pone.0203160)
Supplement: S2 File — (TGZ) [file pone.0203160.s012.tgz › data/fastq/wcrw/1_Early-egg_EE_Rep3_aligned.fq]

@7156985/1
tcaaaagcgaagaatatttgaaaatttctaatattgcgatatttttttat
+7156985/1
@@@DD>D?CFH>FFHGIIGGCGGGHBGI<GGGAFGIIGIIIIIIIIIIII
@7157071/1
tcaaaagggaacaatttttgtcgagttattgatttcgaggaataatacga
+7157071/1
CCCFFFFFHHHHHJJJJJJJHIJIJIJJJJJJJJJJJGJJJJJJJJJJJI
@5627686/1
gccctattgaaaaccttgtagtggattcctaatattttttagtgaacctc
+5627686/1
@;?DDDD?F8FBBEEH>CHEHA>BHGE<CCHHGAGHIIIII90::BBFCG
@5627687/1
gccctattgaaaaccttgtagtggattcctaatattttttagtgaacctc
+5627687/1
@@CFFFFFGGHGHGIEEHGDHHGGCHIJIGHIFCGDGIIIGGFGEFHHHG
@5627688/1
gccctattgaaaaccttgtagtggattcctaatattttttagtgaacctc
+5627688/1
CCCFFFFFFDFHHIIGIIFHIHHIHHIIIIJIIJJGJJJJJJIJIIHIJJ
@5627689/1
gccctattgaaaaccttgtagtggattcctaatattttttagtgaacctc
+5627689/1
CCCFFFFFHHHHHIJJJIIJJEHJGJJJJJJJJIIJJJJJJJFHJJJJJJ
@5627690/1
gccctattgaaaaccttgtagtggattcctaatattttttagtgaacctc
+5627690/1
CCCFFFFFHHHHHJJJJJHIJFHJHIJJJJJJJJJJJJJJJJHJJJJJJI
@5627691/1
gccctattgaaaaccttgtagtggattcctaatattttttagtgaacctc
+5627691/1
CCCFFFFFHHHHHJJJJJIJJHIJHIJJJJJJJIJJJJJJJJIJJJJJJJ
@5627692/1
gccctattgaaaaccttgtagtggattcctaatattttttagtgaacctc
+5627692/1
CCCFFFFFHHHHHJJJJJJJJHIJHIJJIJJJJJJJJJJJJJHIIJJJJJ
@7157495/1
tcaaaatagaaataacgcattgtggagcgatgaggagaaagtacagagtc
+7157495/1
CCCFFFFFHGHGGJJJJJJJJJHHIHIJJIIJJJJIJJJIJHHIJJJJHI
@3076181/1
cgaataaagtatgtgttcaccaagagaagaaagctatacagtagtcaaat
+3076181/1
CCBFFFFFHFHHHGHHJHJIJJJJJJJJJJJJJIJJJJJJJIJIIHJJIJ
@3076274/1
cgaataaattatgtgttcaccaagagaagaaagctatacagtagtcaaat
+3076274/1
CC@FFFFFHHHHHHIGIJJJJJJJIJJJJJJJJJJJJJJJJIIJIJJIJJ
@7158859/1
tcaaaatttgacataatttgtggacataaaggaaagaaaaaaatgtcaaa
+7158859/1
CCCFFFFFHHHHHIJJJJJIIHJJJIJJJJJJJJJJJJJIJJJJIIIJJJ
@3077573/1
cgaataccgattctcagccgagctgcccagtttagaggccaactcttcgt
+3077573/1
CC@FFFFFHHFHHIIJIJJIIIIJHIIIIJGIJJJFIIJIIIJIGIJJJ@
@1037439/1
atcatttgtttgtatttcttcaactggtgtaactttactttcttcgtgtt
+1037439/1
CCCFFFFFHHHHHIJJJJJJJJJJJJJHHJIJJJJJJJJJJIJJJJIIGI
@5119358/1
gaaaaatgtcaataagacttctcctcaaacactgtccaatttatgcctaa
+5119358/1
CCCFFFFFHHHHHJJGJIJJJIJGJJJJGJIIGIJJJIHGIJJIJFIIIF
@1547520/1
caaaaatagtaaaaagtcgaagtctttcgagacatactcttcggagaatc
+1547520/1
CCCFFFFFHHFHHJJJ@GIIJGFHIJIJJJJJJJJIIJJJIJJGJFIJIG
@1547521/1
caaaaatagtaaaaagtcgaagtctttcgagacatactcttcggagaatc
+1547521/1
CCCFFFFFHHHHHJJJEHIIJJFHIIIJIGJJJDGGGIJJIIHIGIJIGD
@7161039/1
tcaaattgttcaggtaaaatcttgcttcatgattgaaaatttgcaaggtt
+7161039/1
@@@DD;D4DFDHHIFBFHGGBCHGICCHHGCHIIIIIII@FHGBHHGG:B
@7161040/1
tcaaattgttcaggtaaaatcttgcttcatgattgaaaatttgcaaggtt
+7161040/1
@@@DDDDDCDHFHHEGGIIIIGGEEHHHGGGCHDEHIIDBBEHEDHI=0?
@7161184/1
tcaaattttgacatttatgtaacatgtgtgcttaagtggcttaccttcta
+7161184/1
CCCFFFFFHBFDHIIIFFDCHHGIIIEGBFHIIIIIHGEGHGGHGHGIGI
@5120669/1
gaaaaattagtaaaacataatggttttcgcgcgtaaagtgacca
+5120669/1
@CCFFFFFHHFHHJJIJJJJJJJFHIJJJJJJJJJIHIFGIJJJ
@5121321/1
gaaaaattccgtcggcaagaagttggccgatttgcagactctcagcttca
+5121321/1
CCCFFFFFHHGHHJJIJJJJIJJJJJJJJIJJJJJJJIJJJJJJIJJIJJ
@5121322/1
gaaaaattccgtcggcaagaagttggccgatttgcagactctcagcttca
+5121322/1
CCCFFFFFHHHHHIJJJJIIJJHIJJJJJHIJIJJJJIJJJJJIJJJJJJ
@5121323/1
gaaaaattccgtcggcaagaagttggccgatttgcagactctcagcttca
+5121323/1
CCCFFFFFHHHHHJJJJJJJJJGHJJJJJIJJJJJJJJJJIIJIJJJJJJ
@4098214/1
ctctccacaaaaagggaaataaacaaggatgtaagaactatggaggaata
+4098214/1
CCCFFFFFGHHHHJJJGGJIIJJJJIJGJJIIJIIJJIJJJJJJJJIJJI
@522720/1
aataagccgaataaaaatgcaaaaaactataaatttttattatattttat
+522720/1
=@1=DDFFHHHHHJJJJJJIJJJJJJJIJJIJGGIIJJJJJIJEIJIJIJ
@2565412/1
ccagttccttcgtaccctcctcctccaattcct
+2565412/1
@@@DDDBDCHFHC@GGG?CEHEH;A@9A<DF<B
@2565461/1
ccagttcgtatttgggagtgatgccgcgacggctcagcaactcctggagg
+2565461/1
@CCFDFFFFHHHHJJJGICGHIJJIJJIGGIBHIJJJJJHHHHFFFFFED
@2565462/1
ccagttcgtatttgggagtgatgccgcgacggctcagcaactcctggagg
+2565462/1
BCBFFFFFHHHHGJJJGIEGGIJIJJJJGIJIJJJJIIJGGHHFFFFFED
@6138167/1
ggttttttaacagtttgaaaaccttgataaatggaacgaaattaaacacg
+6138167/1
BB?DFFFFHHHHHIJJJIIJJJJJJJIJJJJJJJJJJJIJJJJJJJJJJJ
@3079563/1
cgaatatctgtagtcgaagtgttgttgttgggtgactccagaagatgatg
+3079563/1
CCCFFFFFHHFDHDHIJII:FEFDDCDGHGII?FHIFIJIIIJJGGHGIJ
@7165194/1
tcaagatatattcttcaggggatcatgaagctcgcttttcaaattctcgt
+7165194/1
CC@FFFFFHHHHGIJGIIJJJGIIIJJIJIGJJIIIIJJIIIJJJIIGJI
@7165195/1
tcaagatatattcttcaggggatcatgaagctcgcttttcaaattctcgt
+7165195/1
CCCFFFFFHHHHHJJHIJJJJCFHIJJJJJJJJJGJJJJJIJJJJJJJII
@5122824/1
gaaaaatttcaaattgttcaggtaaaatcttgcttcatgattgaaaattt
+5122824/1
@@@DDFFFHHFDHBHGGIIHHEGHIIBHHHJFEGIICEHGHGBFHIJIJJ
@5122825/1
gaaaaatttcaaattgttcaggtaaaatcttgcttcatgattgaaaattt
+5122825/1
CCCFFFFFHHGHHJJJHIJJJIBHIJJIIJJIIJJJJJJEIJIJIJJJJJ
@5122826/1
gaaaaatttcaaattgttcaggtaaaatcttgcttcatgattgaaaattt
+5122826/1
CCCFFFFFHHGHHJJJIJJJJJIIJJJJJJJJJJIJJJIHGJJIJJJJJJ
@2057996/1
cacggttcttaaaaactttttcggg
+2057996/1
@@?=D=D:DFFFHIAEEFAC@C::?
@5123496/1
gaaaacaaaaaaaactatgatacctttgcggtttcagttgaatggaattc
+5123496/1
BB@FFFFFGHHHHIJJJJJIGIIIJJJIIJDIIJGGHIGIGEH=FHIGII
@3082958/1
cgaatgatgtgataaatatacctgcacacacgcatttttaaatttaaaaa
+3082958/1
@@@FDFFDBBFAFHHIHIGIJJGHIIIGIGJIJIIJJJJJJJJJJJJJJI
@3082959/1
cgaatgatgtgataaatatacctgcacacacgcatttttaaatttaaaaa
+3082959/1
@@CFFDEAHCFFFGGIDDBIDHEEGGGIIGHEGHGGGIGIIIGGGHGIHH
@3082960/1
cgaatgatgtgataaatatacctgcacacacgcatttttaaatttaaaaa
+3082960/1
CC@FFFDDDFFBDGIIBBFHGJEHIEGIIJIGIGHIJJJIIJIIJJIJJI
@3082961/1
cgaatgatgtgataaatatacctgcacacacgcatttttaaatttaaaaa
+3082961/1
CCCFFFFFHHHHHJJJJJJJJJJJJIIJJIJIIGJJJJJJJJJJJJJIJJ
@5125390/1
gaaaacattgttggactgacatgtgtagagttttctgtgaaagttttgtc
+5125390/1
CCCFFFFFHHHHHJIJJJJJJJJJJIHIJJFIIJJJJIJJJJJFHIJJIJ
@5126643/1
gaaaaccttgataaatgaaagaaattaaacacgctgagaaagctatggtt
+5126643/1
BCCFDFFFGHFHHJJIIIJJJIJJJJJJIJJJJIJJJIJJIIJJGIIJBF
@5126665/1
gaaaaccttgtagtggattcctaatattttttagtgaacctctctaacgt
+5126665/1
CCCFFFFFHGHHHGIIFIIJJJJJJJJJJJJJIIGGIJJIJJJJJIJJJG
@5126666/1
gaaaaccttgtagtggattcctaatattttttagtgaacctctctaacgt
+5126666/1
CCCFFFFFHHHHHIJJJJJJJJIIJJJJJJJJJJIIJIIJJJJJJIJJJF
@5647/1
aaaaaaagatggcgaaacaattagcagcaagagaaatgctggaaaagtta
+5647/1
CCCFFFFFHHHHHJJJJJJJJJJJIJJJJIJJJJJJIIJJJIIJJJJIJJ
@4610035/1
cttcacggaaatctaccgacagagaggttatccttgggggaagaagccaa
+4610035/1
CCCFFFFFHHHHHJJIJJJJIJIHGIJHHIJJJJJJFIJIGHIIJJJHHH
@4610036/1
cttcacggaaatctaccgacagagaggttatccttgggggaagaagccaa
+4610036/1
CCCFFFFFHHHHHJJJJJGGJIIJIJJFHIIJJJJJJHIJHJIIJJJHHH
@6650858/1
gttccatttatcaaggttttcaaactgttaaaaaacctgctgaatgtgcg
+6650858/1
;:?DDDDDF>FDDHBE2AFHGGIGGDGH@AFHGI@CHICGGGIIF@DBCF
@6650859/1
gttccatttatcaaggttttcaaactgttaaaaaacctgctgaatgtgcg
+6650859/1
@@BFFFFFHGHHHJJJDHHIJJJJJJJJJJJJJJJJJJJIIJJJIJCHGI
@6650860/1
gttccatttatcaaggttttcaaactgttaaaaaacctgctgaatgtgcg
+6650860/1
@BBDDFFFHHHHHJJJAFHJJJJJJJJJJJJJJJJJJJIJJJJJJJIIJJ
@6650861/1
gttccatttatcaaggttttcaaactgttaaaaaacctgctgaatgtgcg
+6650861/1
CCCFFFFFHHHHGJJJGIJJJJJJIJJJJJJJJJJJJIJJJJIJIIHIII
@6650862/1
gttccatttatcaaggttttcaaactgttaaaaaacctgctgaatgtgcg
+6650862/1
CCCFFFFFHHHHHJJJEHIJJJJJJIJJJJJJJJJJJJIJJJJJJJGIIJ
@6650863/1
gttccatttatcaaggttttcaaactgttaaaaaacctgctgaatgtgcg
+6650863/1
CCCFFFFFHHHHHJJJEHIJJJJJJJJJJJIJJJJJJJJJJJJJJJGIJJ
@6650879/1
gttccatttcatagaatggtggtggccatctgcgggacatgcacatctct
+6650879/1
=1:BDFFFHHHHHJJJIIJHHJHIJIJJJJIJIJJJGIIJJJJJJJJIJJ
@6650880/1
gttccatttcatagaatggtggtggccatctgcgggacatgcacatctct
+6650880/1
@@@FFFFFHHHHHIIIGGI<FHDGGEIIIIIFIIGIDD;DFCHEGHIGIG
@6650881/1
gttccatttcatagaatggtggtggccatctgcgggacatgcacatctct
+6650881/1
@@CFFDFFHHHHHJJJIHIFHIEGHGJJJIFIGIGI<ECHIIIJIJJJJG
@6650882/1
gttccatttcatagaatggtggtggccatctgcgggacatgcacatctct
+6650882/1
CCCFFFFFHHHHHIGIIIIDHG<FHGIIIIICDBHG:FAGCCAHIIIIIG
@6652490/1
gttcccttttgagctattgcgatattttttcggaaaaaagtgagtttagg
+6652490/1
CBCFFFFFHGHHGJJIJJHIJIIJJIIIIIJIIJIIJJJI@=FHGEGEIG
@6653440/1
gttccgtagcagacggccactggcaaagtggatagctgcaccaagcattg
+6653440/1
CBCFFFFFHHHHHJJJIJJJGIJJJJJJCGHHIJJIIJICIIIJIICGHI
@523963/1
aataatagtgtattacctctaaagctatctactcgttatataatcatcat
+523963/1
CCCFFFFFHHHHHJJJJIJJIJJJJJJJJJJJJJJJJIJJJJJJJIJJJJ
@5632547/1
gccgaagtacgagctattcgagcagcatgcaagagagtccaaagagaagg
+5632547/1
CCCFFFFDHHHHHJJJJJJIJJJJIJJJJJJJJJJJJHIIJJJJJJJJJJ
@5632834/1
gccgaataaaaatgcaaaaaactataaatttttattatattttatgcatg
+5632834/1
CCCFFFFFHHHHHJJJJJJJJJJJJJJJJJJJJJJJJJIGJJIJJJJJJJ
@3597708/1
ctaacgtctttatagaatgtcaatgttattctaaaaagaagactgctaaa
+3597708/1
@C?DDDDDFHHHHIJHGIHHHIJJGHJJJJJJJJJJJJJJJGIJJIIIJI
@3597709/1
ctaacgtctttatagaatgtcaatgttattctaaaaagaagactgctaaa
+3597709/1
CCCFFFFFHHHHHJIJJJJHGJJJJJHJJJJJJIJJJGIIJJJIJJJJIJ
@3083888/1
cgaatggtaaagctgctaaaaaagcaggaaaagcccagaagaacgttcga
+3083888/1
@@@DDDFAFHHHFHGGGGIIJJJIGIIJJJJJGEIGGGGIIIIIIHIIIH
@3083889/1
cgaatggtaaagctgctaaaaaagcaggaaaagcccagaagaacgttcga
+3083889/1
@@@FFFFAFFHHAEGGIIJJJJJGI@GGEHIIDHHJFEHGHHIFGGHIIJ
@3083890/1
cgaatggtaaagctgctaaaaaagcaggaaaagcccagaagaacgttcga
+3083890/1
@C@FFFF=DHHHGIIIJIJJJIJIIIIJIJJJDHHGGGIJFGJAEFHJBB
@3083891/1
cgaatggtaaagctgctaaaaaagcaggaaaagcccagaagaacgttcga
+3083891/1
BC@FFFFDFHHHHIJIJJJJJJJIIJJJJIIJFEHIGGIIJIJGGHIJIE
@3083892/1
cgaatggtaaagctgctaaaaaagcaggaaaagcccagaagaacgttcga
+3083892/1
CCBFFFFDHHHHHJJIJJJJJJJJJJJIJJJJIJJJIIIJJJJJJHIJJJ
@3083893/1
cgaatggtaaagctgctaaaaaagcaggaaaagcccagaagaacgttcga
+3083893/1
CCCFFFFEHHHHHJJJJJJJJJJIFIJJJJJIGIJIJJJIIJIIIHIJJI
@5633580/1
gccgaatgtttggcgtctttcttcgatcttccgg
+5633580/1
@@@DDDDDFFHHHIGDCEFHBCH@??CGDGCH@G
@5633581/1
gccgaatgtttggcgtctttcttcgatcttccggttccggtggccaccag
+5633581/1
CCCFFFFFHFHGHJJGIIJJIIIJJIGJJJJJIGGGIIIDHGGGICHGHG
@5633582/1
gccgaatgtttggcgtctttcttcgatcttccggttccggtggccaccag
+5633582/1
CCCFFFFFHHHGHIIFEDGH9AFB@:CBCFFG?F?GDHAG:@FAFGHICC
@5633583/1
gccgaatgtttggcgtctttcttcgatcttccggttccggtggccaccag
+5633583/1
CCCFFFFFHHHHHJJHIJJJIJJJJHIJJJJJJJIJJJJGJJJJJJIJJJ
@3084215/1
cgaatgtcaaacagaatctagccaaacacacatagtacctctccacaaaa
+3084215/1
CCCFFFDFHHHHHGIJJJJIGFIJJJIIIGHJJIJGIJJJJIIIJJIJJJ
@7668986/1
tgtcaaagagaaggatagcaactaattttacaagctatactttgcat
+7668986/1
=@1ADDDA?F8F?CEA@B>EH9;FHHIGIFHGGGG>DDCHIIIGFBH
@5634151/1
gccgaattttgctgtttctggttcgagttccaagagttctctaatgggtg
+5634151/1
CCCFFFFFHHHHHJIIJJIJJHIJJJJIJJJJJJJJHGIJJJIJJJJJDH
@3084679/1
cgaatgtgtgcagaatcagcactgaatcaaaaaattctccatcgttacaa
+3084679/1
CC@FFFDFHHHHHJJJJJJJJJJJJJJJJJJJJJJJJJJJJJJJJJJIII
@1040980/1
atccaagtgaaatatatgaagatgatttattggaagaattaaaacaagtt
+1040980/1
:114ADDDFFFFFIIIIIIIIIIIIIIIIIIIIIIIIIIIIIIIIIIIFI
@1041551/1
atccaatcctataattatccatttcctgtaattctggtttctctatagtt
+1041551/1
CCCFFFFFHHHHHJJJJIJJJJJJJJJJJJJJJJJJIHIJJJJJJJHIII
@1041552/1
atccaatcctataattatccatttcctgtaattctggtttctctatagtt
+1041552/1
CCCFFFFFHHHHHJJJJJJJIJJJJJJJJJJJJJJJJHIJJJJJJJJJII
@1041553/1
atccaatcctataattatccatttcctgtaattctggtttgtctatagtt
+1041553/1
CC@FFFFFHHGHHJJJJJJJIJJJJJIIJJJJJJJJJIJIJIIJJIJJIJ
@7671172/1
tgtcaatgttattctaaaaagaagactgctaaacgttaaattttaaaagc
+7671172/1
?@;BDDAAAF:CF<A<FGII:?G;CCFFFEFIIBFBFEGICFFI@FGI4?
@7671173/1
tgtcaatgttattctaaaaagaagactgctaaacgttaaattttaaaagc
+7671173/1
BB=DDFFFHHHHHJIJJJJJJJJJJJJJJJJJJIJIJIJIJJJJJJJJJJ
@5127864/1
gaaaactaaaggatttctcaacttgtttccgtgagttgctgaacaaattt
+5127864/1
@CCFFDFFHFFFH@FIGIJJJIJJIGIGJJIDBEGEHIGEAFGGHHGIIC
@8844/1
aaaaaaatgtcaaaattttgcaaattatgtggcattttgacatttatgtg
+8844/1
@CCFDFDFDCFDFGGIIGGIIGGGHIIGIIICHIIIGIEIIGIIIIIIFH
@8845/1
aaaaaaatgtcaaaattttgcaagttatgtggcattttgacatttatgtg
+8845/1
@@;?DDDDHHHHHIIIIIIIIIIIHHHGIHIIIIIIIIIGGIIIIIIIHI
@8846/1
aaaaaaatgtcaaaattttgcaagttatgtggcattttgacatttatgtg
+8846/1
CCCFFFFFHHHHHIJIIIJJJJIIEHIIJHIEIJJJJIJIIJJJJJJJIG
@4102747/1
ctctctaacgtctttatagaatgtcaatgttattctaaaaagaagactgc
+4102747/1
@<?DDABD?FADFHEHBHIDEHHIICHIIHGGHIFH>BG9?CC?D;GHGD
@4102748/1
ctctctaacgtctttatagaatgtcaatgttattctaaaaagaagactgc
+4102748/1
CCCFFEFFHHHHFIIJJJGJIJIHGGIJJHGIIIJIJGGIEHIJGGJJJJ
@4102749/1
ctctctaacgtctttatagaatgtcaatgttattctaaaaagaagactgc
+4102749/1
CCCFFFDFHHHHHIJJJJIIJJJIJJJIJIIJJIJJJJJJJJJJJJJJJJ
@4102750/1
ctctctaacgtctttatagaatgtcaatgttattctaaaaagaagactgc
+4102750/1
CCCFFFFFHHHHHJJJJJJJJJJIIJJJJJJJJJIJJJJIJJJJJJJIJJ
@5127967/1
gaaaactaatgtatcacttggcgttttttgtttcctactgtctttttaaa
+5127967/1
CCCFFFFFHHHHHJJJJJJJJIIJFHJJJ@BGI@DB4?DBBBGHIIJ;BB
@6653729/1
gttccgttggtctgattggcttgtt
+6653729/1
@@@DDDDDFFHHHIFHHHIGGI1<C
@5128602/1
gaaaactcaattggcgcacattcagcaggttttttaacagtttgaaaacc
+5128602/1
@@@BDDDDFHFFBGIBH8CEHIGHEFHGGCFHGGEGGGGGFHHCFIIIFH
@5128603/1
gaaaactcaattggcgcacattcagcaggttttttaacagtttgaaaacc
+5128603/1
@@@DFFFFHHHHF<FAFBHIGJGJJJJJJ?GHIJJJJJIJHGIGJJJJJJ
@5128604/1
gaaaactcaattggcgcacattcagcaggttttttaacagtttgaaaacc
+5128604/1
CCCFFFFFHHHHGJJJJIJJJJJJJJJJJGIIJJJJIJJIIIJJJJJJJJ
@2059781/1
cacgtaggttacctcgaaggattgttcgctagcgatctcctgcaagaact
+2059781/1
B@BFDFFFFHHHHJJJIJJJJJJJJJJJJJJJJJGIJJJJJJJJJJIIJI
@1043684/1
atccactacaaggttttcaatagggcattctaacatgtcaaaattaaatc
+1043684/1
CCCFFFFFHHHHHCGIJJJJJJJJJJJJJJJJJJJJJJJJJJIJJIJJJI
@5635217/1
gccgacttcaacaacgacgagtacgtacaagaattcggtctgaccatcag
+5635217/1
CCCFFFFFHHHHHJJJIJIJJDHIJGIJJJJIJJJJJJIIJJIJJJJJJI
@1044395/1
atccactttgccagtggccgtctgctacggaacaggcaaaactccgaagg
+1044395/1
@@@DDDDDHDHHHIHEIHIGIA;?DFGGGGDA@GC;DGHDHGEHIIIDG>
@1044396/1
atccactttgccagtggccgtctgctacggaacaggcaaaactccgaagg
+1044396/1
CCCFFFFFHHHHHJGIJJJJHIJIGIJJJJJJJJJJIJJIIJJJJJJJIG
@1044397/1
atccactttgccagtggccgtctgctacggaacaggcaaaactccgaagg
+1044397/1
CCCFFFFFHHHHHJHJJJJIEHGIJJJJJJJJJJJIJJJJJJIJJJJIGG
@1044398/1
atccactttgccagtggccgtctgctacggaacaggcaaaactccgaagg
+1044398/1
CCCFFFFFHHHHHJHJJJJJGIIJJJJJJJJJJJJJJJJJJJJJJJJJJG
@5635650/1
gccgagcaagactcccgtcagcgtcctccagg
+5635650/1
:;?DBDDDBD?CFDDG?EFE:F?:??;B?;:D
@5635651/1
gccgagcaagactcccgtcagcgtcctccaggagttgctgagccgtcgcg
+5635651/1
CCCFFFFFHHHHHJJJJGIGIGEHIIJJJIJJGIGHJIJIIIGIIFGIGE
@5635692/1
gccgagcccttggcttccttcggagttttgcctgttccgtagcagacggc
+5635692/1
CCCFFFFFHHHFGJJJJJIIJEIGIFCGHGIIEGGHGIIHIIGIIIIIIG
@5635693/1
gccgagcccttggcttccttcggagttttgcctgttccgtagcagacggc
+5635693/1
CCCFFFFFHHHHHJIIIJGIIGJIJGHIJJIJJIGJJJJGHIJJJJJIIB
@5636764/1
gccgatagaatgaagtgaaagtcgaacgttcttctgggcttttcctgctt
+5636764/1
CCCFFDFFFHHHHJJHHIJIJHHHIJJJGHIJGBHGIDEGIJIHGIGDHI
@4104315/1
ctctctgtcggtagatttccgtgaagtggtccgtgccccttgcggttacc
+4104315/1
CCCFFFFFHHHCFHFGHJIJCFFGIJGIIGGIDDHJIIGGGIIJJ:@FII
@3088865/1
cgaattttgtgcatacaaaaatagtaaaaagtcgaagtctttcgagacat
+3088865/1
CCCFFFFFHFHHHIJJIJJJJJIJFJIIJJJHGJJJJFHIJJJJIIJJJ?
@12490/1
aaaaaacattgaccaatcgccaccaatgcttggtgcagctatccactttg
+12490/1
CC@FFFFFHHFHH@FHEEC@GGIIGIGGHIIIJDGCAGIIIGIJJECHIG
@12491/1
aaaaaacattgaccaatcgccaccaatgcttggtgcagctatccactttg
+12491/1
CCCFFFFFHHGHHJJJJJGHJIJJJJJJJJJJIHIIIJJJIJJJJJJJJJ
@12492/1
aaaaaacattgaccaatcgccaccaatgcttggtgcagctatccactttg
+12492/1
CCCFFFFFHHHHHJJJIJEGIIGIGIJJJJJJJFGIIJIIJJIJIJJJJE
@12493/1
aaaaaacattgaccaatcgccaccaatgcttggtgcagctatccactttg
+12493/1
CCCFFFFFHHHHHJJJJJFHIEGIIJIIJJJIGGHIJJJJJJJJJJJJJG
@13703/1
aaaaaacctgctgaatgtgcgccaattgagttttcgagcattttccggaa
+13703/1
CCCFFFFFHHHHHJJJJHIHIJJJJJJJJJHIJIJJJFGIJJIJJJJJJJ
@5638794/1
gccgatttgcagactctcagcttcaacgccaaggacttcaactttgttca
+5638794/1
CCC@FFFFHGHHHJIJIJJJJJJJJJJCHHIIJJJJJJJJJJJJJJJJJJ
@5638795/1
gccgatttgcagactctcagcttcaacgccaaggacttcaactttgttca
+5638795/1
CCCFFFFFHHHHHJJJJJJJJJJJJJJFHIJJJIIJJJJJJJJJJJJJJI
@3089144/1
cgacaaaaatttaaacacattgcattattgatatcgaggaaataatacga
+3089144/1
@CCDFFFFHGHHGJIGIGIIIHHIIIGIJIJGIJJGIJGIJJJJJJJJIG
@3089145/1
cgacaaaaatttaaacacattgcattattgatttcgaggaaataatacga
+3089145/1
??;DDDB?AAFDCHFHA?FFCAHHDDHEEBHEBCG;FD:???<BDHI?G?
@3089146/1
cgacaaaaatttaaacacattgcattattgatttcgaggaaataatacga
+3089146/1
CCCFFFFFHHHHGJJJJIGIJIJJJJIJJJJJJJJJJJIJIJJJJJJJJJ
@7176295/1
tcaccttacaaaataaaatacggcaaagagaagaaaggccgatagaatga
+7176295/1
CCCFFFFFHHHHHJJJJJJJIJJJJJJJJIJJJJJJJJJJIGIJJHIIJI
@7176296/1
tcaccttacaaaataaaatacggcaaagagaagaaaggccgatagaatga
+7176296/1
CCCFFFFFHHHHHJJJJJJJIJJJJJJJJJJJJJJJJJIJJJJJJJJJJJ
@2572798/1
ccatataggagttagtctggtaaaagtgtcactaggtagcttggcacaat
+2572798/1
@C@FFFFFHDHDFGIEFHII@FHIIIHHHIIIIIIIEHIIIIIIIIIIIH
@1559308/1
caaaaatttaaacacattgcattattgatttcgaggaaataatacgaact
+1559308/1
@8?DDFFFHHHHHJJJJJJJJJJIJJJGIJJIJIIHIJEIIIJIJIIJJJ
@1559309/1
caaaaatttaaacacattgcattattgatttcgaggaaataatacgaact
+1559309/1
@@CBDDEDHFHHGIIIIIICGHIIIIIFHIIIIIIIIEGIIIIGIIEIII
@1559310/1
caaaaatttaaacacattgcattattgatttcgaggaaataatacgaact
+1559310/1
@CCFDFFFFHHGHIIJIJIJJJJJIGHCEHIGGGIBHEGIJEGGIIJJJJ
@1559311/1
caaaaatttaaacacattgcattattgatttcgaggaaataatacgaact
+1559311/1
B@BFFFFFHHHHHIIJIJJIJIJJJIJJJJJFGHGGIGGHIGJJJJIIGG
@1559312/1
caaaaatttaaacacattgcattattgatttcgaggaaataatacgaact
+1559312/1
C@@FFFFDHBFHHIIGEGGIIG<AEFHCIIIIIIIEHIIHGGBACHGIGI
@1559313/1
caaaaatttaaacacattgcattattgatttcgaggaaataatacgaact
+1559313/1
CCCFFFFFHGHHHJJJJJJJJJJJJJJJJJJJJJJJJJJJJJJJJIJJJJ
@1559314/1
caaaaatttaaacacattgcattattgatttcgaggaaataatacgaact
+1559314/1
CCCFFFFFHHGHHIIJJJJJJJJJJJIHIJJJIJIIJIIJJJJJIIGHIJ
@1559315/1
caaaaatttaaacacattgcattattgatttcgaggaaataatacgaact
+1559315/1
CCCFFFFFHHHGHJJJJJIJJJJJJJJJJJJJJIJIJJJJJJJJJJIJJJ
@1559316/1
caaaaatttaaacacattgcattattgatttcgaggaaataatacgaact
+1559316/1
CCCFFFFFHHHHHIJIIJJJJIIJJFJGJJJJIHHIIJJJJJJJIJJJJJ
@1559317/1
caaaaatttaaacacattgcattattgatttcgaggaaataatacgaact
+1559317/1
CCCFFFFFHHHHHJIIJJJJJJJJJJJJJJJJJJJJJJJJIJJJJJIJJJ
@1559318/1
caaaaatttaaacacattgcattattgatttcgaggaaataatacgaact
+1559318/1
CCCFFFFFHHHHHJJJJJIIJJJJJJIJIJIIJJJIIJJJJJJJJIJJIJ
@1559319/1
caaaaatttaaacacattgcattattgatttcgaggaaataatacgaact
+1559319/1
CCCFFFFFHHHHHJJJJJJBHIJJJJJGJJJJJHGIGHGHIIJIJJIJIJ
@1559320/1
caaaaatttaaacacattgcattattgatttcgaggaaataatacgaact
+1559320/1
CCCFFFFFHHHHHJJJJJJJJGJIJIJJJJJJIJIIJJIJIJJJJJJJJJ
@1559321/1
caaaaatttaaacacattgcattattgatttcgaggaaataatacgaact
+1559321/1
CCCFFFFFHHHHHJJJJJJJJJJJJJJIIJJJJIJJJJJJJJJJJJJJJJ
@1559322/1
caaaaatttaaacacattgcattattgatttcgaggaaataatacgaact
+1559322/1
CCCFFFFFHHHHHJJJJJJJJJJJJJJJJJJJJIJJIJJJJJJJJJIJJJ
@1559323/1
caaaaatttaaacacattgcattattgatttcgaggaaataatacgaact
+1559323/1
CCCFFFFFHHHHHJJJJJJJJJJJJJJJJJJJJJJJJJJJJJJJJIJIIJ
@3090290/1
cgacaaacctgaactcttcgaagtatgggccaatcttccgccgcatcctc
+3090290/1
CCCFFFFFHHHGHJJJJJJJIIIFHIIJIIJJIJJJIJJJJJJJJIIIJJ
@5133564/1
gaaaagcccagaagaacgttcgactttcacttcattctatcggcctttct
+5133564/1
@@<?DDDDFHFFHHIIIIHIIIHIIIIIFHGHGFGHIIBGIIIIIIIIII
@5133565/1
gaaaagcccagaagaacgttcgactttcacttcattctatcggcctttct
+5133565/1
CCCFFFFFHHHDHGJJHJHJJIDGGIJJIIHJJIJJJIJJJIIIIJJIJJ
@5133566/1
gaaaagcccagaagaacgttcgactttcacttcattctatcggcctttct
+5133566/1
CCCFFFFFHHHHHJJJJIHIIJIJHIJJIHHJJJJJJJJJJJIIJJJJJJ
@1047951/1
atccattatcactttttgttgccgtgtgcccttgagaaatttgctgcctc
+1047951/1
CCCFFFFFHFHHGJIJJHJIIHGGJIGIIJJIGJJJJJIJJJEIIIGIJJ
@1047952/1
atccattatcactttttgttgccgtgtgcccttgagaaatttgctgcctc
+1047952/1
CCCFFFFFHHGHHJJJJJJJJJJIHIHIJJJJJJJJJJJJJJJJJJJJJI
@1047953/1
atccattatcactttttgttgccgtgtgcccttgagaaatttgctgcctc
+1047953/1
CCCFFFFFHHHHHIJJJIJJJJIIJJGHEGI@GHFHGJJJJJJJJIIJJJ
@1047954/1
atccattatcactttttgttgccgtgtgcccttgagaaatttgctgcctc
+1047954/1
CCCFFFFFHHHHHJJJJJJJIJJJIJEGGHIGGGHIIIJJJIIIJIIJIJ
@1047955/1
atccattatcactttttgttgccgtgtgcccttgagaaatttgctgcctc
+1047955/1
CCCFFFFFHHHHHJJJJJJJJJJJJJGHIIIJJIIIJJJIJJIJJJJJIJ
@7678125/1
tgtcgatgttgccagaacgtaagatatcctaaactcacttttttccgaaa
+7678125/1
=?:B=DDD=D:DDEAED><@FEC<FEECE4?<EEEDDC?<B?D:DDDIDA
@7678126/1
tgtcgatgttgccagaacgtaagatatcctaaactcacttttttccgaaa
+7678126/1
BC@DFDFFFHGHHJGIJJIFIIGIIIJJJJJJIJJJGIIIJJJJEIIJJJ
@5641112/1
gccgcgacggctcagcaactcctggaggacgctgacgggag
+5641112/1
CCCFFFFFHAFHHGGGHGGIJJGIJHIICHGIHJHGGFF9>
@534826/1
aatatacctgcacacacgcatttttaaatttaaaaatttattcaagtcaa
+534826/1
CCCFFFFFHHHHHJJJJJJIJJJJJJJJJJJJJIJIJJJJJJJJJJHHIJ
@1048898/1
atccatttcctgtaattctggtttctctatagttttgtcatacgtttttg
+1048898/1
CCCFFFFFHHHHHIIIJJJJIFIJJJJJJJJJJJJJIJJJJJJJIJJJJJ
@535093/1
aatatataactgacatgtttcatatgtagaacgaattttgtgcatacaaa
+535093/1
CCCFFFFFHHHHHJJJJJJJJJJJJJHHJJJJJJIIJJJJHGIJJJJJJJ
@1050297/1
atcccattggctggctccaagagatgtgcatgtcccgcagatggccacca
+1050297/1
CCCFFFFFHGHHHJGGIH?FDCFHIGHHIIJGHGJJ8FADGHCHEHGIJB
@1050298/1
atcccattggctggctccaagagatgtgcatgtcccgcagatggccacca
+1050298/1
CCCFFFFFHHHHHIEGGIEHB>EEGHEHEEGGHIII:FBHIIIIGIIII;
@1050299/1
atcccattggctggctccaagagatgtgcatgtcccgcagatggccacca
+1050299/1
CCCFFFFFHHHHHJB@FGEHGEFE@FCHGIJIIIJJEHEGBHGGIJCIJ@
@5642493/1
gccgctttactttgcagagaagtaatctcttgctcttctaatttcttctc
+5642493/1
CCCFFFFFHHHHHJJJJJJJJIHFHJJJJJJJJJJJIJJJJIJJJJJJJJ
@5643123/1
gccggaccgattcagcccccaccaagggaagggggcggcccccatcccaa
+5643123/1
CCCFFFFFHHHHHJIJJJJJGJJJJIIJJJJJIIIHDDDDDDDDDDDDCD
@7177290/1
tcacgattcataaaagtaatataaccttagatttcgaggcaaattgattg
+7177290/1
@@@FFFFFGHFDHGHICFEHBBEHHIGIIGGIECHBHDAFCBFDFGAGGG
@7177291/1
tcacgattcataaaagtaatataaccttagatttcgaggcaaattgattg
+7177291/1
CCCFFFFFHHHHHJJJEFJIIGIJJJJJJJJJJJJIJIIJJJJJJJJJJJ
@7177292/1
tcacgattcataaaagtaatataaccttagatttcgaggcaaattgattg
+7177292/1
CCCFFFFFHHHHHJJJGHIIIIJIJHIJIIJIIJGIJJIIJIJJJIIIJI
@6659345/1
gttcgactttcacttcattctatcggcctttcttctctttgccgtatttt
+6659345/1
@BCDDDDFHHFFHHJIIJJJIJGHCGIJJJJJJJJJJJJJJIIIDHIEII
@6659346/1
gttcgactttcacttcattctatcggcctttcttctctttgccgtatttt
+6659346/1
B@@FFDFFHHHGHIJJJJJJJJJJJJJJJJIJJIGGIJGHIGIIGAHIGI
@7179124/1
tcactcccaaatacgaactggtccaaatcgagggcgccatccacgagcca
+7179124/1
?@@BDDDDAHDHHGIIGGEAA9CCFHHHIIIEF@GDFG@;CHCHFHHHHA
@6149152/1
gtaaaagtccgcgtggttcaaagacgtagttagtgtttttgtatacaatg
+6149152/1
;=?DDD?2CCDADFEAAAE?C<D@GD??BBF>FBGDBFGIEFFFCE@8BF
@6149432/1
gtaaaagtgtgctcaattggtttatcctctactgtacaactgtttacctg
+6149432/1
BC@ADFFDFDFHHJJJJJIJFHIJIIJJJJJIJIIGJIHIJIHIJJJJJJ
@6149433/1
gtaaaagtgtgctccattggtttatcctctactgtacaactgtttacctg
+6149433/1
@@@FFFDDDAFFHIIG>GIIFDDGIHIIHAHHHIFHIGIICEHIIIGIII
@6149434/1
gtaaaagtgtgctccattggtttatcctctactgtacaactgtttacctg
+6149434/1
C@@FFFFDHDFDDGG>AGCE:CGBHHIEFHGGGIIIIIIIFGGCHEHIH@
@6149435/1
gtaaaagtgtgctccattggtttatcctctactgtacaactgtttacctg
+6149435/1
CCBFFFFDHHHHHJJJJJJJEIJJJJJJJJJJJJIIJJJJJJIJJJJJJJ
@19632/1
aaaaaagcaggaaaagcccagaagaacg
+19632/1
@;@DD@??D?22CFH??<FGII>FIA9?
@19633/1
aaaaaagcaggaaaagcccagaagaacgttcgactttcacttcattctat
+19633/1
@C@FFFDDHFHGHJICEHGIICGEHEEDGEFGHEIJJJHGHGHGCIIIII
@19634/1
aaaaaagcaggaaaagcccagaagaacgttcgactttcacttcattctat
+19634/1
CCCFFFFFHHHHHJJEIEFGGIJJJJIGFHIIJJIJGIIGIIJJJIIIIG
@19635/1
aaaaaagcaggaaaagcccagaagaacgttcgactttcacttcattctat
+19635/1
CCCFFFFFHHHHHJJGIIJJJJIIJJJJIIIJJIIJJJIIJJJIJJJJJJ
@19636/1
aaaaaagcaggaaaagcccagaagaacgttcgactttcacttcattctat
+19636/1
CCCFFFFFHHHHHJJHGGIHGIIHJJIJIIIJJIJIJJJIGJIIIJJIJI
@7181151/1
tcagaacaaaccgggaaaagtattatgagaatatgaaatttaaaagaaaa
+7181151/1
@@CFFFFFHHHHHJJFIJJI?GGIJJJJJIJIIJIJJIJJJJJJJJJIIJ
@537795/1
aatattaggaatccactacaaggttttcaatagggcattctaacatgtca
+537795/1
:?1ADDD;DDFHHIIEGGGH@GIDEFFHHHHIGF>GHDGIGGFIGGIIII
@538063/1
aatattcctccatagttcttacatccttgtttatttccctttttg
+538063/1
@CCDFFFFHFHHHIIHIIIGIG@HGIHHIHGGGHIIIIHIIIIII
@6660975/1
gttcgatctccggtttcatcattttatagtacactttccacacagcatct
+6660975/1
@@@DFFFFGDHDHGIII<FEHHIIIIICCCCEHDHEIHI>DDHBGDGGHG
@538716/1
aatatttgaaaatttctaatattgcgatatttttttatcgatctggcttc
+538716/1
@@CFFFFFHHFGFIIJJGCFEJIJJJJJJJJJJJJIJEIGIJIJJIJJJJ
@6661058/1
gttcgatgacaaagtgatgggcaatcccattggctggctccaagagatgt
+6661058/1
@BCFFFFFHHHGGICGHJJJIJGJJIJJJJJIGIIJIG3DG?DDDGGHI?
@6661059/1
gttcgatgacaaagtgatgggcaatcccattggctggctccaagagatgt
+6661059/1
@CCFFFFFHHHHHJAEHIJJGGHIEIJJIJJJIJIJJF@GHDGGEGHGF9
@6661060/1
gttcgatgacaaagtgatgggcaatcccattggctggctccaagagatgt
+6661060/1
CCCFFFFFHHHHHJEHIIJJJJJJJJJJJJJJJJJIJCEGHBFEFC@<D9
@23101/1
aaaaaagtgagtttaggatatcttacgttctggcaacatcgacagatacc
+23101/1
CCCFFFFDHHHHHJJJJJJJJJJJJJJJJJJJJJJJJJJJJJIJJIJJJJ
@23378/1
aaaaaagtgtgtgcaggtatatttatcacatcattcgtcgtgtaccacat
+23378/1
CCCFFFFBFFHFHHIJJEHHJJJJJJJJJIJJJJJJIHIIJJHIIIGGIH
@5134473/1
gaaaagctgtagcgttaccttgcattctttacagaatcaacgcgttgctc
+5134473/1
@@@FFFFFHHGFDHDGHJJJJIGGIGIHIJIIJGIGIGIDHGIGFHIGII
@7679061/1
tgtcggtagatttccgtgaagtggtccgtgccccttgcggttaccccttc
+7679061/1
CC@FFF@DFFHHHDHAAECGCAEGAEI>CBDHII=FB@?F7@:BFHI;FA
@5134715/1
gaaaaggaaagaagcaagaggaaggatcgcaagcttcttccagttcacca
+5134715/1
CCCFFFFFHHHHHJIJJIJJJIJJJJFIJJJJJJJJJJJJJJJHIJIIJI
@2576565/1
ccatcccaacagaaggggtaaccgcaaggggcacggaccacttcacggaa
+2576565/1
CCCFFFFFHHHHHJIJIJCGHIJJJJJJJIIJHEHIIJIIJJJJHHHHFF
@3607175/1
ctaagattaccaagttgggcaaccagcagtcccacaaagtttcacagttc
+3607175/1
CCCFFFFFHGHHHJJIJJJJJJJJJJJJJHGIIJJJGCHFHGIGJJJIGG
@7681142/1
tgtctggttaactttagtgggaaggtttaggtatttgtggtatctgtcga
+7681142/1
CCCFFFFDHHHHHJJGIEFHJIIJJCHHGIJCFGIIGFHICFHJIIGIJI
@2068995/1
cactaaagttaaccagacaaagcacctatcgaatcgaatattagtagcaa
+2068995/1
CCCFFFFFHHHHHJJJIGIIGGGJJJIIGHHECFGHJGIEDIIGDGIHGG
@1562908/1
caaaacatgaccatgatgcactcggccggaccgattcagcccccaccaag
+1562908/1
@@@DFFFFGHBHFECGGGHGIJIHFHGGGEHIGGFHCGHHEGGGHEFFF@
@1562909/1
caaaacatgaccatgatgcactcggccggaccgattcagcccccaccaag
+1562909/1
CCCFFFFFHHHHHJJJJJJJJJJJIJJIJIJJJJJJJJIJJJJHHHFFFB
@1562910/1
caaaacatgaccatgatgcactcggccggaccgattcagcccccaccaag
+1562910/1
CCCFFFFFHHHHHJJJJJJJJJJJJJJJJGJJIIHJJJIJJJJHGHFFFB
@2069690/1
cactaagattaccaagttgggcaaccagcagtcccacaaagtttcacagt
+2069690/1
B<BADFFFHHHHHJJJHHIJJIJJJJJJJJIFHIJJJJJJJDHIJJJJJG
@2069691/1
cactaagattaccaagttgggcaaccagcagtcccacaaagtttcacagt
+2069691/1
CCCFFFFFHHHHHJJJHHJJJGJJJJJJJJJHIJJJJJJFGFGIJJJJJG
@2069786/1
cactaaggtactattgccttctagaatgctaaaaaaatcag
+2069786/1
?@@?DD?DF?C<DGFEDD<?CBFF@HIIEI@HHIIFII@D<
@4111541/1
ctctgatagtagatggtaactgttcaaattcctcttcctcacgagg
+4111541/1
@@@D=:BDF2ADD4EEFEH@CHIHHHFFFFIIIIIIIIFEEFDBG@
@4111542/1
ctctgatagtagatggtaactgttcaaattcctcttcctcacgaggacac
+4111542/1
@@@DDDDDDAFF:AAFFGEFFE<FBHHIDHHEHIIIIEDEGIIIBDBICF
@4111543/1
ctctgatagtagatggtaactgttcaaattcctcttcctcacgaggacac
+4111543/1
CCCFFFFFHFHGGIJJFHJJJJHIIJJJIJJJJJJIJJJJIJIIJIJIJJ
@2070113/1
cactaatatgctgttgattcctcccaacttaacattaatttttaggcata
+2070113/1
B@BFFFFFHHHGGIIIIJJIJIJJJJJJJJJJJJJJJGHGIIJJJJJIJJ
@4111828/1
ctctgatattcctgatgatgaaattgaaaaaatgttggaagaggccttgg
+4111828/1
<@@FFDDAFBADAG>GEHE?EHIAEFB@FHIAFFFGIFD@9?;;?8BDHI
@5648812/1
gccgtatattattttgtaaggtgaggtatttgtacatgaagttgtctgcc
+5648812/1
CCCFFFFFHHHHHJJJJJJJJCGHJJFHIJJJJJJJJJJJJHIJJJJJJJ
@7185441/1
tcagcgttttgtggaactgtgaaactttgtgggactgctggttgcccaac
+7185441/1
@@@DDDDDFF;DFFBG;AAAEEHICFFI>?FEGCGEFIIIIFIFIIF>FE
@7185442/1
tcagcgttttgtggaactgtgaaactttgtgggactgctggttgcccaac
+7185442/1
CCCFFFDFHHGHGJIJJJIHHIJJJJJJJHJJJJJJJJIIJJJJJJJJJI
@24370/1
aaaaaagtttatttatcatacacaggtaaacagttgtacagtagaggata
+24370/1
@<1BDDDBFBDFHIGIEHEH@DGGB@AC??EDADGEHGEH>GEHGGGGII
@24371/1
aaaaaagtttatttatcatacacaggtaaacagttgtacagtagaggata
+24371/1
@@@DFD@DDHHDFCHIIIFHIEGIEH9?CFGGIBGE?FHGGDDFGGGGG>
@24372/1
aaaaaagtttatttatcatacacaggtaaacagttgtacagtagaggata
+24372/1
@CCFFFDDFFHDDHBD>CAF<FEFEA9CD<9EEGHGEGHIIAF@DGIIII
@24373/1
aaaaaagtttatttatcatacacaggtaaacagttgtacagtagaggata
+24373/1
CCCFFFFDFHHHHJJJJJJJJJJJJJHHHIIIIHIJIJJJJIIJJJIJJJ
@24374/1
aaaaaagtttatttatcatacacaggtaaacagttgtacagtagaggata
+24374/1
CCCFFFFDHHHHHJJJJJJJJJJJJJHHIJJJJIJJIJJJJGHIJJJJIJ
@24375/1
aaaaaagtttatttatcatacacaggtaaacagttgtacagtagaggata
+24375/1
CCCFFFFFHHGHHJJJJJJJJJJJJJFGHIJJJJJIJJJIIGIIJJJJJJ
@24376/1
aaaaaagtttatttatcatacacaggtaaacagttgtacagtagaggata
+24376/1
CCCFFFFFHHHHHJJJJJJJJJJJJJHHIJJJJJJJIJJJJGHIJJJJJJ
@5649659/1
gccgtattttattttgtaaggtgaggtatttgtacatgaagttgtctgcc
+5649659/1
@CCFDDFFHHHHHJJJGIJIJAFHJJCGIJJJIJJJJJJIIIJJJJJJJJ
@5137557/1
gaaaagtattatgagaatatgaaatttaaaagaaaatttgaaaagtatca
+5137557/1
CCCFFFDFHHHHHJJJJJJJJJJJJJJJJJJJJJJJJJJIJJJIJDGIIC
@3095704/1
cgacaataaactccggagtagttgttaaattattgaatatcaaatctatg
+3095704/1
CCCFFFFFHHGHHJJJIJFHHHGIIJJJJIJJJJIJJJJJJJJIIJJIJJ
@5137758/1
gaaaagtcacgagaatttgaaaagcgagcttcatgatcccctgaaaaata
+5137758/1
CCCFFFFFHH1FHHJJJJJJJJJJJJIJJJJJJIJJJJJJJJJIJHIJJJ
@5137759/1
gaaaagtcacgagaatttgaaaagcgagcttcatgatcccctgaagaata
+5137759/1
?@7DDD?DBBDA??F@EDEHIEHICF?F<FHGEG@>BGGIHGFGAHGGGD
@5137760/1
gaaaagtcacgagaatttgaaaagcgagcttcatgatcccctgaagaata
+5137760/1
CCCFFFDFHHHHHIJJJJJJJJIIIJJJJJJIGIJJIIJJJJJIEIIIJJ
@6153286/1
gtaaaatcttccttcatgattgaaaatttgcaaggtttggaggagttgta
+6153286/1
CCCFFFFFHHHHHJJJJJJJJJIJJJJJJJJJIJIHHIJJJJJIIIIJIJ
@6153307/1
gtaaaatcttgcttcatgattgaaaatttgcaaggtttggaggagttgta
+6153307/1
@C<DFFFDHHHHFIBHIIIIIIIIIGIIIHHIIGIGHIGIADEDGHGIII
@6153308/1
gtaaaatcttgcttcatgattgaaaatttgcaaggtttggaggagttgta
+6153308/1
BB8BDFFFHHHHHJJJJIIJJJJJJJJJJJJJIJJGHIJJJJJHIFHIIJ
@6153309/1
gtaaaatcttgcttcatgattgaaaatttgcaaggtttggaggagttgta
+6153309/1
C@@FFFFFHHFHFIIEHGEHJGCHIJGIJIJJJJJGHGHJFGIBHBFGDF
@6153310/1
gtaaaatcttgcttcatgattgaaaatttgcaaggtttggaggagttgta
+6153310/1
CBCFFFFFHHHHHJJJJIJJJJIJJJJJJJJJJJJHIIJJIJJHJIHJIJ
@6153311/1
gtaaaatcttgcttcatgattgaaaatttgcaaggtttggaggagttgta
+6153311/1
CCCFFFFFHGHHHJJJJJIIJJJJJJJJJJJJJJJGHIJJJJJGHHIJHI
@6153312/1
gtaaaatcttgcttcatgattgaaaatttgcaaggtttggaggagttgta
+6153312/1
CCCFFFFFHHHHHJJJJJHJIGIJJJJJJJJJIIJGHIJIIIJGHGGIHH
@6153313/1
gtaaaatcttgcttcatgattgaaaatttgcaaggtttggaggagttgta
+6153313/1
CCCFFFFFHHHHHJJJJJIJJJJJJJJJJJJJIJJGHIJJJJGDHBGIII
@2577520/1
ccatcgcttgtcatgtgttgaaattccgcgaaattggcactggcaagtca
+2577520/1
@CCFFFFFHHGHGJIHHIJJJJJJJFJJJJIIIJJJIIJIJJJIJIJIIJ
@5650586/1
gccgtctgctacggaacaggcaaaactccgaaggaagccaagggctcggc
+5650586/1
CCCFFFFFHHHHHJJJJIJJIJJJJJJJJJJJJJIJJIJJJIJJIJJIJH
@5650587/1
gccgtctgctacggaacaggcaaaactccgaaggaagccaagggctcggc
+5650587/1
CCCFFFFFHHHHHJJJJJJJJJJJJJJJJJIJJJJJIIJJJIJIJJJIIH
@7685942/1
tgtgattctccgaagagtatgtctcgaaagacttcgactttttactattt
+7685942/1
@@@ADDDDFHDHDE@@B2AECHGIICCGGH>CCFAF3BGBFGHIGGH@FH
@5138294/1
gaaaagtgactcccgaacaagccaatcagaccaacggaacgcccggagcg
+5138294/1
CCCFFFDFHHHHHI@CHEFGA;FBFGGDBEHHIIIGIDIEGBHI<A@B>?
@5138899/1
gaaaagttaaacgatattctacaggatttattattagagtgtcctcgtga
+5138899/1
@@7DFFDDHHHHHJIIGGFFHIIIJIJIJJJGJJJJJGGCDDHIJJIFHH
@542109/1
aatcaatttgcctcgaaatctaaggttatattacttttatgaatcgtgat
+542109/1
:??BDBADB?FF?:EEGF=B?BBEB92C?9A?FFB????FCC1:?G?;D;
@542110/1
aatcaatttgcctcgaaatctaaggttatattacttttatgaatcgtgat
+542110/1
CCCFFFFFHHHHHJJJJJJJJJJJJIJJJJJJJJJJJJJJJD?CGHHJJI
@2071487/1
cactacgagcagtttttgggttttaaattgacaccgtctacccgtgaatt
+2071487/1
CCCFFFFFHHHHHJJJJJJJHIGIJJJJJJJJJJJJJJJJIJJJFHHIJJ
@1056159/1
atcctaaactcacttttttccgaaaaaatatcgcaatagctcaaaaggga
+1056159/1
CCCFFFFFHHHHHJJJJJJJJJJJJJJJJJIJJJIJJJJJIIIIJJJIJJ
@1056867/1
atcctatgttcaatcgaaaggaagagctagacacaaagaaagtctttact
+1056867/1
CCCFFFFFHHHHHJJJHIJJJIJJIIJJIJIJJJJJJJJJJJGHIJJIJI
@1057296/1
atcctccagttccttcgtaccctcctcctccaattcctgcatcttatata
+1057296/1
=BBDFFFFHDHFHGHDEFFHIHGJJGIJIJJGEIJIJIIJGIJJJJIJJI
@2072965/1
cactatataaaaaattacattcagtatcgatagataatattgatgattat
+2072965/1
CCCFFFFFHHHHHJJJJJJJJJJJIJJJJJJJJJJJJJJJJJJJJIJJJJ
@5651588/1
gccgtgtgcccttgagaaatttgctgcctcaaaaacgtatgacaaaacta
+5651588/1
CC@FFFFFHHHHHIIJJJJJJJIJJJJJJJJJJJJJJDHIIIJJJIJIJJ
@5651589/1
gccgtgtgcccttgagaaatttgctgcctcaaaaacgtatgacaaaacta
+5651589/1
CCCFFFDFHHHHHJJJJJJJJJIJJJJJJJJJJJJJIIIJJJJIJIJJJJ
@6664126/1
gttcgctagcgatctcctgcaagaactgaacaaagttgaagtccttggcg
+6664126/1
CB@FFFFFHHHHHJJJJJIJJJJJJJJIJIJJJJJJJJJJJGHJJJIIJJ
@6664127/1
gttcgctagcgatctcctgcaagaactgaacaaagttgaagtccttggcg
+6664127/1
CCCFFFFFHHHHHJJJJJJJJJJJJJJIIJJJJJIIJIIIJHIJJJJJJJ
@6664598/1
gttcgctggcgatctcctgcaagaactgaacaaagttgaagtccttggcg
+6664598/1
CBCFFFFFHGHHHJIIJGGIIJJJJJJJIJJJJIJIIJJJJHIJJJJIJJ
@7188446/1
tcagtatcgatagataatattgatgattataattaataactagtgcctaa
+7188446/1
BCCFDFFFHHHHHJIJJJJJJIIJJJJJIJJIIIJJIJJJJJJDHIIJJI
@1058965/1
atcctgtaacacaaagttctcaacaaccagctcctacatctcaacaacaa
+1058965/1
@?@DDFEFHFHHHJIIHIJJJJJJJIIJJFGIIGGGIHIIGIFGIIJJJJ
@1059741/1
atccttcgaggtaacctacgtggacatcgaagaaaaaacattgaccaatc
+1059741/1
CCCFFFFDBBD@FHIIJIJJFHGIIIIJIIIDGJJJJJJIIJIJGGGJGI
@4117537/1
ctctgcgtaaacactatgcagcatatttcatcagccctttttttgttggt
+4117537/1
CCCFFFFFHHHHGJJJJJJIJIJJJJJJJJIJJJJJJJJJJJJJIJJJJG
@1060156/1
atccttgtttatttccctttttgtggagaggtactatgt
+1060156/1
?@@BBA4=CD?FF9<CFDFG<:<FAB?BE11EGEA??9:
@6666024/1
gttcgggagtcacttttccgaccaagagatccagcaagttcttggctgcc
+6666024/1
CCCFFFFFHFHHHJJJJJJJJJJJJJIJJJJJJIJJJJGHIJJJHJJJJJ
@6666084/1
gttcgggcgttacttttccgaccaagagatccagcaagttcttggctgcc
+6666084/1
@?@DDF>AHFHHHGIIIHCFGAGHGIGIFCHHGC@HEIIIIIIIFIIGHC
@7686623/1
tgtgcatacaaaaatagtaaaaagtcgaagtctttcgagacatactcttc
+7686623/1
CCCFFFFFGHHHHJJJJEHJJIJJDHGIIJEHJJJIJIJJIJIIJIIDHI
@4629913/1
cttcatgattgaaaatttgcaaggtttggaggagttgtactaatttgtgt
+4629913/1
CCCFFFFFHHHFHJJGIJJJIJJJDHHHJEHJDHFGHFGIIIIIJJJIIG
@7686835/1
tgtgcatgtcccgcagatggccaccaccattctatgaaatggaacacgaa
+7686835/1
BC@DFFFFHHHGFIJJJIJJIJGJJJJJJJJIJIJJJJJJJJJJJJJJII
@1567340/1
caaaactatagagaaaccagaattacaggaaatggataattataggattg
+1567340/1
CCCFFFDFHGGGFIGIIJIGIJIJIJJJIIJJIJIJIJIIJJIIJJGGII
@1567341/1
caaaactatagagaaaccagaattacaggaaatggataattataggattg
+1567341/1
CCCFFFFFHHHHHIJJJJJJJJJJJJJJJJJJIJIIJJJJJJJJJJJJJJ
@1567342/1
caaaactatagagaaaccagaattacaggaaatggataattataggattg
+1567342/1
CCCFFFFFHHHHHJJJJJJJIJJJJJIJJJJJJJIIJJJIJIJJJJJIJJ
@1567343/1
caaaactatagagaaaccagaattacaggaaatggataattataggattg
+1567343/1
CCCFFFFFHHHHHJJJJJJJJJJJJJJJJJJJJJJJJJJJJJJIJIJJJJ
@4630364/1
cttcatgtacaaatacctcaccttacaaaataaaatacggcaaagagaag
+4630364/1
CCCFFFDFHHHHGJJJJIJJJJHJJJIIJIJJJIIIJJJJJIJJJJJJJJ
@4630365/1
cttcatgtacaaatacctcaccttacaaaataaaatacggcaaggagaag
+4630365/1
CCCFFFFFHHHHHJJJJJJJJJIJJJJJJJJJJJJJJJIJJJJJJJJIJJ
@1567783/1
caaaactcatgatacttttcaaattttcttttaaatttcatattctcata
+1567783/1
CCCFFFFFHHHHHJJJJJJJJJJJJJJJJJJJJIAFIIJJJIJJJIJJJJ
@7687862/1
tgtgcttaagtggcttaccttctacttaccacttagcagaacccgataaa
+7687862/1
BCBDFFFFHHHHHJJJGIJIIGGIJJJIJICHHIGHIJJJJJJJIJJJII
@7688539/1
tgtggacataaaggaaagaaaaaaatgtcaaaattttgcaaattatgtgg
+7688539/1
@@;AD:BDFDFFFI@DG9<CFIIII?D?<:CGIBFFI><@FF<F<DBBFF
@7689100/1
tgtggataaagaaagaaacgatatagattggggcgttttgaggagcaagg
+7689100/1
BC@DFDEFHHHHHJJIJJJJGIIIGJHJJJJJJIJHIJJJGIJHJFGHHF
@29288/1
aaaaaatatcgcaatagctcaaaagggaacaatttttgtcgagttattga
+29288/1
CCCFFFFFHHHHHJJJJJJJJJJJJJJJJJJJJJJJJJIIIIIFHIIJJG
@7689575/1
tgtggattcaatccagcttcatgccaacgattctaagtaggctttcgttt
+7689575/1
@B=DDFFFHHHHHJJJJJJJIJFJJJJJJIJIJJJJJGGGIJJJIJJHIJ
@6156190/1
gtaaaatttccaagacgctgtcaaaaacggtaaaatggaacgttttgatg
+6156190/1
@?@DFFFFHFHDFHHGIJJJHIIJIJIIIJCGIJJJIJJJJJEHIHJHJJ
@5139404/1
gaaaagttcgacatcctccagaacttagtgaagtttgaagagtccatcaa
+5139404/1
@@@DDDBDFFDFHG@EGBGBD?EDGC<FEGEIGE<<BBGHGGGIGHIDDF
@2581391/1
ccatgatgcactcggccggaccgattcagcccccaccaagggaagggggc
+2581391/1
???:ADDBFFFFFD?@E:8:C:D@?F?9?4?B@F@AEEA?;;=?5;=9>:
@2581392/1
ccatgatgcactcggccggaccgattcagcccccaccaagggaagggggc
+2581392/1
CCCFFFFFGGHHHJJJJJJDHIGIJJJJJIJJJJBGIHEAEEEFEFBCDD
@2581393/1
ccatgatgcactcggccggaccgattcagcccccaccaagggaagggggc
+2581393/1
CCCFFFFFGHHHHIJIHGHGGJJIJIIIIIJJJJJJJICCEEHEFFCCB@
@5140185/1
gaaaagtttgggtacaacctctatactttgcatcaaataaatgctccctt
+5140185/1
CCCFFFDEHHHHFHIJJHIIIGHJIIIJJJJIEIIJHIJGJJJIJJJJJI
@2582069/1
ccatgccgagcaagactcccgtcagcgtcctccaggagttgctgagccgt
+2582069/1
CCCFFFFFHHGHHJJJJJJJJGJIJIJHIIJJJJJIJJHIJJIJJJJJJG
@2075899/1
cactcgcaaatgtagaaggcagattgttaccctccacgggtaaatcctgc
+2075899/1
CCCFFFFFHHHHFIIJJJJIJJIJJJJJJJJJJJJJJJJJFHIJIIJJJJ
@2075976/1
cactcggccggaccgattcagcccccaccaagggaa
+2075976/1
?8?A?D?DDA>1<?ED?B?BDBBD??@@;=;=;;=A
@544770/1
aatcatccatcgtattacaatagatttctgttttagaagtctcctcatta
+544770/1
@@BDFFFFHHHHHJJIIJJJJJJJJJJJJJJIJJJJJJJHHGJJJJJJJJ
@7190467/1
tcataatacttttcccggtttgttctgaaacaaacatcactgtgatgaaa
+7190467/1
CC@FFFFFHHHHHJJJIJGHHGGHGIHEIJIIJJIJIEIIIGDHDGIJJJ
@7190468/1
tcataatacttttcccggtttgttctgaaacaaacatcactgtgatgaaa
+7190468/1
CCCFFFFFHHHHHIIIII@GHBEHHHHHIIIIIIIIIIHIIIHGIIIIII
@6158384/1
gtaaacagttgtacagtagaggataaaccaatggagcacacttttacttc
+6158384/1
@@@DDFDFHHGHHJJGIIAJDEIIIJGGGIIIJH<FEBGHIIIJIIJJJG
@6158385/1
gtaaacagttgtacagtagaggataaaccaatggagcacacttttacttc
+6158385/1
BBBFFFFFHHHHHJJJJJJJJJIJJJJJJJJJJJIIIJJIJJJJJJJJJJ
@6158386/1
gtaaacagttgtacagtagaggataaaccaatggagcacacttttacttc
+6158386/1
C@@FFFFFHHHHHJJJHHIJJIJJJJJJJJJJIJIJJJJJJJJJJJJJJJ
@2586399/1
ccattatcactttttgttgccgtgtgcccttgagaaatttgctgcctcaa
+2586399/1
CCCFFFFEFDDFHJJIIEHHIEFEGGIIIGIGHIGHIGHIDCHIIJJJHJ
@2586400/1
ccattatcactttttgttgccgtgtgcccttgagaaatttgctgcctcaa
+2586400/1
CCCFFFFFHHHHHJJJIJIJJIIJIJIIJHJJJJIJJJJJIJJJJJJJIJ
@29907/1
aaaaaatattaggaatccactacaaggttttcaatagggcattctaacat
+29907/1
CCCFFFFFHFHHHIJJJJJJIJJJIIIEHHIJIIJIJJJIJIJGIJJIIH
@29908/1
aaaaaatattaggaatccactacaaggttttcaatagggcattctaacat
+29908/1
CCCFFFFFHHHHHJIJJJJJJJJJJJJGHJJJJJJIIJJIFIJJJJJJJI
@29909/1
aaaaaatattaggaatccactacaaggttttcaatagggcattctaacat
+29909/1
CCCFFFFFHHHHHJJJJJJJJJJJJJJGIJJJJJJIJJJJJJJJJIJJJJ
@5658543/1
gcctcaaaaacgtatgacaaaactatagagaaaccagaattacaggaaat
+5658543/1
@@?DFFFFGFHHCGGEEHDHGHGBDBHGGBBFEGIIEGFGEHHIICGCHI
@1062553/1
atcgaacgatgtcaccacctgattggtgatatcagccgctccgggcgttc
+1062553/1
=1:BDFFFHGHHHIJJJJJIJHIIJICFHJJJJJJJJJJIJIJJIIIHFF
@1062959/1
atcgaagaaaaaacattgaccaatcgccaccaatgcttggtgcagctatc
+1062959/1
@B@DFFFFHHHHGIIIJIIJJJJJJCGHHJJJJIIJJJJJIJJJJJJIJJ
@3100885/1
cgacagagaggttatccttgggggaagaagccaaattgctctactctcaa
+3100885/1
CCCFFFFFFFGBFGIIHIJIJJJJHIIIJIJJJJJJIJJJJJJJJJIJII
@7694576/1
tgtgtttaaatttttgtcgagtcaaaagcgaagaatatttgaaaatttct
+7694576/1
@@?DDFFFGHHHHJJGFHGGGCGIJJIIIIJIIJIIJJJJJJIJIJJJII
@7694577/1
tgtgtttaaatttttgtcgagtcaaaagcgaagaatatttgaaaatttct
+7694577/1
BCBFFFFFHHHHHJJIHIJIJHHIJJJJJJJIJJJJJJJJIJJJJJJJJJ
@7695035/1
tgtgttttgtgattctccgaagagtatgtctcgaaagacttcgacttttt
+7695035/1
?@1=ADFFHFHHHIIIIIIIIIIIFHIIIIIIIGIIEGGHHGIGIIIIII
@7695083/1
tgttaaaaaacctgctgaatgtgcgccaattgagttttcgagcattttcc
+7695083/1
CCCFFFFFHHHHHJJJJJJJIHHHIJJJJJJJIJFIIJIJJJJJJJJJJJ
@1574641/1
caaaagcctttaagtacaatatctgctggagattgcaaccacccagacag
+1574641/1
CCCFFFFFHHHHHJHHJJJJJJJJJJJJJIJHJJJJJJJJJJIJJFJJJJ
@3103583/1
cgacagttaatctctggaccggcaaatctttatctttatcatttttttgt
+3103583/1
@@@DFDDFHHGGFIIIIIIJGIIJJJIJIIIHIIJJJIJJGIJJJJJJJH
@6159983/1
gtaaacgtcagtttgcgtttcaatgcatcgataagacgaatggcaaagct
+6159983/1
CCCFFFFFHGGFHJJIIFHJJIJJJJJJJJFJJJJJJJJJJJJJIJJIJH
@6159984/1
gtaaacgtcagtttgcgtttcaatgcatcgataagacgaatggtaaagct
+6159984/1
@@@DDDDAFA>DFHG>G<FFBFHHDFHEGEGIIIGABFGIG@G9BFE98B
@6159985/1
gtaaacgtcagtttgcgtttcaatgcatcgataagacgaatggtaaagct
+6159985/1
CBCFFFFEGHHFHJJIIGHJJJJJJIJJJJIJJJJJHIJJJIJFFHJJJJ
@6159986/1
gtaaacgtcagtttgcgtttcaatgcatcgataagacgaatggtaaagct
+6159986/1
CCCFFFFBFHHFHJJIICGIIJIIJIJFIJJJJJIIGIIJIJJFFHJJJH
@6159987/1
gtaaacgtcagtttgcgtttcaatgcatcgataagacgaatggtaaagct
+6159987/1
CCCFFFFDHFHHHJJJIHGIIJJJIJJJJJIIJIJJJJIIJIJGIJJJJI
@6159988/1
gtaaacgtcagtttgcgtttcaatgcatcgataagacgaatggtaaagct
+6159988/1
CCCFFFFDHGHFFIIJJHIJIJJJJIJJJIIIJIIHGGEIIJJDGGHIJI
@6159989/1
gtaaacgtcagtttgcgtttcaatgcatcgataagacgaatggtaaagct
+6159989/1
CCCFFFFDHHHHHJJJJGIGIIJJJIJJJJIJJJJJJJJJIJJFHIJJJJ
@3615892/1
ctaataatagtgtattacctctaaagctatctactcgttatataatcatc
+3615892/1
@C@FFFDFHBHHHIIJIIJJGJIIJGHIFJIIJIGGGGHJJJIJIIGIHI
@3615893/1
ctaataatagtgtattacctctaaagctatctactcgttatataatcatc
+3615893/1
CCCFFFFFHHFHFHIJJJJJJJJJJJJJJJJJIGIIJGHJJJJJJIJJJI
@3615894/1
ctaataatagtgtattacctctaaagctatctactcgttatataatcatc
+3615894/1
CCCFFFFFHHHHHIIJJJJJJJJJJJJJJJJJIIJJJIJJJJJJJJJJJJ
@2587884/1
ccattctatgaaatggaacacgaagagggactaccacacgaaaggcagtt
+2587884/1
@@@DDDDD?ADBHEBDBGFBFDHGIIIIFGIBHGICGGEGEHEFCGAF@D
@2587885/1
ccattctatgaaatggaacacgaagagggactaccacacgaaaggcagtt
+2587885/1
CCCFFFFFHHHHGJJJHIJIJJJIJIIIIJIIIGIIIJIIGHIJIJJJHG
@5660624/1
gcctcttaaatttaactgaaatatagaatacaccccttaatcagctacaa
+5660624/1
@@@DDDDDADFHHIIBG?CDEGHIIIIIIGHEHGIDHIG@HIEGCHICHB
@5660625/1
gcctcttaaatttaactgaaatatagaatacaccccttaatcagctacaa
+5660625/1
CCCFFFFFHHHHHJJIIIJJJJJJJIJJJJJJJJJJJJJJJJJJJJJJJH
@7192881/1
tcatcattcaaacattgaagccagatcgataaaaaaatatcgcaatatta
+7192881/1
CCCFFFFFHHGHHJJGGGGEEGGIJHEHIEIIJGIIGCFGGCEFGGHHHG
@5660890/1
gcctcttctggaccacgataaatgtgatgcctggcttgtagtcagcttcc
+5660890/1
BCCFFFFFHHHHHJJJJJJJJJIJHIJJJJJJJIJJJJJJJGIIJJJJJJ
@6667914/1
gttcgtattatttcctcgaaatcaataatgcaatgtgtttaaatttttgt
+6667914/1
@@@FFDDFGGHHHIJIIIBHI?FGIIIIIJJGIJIIIIIJHIEGGGIJII
@6667915/1
gttcgtattatttcctcgaaatcaataatgcaatgtgtttaaatttttgt
+6667915/1
@@@FFFFFHHHHHHHIII@GHIJJGIJIIJJGIIJBGIJJJJJJFIJJJH
@6667916/1
gttcgtattatttcctcgaaatcaataatgcaatgtgtttaaatttttgt
+6667916/1
@@CFFFFFHGHHHJJJJIJJJJJJJJJJJJJJIIJFIIJJJJJJJJJJJG
@6667988/1
gttcgtatttgggagtgatgccgcgacggctcagcaactcctggaggacg
+6667988/1
B@CFFDDFHHHGHGI;FHIJJJGJJEIJGIEIIGFGGJGHHHHHFFFDCC
@7195054/1
tcatgattgaaaatttgcaaggtttggaggagttgtactaatttgtgtaa
+7195054/1
@@8BDDFFHHHHHJJJJIIJGICHHIHHHIFGEGGFGGIIJJIJJDGFGI
@7195055/1
tcatgattgaaaatttgcaaggtttggaggagttgtactaatttgtgtaa
+7195055/1
CCCFFFFFHHHHHJJJIJJJJJFHIJIHJJHJHIJHHGIJJJJJJIIJJJ
@2590101/1
ccatttcctgtaattctggtttgtctatagttttgtcatacgtttttgag
+2590101/1
CCCFFFFFHHHHHIJJJFIHHIIHJJJJJIGIJJJIIIJJJHGHIJJJJJ
@1064213/1
atcgaatattagtagcaagatccgagatgtggtacacgacgaatgatgtg
+1064213/1
BBBFFFFFHHGHDGHJJJJIJJJJJJJJJIJJFHIJIIEHIJJJIIIIHH
@5664939/1
gcctgtagtttgatattgggactgcaagtgcgaatatctgtagtcgaagt
+5664939/1
CCCFFDFFHGHHHJJJJJJJHHHIJIJJHIIJJJJIJJJJJIJIIJHIJ?
@1064418/1
atcgaatcgaatattagtagcaagatccgagatgtggtacacgacgaatg
+1064418/1
@@@DDDDDHFH>DFHB@<B?@FHDEBHIGGGECF?FH?FFHHBFGHGI=@
@1064419/1
atcgaatcgaatattagtagcaagatccgagatgtggtacacgacgaatg
+1064419/1
CCCFFFFFFDFFDFHGHAFDEGGEFHHIGGGBFECFH?FGIIHGIGGIEG
@5665138/1
gcctgtcttgcttcacttctactatctgctactttttcaactgaaaacaa
+5665138/1
CCCFFFFFHDFHHJGIJJIJIJEEIIGGIJIJJJJJJJJJJJJIJJJIGI
@1064911/1
atcgaatgtgtgcagaatcagcactgaatcaaaaaattctccatcgttac
+1064911/1
CCCFFFFFFHFHHIIJJJJJJIJJJJJJJJJJJJJJJJJJJJJIJJHJHJ
@1064912/1
atcgaatgtgtgcagaatcagcactgaatcaaaaaattctccatcgttac
+1064912/1
CCCFFFFFHHFHHJJJJJJJJJJJJJJJJJJJJJJIJJJJJJJJJJGIJJ
@547737/1
aatccttcgaggtaacctacgtggacatcg
+547737/1
CCCFFFFFHHHHCGHHJIIJJCGHGGG>??
@547738/1
aatccttcgaggtaacctacgtggacatcgaagaaaaaacattgaccaat
+547738/1
BCCFFFFFHHHH@FHIJIJJJGHJJJJIJJIIJJJJJJJJIJIJJJJJIJ
@547739/1
aatccttcgaggtaacctacgtggacatcgaagaaaaaacattgaccaat
+547739/1
CCCFFFFFGHGFHIGJJJIGIHGGGGIFJIGIIHIIIJGIJGIGJJIHI@
@2591883/1
ccattttgtaagtttttcccaaagaatgggcaacttgaggagtcttggct
+2591883/1
CCCFFFFFHHHHHJJJJJJJJJJJJJJJJJIJJJJJJJJIJJHHIJJJJJ
@3620789/1
ctaatattcgattcgataggtgctttgtctggttaactttagtgggaagg
+3620789/1
@@@DAD>BDF:DB<@GBBB@A?3?FDAEHGHHGGGEFGE>GH?FDDHGEG
@3620790/1
ctaatattcgattcgataggtgctttgtctggttaactttagtgggaagg
+3620790/1
CCCFFFFFHHHHHJJGIIJGCEHJJEHFHJJJHIGIIJJJCGGHJJDGGI
@3621707/1
ctaatattttttagtgaacctctctaacgtctttatagaatgtcaatgtt
+3621707/1
@@?D?BDDHFHH=BAF>FBGEFGGIIIEGHGIIIBFDGHIIIIEHIIIHI
@2080628/1
cactgcctgtagtttgatattgggactgcaagtgcgaatatctgtagtcg
+2080628/1
BCCDFFFFHHHHHJJJHJIIJJJJHGIJJJJJHIJJJJJJJJJJJJJIII
@2081670/1
cactggcaaagtggatagctgcaccaagcattggtggcgattggtcaatg
+2081670/1
BCCFFFFFHHHFHIHIJJJIIJIJJJJIIJJJJJDGHGI@FHGIDDGHGI
@2081690/1
cactggcaagtcaaagaagctagccaagagaatggcggctcacaa
+2081690/1
CCCFFFFFHHHHHJJIJIGIJJJIJJIJIJIJIJGIJJE@;C<=C
@7197160/1
tcattcgtcgtgtaccacatctcggatcttgctactaatattcgattcga
+7197160/1
@@@DDDDDHH@DABGI<CFEGBEFHEGGDHEGHIIIGG?BFH9DBFHCGD
@4124982/1
ctctggttttttcaaatttgttcagcaactcacg
+4124982/1
?@@D?BDDDDFHFH<FG<AF<2AA?BB1@G?ED?
@35725/1
aaaaaatgtcaaaattttgcaaattatgtggcattttgacatttatgtga
+35725/1
CCCFFFFFHHHGHJJJJJIJJJJJJJJJIIJJJJJJIJJJIJJJJJJHIJ
@35726/1
aaaaaatgtcaaaattttgcaaattatgtggcattttgacatttatgtga
+35726/1
CCCFFFFFHHHHHJJJJJJIJJJJJJJJIIJJJJJJJJJJJJJJJJJIIJ
@35727/1
aaaaaatgtcaaaattttgcaaattatgtggcattttgacatttatgtga
+35727/1
CCCFFFFFHHHHHJJJJJJJJJJJJJJJHIJJJJJJJJJJJJJJJJJHIJ
@35728/1
aaaaaatgtcaaaattttgcaggttatgtggcattttgacatttatgtga
+35728/1
CCCFFFFFFHHHHJJJJJJHFGHFHHHIGHIGGHIJJJFHIHIJIIIFIF
@7199208/1
tccaaaccttgcaaattttcaatcatgaagcaagattttacatgaacaat
+7199208/1
CCCFFFFFHHHHHJJJJJJJJJJJJJJJJJJJJJGIIJJJJJJIIJJJJJ
@7199209/1
tccaaaccttgcaaattttcaatcatgaagcaagattttacctgaacaat
+7199209/1
@@@FFFFFHHHGHJJGIJJIJJGHGGJIJIIIJIIIJJJJJJJJJIIJII
@7199210/1
tccaaaccttgcaaattttcaatcatgaagcaagattttacctgaacaat
+7199210/1
@CCFFFDDDHFHHIJJJJJFGHIJJJJIGHJJGGCGIIGEHIJGEHIJIC
@7199211/1
tccaaaccttgcaaattttcaatcatgaagcaagattttacctgaacaat
+7199211/1
CCCFFFFFHHHHHIJJJJIJJJJJJJJJJJJIIJJJJJIJJJJIIJHIII
@7199212/1
tccaaaccttgcaaattttcaatcatgaagcaagattttacctgaacaat
+7199212/1
CCCFFFFFHHHHHJJJJJJJJJJJJJJJJJJJJJJJJJJJJJJJIJJIJJ
@7699468/1
tgttattacaagctttgacaatgtcaaatgccaacgatggtattaattta
+7699468/1
@@@DFFFFHHHHGJJJJJJHIIGIGHIEHGIGIJJIIJIICFHIGJJJJJ
@6672469/1
gttctacatatgaaacatgtcagttatatattcacctttatatatgtcac
+6672469/1
CCCFFFFFHHHHHJJJJJJIJJJJJJJJJJJJJJJJJJJJJJJJJJJJJJ
@6672470/1
gttctacatatgaaacatgtcagttatatattcacctttatatgtcacat
+6672470/1
CCCFFFFFHHHHHJJJJJJJJJJJJJJJJJJJJJJJJJJJJJJJIJJJJJ
@7201124/1
tccaaatcgagggcgccatccacgagccaatcttccgctaccgcgt
+7201124/1
@@@DFDFBDFHDAGHHIBGCGGGDDEEHGIIGIGHHGF>EG;=E8?
@7201125/1
tccaaatcgagggcgccatccacgagccaatcttccgctaccgcgtgttc
+7201125/1
@?@FDAFDHDF><ABGGIIIICHGAGHHHGGED>CF6A8BEHEH85<9>A
@7201126/1
tccaaatcgagggcgccatccacgagccaatcttccgctaccgcgtgttc
+7201126/1
@CCFFFDFHGHHHFIGIJIIJIGIIGEGIIIIGEIJDIEHEIHD<9<AAC
@7201127/1
tccaaatcgagggcgccatccacgagccaatcttccgctaccgcgtgttc
+7201127/1
CCCFFFFFHHHHHJJJJJJJJIJJJJIJJJJJJJJJJIGIJJHHFDDCED
@4126671/1
ctctgtcggtagatttccgtgaagtggtccgtgccccttgcggttacccc
+4126671/1
B=?DFFFFHFHHHJJJJJJIJJJIHIJJIIJIJJJJJIIJJIJJJJJJJJ
@4126672/1
ctctgtcggtagatttccgtgaagtggtccgtgccccttgcggttacccc
+4126672/1
CCCFFFFFHDFHDHIIGIEFDAFBCFE@DFEFEEGIIAG@CFIBEBGIGI
@4127201/1
ctctgtgatttcttagtgtcaatagtgctgccgttacttcctcaagcgct
+4127201/1
@?7DAA;4ACFDFDDA<EFDCEBE@:<ADEDEFFEA;CDDFFFFIBGEEF
@1576847/1
caaaagggaacaatttttgtcgagttattgatttcgaggaataatacgaa
+1576847/1
C@CFFFFDHHHHGJJJJJJGIJGIIJJJJIHIIIIGHIIIJJJGFHIIIH
@550570/1
aatctagccaaacacacatagtacctctccacaaaaagggaaataaacaa
+550570/1
CCCFFFFFHHHHHJJJIJJJJHIJJJJJJJJJJJJJJJJJJJJIJJJJJI
@2084433/1
cacttaagcacacatgttacataaatgtcaaaatttgacataatttgtgg
+2084433/1
CCCFFFFFHGHHHJJJJJJJJJJJJJJJIIJIJIJJJIJJJJJIJJJGIH
@1068646/1
atcgaggacatgttaaatcagtatttagtcggaagaaatgacgagag
+1068646/1
B=@DFFFFHHHHHJJJIIJJJFHIJJJIHIHHJIGIJJJGIIJGIJJ
@1068787/1
atcgagggcgccatccacgagccaatcttccgcta
+1068787/1
@@@DDD<1@CDFDFEFIF;?AEAGBFGIEBF@:<@
@1068788/1
atcgagggcgccatccacgagccaatcttccgctaccgcgtgttccttaa
+1068788/1
CCCFFFFFGHHHHJJJJJIIIIJIJJJJJJJEIHIJJGIHHDBECEEEEE
@1068789/1
atcgagggcgccatccacgagccaatcttccgctaccgcgtgttccttaa
+1068789/1
CCCFFFFFHGHHHJJJJJIIIJJJJIJJJJJGIFGHIGHE=B<DCCCEEE
@1068790/1
atcgagggcgccatccacgagccaatcttccgctaccgcgtgttccttaa
+1068790/1
CCCFFFFFHHHHHJJJJJIJJIJIJJJJJJJFIHGIJEGHEFDFEECDEE
@1068791/1
atcgagggcgccatccacgagccaatcttccgctaccgcgtgttccttaa
+1068791/1
CCCFFFFFHHHHHJJJJJJJJIIJJJJJJIJGIIIJIEHF=D<DCEDDCD
@5668441/1
gccttctacatttgcgagtgacgaagagttggccactaaactgggcagct
+5668441/1
C@CFFFFFHHHHHIJJIJCGHIIIJJJJHIJJJJJJJIJJJJJJJJJIIH
@6674444/1
gttctatgtagactttgcctctggccgcagctaaatgggcatagtacgtc
+6674444/1
CCCFFFFFHHHHHJJJJJJJJJJJJJJJJJIIIJIIJJJJJJJJIIJIGH
@3106821/1
cgacatttgacgtacggttcaagtagctgaagtaaaagtgtgctccattg
+3106821/1
CCCFFFFFHHHHHGJJJIJJJJJJJJIJJJJJGGIJJHDHIHJJJJJJJJ
@3106822/1
cgacatttgacgtacggttcaagtagctgaagtaaaagtgtgctccattg
+3106822/1
CCCFFFFFHHHHHIJJJIJJJJIIIJJJJJJJFDHIJHDHGHIJJJJJJJ
@3107107/1
cgacattttttctgattccgaaaatgttcttacattccatgttcattttt
+3107107/1
CCCDDFFFHHHHHIIJJJJJIJJJJJIIJJJJJJJJJJJJJJJJJJJJJJ
@2596243/1
cccaaactttgttgttaccaccgaaaacgtatctaaaccatgtcagcgga
+2596243/1
CCCFFFDFHHDFHGFHGGIJIJBHIJJJJFGGGIIJJIJJJJEHIBGIGG
@2596248/1
cccaaacttttcggggtgcaatcttcttttccggaaaatgctcgaaaact
+2596248/1
CCCFFFFFHHHHHGIJCGHIJJJJJJJJJJIGIGIJJJIJJJJJJJIJGI
@5151224/1
gaaaattcggccgtagttcgatacgcttcaccaacaagttggatggcagt
+5151224/1
CCCFFFFFHHGHHIJJIJJJJJJJJJJJJJJJJJJJIJHHJJJJJJJJJE
@5152121/1
gaaaattgtaaatctacacaaaaatgtcaaatcatgtcaagaccccggcg
+5152121/1
CCCFFFFFHHHHHJIJJJJJJJJJJJHJIJJJJIIIGIJGIJJJJJJJJJ
@5152122/1
gaaaattgtaaatctacacaaaaatgtcaaatcatgtcaagaccccggcg
+5152122/1
CCCFFFFFHHHHHJJJJJJJJJJJJJHIJJJJJJJJJJJJJJJJIIIIJI
@2598434/1
cccaaatacgaactggtccaaatcgagggcgccatccacgagccaatctt
+2598434/1
CCCFFDDDHHFHHJJIGHJJJJGGIGEFIJJJJIGJIIJJJIJIECHHEH
@7701822/1
tgttgaaattccgcgaaattggcactggcaagtcaaagaagctagccaag
+7701822/1
CCCFFFFFHHHHHJJJJJJJJJJJJJJJJJJJGIJJJJJJJJIJJJJJJI
@2085795/1
cacttattgcgtctttgctttggtcactttacgcgcgaaaaccattatgt
+2085795/1
?@B1BDFFHHHHGJJJJJJJJJIGIJIJJJJIJJEIJIIJJIIJJHHHHH
@2599048/1
cccaaatcaccgaaacggtattcgagaagcaggtttaaaagatcttcatc
+2599048/1
BBCFFFFFHHHHHJJJJJGHJJJJJJJIJJIJJIIIJJJIJIJJJJJJJJ
@5153206/1
gaaaatttctaatattgcgatatttttttatcgatctggcttcaatgttt
+5153206/1
C@CFFFFFHHHHCGGHGGGIFHIIJJJJJIGHHJEGGGGIGIFFHGICHI
@5153207/1
gaaaatttctaatattgcgatatttttttatcgatctggcttcaatgttt
+5153207/1
CCCFFFFFHHHHHJJJJJJJJIJJJJJJJJJIJJJJJJJJIJJGIIJHIJ
@2599358/1
cccaaatcgaagctacaacaatgttgtcttactttgcgaactatggacgg
+2599358/1
CCCFFFFFHHHHHJJIJJJJJJJIJJJJJJJJJJJJJIIJJIIJJJJGII
@5153498/1
gaaaatttgcaaggtttggaggagttgtactaatttgtgtaattgaagtt
+5153498/1
CCCFFFFFHHHHHJFHIJJJJJHIHIIHHIJJIJJJJIIIIJJJJJJJIJ
@2087121/1
cacttctttaccggcatagcctaatctgggagggggcaagattctggcat
+2087121/1
CCCDFFFFHHHHHGHEFGACGGIGJJIJIG@GHGGGIIIEEIHGGEACHH
@6169768/1
gtaaatcctgcaaggattgccacatcttgtgagccgccattctcttggct
+6169768/1
?=@?=AD;=<:<DD;AFE@?CHG>?CEBHA3:?;9?:?AG>BDGGGHB>>
@6170104/1
gtaaatctgaataaacaaatgcatcgtgcacactttctttcttaacctcc
+6170104/1
@B@FFFFFHHHHHJJJJJJJJJJIIJJJJJJJJJJJJJJJJJJJJJJJJI
@552246/1
aatcttgcttcatgattgaaaatttgcaaggtttggaggagttgtactaa
+552246/1
CCCFFFFFHHHGGIIJJCAEHHGIHIIJGIJHIIJIGIJHHBFHHIEIIF
@5155124/1
gaaacaacagcagcccgctcctccacaacagcaacctggagcgagacaac
+5155124/1
CCCFFFFFHHGHHIJJJIFHIIJIIJJGHIGGGGIJJGIJJJJJJAHGIF
@2089363/1
cactttgccagtggccgtctgctacggaacaggcaaaactccgaaggaag
+2089363/1
@;@DDDBDFHH?F@EEGG8GHHGIIB<DHIED?=;DB?8D8?;ACAGEGG
@2089533/1
cactttgtcatcgaacgatgtcaccacctgattggtgatatcagccgctc
+2089533/1
@C@FFFFFHHDDHIJIIFGICHFHIIIJJI@EHIJ?DGBGIGIIHIHIGI
@2089534/1
cactttgtcatcgaacgatgtcaccacctgattggtgatatcagccgctc
+2089534/1
CCCFFFFFHHHHHJJJIIJJCGIJJJJJJJHIJJI?FHIJJJJJJJIJGI
@2089770/1
cacttttacttcagctacttgaaccgtacgtcaaatgtcgcaaattatgt
+2089770/1
CCCFFFFFHHFHHEIJJJJJJJJJIJGGIIHIIIJJJHHIIEHIHIJJIG
@2090077/1
cacttttccgaccaagagatccagcaagttcttggctgccgaatgtttgg
+2090077/1
@@?DDDFFHBHA?FHBG;BEHIGHIGEHIIIIIGIIIGGDG@DGDB8BGG
@2090078/1
cacttttccgaccaagagatccagcaagttcttggctgccgaatgtttgg
+2090078/1
CCCFFFFFHHHHHJJJJIJJJJJJJJJJIJJJJJJJJJJJJ@FHJIJJJJ
@1070860/1
atcgatagataatattgatgattataattaataactagtgcctaataata
+1070860/1
@@@FDDFFFFHGHJJGEIIJIJJJJBGIIIJGIJIIJJFHGIHIGGHEII
@1070911/1
atcgatagctgttcactttttggtcatgattttgaggtactcgagggcat
+1070911/1
?@@?DFFDHHFHHIIJJJFIJJG?EFEHCFGIIIECG?DFGHHIIG:@GE
@1070912/1
atcgatagctgttcactttttggtcatgattttgaggtactcgagggcat
+1070912/1
@BCFFFFFGFHHHIIJJJJJJJIGHIGGHIJJJJGJJGHGHJJJJJJJJI
@1070913/1
atcgatagctgttcactttttggtcatgattttgaggtactcgagggcat
+1070913/1
@BCFFFFFGHHHHJJIIJJJJJJIIIJJIJJJJJIIJDHGGHIHIIGJFG
@5671202/1
gcctttcgtgtggtagtccctcttcgtgttccatttcatagaatggtggt
+5671202/1
CCCFFFFFHHHHHGHIIJJJJIJJJIIIHIIJIJIJGGIGJIJIGI?DF?
@5671203/1
gcctttcgtgtggtagtccctcttcgtgttccatttcatagaatggtggt
+5671203/1
CCCFFFFFHHHHHHIJHIJJIIIJJJIG@FBHDIIG<?CB@CHCDH9BG8
@7704718/1
tgttgccgtgtgcccttgagaaatttgctgcctcaaaaacgtatgacaaa
+7704718/1
@@@DDDDDFD;A<EG:C:3<<CG?FH99???G<C9CGIIBB?DBB??DFI
@554407/1
aatgaagtgaaagtcgaacgttcttctgggcttttcctgcttttttagca
+554407/1
CCCFFFFDHHHHHGGIIIIJHIJJJJJJIJJJJJIJIJEHIIJJJJJIII
@554408/1
aatgaagtgaaagtcgaacgttcttctgggcttttcctgcttttttagca
+554408/1
CCCFFFFDHHHHHIIIIIAGBGFHIGIIIIIIIIIIIIIIIIIIIIGGGH
@1580527/1
caaaagtgttgttgtttaccaaagcagaccttaaatctgtcagctgtccg
+1580527/1
@@CFFADDDFFDFGFGGGIIDHGIFHIGGIIIIIIEGI<DCGGIEHFGHH
@1580528/1
caaaagtgttgttgtttaccaaagcagaccttaaatctgtcagctgtccg
+1580528/1
CCCFFFADFHHHHJIJJJJJJJIJJJJJJJJJJJJJJIJIJJJJJJIIJJ
@1582443/1
caaaataaaatacggcaaagagaagaaaggccgatagaatgaagtgaaag
+1582443/1
C@CFFFFFHHHHHEIIJJJJIJIJIHIIIIIJJJIJIJIJFJJJ>FIEGG
@4132847/1
ctcttacacaccaaatagaacgacgctatcatatcaaaaactggagttcc
+4132847/1
CCCFFFFFHHHHHJJJJIJJJJJJJJJJJJJJJJJJJJJJJJJJJJCGIJ
@3631711/1
ctaatttgtgtaattgaagttcgtattatttcctcgaaatcaataatgca
+3631711/1
BB@FFFFFHFDHHIJGJJIFIHIGJJJGIJJGGHJJHGGIIJIIIIIIJG
@3631712/1
ctaatttgtgtgattgaagttcgtattatttcctcgaaatcaataatgca
+3631712/1
CCBFFFFFFHHHFHIIIJJIJJJJJJJJJJJIIJJJIJJJJJJJJJJJJJ
@3631986/1
ctaattttacaagctatactttgcatagaattagtggtttttttctaaaa
+3631986/1
@@@BB?BDDHHDFIGBHGDEHBHGBEHHE@FHAE4?CE?GGHHHIIGIII
@3631987/1
ctaattttacaagctatactttgcatagaattagtggtttttttctaaaa
+3631987/1
CCCFDFFFFHHHGIGIGIGEHJEIIIIJJJIJJJHHJFHIIIJJJJJIJH
@2090965/1
cactttttggtcatgattttgaggtactcgagggcatgat
+2090965/1
CCCFFFFFHHFHHJJIJJJJJIJJGHHJJJJJJJJJIJJJ
@2090966/1
cactttttggtcatgattttgaggtactcgagggcatgatgagcagccga
+2090966/1
CCCFFFFFHHFFHJJJJJJJIIJJFHHIIJJIJJJJJJIJJJIJJIJIJI
@2091004/1
cactttttgttgccgtgtgcccttgagaaatttgctgcctcaaaaacgta
+2091004/1
CCCFFFFFHFHHHJJHIEHHIJGIIIIJJJJJJIJIIJJGIGIJJJJJHI
@7205996/1
tccaatagtaacataaatttccgatcatggtctagcgcactagataatgg
+7205996/1
CCCFFFFFHHHHHJJJJJJJIIJJJJIJJJGHIIJIJIJJJJJJIFIJJI
@7206236/1
tccaatcctataattatccatttcctgtaattctggtttgtctatagttt
+7206236/1
CCCFFFFFHHHHHJJJJJJJJJJJJJJHIJJIJJJJIIJIJIJIIJJHIJ
@7206237/1
tccaatcctataattatccatttcctgtaattctggtttgtctatagttt
+7206237/1
CCCFFFFFHHHHHJJJJJJJJJJJJJJJJJJJJJJIHHIJIIJJJGIHIJ
@44810/1
aaaaaatttcaaattgttcaggtaaaatcttgcttcatgattgaaaattt
+44810/1
CCCFFFFFHHHHHJJJIJJIJJIIJJJJJIJJJJJJJJJIJJJJJJJJJJ
@5673782/1
gcgaaaaccattatgttttactaatttttcaataaagtacactttattta
+5673782/1
@@BFFFFFHHHHHJIHJJIJJJJGJJJJIIIGGJJIICGHGJJJJJJJJJ
@5673783/1
gcgaaaaccattatgttttactaatttttcaataaagtacactttattta
+5673783/1
CCCFFFFFHHHHHIJHIJJJJJJJJJJJJJJJJJIIJFHIJJIJJGJIJJ
@5673784/1
gcgaaaaccattatgttttactaatttttcaataaagtacactttattta
+5673784/1
CCCFFFFFHHHHHJJIJJJJJJJJJJJJJJJIJJJIJFGHJJJJJJJJJJ
@5673785/1
gcgaaaaccattatgttttactaatttttcaataaagtacactttattta
+5673785/1
CCCFFFFFHHHHHJJIJJJJJJJJJJJJJJJIJJJIJGIJJJIJJJJJJJ
@4134133/1
ctcttagatcttaggaatagatgattttcttttcttgactagtagttata
+4134133/1
CCCFFFFFHHHHHJJHIJJJIJJIJJJJJJJJJJJJJJIJJJIJJHIIJI
@6680988/1
gttctgtcaaaactgttgcgactagcacaacaaaaaagatggcgaaacaa
+6680988/1
CBCFFFFFHHHHHJJHIJIIHJIJJJJJJJJJJJJJJIJJJIJJJJJJJH
@6680989/1
gttctgtcaaaactgttgcgactagcacaacaaaaaagatggcgaaacaa
+6680989/1
CCCFFFEFHHHHHJJGHJJJJJJJJJJJJJJJJJJJJJJIIJJJJJIJJH
@1586161/1
caaaatattcggcaacctaaaaccagtattcgatggcagaaacaacctct
+1586161/1
@@@FDDDFDFFFHGGGIIGHJJIHIGFGGEGIIIGEHEEEHJGIJEEEHH
@1587862/1
caaaatcatgaccaaaaagtgaacagctatcgatacacagtcatagatcc
+1587862/1
CC?DFFFFHHHHHJJJJJJHHIIJJIIIIJJJJJJJJJIIGHJJIJJJJJ
@1587863/1
caaaatcatgaccaaaaagtgaacagctatcgatacacagtcatagatcc
+1587863/1
CCCFFFFFHGHHHJJJJJJBHIJJJJJJJIJJJJGIJJJJHIJJJJIJJJ
@1587864/1
caaaatcatgaccaaaaagtgaacagctatcgatacacagtcatagatcc
+1587864/1
CCCFFFFFHHHHHJJJJJJFHIJJJJJJJJIJJJJJJJJJGJJJJJJJII
@6682731/1
gttcttacatccttgtttatttccctttttgtggagaggtactatgtgtg
+6682731/1
@??DDFFFFHBHHIIGIJIIJJJJJJJJJJIFHIEHIIJCGHIIIJDIII
@5674121/1
gcgaaaagtgaccacaagcaatgtcaaagagaaggatagcaactaatttt
+5674121/1
CCCFFFFFCDHFHGIJJJJJJJJHHIJIJJJHGHJJJIEHIJJJIIJJJI
@2602158/1
cccaacagaaggggtaaccgcaaggggcacggaccacttcacggaaatct
+2602158/1
@<@DDDDDFHFDFG@CE??@FF<D?@DGFCGAHHIIHHGHIGGEBEDBEC
@2602159/1
cccaacagaaggggtaaccgcaaggggcacggaccacttcacggaaatct
+2602159/1
C@@FFDDDBHHHGICFHIIIIIGI;FGHGGGJIIJIIIIJJIJIGHFFFF
@3632631/1
ctaatttttcaataaagtacactttatttaagaacaaacaggggagaaaa
+3632631/1
C@@FFFFFHDHHFHJJICHHHHHIJGIIJIJIGIIJJJIJJJJJGJIJJJ
@3632632/1
ctaatttttcaataaagtacactttatttaagaacaggggagaaaagtca
+3632632/1
@@@AADEFHAFHDGII@<CHBHGIIFHIIEIEHGEGIIIIIIGIIIEGHI
@2602687/1
cccaaccccaacaaggaggtaaaaagaagaaacaaaagcaacttcaacaa
+2602687/1
CC@DFDFFHHHHHJIJJJJGEHIJFGIIJJIIJJJJFHEHHIJJGIIJIH
@7207439/1
tccacaaaacgctgaaaaattccgtcggcaagaagttggccgatttgcag
+7207439/1
@@@FDFFDDHGHBGGIIIIIJHJGDDHGHGGGGJJHHIJJDIFHIGHGIG
@6684601/1
gttcttctgggcttttcctgcttttttagcagctttaccattcgtcttat
+6684601/1
C@CFFFFFHGGFFJJJIJJFIJJIIJJIIIJJJJJJIJJJJJGJHIGIJJ
@6684602/1
gttcttctgggcttttcctgcttttttagcagctttaccattcgtcttat
+6684602/1
CCCFFFFFHHHHHJJJJJJJIJJJJJJIJJIIIIIJIJJIJJIIHIIIII
@559925/1
aatggaacgaaattaaacacgctgagaaagctatggttgagtgaaaaagg
+559925/1
CCCFFFFFGHHHHJIJJJJJIJJJHIJJIIIJJJIJFFGCHGHEIEIIGI
@560183/1
aatggacacaattatatattatatattcttaagttacaatatacaacaac
+560183/1
?;@BDDDD>CB>DHGIIG<DIBFFHIGGHIC4?<C99CFGE?9C?1:?DF
@6685374/1
gttcttgcaggagatcgctagcgaacaatccttcgaggtaacctacgtgg
+6685374/1
BBCFFFFFHHHGHGIJJJJIJIJJJJJJJJJJJJJJJJDGIIJJJJJHHI
@6688661/1
gttcttttatgagtctaataaaggtcaaaaaccc
+6688661/1
@BBFFFFFHHHHHIHIHJJJJIJJHHJJJJJJJJ
@7209457/1
tccacattttcgggttctatgtagactttgcctctggccgcagctaaatg
+7209457/1
CCCFFFFFHHHHHJEHHIIJIHHIEIJJJJJJJJIGJIJJIIJJIJJJJJ
@4138641/1
ctcttccaacattttttcaatttcatcatcaggaatatcagagtcgaagt
+4138641/1
:?8=DDDDHBHHHIIIIGIIIIIIIIIIIIFGIGHGIIIIIIIIIIIIIG
@5676836/1
gcgaaatatttcttggacaagtacaagatgaaattaagatacc
+5676836/1
1:=?AD:D2?<?DEDEEDEDDC<EEDEEI<FCB??EEDCDFB?
@3634729/1
ctacaacagtcaacatttcccacctttttcactcaaccatagctttctca
+3634729/1
CCCFFFFFHFHHHJIJJJJJJEIEHIJJJJJJIJIIJIIHIJJJJJJIJJ
@7211447/1
tccacgtaggttacctcgaaggattgttcgctagcgatctcctgcaagaa
+7211447/1
CCCFFFDDFHFDHIIIJJIJIIEGIGHJJIIIIJIJJJJIJJGGIJJIIJ
@7211448/1
tccacgtaggttacctcgaaggattgttcgctagcgatctcctgcaagaa
+7211448/1
CCCFFFDFHHFHHJJJJIJJJJIJJJJJJJJIJJIIJIJJJJJJJJJJJJ
@1075304/1
atcgccaccaatgcttggtgcagctatccactttgccagtggccgtctgc
+1075304/1
@@@:DDDDHHHHHIIIIIIGIEGHIIIIIIDFHIGIIIIIIIIIIIIIIB
@1075305/1
atcgccaccaatgcttggtgcagctatccactttgccagtggccgtctgc
+1075305/1
BBBADDFFHHHHHJJJIJJJJJJJJJJJIJJJJJIJJJIIGIIJGFGHEI
@1075306/1
atcgccaccaatgcttggtgcagctatccactttgccagtggccgtctgc
+1075306/1
BBCDDFFFHHHHHIJJJJGIJJJJJJJJJJIJJJJJJJIHIJJJIIIJJJ
@6176632/1
gtaacaatctgccttctacatttgcgagtgacgaagagttggccactaaa
+6176632/1
CBBFFFFFGHHHHJJJIJIIJIIJJJJICFHIJJJJJJJJJJJJJIJIJJ
@5159781/1
gaaacatgtcagttatatattcacctttatatgtcacattttgtggttct
+5159781/1
?;?DDBDD=CDHFF<FBHDHHDDHIFFEHGIIIEHEFGHIGIIIDEIIGG
@5159782/1
gaaacatgtcagttatatattcacctttatatgtcacattttgtggttct
+5159782/1
@?@DDBDB?DDDAAGEHD?FHBGEGGHGHIIIGCFHHIIFIIIGCFFFHI
@5159783/1
gaaacatgtcagttatatattcacctttatatgtcacattttgtggttct
+5159783/1
CC@FFFFFHHHHHIIJJJIJJJJJJJJJJJJJJIIIJJJJJJJIJJHIIJ
@5159784/1
gaaacatgtcagttatatattcacctttatatgtcacattttgtggttct
+5159784/1
CCCFFFFFHHGGFHIJJIJJJJJJIJJJJJJJJJIJJJJJIIJJJIFGII
@7712800/1
ttaaaaatgcgtgtgtgcaggtatatttatcacatcattcgtcgtgtacc
+7712800/1
CCCFFFFFHHHHHHIHJJIJJFHIJJJJJJJJJIGIJIJJJJJJJI?BFH
@5160192/1
gaaacattccagccggaactactgttgatgtcggcatcactcatccgaca
+5160192/1
CCCFFFFFHHHHHJJJIJJJJJJJJJJJJJJJJJJJJJJJIJJIJJJIJJ
@3114917/1
cgacgaatgatgtgataaatatacctgcacacacgcatttttaaatttaa
+3114917/1
@@<DD@@DFHBFHGIGIFICG>FH<HHIGGBB?F8FAG:?99BGHHHCGH
@3114918/1
cgacgaatgatgtgataaatatacctgcacacacgcatttttaaatttaa
+3114918/1
C@@FFFFFHHHHFHIJJJJIIJJJJJJJJJJJJJJJIJJJJJJIJJIJJJ
@3114919/1
cgacgaatgatgtgataaatatacctgcacacacgcatttttaaatttaa
+3114919/1
C@CFFFFFHHHGHIJJJJJJIJIJIJJJJJJJJJJJJIJJJJJJJJJJIJ
@3114920/1
cgacgaatgatgtgataaatatacctgcacacacgcatttttaaatttaa
+3114920/1
C@CFFFFFHHHHHJGJIJJJJIJJJIJJJJJJJJJJJJIJJIJIJJJJJJ
@3114921/1
cgacgaatgatgtgataaatatacctgcacacacgcatttttaaatttaa
+3114921/1
CC@FFFFFHFHHHIGIEIJGGGHJJJJIJJJJJJIIGJJJJJJJJJJJJJ
@3114922/1
cgacgaatgatgtgataaatatacctgcacacacgcatttttaaatttaa
+3114922/1
CCCFFFFFGGHHFGGGGJJIIGIJJJJIIJIJIJIIJJJJJJHJJJJJJJ
@3114923/1
cgacgaatgatgtgataaatatacctgcacacacgcatttttaaatttaa
+3114923/1
CCCFFFFFGHHHHIJJJJJIIJJJIJJJJJJJJJJJJJJJJJJJIIIJJJ
@3114924/1
cgacgaatgatgtgataaatatacctgcacacacgcatttttaaatttaa
+3114924/1
CCCFFFFFHGHHFIIJJJJJIJIJJJJIJJJJJJIIJJJJJJJGIJJJJJ
@3114925/1
cgacgaatgatgtgataaatatacctgcacacacgcatttttaaatttaa
+3114925/1
CCCFFFFFHGHHHGIIJJJJIJJJJJGIIIJJJJIJJIJJJJJJJJJJJJ
@3114926/1
cgacgaatgatgtgataaatatacctgcacacacgcatttttaaatttaa
+3114926/1
CCCFFFFFHHHGHHIIJJJIJJJJHHIJHJJJJJJJJJJJIIIIIIIIJI
@3114927/1
cgacgaatgatgtgataaatatacctgcacacacgcatttttaaatttaa
+3114927/1
CCCFFFFFHHHHFIJJJJIJJJJJIJJJJJJJJJJIJJJJJJJJJJJJJJ
@3114928/1
cgacgaatgatgtgataaatatacctgcacacacgcatttttaaatttaa
+3114928/1
CCCFFFFFHHHHHIIJJJJJJJJJIJJJJJJJJJJIJJJJJJJJJJJJJJ
@3114929/1
cgacgaatgatgtgataaatatacctgcacacacgcatttttaaatttaa
+3114929/1
CCCFFFFFHHHHHJJJJJJJIIJJJJIJJJJJHIBFHIJIIGIGGIGEHI
@3115414/1
cgacgacattgagcaacttacgtattttctatgtcacatgttcactcggt
+3115414/1
C@@FFDFFGHHHHJJJEGIGHGHIIJJJGHHIJIIJJJJJIIJJIJIHGG
@51826/1
aaaaacgtatgacaaaactatagagaaaccagaattacaggaaatggata
+51826/1
CCCFFFFDHHHHHJJJJJJIJJJJJJJJJJJJJJJJJJIJJJJJJJJJIJ
@52024/1
aaaaacgtttaataaatcttcttaaggatttgaagtatcatgttgaaacc
+52024/1
CCCFFFFDHHGHHJJJIJJJJJJJJJJJIIJJJJIEEGIGGIHIJJIIII
@2604863/1
cccaacttggtaatcttagtgtctttcagtcccgaataccgattctcagc
+2604863/1
@CCFFFFFFF<DCFFGIIE?BIHG<FFIDFHGEHHIIEEHFHBGIIIG4B
@2604864/1
cccaacttggtaatcttagtgtctttcagtcccgaataccgattctcagc
+2604864/1
CCCFFFFFHHDHHJJJJJJJJJJJJJJJJJIJJJJJJIJJJJJJJJJJJJ
@5677724/1
gcgaaattggcactggcaagtcaaagaagctagccaagagaatggcgg
+5677724/1
@@@FDFFFBABHHGHGGG>FBCHGGAGFFGGHGGCHIGGGIEAHGIII
@5677725/1
gcgaaattggcactggcaagtcaaagaagctagccaagagaatggcgg
+5677725/1
@CCFFFFFFFGHHJGJJJJJJGGIJFGGJJGIIAEHIGJJIIJJIGJI
@5677726/1
gcgaaattggcactggcaagtcaaagaagctagccaagagaatggcggc
+5677726/1
CCCFFFFFHHHHHJJJJJJJHJJJJJIIIJIIJJJJJJJJJJJJJJJJA
@5677727/1
gcgaaattggcactggcaagtcaaagaagctagccaagagaatggcggct
+5677727/1
CCCFFFFFGHHHHJJJJJJJEHIIJIJJIJJJFHIJIIIJIJJJJJJJ85
@5677728/1
gcgaaattggcactggcaagtcaaagaagctagccaagagaatggcggct
+5677728/1
CCCFFFFFHHHHHJJJJJJJIIJJJJJJJJJJJJJJJJIJJJJJJJJJ<4
@5678107/1
gcgaacaatccttcgaggtaacctacgtggacatcgaagaaaaaacattg
+5678107/1
CCCFFFFFHHHHHJJIJICGIIJJJJJEHHIJJJJJJJIJIJJGIJGHJI
@5678108/1
gcgaacaatccttcgaggtaacctacgtggacatcgaagaaaaaacattg
+5678108/1
CCCFFFFFHHHHHJJJJJEGIJJJJJJFHIJJJJIJJJJJJGIJJJJJJF
@1076758/1
atcgctagcgaacaatccttcgaggtaacctacgtggacatcgaagaaaa
+1076758/1
CCCFFFFFHHHHHJJJJJJJJJIIJDGIJJJJIJHIJJJJJJJIIIJJJJ
@1076912/1
atcgctccccacgagcgtttctttagtctgtatattttcttgtatcactt
+1076912/1
CCCFFFFFHHHHGIJJJIJIGJGIHIHGIIJIJIJJJIGGGIHIJIJJJJ
@2606331/1
cccaaggataacctctctgtcggtagatttccgtgaagtggtccgtgccc
+2606331/1
CCCFFFFFHHHFHHIIIHIJIJJ@FGGFFHHJGGHHGI?FGHHIGFHIJJ
@2606332/1
cccaaggataacctctctgtcggtagatttccgtgaagtggtccgtgccc
+2606332/1
CCCFFFFFHHHHHJJIJJGHIII@EFEGIIGIGBFFHIDHHBDHHDFAGH
@1077508/1
atcgcttgtcatgtgttgaaattccgcgaaattggcactggcaagtcaaa
+1077508/1
@@@DDDDDHHHHHAFFH;CHI@HHIGGIDHIIIIIIIIIIIIIIIGIIII
@1077509/1
atcgcttgtcatgtgttgaaattccgcgaaattggcactggcaagtcaaa
+1077509/1
CCCFFFFFHHHHGHHIIGIJJJJJJJJJJJJJJJJJJIJJJJJJJJIJJJ
@5164155/1
gaaacgctcgtggggagcgatgacgaataaagtatgtgttcaccaag
+5164155/1
CCCFFFFFHHFFHJJHIIJHJJJIIIJJJJJJFHIJFHHIJJJJJJJ
@5164156/1
gaaacgctcgtggggagcgatgacgaataaagtatgtgttcaccaag
+5164156/1
CCCFFFFFHHFHHJIGIIIGIJIIJJJJJJIJFHIJAFHIJJJJJJJ
@5164157/1
gaaacgctcgtggggagcgatgacgaataaagtatgtgttcaccaag
+5164157/1
CCCFFFFFHHFHHJJGIJJJJJJIJJJJJJJJFHIJFHHIJJJJJJJ
@1592917/1
caaaatggtaatgccgagcttaataagtttcatattttggatgaaactga
+1592917/1
B@@FFFFFDFFFFHIJIGIIGGIIIJJFGDGIIIIIJIJGIIJJJIJIJG
@565930/1
aatgttttttcttcgatgtccacgtaggttacctcgaaggattg
+565930/1
@@?BAADBFFDH?DGGGAFCH@EG<:CBEFGG<FBHGEH68DGG
@6692842/1
gttgaaattccgcgaaattggcactggcaagtcaaagaagctagcca
+6692842/1
CCCFFFFFHHHHHJIJJJIJJJJJFGEIIJJFHIJGIJIJJJJJIJI
@6692843/1
gttgaaattccgcgaaattggcactggcaagtcaaagaagctagcca
+6692843/1
CCCFFFFFHHHHHJIJJJJJJJIJJJJJJJJHIJJJIJIIJJJJJIJ
@6692844/1
gttgaaattccgcgaaattggcactggcaagtcaaagaagctagcca
+6692844/1
CCCFFFFFHHHHHJIJJJJJJJJJJJJIJJJIJJJJIJJJJJJJJJI
@6692845/1
gttgaaattccgcgaaattggcactggcaagtcaaagaagctagcca
+6692845/1
CCCFFFFFHHHHHJJJJJJGJJJJIJJJJJJHHJJIJJFIIIJJIJJ
@7214330/1
tccagagcaaaattcacccaatcatcttctgtagcccgaaaattttcctt
+7214330/1
C@@FFFFFHHHFHJJJIJJJJJJJJJJJJJJGIIJIJJJJJJJJJJJJJI
@7214969/1
tccagatcaagtcgaacccatgttccgttatttgaagtccaccttccagt
+7214969/1
@@@FFDFFDHFAFH?FDEGIAGH@ED<CFBGIIIIIIH@DGABHIGG<FF
@3637662/1
ctacaaggttttcaatagggcattctaacatgtcaaaattaaatcaatat
+3637662/1
CCCFFFFFFHHHHJJJJHIJIJJJJJJJJJJJIJJJIJJJJJJJJJJJJI
@56126/1
aaaaagaaggcgaggttactattcacgacagtcaaaatagagagaaaata
+56126/1
CCCFFFFFHHHHHJJDEGIJJJJJJIJJJJJHIJJJJJJIIJJJIJJJJJ
@1597539/1
caaaattcgttctacatatgaaacatgtcagttatatattcacctttata
+1597539/1
@?@DBDD??CDHHD@FH@HHEHHAEHHCEHEEDFFGGIIGFDEHIIIGGD
@1597540/1
caaaattcgttctacatatgaaacatgtcagttatatattcacctttata
+1597540/1
BCCFFFFFHHHHHJIIIIJJJJJJJJJJJJJJJJJJJIJJJJJJJJJIJJ
@1597541/1
caaaattcgttctacatatgaaacatgtcagttatatattcacctttata
+1597541/1
CCCFFFDFHHHHHJJJJJJJJJJJJIJIIJJJJJJJJJJJJJJJJJJIJI
@1597542/1
caaaattcgttctacatatgaaacatgtcagttatatattcacctttata
+1597542/1
CCCFFFFBHHHGHJGIIJJJIJJJJJJIJJJHIJIIGHIJIIJJIJJJJI
@1597543/1
caaaattcgttctacatatgaaacatgtcagttatatattcacctttata
+1597543/1
CCCFFFFDGHHDFGGHIEEIGHIJGHFHHIIIJIIJJIJHIIIIIIJJIJ
@1597544/1
caaaattcgttctacatatgaaacatgtcagttatatattcacctttata
+1597544/1
CCCFFFFFHHHFHJJHEHIJJJJJJJIIIIHGJIJJJJJJJJJIIIJJJJ
@1597545/1
caaaattcgttctacatatgaaacatgtcagttatatattcacctttata
+1597545/1
CCCFFFFFHHHHHIJJJJJJJJJJJJJHHJGIJJJIJIJJJJJJJJJJJI
@1597546/1
caaaattcgttctacatatgaaacatgtcagttatatattcacctttata
+1597546/1
CCCFFFFFHHHHHJJIJJJJJJJJJJJHIJGIJJJJJIJJJJJJJJIJJJ
@1597547/1
caaaattcgttctacatatgaaacatgtcagttatatattcacctttata
+1597547/1
CCCFFFFFHHHHHJJJIJJJJJJJJJJIIGIIJJJJJJJJJJJJJJJJIJ
@1597548/1
caaaattcgttctacatatgaaacatgtcagttatatattcacctttata
+1597548/1
CCCFFFFFHHHHHJJJJIJJJJJJIJJHIIIHGIJJJJJJJIHIJJJJJJ
@1597549/1
caaaattcgttctacatatgaaacatgtcagttatatattcacctttata
+1597549/1
CCCFFFFFHHHHHJJJJIJJJJJJIJJIJJJJJJJJJJJJJJJJJJJJJI
@1597550/1
caaaattcgttctacatatgaaacatgtcagttatatattcacctttata
+1597550/1
CCCFFFFFHHHHHJJJJJJJJJJJIJJIIJJIJJJIJIJJJIJJJJJJJJ
@1597551/1
caaaattcgttctacatatgaaacatgtcagttatatattcacctttata
+1597551/1
CCCFFFFFHHHHHJJJJJJJJJJJJJJHIJJIJJJJJJJJJJJJJJJJIJ
@4140630/1
ctcttcgtgttccatttcatagaat
+4140630/1
@@@DDDDDH?FBH@EGI@<CE<BH<
@4140631/1
ctcttcgtgttccatttcatagaatggtggtggccatctgcgggacatgc
+4140631/1
@@@DDDDDHDF?F@BHHBDFB@BHABH3AF8?F>FFD?C<?@GI6;BC@@
@4141120/1
ctcttctactccttcccagacctcgaagaaggaggactggcgacttaccg
+4141120/1
CCCFFFFDHHAHHJIIJIAGGIGIGIJIJJGGGHIAHGIGIDAFBHFGGB
@6695471/1
gttgaagctgagagtctcttcgtcactcgcaaatgtagaaggcagattgt
+6695471/1
C@CFFFDFHDHGHBHEEGEGIIEHIJEIGGGHEHEBHEHIGECHIJIJIH
@6695472/1
gttgaagctgagagtctcttcgtcactcgcaaatgtagaaggcagattgt
+6695472/1
CCCFFFFFHHHHGJHIJJJJJJHIJJJJIJJIJJJGGJJIJJJJJJJJJJ
@6695473/1
gttgaagctgagagtctcttcgtcactcgcaaatgtagaaggcagattgt
+6695473/1
CCCFFFFFHHHHHJHIIJJJJJJJIJJJGIJJJJJHIJJEHJIHIIJJJI
@6695474/1
gttgaagctgagagtctcttcgtcactcgcaaatgtagaaggcagattgt
+6695474/1
CCCFFFFFHHHHHJHIJJIJJJHJJJJJIJJJJJIIJIJJJJIJJJJJJI
@6695475/1
gttgaagctgagagtctgcaaatcggccaacttcttgccgacgg
+6695475/1
CCCFFFFFHHHHFICGGHJJIJGIJJJJ:GF;D<:C<BHA@F@G
@2609088/1
cccaatatcaaactacaggcagtgttaacgattatacgaaagatctagaa
+2609088/1
CCCFFFFFHHHHHJJJJJJIIJFHJJJJJJJJJJJJIIJJJJJJJJJJJJ
@6179103/1
gtaacatgtgtgcttaagtggcttaccttctacttaccacttagcagaac
+6179103/1
@@1=BDFFHHHFHIIIIHIIIIIGIIIIIIIIIIIIIIEGFGDGIIGIIG
@5167398/1
gaaacttaaagtaaaaataccatatgaaaggcattatttattactctgta
+5167398/1
CCCFFFFFHHHHHJJJJJJJJFIJJJJJJJJIJIJJIJJJJJJJIIJJGI
@7717647/1
ttaaaccttctcttccaggacgtttagagagtggtgaaaccgc
+7717647/1
=814A=2=D22<<:AEE<F:C6FF;FFIE91E<;119?D??@D
@5169627/1
gaaactttgtgggactgctggttgcccaacttggtaatcttagtgtcttt
+5169627/1
CCCFFFFFHHHHGIIIJJJJJHIJJJJJJJJJJJCFHIIJJJIHHIIJJJ
@5169628/1
gaaactttgtgggactgctggttgcccaacttggtaatcttagtgtcttt
+5169628/1
CCCFFFFFHHHHHJJJJJJJJHIJJJJJJJJJJJHHIIJJJJJHHFIIJJ
@5169629/1
gaaactttgtgggactgctggttgcccaacttggtaatcttagtgtcttt
+5169629/1
CCCFFFFFHHHHHJJJJJJJJIJJJJJJJJJJJJGIJJJJJJJIIIIIJJ
@5169908/1
gaaactttttgtaaataaataggcattccactattgtgtgttacttgaat
+5169908/1
CCCFFFFFHHHFFIIIIJIIJJIIIJIJJJIJHIJJEGHGHJJJJJJHJI
@5169952/1
gaaagaaaaaaatgtcaaaattttgcaaattatgtggcattttgacattt
+5169952/1
@7?DDFFFHHHHDIJIIIJGIIGGI>GHGHIJJIDGECFHCHIJJJIJJH
@5169953/1
gaaagaaaaaaatgtcaaaattttgcaaattatgtggcattttgacattt
+5169953/1
BB@DFFFFGHHHFGHIIIIJGIJIIIGIJJIJJJIICGGEGGIIIGIIJI
@5169954/1
gaaagaaaaaaatgtcaaaattttgcaaattatgtggcattttgacattt
+5169954/1
CCCFFFFFHHHHHJJJJJJJJJJJJJJJJJJJJJIIJJJJJJJJJJJIJI
@5170579/1
gaaagaaattaaacacgctgagaaagctatggttgagtgaaaaaggtggg
+5170579/1
@BCFFFFFHHHHHJJJJJJJHIIJJJJJJJJJHIJIJDGHIJJJJJBFHI
@568243/1
aattaagatacccccatgccatgcctccaggttggccaagaacacaagca
+568243/1
@@CFFFFFHHHHHJJJJJJJJIIJJJJJJIIHIIIJJJIJJJIJJIJJIJ
@6181949/1
gtaacgctttatcgggttctgctaagtggtaagtagagggtaagccactt
+6181949/1
@BBFFFFFHHHHHIJJHIGGIIIIJJFHIFHIJGGIJJJJGDHIJIJJJJ
@1082161/1
atcggtattcgggactgaaagacactaagattaccaagttgggcaaccag
+1082161/1
@CCDD?DDHHGHHJJJJGGIIGHHJIIJJIJJIIJJJIJJIIIJJJJJJH
@5685093/1
gcgacatttgacgtacggttcaagtagctgaagtaaaagtgtgctccatt
+5685093/1
CCCFFFFFHHHHHHIIJIHIJJJJIIJJJJJIIHHIJJIDHDGGIJJJJJ
@1082957/1
atcggttctgcatgaatgccatctgggcccgggg
+1082957/1
@@@D@DDDFAFFD@BBEB9EHHCD<HCGGG@CFB
@1082958/1
atcggttctgcatgaatgccatctgggcccggggctc
+1082958/1
CCCFFDFFGHHHHGIIIGIJIJJJJJJJJJHJIJB:B
@1082959/1
atcggttctgcatgaatgccatctgggcccggggctctgtgatttcttag
+1082959/1
CCCFFDFFHHHHHJJJJJJJJIJJJIJJJJJJJJIIIIIGHHIJIJIJJI
@7721283/1
ttaaatttaaaaatgcgtgtgtgcaggtatatttatcacatcattcgtcg
+7721283/1
==@DADBDDFDBDBE<CA@@BDB9CH@EEGHHGEHGCGHGHB?@BFD?D:
@7721284/1
ttaaatttaaaaatgcgtgtgtgcaggtatatttatcacatcattcgtcg
+7721284/1
CCCFFFFFHHHHHJJIIFHGHHIIJJJCFIJJJJJIIJJJJJJJJJIIIJ
@7721307/1
ttaaatttaaccgaaatatagaatacaccccttaatcagctacaacagtc
+7721307/1
CCCFFFFFHHHHHJJIJJIIJJJJJIJJJJJJIIJJJJJJIJJJJJJGHG
@7721841/1
ttaacaacgatctggtggccaccggaaccggaagatcgaagaaagacgcc
+7721841/1
CCCFFFFFHHGHHIJHIJJJJJJJJIJJIJIJJIJJIIJIJJJJIJJHHF
@58579/1
aaaaagcaggaaaagcccagaagaacgttcgactttcacttcattctatc
+58579/1
CCCFFFFFFFFFHJIJJJJIIJIIJJJIIJGGHHGIIFHIGGEEIGIJJI
@3122235/1
cgacggaagctatacaagtggtcgatattgttttacgttgtgctccttca
+3122235/1
CCCFFFFFHHHHHJJJIJGIJHGHIJJIJJJIJJJJJJJJJJJJJJJJJJ
@3122293/1
cgacggaatttttcagcgttttgtggaactgtgaaactttgtgggactgc
+3122293/1
CCCFFFFFHHHHHJJJJJIIJJJJJJJJJJIIIJJJJJJJJJJJJJJJJJ
@7724007/1
ttaacgagtatgataaatctgaacctctgtcatttagttttgataaacaa
+7724007/1
CCCFFFFFHHHHHJJJJJJJJJJJJJJJJJJJJJJJJHJJJJJIJJFIII
@60976/1
aaaaagggaaataaacaaggatgtaagaactatggaggaatattacaata
+60976/1
CC@FFFFFHFHHHJJJJJJJHIIJIJIJJIIJJJJIIIJJJJIJJJGIJJ
@4147524/1
ctcttggattcaatgggaaaagtctagtatgatgacgtttctggacaaca
+4147524/1
CCCFFDFDFHFBHIGIIBHIIDCHHIIFHIGIIIIIIIIIIIIGGIIIII
@4147790/1
ctcttggctagcttctttgacttgccagtgccaatttcgcgg
+4147790/1
CCCFFFFFFFHGDHGEHIBFHGHAGHGGDEHIGIGIIGGGAG
@4147791/1
ctcttggctagcttctttgacttgccagtgccaatttcgcggaatttcaa
+4147791/1
CCCFFFFFFGFHFIHGIJDHGHIGIJEGGIHIIJIJJIGHBH?F@FIGEG
@4148192/1
ctcttggtgaacacatactttattcgtcatcgctccccacgagcgt
+4148192/1
@CCFFFFDHHH?FGIJJJIJJFGGEHGGBFHGGIGGGGGGJJ:<6@
@4148193/1
ctcttggtgaacacatactttattcgtcatcgctccccacgagcgtttct
+4148193/1
CCCFFFFDHFHHHIIIIJJJJIGJJJFHJJJJJIJJJJEGIIIJG;@G=;
@4148194/1
ctcttggtgaacacatactttattcgtcatcgctccccacgagcgtttct
+4148194/1
CCCFFFFDHHHHGJJJJJJJJIIJJJJJJJJJJJJJJJJJJJJJJAFEGI
@4148195/1
ctcttggtgaacacatactttattcgtcatcgctccccacgagcgtttct
+4148195/1
CCCFFFFDHHHHHJJJJJJJJJJJJJIJJJJJJJJJJJIIHHIIJAHIII
@572616/1
aattaccatccaacggtattttgaaacagaaaaaaggtgcaaatta
+572616/1
CCCFFFFFHHHHHJJJCGHJJJIJJJJJJJJJJGIJJDHHHIIIJJ
@6186288/1
gtaagaactatggaggaatattacaatagccgaataaaaatgcaaaaaac
+6186288/1
@@CFFFFFGHHGHIGEGGHDEHHEI?CBHIGGHFHGHHIEHIIECEDDAB
@6186510/1
gtaagaagtgaataatgtgattaagtaaaagaacgatggtttttcatcgc
+6186510/1
CCCFFFFFDHFHHJJJJFJHJJJJIIIJJIJJJIIIJGIGIJJIIJJGJJ
@1601693/1
caaaatttgacataatttgtggacataaaggaaagaaaaaaatgtcaaaa
+1601693/1
CC@FFFFFHGHHHJJIJJIHIJJJIJJJJJIJIJJJJJJJJJJJJJJJGI
@1601694/1
caaaatttgacataatttgtggacataaaggaaagaaaaaaatgtcaaaa
+1601694/1
CCCFFFFFHHHHHJJJJJIHHJIHIJJJJJJJJJIJJJHJGJJJIJIJJJ
@1601972/1
caaaatttggcataatttgtggacataaaggaaagaaaaaaatgtcaaaa
+1601972/1
CCCFFFFFFHGGHIJIJJEFHIDHJIJJJJJIJJJJJJJIJJIIIJJJJJ
@6187065/1
gtaagacctagtcaatggaaaatgatgctcaatattgatgtgtctgcaac
+6187065/1
CCCFFFFFHHHHHJJJJJIJJJIJJJJJJJJJJJJJJJJJJJJJJJJJJJ
@7225919/1
tccatgccgagcaagactcccgtcagcgtcctccaggag
+7225919/1
CCCFFFFFHFAFDGGEHIIGFE@EA<DE6?D6BF?FHCE
@7725290/1
ttaagaacaaacaggggagaaaagtcacgagaatttgaaaagcgagcttc
+7725290/1
CCCFFFFFHHHGHIIJJEHBHIJJIIJJJIIIJJJJJJJJJJJIJJIIJJ
@6703028/1
gttgacgttcatttcgacccgtttgctgttgttgggcacctttttgctgc
+6703028/1
BBCFFFFFHHFHHJIIIIJJH@DHHIIJEIJJIIIJIJJJIIJJJEHIJF
@1602802/1
caaaattttgcaggttatgtggcattttgacatttatgtgacataatttg
+1602802/1
CCCFFFFFHHHHHICGIJJIJJIJJJJJJJJJJJJIJJIJJJJJIJJJJJ
@61606/1
aaaaaggtgggaaatgttgactgttgtagctgattaaggggtgtattcta
+61606/1
C@CFFFF:AFH=FIIGIIICGGFHHEAFCEHHGAFFHIGEH:?@DHGE@=
@6188246/1
gtaagatatcctaaactcacttttttccgaaaaaatatcgcaatagctca
+6188246/1
B:@DFFFFHHHHHJJJJJJJJJJJJJJJJJJJJJIJJJJJIJJJJJJJJJ
@6188247/1
gtaagatatcctaaactcacttttttccgaaaaaatatcgcaatagctca
+6188247/1
CBCFFFFFGHHHHJJJJJJJJJJJJJJJJIJJJJJJJJGJJJJJJJJIJJ
@6188248/1
gtaagatatcctaaactcacttttttccgaaaaaatatcgcaatagctca
+6188248/1
CBCFFFFFHHHHHJJJJJIJJJJJJJJJJJJJJJJJJJIJJJJJIJJJJI
@6703689/1
gttgactgttgtagctgattaaggggtgtattctatatttcggttaaatt
+6703689/1
BBCFFFFFFHHDHIGIJEHIJJIIJJ@EFHIIJJJJIJJJDHI808DGGI
@6703690/1
gttgactgttgtagctgattaaggggtgtattctatatttcggttgagtt
+6703690/1
C@CFFFFFHHHHHJJIJGIJIJGJJJ<EC:CGIIIJIIJJJJJDHHIIFI
@5686966/1
gcgactagcacaacaaaaaagatggcgaaacaattagcagcaagagaaat
+5686966/1
@@<DBDD>HHFFBABEGEFH@G@FCB<6F@:BFGIIGEGA@D>A;F@DD>
@2614512/1
cccacacaagggcagcaaaaaggtgcccaacaacagcaaacggg
+2614512/1
???DDDDDFDHHAI<7FGIIIIEHHIGGHGCHGGF@;DGHIG;0
@4150997/1
ctctttacttaataaatattgtgccaagctacctagtgacacttttacca
+4150997/1
CCCFFFFFHHHHHJIJGGIJIFGJIJJJIJJJJIJJIIIJJJJJJJJJJJ
@5174437/1
gaaagacttcgactttttactatttttgtatgcacaaaattcgttctaca
+5174437/1
<@@DDDDB?FF3;EEGBHHGEHHD?FE>?GGEE9?FGHFFBGGIIIFIIC
@5174438/1
gaaagacttcgactttttactatttttgtatgcacaaaattcgttctaca
+5174438/1
??@BD?DFHHFFHGGIIIHHIGHIIGHIFGDGGGGEHG@DHIIIIIIGHG
@5174439/1
gaaagacttcgactttttactatttttgtatgcacaaaattcgttctaca
+5174439/1
@@?DDDDDHHB?FBGFGGIGH9FFHGIIGHHEGGIGIGIHIIGHHHIIC>
@5174440/1
gaaagacttcgactttttactatttttgtatgcacaaaattcgttctaca
+5174440/1
@@@DDDDDFBDFFIIIIGAFA<BF<AH8::ECABDDGCCGGBD?FDGDBF
@5174441/1
gaaagacttcgactttttactatttttgtatgcacaaaattcgttctaca
+5174441/1
CCCFFFFFHGHHHIJJJJJJJJJJJJJJIJIJJJJJJJJJJJJJJJJJIG
@7227197/1
tccattatcactttttgttgccgtgtgcccttgagaaatttgctgcctca
+7227197/1
CCCFFFFFHHHHHJJJJJJJJJJIJGIJJJJIJJJJJJJJJJJJJJJJJJ
@4153506/1
ctctttgacattgcttgtggtcacttttcgcgcaaaggtaaaatcgttct
+4153506/1
@@@?DDDDHFFDFGGEBAE@DHGHG<EHGGGGGID@FC9BGGHGGG8FGG
@4153507/1
ctctttgacattgcttgtggtcacttttcgcgcaaaggtaaaatcgttct
+4153507/1
@C@DDEDBFHFHGHIIIEGGCBGGIIJIGIIIJ>@GFI0?DGHAFEFHGG
@4153508/1
ctctttgacattgcttgtggtcacttttcgcgcaaaggtaaaatcgttct
+4153508/1
CCCFFFFFHHHHHJIJIFHIGIIJJJJJJIJJJIJJJJGHIJJJIIIEHI
@7227972/1
tccatttcatagaatggtggtggccatctgcgggacatgcacatctcttg
+7227972/1
CCCFFFFFHHHGHJGGIEDH?EGFHIJGGHEHIG@ABBHGBDGFGBDBF3
@7228163/1
tccatttcctgtaattctggtttctctatagttttgtcatacgtttttga
+7228163/1
CCCFFFFDHGHHHJJJIJIJEEGIJJJGJJJIIJJIIJGIGIJDHIIJG@
@3652348/1
ctacatttgcgagtgacgaagagttggccactaaactggggcagctcggc
+3652348/1
@CCFFFFFDHFHHBGGIIIJDHECAHEHJJJEHEIGIGGHIJIGCHGEHI
@3652693/1
ctacattttattttaactggtgaagtttcctctttgtcttttattaattg
+3652693/1
CCCFFFFFHHHHHJJJJJJJDHHHIIIIJJJJFIJJEGIJGGIJIIGJJI
@7229433/1
tcccaacttaacattaatttttaggcataaattggacagtgtttgaggag
+7229433/1
B@@DFFFFHFFDHJJJIJJJJJJIJHJHJJIIJIIJIJJIIIJGHGJEEC
@63626/1
aaaaagtgaacagctatcgatacacagtcatagatccaatcctataatta
+63626/1
@CCFFFDDFHFHHIIGGGHIGIJGIDG?BGIIJHEHEHHE;GHHGIJIIJ
@63627/1
aaaaagtgaacagctatcgatacacagtcatagatccaatcctataatta
+63627/1
CCCFFFBDHHGGHJJJJJJJJJJJJJJGIIIJJJJJIJIIIJJJJJJJIJ
@2112602/1
cagaacaaaccgggaaaagtattatgagaatatgaaatttaaaagaaaat
+2112602/1
CCCFFFFFHHHHGIIJIJJFGIJJJJJIJJJJIIIJJJJJJJJJJJJJJJ
@2113244/1
cagaacagttgctgaggctctcagattaggaaaatcgaatttgtctgaag
+2113244/1
CCCFFFFFFHHHHJJJJJJJJJIJJJJJJJJJIJJJJJIJJJJJIJIJJI
@6706158/1
gttgaggaggagcagactgctgttgtctcgctcgaggttgttgctgtggc
+6706158/1
@@@DD?B3A?::3CEFDF<F<?F9EF>EG3CG@F0??00?FFI9B@=;CA
@1605451/1
caaacacacatagtacctctccacaaaaagggaaataaacaaggatgtaa
+1605451/1
CCCFFFFFHHHHHGHIJJJJJJJJJJJJJJJJJJJJIIJJIJJIJJJIJJ
@1605452/1
caaacacacatagtacctctccacaaaaagggaaataaacaaggatgtaa
+1605452/1
CCCFFFFFHHHHHJJJJJJJJJJJJJJJJJJJJJIJJJJJJJJJJJJIJG
@65394/1
aaaaagtttatttatcatacacaggtaaacagttgtacagtagaggataa
+65394/1
C@CFFFDDHHHFHIJHGGIIJJJIGHHIIJJGIJIHHEIIIIIJJEIIII
@65395/1
aaaaagtttatttatcatacacaggtaaacagttgtacagtagaggataa
+65395/1
CCCFFFDDFHFHHJJJJJJIJJJIIFFGIIGJGHJEGIIJEGHJFIIGGH
@65396/1
aaaaagtttatttatcatacacaggtaaacagttgtacagtagaggataa
+65396/1
CCCFFFDFHHHHHJJJJIJJJJJJJHHHIJJJJJJJJJJJJIJJIJJIIJ
@65397/1
aaaaagtttatttatcatgcacaggtaaacagttgtacagtagaggataa
+65397/1
CCCFFFDFHHHHHJJJJJJJJJJJJJHIIJJJIJJIJJIIIHIJJJJJIJ
@65398/1
aaaaagtttatttatcatgcacaggtaaacagttgtacagtagaggataa
+65398/1
CCCFFFEFHHHHHJJJJJJJJJJJIHJJJJJJJJJIJJJJIIJJJJJIJI
@1088560/1
atcgttcgatgacaaagtgatgggcaatcccattggctggctccaag
+1088560/1
@@@FFFFFFHHGHJJJIEEGGHHHGFHGGIJIIIJJJJJJDCGHFHH
@3653845/1
ctaccacacgaaaggcagttcaccatcgcttgtcatgtgttgaaattccg
+3653845/1
CCCFFFFFHHHHHIIIIEIJIGIIIJIJJIIJBGIIIFGFFGHIIGIIJI
@7231127/1
tcccacctttttcactcaaccatagctttctcagcgtgttt
+7231127/1
CCCFFFFFHHHHFIJJJJJJJJIHJJJIJJJJIIJJIC0?D
@7231128/1
tcccacctttttcactcaaccatagctttctcagcgtgtttaatttcgtt
+7231128/1
=??:D=0BDDBBD<?<<C:<CCAFFGIII@EB<?@<GEFFGD<4BDFIF>
@7231129/1
tcccacctttttcactcaaccatagctttctcagcgtgtttaatttcgtt
+7231129/1
CCCFFFDFHHHHGIJJJJJJJJJJJJJJJJJJJJJJGGDHHBHIIIDGGI
@7231291/1
tcccactaaagttaaccagacaaagcacctatcgaatcgaatattagtag
+7231291/1
CC@FFFFFHHHHHJJIJJJJJJJJJJJJJJIJJJIIIJJJJJJJJJJHIJ
@6707059/1
gttgagtgaaaaaggtgggaaatgttgactgttgtagctgattaaggggt
+6707059/1
@@@:BDDDFHHGHII?EHGGGGHHGHIIIJIDEHDFEHGJIGIDHIIGI6
@6707060/1
gttgagtgaaaaaggtgggaaatgttgactgttgtagctgattaaggggt
+6707060/1
@B@FDFDDFHHHHHIAEHIGIJIJIIIJIJJJJIIGIJJJGIJCIJIJJ6
@6707061/1
gttgagtgaaaaaggtgggaaatgttgactgttgtagctgattaaggggt
+6707061/1
BBBFFFDDHHGHGIJAFHIIIJJJJIJIIJJIJJJIIJIJGIIJIJJIJ@
@6192015/1
gtaagtagaaggtaagccacttaagcacacatgttacataaatgtcaaaa
+6192015/1
CCCFFDFFHHHHCGIIJJJJJJJJJJJJJJJJJJJIJJJJJJJJJIJJJJ
@2114854/1
cagaacgtaagatatcctaaactcacttttttccgaaaaaatatcgcaat
+2114854/1
CC@FFFFDHHFHHIJIIEIJJIJIJFIJJJJIIIIJJIJJIIIJIIIIGH
@2114855/1
cagaacgtaagatatcctaaactcacttttttccgaaaaaatatcgcaat
+2114855/1
CCCFFFFDHHHGHJJJJJJJJJJJIGIJJJJJJJJJJJJIIIJJIIJJJJ
@2114856/1
cagaacgtaagatatcctaaactcacttttttccgaaaaaatatcgcaat
+2114856/1
CCCFFFFDHHHHHJJJJJJJJJJJJJJJJJJJJJJIJJJJIJJJJJIJJJ
@2114857/1
cagaacgtaagatatcctaaactcacttttttccgaaaaaatatcgcaat
+2114857/1
CCCFFFFFHHHHGJIIJJJJJIJJJIJJIIJJJIJIIJJJJJJJJIJJIJ
@2114858/1
cagaacgtaagatatcctaaactcactttttttccgaaaaaatatcgcaa
+2114858/1
@@<DDFFFHHHHHIGIIGIJJJHIJIIIJJJJIIIJIJJIJIJJJJDIJH
@2115818/1
cagaactcctggagcgatggccagg
+2115818/1
@@@BD8:=C4<<AA@EGD1@9C>9C
@7231640/1
tcccactgtacgagaattcggtttttcagtttctagcgcatttgaaaaat
+7231640/1
@@@:DDDFFFHHHIEHJIIJJFHIIJJJIGIJJIIIJJJJJJJIJJJJJJ
@2619426/1
cccacctttctcactcaaccatagctttctcagcgtgtttaatttcgttc
+2619426/1
CCCFFFFFHHHHHJJJJJIJJIJJJJJJJJJJJJJFH@FHBGEGI@@BGA
@2619476/1
cccacctttttcactcaaccatagctttctcagcgtg
+2619476/1
@@CDDFFFHHHBFHIGHICGDBHHIIIIFGGFIGIF@
@2619477/1
cccacctttttcactcaaccatagctttctcagcgtg
+2619477/1
CCCFFFFFHHHFFHGIGIGIGGGGIIJJGGHIIIIGF
@2619478/1
cccacctttttcactcaaccatagctttctcagcgtgttcaatttcgttc
+2619478/1
@<??D:DD?ABFF<:E?A?BE3AGECC@EHF??EF:0CGFCD<?F990??
@2619479/1
cccacctttttcactcaaccatagctttctcagcgtgttt
+2619479/1
CCCFFFFFHHHDFEBFGJGIGAHHIJJIJIJJJJJCC08B
@2619480/1
cccacctttttcactcaaccatagctttctcagcgtgttt
+2619480/1
CCCFFFFFHHHHGJJJJJJJIIIJJJJJJJJJJJJHGCFH
@2619481/1
cccacctttttcactcaaccatagctttctcagcgtgtttaatttcgttc
+2619481/1
CCCFFFFFHHHHDIJJJJJJGHIJJJJIJJJJJJJHI@FH>D@GI93?G2
@2619482/1
cccacctttttcactcaaccatagctttctcagcgtgtttaatttctttc
+2619482/1
CCCFFFFFHHHHHJJJJJJJJJJJJJJJJJJIIJJIJBHIBGBHI@FGIB
@576975/1
aattagtggtttttttctaaaatcaatttacatattatttttgacttgaa
+576975/1
BCCFFFDFHFHHHJJJJJJJJJJIJJJJJJIIJJJJJJJJJJJJJJJJJJ
@1608089/1
caaacagctccacaacagcaacatcaaactgttcccccacaacagactgg
+1608089/1
CCCFFFFFHHHHHJJJJIIJJJJJJJJGIJJHJIJJJJJJJJJJFGIJII
@3658234/1
ctaccgcgtgttccttaacaacgatctggtggccaccggaaccgga
+3658234/1
@CCFFFFFHH?FHIIJJJJJJHIJGIIJFGHIIJIHIJIIIIJJJH
@5179657/1
gaaagatttaaaatccaggacagtatccagaagggactgcctatgttctt
+5179657/1
CCCFFFFFHHHFHHHHJGJIIJIIIIJIJJJHIJIGGIJIIJIJJGHJIJ
@5179658/1
gaaagatttaaaatccaggacagtatccagaagggactgcctatgttctt
+5179658/1
CCCFFFFFHHHFHHHIJJJJJJJJJJJJJJJJJJJJJIJIJJJJJIJJIJ
@2620886/1
cccactaaagttaaccagacaaagcacctatcgaatcgaatattagtagc
+2620886/1
@CCFFFFFHHFHHJJJJIIJJJJJGJJJJIHJJIIIJJIGGIFICDDGGE
@2620887/1
cccactaaagttaaccagacaaagcacctatcgaatcgaatattagtagc
+2620887/1
CCCFFFFFHHFHGJJJJJIJJJJIJJJJJJJJJJJJJJJIGHHIIGGIGI
@5690685/1
gcgagcttcatgatcccctgaagaatatatcttgaagaactattattttt
+5690685/1
@CCFFDFFHHHHGJIJIJIIJJIJJIJJIJJJJJIIGIGJJJJJIJJJJJ
@5690686/1
gcgagcttcatgatcccctgaagaatatatcttgaagaactattattttt
+5690686/1
CCCFFFFFHHHHHJJJJJJJJJJJJJJJJJJJJJJJJIJJJJJJJJJJJJ
@5180616/1
gaaagcagcagcatcctgaccgacttcacccggaaatgtggtttaatgag
+5180616/1
@@1BDFFFGHHGHJJJJIJJIIJJJJJIJIIJJJJJJJGIGIGIIJJJJI
@577982/1
aattatgtcaaattttgacatctatgtaacatgtgtgcttaagtggctta
+577982/1
CCCFFFFFHHHHHJJJJJJJJJJJJJIJJJJJJHHHIIJJJJJGIJIJJI
@7731844/1
ttaatcagctacaacagtcaacatttcccacctttttcactcaaccatag
+7731844/1
CCCFFFFFHHHHHJIIIGHIJJJIJJJJIJJJJJJJJJJJJIJJJJJJJI
@7235333/1
tcccccctttttcactcaaccatagctttctcagcgtgttt
+7235333/1
CCCFFFFFHHHHHGIHGJJIJIGIGJJJJJJJJJJJHG6BF
@70136/1
aaaaatatcgcaatagctcaaaagggaacaatttttgtcgagttattgat
+70136/1
CCCFFFFFHHHHHJJJJIJJJJJJJJJIJIHIJJJJJIJJJJHIJJJJJJ
@7236175/1
tccccttctagtctatctggctgtaattctgaacttaatagacctgttgt
+7236175/1
CCCFFFFFHHHFHJJIGIJJIIJJIJJJJJJIJJJJJIJIIJIJJJGIJJ
@4160425/1
ctgaaaagaaaattcaagatccagtgtttaaggaactatcagatgttggt
+4160425/1
CCCFFFFFHHHHHJJJJJJJJJJIJIIJJJJJIJIIJJIJJIIJJIJJJG
@5181850/1
gaaagctatacagtagtcaaatttgtatccattatcactttttgttgccg
+5181850/1
CCCFFFFFHHHHHGHIGIJJJJJJJEHIJJIIIIIJJIJJJJJJIJJJJJ
@5181851/1
gaaagctatacagtagtcaaatttgtatccattatcactttttgttgccg
+5181851/1
CCCFFFFFHHHHHIJJIIIIJJJJJHIJJJIJJJJJFIJIJJJJIJGHII
@5181889/1
gaaagctatggttgagtgaaaaaggtgggaaatgttgactgttgtagctg
+5181889/1
CBCFFFFFHHHHHIGIGIHIJJJIIFGIJJIIIJIIIHIIGDHGFCHIIJ
@5181890/1
gaaagctatggttgagtgaaaaaggtgggaaatgttgactgttgtagctg
+5181890/1
CCCFFFFFHHHFHIGHCFHIJJJIJAFHIGIJIJIGHHIJIDHHDGGGJI
@3135290/1
cgactttttactatttttgtatgcacaaaattcgttctacatatgaaaca
+3135290/1
?@?DBDDDH;?<:AEGII1<A?AC@CAGHI<F@;?DBDADDBDD@DHIE9
@3135291/1
cgactttttactatttttgtatgcacaaaattcgttctacatatgaaaca
+3135291/1
?@?DDDDDHBFD>EFHIIBAE@<EACEHIIEIGEFHGEDEHFHIFIIIID
@3135292/1
cgactttttactatttttgtatgcacaaaattcgttctacatatgaaaca
+3135292/1
C@@FFFFFHHHHHJJJJJJFIIJJJJJJJJJJJJJJJIJJIJJJJJJJJI
@4645344/1
cttcattctatcggcctttcttctctttgccgtattttattttgtaaggt
+4645344/1
1::4=BDFHGGGHJIJJJJJJDGIJIJJIIJJGGGIIJJJGIJJHJFDG9
@4645345/1
cttcattctatcggcctttcttctctttgccgtattttattttgtaaggt
+4645345/1
@@@FFFFFHHHFHJJJIJJGGIGHIHIJGGGGCFHIJJDHIJJIHGIIJ?
@4645346/1
cttcattctatcggcctttcttctctttgccgtattttattttgtaaggt
+4645346/1
@@CFFFEDHDFDHIAGDGI@BF??C<FH4@FA?8DHHI<DHIIAFBBGH0
@3138166/1
cgagaacgttcatgaaggaaagttgagtcatttgaggtctaaacaagtta
+3138166/1
@@CDDFFFFHDAHIEGAFEGFHCFHEIIFIIIIIGIIGHIIIIIGHHHGH
@7735401/1
ttacaaaataaaatacggcaaagagaagaaagg
+7735401/1
?@@BBD?DFDFFFBG:<???<<AG@FGBG9D9:
@1094204/1
atctactcgttatataatcatcattcaaacattgaagccagatcgataaa
+1094204/1
=:14=DDDHFFHHJJJJIIIIGIIIJJJIJJJJIJIIJJJJJJJJJJJJJ
@1612151/1
caaacattcggcagccaagaacttgctggatctcttggtcggaaaagtga
+1612151/1
CCCFFFFFGHGHHJIIJJJIJJJJJJJJIJJIJIJJJJHIHIHIJJIFHG
@1612152/1
caaacattcggcagccaagaacttgctggatctcttggtcggaaaagtga
+1612152/1
CCCFFFFFGHHHHIIIIIEHJIIJIJIJJIJJJDHIIFHCBBGHGBGDGC
@1612153/1
caaacattcggcagccaagaacttgctggatctcttggtcggaaaagtga
+1612153/1
CCCFFFFFHHHGHJFIJJJJJJJJJJJJJJJJJJJJJJHHIJIIJJJHHG
@4647271/1
cttcatttgaatctatggaagttcgtattattcctcgaaatcaataactc
+4647271/1
@@@DDBDDBCFDFGGHGI?EEAIEGFGGH<EHDFBDAEGHE>FHBGHEGG
@4647272/1
cttcatttgaatctatggaagttcgtattattcctcgaaatcaataactc
+4647272/1
BCCFDFFFHFGHHIHIIIGIIHGHIFFIIGIFFCGHGJJIIJJIICHGGH
@4647273/1
cttcatttgaatctatggaagttcgtattattcctcgaaatcaataactc
+4647273/1
C@CFFFFFHHGHHJJJJJIJJHIJJHJJJIJJJJJJGIJJJJJJJJJJJJ
@4647274/1
cttcatttgaatctatggaagttcgtattattcctcgaaatcaataactc
+4647274/1
CCCFFFFFHHHHHJJJJJIIIEHIJGIIJIJJJJJJIIJJJJIJJJJIII
@1612304/1
caaacattgaagccagatcgataaaaaaatatcgcaatattagaaatttt
+1612304/1
BBCFFFFFHHHGHJJJJHIJIJJJJJJJJJJHIIJJJJJJJJJJJIIIJJ
@75438/1
aaaaatgtcaaaattttgcaaattatgtggcattttgacatttatgtgac
+75438/1
CCCFFFFFHHHHHJJJJJJJJJJJJJJIJJJJJJJJJJJJJJJJJJIJJJ
@75439/1
aaaaatgtcaaaattttgcaggttatgtggcattttgacatttatgtgac
+75439/1
CCCFFFFFHHHHHJJJJJJJJJGIJJJJJJJJJJJJJJJIIJJJJJIIJJ
@2121245/1
cagaaggggtaaccgcaaggggcacggaccacttcacggaaatctaccga
+2121245/1
@CCDFADFHDFHFIIJJHHIJJJJIJJHIGGIJIJIJIIGGIHGHGCHED
@7737169/1
ttacaagctatactttgcatagaattagtggttttttttctaaaatcaat
+7737169/1
CCCFFFFFHHHHHJJJJJJJJJIJJJJJJIJHIJJJJJJJJJJIIJJJIJ
@6197866/1
gtaatattcctccatagttcttacatccttgtttatttccctttttgtgg
+6197866/1
@@@FFDFFDHFFHGECGGJGEHJIGHGEIIJFHGDHIIIIGGGIIIJJJI
@6197867/1
gtaatattcctccatagttcttacatccttgtttatttccctttttgtgg
+6197867/1
@@@FFEFFHFHHGJJIBGJGEGJJIJGGIJJFHGHIGIIGGGHIJJJHII
@6197868/1
gtaatattcctccatagttcttacatccttgtttatttccctttttgtgg
+6197868/1
B@BFFFFFHHHHHJJJJGHHHJGJJJJJJJHCHH4CGI<FH@GHGI:?:B
@2626461/1
cccagagtttttgaattttgtgccaaaactaccgagccagctccgtacga
+2626461/1
CCCFFFFDFHGFDIJIJJIJGIJJIJIIJIJJHGGHGHGEHIIHIHGGIG
@7737576/1
ttacaataagttattcggacaagttataccgaataaaaaaggaaaactaa
+7737576/1
CCCFFFFFHHHHHIGIJJJJJJIFHIGIJJJBGGIJJJJJJIGIIIJJJJ
@1615315/1
caaaccgggaaaagtattatgagaatatgaaatttaaaagaaaatttgaa
+1615315/1
CCCFFFFFHHHGHJHIJJJJJJJIIJJJJJJJJJJJJJJJJJJJJIJJIJ
@1096023/1
atctatcgatactgaatgtaattttttatatagtgccccgatgatatgat
+1096023/1
BB@DFFFFHHHHHJIJJJJIJJJJJJJJJJJJIIIJJJJJGIIIJJJJJJ
@5184690/1
gaaaggggcagacaacttcatgtacaaatacctcaccttacaaaataaaa
+5184690/1
CCCFFFFFHHHHHJJJJJJJJIJJJJJJJJJJJJJJJJJJIJJJJJJJJJ
@2628358/1
cccagatggcattcatgcagaaccgattaagaaaggggcagacaacttca
+2628358/1
CCCFFFFFHGHHHJJJJJJJJJJJJGHHHIJJIIJIJJIIJJJJJJJJJJ
@2628359/1
cccagatggcattcatgcagaaccgattaagaaaggggcagacaacttca
+2628359/1
CCCFFFFFHHGGHJIJJJJJJJJJJIJJIJJJJIJJJJJJJIJJJJJJJJ
@3143124/1
cgagaatttgaaaagcgagcttcatgatcccctgaaaaatatatcttgaa
+3143124/1
??=?DD>DH8ABFHF9EBCC@DF@EHGGHEHHFFHEGIG?9BFGGHI@9B
@3143125/1
cgagaatttgaaaagcgagcttcatgatcccctgaaaaatatatcttgaa
+3143125/1
@@@DDDFFHDAFHIGBGHGDEHEGGGGIIFIIEGHIIIIGIGHBHIIGFH
@3143126/1
cgagaatttgaaaagcgagcttcatgatcccctgaaaaatatatcttgaa
+3143126/1
@@@DDFDBFHHHHGGEHBHGIIGIJJEIIHHHHIGIIIIIIIGIJJJGDB
@3143127/1
cgagaatttgaaaagcgagcttcatgatcccctgaaaaatatatcttgaa
+3143127/1
@C@FDFDEHGDHHJEEGAF@GHHIIIGIIIIIGIJIJJJIJJJIJJJJEG
@3143128/1
cgagaatttgaaaagcgagcttcatgatcccctgaagaatatatcttgaa
+3143128/1
??8A=@ADFHHHHII@ADHIEE?EHBCGHIIIFGFHDHI4BDFGHGHBGG
@3143129/1
cgagaatttgaaaagcgagcttcatgatcccctgaagaatatatcttgaa
+3143129/1
BCCFFFFFHGHHHJIJJIJJJJJIJJJJJJJJJJJJJJIJJJJJJJJJJG
@3143130/1
cgagaatttgaaaagcgagcttcatgatcccctgaagaatatatcttgaa
+3143130/1
CCBFFFFFHHHHHJJJJIJJIJJJJJJJJJJJIJJJJJJJIJGIJJJJJH
@3143496/1
cgagacatattcttcggagaatcacaaaactcatgatacttttcaaattt
+3143496/1
@@@DBDDDFHHHHJGIJIDHIIIGIIIJIJEHGGIGIJGIJIJGIIFHIG
@3143497/1
cgagacatattcttcggagaatcacaaaactcatgatacttttcaaattt
+3143497/1
CCCFFFFFHHHHHJJJJJJJJJJJJIJJJJJJJJJJJJIJJJJJJJJJJJ
@5186146/1
gaaaggtttgtttaaagggattggacgcaattaccgtattgccaagtgta
+5186146/1
CCCFFFDEHHHHHJJJJJJIJJJIJJJJJJJJJJJJHJJJJJJJJJHHHH
@3143934/1
cgagaccgtacaaggagacttgagctacccatttgatgctgactcggaac
+3143934/1
@CCDFFFFHHGHHAEBHGHIJEEIJGEGIIIIGIGGCHIGIGIIIGIJIJ
@5694456/1
gcgatattttttcggaaaaaaagtgagtttaggatatcttacgttctggc
+5694456/1
CCCFFFFFHHHHHJIIJJJJJJHHIIJFIIIJIIJJJJIJIGIFHIJJJJ
@1096179/1
atctatgactgtgtatcgatagctgttcactttttggtcatgattttgag
+1096179/1
CCCFFFFFGHHHHHHIJEFGGIIJIGIJJIIIIJJJICFGGIJFIIJIGI
@5694923/1
gcgatctcctgcaagaactgaacaaagttgaagtccttggcgttgaagct
+5694923/1
B;BFFFFFHHHHHJJJJJJJJJJJJJJIJIJJJGGIJJJJJJIJJHIIJH
@5694924/1
gcgatctcctgcaagaactgaacaaagttgaagtccttggcgttgaagct
+5694924/1
CCCFFFFFHHHHHJJIJJJJJJJJJJJJJIJJJIJJJJJJJJJJJJJJJJ
@5694925/1
gcgatctcctgcaagaactgaacgaagttgaagtccttggcgttgaagct
+5694925/1
CCCFFFFFHHHHHJJJJJJJJJIJJJJJJIJJJHJJJJJJJJJJJIIJJI
@7242079/1
tcccttttgagctattgcgatattttttcggaaaaaagtgagtttaggat
+7242079/1
CCCFDFFFBDFFBFHGFGHGGGGIJJJJGIJIIJJJJGBCFGCHIHIGIG
@7242080/1
tcccttttgagctattgcgatattttttcggaaaaaagtgagtttaggat
+7242080/1
CCCFFFFFHFHGHJJJEEHGJIJJJJIIIGIIJJJJJJHGIIHIIJJJII
@7242081/1
tcccttttgagctattgcgatattttttcggaaaaaagtgagtttaggat
+7242081/1
CCCFFFFFHFHHHJIJGIIIGIIIJJJJJIJHIIJJJIFHHIGIHIIJJJ
@7242082/1
tcccttttgagctattgcgatattttttcggaaaaaagtgagtttaggat
+7242082/1
CCCFFFFFHHHGHJJJIGIHIIIJJJJJJJJJJJHIIIHGHIHHIJIEGJ
@79850/1
aaaaattctccatcgttacaataagttattcggacaagttatac
+79850/1
=81BDB8BDDBDDE7C;E7C::F392<<BFF?31CCBADD>DBD
@1099476/1
atctcggatcttgctactaatattcgattcgataggtgctttgtctggtt
+1099476/1
CCCFFFFFHHHHHIIIIJIJJJJJJJJJJJJIJIIJ?HGIJJJIJJJJFH
@1099477/1
atctcggattttcataatgtgttgtgttaaatgataatagatattaacca
+1099477/1
@B@FFFFDHHGHHJIJIJJGHHJJJIJIJJJIGJJJJJJIJJJIJJJFIJ
@5695272/1
gcgatgacgaataaagtatgtgttcaccaagagaagaaagctatacagta
+5695272/1
@@@DAD?DBDHHHEGB<C>FHDHADEHEIGHGGGEGIIHG@FHIIIIIIG
@5695273/1
gcgatgacgaataaagtatgtgttcaccaagagaagaaagctatacagta
+5695273/1
C@@FFFFFHHFHGGIGFHIEIIJIIIHGIIJIIJFIIJIGIJIGIJII@B
@5695274/1
gcgatgacgaataaagtatgtgttcaccaagagaagaaagctatacagta
+5695274/1
CCCFFFFFHHHHHJJJEEHIHGIJJJJJIIIJIIIIJJJJIIIJJJJJII
@81859/1
aaaaattgttcccttttgagctattgcgatattttttcggaaaaaagtga
+81859/1
CCCFFFFFFHHHHJJJJJJJJJJJJJJJJJJJJJJJJJJJJJJJJHIIJI
@82076/1
aaaaatttaaacacattgcattattgatttcgaggaaataatacgaactt
+82076/1
?@<?A:B:CFBFHBDHBGAB>FBFHH>B<4BEGGGAB;FGHGIG<688BF
@82077/1
aaaaatttaaacacattgcattattgatttcgaggaaataatacgaactt
+82077/1
CCCFFFFFGGHHHJJJJJIJJJJJJJIJJJJJJIJJJJJJIJJJJJJJII
@82967/1
aaaaatttatagttttttgcatttttattcggcttattgtaatattcctc
+82967/1
@C@DFFFDHHHGDHIJJJJDHIEEG>BHG@@@GHGGHIGDFIIFHIGIIG
@82968/1
aaaaatttatagttttttgcatttttattcggcttattgtaatattcctc
+82968/1
CCCFFFFFHHHHHJJJJJIJJJJJJJJJJJJJJJJJJIJIJJJJJJJJIJ
@82969/1
aaaaatttatagttttttgcatttttattcggcttattgtaatattcctc
+82969/1
CCCFFFFFHHHHHJJJJJJIIJJJJJJJJJJJJJJJJJJIIJJJJJJJJJ
@2127123/1
cagaatctagccaaacacacatagtacctctccacaaaaagggaaataaa
+2127123/1
BC8ADEFFHHHHHJJJJJJJJJJJHIJJJJJJJJJJJJJJJJJJJJJJII
@2127124/1
cagaatctagccaaacacacatagtacctctccacaaaaagggaaataaa
+2127124/1
CCCFFFFFHHHHHJJJJJJJJJJJJJJJJJJJJJJJJJJJJJJJJJJJJI
@2127614/1
cagaatcttgccccctcccagattaggctatgccggtaaagaagtgaatg
+2127614/1
@@@DDDDDHDA>?DAD@GGEGE<<CDCEGHIEECGG@DHIEDFEFHGCCG
@4167347/1
ctgaaagacactaagattaccaagttgggcaaccagcagtcccacaaagt
+4167347/1
@@@DDBDA;AFD;C<EAHIDHHGIEHEFGB@FBDHDDHI?D@9DBBBBF8
@4654500/1
cttccatagattcaaatgaagtaaacaacatacgtttttcatttaaaatg
+4654500/1
CCCFFFFFHHHHHJJJJJIJJHJJJJJJJJJJJJIJJJJJJJJJJJJJJI
@5695898/1
gcgatggtgaactgcctttcgtgtggtagtccctcttcgtgttccatttc
+5695898/1
@@CDFFFDDFHGHJJIGJGHHECGGHADFEBHIEHIAGEDGDFHIJJJJI
@4655240/1
cttccatcagccaatttttctggtttgccgaattttgctgtttctggttc
+4655240/1
CC@FFFFFHHHHHJJJJJJIFIJIJJJJIJJJJIJJIIJJJJJJJJIJJI
@6204435/1
gtaattctggtttgtctatagttttgtcatacgtttttgaggcagcaaat
+6204435/1
B@BFFFFFHHHHHJHIJJJJJHIJJIIJIJJJJJJJJJJHHJJIJJJJIJ
@587251/1
aattgctctactctcaagaaatggcctccatgccgagcaagactcccgtc
+587251/1
CCCFFFFFHHHHHJJJJJJJJJIJIJJJJJIJJJJJJJJJJJJJJJJJJJ
@5697087/1
gcgattggtcaatgtttttttcttcgatgtccacgtaggttacctcg
+5697087/1
@@@1DDDD2A:AFFE?GGIGIDEFFCFIBGD@F@DGCFEBBFFCCDB
@6717942/1
gttgccgtgtgcccttgagaaatttgctgcctcaaaaacgtatgacaaaa
+6717942/1
==1=BDFFHHHHHJIJIGHGIJJJJIJJJJJJJJJJJJIJJJJJJJJJJJ
@6717943/1
gttgccgtgtgcccttgagaaatttgctgcctcaaaaacgtatgacaaaa
+6717943/1
@CCFFFFFGDFFHJIJJIJJIJEHIIJJIJJJJJIJJJGIIGIJJJJIJJ
@2128344/1
cagaatgttccgattatgacctcgcatataaagtatctaacagatttaaa
+2128344/1
CCCFFFFDHHHHHJJJJJJJJJJJJJJJJJJIJDHIJJJHJJJIIJJJJI
@2128675/1
cagaattacaggaaatggataattataggattggatctatgactgtgtat
+2128675/1
CCCFFFFFHGHHHJJJJJJIJJJJJJJIJIJJIJGGGIJJIJJIGHGGII
@2128676/1
cagaattacaggaaatggataattataggattggatctatgactgtgtat
+2128676/1
CCCFFFFFHHGGFIJJJJFHGIGJIJIJJFHHIJFHHIIEGIHHIIIGII
@2128677/1
cagaattacaggaaatggataattataggattggatctatgactgtgtat
+2128677/1
CCCFFFFFHHHHHIJJJIHJJJJJJJJJIIJJJJGGHIIJJJJJJIGIJI
@2129798/1
cagaattccattttccttggcatcaagagtatattccatgatgctaatac
+2129798/1
C@@FFFFFFHHHHJJJJJJJJJIJIHJGIDFHIJIJIIJIIJJIIIIIIJ
@2129799/1
cagaattccattttccttggcatcaagagtatattccatgatgctaatac
+2129799/1
CC@FFFFFHGHHHJJJJIIEGIGIJIIGG?CCHIIJJICHIIGHCGGEHI
@5698917/1
gcgcaacctgtgatagagtttatgtgcgaagtcctggacattcgagacat
+5698917/1
CCCFFFFFHHHHHJJGIJHIIJJJJJJIJJIFHIIJIJIJIHIJJJJJJJ
@1616653/1
caaaccttgcaaattttcaatcatgaagcaagattttacctgaacaattt
+1616653/1
CCCFFFFFHHHHDIJJIFIIIHIIJBHHBGGIGIJJEIIGIIIJIJIECH
@1616654/1
caaaccttgcaaattttcaatcatgaagcaagattttacctgaacaattt
+1616654/1
CCCFFFFFHHHHHJJJJJJJJJJJJJJJJJJJJJJJJJJIJJIJJJJJJJ
@5195184/1
gaaatatagaatacaccccttaatcagctacaacagtcaacatttcccac
+5195184/1
@CCDFFFFGHHHGJIJJJJIIJJJCDDGEDHGIJJD?CD?GDEC<DFGII
@587879/1
aattggcatgccggcatcgtttgagattttctggagttgttgagtaaagt
+587879/1
CCCFFFFFHHHHHJJJHIIGIGIJGIIJJJJIIJGIGGJHHIIJHHIJJF
@587922/1
aattggcgcacattcagcaggttttttaacagtttgaaaaccttgataaa
+587922/1
CCCFFFFFHHHGFIIJJIJIJCDFHIJIIGCFIGIGIIJIIJEIJIIJJI
@7741088/1
ttacatccttgtttatttccctttttgtggagaggtactatgtgtgtttg
+7741088/1
@@@?DFDFDHHHHGGGIIJJJJJIJJJGHIBFHIG:DGGHGIGHIJIGII
@7741089/1
ttacatccttgtttatttccctttttgtggagaggtactatgtgtgtttg
+7741089/1
CB@FFFFFHHHHHJJIIJJJJGJJIJIGGIHGFFHCFHIJIIDHFHIIJJ
@7741090/1
ttacatccttgtttatttccctttttgtggagaggtactatgtgtgtttg
+7741090/1
CC@DFFFFHHHFHIJJIJIJJIIJJJJHIIHIIHH?FEIIIJHGBGHIHJ
@6718510/1
gttgcgactagcacaacaaaaaagatggcgaaacaattagcagcaag
+6718510/1
C@CFFDFFFHHHGGGG?FHIJJJEGDHICHGIIBHJGGGGGIGGHIG
@2637062/1
cccagttccatttcctgccgagattcgttcgagaacttccagaaaaagga
+2637062/1
@??:A=DDFFDFFFFFFEF:@G@GFAD?EFBFFI?FIDFFGFEGE99@C;
@3672656/1
ctactacttcagttccatcggtatctaatacaccgatcggctgtatggcc
+3672656/1
CCCFFFFFHHHGHJJIJJJJJGIIJJJJJJJJJIJJJJJJJJJIJJJIJJ
@6719398/1
gttgctatccttctctttgacattgcttgtggtcacttttcgcgcaaagg
+6719398/1
CCCFFFFFHHHHGIGIJIGGIHIJIJIIJGGIGIJJJJJJJIJJGHIJIJ
@7742023/1
ttaccaagttgggcaaccagcagtcccacaaagtttcacagttccacaaa
+7742023/1
CCCFFFFFHHHHHJIJJJJJJJJJJJJJIJJJJHIJJJJJJJJJJJJJIJ
@6719858/1
gttgctgagccgtcgcggcatcactcccaaatacgaactggtccaaatcg
+6719858/1
@@@DDDDDFFFFFFIFAG<0?39?9BFE3?F8BB;1C@CEF7=CEFF9A5
@6719859/1
gttgctgagccgtcgcggcatcactcccaaatacgaactggtccaaatcg
+6719859/1
@@@DDDDDHHHFHIIIHI>@FEBFGGHIGIIGIECGHHEHICHHHHH@E;
@6719860/1
gttgctgagccgtcgcggcatcactcccaaatacgaactggtccaaatcg
+6719860/1
@BBDDFFFHHHHHIIIJJDIIJJJJJJJJJJGIIJJJJJJIDHHHHGFHE
@6206410/1
gtaatttcataatgtggtgattgaaagcctttctttattgccagctcttg
+6206410/1
B?@BDFFFHHHHHJFGIEHHIJIJJJJJJJJJIJJJJJJJJJJJJIJJJJ
@2637976/1
cccagtttagtggccaactcttcgtcactcgcaaatgtagaaggcagatt
+2637976/1
C@CADEFFHHHHHJJJIIGIIJIJGIJIJJJJJJJGJFGHIJIJIHHHII
@6720169/1
gttgctgtggcggaacgggctgttgttgaccccaagcttgaggttgttgt
+6720169/1
CCCFBEFDHHHHHEIIIIIGGGBG@FHB?FHIICIGGIIGGHI;CEBHB?
@7244508/1
tccgatcatggtctagcgcactagataatggaaaaacccacaattcg
+7244508/1
C@CFFFFFHHHFFHIIJJJJJJIIJJIJJJEIIIJJJJJJHIJIIJJ
@7743100/1
ttaccctctacttaccacttagcagaacccgataaagcgttaccagcgct
+7743100/1
@@<?DDDFDBFDDIIBCFHGDHEIGGHHGIIIGGIGGIGBFGGGIIIIII
@6720608/1
gttgcttccactccggctactcttactctataatcgaatctattgttatg
+6720608/1
CBCFFFFFHHHHHJJJJJJJJJJJJJJJJJJJIJJJJJJJJJJJIHHIJI
@6721170/1
gttgctttgatcatcgtcgaagtctgcatgtccgttaacttcttgataca
+6721170/1
C@CFFFFFGHHGHJJJHIJIJIGHIHIJJJIJJJJJJJJJJJJJIIIJJJ
@5199173/1
gaaatcaataactcgataaaaattgttcccttttgagctattgcgatatt
+5199173/1
CCCFFFEFHHHHHJJIJJJJJJJJJJJJJJIIJJJJJJJJJJJJJJIJJJ
@5199176/1
gaaatcaataatgcaatgtgtttaaatttttgtcgagtcaaaagcga
+5199176/1
CCCFFFFFHHHHHJJJJJHHIIJIJJJJJJJJIJJIJIIJJJJJJJJ
@5199222/1
gaaatcacagagccccgggcccagatggcattcatgcagaaccgattaag
+5199222/1
CCCFFFFFHHHHHIJJHHIGGI;DFBGIGGIJIGGGHJIIIIJHHEHGFE
@3150790/1
cgagcagcatgcaagagagtccaaagagaaggttatgaaccggcaataac
+3150790/1
CCCFFFFFHHHHGJJJJJJIJJJJJJJJJJJJHIJJJIIJJJIIJJJJJJ
@7743672/1
ttacctcgaaggattgttcgctagcgatctcctgcaagaactgaacaaag
+7743672/1
CCCFFFFFHHHHHJJJIJJJJJJJJJJJJJJJJJJJJJJJJJJGIJJJJI
@4659141/1
cttcccactaaagttaaccagacaaagcacctatcgaatcgaatattagt
+4659141/1
@C@FFFFFHHGHHHIIJJJJJJJJJJJIJJJJIJJIJIIIJIGIJJJIID
@4659142/1
cttcccactaaagttaaccagacaaagcacctatcgaatcgaatattagt
+4659142/1
CCCFFFFFHHHHHEHIJJJJIJJJJIJFJJJJJIIJJJIGIJJJJJJJJF
@4659143/1
cttcccactaaagttaaccagacaaagcacctatcgaatcgaatattagt
+4659143/1
CCCFFFFFHHHHHGIJJJJJJJIJJJJJJJJJJJJIJJJJJJJIJJJIIF
@4659144/1
cttcccactaaagttaaccagacaaagcacctatcgaatcgaatattagt
+4659144/1
CCCFFFFFHHHHHJJJJJJJJJJJJJIJJJJJJJJJJJIIJIGJJJJJIB
@5203110/1
gaaatggaacacgaagagggactaccacacgaaaggcagttcaccatcgc
+5203110/1
BBCFFFFFHHHHHIIIIJIJJJJJJIIJJIJIIDDGIGEFDAHHGIGIJI
@5203111/1
gaaatggaacacgaagagggactaccacacgaaaggcagttcaccatcgc
+5203111/1
CCCFFFFFHHHHHIJJJJJJJJJJJJJJJJJJJJJGIGJJJJJJJIJIJJ
@7745349/1
ttacgcgcgaaaaccattatgttttactaatttttcaataaagtacactt
+7745349/1
CCCFFFFFGFHHHJJJJIJJJHIJJJJJJJJJJJJJJJJJJJJFHGIJIJ
@7745350/1
ttacgcgcgaaaaccattatgttttactaatttttcaataaagtacactt
+7745350/1
CCCFFFFFHHHGHIJIJJIJJFHJJJIJJJJJJJJIJIJJIGIFHHIJGJ
@5203259/1
gaaatggataattataggattggatctatgactgtgtatcgatagctgtt
+5203259/1
CCCFFFFFHHHHHJJJJJIJJJJJJJJJJJJJJJHIHHJJJIJJJJIJEG
@5203485/1
gaaatggcctccatgccgagcaagactcccgtcagcgtcctccaggagtt
+5203485/1
CCCFFFFFHHHHHJJJJJIJIJJJJJJJJJJHIIJIJHIIJJJJJIHJEG
@7746513/1
ttacgttgtttgatttcgccagttccgacatttttt
+7746513/1
CCCFFFFFHHHHHJJJJFJJGIIIJJJH@::BFIIG
@4171217/1
ctgaaatacagaatacaccccttaatcagctacaacagtcaacatttccc
+4171217/1
CCCFFFFFHHHHHJJJJJJJJJJJJJJJFIJIJJJJJJHIIJJJJJJJJJ
@3675910/1
ctactcgttatataatcatcattcaaacattgaagccagatcgataaaaa
+3675910/1
@@<DDDDDHHHFHFIGIACE@HHIIAHHIIIIGI<FHIIGIIGHGIIIII
@3675911/1
ctactcgttatataatcatcattcaaacattgaagccagatcgataaaaa
+3675911/1
@@@BDEFDHHHHHIJJJJJJIGJIIJJJIGIGGGIJGJGIJJFIGIIJJJ
@3675912/1
ctactcgttatataatcatcattcaaacattgaagccagatcgataaaaa
+3675912/1
CC@FFFFDHDHFGIJGGIJIIIJJJJJJJJJIJJIJJJIJJJJJJJJJJJ
@3676077/1
ctactctcaagaaatggcctccatgccgagcaagactcccgtcagcgtcc
+3676077/1
CCCFFFFFHHGHHGFGHIHJJJJIGIGIJGIJJGAHIIIJIEGGBEHFII
@1621301/1
caaactccaccacaggaacctcaagcttggggtaaaccgcaagtttcaca
+1621301/1
CCCFFFFFHHHHHJJIJJJJJJJIJJJJJJJJGGIJJJJJJJJHIJJJIJ
@3678502/1
ctactgtacaactgtttacctgtgtatgataaataaacttttttcgggtt
+3678502/1
@@<DDDDDFFBHHGGHIIII<<CCCBHHBGHIEBHH@CFFEGBHGHIIHH
@3678503/1
ctactgtacaactgtttacctgtgtatgataaataaacttttttcgggtt
+3678503/1
B1=DDFFFHHHHHJIJJJJJJJHHHJJJJJJJJJJJJJJJJJJJJJJIGI
@3678504/1
ctactgtacaactgtttacctgtgtatgataaataaacttttttcgggtt
+3678504/1
CCCFFFDFHHGHHJGIJIJJIIHIGIIJIJJJIIIIGFCHJJIIIJJIIJ
@3678505/1
ctactgtacaactgtttacctgtgtatgataaataaacttttttcgggtt
+3678505/1
CCCFFFFFHHHHHJJJJJJJIIHHHJJJJJJJJJJJJIJJJJJJJJJJGI
@5702015/1
gcgccaattgagttttcgagcattttccggaaaagaagattgcaccccga
+5702015/1
@<@DDDFDDFFHCGBGGGGCGBGHIIGIGIDGHGFHIJEIIJJGIJGHIG
@5702016/1
gcgccaattgagttttcgagcattttccggaaaagaagattgcaccccga
+5702016/1
CCCFFFFFHHHHFHIJJJIJJGIIJJJJJJJJJJJJJIJJIJJJJJJJJI
@1104852/1
atctgcgggacatgcacatctcttggagccagccaatgggattgcccatc
+1104852/1
CCCFFFFFHDFFHIIIIGGGEDGIIIIFIIIIJJIJJIJJIGIJEIGJJI
@1104853/1
atctgcgggacatgcacatctcttggagccagccaatgggattgcccatc
+1104853/1
CCCFFFFFHHHHGJJIIIJJJIIIIIJJJJIJJJJJGIJJJIJJJJJJJJ
@5702440/1
gcgccatccacgagccaatcttccgctaccgcgtgttccttaacaacgat
+5702440/1
CCCFFFFFHHHHGJJJIJIJIJJJEHFIIJIJG?FBFFHHGIIJIIJIHC
@5702441/1
gcgccatccacgagccaatcttccgctaccgcgtgttccttaacaacgat
+5702441/1
CCCFFFFFHHHHHJJJIJJJJJIJIJJJJJIJJGGGGHJJIJJJJIJJGE
@5702442/1
gcgccatccacgagccaatcttccgctaccgcgtgttccttaacaacgat
+5702442/1
CCCFFFFFHHHHHJJJJJJJJJIJJJJJJJIIJFHHIIJIJJJJJJJJHH
@3151765/1
cgagcattttccggaaaagaagattgcaccccgaaaagtttggg
+3151765/1
;??DD6DABD?DD6EADEA1?FC9EDC9::?80?D:6?BDD=;0
@7248127/1
tccgggtaatgggtaaacagaaaactcacgtcttcttcttttacaacctt
+7248127/1
@@@DDD@DHFHHH<CGI:FEEHIIIIIGIGGEEHBFH<DGII99?FDGD@
@2132811/1
cagacaacttcatgtacaaatacctcaccttacaaaataaaatacggcaa
+2132811/1
CCCFFFFFHHHHHJIJJJJJJJJJJJJJJJJIJJJJJJJJJJJJJJIJJJ
@591614/1
aatttagagaggttagaaacaattggtgattcttttttaaaatatgctat
+591614/1
CCCFFFFFHHHHFHJJJJJJIJJJJIHHIJIJJJJJJJJIIJJJJJJJIJ
@592489/1
aatttatcaagctcctgttcattcccaaaaagaatataatgagcctcagg
+592489/1
B@:BDFFFHHHHHJJJIIJIJJJJJIJJJJJJJJJJJJJJJJIJJJIJJG
@5206498/1
gaaattagtttattttctagtaatattccgaaaaatgcgataagaaggct
+5206498/1
@@CFFFFFHFHHHJJGIJIJHIJJJJJIJJJJJJJIIJJGIJJJJJJJJJ
@4661994/1
cttcccttggtgggggctgaatcggtccggccgagtgcatcatggtcatg
+4661994/1
CCCFFFFFGDAFFHIJJJGCHJIDGGHIJIJIJJHAEEDFDEDEC>ACEE
@1626862/1
caaacttttcggggtgcaatcttcttttccggaaaatgctcgaaaactca
+1626862/1
@8;BDFFFHHHHGIHIIIIIIIIIIIIIIIIIIIIIIIIIIIIIIIIIGI
@1626863/1
caaacttttcggggtgcaatcttcttttccggaaaatgctcgaaaactca
+1626863/1
@@?DBDDDHFH?HD1CFBFGIGEHBAGGIIIEGIIIIIIIIAHIIEHGGH
@1626864/1
caaacttttcggggtgcaatcttcttttccggaaaatgctcgaaaactca
+1626864/1
@@@DDDDDFFFFFI8@?9EADEGDFGGIBFDG?FGI<FFFFF8FFIEEFE
@1626865/1
caaacttttcggggtgcaatcttcttttccggaaaatgctcgaaaactca
+1626865/1
@@@DDDDDFFFFFI<EF?FDFFFFFGIIFICGEGIIFIIEFFAFIIIIIF
@1626866/1
caaacttttcggggtgcaatcttcttttccggaaaatgctcgaaaactca
+1626866/1
@CCFFFFFGGHGHD8?;FG@HGGGHIIIEHII@GGIBHGGICFHIIIIII
@1626867/1
caaacttttcggggtgcaatcttcttttccggaaaatgctcgaaaactca
+1626867/1
CCCFFFFFGHHHHJFFGHJJJJJJJJJIIJJIJJJJJJIJGIJJJJJHGI
@1626868/1
caaacttttcggggtgcaatcttcttttccggaaaatgctcgaaaactca
+1626868/1
CCCFFFFFHHDGHI:EGBHGE@FHIIIIIIFIGFIIGIIIGIIIIFIIIG
@1626869/1
caaacttttcggggtgcaatcttcttttccggaaaatgctcgaaaactca
+1626869/1
CCCFFFFFHHGHHI@EFEEFHGHHIIIIIIIIGIIIHIIGIGHIIIIIIG
@1626870/1
caaacttttcggggtgcaatcttcttttccggaaaatgctcgaaaactca
+1626870/1
CCCFFFFFHHHHHJ@EHIJIJIJJJJJJJJJJHIJJJJIJJJIJJJJJJJ
@1626871/1
caaacttttcggggtgcaatcttcttttccggaaaatgctcgaaaactca
+1626871/1
CCCFFFFFHHHHHJCGGGIJIIJJJJJJJJJJIJJJJJJJJJJJJJJJJJ
@1626872/1
caaacttttcggggtgcaatcttcttttccggaaaatgctcgaaaactca
+1626872/1
CCCFFFFFHHHHHJEGIJJIJJJJJJJJJJJJIIJJJIJGJJIGIHJJJJ
@5704306/1
gcgcgaaaagtgaccacaagcaatgtcaaagagaaggatagcaactaatt
+5704306/1
CC<DFFFFHHDFHJJJJJIIJJJJJHIJJJJIJJJIJHIIJJJJJJJJJJ
@7248764/1
tccggttccggtggccaccagatcgttgttaaggaacacgcggtagcgga
+7248764/1
CCCFFDFFHDHFFHHICHIB;DCFGDHIIGGHIGIIGCHDHEH5ABEHF>
@4664663/1
cttccggttccggtggccaccagatcgttgttaaggaacacgcggtagcg
+4664663/1
;?@BDA6<@<:<?E8C>FCFGECG<DABDFFF?9DDCAC;D<FII:::7=
@4664664/1
cttccggttccggtggccaccagatcgttgttaaggaacacgcggtagcg
+4664664/1
CC@FFDDDFFHHFGDEGGHIJGGGHIJJFEIJJJIJEIIGIIJJIHEEEF
@4664665/1
cttccggttccggtggccaccagatcgttgttaaggaacacgcggtagcg
+4664665/1
CC@FFFFDHHGGH@D>HIGIEIGHHGGGIIIIJIJFCEG>FHGIB===EF
@4664666/1
cttccggttccggtggccaccagatcgttgttaaggaacacgcggtagcg
+4664666/1
CCCFFDFFGFHHHJIIFIIJJJCHIJGFGGIJJJIGGIGIIGIIE=BEED
@4664667/1
cttccggttccggtggccaccagatcgttgttaaggaacacgcggtagcg
+4664667/1
CCCFFFFDHHHGFGIJIJJJJIGIJJIHIIJJJJJJIJJIJJJJJAEHHF
@4664668/1
cttccggttccggtggccaccagatcgttgttaaggaacacgcggtagcg
+4664668/1
CCCFFFFDHHHHHGGGGIJJJIGJJJJIIIJJJJJJJJJIJJJJI=EHHF
@4664669/1
cttccggttccggtggccaccagatcgttgttaaggaacacgcggtagcg
+4664669/1
CCCFFFFFHHHGHJJJJJJJJJIJJJJJJJJJJIJJJJJJJJJJJEFHHF
@4664670/1
cttccggttccggtggccaccagatcgttgttaaggaacacgcggtagcg
+4664670/1
CCCFFFFFHHHHHFGIIIEIICHCHHIHGIGIJIJJIAGEHHJJIE<EHF
@7750956/1
ttagaataattttaatatattttaaattgtataaatgaaataaggttcaa
+7750956/1
@@@DBBDFDHAHHGIHGHHFHHIJJJGFIHGGGHHGEHIHHIIEG9CDGC
@5705502/1
gcgcgtaaagtgaccaaagcaaagacgcaataagtgatacaagaaaatat
+5705502/1
C;@FFDFFHGCDFHIIIIGGIIIDHIIIIGIIII?F@FHIIIIIIIGIII
@5705503/1
gcgcgtaaagtgaccaaagcaaagacgcaataagtgatacaagaaaatat
+5705503/1
CCCFFFFFHHDFHJJJJJIIJJJJJJJJJJJJJJDHIJJJJJJJJJJJJJ
@595203/1
aatttctcaagggcacacggcaacaaaaagtgataatggatacaaatttg
+595203/1
CCCFFFFFHHHGHJJJJJIJIIJJJJIJJJFHHIJJIJJJJIJJIIJJJI
@4666586/1
cttccgtttttccaaggcctcttccaacattttttcaatttcatcatcag
+4666586/1
@@@?DDBDHHFBH4ABFAG?D?HFHGHEBAGIIIIGIIIIIGHIEFIGGG
@4666587/1
cttccgtttttccaaggcctcttccaacattttttcaatttcatcatcag
+4666587/1
BCBFFFFFHHHGHBHIJIJIJIIJJJJHIJJJJJJJJIJJJJIJJJJJJI
@4667073/1
cttcctactaaagttaaccagacaaagcacctatcgaatcgaatattagt
+4667073/1
CCCFFFFFHGHGHHIIJJJJJJJJJJJIJJJJIJJJJJJJJJJGIIIGHB
@3155558/1
cgaggaataatacgaacttccatagattcaaatgaagtaaacaacatacg
+3155558/1
CCCFFFFFGHHHHJJIIJJJJJJJJJJJIJJJJIJJJGHIIJJJJIJJJJ
@4667726/1
cttcctcaagcgctggtaacgctttatcgggttc
+4667726/1
@@@DDDB?FD8FDBHEBG?BABAFDFHEGHDFC?
@4667727/1
cttcctcaagcgctggtaacgctttatcgggttctgctaagtggtaagta
+4667727/1
CCCFFFFFHHHHHIJFEGIJJJJJJJJJIGIGHIIJJJJIJGEIFHJIHI
@97037/1
aaaacattgaccaatcgccaccaatgcctggtgcagctatccactttgcc
+97037/1
CCCFFFFFHHHHHJJJFHIIJJJJJJJJJJJIIJJJJJJJJJJJJJJIJJ
@97038/1
aaaacattgaccaatcgccaccaatgcttggtgcagctatccactttgcc
+97038/1
CCCFFFFFHHHHHJJJEHIIJJJJJJJJJJJIIJJJJJJJJJIJJJJJJJ
@5207574/1
gaaattccccaaatacaacgaaggtctggcaaccgccttgaaaggc
+5207574/1
CCCFFFFFHHHHHJJJJJIBGHFGGHIJJJIGGDHIHIIGGHIFIJ
@5207625/1
gaaattccgcgaaattggcactggcaagtcaaagaagctagccaagagaa
+5207625/1
CCCFFFFFHHHGHJJJIJJJJJJJJJJJIIIJJJIJJJJIJJJJJIJIIJ
@7753139/1
ttagatttcgaggcaaattgattgatttgcccagcacaaacttggagaag
+7753139/1
?@@DDDDBFDHB?F=F;EHH?CBFFHHECFCGHAHACDG>FCBHGIGBF;
@7252710/1
tcctaaactcacttttttccgaaaaaatatcgcaatagctcaaaagggaa
+7252710/1
CCCFFFFFHHHHHJIJJJIJIIIIJJJGIJJJIJJJJJIIJJJJJJIJJJ
@3685064/1
ctagaacaaggctgtgatttaccaaagtgcaacttagttattagatttga
+3685064/1
CCCFFFFFHHGHHJHIJJJJJIJJJJJHIJJJIIJIJHJJIJJJJJJJJG
@5209854/1
gaaatttaaaagaaaatttgaaaagtatcatgagttttgtgattctccga
+5209854/1
CCCFFFFFHHHGGJJJJJJJJJJJJEHIJGJIHIHIJJJJJIJJJJJJIH
@3686075/1
ctagaacgattttacctttgcgcgaaaagtgaccacaagcaatgtcaaag
+3686075/1
@B@DDFFFGHHHHIJJJJJJJJJJJJJJJGHGJIIJJJJJJJJJIJJJJJ
@3686076/1
ctagaacgattttacctttgcgcgaaaagtgaccacaagcaatgtcaaag
+3686076/1
B@@FDFFFHHHHHJJJJGIIHGBHHJJHIGDGIIGJJIGIGIJJIIGGHI
@6211118/1
gtaattttttatatagtgccccgatgatat
+6211118/1
@@@DDDDDFFAFFFFEBFHHII81181?:9
@6211119/1
gtaattttttatatagtgccccgatgatatgatatgtatttattatattg
+6211119/1
@@@FFFFFHGHGFIJJFHIIJJIFGEHIGIGFICGEGFHIJIIJIIHIJE
@5211488/1
gaaatttgctgcctcaaaaacgtatgacaaaactatagagaaaccagaat
+5211488/1
@@@DDFFFHGHHHJJIJJJIEGFGIGEFHIIIEHDHDIIIIGBCFHIGHH
@5211489/1
gaaatttgctgcctcaaaaacgtatgacaaaactatagagaaaccagaat
+5211489/1
CCCFFFFDH>FHHIIJJJJJJJFHHIJJJJJJJGJJJJJJIJJJJJJGII
@5211490/1
gaaatttgctgcctcaaaaacgtatgacaaaactatagagaaaccagaat
+5211490/1
CCCFFFFFHHHHHJJJJJJJHJGHIJJJJIJIJDHIJJIJJIJJJJIJJJ
@1629916/1
caaagaagctagccaagagaatggcggctc
+1629916/1
CCCFFFFFHDFHBIGIGEIIJ@FHIJJA08
@1629917/1
caaagaagctagccaagagaatggcggctcacaagatgtgg
+1629917/1
CCCFFFFFHHHHHJJJIJJIJJJJJJJD0D@FDE;B@B8BF
@1629918/1
caaagaagctagccaagagaatggcggctcacaagatgtggcaatccttg
+1629918/1
CCCFFFFFHHHHGJJJJIJJJJJJJJJ@6@<D?B2?3B=BG;=@7=F;DD
@6211885/1
gtacaaatacctcaccttacaaaataaaatacggcaaagagaagaaaggc
+6211885/1
CBCFFFFFHHHHHJJJJJJJJJJJJJJJJJIJIJIIIIIJJJJJJJJJJJ
@7754031/1
ttagcagtcttctttttagaataacattgacattctataaagacgtt
+7754031/1
@@<DDBDEDFHHFIIIEBBAIIEBG<FHBHIIIAHHA<<<B?@FBD@
@5212609/1
gaaattttcaaatattcttcgcttttgactcgacaaaaatttaaacacat
+5212609/1
B@@=DFFFHHHHHJIJJJJJJJJJJJJIIJJJIJJJJJJJJJJJJJJIJJ
@6212569/1
gtacaacctctatactttgcatcaaataaatgctcccttttcacaatata
+6212569/1
CCCFFFFFHHHHHJJJJJJJJJJJJJJJJJJJJJJJJJJJJJJJJJJJJJ
@6212872/1
gtacaactgtttacctgtgtatgataaataaacttttttcgggtttggaa
+6212872/1
@@@DDDDDHFDF?FBAG?CIEIDBCFDBHHIIAEHDFFHGBA:FGB?BGG
@6212873/1
gtacaactgtttacctgtgtatgataaataaacttttttcgggtttggaa
+6212873/1
C@@FFFFFHHHHHJJJIGHHJJIIJJJJJJJJIJJJJJJJIIIAHIIIJJ
@5213435/1
gaaattttgtgcatgagccaagtactgaaatatctgttgaacagctcagt
+5213435/1
@@@DDFDEBFHFFIJJIJIJIIHHIIIJJJIIJJJIIJEHHHJGIIIJID
@5214592/1
gaacaaaccgggaaaagtattatgagaatatgaaatttaaaagaaaattt
+5214592/1
@BCFFFFFHHGHHJJJJCGHIJJJJIIJJJJJJJIJJJJIJIJJJJJJJF
@5214593/1
gaacaaaccgggaaaagtattatgagaatatgaaatttaaaagaaaattt
+5214593/1
CCCFFFFFHGHHHIJJJEGHJJIJJJJJJJJJJJIIJJJJIJJIJJJJJJ
@5214594/1
gaacaaaccgggaaaagtattatgagaatatgaaatttaaaagaaaattt
+5214594/1
CCCFFFFFHHGHFGIIIEGHIGGIJJIJJJJJJJIIJIJJJJJJJJIJJJ
@5214595/1
gaacaaaccgggaaaagtattatgagaatatgaaatttaaaagaaaattt
+5214595/1
CCCFFFFFHHHHFIJJJCGIIIJJJIJJJJJJJJJJJJJJJJJJJJJJHJ
@3687185/1
ctagaagaggacggcatttatgatccaaaagaaattcccatgagggaatt
+3687185/1
CCCFFFFFHHHHHJJJJJJJJJJJJJJJJIJJJJJJJJJJIJIJJJHHIJ
@597687/1
aatttgtgtaattgaagttcgtattatttcctcgaaatcaataatgcaat
+597687/1
CCCFFFEFFHHHHJJJJHJJJIJJJJJJJJJJJJJJJIIJJJJJJJJIHI
@598274/1
aattttacaagctatactttgcatagaattagtggtttttttctaaaatc
+598274/1
@@@?DDBDHB<FHAH<FGGGGC9E9<CHH>FGACDFBEFBDF><F<FHIG
@598275/1
aattttacaagctatactttgcatagaattagtggtttttttctaaaatc
+598275/1
@@@DDFDBCFFBCFEHIGGGIIIIIIC?CHFECFHC@FF=DFGBFHDHHE
@598276/1
aattttacaagctatactttgcatagaattagtggtttttttctaaaatc
+598276/1
B;BBDDEFHHHHHJJIJJIJJJJJJJJJIJJJCFGEHIJJJJJJGJJIJG
@598277/1
aattttacaagctatactttgcatagaattagtggtttttttctaaaatc
+598277/1
B;BFFFFFHGGGHJIIIIJGIJHIIIJGIIIJHHGIJJJJJJJJJIJIJH
@5707448/1
gcgctggtaacgctttatcgggttctgctaagtggtaagtagaaggtaag
+5707448/1
CCCFFFFDHHHHHJJJJJJJJJIIGIJJIJIJFHIHGGJHIJJJJJGHII
@2137779/1
cagaccaacggaacgcccggagcggctgatatcaccaatcaggtggtgac
+2137779/1
CCCFFFFFHHHHHJJJJJJJEIIJJIIIEHCGJGGIIIEC>7C=C@4;3>
@4180074/1
ctgaacaatttgaaatcttttccaaacccgaaaaaagtttatttatcata
+4180074/1
CCCFFFFFHHHHHJJJJJJJJJJIJJJJJJJJJJJJJHHIIJJJJJJIIJ
@4181574/1
ctgaaccctacgtcagcatttcctggctcagagtacgctacatttgagga
+4181574/1
CCCFFFFFHHFH;FGGIJJJJIIGIBBHGHHEI?FHGJIIIEGEIIJJDH
@101440/1
aaaacctttaaagatacgaataatagagaaattaccatccaacggtattt
+101440/1
CCCFFFFFHGHHHJJIJJJJJJIJJJJJJJJJJJJJIJJJJJJJJBDHIJ
@1113303/1
atcttcttttccggaaaatgctcgaaaactcaattggcgcacattcagca
+1113303/1
CCCFFFFFHHHHHJJJJJJJJJJJJJJJJJIJJJJIJJJJJJJIJJJJJI
@102523/1
aaaacgctgaaaaattccgtcggcaagaagttggccgatttgcagactct
+102523/1
@CCFFFFFHHHHHJIJJIJIJIJJJJJJJJIJIJJJJJJJJJJIJJJJIJ
@102524/1
aaaacgctgaaaaattccgtcggcaagaagttggccgatttgcagactct
+102524/1
CCCFFFFFHHHHHJJJJJJHIIJJJJJJIJJIJIJJJHGJIJJJJJJJJI
@1115056/1
atcttgtgagccgccattctcttggctagcttctttgacttgccagtgcc
+1115056/1
?=@DDDFFGHHHGIJGIJIGGHIIGIJJIGGIGIJJIJIIJGIJIDGIHI
@1115057/1
atcttgtgagccgccattctcttggctagcttctttgacttgccagtgcc
+1115057/1
CCCFFFFFHHHHHIJJJJJJIJJJIIJJJJJJJJIJIIJIEBHIIJGGIJ
@103366/1
aaaacgtatgacaaaactatagagaaaccagaattacaggaaatggataa
+103366/1
CCCFFFFFHHHHHJJJJJIIJJJJJJJJJJJJJJJJJJJJIIJJJJIJJI
@6218026/1
gtacatgaagttgtctgcccctttcttaatcggttctgcatgaatgccat
+6218026/1
@B@FFFFFFGHHHGHIIJJJJIJIJJJIIJJJJIJJJIJJIIJJJJJJJH
@1115543/1
atctttaatagttggaacaataagatagttattaggtgaagcttccggat
+1115543/1
CCCFFFFFFFFFHIJIJJJIIIJJIJIIFIHJIIEHHHHGGIIJFIJIDG
@2140296/1
cagacggccactggcaaagtggatagctgcaccaagcattggtggcgatt
+2140296/1
@??DDFFFHFHHGJIEHIEEHGEHIGIGIGDFGGGGIGGGGI8?FEHAAG
@104839/1
aaaactatagagaaaccagaattacaggaaatggataattataggattgg
+104839/1
CCCFFFFFHHHHHIIJJJJJJJJIJJJJJIJJJJGIIJJJJIIJJJJJJJ
@2140297/1
cagacggccactggcaaagtggatagctgcaccaagcattggtggcgatt
+2140297/1
CCCFFFFFHDHHFIIIIIIAFHFHIIIIIIIIIIIIIGIIII?FHHIGFG
@600957/1
aatttttatcgagttattgatttcgaggaataatacgaacttccat
+600957/1
CCCFFFFFHHHHHHIJJJJIJJJJJJJJJJJIJJJJIJJJJJJJJI
@105439/1
aaaactccgaaggaagccaagggctcggctgctcatcatgccctcgagta
+105439/1
CCCFFFFFHGHHGJJJIJJJJIIJJJJJIFJEIIGIGIJFIIIGHFEH@G
@105440/1
aaaactccgaaggaagccaagggctcggctgctcatcatgccctcgagta
+105440/1
CCCFFFFFHHHHGGIIIIGIJIJJIIIJIJJJGHEGGGHCHHHDGEGH7@
@1635631/1
caaagagaaggatagcaactaattttacaagctatactttgcatagaatt
+1635631/1
@CCDBDDDFHFFFGIFCGGIGBHIHCHHIJJGJGGGIIIIIFGG@HDIHI
@1635632/1
caaagagaaggatagcaactaattttacaagctatactttgcatagaatt
+1635632/1
CCCFFFFDFHHDDI@FHGIEHIJJIJJIJIJDGHIJJJJJJIIIGGGGIJ
@1635633/1
caaagagaaggatagcaactaattttacaagctatactttgcatagaatt
+1635633/1
CCCFFFFFHHHHHGIGIIIJJJJJJJIJJJJJJJJIJJIJJJJJJJGIII
@7257546/1
tcctcctcacgaggacactctaataataaatcctgtagaatatcgtttaa
+7257546/1
?@@DADDDDADDHIIEID9FEHHAFHEHIIFGI9??CFHGEEIGE9?GGG
@7759996/1
ttagtctgtatattttcttgtatcacttattgcgtctttgctttggtcac
+7759996/1
@@@D?DDA?FBBDIIICHIICIBIGGHIIIIIFFEFGGIFIIIIIEHHGI
@7759997/1
ttagtctgtatattttcttgtatcacttattgcgtctttgctttggtcac
+7759997/1
BCCFFFFFHHHHHJJJJJJJIJJJJJJJJJJJJJGHIJJJJJIJJJJJJI
@3160146/1
cgagggcgccatccacgagccaatcttccgctaccgcgtgttccttaaca
+3160146/1
@<@DDDFFGHHHHJJIIJJGIGGHJJGJB6DDGHG4AEHHHF7B@C>>AC
@601242/1
aatttttcaataaagtacactttatttaagaacaggggagaaaagtcacg
+601242/1
@@@BDDDDAHFBHBH:CFHIGGHIIIIIIDBHFIE@DFCF?DGHGBGHGD
@4672464/1
cttccttcggagttttgcctgttccgtagcagacggccactggcaaagtg
+4672464/1
CCCFFFFFHGBHBFGHGGJJJEGHIJHGGIJEFCFGGHIJGIJJGGEHIG
@4672465/1
cttccttcggagttttgcctgttccgtagcagacggccactggcaaagtg
+4672465/1
CCCFFFFFHHHHFHJJJJJJIIJJJJHIJJJJJIIIIJJJJJIJJGGICF
@2141113/1
cagactaaagaaacgctcgtggggagcgatgacgaataaagtatgtgttc
+2141113/1
CCCFFFFFHHHHHJJJIJJFHJJJGIJIIJJJJJJIJJJIJDEHJHIHHH
@1117203/1
atctttgtcgtcgtaccaaatagcggaccacaatatagttacgttaaaac
+1117203/1
=@@BBD4A=@FDD2CGFFFFI@9<:1?F@B?GEFE@DF?DEFF=FFCFFI
@5215073/1
gaacaaatacgaccttctacggtttatctacattatctccagttaactcc
+5215073/1
CCCFFFFFHHHDHJJJJJJJJJHIJJJJJJJJJJJJJJJJJJJJJJJJJJ
@6734176/1
gttgggcaaccagcagtcccacaaagtttcacagttccacaaaacgctga
+6734176/1
@@@FFFFFHFHHGJGIHIJJADHIIIGGIGIJIJJIJIJJJJJIIIIJIJ
@602854/1
aattttttatatagtgccccgatgatatgatatgtatttattatattgtg
+602854/1
CCCFFFFFHHHHHJHJIJJJG8?EBFGHHGGGGGGHHGGDHIHIHIIAFC
@5217849/1
gaacaagccaatcagaccaacggaacgcccggagcggctgatatca
+5217849/1
C@CFFFFAHHHHHJIIJIGIGEGIIGEEGHGEDAEGGGEEC?CA;3
@7259429/1
tcctcttctaacagctttaatgcattgtatgcagcatcatgtttactaat
+7259429/1
CC?DFFFFHHHHHJJJJJJJJJJJJJJIJJJIJIJJIJJJJIIJJJJJJJ
@3163792/1
cgagtacctcaaaatcatgaccaaaaagtgaacagctatcgatacacagt
+3163792/1
@@?D=BDD<BDFFI@?EEEDDG:FGIIE2?CE9?@B?BDFFAFDDBF@@?
@3163793/1
cgagtacctcaaaatcatgaccaaaaagtgaacagctatcgatacacagt
+3163793/1
@@@DBDDDFHFHHJGGGHGGGICHIJJEAGGIGGEIGIIJJFIIJIIJIF
@3163794/1
cgagtacctcaaaatcatgaccaaaaagtgaacagctatcgatacacagt
+3163794/1
BCCFDFFFHHHHHJJHIJJIJJIJJJJJHGIJJJJJIJJJJJJJJJJJJH
@3164068/1
cgagtagatagctttagaggtaatacactattattaggcactagttatta
+3164068/1
BBBFDDFFFHHHDIJIJIJICGIJIJIJIJJJIIIJJIIIIJIIHIJJJJ
@3164069/1
cgagtagatagctttagaggtaatacactattattaggcactagttatta
+3164069/1
BCBFDFFFHHHHHJJJJJJJEHIJJJJJJIJJJJJJJJJJIJJJIIIJJJ
@5219403/1
gaacaatccttcgaggtaacctacgtggacatcgaagaaaaaaacattga
+5219403/1
CCCFFFFFHHHHHJJJCGHIJIIJJGHJJJJIJJJIJJJJJJJJJJJJIJ
@5219404/1
gaacaatccttcgaggtaacctacgtggacatcgaagaaaaaacattgac
+5219404/1
@@@DDDABDFFHHEAC1<FFDHIA@AF@;??FGIIAB<FGHEG:CF==;@
@5219405/1
gaacaatccttcgaggtaacctacgtggacatcgaagaaaaaacattgac
+5219405/1
CCCFFFFDGHHHHIJJEHHJJJJJJGHJJJIIJJJIJJIJIJJJIJJJJJ
@5219406/1
gaacaatccttcgaggtaacctacgtggacatcgaagaaaaaacattgac
+5219406/1
CCCFFFFFHHHHHGJJFGIIJIJJJGHIEGAHIIIJIIIIJJJGEHIJJI
@5219407/1
gaacaatccttcgaggtaacctacgtggacatcgaagaaaaaacattgac
+5219407/1
CCCFFFFFHHHHHIII@EHIJJJIGCGHIIGIIIGIGGJJIIJEIIGGCH
@5219408/1
gaacaatccttcgaggtaacctacgtggacatcgaagaaaaaacattgac
+5219408/1
CCCFFFFFHHHHHIIJFHGIJJJIJFHJEIIJJJIJGGGIIIIJGIJJII
@5219409/1
gaacaatccttcgaggtaacctacgtggacatcgaagaaaaaacattgac
+5219409/1
CCCFFFFFHHHHHJJJEGIJJIJJJHIJIIJJJJJIJJJJJJJJJJJIJJ
@4185191/1
ctgaactttcgcagtacttcttcctgggttttgtgctcattttcagcctg
+4185191/1
@@@DDEFDDHBHDFCFHBHIIIIIGIGI9CFGGAFHD>FFHGICHIGIIC
@7763726/1
ttataatcatcaatattatctatcgatactgaatgtaattttttatatag
+7763726/1
@C@FDFFDFHHGHJJJJJHJIHHGGGHHGIJGIGIEGGIIIJJJJJIGHJ
@7763727/1
ttataatcatcaatattatctatcgatactgaatgtaattttttatatag
+7763727/1
CCCFFFFFHHHHHJJJJJJJJJJJJJJJJJJHJJJIIGIJJJJJIJJJJI
@7261430/1
tcctgcaaggattgccacatcttgtgagccgccattctcttggctagctt
+7261430/1
CCCFFFFFHHHHHJJJIJJJJJJJIJJIJJJJJGHJJJJJJIJIJIIGII
@7765176/1
ttatacgcagtggtctcaatcgcaacagacatctacgaacgtctacagtt
+7765176/1
@CCFFFFFHHFHHAFHIJJJJJGIJJIIGJGIJJJJIJIIGADDHIJJCG
@3167978/1
cgagttattgatttcgaggaataatacgaacttccatagattcaaatgaa
+3167978/1
@@@DDDFFHFFHHIGIGHIDHIGIIJIIJJJJJJIJIJJIIJIIJJGIII
@7765814/1
ttataggattggatctatgactgtgtatcgatagctgttcactttttggt
+7765814/1
CCCFFFFFHHHHFGHJJJIJJJIGHIJJIIGHJIIIEFHIJJIIIJJDGB
@111881/1
aaaagaagaaacaaaagcaacttcaacaagaggaaggagcgcaactttct
+111881/1
@CCFFFFFHHHHGJJJGJJJJJJFIJJJJJJJGGIIEHIJIIJJJJJJII
@3169614/1
cgataaaaaaatatcgcaatattagaaattttcaaatattcttcgctttt
+3169614/1
:?14=BDEHHHHHIIIIIIIIIIGGIIHIIIIIIIIIIIIIIIIIIIIII
@3169615/1
cgataaaaaaatatcgcaatattagaaattttcaaatattcttcgctttt
+3169615/1
B<@DFFFFHHHHHJJJJIIIJJJJJJJJJJJJJJJJJIJJJJJJJJJJJJ
@3169616/1
cgataaaaaaatatcgcaatattagaaattttcaaatattcttcgctttt
+3169616/1
CC@FFFFFHHHHHIJIJJJJJJJJJJJJJJJJJJJJJIIJJJJJJJJJJJ
@3169617/1
cgataaaaaaatatcgcaatattagaaattttcaaatattcttcgctttt
+3169617/1
CCCFFFFFHGHGHIHIJJJJJJJJIJJJJJJJJGJJJJJJJJJJJJJJJJ
@3169618/1
cgataaaaaaatatcgcaatattagaaattttcaaatattcttcgctttt
+3169618/1
CCCFFFFFHHHHHIJIIGIIJIJJIJJJJJJJJJJJJJJJJJJJJJJJJJ
@5711520/1
gcggaatttcaacacatgacaagcgatggtgaactgcctttcgtgtggta
+5711520/1
<@@DDDD?CCD?AGDEFIBFHIDI@FFID1C1?FEFFEGFIGEBD?BC=B
@3170119/1
cgataaagcgttaccagcgcttgaggaagtaacggcagcactattgacac
+3170119/1
CCCFFFFFGHHHHJIJJJJJJJJJJJJJJGFHIJIJJJG>FGHGGFEHIJ
@3170120/1
cgataaagcgttaccagcgcttgaggaagtaacggcagcactattgacac
+3170120/1
CCCFFFFFHHFHHJJJJIJJIJJJJJIIJCGHJJJJDGG2BBDGGG@FHI
@3171494/1
cgataactgtccacgccgataccaaaaaaagtaatgtactttgcatagaa
+3171494/1
CCCFFFFFHHFHFHGJHEGGIIJIJIJIIII=FHIJJIIIIJJJIIIIJG
@3171640/1
cgataagacgaatggtaaagctgctaaaaaagcaggaaaagcccaga
+3171640/1
@@?DDFDDFDAHDFH<EHHABBBGHGIIIIIDAGFHGIII?ACGCEG
@3171641/1
cgataagacgaatggtaaagctgctaaaaaagcaggaaaagcccaga
+3171641/1
CCCFFFFFHHHHHJJEFHIJJIJJJJJJJJJJJJJIJJJJJJJJJJJ
@5713393/1
gcggaggttaagaaagaaagtgtgcacgatgcatttgtttattcagattt
+5713393/1
@@CFDDFDFHHHGJJJJJIJ9EFEHIIIIJJHJJIJJIJJIJJJJJIIJJ
@2148547/1
cagagaggttatccttgggggaagaagccaaattgctctactctcaagaa
+2148547/1
CCCFFFFFHHHHHIJJJJJJJIJJIJJJJJJJJJJJJJJJJJIJIJIJJI
@2148548/1
cagagaggttatccttgggggaagaagccaaattggtaagtctctactct
+2148548/1
CCCFFFFFFHHHHIJJHIJJJGIJJJIIIJIGGJJJFGHJIIIIJJJJJG
@611466/1
acaaattatgtcaaattttgacatttatgtaacatgtgtgcctaagtggc
+611466/1
CCCFFFFFGHHHHJJJJJJJJJJJJJJJJIJJJJJJJJIIJJJJJJHIJI
@611467/1
acaaattatgtcaaattttgacatttatgtaacatgtgtgcttaagtggc
+611467/1
CCCFFFFFHHHHHJJJJJJJIJHHIJJJJIIGJJJJIIIHIJJIIJIJJJ
@6224589/1
gtacggttcaagtagctgaagtaaaagtgtgctccattggtttatcctct
+6224589/1
@@@FFDDDFHHHFHJIJJJIGHHHHIHCFHHIGIIGIJJJIJJIJJJJJJ
@1639680/1
caaagatatgcggtacggagttggatacgggaccagtaaaaagcaagcca
+1639680/1
@C@FFFFFDHHHHFHIJDGGDEHHIGIII<GDGIIJ9DFIIJIEHEHIII
@1639859/1
caaagatatttaatgaacccgtaattttccttggcgctgacgtgacccat
+1639859/1
CCCFFFFFHHHHHJIJJJJJIFHIIJJJJJIJJJJJJJJJJJIJJJIJJG
@1120436/1
atgaaacatgtcagttatatattcacctttatatgtcacattttgtggtt
+1120436/1
CCCFFFFFHHHHHJIJJJJJJJJJJJJJJJJJJJJJJJJJJJJJJIJJII
@7767655/1
ttatcacatcattcgtcgtgtaccacatctcggatctt
+7767655/1
@@@DDDDDFHHHHIIIIII8<CDE@CEBGBE9F:C@BF
@7767656/1
ttatcacatcattcgtcgtgtaccacatctcggatcttgctactaatatt
+7767656/1
CCCFFFFFHHHHHIIHIIIGE3?EEDE9C9?;F8DEHH4449BFFFBDBF
@7767657/1
ttatcacatcattcgtcgtgtaccacatctcggatcttgctactaatatt
+7767657/1
CCCFFFFFHHHHHJJIIJHIIJJJIJJJJJJJJGIJIJJJJJJJJJJJII
@5221493/1
gaacaatttttgtcgagttattgatttcgaggaataatacgaacttccat
+5221493/1
CCCFFFFFHHHHFIJGIEGEHIIHJJJJJIIJJDEIJIJIJJJJJJJJJJ
@7767809/1
ttatcactttttgttgccgtgtgcccttgagaaatttgctgcctcaaaaa
+7767809/1
CCCFFFFFHHHHHHGHIJJGIAGEHICEFGHGIJIIJFIIJJIGGHIIIJ
@7767810/1
ttatcactttttgttgccgtgtgcccttgagaaatttgctgcctcaaaaa
+7767810/1
CCCFFFFFHHHHHHIIIJJIICFHIJIJGEHHIIIJJIIJIJJJJIIJJJ
@611987/1
acaaatttgaaaaaaccagagacgattttgtcgaagatctctgtgagaag
+611987/1
@@@FFFFFGHFDFEIGHGIJIGIIGIJJEI?FHHGGEGGIIJJGIJEGJJ
@611988/1
acaaatttgaaaaaaccagagacgattttgtcgaagatctctgtgagaag
+611988/1
@CCFFFFFHHHHHJJJIJJJIJJJIJJJJIHIIIJJJJJJJIJIJIJJII
@612019/1
acaaatttgactactgtatagctttcttctcttggtgaacacatacttta
+612019/1
CCCFFFFFHHHHHJJJGHIIJJJJJJJJJJJJJJJHIJJJJJJJJJJJJJ
@612020/1
acaaatttgactactgtatagctttcttctcttggtgaacacatacttta
+612020/1
CCCFFFFFHHHHHJJJGIIJJJIJJJJJJJJJJJJHHIJJJJJJJJJJJJ
@612021/1
acaaatttgactactgtatagctttcttctcttggtgaacacatacttta
+612021/1
CCCFFFFFHHHHHJJJHIIHIIGJJIIJGJJIJJIHIJJJJJJJJIJJJJ
@612022/1
acaaatttgactactgtatagctttcttctcttggtgaacacatacttta
+612022/1
CCCFFFFFHHHHHJJJHIJJJJJJJJJJJJJIIJJHIIJJJJJJJJJIJJ
@5716173/1
gcggcagtcactgcatcttatgatccaaaagcctttaagtacaatatctg
+5716173/1
CCCFFFFFHGHHHJJJJJJJJJJJJJJJJJJJJJJJJJJJJJJJJJJJJJ
@5716596/1
gcggcatcactcccaaatacgaactggtccaaatcgagggcgccatccac
+5716596/1
CCCFFFFFHHGHHJIJJJJJJHIJIIFDGIJJJJJIIGJJJJJJIIJHHH
@5716597/1
gcggcatcactcccaaatacgaactggtccaaatcgagggcgccatccac
+5716597/1
CCCFFFFFHHHHHJIJIIJIIDIJJJJFHIJJJJJIGIJJIJIIJIJHHH
@5716598/1
gcggcatcactcccaaatacgaactggtccaaatcgagggcgccatccac
+5716598/1
CCCFFFFFHHHHHJJJJIJJIJJJFGIGGGIJJJGCDFHEIIIJJIIHHE
@613551/1
acaacctcaagcttggggtcaacaacagcccgttccgccacagcaacaac
+613551/1
@@CFDDDEHBD>FEEG<@<CGF@FHFHH@FDE@BFCHGG:@FHEC@F@66
@613552/1
acaacctcaagcttggggtcaaccacaggtttcacaacaacaacctggaa
+613552/1
CCCFFFFFHHHHGJJIJJGIHJJIIJJJHDHHIJJJIJJJJJJJJGGIHG
@613585/1
acaacctctatactttgcatcaaataaatgctcccctttcacaatataat
+613585/1
CCCFFFFFHHHHHJJJJJJJJJJJJJJJJJIJJJJJJJJJJIJJJIJIII
@5717424/1
gcggcccccatcccaacagaaggggtaaccgcaaggggcacggaccactt
+5717424/1
@@CFFFFFHHHDHIDIIGCEB;GIG:?B@GHBG@F=FHE8CHHFFCDBEE
@5717425/1
gcggcccccatcccaacagaaggggtaaccgcaaggggcacggaccactt
+5717425/1
CCCFFFFFHHHHHJJJJIIJJJJIJ@HHIJGIIDIIJIIJJGHFFDDDEE
@7264371/1
tcctgttcattcccaaaaagaatataatgagcctcaggagctctagctct
+7264371/1
B@CFFFFFGHHGHJHJJJJJGIGJJJJJJJJJJJJJJJIJJJJJIJIJJJ
@7264372/1
tcctgttcattcccaaaaagaatataatgagcctcaggagctctagctct
+7264372/1
CCCFFFFFHHHHHJIJJJJJIJJJJJJJIIJJJJJJJIJJIJJJJJJJJJ
@5718321/1
gcggctcacaagatgtggcaatccttgcaggatttacccgtggagggtaa
+5718321/1
CCCFFFFFHHHHHJJHIJIHIGIJJJJJJJJJIJJJJJJJHGIJJJJBFH
@118286/1
aaaagagtagactacgaatttaaagctgaggcatatagtgatgctgtcgt
+118286/1
@@@FDFF=CFBFFGHIGIICHIIEEHGGCFDA@FGHGEFHEGECGGIGG?
@2149918/1
cagagatcgaatgtgtgcagaatcagcactgaatcaaaaaattctccatc
+2149918/1
CC@FFFFFHGHHHGHGHJIGIJJIJJJJIIJIIJJJIJJIJJJIIJIJII
@2149919/1
cagagatcgaatgtgtgcagaatcagcactgaatcaaaaaattctccatc
+2149919/1
CCCFFFFFHHHHHFHGGIJJJJJJJFIJJJJJJJJJJJJJJJJIJJJJJJ
@2149920/1
cagagatcgaatgtgtgcagaatcagcactgaatcaaaaaattctccatc
+2149920/1
CCCFFFFFHHHHHIJGGIJJJJJJJJJJJJJJJJJIJJJJJJJJJJJIIJ
@5718463/1
gcggctgatatcaccaatcaggtggtgacatcgttcgatgacaaagtgat
+5718463/1
C@CFFFFFDHGHGIIGIBFFGH2CFCF9GHGICGGGGHIGIHGIII?FCA
@1644333/1
caaagattcaaatgaagtaaacaacatacgtttttcatttaaaatgaact
+1644333/1
:=14?DDBHFHF<EDFFCHHIGHAGHIGBEAAEDGD@BD@GH<BD<DHGB
@2150505/1
cagagatgcccttcccatcggcaattcccgtgaagaactcgaagtcactc
+2150505/1
@@CFFFF3ADFHHGHIGGGGBHJJJJJGIIFDDHEIGDHIIGEHBCBHEH
@5719013/1
gcggctttgaaatctaagtcgaccagttccaggatttcgtggaagagaaa
+5719013/1
CCCFFFFEDHFHDIHGIGHHHIJJJJJGHIIJJHFIGII8BD?FHIIIH@
@615830/1
acaagatgtggcaatccttgcaggatttacccgtggagggtaacaatctg
+615830/1
CCCFFFFFFHHHHJJJIIJIJJIJJJJJJJJIJEHIFGIG?FHJJJJJJI
@7768733/1
ttatcctccagttccttcgtaccctcctcctccaattcctgcatcttata
+7768733/1
CCCFFFFFHHHHHJJJJJJJJJJJJJJJJJJJJJJJJJJIJJJJJJJJJJ
@3696807/1
ctagagtttacacagtggcagtgtattttcgaggaagaagactcgccagc
+3696807/1
@@@FFFDEHHHHHFHEFEHFGAGFIIIJJJJGIJGJJIJJEIJJJJJJIJ
@6226640/1
gtactatgtgtgtttggctagattctgtttgacattagaagagtaaacgt
+6226640/1
BBCFFFFFHHHHHJJJJJJJJIIJJJJJJJJJJJJJJJJJJJJHHIJJJH
@6226641/1
gtactatgtgtgtttggctagattctgtttgacattcgaaaagtaaacgt
+6226641/1
B@@FFFFFDDFDHIJIJIJJJIJJIGIHGIGGIJJIIJJIJJJIIJJJIG
@6226642/1
gtactatgtgtgtttggctagattctgtttgacattcgaaaagtaaacgt
+6226642/1
CCCFFFFFHHHHHJJJJIJJJIIJJJJIIJIJJJJJJJJJJJJJJJJJJF
@4679769/1
cttcgactacagatattcgcacttgcagtcccaatatcaaactacaggca
+4679769/1
CCCFFFFFHHHGHJJJJJJJJJIJJJJJGHIJJJJJJJJJJJJJJJJIJJ
@2656558/1
ccccaccaagggaagggggcggcccccatcccaacagaaggggtaaccgc
+2656558/1
CCCFFFFFGFHHBIJJJIJIJIDFFDDDDDDDDDDDBCDDDDD7<CDDDD
@7264766/1
tccttaacaacgatctggtggccaccggaaccggaagatcgaagaa
+7264766/1
8=?BDBDDBD;8D3A:A<E;BEFECAEADDADDADI<BBC8AE=;=
@5719555/1
gcgggacatgcacatctcttggagccagccaatgggattgcccatcactt
+5719555/1
CCCFFFFFHHHHGJJJJJJJJJIJJJJIJJIIJJJJJJJJIJJJJJIIJJ
@5719556/1
gcgggacatgcacatctcttggagccagccaatgggattgcccatcactt
+5719556/1
CCCFFFFFHHHHHJJJIJJJJJIJJJJJJJJJJJJJJJIJJJJJJJJJJJ
@1645710/1
caaagattgttcctgataatcaaacaggggattctacgaaaaaagacaaa
+1645710/1
CCCFFFFFHHHHHJJIIJJJJJJIJJJHJJHIJJJJJJJJJJJJJJJJIG
@6740551/1
gttggtttctggttcattggactccgattcttccttttctaaggcttttc
+6740551/1
=?@AD=ADHHHDHGIHIIIIE9FHIIGHGDGIIIIHIIIIEGIEGGIHIG
@6228596/1
gtactggttgctcaaagcagattagtaaacatgatgctgcatacaatgca
+6228596/1
@@@DDDDACFHHDFHGHIGBEBHGIFHHIIICECHIICHGIGIIIG@BF@
@1123487/1
atgaaatggaacacgaagagggactaccacacgaaaggcagttcaccatc
+1123487/1
CCCFFFFFHHHHHJJIJIIJJJIIJIJIJJJJJIJIJHIIJIJJJIJJJI
@4190846/1
ctgaagtaaaagtgtgctccattggtttatcctctactgtacaactgttt
+4190846/1
CCCFFFDDHHHHDHGHIJJJIJJJJJJJJJJJJJJJJJJJJJJJJJJIJJ
@4190847/1
ctgaagtaaaagtgtgctccattggtttatcctctactgtacaactgttt
+4190847/1
CCCFFFFFHHHHHIHIJJJJJJJJJHJJJIJJJJJJJIJHIIJJJJIHIJ
@3698193/1
ctagatctttcgtataatcgttaacactgcctgtagtttgatattgggac
+3698193/1
@@@FDDEEFHGHFHIJJGIJJJJJJJJIIIIIIGIIIIIJIJJJJGGIBF
@4681034/1
cttcgaggtaacctacgtggacatcgaagaaaaaaacattgaccaatcgc
+4681034/1
CCCFFFFFDHHHHJJJJHIIJFJJJJJJJJIIJJIJJJJJJJIJJJJIEH
@4681035/1
cttcgaggtaacctacgtggacatcgaagaaaaaacattgaccaatcgcc
+4681035/1
@@@FFFFFCFDFHGGHGEHIIGGBHIGIIIIIIIIFHGIEGIIHHHIB;A
@4681036/1
cttcgaggtaacctacgtggacatcgaagaaaaaacattgaccaatcgcc
+4681036/1
@CCFFFFFDFHHHHIIIHIJEGGIJJEHGGIIJJJIIGIIJIJJIHHFHI
@4681037/1
cttcgaggtaacctacgtggacatcgaagaaaaaacattgaccaatcgcc
+4681037/1
CCCFFFFFDFHHHJIIJEHIHIJJJJIIIJJJJJJJJJJIJJJJJJJHII
@4681038/1
cttcgaggtaacctacgtggacatcgaagaaaaaacattgaccaatcgcc
+4681038/1
CCCFFFFFFHHHHJJJJGHJJJIJJJJIJJJJJJJJIJJIIIJIIJJ<FH
@3699348/1
ctagattctgtttgacattagaagagtaaacgtcagtttgcgtttcaatg
+3699348/1
?@@DBEDDHHFFFHEGEHHFECDHGHEFFHGECHIICGHGIGDFGGGIHI
@3699349/1
ctagattctgtttgacattagaagagtaaacgtcagtttgcgtttcaatg
+3699349/1
?@@DDBBDFFHHD;GGIEIEDAIHICHHIGHGA:C@GGIG9?GBDFDB??
@3699350/1
ctagattctgtttgacattcgaaaagtaaacgtcagtttgcgtttcaatg
+3699350/1
BB@DDFFFHHHHHJJJJJJIIJJJJJHJJJJJIIIJJIJJJJFHJJJJJJ
@3699351/1
ctagattctgtttgacattcgaaaagtaaacgtcagtttgcgtttcaatg
+3699351/1
CCCFFFFFD?FHHGGBEGHGEEGHIGEGHIIGGIHGGGGHBF?FHBDGHH
@3699352/1
ctagattctgtttgacattcgaaaagtaaacgtcagtttgcgtttcaatg
+3699352/1
CCCFFFFFHHHHHIJJJJJJJJJJJJHHIIJJFGIIHIJIJIFHJJIJJJ
@6743150/1
gttgtacccaaacttttcggggtgcaatcttcttttccggaaaatgctcg
+6743150/1
???BDDB>?DD3ACCBE>@1@@1???9?DED4BDDI@DDD<D@CDCDAA;
@6743151/1
gttgtacccaaacttttcggggtgcaatcttcttttccggaaaatgctcg
+6743151/1
@@@FFFFFHHFHHJJJJJJIJJ:DHIIJJJJJJJJIJJJJIIJJJIJJJJ
@6743152/1
gttgtacccaaacttttcggggtgcaatcttcttttccggaaaatgctcg
+6743152/1
BB@FFFFFGHHHHIIJJIJJIG@GHHIGGGEIJJJJGGEEAHEHGGGIIJ
@6743153/1
gttgtacccaaacttttcggggtgcaatcttcttttccggaaaatgctcg
+6743153/1
BBCFFFFFHHHHHJJJJJJJJJCFHIJJJJJJIIJJJJJJJJJJJJJJJJ
@6743314/1
gttgtactaatttgtgtaattgaagttcgtattatttcctcgaaatcaat
+6743314/1
??@?BDDDDBBFFHFG?EIHIGHGGEHHHDHICHIIIIGCHGFHIIEFHF
@6743315/1
gttgtactaatttgtgtaattgaagttcgtattatttcctcgaaatcaat
+6743315/1
@@@DDDDDFHHHFIGDCGHII>BDHFAHCAEEGIGIHIIGHGEIGIIGGG
@6743316/1
gttgtactaatttgtgtaattgaagttcgtattatttcctcgaaatcaat
+6743316/1
@@@FBDDDFDBFFB?CA@FHFG<IHACHEAFHEHHHED>FFH@@FHDBGI
@6743317/1
gttgtactaatttgtgtaattgaagttcgtattatttcctcgaaatcaat
+6743317/1
BBBFFFFFHHHHHJFHGIJJJJJJJJJJJJJJJJJJJJJJJJJJJJJJJJ
@7265979/1
tccttcggagttttgcctgttccgtagcagacggccactggcaaag
+7265979/1
???BDDDDBD:CD4EDEE9:F9F@<CEEIIDIDD6??D?DDIADDI
@4683271/1
cttcgatcttccggttccggtggccacca
+4683271/1
@@@DDADDFHHHDIHGIIII1?F3?9:D?
@4683272/1
cttcgatcttccggttccggtggccaccagatcgttgttaaggaacacgc
+4683272/1
@@@DDADBFFFB<1@EF@:1<1?CFCDCG3?FEE;B?6DDH<FBFFC7;@
@4683273/1
cttcgatcttccggttccggtggccaccagatcgttgttaaggaacacgc
+4683273/1
CCCFFDFFHHGHDIAGGJEG?FFHIGIJGGGIJJGGEGIIIJIIJJJJJI
@4683274/1
cttcgatcttccggttccggtggccaccagatcgttgttaaggaacacgc
+4683274/1
CCCFFDFFHHGHHJGIJJJIGGIIIIIJJJJJJJJIJJJIJJJJJJJJJI
@4683275/1
cttcgatcttccggttccggtggccaccagatcgttgttaaggaacacgc
+4683275/1
CCCFFFFFHHHHHJGIJJJJIJIJJJJJJJJIJJJJJJJJJJJJJJIJIJ
@4683276/1
cttcgatcttccggttccggtggccaccagatcgttgttaaggaacacgc
+4683276/1
CCCFFFFFHHHHHJHJJJJJGIIIJJIJJJJJIJJFIIJJIJIJJJJJGI
@7266466/1
tccttctctttgacattgcttgtggtcacttttcgcgcaaagg
+7266466/1
????D;BDDDD<:C::E<B4C9ACF?BB@BEFIAEEA:8DD3B
@1124382/1
atgaaatttaaaagaaaatttgaaaagtatcatgagttttgtgattctcc
+1124382/1
?@8?DDD?:AF?ACDG@G>FF9EHHFDED@FHF><EFFE?:?DCGCFEBF
@4683992/1
cttcgatgtccacgtaggttacctcgaaggattgttcgctagcgatctcc
+4683992/1
@@@DDDD?FAD?FDCFGGAEFGHHGBFFGE8CGDFCACEHIIIIBGIEHG
@1124972/1
atgaaccaggactggaacgatcccaaatcgaagctacaacaatgttgtct
+1124972/1
CCCFFFFFHHHHHJJJJJJJJJJJJJJJJJJIJJJJJJJJIJJIIIJHIJ
@1646611/1
caaagcaaagacgcaataagtgatacaagaaaatatacagactaaagaaa
+1646611/1
CCCFFFFFHHGGHJJJJJJIFHGIIJJJJJJIJJJJIJJJIJJJHIJJJI
@1646641/1
caaagcaacagcgagatcggcgccggacagagaacgcgaaatcaacaact
+1646641/1
CCCFFFFFHHHHHJJIIJJJJJJJJJFIIJJJIFHGHFDDDDDDDDDDDC
@1646852/1
caaagcaccaggagaatgcatcctaggatcctcgtatagatgtcttgtta
+1646852/1
CCCFFFFFHHHHHJJJIJIJJJJJJJJJJIJJJIGHJJIJJJJJGJIHIH
@7770674/1
ttatgagtctaataaaggtcaaaaaccccaaagaattatcttttttagag
+7770674/1
CCCFFFFDFHHHHJJJJJIIJJJJJJJJJJJJJJJJJJJIIJJJJJJJJJ
@1647726/1
caaagccaattttatagttgggcataacagtaatccttataatgacacta
+1647726/1
CCCFFFFFGHHHHJJJJHIJJJJJJJJJIIHIJJJJJJJJJJJJJJJJJJ
@6743800/1
gttgtagctgattaaggggtgtattctatatttcggttaaatttaagagg
+6743800/1
@@@FDDEFHHFFHHGIJJI8@<CEHGIJJJIJJIIB:0?DHIIJIIIIJJ
@2659918/1
ccccatcccaacagaaggggtaaccgcaaggggcacggaccacttcacgg
+2659918/1
CCCFFFFFHHHHGJIJIJIJ@FGIIIJJJJIIJIIIIDIIJIJJHHHHHF
@2659919/1
ccccatcccaacagaaggggtaaccgcaaggggcacggaccacttcacgg
+2659919/1
CCCFFFFFHHHHGJJIJJJJFHIJJJJIIIJJIJGFFGIJIJIJHHHHGF
@122420/1
aaaagatggcgaaacaattagcagcaagagaaatgctggaaaagttaaac
+122420/1
C@CFFFFFHHHHHJJJJJJJJJJJJJJJJJIJJJJJJJJJJJJJJJJJJJ
@620891/1
acacacggcaacaaaaagtgataatggatacaaatttgactactgtatag
+620891/1
C@CFFFFFFHHHHJJJJIAFGHJJJJIJJIJJJJJJJJIIIIJJJIIIIG
@622144/1
acaccccttaatcagctacaacagtcaacatttcccacctttttcactca
+622144/1
CCCFFFFFHHHHHJJJIJJJJJIJHHIJJIJJJJJJJJIJIJJJJJJJJJ
@1127580/1
atgaagtgaaagtcgaacgttcttctgggcttttcctgcttttttagcag
+1127580/1
@@;DDDDD?HDHFAFGG>FHIDGHGGHGDCHID>FBHDCEHHICHI9@<8
@1127581/1
atgaagtgaaagtcgaacgttcttctgggcttttcctgcttttttagcag
+1127581/1
CCCFFFDEHHHHAFHIIIIGHIGIJJJJJIJJIJIIJIIJIJJJJJJJIH
@1127849/1
atgaagttgtctgcccctttcttaatcggttctgcatgaatgccatctgg
+1127849/1
CCCFFFEFHHHHGJJJJGIJJGIGAHIGHFHCEHGGHHIJJIIGGGHJCH
@623010/1
acacggcaacaaaaagtgataatgg
+623010/1
<?@ADFFFHHGHFGBA<ACHI@HBF
@126050/1
aaaagcaggaaaagcccagaagaacgttcgactttcacttcattctatcg
+126050/1
CCCFFFFFHHHHHJJJJJJJJJJJJJJJIJJJJJJJJIJJJJJJJJJJJJ
@5726003/1
gcggtggtagagaagtctggtttggatttcatcaatctgtaagacctagt
+5726003/1
@@?DDDFDBFDFFGIGHIJIHHIJJHIJJIIGIJIJJJJHIJJJJJIJIE
@5228108/1
gaaccgtacgtcaaatgtcgcaaattatgtcacataaatgtcaaaatgcc
+5228108/1
@CCFFFDDHHFHHJIIJIIJJIJJJJJJIGIJJJJJJJJJJJGIIJJIJJ
@4195441/1
ctgaatatcacccacgcagatctggaagacatcaaaacgttccattttac
+4195441/1
CCCFFFFFHHHHHIJGIIJJJJJJJJIIJJJJJJJJEHIHIJJJJJJJJI
@7772993/1
ttatgtaacatgtgtgcttaagtggcttaccttctacttaccacttagca
+7772993/1
CCCFFFFFHHHGHIHIJJJJIJJJJJJJJJJJJJJIJJJIIJJJJJJJJJ
@4195938/1
ctgaatcaaaaaattctccatcgttacaataagttattcggacaagttat
+4195938/1
CCCFFFFFHHHHHJJJJJJJJJJJJJJIJJJJJIIJJJJIJJJJJJIJJJ
@5229555/1
gaacgaattttgtgcatacaaaaatagtaaaaagtcgaagtctttcg
+5229555/1
CCCFFFFFHHHHHIJJJJJJJJJJJJIIIJJJJJGGGJCHHIIJJJJ
@7269231/1
tcctttgtgaacttaacacgttggctgtctgttagaggtttcctctgttc
+7269231/1
@@@?DDD:DHHFFIEHIIIGDEHIAHHGIHGFHIIAFGCFFHGIIIIBGD
@6232999/1
gtagaacgaattttgtgcatacaaaaatagtaaaaagtcgaagtctttcg
+6232999/1
CCCFFFFFHHHHHIJFHJJJJJJJIJIJJJGHIJIIJGGIJJJIJJJJJI
@7270058/1
tcgaaaactcaattggcgcacattcagcaggttttttaacagtttgaaaa
+7270058/1
@@@FFDABFFFDFIEHGIIGIEGCEFGHIGGFGGGIFGGCGE=FHEEGHJ
@7270059/1
tcgaaaactcaattggcgcacattcagcaggttttttaacagtttgaaaa
+7270059/1
CCCFFFFFHHHHHJJJJJIIIIJJJJJJJJJCHIJJJJJJJJIJJJJJJJ
@7270154/1
tcgaaaagtaaacgtcagtttgcgtttcaatgcatcgataagacgaatgg
+7270154/1
CCCFFFFFHHHHHJGIJJJJJJJIHJJJJJJJJJJJJIJJJJJJJJGJII
@6233544/1
gtagaagaattgtacctggttgtagagaccgaatgtgaggaaataga
+6233544/1
@@BDFFFFHHHHFHIJJIJFCHGIJIJGIJJHGIIGIIIIIIJJJJJ
@3177702/1
cgatacacagtcatagatccaatcctataattatccatttcctgtaattc
+3177702/1
@@<BDDDDFFB?HBFF@F@FEC9FCGHBHE?HG@E99CGHGHII?DDGG>
@3177703/1
cgatacacagtcatagatccaatcctataattatccatttcctgtaattc
+3177703/1
@@@7BDFDFHFHHICGGBBCCFEGBEDHIBHHGIIIIGGIIIIIFHGHII
@3177704/1
cgatacacagtcatagatccaatcctataattatccatttcctgtaattc
+3177704/1
B@@DDFFFHHHHHJJIJJJIJJJJJJJJJJJJJJJIIJIJJJJJIJIIJI
@3177705/1
cgatacacagtcatagatccaatcctataattatccatttcctgtaattc
+3177705/1
CCCFFFFFHHHHHJJIIJJJJJJJJJJJJJJJIJJJJJJJJJJJGIIIIJ
@6234101/1
gtagaaggtaagccacttaagcacacatgttacataaatgtcaaaatttg
+6234101/1
@@@ABDDD2ACFFGHEEF@IICHHI>HIGEGDHICEIBFGDHHHIIGGAD
@6234102/1
gtagaaggtaagccacttaagcacacatgttacataaatgtcaaaatttg
+6234102/1
B@BFFFFFFHHHHJJJJJJJJJJJJJJJJJIJJJJJJJJJJJJJJJJIJI
@3178490/1
cgatactgaatgtaattttttatatagtgccccg
+3178490/1
@@?DDDFF?DDDFHIIIJJJJADCFGFHIGIIIC
@3178491/1
cgatactgaatgtaattttttatatagtgccccgatgatatgatatgtat
+3178491/1
BC@FFFFFHHHHHIJJJJJJJIIJJJIIIJJJJIGIIIJJJJIJJJJIJJ
@128137/1
aaaagctcgacatggagtcccaaaacatgaccatgatgcactcggccgga
+128137/1
B@?DDFFFGHHHHJJJIEFHIIJJJJJJJJJJIJJJIIIJJJJJJIJJI<
@624342/1
acagaaatatggacatcaagaaatacttcacatctgttaaaggcaaatat
+624342/1
@@@DDFFFGHFBHGIIIJJJJIIGGHIGIJGCHIGGGIJHIJIJIIIIJI
@1132327/1
atgacgaataaagtatgtgttcaccaagagaagaaagctatacagtagtc
+1132327/1
@CCFFFFFHGHHHGHIJIIIIJJJJJJJJIJJJJJJJIJIJIJJJIIIII
@625553/1
acagaatctagccaaacacacatagtacctctccacaaaaagggaaataa
+625553/1
@?@?AD;:AFFDFEFFE?A;FGFI@A?CHBFGIEFFFFFFFFIIIIIIFI
@625554/1
acagaatctagccaaacacacatagtacctctccacaaaaagggaaataa
+625554/1
@@@?DFFFHGFHGIJEIGGGIIJGGFHIJJJJJGHIIIJGJJJJJIJJIE
@625555/1
acagaatctagccaaacacacatagtacctctccacaaaaagggaaataa
+625555/1
@C<DFFFFHHHHHJJJJJJGJIJJJIIJJIJJJJJJJJIJJJJJJJJJJJ
@625556/1
acagaatctagccaaacacacatagtacctctccacaaaaagggaaataa
+625556/1
CCCFFFFFHGHHHJJJIIJGJJIIIHIJB@?CGG@CGIIJBHICHHI@GI
@1133172/1
atgactgtgtatcgatagctgttcactttttggtcatgattttgaggtac
+1133172/1
@@@DDDDDHFHHFG;CECD<BAFHEHGHIII@E?@GGCAGFHI@;;F9<D
@5230654/1
gaacgatgtcaccacctgattggtgatatcagccgctccgggcgttccgt
+5230654/1
C@@FFFFFHHHHHJJJJJIJJJJHIJJJJJIJJIJIJJJJJJIJGIHHHF
@5230655/1
gaacgatgtcaccacctgattggtgatatcagccgctccgggcgttccgt
+5230655/1
CCCFFFFFHGHHHJJJJJHIIJJFHIJJJIJJIJJJJJJJJHEEBHCCA=
@5230656/1
gaacgatgtcaccacctgattggtgatatcagccgctccgggcgttccgt
+5230656/1
CCCFFFFFHHHFDHIJIJJGIIJHGGGGHIIECHIDFHJIIEGGEGEHBC
@5230945/1
gaacgattttacctttgcgcgaaaagtgaccacaagcaatgtcaaag
+5230945/1
CCCFFFFFHHGHHJJJJJJJJHIJJJFGIJJJJJJJJIJJIIIJJJJ
@5230946/1
gaacgattttacctttgcgcggaaagtgaccacaagcaatgtcaaag
+5230946/1
CCCFFFFFHHHHHJJJJJJJJJGIJJGIJJJJJJJJIJIJJHIJJJJ
@5728433/1
gcgtaaagtgaccaaagcaaagacgcaataagtgatacaagaaaatatac
+5728433/1
BCCDFFFFHHHHHJJJJIJJJIJJJJJIJJJJDGIGIJJJJJIJJJJJJJ
@6748351/1
gttgtctcgctccaggttgttgttgtggagg
+6748351/1
?@@DDDD??CFHDIG>C<F@ABGEC98C3?G
@4198314/1
ctgaatgtaattttttatatagtgccccg
+4198314/1
@C@DFFDDFD?DHGEGIIGGDFFFGIIGE
@3704493/1
ctagccaaacacacatagtacctctccacaaaaagggaaataaacaagga
+3704493/1
BC<DFFFFHHHHHJJJJJIIJJJJJJJJJJJJJJJJJJJJJIJJJJJJJI
@3704494/1
ctagccaaacacacatagtacctctccacaaaaagggaaataaacaagga
+3704494/1
CC@DFFDEFFHFHGGGHB?EEHHGHGHEGGIHHIIICDGHGGGHIGIIII
@3704495/1
ctagccaaacacacatagtacctctccacaaaaagggaaataaacaagga
+3704495/1
CCCFFFFFHHHGHJJJJJIJJJJJJJJJJIJIIJJIIJJJJIIJJJJJJI
@3704496/1
ctagccaaacacacatagtacctctccacaaaaagggaaataaacaagga
+3704496/1
CCCFFFFFHHHHHJJJJJHHJJJJJJJJJJJJJJJJIJJJJJJJJJJJJJ
@3704546/1
ctagccaagagaatggcggctcacaagatgtggcaatccttgcaggattt
+3704546/1
CCCFFFFFHGHGHIIIIII@CDAFBF?D<?9BG;DH@FH=CBFDAG=AGE
@4198543/1
ctgaatgtgcgccaattgagttttcgagcattttccggaaaagaagattg
+4198543/1
@@@FFDDADFHFHHIGGHGGHIIJGGHCDFGGIIIHIBHIFIEDGADHE@
@4198544/1
ctgaatgtgcgccaattgagttttcgagcattttccggaaaagaagattg
+4198544/1
CCCFFFFDFHHHHJJJJJIJHIJJJJJIJJJJJJIIJJJJIJJJJJJJJI
@4198545/1
ctgaatgtgcgccaattgagttttcgagcattttccggaaaagaagattg
+4198545/1
CCCFFFFFHGHGHJJJJJGIHIJJIIJJGIJJJJJIJJJJIJJIJIIJJG
@7775358/1
ttattatattgtgaaaagggagcatttatttgatgcaaagtatagaggtt
+7775358/1
@@@DDDDFHFHCFFHIJIIJIIIGGGHIJJIJJJFIJJEHCFHIGGJIGG
@7775359/1
ttattatattgtgaaaagggagcatttatttgatgcaaagtatagaggtt
+7775359/1
CCCFFFFFHHGHHJJJIIIJJJJJJJJJJJJJIJJJJIIJHHIJJJJIHH
@7775360/1
ttattatattgtgaaaggggggcatttatttgatgcaaagtatagaggtt
+7775360/1
@C?DFDFFHHDDFFHIIJJJJD@6CDDDEDEECDDCDDDDCCEEDDDD>A
@7775740/1
ttattatgtatattccgttttcgttataaaatttatagtttagtaattta
+7775740/1
C@CFFFFFHFHHHJJJJGHIJJIJJJJJJJJIJJJJIIFHIIGHGFIIJI
@3705635/1
ctagcgaacaatccttcgaggtaacctacgtggacatcgaagaaaaaaca
+3705635/1
CCCFFFFFHHHHHJJJJJJJJEHIIJJJIJFGIGIJJJJIJJIJJJIJIJ
@3705748/1
ctagcgatctcctgcaagaactgaacaaagttgaagtccttggcgttgaa
+3705748/1
@?@D;8ADBDFFAH:CGGBHGGGHHBHGBCEGIGI4?DGBBG>;6?D?@8
@3705749/1
ctagcgatctcctgcaagaactgaacaaagttgaagtccttggcgttgaa
+3705749/1
CC@FFFFFHHHHHJJJJJJJJIJJJJJJJJJJIJJIIIJJJJIJJJJJJG
@3705750/1
ctagcgatctcctgcaagaactgaacgaagttgaagtccttggcgttgaa
+3705750/1
CCCFFFFFHHHHHJJJJJJJJJJJJJJJIJJJIJJJHHIJJJJJJJJJIG
@7271654/1
tcgaaatcaataatgcaatgtgtttaaatttttgtcgagtcaaaagcgaa
+7271654/1
@@<DDDDDFFHFHGDHG4CGAFAFEGGIGGIIGICFEIG?DHEIIEGICD
@7271655/1
tcgaaatcaataatgcaatgtgtttaaatttttgtcgagtcaaaagcgaa
+7271655/1
@B@7DFFFHHHHHIJIHGIJHIHHJJJIJJJIIIGEGABDFHGGIGJFFE
@7271656/1
tcgaaatcaataatgcaatgtgtttaaatttttgtcgagtcaaaagcgaa
+7271656/1
CCCFFFFFHHHHHJJJJJJJFHHHIJJIJJJJJJHHIIIHHIJJJIJJJG
@3178941/1
cgatagataatattgatgattataattaataactagtgcctaataatagt
+3178941/1
@@?DDFDDDFBCFHHDIE@AIBFHEHHGIGIIIIIIEHIIIIIIIIIII?
@7271839/1
tcgaaatctaaggttatattacttttatgaatcgtgataacatgcataaa
+7271839/1
CCCFFFFFHHHHGGHIJJJJJJJJJJJJJFFHHIGIGIIJJJJIJJIJIJ
@2664984/1
ccccctgtttgttcttaaataaagtgtactttattgaaaaattagtaaaa
+2664984/1
CCCFFFFFHHGHHIIJJJJIJJJJHJJJJJJJJJJIJJJJJJJJJJJJJJ
@2665031/1
cccccttaatcagctacaacagtcaacatttcccacctttttcactcaac
+2665031/1
CCCFFFFFHHHHHJJJJJJJJJJIJJJJJJJJJJJJJJJJJJJJJJJJJI
@3179190/1
cgatagctgttcactttttggtcatgattttgaggtactcgagggcatga
+3179190/1
@@@DDDDBBBFHFHDHIII:F<FFHEFHIIIDCFGCGHHG=FHII<FHGG
@131947/1
aaaagggagcatttatttgatgcaaagtatagaggttgtacccaaacttt
+131947/1
CCCFFFFDHGFHHJ@GIJGIJJIJJJJHIHIJGIGGHIFGIJJJIJJJJI
@626380/1
acagagaggttatccttgggggaagaagccaaattgctctactctca
+626380/1
@C@DFFFFGDHHHJJJJJIJJJGIIJJJJJJJIJIGHJJJJJIJIJJ
@6750168/1
gttgtggagctgtttgtctgccccaagtgggttgttgttgttgaggagga
+6750168/1
B@CFFFFFHHHHHJIJIJJIIJJIHCFCGHJ?FHGIIGHGIIGGHIGII;
@6750304/1
gttgtgggggaccagtctgttgtgggggaacagtttgatgttgctgttgt
+6750304/1
@@CFDFDFHHFHHIJDGEFBFGBFCGHIFFHIGFHHGGHHCAEHHHEHFB
@2161032/1
cagagtttgggccattgcttgttttgcaccacaacgtaccgtcagagaag
+2161032/1
CCCFFFFFHHHGHJJJJJJJJGIJJJJJJJJJJJJJGHIJJJJJJIJJJJ
@133377/1
aaaaggtgcaaattaagatatcctc
+133377/1
88:DA?D>?FHHFEHHBEI>D@H@H
@3707137/1
ctagctgaagatccgacccatagtgtcggcatctg
+3707137/1
@@@DDDDDDDDBFIGAGHIG;FEHGCDBG@?@B04
@1134187/1
atgagaatatgaaatttaaaagaaaatttgaaaagtatcatgagttttgt
+1134187/1
@@@FDDDFFHHHHGGHGGHHHHEGGGHHIDIHIHIFGCIJJJ>GGIJIFI
@1134188/1
atgagaatatgaaatttaaaagaaaatttgaaaagtatcatgagttttgt
+1134188/1
CCCFFFFFHHHHHJJJJJJJJJIJJJJJJJJJJJJEHHJIJJJJHIIJJI
@6752228/1
gttgttatcctattacccactggttctcacattctagatgaaattcaggg
+6752228/1
BBCFFFFFHHHHHJIGJJIJIJJFGHGIGIGGIGIIIIIJJJJIJJJJIJ
@2162660/1
cagataccccgaaaaagtttttaagaaccgtgatggaactctttaggcag
+2162660/1
CCCFFFFFHHHHHJJGGEHHJJIIJJIJJJIJJJJJJJJJJJJJJJIIJI
@1656275/1
caaaggtgtatcaagaagttaacggacatgcagacttcgacgatgatcaa
+1656275/1
CCCFFFABFFFFHJIIJJHHIJJIGHJJJIIIJJJJJJJJJJJIIJJJJJ
@628374/1
acaggaaatggataattataggattggatctatgactgtgtatcgatagc
+628374/1
CC@DFFFFHHHFHIJJJJJJJFIIIJJIIJGIIJIJJIHIHFIJJJIJJJ
@2162996/1
cagatacgtgtgcaaccgcaacctcacacaaagactagcaaaagtgttgt
+2162996/1
CCCFFFFFHHHHGJJJJJJJJJJJJJJJJJJJJIJJIJJJJIIIFGGIHF
@135197/1
aaaagtacttcttggcacagagcctcatttttcttgttttttattcctat
+135197/1
CCCFFEFFHHHHHGIIJJJJHJJJJJJJJIJJJJIJJJJJJJJJJJJJJJ
@2163898/1
cagatagttcggaaaataacacgaattctaaaaaggaatgggtcatgaac
+2163898/1
CCCFFFFFGHHHGJJJJJJJJJJJJJJJJJIJJJJJIJHIJIHHGIIIJJ
@2164246/1
cagatatataaaatcaagagtaactgaaaccgagactgaatttattcgaa
+2164246/1
CCCFFFFFHHHHHJJJJJIICEHJJJJJJJJJIJBGIGIIJJJJJJIIIB
@2164247/1
cagatatataaaatcaagagtaactgaaaccgagactgaatttattcgaa
+2164247/1
CCCFFFFFHHHHHJJJJJJJIHIJJHHHJJIJJJJJIJIIJJJJDHIIJG
@136971/1
aaaagtgtgctccattggtttatcctctactgtacaactgtttacctgtg
+136971/1
@C?DDBDDFHGHHIJIJJHHIHJJJJJJJJJJHIJJIJJJJJIJJJJJHI
@7272665/1
tcgaacgttcttctgggcttttcctgcttttttagcagctttaccattcg
+7272665/1
@@@FFFFDHHHHGJJJJIJIJIJIJJJIIJIJJIIJJJJJJIJJJJJJJJ
@3707979/1
ctagcttctttgacttgccagtgccaatttcgcggaatttcaaaacatga
+3707979/1
@C@FDDBDHGGHGGHHBEGHHCGHGEEBHEHIGBBHGIIEGCFDHGG<BF
@5233386/1
gaacgttcttctgggcttttcctgcttttttagcagctttaccattcgtc
+5233386/1
CCCFFFFFHHHHHIJIJJJJJJJIJJJJJJJIDIJJJJJJJJJJJIJJIJ
@5233387/1
gaacgttcttctgggcttttcctgcttttttagcagctttaccattcgtc
+5233387/1
CCCFFFFFHHHHHJJIJJJJIJJJJJJJJJJHIIIIJJJJJIJJJJJIJJ
@7273223/1
tcgaaggattgttcgctagcgatctcctgcaagaactgaacaaagttgaa
+7273223/1
CCCFFFFDHGFHHJJIJIJGIIJIJJJJJJJJJJJIJJJJJJJJGGFGHI
@7273224/1
tcgaaggattgttcgctagcgatctcctgcaagaactgaacaaagttgaa
+7273224/1
CCCFFFFFHHHHHJJJJJJJJJJJJJJJJJJJJJJJJJJJJJJJJIIIII
@4689873/1
cttcgcttttgactcgacaaaaatttaaacacattgcattattgatttcg
+4689873/1
=?BAAADDHHHHHIJJJJJJJJJJJJJJJJJJGIHIJGIIJJJJIIJJJJ
@4689874/1
cttcgcttttgactcgacaaaaatttaaacacattgcattattgatttcg
+4689874/1
@@@?DDDDHHA?C>F;3<CGHII@FG@FI??CFFH<BD@EEGG4?9DHHD
@4689875/1
cttcgcttttgactcgacaaaaatttaaacacattgcattattgatttcg
+4689875/1
@@@DDDDDFFDF>DBECE<FGGIEGGGHIIIIIEEFGDHADADBFHGHGF
@4689876/1
cttcgcttttgactcgacaaaaatttaaacacattgcattattgatttcg
+4689876/1
@@@DDFFFDFHFHJIJJIHIJHJJGIJJIJJIGIGGEHIIIIJJJJJJGI
@4689877/1
cttcgcttttgactcgacaaaaatttaaacacattgcattattgatttcg
+4689877/1
@@@FDFFFHFHHDHJABDFHIEAFHGGGGJIJIIE>GGHJIJEHIFGIHF
@4689878/1
cttcgcttttgactcgacaaaaatttaaacacattgcattattgatttcg
+4689878/1
@B@FFFFFGHFFHJJFJIIIIGGGIIGJIGIIIGIGHGHIIGICFIGFHG
@4689879/1
cttcgcttttgactcgacaaaaatttaaacacattgcattattgatttcg
+4689879/1
CCCFFFFFHHBDHIIIIIJJJJJIJJJJJHGGHHJJJIIJJJJJHJJJII
@4689880/1
cttcgcttttgactcgacaaaaatttaaacacattgcattattgatttcg
+4689880/1
CCCFFFFFHHDHHIJJIGIJJJJJIIJJJIIGGHJJJJJJIIJJJJIJJJ
@4689881/1
cttcgcttttgactcgacaaaaatttaaacacattgcattattgatttcg
+4689881/1
CCCFFFFFHHFBHIIGDGHIJJJJJJIJJJJG@DHFHEIIIIJGHEIJIG
@4689882/1
cttcgcttttgactcgacaaaaatttaaacacattgcattattgatttcg
+4689882/1
CCCFFFFFHHGHHJJJJJIJJJJIJJJJJJJJJIJJJJJJJJJIJJJJJJ
@4689883/1
cttcgcttttgactcgacaaaaatttaaacacattgcattattgatttcg
+4689883/1
CCCFFFFFHHHGHIIIIJIJJIJJJJJJJJJIJIIIJIIJJJJIIIJJJI
@4689884/1
cttcgcttttgactcgacaaaaatttaaacacattgcattattgatttcg
+4689884/1
CCCFFFFFHHHHHJJIIIJJJJJJJJJJJJJIIJJJJJJJJJJJJJJJJJ
@4689885/1
cttcgcttttgactcgacaaaaatttaaacacattgcattattgatttcg
+4689885/1
CCCFFFFFHHHHHJJJIIGIJJJHJIIJJJJJJJJJJJJJJJJJIJJJJJ
@4689886/1
cttcgcttttgactcgacaaaaatttaaacacattgcattattgatttcg
+4689886/1
CCCFFFFFHHHHHJJJJJJJJJJJJJJJJJJJJJJJJJJJJJJJJJJJJI
@2666710/1
ccccgatgatatgatatgtatttattatattgtgaaaagggagcatttat
+2666710/1
CCCFFFFFHHHHHIJJJJJJJJJJJJJJJJJIHIJJJJJIJJJJJJJJIJ
@2666711/1
ccccgatgatatgatatgtatttattattgtgagaagggagcatttattt
+2666711/1
@<@FFDDFHHDAHBBHGIHFFFHEHGIGA>CHHIIIIEIAGGHHCIEGGE
@1135713/1
atgagctacacgcccgtaggaagaagttttttcagcagtcctgagggata
+1135713/1
CCCFFFFFHHHHHJJJHGIJIGHIIIGHJJJJJJIJIJJJJJJJJJJIII
@6753960/1
gttgttggacacgaactgtagcagcatacctcgatggatgggcgtccatg
+6753960/1
@CCFFDDDHHHGHHJIJJIFHJJJGIIIIEIIGGHJJJEHFHCHBHGHGG
@6754426/1
gttgttgtggaggagcagtttgctgttgtctagctccaggttgttgttgt
+6754426/1
BBBFFFFFHHHHHHIIBHHHGEIIJHIGIJJIJJGIJHIIDGEFHIHHIF
@5732692/1
gcgtcctccaggagttgctgagccgtcgcggcatcactcccaaatacgaa
+5732692/1
?@<BADDDDF>B3<2C<FHAEGEFG?C0DDE?@FEF7@CDECFE7CAAD=
@5732693/1
gcgtcctccaggagttgctgagccgtcgcggcatcactcccaaatacgaa
+5732693/1
@CCDDFFFHHHHHJIIJJJJIJIIFFHJJJJGFHEGGCFHH@CHCHHEBE
@1137683/1
atgagttttgtgattctccgaagaatatgtctcg
+1137683/1
@???BDDDFDCDH:AC??C@:GED;?EHGFEF?9
@1137759/1
atgataaataaacttttttcgggtttggaaaaaatttcaaattgttcagg
+1137759/1
BCCDDFFFHHHHHIJJJJJJIJIEGHGGCFHIJJIIJHGIIGGGCHGIFI
@5733367/1
gcgtctttcttcgatcttccggttccggtggccaccagatcgttgttaag
+5733367/1
?@@BDFFFHHHHHIGIJJJJJIHHIJJFHHIIIJIJJIIIJJGHHEHEEH
@5733368/1
gcgtctttcttcgatcttccggttccggtggccaccagatcgttgttaag
+5733368/1
@CCDFFFFGFHHGIIJIJJJDIEFHII@C@DHHIJJIGHCGHFGCFGHIJ
@1138897/1
atgatatgtatttattatattgtgaaaagggagcatttatttgatgcaaa
+1138897/1
CCCFFFFFHHHHHJJJJJJJJJIJJJJJJJIJJIJJJJJJJJJJJJJJJH
@1138898/1
atgatatgtatttattatattgtgaggagggagcatttatttgatgcaaa
+1138898/1
BCCDFDFFFFHHGFHIGIIJIJIHGJIJJIIGGIGHJHGIIIGIHIJJHE
@5233868/1
gaactaacagcatcatttctgcatcgtcgctggtatccaaagttaaaaat
+5233868/1
?;==ADBB<:2<CACCF@HIHIIDDDCFAAFE?1:?B?FGBG9DGI>89D
@631095/1
acagtttgaaaaccttgataaatggaacgaaattaaacacgctgagaaag
+631095/1
@@CFDFEAHFHGGHIJGIIJJJJJGGIIJIJGJIIJIJJEIIJJIJIJJI
@2165863/1
cagatattcgcacttgcagtcccaatatcaaactacaggcagtgttaacg
+2165863/1
CC@FFFFFGHHGHHJIJJIHHHIJJJJIJGJJJGEGGHGJIIGGBFHIJI
@5235296/1
gaactatggaggaatattacaataagccgaataaaaatgcaaaaaactat
+5235296/1
CCCFFFFFHHHHHJJJJJJJJJJJJJJJJJJJJJJJJJJIJJJJJJJJIJ
@632283/1
acatattgtacaataggtattacataatcattagacaatgattattatag
+632283/1
CCCFFFFFHHHGGJJJJFJHJJJJJJJJJJJJJJJJJJJIGHIJJJJJJJ
@7275491/1
tcgacatggagtcccaaaacatgaccatgatgcactcggccggaccgatt
+7275491/1
CCCFFFFFHGHHHJJJJIJJJJJJJIJJJIIJIJJJJJJJJJJJJIJHHF
@5235434/1
gaactattatttttttttttttatttttcatcacagtgatgtttgtttca
+5235434/1
CCCFFFFFHHHHGJJJJJJJJJBHIIJGDGGHIIIH?CEEEHFFEDFECD
@7782140/1
ttcaaacattgaagccagatcgataaaaaaatatcgcaatattagaaatt
+7782140/1
CCCFFFFFHHHHHJJJJJJJJJJJJJJJJJJIJIJJJJJJJJJJJJJJJJ
@5734756/1
gcgtgtagctcatcgaaggcaaatgcctcatgaccacgtccaaagccaag
+5734756/1
CCCFFFFFHGGHHJIIJIJIIJJIJIJIJJJJJJJEGIEHIGGJJGHGII
@5734983/1
gcgtgttccttaacaacgatctggtggccaccggaaccgga
+5734983/1
@@@DDDFFHHGFHJJGIJJIIJJJGFGIIHIIGIHHGHIJJ
@5735417/1
gcgttaccagcgcttgaggaagtaacggcagcactattgacactaagaaa
+5735417/1
@@CDDFFFHHHHGIGJIJGGHICGHIIJJIEG@B?BFHEIII<BDH>FHH
@5735418/1
gcgttaccagcgcttgaggaagtaacggcagcactattgacactaagaaa
+5735418/1
@CCFDFFFHHHHHFJJGIJGIJHHIJJIJJJIEHGHEHEBFIFGIIEHIJ
@6238864/1
gtagaggataaaccaatggagcacacttttacttcagctacttgaaccgt
+6238864/1
BBBFFFFFHHHHHJJJJJJGIIJJJJJJJJJJJJJJJJIIJJJJIJJIJG
@6238865/1
gtagaggataaaccaatggagcacacttttacttcagctacttgaaccgt
+6238865/1
CCCFFFFFHHHHHJJJIJJGIJJJIJIJJJIGIIJJJIGHIIIJJJIJJF
@7276444/1
tcgactacagatattcgcacttgcagtcccaatatcaaactacaggcagt
+7276444/1
CCCFFFFFHGHHGJIJJJIJJIIJJJGGIIJJJGJGIJJJJJJGHHIJIG
@6239863/1
gtagatagctttagaggtaatacactattattaggcactagttattaatt
+6239863/1
@@@FFFFFHHHHHJIIIAFIIJJJJJIJJJJIJIIIJIJJJIJJJJIJJI
@6239864/1
gtagatagctttagaggtaatacactattattaggcactagttattaatt
+6239864/1
@BCFFFFFHHHHHJIJJEHIGIJJJJJJJJJJJIJJJJJJJIJJJJJJJJ
@7276999/1
tcgactttcacttcattctatcggcctttcttctctttgccgtattttat
+7276999/1
@@@FDFFFFDHGHIHIIGGHGJEGIIIJJIIJGGGIGIIBGE?FHGGIII
@7277000/1
tcgactttcacttcattctatcggcctttcttctctttgccgtattttat
+7277000/1
@B@DDDFFHFHHHJJIIJJJIIJJJJJIIJJJJJJJJJJIJJGHJJJJJI
@4691296/1
cttcggagaatcacaaaactcatgatacttttcaaattttcttttaaatt
+4691296/1
@@@DFFFDDHFHHJJIGIIJIJEHHIGJIJJIJIGIJJJJJJJJIJJEII
@4691297/1
cttcggagaatcacaaaactcatgatacttttcaaattttcttttaaatt
+4691297/1
@CCFFFFFGHHHHJJIJIJIIGIIGJIHHIJJEDHGIIGGIIIIIIG?GH
@4691298/1
cttcggagaatcacaaaactcatgatacttttcaaattttcttttaaatt
+4691298/1
CCCFFFFFGHHHFIJIJJJGIJIJJIIIJJJJJIIJJJJJJJJIJJIFII
@4691299/1
cttcggagaatcacaaaactcatgatacttttcaaattttcttttaaatt
+4691299/1
CCCFFFFFHHHHHGIIJJJJJJJJJJJJJJJJJJJJJJJJJJJJJJJBFI
@4691300/1
cttcggagaatcacaaaactcatgatacttttcaaattttcttttaaatt
+4691300/1
CCCFFFFFHHHHHIJJJIJJJJJJIJJJIJJJJJJIIJJJJJJJJJJGIJ
@7277447/1
tcgagacataaacgaacagaggaaacctctaacagacagccaacgtgtta
+7277447/1
@CCFFFFDDHHHHEGGIBGGCAGEGEGFHIIGEIIGHGGIEEEIGIIFHI
@4691590/1
cttcggagttttgcctgttccgtagcagacggccactggcaaag
+4691590/1
C@@FDFFFHHDFFHIJJBFHIDFHEHIJEGGIIGEIIGGI@FBF
@4691591/1
cttcggagttttgcctgttccgtagcagacggccactggcaaagtggata
+4691591/1
@C@FDDDD:DFHDGIIBCHHIGEFHGIIEHB?DF?GGIIIIIFIFE8=C;
@4691592/1
cttcggagttttgcctgttccgtagcagacggccactggcaaagtggata
+4691592/1
CCCFFFDFHHHHHJJJJJJJJJJJJJJJJJJJJIIJJJJJJJJJFHIIJJ
@4691593/1
cttcggagttttgcctgttccgtagcagacggccactggcaaagtggata
+4691593/1
CCCFFFFFFHHGHJIJJIJJJJIGIIJIIJJJJJJJJJJJJIJJGHGIJI
@4208547/1
ctgacatgtttcatatgtagaacgaattttgtgcatacaaaaatagtaaa
+4208547/1
B?;DDFFFHHHHHIJJJIJJJJIIJIJJJJJGIJJJJJJIJJJJIIIJJJ
@4208548/1
ctgacatgtttcatatgtagaacgaattttgtgcatacaaaaatagtaaa
+4208548/1
BC@1DDFFHHHHHJJJJHHIJJIIJJJJJIJIJJJJIJIJJJJIJJHGII
@4208549/1
ctgacatgtttcatatgtagaacgaattttgtgcatacaaaaatagtaaa
+4208549/1
CC<DFFFFHHHHHJJJJIJJJJJJJJJJJJIHHGJJJJJIJJJIJJIIJJ
@4208550/1
ctgacatgtttcatatgtagaacgaattttgtgcatacaaaaatagtaaa
+4208550/1
CCCFFFFFHHGHHJJJJHJIJIJJJGIJJJJGIIJJJJJJJJJJJIGIIJ
@4208551/1
ctgacatgtttcatatgtagaacgaattttgtgcatacaaaaatagtaaa
+4208551/1
CCCFFFFFHHHHHJIJIHJIJJIJIIIJJIIHIJJJJJJJIJJJJJFIIJ
@4208552/1
ctgacatgtttcatatgtagaacgaattttgtgcatacaaaaatagtaaa
+4208552/1
CCCFFFFFHHHHHJJJJGIIJJJJIIJJJJJIJJIJJJJJJJJJJJIIJJ
@4208553/1
ctgacatgtttcatatgtagaacgaattttgtgcatacaaaaatagtaaa
+4208553/1
CCCFFFFFHHHHHJJJJIIJIJJJJIJJJJJIJJIJJJJJJJJIJJIIJH
@2168176/1
cagatcgataaaaaaatatcgcaatattagaaattttcaaatattcttcg
+2168176/1
@?@DFFDDHHFFDGIIIIIGHIIGFGHIIIIGGGGIIGHHGG@GDDGIGH
@2168177/1
cagatcgataaaaaaatatcgcaatattagaaattttcaaatattcttcg
+2168177/1
B@CFFFFFHHHHHJJIIJIIIIJJIJJJIJJJIIJJIGGIGIJJJJJIJJ
@2168178/1
cagatcgataaaaaaatatcgcaatattagaaattttcaaatattcttcg
+2168178/1
CCCFFFFFHHHHHJJJIJJJJIJJJJJJIIJJGJJJJJGIHJJJJIIJJJ
@2168179/1
cagatcgataaaaaaatatcgcaatattagaaattttcaaatattcttcg
+2168179/1
CCCFFFFFHHHHHJJJJJIJJJGJJJJJJJJJJJJJJJIJIJIJJJIJJJ
@2168180/1
cagatcgataaaaaaatatcgcaatattagaaattttcaaatattcttcg
+2168180/1
CCCFFFFFHHHHHJJJJJJIIIJJJJJIHIIJJJJJJJJJJJJJJJJJJJ
@1141037/1
atgatgtgataaatatacctgcacacacgcatttttaaatttaaaattta
+1141037/1
CCCFFFFFHHHHHJJJJJIJJJJJJJIJJJJJJJJJJJJJJJJIGIJJJJ
@3185487/1
cgatctggtggccaccggaaccggaagatcgaagaaagacgccaaacatt
+3185487/1
@@@FFFFFFHHHHIIJIJIJJJJJJJJJIIJJIJIJJHGIJJJJHHHHFF
@1662174/1
caaagttctcaacaaccagctcctac
+1662174/1
@@@?ABD4D:CFD@;AAB@3A:<EAB
@1662175/1
caaagttctcaacaaccagctcctacatctcaacaacaagctgcatgggg
+1662175/1
CCCFFDEFHHFFHJJJJIIJJJJJIJJJJJJIJJJIIJJIJJJJJJIJJJ
@1141488/1
atgattcattaatggacacatgtaaaattgaaattaaagcggaggttaag
+1141488/1
CCCFFFFFHHHHHJJJJJJJJJHJJJJJJJJJJJJJJJJIJJIIJFHIJJ
@5737850/1
gcgtttctttagtctgtatattttcttgtatcacttattgcgtctttgct
+5737850/1
:?;44@DDHHBHHIIIIIIGIIIIIIIHHGHHIIIIIIIIIIIIIIIIII
@5737851/1
gcgtttctttagtctgtatattttcttgtatcacttattgcgtctttgct
+5737851/1
@@8BDFFFHHGHFHIJHIJJJJJJJJIIIJIJJJJJJJJIIJJJJJJJJJ
@6240485/1
gtagatcttctctgcgtaaacactatgcagcatatttcatcagtgccctt
+6240485/1
@B@FFFFFHGHHHIJJHIJJIJJJJJIIJJJJJJJJJJJJJJJJJJJJJJ
@3714339/1
ctaggtctttgagaatttctaaaaactcctctagtaactctaaaggaaca
+3714339/1
C@CDFADDHHHBHDHGIICFEHIIJIGIJGHGHJBHHIJIIIIJGJIJDE
@1663724/1
caaagtttcacagttccacaaaacgctgaaaaattccgtcggcaagaagt
+1663724/1
CCCFFFFFHHHGHIJJJJJJJJJJJJJJJJJJJJIJJJHHHEIJJJIIIJ
@1663725/1
caaagtttcacagttccacaaaacgctgaaaaattccgtcggcaagaagt
+1663725/1
CCCFFFFFHHHHHIJIJJIJJJJJJJJJJJJJJJIIIGHGIJJJJIFIJH
@2168327/1
cagatcgttgttaaggaacacgcggtagcggaagattggctcg
+2168327/1
CCCFFFFDFHHHHJJJJJJIJIJJJGGIJJJIGJFIJJJJJJ<
@3187317/1
cgatgacaaagtgatgggcaatcccattggctggctccaagagatgtgca
+3187317/1
CCCFFFFFHHHFHIJJJIJJJJJJJJJJJIJJJJBEHI<DBGG;GHGHBF
@3187318/1
cgatgacaaagtgatgggcaatcccattggctggctccaagagatgtgca
+3187318/1
CCCFFFFFHHHFHIJJJJJIJJJJJJJJJJJJJJEHGIGGGHG@BG<FDF
@3187319/1
cgatgacaaagtgatgggcaatcccattggctggctccaagagatgtgca
+3187319/1
CCCFFFFFHHHFHJJJJJJJJJJJJJJJJJJJJJGGIIDGGHJEGIEHCG
@7279001/1
tcgagggcatgatgagcagccgagcccttggcttccttcggagttttgcc
+7279001/1
CCCFFFFFHGHHHJJJIJIIJIIJJJJJJJIIJJIJIIJFGFH@GIIJII
@7279010/1
tcgagggcgccatccacgagccaatcttccgctaccgcgtgttccttaac
+7279010/1
@CCFFFFFHGHGFIIJJIGIBGBHIJEHIGGGGGIJIGI8>BEDF>;>A;
@7279055/1
tcgaggtaacctacgtggacatcgaagaaaaaacattgaccaatcgccac
+7279055/1
@@@?D?DDDFAFAHIHIGCAGIIIIIIGIIIIIEGGHGGGIIIGG1B@FE
@142976/1
aaaataatatgtaaattgattttagaaaaaaaaccactaattctatgcaa
+142976/1
CCCFFFFFHHHHHJJJJJJJJJJJJJJJJJJJIJJJJJJJJJJJJJJJJJ
@6242259/1
gtagatttccgtgaagtggtccgtgccccttgcggttaccccttctgttg
+6242259/1
@@@FDDFFHFHBFFGDEFICHHGIIIIIIIGGHIGHGGIIIIIIIIIGII
@6242260/1
gtagatttccgtgaagtggtccgtgccccttgcggttaccccttctgttg
+6242260/1
@@@FFFFFFHHDHIIBCFHCCGG;FHIIGEG@GHGFGFGGIIGGHIGIII
@6242261/1
gtagatttccgtgaagtggtccgtgccccttgcggttaccccttctgttg
+6242261/1
@@@FFFFFHHGFHIIGBGH?EGBFGGGIIBHFGHIEIICHIIDGHBGHIG
@6242262/1
gtagatttccgtgaagtggtccgtgccccttgcggttaccccttctgttg
+6242262/1
@@@FFFFFHHHDFGIG?FHCEH>EGGIIIEGBFAH@DGHIII6DFEEGHI
@6242263/1
gtagatttccgtgaagtggtccgtgccccttgcggttaccccttctgttg
+6242263/1
BB?DFFFFHHHHHJJJIJJIJJJJJJJJJJJIIJJJJJJJJJJJJJJHIJ
@6242264/1
gtagatttccgtgaagtggtccgtgccccttgcggttaccccttctgttg
+6242264/1
BBBFFFFFHHHHHJJJGIIIJJJJJJJJJJJIJIJJJJJIJJIJIJJIIJ
@6242265/1
gtagatttccgtgaagtggtccgtgccccttgcggttaccccttctgttg
+6242265/1
CCCFFFFFHHHGHJJJHIIHIJJJJJJJJJJJJJIIJJJJJJIJIJJIJJ
@6242266/1
gtagatttccgtgaagtggtccgtgccccttgcggttaccccttctgttg
+6242266/1
CCCFFFFFHHHHHIJIFHHFHIEFEHHIJDFCFGGEIJIIIJEHIDDFGG
@5240680/1
gaagaaaaaacattgaccaatcgccaccaatgcttggtgcagctatccac
+5240680/1
CCCFFFFFHHHHHJJJJJJJIJCHHGIJJJJJJJJJJFHIJIIJJJJJIJ
@7279391/1
tcgagtacctcaaaatcatgaccaaaaagtgaacagctatcgatacacag
+7279391/1
CCCFFDEEHGFHHJJGHIGGIIIJJJJJGEHIIIIGIIIJJJIIJJJIJI
@2169769/1
cagatctttgccatgacttggagctgcgccacgccatggctaattgcttt
+2169769/1
CCCFFFFFHHHHGIEGGDHDHAEGHIIGGI@GFHIBGIIIIIICGEIEHI
@7280259/1
tcgatactgaatgtaattttttatatagtgccccgatgatatgatatgta
+7280259/1
@@<1ABDDFHHHDHI@EHHIIIIIIIIIFHBHGIGGIG<GHHGGDDGHFH
@7280338/1
tcgataggtgctttgtctggttaactttagtgggaaggt
+7280338/1
;:?B;D?D=<CAFF@GEBI<ECDA@HEHII<?E;EFBE:
@5739953/1
gctaaacgttaaattttaaaagcctcttaaatttaaccgaaatatagaat
+5739953/1
B<BFFFEDHHHHHJJJJIJJJJJJJJJJJJJJJJJGJJJJJJJJJJJJJJ
@7788498/1
ttcaaattagttatcaaggaaatacttcaaagtcccatgaattcaccatg
+7788498/1
@@@FFFFFGGDFDBHHIGGIJJIIIJIIIJJJ>HHJGIDEIIJIIIGHJI
@3187693/1
cgatgaccgataagactgagagcagtcatatctggtaacaagactggcga
+3187693/1
CCCFFFFFHHHHHJHJIJGIHJJJJHIJJJJJJJIHIJJJJJIJIIJJJG
@3187793/1
cgatgacgaataaagtatgtgttcaccaagagaagaaagctatacagtag
+3187793/1
@@@FFFFFHHGHGJCEFFGFHCGHIIJIJIEHGGIJJJGDDHIIIJIBGF
@4697598/1
cttcgtcactcgcaaatgtagaaggcagattgttaccctccacggg
+4697598/1
@@@A:ABA<C:<8EGIAGA<FHEE>=E@BCGGICFFFEFEAGFBAA
@4697599/1
cttcgtcactcgcaaatgtagaaggcagattgttaccctccacgggtaaa
+4697599/1
@C@FFFFFHHHHHIJJIJIGHIJJIIGIJJJJJJJJJJIIJJJJJIGGII
@4697600/1
cttcgtcactcgcaaatgtagaaggcagattgttaccctccacgggtaaa
+4697600/1
@CCFFDFFFFHHFIIIGEFHHIJIIIHGIJIIJJCHGGCHIIIGGHAEFF
@7788975/1
ttcaaattctcgtgacttttctcccctgttcttaaataaagtgtacttta
+7788975/1
@@BFFFFFGHHHDHGHIJJJJIIJJJJJJIIJIIJJGHIJJCFDFGGFII
@2171341/1
cagatggcaaatgtacggatagaaacgttgagacaaccgtaaaaacatag
+2171341/1
CCCFFFFFHHHHGHJJJJIJGGIJJJJHGGIIIJJIGIJIHGJIJJJJJJ
@2171379/1
cagatggcattcatgcagaaccgattaagaaaggggcagacaact
+2171379/1
@@@DDDADFDFHH>B<DGGB@;EG8:CF@DBFDFC<D>G;9B3;=
@2171380/1
cagatggcattcatgcagaaccgattaagaaaggggcagacaacttcatg
+2171380/1
@@@DFFFFHHHHHJJJJJJIJJIIJIJJJJJJJJIIGIIIIJIJGGIJJJ
@2171402/1
cagatggccaccaccattctatgaaatggaacacgaagagggactaccac
+2171402/1
@;?DFFFFHHHHHJJGIJJJIJJJJJJIJJJJJJJIJJIJIGIIJJJJJJ
@2171403/1
cagatggccaccaccattctatgaaatggaacacgaagagggactaccac
+2171403/1
CCCFFFFFHHHHHJJGIJIJJJJJJJJJJJJJJJIIIJJJJJJJJJIJJJ
@1144267/1
atgcaatgtgtttaaatttttgtcgagtcaaaagcgaagaatatttgaaa
+1144267/1
CCCFFFFFHHHFHJJJJJJJJJFHIIIHIJJJIIJIJJJJJJIJGIIJGI
@1665387/1
caaataaatgctccctcctcacaatataataaatacatatcatatcatcg
+1665387/1
CCCFFFFFHGHHHJJJJJJJJJIIJJJJIJJJJJJJJJJJJJJJJJJJJI
@1665388/1
caaataaatgctcccttttcacaatataataaatacatatcatatcatcg
+1665388/1
@@@DBDBDFD?DDFEFF@?H:IH<AEAFBHB@EHHCCFCGIIEGFEEIII
@1144916/1
atgcactcggccggaccgattcagcccccaccaagggaagggggcggccc
+1144916/1
CBCFFFFFHHHHHJJIJIJJJJJJIJJJJIJJJIIIIHHHHFFDDDDDDD
@7281225/1
tcgatgacaaagtgatgggcaatcccattggctggctccaagagatgtgc
+7281225/1
@CCFFFFFHHHGDGIJIJJJJJJJJJJJIIJJJIJF9FHFBF@G>GH4BB
@5243120/1
gaagaaagctatacagtagtcaaatttgtatccattatcactttttgttg
+5243120/1
CCCFFFFFGHHGGIGIFHIIIJGHGJJJHIGJJGIJJJJGIIJJJJJJJJ
@5243121/1
gaagaaagctatacagtagtcaaatttgtatccattatcactttttgttg
+5243121/1
CCCFFFFFHHHGHIJJGHCHJJIJJJJJHIIJJFIIIBHHIJIIIJIGGH
@2173185/1
cagatgttggtccgccacactgtagagaattcacttatgaatgtggcata
+2173185/1
CCCFFFDFHHHHHJIJJJIJJJHIJJJJIJJJJJJJJJJJJJJIHJJJJI
@7281830/1
tcgatgttgccagaacgtaagatatcctaaactcacttttttccgaaaaa
+7281830/1
CCCFFFFFHHH<ACGIIIJIJHJJJJJJIJJJJJJJJJJJJJJJIJJJJJ
@2671848/1
cccctctgttgcccgtttgccgatttaggttgttgtggtacatctccatg
+2671848/1
@?@DDDDDDDDDB@FGBAE@F:CFHGI>>?C;@F?BFD?DEHAFH<DBFB
@4212451/1
ctgacgggagtcttgctcggcatggaggccatttcttgagagtagagcaa
+4212451/1
CB@FFFFFHHDFHIIIGIGIIGHJJIIIJIJJJJJJIJJJIJCFHHJJJI
@4212452/1
ctgacgggagtcttgctcggcatggaggccatttcttgagagtagagcaa
+4212452/1
CCCFFFFFHHBDFHHIEEEGBHGIIEGIIIIIGIBFFDAFCG3==<F@GG
@1669084/1
caaatacctaaaccttcccactaaagttaaccagacaaagcacctatcga
+1669084/1
CCCFFFFFHHHHHJJJJJJJJJJJJJIJIJJJJJJJJJJIJIJJJIJJJJ
@1669270/1
caaatacgaactggtccaaatcgagggcgccatccacgagccaatcttcc
+1669270/1
CCCFFFDDHGHHHJEGIGEE<GGIIIIJGHJJFEGIEIBHEGCHGHFHHC
@3189539/1
cgatgatatgatatgtatttattatattgtgaaaagggagcatttatttg
+3189539/1
?@<D=??DDFDDAEAG@GFHBHIAHHHEGB@HHIEHAFGGHCFHFEHGI>
@3189540/1
cgatgatatgatatgtatttattatattgtgaaaagggagcatttatttg
+3189540/1
@@;DFDFDHHHHHJJHHJJJGIJJJJJIIIHJJIJJFFIJJJJHIIIHII
@3189541/1
cgatgatatgatatgtatttattatattgtgaaaagggagcatttatttg
+3189541/1
@@=DD;?;C<ABAFEC@FII<FI?FBFHCCBCFHICHIDGHGIIIGHHIB
@3189542/1
cgatgatatgatatgtatttattatattgtgaaaagggagcatttatttg
+3189542/1
@@@ADDADHFBFFHHBH>IHGIIGIIIIECHIIGIGGEGIDGIIIIIIIG
@3189543/1
cgatgatatgatatgtatttattatattgtgagaagggagcatttatttg
+3189543/1
@C@BDDEAFFHHHJJFEFFIFGIGGICHG<EHEEGGG>EFHIEGHGIIEB
@1145990/1
atgcataaaatataataaaaatttatagttttttgcatttttattcggct
+1145990/1
@@1?DFFFDHFGFHIIGGHGHGHIJJJIHIEH@GGGGIEEIIIIHGEHGI
@7790530/1
ttcaacgccaaggacttcaacttcgttcagttcttgcaggagatcgctag
+7790530/1
CCCFFFDDHHHHHJJJJJJJIJJJJJJJJJJJJJIJIJJJJIGIIIJIJJ
@7790531/1
ttcaacgccaaggacttcaactttgttcagttcttgcaggagatcgctag
+7790531/1
CCCFFFFFHHHFFGGJJJJJIJJJJJJJIJJJJJJJJJJJJJJJJJJJJJ
@1146400/1
atgcattctcctggtgctttgacggatttgagatcagctctagttaataa
+1146400/1
?:?=DFFFHHHDFGBGGIGIGGHIICGFGIJJJ>GEEGHGIIJJIJJJJJ
@4699800/1
cttcgtgttccatttcatagaatggtggtggccatctgcgggacatgcac
+4699800/1
CCCFFFFFHGHHHJJJJIIIJJIJJDHIAHIGIEHIIGGIJIAGGIGIIJ
@7791574/1
ttcaactttgttcagttcttgcaggagatcgccagcgaacaatccttcga
+7791574/1
@BCFFFFFGHHGHJJGIIFIJJJJIIHIGGGIIIJIIGGJJIEHIIIJII
@641213/1
accacatctcggatcttgctactaatattcgattcgataggtgctttgtc
+641213/1
@@?DDDFFHHHF@FGGIHIIIIHGGIIIIIIIIIIIEHEGIBFGEGGIHI
@641214/1
accacatctcggatcttgctactaatattcgattcgataggtgctttgtc
+641214/1
CCCFFFFFHHHHFIJJJHIIIJJJJJJJJJJJJJJJGIJJJ@GHIJJJIJ
@2672130/1
cccctgaaaaatatatcttgaagaactattattttttttttatttttcat
+2672130/1
CCCFFFFFHHHHHJIJJJJJIIJJJJJJJJJJJJJJJJJJJJJJJJJJJJ
@5246057/1
gaagaacgttcgactttcacttcattctatcggcctttcttctctttgcc
+5246057/1
@@@FDDEDHDFHFGGHIJAEHJGEFIIIIJJIJEGHIGGIEGIGDHGA<@
@5246058/1
gaagaacgttcgactttcacttcattctatcggcctttcttctctttgcc
+5246058/1
@@CFBFBACFFFFEHHGHCAHHIEHIFHGGEIIIGGAAGIIEGIJIJJIJ
@5246059/1
gaagaacgttcgactttcacttcattctatcggcctttcttctctttgcc
+5246059/1
C@CFFFFFHHHHHFEGIIEHDHHHIJGIIIJIJJJJJIEGGGADGGGDGG
@3192690/1
cgatggagaattttttgattcagtgctgattctgcacacattcgatctct
+3192690/1
CC@FFFFFDFHHHJJJJJJJJJJHIJIJIGJJJJJJJJJBDHHIIHIIJI
@3192832/1
cgatggatgattcattaatggacacatgtaaaattgaaattaaagcggag
+3192832/1
B@@FFFDDFFHHHIIIIJJIJHJJJIJIIIIJJJJGJGIIIJJJIIIJGG
@5247226/1
gaagaacttaaagatgttattggctattccacaaaccctcaggaacgtaa
+5247226/1
@@@1BDFFHHHHHJJJIJJJJJIJJJJJJJJJJJJJJJJJJIJHIJJIHH
@5247227/1
gaagaacttaaagatgttattggctattccacaaaccctcaggaacgtaa
+5247227/1
CCCFFFFFHHHHHJJJJJIJJJJJJIJJJIJJIJJJJJJJJJJGIJJHIJ
@2673494/1
cccctgtttgttcttaaataaagtgtactttattgaaaaattagtaaaac
+2673494/1
CCCFFFDEHFHHGJJJJJIIIJHHHIJJJJJJJJIJJJJJJJJJIJJJJJ
@2673542/1
ccccttaatcagctacaacagtcaacatttcccacctttttcactcaacc
+2673542/1
CCCFFFFFHHHHHIJJJJJJJFHJJJJJJJJJJJJIJJIJJJJJJJJJJJ
@2673543/1
ccccttaatcagctacaacagtcaacatttcccacctttttcactcaacc
+2673543/1
CCCFFFFFHHHHHJJJJJJJJFHJJJJJJJJIJIIIIJJJJJJJJJJJJI
@6245460/1
gtagctgaagtaaaagtgtgctccgttggtttatcctctactgtacaact
+6245460/1
CCCFFFFFHHFHHJJJGGHIIIJJJJIJJHIJIIJJJJJIJJJJJJJJJJ
@3193866/1
cgatggtgaactgcctttcgtgtggtagtccctcttcgtgtt
+3193866/1
@@@DFDDBDFDHDIIIIIEG;;AFHFHGHGHHHGIIAF?D3?
@3193867/1
cgatggtgaactgcctttcgtgtggtagtccctcttcgtgttccatttca
+3193867/1
@8?DFFFFHHHHHJJJJJJIDGFHGFHIIJJJJJJJIJIIIJJIIJJJJJ
@3193868/1
cgatggtgaactgcctttcgtgtggtagtccctcttcgtgttccatttca
+3193868/1
CCCFFFDFHHHGGJJIJJJJGH;GHEHIGIJICHIIIJGICHIIGIIJGG
@5249084/1
gaagaagccaaattgctctactctcaagaaatggcctccatgccgagcaa
+5249084/1
@@@DFFEADFHDFIIGGIIBEGGDGGGHIICFGHEGIIICHGIIIIIBHC
@5249085/1
gaagaagccaaattgctctactctcaagaaatggcctccatgccgagcaa
+5249085/1
@CCFFFFFHHHHHIJJJJJJJJJJJJJJJJJIJIJJJJJJJJJJIJJJJJ
@1147675/1
atgccgcgacggctcagcaactcctggaggacgctgacggg
+1147675/1
CCCFFFFFHHHHHJJJIIII>FHIJJJGIIHIGIHFEFFDC
@7792146/1
ttcaagatatattcttcaggggatcatgaagctcgcttttcaaattctcg
+7792146/1
CCCFFFFFHGHHHGIGHJJJJIGHIJJJJGHIIJHGGHJIJCEHIJIJJJ
@7792920/1
ttcaagtaacacacaatagtggaatgcctatttatttacaaaaagtttct
+7792920/1
1?1A:;DDDADHDIGFG>@CHG?FF>FEGEHIECGFGEEDCHHGH??DGE
@643370/1
accagatcgttgttaaggaacacgcggtagcggaagattggctc
+643370/1
@@@FFFFFHHFHHJIGGGHIJGHGIJIGEGIJIDHBGEHIGIII
@3721560/1
ctagttattaattataatcatcaatattatctatcgatactgaatgtaat
+3721560/1
CCCFFFFFHHHHHJJJJJJJJJIJJJJJJJJJJJJJIJIJJJHIJJIIJJ
@1150588/1
atgctcttgacatttcgttaaagaaccacaaaatgtgacatatataaagg
+1150588/1
CCCFFFFFHHHHHJJJJJJJJJHHJJJJJJJJJJJHIIJJJJJIJJJJJD
@6246613/1
gtaggaagaagttttttcagcagtcctgagggatattatcatcctttagg
+6246613/1
CBCFFFFFHHHHHJJJJJJJJJJJJIJJIJJJIJJJJJJJJJJJJJJJJJ
@2675161/1
cccctttcttaatcggttctgcatgaatgccatctgggcccggggctctg
+2675161/1
@@?DBDDDBH<FFDA@FEGGHGGCEHHCEEDGHGC<<;DEFFIIGAFCDC
@3195338/1
cgatgttgccagaacgtaagatatcctaaactcacttttttccgaaaaaa
+3195338/1
CCCFFFFFHHHHHJJJHIJIJJJJIJJIIGIJIJJJJJJIJGIIIJJJJH
@5252175/1
gaagaatatagatatatcttctccttttcggagacatcctccatgcgttt
+5252175/1
@<:=BD?DHDDFFB9FHEEG>C:FBHG<BFG@C1C;BB>FAF?GCBD??@
@5252651/1
gaagaatatttgaaaatttctaatattgcgatatttttttatcgatctgg
+5252651/1
@@CFFFFFGFHHHIGIJJIJJIJJJJJJIJJJJJJJJJJJIJJGDHIIJI
@5252652/1
gaagaatatttgaaaatttctaatattgcgatatttttttatcgatctgg
+5252652/1
CCCADFFFHHHHHJJIJJJJJIIJJJJJJJJJIIJJJJJJJJJJJJJJJG
@5252653/1
gaagaatatttgaaaatttctaatattgcgatatttttttatcgatctgg
+5252653/1
CCCFFFFFGHHDFIJJJJIIIHIJIJJJJJJJJJJJJJJJJJJJIJIJJJ
@5252654/1
gaagaatatttgaaaatttctaatattgcgatatttttttatcgatctgg
+5252654/1
CCCFFFFFHHHHGJIJJJJIJHJJJJJJJJJJJJIJIJJJJJJJIJJJJI
@3723295/1
ctagtttcccacgccagtatacagggagtggcgaaaccaacaaagtattg
+3723295/1
CCCFFFFFHHHHGJJIJHJJJJJJJJJJFGIJJJJJJIJIJJJJI@DHIJ
@7285765/1
tcgccaccaatgcttggtgcagctatccactttgccagtggccgtctgct
+7285765/1
@@=DDFFFHHHHHGGGGCGGIJJJJJIJIJJJJJJIGIEGHJJJJIGHHF
@2676397/1
cccgaacaagccaatcagaccaacggaacgcccggagcgg
+2676397/1
CCCFFFFDHFFHDIEHHGGIJGIIGGIIJIJJJAE;88@B
@2676398/1
cccgaacaagccaatcagaccaacggaacgcccggagcggc
+2676398/1
CCCFFFFFHHFHHJJJJIJJJJJJJJIIJIJJJJIDIIIHA
@2676399/1
cccgaacaagccaatcagaccaacggaacgcccggagcggctgatatcac
+2676399/1
CC@FFFFFHHFHHJJJJIIJJIJJJJJIIJJJJJIJGIFHHFDCEEDEED
@2676400/1
cccgaacaagccaatcagaccaacggaacgcccggagcggctgatatcac
+2676400/1
CCCFFFFFHHHHHJIJJJJJJIJJJIJIJIIJJJIIGIJHHFD@CCDEED
@2676401/1
cccgaacaagccaatcagaccaacggaacgcccggagcggctgatatcac
+2676401/1
CCCFFFFFHHHHHJJJJIJJJJJJJIJJJJJJJJIJJJJHHFDAEEEDED
@3196310/1
cgattaagaaaggggcagacaacttcatgtacaaatacctcaccttacaa
+3196310/1
@@C;BDDDFHFDAEBEGAHEHEEHCGIEFGIIIGGEIIIGGGIGIGIIIH
@3196311/1
cgattaagaaaggggcagacaacttcatgtacaaatacctcaccttacaa
+3196311/1
CC@FFFFFHHHGHJJJJJIJJJJJJIJJFIJJIJJJJJJJJJJJJJJJJJ
@7798229/1
ttcacagttccacaaaacgctgaaaaattccgtcggcaagaagttggccg
+7798229/1
CC?DFFFFHHHHHJJJJJJJJJJJJJJJJJJJIIJIJJJJJJJJJJJJIJ
@5744727/1
gctaagttccgtaagtcatctggtcttggtggcctcctatcagcgcacac
+5744727/1
?<@=ADDBDBFFFIEEFAACHHE:FHCHIHEEIFIFEECE9DFGBFFFII
@7287694/1
tcgcgcgtaaagtgaccaaagcaaagacgcaataagtgatacaagaaaat
+7287694/1
CCCFFFFDHHHHDHIIJJJJIIGIJJIIIIJJJJJJCFHHJJJJJJJJJI
@7799669/1
ttcaccaagagaagaaagctatacagtagtcaaatttgtatccattatca
+7799669/1
CCCFFFFFGHHHGJJJJJJJJEIHJIIIJIHJIJJIIJIIHIIIJJJJJI
@7288309/1
tcgctagcgaacaatccttcgaggtaacctacgtggacatcgaagaaaaa
+7288309/1
@@8BDDDDFFFD?G@9<A?@EGEGHDH@B@F@?90??F9DED=BC<CF;@
@7288310/1
tcgctagcgaacaatccttcgaggtaacctacgtggacatcgaagaaaaa
+7288310/1
@@@DDDDDDD:DFGEFGFIIIDFF:DFIIFIIIDGIAFCEEECF?;FFII
@7288311/1
tcgctagcgatctcctgcaagaactgaacaaagttgaagtccttggcgtt
+7288311/1
@@@DDDFFHHHHDIIIIIIIGAGHIIGGGIIBFCF<FBGF<DGHI>GEIB
@5747731/1
gctacacgcccgtaggaagaagttttttcagcagtcctgagggatattat
+5747731/1
CCCFFFFFHHHHDHIJIHIGJJGHIJJJJJJJJJIJJJJIJJJIJIJJJJ
@2180558/1
cagcaacaacctggagcgaaacaacagcagcccgctcctccacaacagca
+2180558/1
CCCFFFFFHHHHHJIGIIJJJJJJJJIIJIJJJJIHJJIJJ@GHIJJHHH
@2182178/1
cagcaactcctggaggacgctgacgggagtcttgctcggcatggaggcc
+2182178/1
B@BFFFFFHHGFHHGIIJIIGIJJJJJ??090?D>EGBEEHB;C76@5?
@2183119/1
cagcaagctcctccgcaacagcaacctggagcgagacaa
+2183119/1
??@:BD>DFDFDDC:EFIGH@;FHED@;FHC@D0@@098
@7801397/1
ttcacgattcataaaagtaatataaccttagatttcgaggcaaattgatt
+7801397/1
CCCFFFDFHGHHHJJJJAJHIJJJJJIJJJJJJJJJIJJIJIJJJJJIJJ
@7801398/1
ttcacgattcataaaagtaatataaccttagatttcgaggcaaattgatt
+7801398/1
CCCFFFFFHGHHHJJJICHGIJJJJJIJJJIGIJJJEHHGIGGBDHG?BG
@155763/1
aaaatatcgcaatattagaaattttcaaatattcttcgcttttgactcga
+155763/1
CCCFFFFFHHHHHJJJIJJJJJJJJJIJJJJJJJJJJJJJJJJJJJJJJJ
@155764/1
aaaatatcgcaatattagaaattttcaaatattcttcgcttttgactcga
+155764/1
CCCFFFFFHHHHHJJJJJJJJJJJJJIJJJJJJJJJJJJJJJJJJJJJJH
@2678195/1
cccgaataccgattctcagccgagctgcccagtttagtggccaactcttc
+2678195/1
=8;DDDBBFADHHIGAHIEH>?G0?DGEGGGG9?FAEFB;DGGFDHCHIG
@2678196/1
cccgaataccgattctcagccgagctgcccagtttagtggccaactcttc
+2678196/1
CCCFFFFFGGHHHJJIIGHJJGIJJIJJJJHIGIJJJGHIIJJJJJJJJI
@2678197/1
cccgaataccgattctcagccgagctgcccagtttagtggccaactcttc
+2678197/1
CCCFFFFFHHHHHJJJJIJIJJIJJIIJJJEIIJJIIHIJJJIJIJJJJJ
@2678198/1
cccgaataccgattctcagccgagctgcccagtttagtggccaactcttc
+2678198/1
CCCFFFFFHHHHHJJJJJIJJIIJJJJJJJJGHIJJJIIJJJJJJJJIIJ
@6764498/1
gtttaaattacagaaaagccttagaaaaggaagaatcggagtccaatgaa
+6764498/1
B@BFFFFFHHHHHJJJJJIJJJIJJJJJJJJJJJJJIJJIJGIJJIJJJJ
@7288820/1
tcgctccccacgagcgtttctttagtctgtatattttcttgtatcactta
+7288820/1
???DDDDDD?D?<C:C:CE<9CD9???D@B@DBDEII<DE@DADBDDBD@
@7288821/1
tcgctccccacgagcgtttctttagtctgtatattttcttgtatcactta
+7288821/1
C@CFFDFFHHHHFIIIGIIIJJJJJJJJJJJJJJJJJJJJJIJIJIJJJJ
@7288822/1
tcgctccccacgagcgtttctttagtctgtatattttcttgtatcactta
+7288822/1
CCCFFFFFHHHHHJJJFHJJJJJJIGHJJIJJJJJJJJJJJIJJJJJJJJ
@5749077/1
gctaccgcgtgttccttaacaacgatctggtggccaccggaaccgga
+5749077/1
CCCFFFFFHHHFHIJJJJJJJJJJJJJJJJJJJJJJJJJJIIIJJIE
@157670/1
aaaatattaggaatccactacaagg
+157670/1
;?1BBABDBDDF8FC:<E:CFGIF=
@157671/1
aaaatattaggaatccactacaaggttttcaatagggcattctaacatgt
+157671/1
CCCFFFFFHHHGHJJJJJIIJJJJJEHHIJJJJJGIJIJJJJIJJIIJJG
@1674896/1
caaatatgatgtaatctttgtcgtcgtaccaaatagcggaccacaatata
+1674896/1
CCCFFFFFHHGHHGIJJAHHHIIIJJAHGIJJHJGIIJIFHGIJHGEHII
@3198618/1
cgattcataaaagtaatataaccttagatttcgaggcaaattgattgatt
+3198618/1
=@14=DDFHHHHHGIIIIIIIIIIIIIIIIIIIIIIIIIIIIIIIIIIII
@3198619/1
cgattcataaaagtaatataaccttagatttcgaggcaaattgattgatt
+3198619/1
CCCFFFFFHHHHHEHIJJJJJJJJJJJJJJJJJJJJJJJJJJJJJJJJJJ
@7289965/1
tcgcttgtcatgtgttgaaattccgcgaaattggcactggcaagtcaaag
+7289965/1
CCCFFFFFHHHHHIHIIIJJJJIJIJJJJJJJJIJJJJJJJJJJCGGIJG
@7290222/1
tcgcttttcaaattctcgtgacttttctcccctgttcttaaataaagtgt
+7290222/1
CCCFFFFFHHHHHJJJJJJJJJJJJJJJJJJJJIJJJIJIJGIJJJJIIJ
@7290223/1
tcgcttttcaaattctcgtgacttttctcccctgtttgttcttaaataaa
+7290223/1
@<?DFDFFHDHHHJIJJJIFIIIIIGIIJJJJIIEGGJHJJGIJJGGFHH
@7290263/1
tcgcttttgactcgacaaaaatttaaacacatt
+7290263/1
CCCFFFFFHHHHHIGJJJJJJJJJIJJE?8:1C
@7290264/1
tcgcttttgactcgacaaaaatttaaacacattgcattattgatttcgag
+7290264/1
??<BDDDDDDDDH;:8C@;FGGGHGBHC>BGE<?AGGHIGII@HGGGGGE
@7290265/1
tcgcttttgactcgacaaaaatttaaacacattgcattattgatttcgag
+7290265/1
@@@DDDDDABFDFDAADGIIIBGH@FH<ECF@GBFFGH@BFBGHHIBFFG
@7290362/1
tcggaaaagtgactcccgaacaagccaatcagaccaacggaacgcccgga
+7290362/1
CCCFFFFFHCFHHIJJJIIIJIJIJJJJJJJJJJJJIIJJJJIJJIJIHF
@3200341/1
cgattggtcaatgttttttcttcgatgtccacgtaggttacctcgaagga
+3200341/1
@@?DDDD:?=DFFCDGHIIDIIGEBHGBGI@F;:DFG?DEGHGHGBFGIE
@5256720/1
gaagaatttgtcacctctccatattcctttatcaacattcacttctttac
+5256720/1
C@CFFFFFHHHHHJJIIIJJJJJJJJJJJJJIJHHIIJJIJJJJJJJJII
@4219613/1
ctgagaatcggtattcgggactgaaagacactaagattaccaagttgggc
+4219613/1
CCCFFFFFHHHFHIIJJJJJJIJJJJIJJJJJJJJJJJJJJJJJHIJJJI
@3202535/1
cgattttacctttgcgcgaaaagtgaccacaagcaatgtcaaagagaagg
+3202535/1
@@;BDDDDFHFHH<CFA?CFDG;1??FH@GBGE?CEFHCHBFHCBB=CDG
@3202536/1
cgattttacctttgcgcgaaaagtgaccacaagcaatgtcaaagagaagg
+3202536/1
@@?DFFFFFHGHHGIIEHAFGHHDGHIIJGIJIFHIGEDFHJJFHC>FGF
@3728376/1
ctataattatccatttcctgtaattctggtttctctatagttttgtcata
+3728376/1
CCCDDFDFDFDHFEHIEHDDEAIHIEHGIBFHIIIG@HHIGGHIEFC@D<
@3728377/1
ctataattatccatttcctgtaattctggtttctctatagttttgtcata
+3728377/1
CCCFFFFFHHHHHJJJJJJJIIJGJJJJJHIJJIJIJJJJHIJJJIJIJG
@3728378/1
ctataattatccatttcctgtaattctggtttctctatagttttgtcata
+3728378/1
CCCFFFFFHHHHHJJJJJJJIJHJJJJJJHJJJJIJJJJJIIJJJJIIJH
@4222741/1
ctgagagtctcttcgtcactcgcaaatgtagaaggcagattgttaccctc
+4222741/1
BC@FFFFDHHGFHIJIIGIJIJIJJIJIFHIJIJJJIJIJJJJJIJJJJI
@4222742/1
ctgagagtctcttcgtcactcgcaaatgtagaaggcagattgttaccctc
+4222742/1
CCCFFFFDHHHHHJJJJIJJJHIIJJJJIIJJJJJJIJJJJJJJJJJJJJ
@4222744/1
ctgagagtctgcaaatcggccaacttcttgccgacggaatttttcagcgt
+4222744/1
CCCFFFFDFHHHGJIJJJJIJJIIIIJJJGGJJGIJIBFIJJIJGIGIIG
@1155444/1
atggacaatcgtgtgcgctgataggaggccaccaagaccagatgacttac
+1155444/1
@@CFFDFDHHFBDC?EBGGIFHGIIBFBHIFIGII>BFG<DBGHEHIFIG
@651866/1
accgattcagcccccaccaagggaagggggcggcccccatcccaacagaa
+651866/1
CCCFFFFFHHHHHJJIJJJJJJJJJJJJJIJJDBDDDD6?CDDCCD?B?C
@651913/1
accgattctcagccgagctgcccagtttagtggccaactcttcgtcactc
+651913/1
CCCFFFFFHHHDHHIEHHIIEGECDFHGE@FGGGGAFGEEBGHHIJEHGI
@2188797/1
cagcactattgacactaagaaatcacagagccccgggcccagatggcatt
+2188797/1
CCCFFFFFHHHGHJJIJJJJJJJIGHIGGGHIJIJHHHIJJJJJJJIJJJ
@2188798/1
cagcactattgacactaagaaatcacagagccccgggcccagatggcatt
+2188798/1
CCCFFFFFHHHHHJJJJJJJJJIIJJJHJJJJJJIIGHIJJJIJJJJIJJ
@5260812/1
gaagagggactaccacacgaaaggcagttcaccatcgcttgtcatgtgtt
+5260812/1
@;?DFFFDHHFHHIFGIBHGGHGHEAEFGGIGHFGIHE@FGHHGHCCGHB
@5260813/1
gaagagggactaccacacgaaaggcagttcaccatcgcttgtcatgtgtt
+5260813/1
B@BFFFFFGHHHHJJJJJIJJIIJIJJJJJJJJJJJJJJJJJJJJIHHII
@5751691/1
gctactttttcaactgaaaacaatgctgatatccaccataagtcatcatg
+5751691/1
CCCFFFFFHHFHFJJJJJJJIJJJJJJJJJJJJJJJIJJIJJIJJJIJJJ
@3206830/1
cgcaaactgacgtttacttttcgaatgtcaaacagaatctagccaaacac
+3206830/1
CC@FFFFFHHHHFIJIIGIJJIGGIIIGIIJJJIGIJIJJGGHHIIJIG@
@4225665/1
ctgagattcagcctcaacctattccacaagacccccagccccaacaagga
+4225665/1
@@@FDB>DDFBHHIIICFEHICEGHHIGGGGIAGGIIIIIIGIBGGGHII
@5261901/1
gaagagttggccactaaactgggcagctcggctgagaatcggtattcggg
+5261901/1
@@CFFFFFGHGHGJJJJJJJJJIJJJJIJIJJIIIIJJJIJJAFGHGGGI
@159104/1
aaaatattggaatctgcttatcatctctggcatttattcgagaatcacaa
+159104/1
CCCFFFFFHHGHHJJJJJJJJJJJJJJJJJJJJJJJJJJJIGJJJJJIJI
@7804438/1
ttcactttttggtcatgattttgaggtactcgagggcatgatgagcagcc
+7804438/1
?1=DDEFFHHHHFHGHIGHIIJJJJJFAHHJJJJIJIJJJIJFIJJJJIH
@7804439/1
ttcactttttggtcatgattttgaggtactcgagggcatgatgagcagcc
+7804439/1
CCCFFFFFHHHGFGGIJIJJJJJJJJGHHJJIJJJJJJJJJJJJJJJJJJ
@3729939/1
ctatactttgcatagaattagtggtttttttctaaaatcaatttacatat
+3729939/1
CCCFFFFFHFHHHIIGIIIGGCHHCGGJJJJGJJJJJJIJJJJJIJIIIJ
@3729940/1
ctatactttgcatcaaataaatgctcccttttcacaatataataaataca
+3729940/1
CCCFFFFFHGHHHJIJJGIJJJJJJJJJIJJJJJJJJJJJJJJJJJJJJJ
@3729941/1
ctatactttgcatcaaataaatgctcccttttcacaatataataaataca
+3729941/1
CCCFFFFFHHHHHJJJJJJJJJJJJJJJJJJJJJJJJJJJJIJJJJJJJI
@7292644/1
tcggagaatcacaaaactcatgatacttttcaaattttcttttaaatttc
+7292644/1
BCCFFFFFHHHHHJJIJJJJJJJJJJJJJJJJJIJJJJJJJJJJIFIJJJ
@7292956/1
tcggagtccaatgaaccagaaaccaacaatcattgcgatcagagctttcc
+7292956/1
CCCFFFDDHHHHHJIJJJJJJJJJJJJJJJJJJIIJJJJJJJJJJJJJJJ
@7293080/1
tcggagttttgcctgttccgtagcagacggccactggcaaagtggatagc
+7293080/1
@;1ADDBDHHFFHIIIIIIIEHIIIIGIIIIIIIIIIIIIIIFHIIIIII
@7293081/1
tcggagttttgcctgttccgtagcagacggccactggcaaagtggatagc
+7293081/1
@@CFDDADHHGHHGIGICHGABFHHIGIHGEHGEGIGEHIJIBFGFGGCF
@3207938/1
cgcaaaggtaaaatcgttctagacatactt
+3207938/1
???DDDAD2C4<AE<EEE@:A<E?C<EF@?
@3207939/1
cgcaaaggtaaaatcgttctagacatactttatgctcttgacatttcgtt
+3207939/1
@@@=DDDDADFHHEHHAFBHGIHHIG?BHCBHIBIIIGEADFCA??FEHG
@3207940/1
cgcaaaggtaaaatcgttctagacatactttatgctcttgacatttcgtt
+3207940/1
CCCFFFFFDFHHHIIIHIIIJIEHGIIJJJJJJJIIIIJJIJJJJJJIIJ
@3207941/1
cgcaaaggtaaaatcgttctagacatactttatgctcttgacatttcgtt
+3207941/1
CCCFFFFFDFHHHJHJGIIIJIJJJJJJJJJJJJJJJJJJJJJJJJJJJJ
@3207942/1
cgcaaaggtaaaatcgttctagacatactttatgctcttgacatttcgtt
+3207942/1
CCCFFFFFFHHHHJJJJJJJJJJJIJJJJJJJJJJJJJJJJJJJJJJJJJ
@1157323/1
atggataattataggattggatctatgactgtgtatcgatagctgttcac
+1157323/1
@@CFDFFFHHHHHJJEGGIIGHIHJJJGJIJFBHHIJJGIJIIJJBGHGH
@1157919/1
atggatgtgtaatatgcgtgtccacgcaagtacctgctggaacgtttaaa
+1157919/1
CCCFFFFEHFHHHJIJIJJIHIJJJJJJJJHIJJJJJJJIHHIJGIJJJI
@2682084/1
cccgataaagcgttaccagcgcttgaggaagtaacggcagc
+2682084/1
@@@FFFDDDHGFFHGGE?EFGECHGGGCHIG9BFF@<FG<A
@2682085/1
cccgataaagcgttaccagcgcttgaggaagtaacggcagcactattgac
+2682085/1
@@@1DDDFHHHHFHIJJIJJGIHEGEIIJJB0?B?BFHIJ<AEHCAGHH;
@3210318/1
cgcaaatgtagaaggaagattgttaccctccacgggtaaatcctgcaagg
+3210318/1
CCCFFFFFFHHHHJJGHGHGGIJJJJJIGGIJJGGGEHIJBGHJGGGGGI
@3210319/1
cgcaaatgtagaaggcagattgttaccctccaccggtaaatcctgcaagg
+3210319/1
CCCFFFFFFHHHHJJJJJJJJJIIJJJJJJJJJJJJIJJJJIJJJJJJJJ
@3210320/1
cgcaaatgtagaaggcagattgttaccctccacgggtaaatcctgcaagg
+3210320/1
@CCDFFFFHFFHHJJJIIJJJIJJJJJJJJJJJJJJGHIGIJJJJJJJJI
@3210321/1
cgcaaatgtagaaggcagattgttaccctccacgggtaaatcctgcaagg
+3210321/1
C@@FFFFFBFHFHIIIIGHGIIIIIIIIIIIIIIIBGFHIIIIGGIIIIG
@3210322/1
cgcaaatgtagaaggcagattgttaccctccacgggtaaatcctgcaagg
+3210322/1
CC@FFFFFHGFHHJIIIGGHIJGHIJJJIIJJJHJG?DGH@GI@FGIIGI
@3210323/1
cgcaaatgtagaaggcagattgttaccctccacgggtaaatcctgcaagg
+3210323/1
CC@FFFFFHHFHFIJIJIHIJIIJJJJJJJJJIJJI@GHIIIIIJJFJJJ
@3210324/1
cgcaaatgtagaaggcagattgttaccctccacgggtaaatcctgcaagg
+3210324/1
CCCFFFFFFFHGHJJJJGGJIJIIJIJJIJJJJIIJDFFGIJJIJJJJJI
@3210325/1
cgcaaatgtagaaggcagattgttaccctccacgggtaaatcctgcaagg
+3210325/1
CCCFFFFFFHGHHIJIIGIIJIHIJJJJIIJJIIJH:BGHEGIBFEGIEG
@3210326/1
cgcaaatgtagaaggcagattgttaccctccacgggtaaatcctgcaagg
+3210326/1
CCCFFFFFHHHHHIJIIJJIJIIIJJJJJJJJJJJJDGIJJJIJIIJIIJ
@3210327/1
cgcaaatgtagaaggcagattgttaccctccacgggtaaatcctgcaagg
+3210327/1
CCCFFFFFHHHHHJJJJJJJJJIJIJJJJJJJJJJGFGHIJJJJIJJJJI
@3210793/1
cgcaaattatgtcacataaatgtcaaaatgccacataacctgcaaaattt
+3210793/1
CC@FFFFFFFDFDBHFGEHJGEHHIJJJIIJJEGHIJJIJJJJBHIJJJJ
@3210794/1
cgcaaattatgtcacataaatgtcaaaatgccacataacttgcaaaattt
+3210794/1
CCCFFFFFHHHHHJJJJJJJJJJJIJJJJJJJJJJJJJJJJJIJJJJJJJ
@3210795/1
cgcaaattatgtcacataaatgtcaaaatgccacataatttgcaaaattt
+3210795/1
BBCFFFFFHHHHHGIIIJJJJJHJIJIJJJJIIJJJJJJJJJIJIIIHIJ
@3210796/1
cgcaaattatgtcacataaatgtcaaaatgccacataatttgcaaaattt
+3210796/1
CCCFFFFFHHHHHIJJJJJJIJHIJJHJJJJJIJJJIJJJJJJJJIJJJJ
@3210797/1
cgcaaattatgtcacataaatgtcaaaatgccacataatttgcaaaattt
+3210797/1
CCCFFFFFHHHHHJJJJJJJJJIIJJJJJIJJJJJJJJJJJJJJJJJJJJ
@2682907/1
cccgatgatatgatatgtatttattatattgtgaagagggagcatttatt
+2682907/1
@@@FDDFDHHHHHJIGJDHHJJIIGIJIIIJJJJIIJGGEHIIJJJJIII
@5753426/1
gctagattggggtggaatgtggggattgtattgagcttgtgtaggtggag
+5753426/1
BB?DDDFFHHHH@CGEHIJFHIJJIJJJHIIJJGIJJJJGHHIIJBFHHI
@5753704/1
gctagcgatctcctgcaagaactgaacaaagttgaagtccttggcgttga
+5753704/1
CCCFFFFFHGGHHHJIJJIJJIIJCIIIIIIIIIJJJHGIJJIIJGFHGG
@4227224/1
ctgagccgtcgcggcatcactcccaaatacgaactggtccaaatcgaggg
+4227224/1
@@@DDDDDHHFHFH@:?DDGAGHI@DD<DDB=DBFHI=@HDGH=;?CHDC
@4227225/1
ctgagccgtcgcggcatcactcccaaatacgaactggtccaaatcgaggg
+4227225/1
CCCFFFFFHHHHHJBHGHEGDGIIIIJGIJIGIIIIIIGJJGHEECHEFB
@4227226/1
ctgagccgtcgcggcatcactcccaaatacgaactggtccaaatcgaggg
+4227226/1
CCCFFFFFHHHHHJIGIJIJEHIJIJIGIIIDHGIJJCGIIJJGFHFFFC
@4227227/1
ctgagccgtcgcggcatcactcccaaatacgaactggtccaaatcgaggg
+4227227/1
CCCFFFFFHHHHHJIIIJJJIIJJJJJGJJJIJJGJJFGIIJJJHHHHFD
@4227228/1
ctgagccgtcgcggcatcactcccaaatacgaactggtccaaatcgaggg
+4227228/1
CCCFFFFFHHHHHJJJJJJJIIJJJJJJJJJJJJJJJFHIJJJJHHHHFD
@6260562/1
gtatattgtaacttaagaatatataatatataattgtgtccattattata
+6260562/1
CBCFFFFFHHHHHJJJJJJJJJJJJJJEGIJJIJJJGJIIJJJJJJJJJJ
@3733385/1
ctatatttcagttaaatttaagaggcttttaaaatttaacgtttagcagt
+3733385/1
@C@FDFFFABDFHIFIIIIII?AEEHGGIICIIIGGIGIIGGGGH@GGGD
@3733386/1
ctatatttcagttaaatttgagaggcttttaaaatttaacgtttagcagt
+3733386/1
@@@DBDDDB<ACFFGIBFH<?CCEF=DEGIBFII@FFBFDFBGGDAEEC?
@7294477/1
tcggcagccaagaacttgctggatctcttggtcggaaaagtgactcccga
+7294477/1
@@<DDFD@FFGDHIGIIHIIII@HIIGIIGCDAGDBHIIG?DHIIIGHGH
@7294841/1
tcggcatggaggccatttcttgagagtagagcaatttggcttcttccccc
+7294841/1
CCCFFFFFHDHHHJGIJJJJJIFIIGEFHHIFIJJJJGGJJIIIJGIJIJ
@161973/1
aaaatcatgaccaaaaagtgaacagctatcgatacacagtcatagatcca
+161973/1
CCCFFFFFHHHHHJJJJJHHJJIJJJJJIJJJJJJJJJJJJJJJIJJJJJ
@7295516/1
tcggcctttcttctctttgccgtattttattttgtaaggtgagg
+7295516/1
@@@DBA@DADFF?GGIIBFEEE@@EHHHIIHII>H<?FE11BB>
@4713406/1
cttctccaagtttgtgctgggcaaatcaatcaatttgcctcgaaatctaa
+4713406/1
B1=DDDFFHGHHGIHIIJJJJJJIJJIIIJJIJJJJGGIJJIIGGIJJFH
@4713407/1
cttctccaagtttgtgctgggcaaatcaatcaatttgcctcgaaatctaa
+4713407/1
CCCFFFFFHHHHHJBGIGIIIDGHFHEHIIJJJIJIJHIIIGIIJJJIJE
@4713408/1
cttctccaagtttgtgctgggcaaatcaatcaatttgcctcgaaatctaa
+4713408/1
CCCFFFFFHHHHHJGHIJJJJIIIJJIIIIJJJJJIJJJJJJJJJJJIJD
@4713409/1
cttctccaagtttgtgctgggcaaatcaatcaatttgcctcgaaatctaa
+4713409/1
CCCFFFFFHHHHHJJJJJJJJJJJJJJJJJIJHIJJJJJIJJJJJIJIJJ
@7296054/1
tcggctgctcatcatgccctcgagtacctcaaaatcatgaccaaaaagtg
+7296054/1
CCCFFFFFHHHHFGIJJIJGIGGIEGEHGECHIJG>BCFHGIGIIJG@9B
@7808570/1
ttcagatttacagcaattccctatgaagcttgaagtaaaacaagaagaaa
+7808570/1
CCCFFFFFHHHHGJJJJJJJJJJIJJJJJJJJJJGHHIJJJJJJJJJJJJ
@7296715/1
tcgggactgaaagacactaagattaccaagttgggcaaccagcagtccca
+7296715/1
C@@FFFFFGFHHGIJJJJJJIHGIIIJJJIHIJJIJJJIJJGIIJGHHIJ
@7296716/1
tcgggactgaaagacactaagattaccaagttgggcaaccagcagtccca
+7296716/1
CCCFFFFFHHHHHIIJJJJJIJJJJJJJJIHIJJJIJIJIJJJJJIJJJJ
@7809088/1
ttcagcaggttttttaacagtttgaaaaccttgataaatggaacgaaatt
+7809088/1
??@DDFFFHCFDDHIGIBHIAHHGGGDFBCDGICEHI@DGEBAHH@BGHG
@7809089/1
ttcagcaggttttttaacagtttgaaaaccttgataaatggaacgaaatt
+7809089/1
CCCFFFFFHDHHHJJIJIHIHHIIJJJJJJJJJIJJJIJJJJJJJJJJJI
@7809090/1
ttcagcaggtttttttaacagtttgaaaaccttgataaatggaacgaaat
+7809090/1
CCCFFFFFHFHHHJJJJJIJJIJJJJJJJJJJJJJJJJJJJJJIJJIJIJ
@2192034/1
cagcaggttttttaacagtttgaaaaccttgataaatgaaagaaattaaa
+2192034/1
CCCFFFFDHHHHHIJJIJGHIHGJJJJJJJJGIJJIJJJJJJJIJJJJJJ
@5267518/1
gaagcagttaagagttgtttatgaaattccaaatttgcccagttctagaa
+5267518/1
@<8ADDDDHHHHHIGHIIIIIIIIIIIIIIIIIIIIIIIIIIFHIIIIII
@7809410/1
ttcagcccccaccaagggaagggggcggcccccatcccaacagaaggg
+7809410/1
C@@DDBDDFHFHDIIJGBGIIIGE@FHFBD@BDB?CB@CDDDD?CDD@
@7809411/1
ttcagcccccaccaagggaagggggcggcccccatcccaacagaaggggt
+7809411/1
CCCFFFFFHHHHHJJHIJJJIJIHIJIFDDDDDBCDDDDCDDDCDDDDD0
@7297497/1
tcgggcgtcacttttccgaccaagagatccagcaagttcttgg
+7297497/1
@@@DA:DDF:FHHEE@FBF:C0BFDHB??FCGIHGGC>B@BGA
@1159723/1
atggcattcatgcagaaccgattaagaaaggggcagacaacttcatgtac
+1159723/1
@@@FDDDFADHHFBDFHGGIGBHHEFGHIGDB@GEHEHGBFDGEGCEFHH
@1159724/1
atggcattcatgcagaaccgattaagaaaggggcagacaacttcatgtac
+1159724/1
CC@FFFFFHHHHHJJJJJJIGHIJJJJJJJJJJJJIJJJFIJJJIIJJJJ
@7297732/1
tcggggcactatataaaaaattacattcagtatcgatagataatattgat
+7297732/1
@CCFFDFFHGHFFFGIIIIIGIGEBFHHIIDGIIIIDHGHIIIIIGIIHI
@7297733/1
tcggggcactatataaaaaattacattcagtatcgatagataatattgat
+7297733/1
CCCFFFFFHHHHHJIJJJJJJJJJJJJJJJIJJJJHIJIIJIJJJJJJJI
@3214744/1
cgcaaggggcacggaccacttcacggaaatctaccgacagagaggttatc
+3214744/1
CCCFFFFFHHHHGJJJJJJIIIIJJJJJJIJJJJJJIJJJJIJJH?EHEF
@7298577/1
tcggtagatttccgtgaagtggtccgtgccccttgcggttaccccttctg
+7298577/1
@BCFDDFDHHHHHJIJJJIGHIEHIIGHIJJJJIJIIJJGIJIJJIJJJI
@6262337/1
gtatcgatagataatattgatgattataattaataactagtgcctaataa
+6262337/1
BB@DFFFFHHHHHJJJJJIJIJJJIJJJJJJJIIJJJIIJIJJJJJJJJI
@6262338/1
gtatcgatagctgttcactttttggtcatgattttgaggtactcgagggc
+6262338/1
@@@FFFDFHGGDBFGFGGHIIHIGIHBBHHFHIIIGHIGFGDHGICD>HE
@7299221/1
tcggtccggccgagtgcatcatggtcatgttttgggactccatgtcgagc
+7299221/1
BCCFDFFFHHHGHJCGHIJJJIJJGHJJIIIJJIIJIIJJJJJJJIJJIB
@7299222/1
tcggtccggccgagtgcatcatggtcatgttttgggactccatgtcgagc
+7299222/1
CCCFFFFFHHHHDI?GHHIIHJJJFHJJIGIJJJJJJJJJJJJJJJJJGE
@3216270/1
cgcaatagctcaaaagggaacaatttttatcgagttattgatttcgagga
+3216270/1
@@@BBDFBFHFDDGIBGEGGGGIGEHIDIIIGIIBBFHIGHHEHGGHIIB
@3216271/1
cgcaatagctcaaaagggaacaatttttatcgagttattgatttcgagga
+3216271/1
BB@FFFFFHHHHHJIJJJIJJJJJJJJJJJIJIJHIIJJJJJJJJJIJJI
@3216272/1
cgcaatagctcaaaagggaacaatttttatcgagttattgatttcgagga
+3216272/1
CCCFFFFFHHHHHJJJIJGJJJIJJJJJJJJJIIHJJJJJJIJJJGIJJJ
@3216273/1
cgcaatagctcaaaagggaacaatttttgtcgagttattgatttcgagga
+3216273/1
B@<FFFFFHHHHHJIJIJJIJJJIHIJIIGHGHIIGIIJFIIIIJJCDHA
@3216274/1
cgcaatagctcaaaagggaacaatttttgtcgagttattgatttcgagga
+3216274/1
B@@FFFFFGHHHGJJIJJJJIGJGJJJJJHGIHJDHFIIIIIHIFHDGIG
@3216275/1
cgcaatagctcaaaagggaacaatttttgtcgagttattgatttcgagga
+3216275/1
CCCFFFFFHHHHHIJJJJJJJJIJJJJJJHIIIJGGIIJIGIJJJJJIJH
@3216444/1
cgcaatattagaaattttcaaatattcttcgcttttgactcgacaaaaat
+3216444/1
CCCFFDFFHHHGHJJJJJIJJJIJJIJJJJJJJJJJIJJJJIJJJJJIJJ
@3216445/1
cgcaatattagaaattttcaaatattcttcgcttttgactcgacaaaaat
+3216445/1
CCCFFFFFHHHHHJJJJJJJJJHJJJJJJJJJJIIJJGGJJJJJJJJJIJ
@4715126/1
cttctcctttttgctttaggaccattgtagttataaatgttttaccagac
+4715126/1
@@@BDDD?FHHH??AFH<CG@DGCGHDCEHGIEEFHIDCFGIIABHEGGH
@2192630/1
cagcagtcccacaaagtttcacagttccacaaaacgctgaaaaattccgt
+2192630/1
@@@=DDDFHGGGHIIIEHHIGGII@HIIFIIIIIIIIIIIIIIIIICGIE
@2192631/1
cagcagtcccacaaagtttcacagttccacaaaacgctgaaaaattccgt
+2192631/1
C@CFFFDFHHHHHJJJHIIJIJJIIJJJJJJJJJHGIIIJJJJGIIJIJD
@2192632/1
cagcagtcccacaaagtttcacagttccacaaaacgctgaaaaattccgt
+2192632/1
CCCFFFEFHHHHHJJJFHIJJIIJIJJJJJJJJIIJJJJJJJJIJJIJJG
@2192633/1
cagcagtcccacaaagtttcacagttccacaaaacgctgaaaaattccgt
+2192633/1
CCCFFFFFHHHHHJJJGHJJJJJIJJJIJJJJJJJJJJJJJJJJJJIJJE
@164786/1
aaaatcttgcttcatgattgaaaatttgcaaggtttggaggagttgtact
+164786/1
@@1?DEBFHDDHHGHHCEECCEIIGGIIIEEHGGGIIIGGFFGDFEGFHH
@2194415/1
cagcatcatgtttactaatctgctttgagcaaccagtaccagttgcttcc
+2194415/1
CCCFFFFFHHHHHJJJJJJJJJJJJJJJJJJJJJJJJIJJJJJJJJJJJJ
@6263115/1
gtatcttgtaaaaataaaagggacggcaaacagagggcatctcaagcaat
+6263115/1
CB@FFFFFCFFHHIIIJJJIGIGGIIJJJJJJJIIIIJIIIHIJJJJJJJ
@3736415/1
ctatccttctctttgacattgcttgtggtcacttttcgcgcaaaggtaaa
+3736415/1
CCCFFFFFGGHHHJIGIHJJIGIJIHIJHIIIIJJJJJJJIGIJGIBFHI
@3736416/1
ctatccttctctttgacattgcttgtggtcacttttcgcgcaaaggtaaa
+3736416/1
CCCFFFFFHHGGHJJIJIJJJJJJIIIIHIJJIJJJJJIJJJJJJJFGIJ
@3736417/1
ctatccttctctttgacattgcttgtggtcacttttcgcgcaaaggtaaa
+3736417/1
CCCFFFFFHHHGHJIGJIGJJJJJJHIJHIJJJJJJJIJIIIJJJJBFHI
@3736418/1
ctatccttctctttgacattgcttgtggtcacttttcgcgcaaaggtaaa
+3736418/1
CCCFFFFFHHHGHJJHIIJIJIFIIGIJGIJJJJJJJJJIJJJJJJGHJI
@3736419/1
ctatccttctctttgacattgcttgtggtcacttttcgcgcaaaggtaaa
+3736419/1
CCCFFFFFHHHHHJJHIIJJJJIIJHIJIJJIJJJJIIJJJIJJJJCGHG
@3736420/1
ctatccttctctttgacattgcttgtggtcacttttcgcgcaaaggtaaa
+3736420/1
CCCFFFFFHHHHHJJIJJJJJJJJJHIIIJJJJJIJJJJJJJIJJJHHIJ
@3736635/1
ctatcgatactgaatgtaattttttatatagtgccccgatgatatgatat
+3736635/1
CCCFFFFFHHGFDHGIGIJIIGIJJJJJGIHGIJIJJI@FD?HA8DBB@G
@1162552/1
atgggattgcccatcactttgtcatcgaacgatgtcaccacctgattgg
+1162552/1
@CCFFFFFHHGHFGGEHGHIIFHIJIIIJJFICG@FICCGHIJIJJIGE
@1162553/1
atgggattgcccatcactttgtcatcgaacgatgtcaccacctgattggt
+1162553/1
@CCFFEFFBFHHHIIIIIIIIBHHEHIIIIIGIIFHEHIEIIIIHIEHIF
@1162554/1
atgggattgcccatcactttgtcatcgaacgatgtcaccacctgattggt
+1162554/1
CCCFFFFFHHHHHIJIJJJJJHIJJJIJJJJIJJGIJJIIJJJJIJJJJ?
@5756038/1
gctatactttgcatagaattagtggtttttttctaaaatcaatttacata
+5756038/1
CCCFFFFFHHHHHJIIHJJIIJHIIHHJJJJJIJJJJJJJJJJJJJJJJI
@6263960/1
gtatgagtgaactgcaagctggtccacttgtacctatgaggttaagaaac
+6263960/1
CCCFFFFDHHHHHIIIJIJJJJEHHEGIJJHGIIGGJIIJIFHHIJJJJJ
@3737277/1
ctatctactcgttatataatcatcattcaaacattgaagccagatcgata
+3737277/1
@@@DDDDDDFH<D@?@?CHBEB@EFHHGHIIIG>GDFHGGGDDDDHGDHG
@3737278/1
ctatctactcgttatataatcatcattcaaacattgaagccagatcgata
+3737278/1
CC@FFFFFHHHFHGIIIIJJGIJJJJJJJJJIJJJIJIJIJJIJJJJJJI
@657811/1
acctctccacaaaaagggaaataaacaaggatgtaagaactatggaggaa
+657811/1
CCCFFFFFHGHHHJJJJJIJJJJIJJJJJIIIJHHJJJGIGIIJJHJJJH
@5757191/1
gctatccttctctttgacattgcttgtggtcacttttcgcgcaaaggtaa
+5757191/1
CCCFFFFFHHHHHIJJIJJIHGIJIJHHIIGIGIJJJIGIGG6FH9F8BG
@5757218/1
gctatcgatacacagtcatagatccaatcctataattatccatttcctgt
+5757218/1
?7@DD?BD?FFFHB;EFFAEBHIGHECA@FHIICFGHGI@BCFFEBFIE?
@7302880/1
tcgtattattcctcgaaatcaacaactcgataaaaattgttcccttttga
+7302880/1
BBCFFFFFHHHHHJJGJJIIJJIIIHHIJJJJJJJJJJJJJIJJJJJJHH
@7303122/1
tcgtatttgggagtgatgccgcgacggctcagcaactcctggaggacgct
+7303122/1
BCCDFFFFHHHHHFHIJJJJIIJHIJIJJJJJIIJJJJIHHHHHFFFDDB
@4718607/1
cttctctaccaccgcctaaaggatgataatatccctcaggactgctgaaa
+4718607/1
CCCFFFFFHHHHHIIJJJJJJJGHIIJIJIIIJJJIJJIIIIIHJJJGHI
@659764/1
acctttatatgtcacattttgtggttctttaacgaaatgtcaagagcata
+659764/1
CCCFFFFFHHHHHJJJJJJJJHIJJJJJJJJIIIJJJJJHIJJIJJJJIJ
@6265817/1
gtatgtctagaacgattttacctttgcgcgaaaagtgaccacaagcaatg
+6265817/1
CBCFFFFFHHHHHJJJJJJJHJJJJJJJJJJJJJJGIIIGJJJJJJJJIJ
@660031/1
acctttttcactcaaccatagctttctcagcgtgttcaatttc
+660031/1
CCCFFFFFHHHHHJJJJJJJJJJJJJJJJJIJIH@D<@FCCG4
@3219978/1
cgcacacgcatttttaaatttaaaaatttattcaagtcaaaaataatatg
+3219978/1
@@<DBDEAHD=FHIIGIIIIIEHGIGIIIIIIFHGEDEDHGIIDGHIGA<
@3739968/1
ctatgactgtgtatcgatagctgttcactttttggtcatgattttgaggt
+3739968/1
@=?DDDFFHHGHHJJJIJJIHGCHHHGIHHJJJGGDFHHIGGIJIGCGIF
@3739969/1
ctatgactgtgtatcgatagctgttcactttttggtcatgattttgaggt
+3739969/1
CCCFFFFDHFHFHJGG::FGHECHHGHGIHIGGFH?DFHIIIIJJCDFHF
@3739970/1
ctatgactgtgtatcgatagctgttcactttttggtcatgattttgaggt
+3739970/1
CCCFFFFFHHHHHJJIFHIGGEEHIIIIJIJJJIICGGIJJJIIJGIJIB
@6267027/1
gtattacctctaaagctatctactcgttatataatcatcattcaaacatt
+6267027/1
?@8DBDBDDCFBBBBD?FGG@EF@DDAGHIIIGIIIGGFHHBHCGGHHCD
@661075/1
acgaaaggcagttcaccatcgcttgtcatgtgtt
+661075/1
?;=D?D?B=FFFA@GHEGI>F?@E@GGGDFHDGF
@661076/1
acgaaaggcagttcaccatcgcttgtcatgtgttgaaattccgcgaaatt
+661076/1
@@@FFFFFFFGFHGGHIDHIGGGHIFHGHIHIIGIDFHIJJIGHIGIIII
@661077/1
acgaaaggcagttcaccatcgcttgtcatgtgttgaaattccgcgaaatt
+661077/1
@CCFFFDAFHDHHBGGBHGIEE>FAFCEGGGHHGBGGCGHCEHIGII<FC
@661078/1
acgaaaggcagttcaccatcgcttgtcatgtgttgaaattccgcgaaatt
+661078/1
B8?DFFFFHHHHHJJJJJJJJJJJJJIJJJJJJJJJJJJJJJJJJIJJJI
@661079/1
acgaaaggcagttcaccatcgcttgtcatgtgttgaaattccgcgaaatt
+661079/1
CCCFFFFFHGHHHJJJJIIJJJIJIHHJIIGIJJIJJIJJJJJJJIJJJJ
@661080/1
acgaaaggcagttcaccatcgcttgtcatgtgttgaaattccgcgaaatt
+661080/1
CCCFFFFFHHHHHJIJJGJJJJJJJIJJJJIIJJIIJJJJJJJJJJJJIJ
@661081/1
acgaaaggcagttcaccatcgcttgtcatgtgttgaaattccgcgaaatt
+661081/1
CCCFFFFFHHHHHJJJJIJJIJGIIIHIIJIIJJIJJJIJJJJJJGIJJJ
@661082/1
acgaaaggcagttcaccatcgcttgtcatgtgttgaaattccgcgaaatt
+661082/1
CCCFFFFFHHHHHJJJJJJJIJIJIGIIIJJIIJIJJIJIJJGIJJIIII
@3220460/1
cgcacataaactctatcacaggttgcgctttgtaaaatgccgttgcagac
+3220460/1
CCCFFFFFHHHHHJJJJJJJJJHIJJJJJJJJJJJJJJJJJJIJIJIJJJ
@4720022/1
cttctctgcgtaaacactatgcagcatatttcatcagtgccctttttttg
+4720022/1
CCCFFFFFHHHHHJJIJJIIIJJJJJJIJIJJJJJJIHIIJJJJJJJJJI
@2692907/1
cccgggcccagatggcattcatgcagaaccgattaagaaaggggcagaca
+2692907/1
@@@DD6:AFFDAFGGGIGGHI4?C?BG;BDHGDFF<?DFGG;F>FHE=@?
@2692908/1
cccgggcccagatggcattcatgcagaaccgattaagaaaggggcagaca
+2692908/1
B@<ADFFFGHHGFIJJJFIJJGIHIJJJJIIJGGJIJGIIJJFHHGIJJH
@2692909/1
cccgggcccagatggcattcatgcagaaccgattaagaaaggggcagaca
+2692909/1
BCCFFFFFHHHFHIJIGJJJJGGIJJJJJJJGHIJJJIJJIJIIJJJIJG
@2692910/1
cccgggcccagatggcattcatgcagaaccgattaagaaaggggcagaca
+2692910/1
CCCFFFFFGHGHHJJFHGGGHI@CGBFHCB<F@;BBFEHJJIIEHGIJIH
@2692911/1
cccgggcccagatggcattcatgcagaaccgattaagaaaggggcagaca
+2692911/1
CCCFFFFFHHHGHJJJJJJJJJJJJJJJJIJIGHIJJJJJJJJIGIJJJH
@2692912/1
cccgggcccagatggcattcatgcagaaccgattaagaaaggggcagaca
+2692912/1
CCCFFFFFHHHHHJJIJJJJJJJJJJIJJJJJJJJIJJJJJJJJJJJJJH
@2692913/1
cccgggcccagatggcattcatgcagaaccgattaagaaaggggcagaca
+2692913/1
CCCFFFFFHHHHHJJJIJJJJJJJJJJIIJJJJJJJJJJJJJIJJJJIJH
@2692914/1
cccgggcccagatggcattcatgcagaaccgattaagaaaggggcagaca
+2692914/1
CCCFFFFFHHHHHJJJIJJJJJJJJJJJJJJIJJJJJJJJJJJJJJJJJH
@2692915/1
cccgggcccagatggcattcatgcagaaccgattaagaaaggggcagaca
+2692915/1
CCCFFFFFHHHHHJJJJIJB<CFHIJJIJJIGFHJJJJJIJJJIJIJJIG
@7304093/1
tcgtcgtgtaccacatctcggatcttgctactaatattcgattcgatagg
+7304093/1
@@@DDDDDDFHHADHGGEHGIEAGBFHIIIIIIIGFGFGHEIIIEGHIGI
@3221194/1
cgcacattcagcaggttttttaacagtttgaaaaccttgataaatggaac
+3221194/1
?@=DDDDD?B<FHGGAFHIIIAHD<BCGIGGIIIGIGIB9@GGHBCGEHG
@3221195/1
cgcacattcagcaggttttttaacagtttgaaaaccttgataaatggaac
+3221195/1
CCCFFFFFGHHGHIJCGIJJJGIIIJHHIJJJJJJJJJJIIJIJJJJJJJ
@2198115/1
cagccaatgggattgcccatcactttgtcatcgaacgatgtcaccacctg
+2198115/1
??84BDBB?FFFAGBEEDEG::CHHFFHIFFEGF>GDI960?DB<DF@FF
@3221196/1
cgcacattcagcaggttttttaacagtttgaaaaccttgataaatggaac
+3221196/1
CCCFFFFFHHHGFJJ<EGIJJGIHIJHIJJIJJJJJJJIGGGHJIGIJJI
@3221197/1
cgcacattcagcaggttttttaacagtttgaaaaccttgataaatggaac
+3221197/1
CCCFFFFFHHHHGJJCFHIJJGIIJIHIIJJJJJJJJJJIJJJIJIJIJI
@3221198/1
cgcacattcagcaggttttttaacagtttgaaaaccttgataaatggaac
+3221198/1
CCCFFFFFHHHHHJJEHIJJJIJJJJHHJJJJJJJJJJJIIJJJJJIJJJ
@2693084/1
cccggggctctgtgatttcttagtgtcaatagtgctgccgttacttcctc
+2693084/1
CCCFFFFFHHHGHIIIJIJJJJIHIIJGHIJJFIJJIJJJJJJJJJJJJJ
@1688279/1
caaatgtagaaggcagattgttaccctccacgggtaaatcctgcaaggat
+1688279/1
CCCFFFFFHHHHGIIJJJJIJJJJJJJJJIJJJJHGGIJJJJIJJGIJDG
@1166081/1
atggtggtggccatctgcgggacatgcacatctcttggagccagccaatg
+1166081/1
BBBFDEFDHHHHHJJJJJJJJEGIJJIJJJJJJJJJJJIJIIGIIIIGII
@4721306/1
cttctcttggtgaacacatactttattcgtcatcgctccccacgagcgtt
+4721306/1
BBBDFFFFHHCFHJJJJJJJJJJJIJJJJDGGIJIGIIJJJJJIGGHI@F
@4721307/1
cttctcttggtgaacacatactttattcgtcatcgctccccacgagcgtt
+4721307/1
CCCFFFFFGHFHFIGDHEEHHHJJJJJJJHHIJJIJIJJJJJJJGIIBAF
@5271448/1
gaaggaagccaagggctcggctgctcatcatgccctcgag
+5271448/1
@@CADEFFGHHHHIIIIIIBCHIFCH@BDGIEEGHDH@BD
@1688915/1
caaatgtcgcaaattatgtcacataaatgtcaaaatgccacataacttgc
+1688915/1
CCCFFFDFHHHHHJJJJIJJJJJJJJJJJJJJJJJJHJJJJJJJJJJJJJ
@1688916/1
caaatgtcgcaaattatgtcacataaatgtcaaaatgccacataatttgc
+1688916/1
B@CFFFEFHHHHHJJJJJIJIJJJJJJIJIIJGIJIIJIGIJJIJJJJJJ
@170427/1
aaaatgtcaaaattttgcaggttatgtggcattttgacatttatgtgaca
+170427/1
:=@DDD:ADFDFFEEIGF<GF<CHHHAHEEFHFFFIIBGGFIIII@DFGI
@7306503/1
tcgtgtggtagtccctcttcgtgttccatttcatagaatgg
+7306503/1
@CCDFDFFCDFAFHIGIGIJJGAAF?F4<FG??BD9?G499
@6267930/1
gtattattcctcgaaatcaataactcgataaaaattgttcccttttgagc
+6267930/1
@@@AD??DFF?A:CFFFEHIHFFIIIIIFFIIFEFFFDEGFFFFFF>DGI
@6268093/1
gtattatttcctcgaaatcaataatgcaatgtgtttaaatttttgtcgag
+6268093/1
B=BDDFFFHHHHHIIJJJJJJJJJJJJJIJIHIIJIIJIIJIJJJJJIHG
@5274831/1
gaagggaccaagaaggcctttatttcccagacctcaaaatgaagataact
+5274831/1
CCCFFFFFHHHHHJJJJJJJJIJJJJJJJJGIJJJJJGFHIHIJGGGJJI
@662073/1
acgaaattaaacacgctgagaaagctatggttgagtgaaaaaggtgggaa
+662073/1
CCCFFFFFHHHHHJJJJJJJJJJJJJJJJJIIJIJFGHIJIJJJ?DHIJJ
@662074/1
acgaaattaaacacgctgagaaagctatggttgagtgaaaaaggtgggaa
+662074/1
CCCFFFFFHHHHHJJJJJJJJJJJJJJJJJIJJIJFHIJJJJJJBFHJJJ
@4721573/1
cttctctttgacattgcttgtggtcactttccgcgcaaaggtaaaatcgt
+4721573/1
C@CFFFFFHGHHHGJJIJJEDGIFHEIJJJJIIGIIEHGGH?FHJJHIJG
@4721576/1
cttctctttgacattgcttgtggtcacttttcgcgc
+4721576/1
C@@DDDDDHDAHFEHDGBHBCFHCHHHGIIICEH:?
@4721577/1
cttctctttgacattgcttgtggtcacttttcgcgcaaaggtaaaatcgt
+4721577/1
@@C?DDDFHFDD?GIBDH@FBFGCAFEHHGEHG6CAE@?FF8BFCGGGHF
@4721578/1
cttctctttgacattgcttgtggtcacttttcgcgcaaaggtaaaatcgt
+4721578/1
BB1ADDFFHHHHHJJIJIIJFGIGHJJJJJJJJJJJIJJJJDFHIJJGJH
@4721579/1
cttctctttgacattgcttgtggtcacttttcgcgcaaaggtaaaatcgt
+4721579/1
C@@FFFFFHHGHGIGAGGDCFFG;AHEHHIIEHIGHIIIGE9BDFIGDGC
@4721580/1
cttctctttgacattgcttgtggtcacttttcgcgcaaaggtaaaatcgt
+4721580/1
CCCFFFFFHGHHHIJIIIJEDGIHHJJJJJJJJJGGEHIGJ8DGIJ@@CB
@4721581/1
cttctctttgacattgcttgtggtcacttttcgcgcaaaggtaaaatcgt
+4721581/1
CCCFFFFFHHFHGHIGGGIGEHGFHGIIJJJIGGGGEHJGI?DFHJEDHF
@4721582/1
cttctctttgacattgcttgtggtcacttttcgcgcaaaggtaaaatcgt
+4721582/1
CCCFFFFFHHGHHJJJJJJJHIJIJJJJJJJJJJJIJJIJJBDFHIIIIH
@4721583/1
cttctctttgacattgcttgtggtcacttttcgcgcaaaggtaaaatcgt
+4721583/1
CCCFFFFFHHHHHJJJIHJJFHJHJIJJJJJJJJJJJJIJJDGIIJIIJH
@4721584/1
cttctctttgacattgcttgtggtcacttttcgcgcaaaggtaaaatcgt
+4721584/1
CCCFFFFFHHHHHJJJJIJJCHIHHIJJJJJJJJJJJHJJJGHIJIJJJH
@4721585/1
cttctctttgacattgcttgtggtcacttttcgcgcaaaggtaaaatcgt
+4721585/1
CCCFFFFFHHHHHJJJJJJJIJJJJIJJJJJJJJJJJJJJJJIHIJJJII
@7307636/1
tcgttgttaaggaacacgcggtagcggaagattggctc
+7307636/1
BCCDFFFFHHHHHJJIJJJJJ?FHHIIIHJJJJJIJII
@2693533/1
cccggtaaagcgttaccagcgcttgaggaagtaacggcagcactattgac
+2693533/1
CCCFFDFFHHHHHIJJJJJJIJJJJJJJJJJHHJJJJJJIGEH@ECH@AG
@1692337/1
caaattatgtcaaattttgacatttatgtaacatgtgtgcttaagtggct
+1692337/1
CC@DFFFFHHHHHJJJJJIIJJJJJJJJIJJJJIJIIHGIIIJJIJIIIJ
@1692338/1
caaattatgtcaaattttgacatttatgtaacatgtgtgcttaagtggct
+1692338/1
CCCFFFFFHHHHHJJJJJIJJJJJJJJJIJJJJJJIIIJJJJJJJJJJJJ
@1692339/1
caaattatgtcaaattttgacatttatgtaacatgtgtgcttaagtggct
+1692339/1
CCCFFFFFHHHHHJJJJJJJJJJJJJJJHIJJJJJIJJJJJJJJJIIJJJ
@7309222/1
tctaaagctatctactcgttatataatcatcattcaaacattgaagccag
+7309222/1
?@@=DD;4DFF;CFB9BBCFFDHHFF<CHHB2AF?F?EE:CDD>GB@CBF
@7309223/1
tctaaagctatctactcgttatataatcatcattcaaacattgaagccag
+7309223/1
@@CFFFFDFHFHHGIGGGCFHGIJGIEHEHHHGFHIGHIJIIIGIGGIIC
@7309224/1
tctaaagctatctactcgttatataatcatcattcaaacattgaagccag
+7309224/1
CCCFFFFFHGFFHHIIIGEHGGGIIJJIJIJJIJJIJJJIIJIJJIJJIH
@7309225/1
tctaaagctatctactcgttatataatcatcattcaaacattgaagccag
+7309225/1
CCCFFFFFHHHHHHJJJJIJIIIJJJJJJJJJJJJJJJJJJJJIJJJJJJ
@1166697/1
atggttgagtgaaaaaggtgggaaatgttgactgttgtagctgattaagg
+1166697/1
BBCFDDFEHFHHGJJIJJAFHIHJJJJIIJJJJJJJJIIJJJIFHJIJII
@6777853/1
gtttaatttacctagcgcgaggctgagatgattcgtttctacgggtattt
+6777853/1
CCCFFFFFHHFHHJIIJJJIJEGGGGGHGHIIIGIFHIIEHIIIJ;AGHI
@6778109/1
gtttaatttcgttccatttatcaaggttttcaaactgttaaaaaacctgc
+6778109/1
@@@DBDDDF<ACF@G?@GI:A4:FCG3AHG@DHHACEGIEEGIIIFICGI
@6778110/1
gtttaatttcgttccatttatcaaggttttcaaactgttaaaaaacctgc
+6778110/1
@BCFDFFFHFHHHGGGGIJHIEFHIJCHHIJJJIIGGIGIHJIIGGIJJJ
@6778632/1
gtttacaaattctctcgttttctcgatctggctctcactaagaacgacat
+6778632/1
BB@FFFFFHHHHHJIJJJJJJJJJJIIJIJJJJJJJJIJIJIIJJJJJJF
@5761064/1
gctcaatacaatccccacattccaccccaatctagccactcttatacgca
+5761064/1
CCCFFFFFGHHHHJJJJJJJJJJJJJJJJJJJJJJJJJJJJIJFJJJJJH
@5761234/1
gctcaatattgatgtgtctgcaacggcattttacaaagcgcaacctgtga
+5761234/1
C@CFFFFFHHHFHIHIJJJJIJJIJIGIHIIGIIIJJJJJIJJJJJJJIG
@1168120/1
atgtaagaagtgaataatgtgattaagtaaaagaacgatggtttttcatc
+1168120/1
CCCFFFFFHHFHFIJJJJJFHHJJJJJHHIJJJJJJIJJIJGHIJJJJIJ
@5761755/1
gctcaattggtttatcctctactgtacaactgtttacctgtgtatgataa
+5761755/1
CCCFFFFFHHHHHJJJJJIJJJJJJJJJJJJJJJJIJJJJJJJJJJJJJJ
@3743978/1
ctatggttgagtgaaaaaggtgggaaatgttgactgttgtagctgattaa
+3743978/1
=B@4=BBDHFHFFEIIJJJJCFGGHIGGIJIIJJJJGIIFHIIIJAHGGG
@3743979/1
ctatggttgagtgaaaaaggtgggaaatgttgactgttgtagctgattaa
+3743979/1
??@DDDDDADHACBFHIIGGCGGHIIHEGDEGEH<FGGGH9@FHG>F@DE
@3743980/1
ctatggttgagtgaaaaaggtgggaaatgttgactgttgtagctgattaa
+3743980/1
@@@DDDADFDH?C@GHIIII<FGIGGIGGDGI@HCFFFGDFHGHI0BF>D
@3743981/1
ctatggttgagtgaaaaaggtgggaaatgttgactgttgtagctgattaa
+3743981/1
@@@DFFDEHFHACBGGIJIJCEHGEIJCGFIGIGIGGHGBGIGGGBFH<?
@3743982/1
ctatggttgagtgaaaaaggtgggaaatgttgactgttgtagctgattaa
+3743982/1
BB@FFFDDHHHDHGIJJJJJAFHIJJIJJHIIJIIJIIJHHIIJJGGIIH
@3743983/1
ctatggttgagtgaaaaaggtgggaaatgttgactgttgtagctgattaa
+3743983/1
CC@FFFDEHHHFHIIJJJJJAFHIJJIIIJIJJIJJJJIGIJJJJDGHGE
@3743984/1
ctatggttgagtgaaaaaggtgggaaatgttgactgttgtagctgattaa
+3743984/1
CC@FFFFFGDFHFCIIJIIJAFHIGIGJIFGIGEHIJJJIJIJIJIJJHH
@3743985/1
ctatggttgagtgaaaaaggtgggaaatgttgactgttgtagctgattaa
+3743985/1
CCCFFFDEAHHFHGIJJJJJAFHIIJJJJIJIGHIIIJIHGJIJJFHIEC
@6271244/1
gtatttattatattgtgaaaagggagcatttatttgatgcaaagtat
+6271244/1
@@?DDEDFHGADFIEEEBIIICGIFGIIIGIHIJIEAHEGIJGG9BF
@6271245/1
gtatttattatattgtgaaaagggagcatttatttgatgcaaagtat
+6271245/1
B@@FFFFFHHHGGJJGIHIJJIJJIJJJJJJIJJJJJJIJJJJJDHI
@3224641/1
cgcacttgcagtcccaatatcaaactacaggcagtgttaacgattatacg
+3224641/1
CCCFFFFDHFF?FGIDHGFEHGIJJEIIIGJIEIDHGIIJJJJJIIJIJG
@7817812/1
ttcatatgctctttttcctttagacgcaccttttggcttaataaaaatcc
+7817812/1
CCCFFFFFHHHHHJJJIJJJJJJJJJJIJJJJJJJIJJJJJJJIJJIIII
@7817860/1
ttcatatgtagaacgaattttgtgcatacaaaaatagtaaaaagtcgaag
+7817860/1
CCCFFFFFHFHHHIJIJJJJJJGIJIJJJIIJJFIJJGIIIJIJGHGIJJ
@7817861/1
ttcatatgtagaacgaattttgtgcatacaaaaatagtaaaaagtcgaag
+7817861/1
CCCFFFFFHHHHHJJIIJJJJIEGIJJJIJJJJIJJJIIJJJJJHIJIJJ
@1696110/1
caaattgctctactctcaagaaatggcctccatgccgagcaagactcccg
+1696110/1
CCCFFFFFHHHHHJJJJJJJJJJJJJJJJJJJIJJJJIIJJJJJIJJJJI
@4725893/1
cttctggagtcacccaacaacaacacttcgactacagatattcgcacttg
+4725893/1
?@@DDDBD?=CFFEDFBEGHEEFFEDBCC;??GDFGI>DGFHIEADHICH
@6781165/1
gtttacctgtgtatgataaataaacttttttcgggtttggaaaaatttca
+6781165/1
CBBFFFFFHHFFHJJIIJJJJJJJJJJJJJJJJJJHIJIJJJJJJJJIJJ
@6781166/1
gtttacctgtgtatgataaataaacttttttcgggtttggaaaaatttca
+6781166/1
CBCFFFFFHHHHGJJGIJIJIJJJJJJJJJJJJJG?FGCH@FHJJGHJGE
@1696913/1
caaattgttcaggtaaaatcttgcttcatgattgaaaatttgcaaggttt
+1696913/1
CCCFFFFEHHHHGGIJJJJIJJIJJJJJJJIJJJJJJIJJJJJIJJIFHI
@665864/1
acgagaaatgaccttagcagacctcttgataggcgagatttggaagtttt
+665864/1
CCCFFFFFHHDHHIIGGGIHIJJJJJJJJJJIJJJIJD=FGFH?FG?FHI
@666027/1
acgagaatttgaaaagcgagcttcatgatcccctgaagaatatatcttga
+666027/1
@@<;DDFFHGHHHJJIIJJJJJJIIJIJIIJJIJJJIIIJGGGIJJJIJI
@5763604/1
gctcatcatgccctcgagtacctcaaaatcatgaccaaaaagtgaacagc
+5763604/1
CCCFFFFFHHHHHJJJJIHHIIIJIJJJIDHJIJJIJJJJJJDFHIIIJJ
@1169534/1
atgtagaacgaattttgtgcatacaaaaatagtaaaaagtcgaagtcttt
+1169534/1
CCCFFFFFHHHHHJJJIGIJJJJJJJJJJJIJHHGJIJJFHIJJJIIIJI
@7818331/1
ttcatattctcataatacttttcccggtttgttctgaaacaaacatcact
+7818331/1
CCCFFFFFHHHHHIJJJJJJJJJJJIIEFH=CGCFDFGIGGIJCGDFHIG
@1699277/1
caaatttctcaagggcacacggcaacaaaaagtgataatggatacaaatt
+1699277/1
@@@DFFFDHFHHHGJGHIJIGIGGGIJJGJJGHHIGGGIGHJJFIGIIGG
@1699278/1
caaatttctcaagggcacacggcaacaaaaagtgataatggatacaaatt
+1699278/1
CC@FFFFFHHHHDGGGEHEH8C@GBFGGIIGFHADGHIIIA>DFGHIBBC
@1699279/1
caaatttctcaagggcacacggcaacaaaaagtgataatggatacaaatt
+1699279/1
CCCFFFFFHHHHHIJJJJIJIGIJEHGIIJIFBGGIIIIJIJGGIIIGGI
@1699280/1
caaatttctcaagggcacacggcaacaaaaagtgataatggatacaaatt
+1699280/1
CCCFFFFFHHHHHJJJJJIJJJJJJJJJJJJJBFHJIJJJJJJJIJJJJJ
@1699281/1
caaatttctcaagggcacacggcaacaaaaagtgataatggatacaaatt
+1699281/1
CCCFFFFFHHHHHJJJJJJJJJIJJJJJJJJJFHIIJJJJJJIJJJJJJJ
@6272419/1
gtatttgtggtatctgtcgatgttgccagaacgtaagatatcctaaactc
+6272419/1
@??DDFFDHGDFFIGIFHIJJJHGIJJJJJJIIEGIJJEIJIIJJIIIGH
@7818862/1
ttcatattttggatgaaactgaaggaaacgatgacactgataactcagca
+7818862/1
CCCFFFFFHHHHGCGEHIGIGHGIIIIIFGIHGIGGIJIJIIIJJJJIJJ
@1699677/1
caaatttgaaaaaaccagagacgattttgtcgaagatctctgtgaga
+1699677/1
CCCFFFFFHHHHHJJJJIIJJIJJHJJIJIIJJJJJJJJGIJHIIJJ
@1699821/1
caaatttgactactgtatagctttcttctcttggtgaacacatactttat
+1699821/1
@CCFFFFFHGDHDGHAEHHIIGHIIGHIIGGHGDFGHGHIIGGIIIIGII
@176078/1
aaaattcgttctacatatgaaacatgtcagttatatattcacctttatat
+176078/1
B@@ADFFFHHHHHIHHEIIJIJIJJICFGGHGIIIIJJJJJIIGGGIJJJ
@176079/1
aaaattcgttctacatatgaaacatgtcagttatatattcacctttatat
+176079/1
CCCFFFFFHHHHHIJJJGIJJJJIIIHIJJIJIJIJJJJIJJIIIJJJJJ
@176080/1
aaaattcgttctacatatgaaacatgtcagttatatattcacctttatat
+176080/1
CCCFFFFFHHHHHJJJJJJJJJJJJJJJJIIJJJJJJJJJJJJJJJJJJJ
@176081/1
aaaattcgttctacatatgaaacatgtcagttatatattcacctttatat
+176081/1
CCCFFFFFHHHHHJJJJJJJJJJJJJJJJJGJIJJJJJIJJJJJJJJJJJ
@1170615/1
atgtatttattatattgtgaaaagggagcatttatttgatgcaaagtata
+1170615/1
CCCFFFFFHHHHHJJJJGIJJJJJJJJIJJJJJJJJJJIJJJIJJJHIJJ
@4241634/1
ctgatatcaccaatcaggtggtgacatcgttcgatgacaaagtgatgggc
+4241634/1
@@@FDFFFFHHGFGJJGGIFGFHDHFACFHGGGGIJGGGGIJBDGIIGCH
@4241635/1
ctgatatcaccaatcaggtggtgacatcgttcgatgacaaagtgatgggc
+4241635/1
CCCFFFFFFHHHHGIJGIBGIFFHHHIIGHIIJEGIJJJIGEDGIIIIJJ
@4241636/1
ctgatatcaccaatcaggtggtgacatcgttcgatgacaaagtgatgggc
+4241636/1
CCCFFFFFHHHHHJJJJJHHICHIJJJJJIJJIJIJJJJJJJEHIJJJJI
@4241637/1
ctgatatcaccaatcaggtggtgacatcgttcgatgacaaagtgatgggc
+4241637/1
CCCFFFFFHHHHHJJJJJIHICFGHIJIJJIJJIIJJJJJJJBGIIIIJI
@4726432/1
cttctgggcttttcctgcttttttagcagctttaccattcgtcttat
+4726432/1
@@<DDDA??D?C?AACGDCEHIHI;:E??3CGI<??F<:D9F?D60B
@4726433/1
cttctgggcttttcctgcttttttagcagctttaccattcgtcttatcga
+4726433/1
:114ADFFHHHHHJJJJJJJJJJJJJJJJJJJJIJJJJJJJIJJJJJJJG
@1700158/1
caaatttggaatttcataaacaactcttaactgcttcatgtacttgccga
+1700158/1
@@@FFAFEAHAHFFDHIIIIGGEGHHIII@FAE9F@GIBGIGI>DGHFDH
@7312102/1
tctaagtaattgtgaagctaagttccgtaagtcatctggtcttggtggcc
+7312102/1
CCCFFFDDHHHHHIIJJJJJJJJJIJJJJJJHIJJJJJJHGGIJJGIIJJ
@5277219/1
gaagtaacggcagcactattgacactaagaaa
+5277219/1
@@@DDDDDFFFFFB;E?<FHD<C?G?FGFFGI
@5277220/1
gaagtaacggcagcactattgacactaagaaatcacagagccccgggccc
+5277220/1
CCCFFFFFHGHHGIBHBEDHBEEAFEIIGIIIIIGGC>FCHGIIBHIFIH
@5277221/1
gaagtaacggcagcactattgacactaagaaatcacagagccccgggccc
+5277221/1
CCCFFFFFHHHHHF@GDGIIDCGHIIIIIIIIECAFG<BAFIIIDFF@EH
@1700421/1
caaatttgtatccattatcactttttgttgccgtgtgcccttgagaaatt
+1700421/1
@@CFFFFFCFHHHJIJJJJGIIJJJIJJJJJIJIG??CFH9DD@DDHHDH
@1700422/1
caaatttgtatccattatcactttttgttgccgtgtgcccttgagaaatt
+1700422/1
CCCFFFFFFHHHHJJJJJJJJJJJJJJJJJJJJHIFHIJJJJJJJJJJJJ
@1700423/1
caaatttgtatccattatcactttttgttgccgtgtgcccttgagaaatt
+1700423/1
CCCFFFFFHHHHHBHEBFGGBHIJJGEHCGHD@F@C;FHGIGHEEHGGIJ
@6783633/1
gtttacttcatttgaatctatggaagtccgtattattcctcgaaatcaat
+6783633/1
@@@FDDDFFBHHHGGIGGGGEHIGIICHIIFHIJIIJIIEGHHIJIIHID
@6783635/1
gtttacttcatttgaatctatggaagttcgtattattcctcgaaatcaat
+6783635/1
@?<BD8ABFDAHHA>EH@BFEEDHCHADHGBAHG@GG>GGGGBEEFHIGC
@6783636/1
gtttacttcatttgaatctatggaagttcgtattattcctcgaaatcaat
+6783636/1
@?@D;?BDDFDFF<?ECDHBEDG?GCAFEFBFFGDGIDGDE>@GIFBGIC
@2695899/1
cccggtttgttctgaaacaaacatcactgtgatgaaaaataaaaaaaaaa
+2695899/1
@8=BDDDD7AD<CB9EGEAFED3EF<?@GCFB<DFEFEG3B@FDBF@FBF
@2695900/1
cccggtttgttctgaaacaaacatcactgtgatgaaaaataaaaaaaaaa
+2695900/1
@@@DB1@D?AFFB<CGGFEFG=;<F?FBF?EBBFEGGIICEGIFIIIIIF
@2695901/1
cccggtttgttctgaaacaaacatcactgtgatgaaaaataaaaaaaaaa
+2695901/1
@@@DDADD?AFBD<BGIDBGIDDFGAFGGFFFHGCGIII>DHIIIIIIIH
@2695902/1
cccggtttgttctgaaacaaacatcactgtgatgaaaaataaaaaaaaaa
+2695902/1
CCCFF@DDDCF?D<AFHGCHGGDFHEHEHEGGIIGIIIICHIIIIIIGIH
@2695903/1
cccggtttgttctgaaacaaacatcactgtgatgaaaaataaaaaaaaaa
+2695903/1
CCCFFDDFHFHHDFGIJEHJJIEFGGIHIFGIIJIJJJJGHJJJJJJJJH
@2695904/1
cccggtttgttctgaaacaaacatcactgtgatgaaaaataaaaaaaaaa
+2695904/1
CCCFFDFFDHHHHIJJIJJJIIDHIAGGIGHIJJJJIJJGJJJJJJIIIH
@2695905/1
cccggtttgttctgaaacaaacatcactgtgatgaaaaataaaaaaaaaa
+2695905/1
CCCFFDFFFFHHFHHIIFGIIIEHJGIIJEHIIJIJJJJGIJJJJJJJJH
@3748666/1
ctattattaggcactagttattaattataatcatcaatattatctatcga
+3748666/1
BC@FFFFFHHHHHJJJJIIGIJHJIJJJJJJJJJJJJJJJJJJJJJJJJH
@3748667/1
ctattattaggcactagttattaattataatcatcaatattatctatcga
+3748667/1
BCBFFFFFHHHHHJJIJIIIIJIJJJJJJJJJJJJJJJJJJJJJJJJJJJ
@3748668/1
ctattattaggcactagttattaattataatcatcaatattatctatcga
+3748668/1
CCCFFFFFGHHHHIIIJIJIIJIJJJJJJJJJJJJJJJJJJJJJJJJJJI
@3748669/1
ctattattaggcactagttattaattataatcatcaatattatctatcga
+3748669/1
CCCFFFFFGHHHHJJJJHJJJJJJJJJJJJJJJJJJIJJJJJJJJJJJJJ
@3748670/1
ctattattaggcactagttattaattataatcatcaatattatctatcga
+3748670/1
CCCFFFFFHHHHHJJJJJJJJJJJJJJJJIJIJJJJJJJJJJJJJJJJJI
@3228444/1
cgcagatggccaccaccattctatg
+3228444/1
??@B=8DDBFFDA>:ABCEHFH@HC
@3228445/1
cgcagatggccaccaccattctatgaaatggaacacgaagagggactacc
+3228445/1
@@@DBDD><A<C:AFABA>FEE<C@HHEHGDFFBF9??FGI@G<FFFFB8
@3228446/1
cgcagatggccaccaccattctatgaaatggaacacgaagagggactacc
+3228446/1
CCCFFFFFHHFHHJJJIIIIGGCIGHIHCBDHIJJIIJIIIGCGHIIIJC
@3228447/1
cgcagatggccaccaccattctatgaaatggaacacgaagagggactacc
+3228447/1
CCCFFFFFHHGHHJJJIJFJJJIIJJJJJJJJJJJJJJJJIJJJJJJJJI
@3228448/1
cgcagatggccaccaccattctatgaaatggaacacgaagagggactacc
+3228448/1
CCCFFFFFHHHHHJIJJGIJJJIJJJJJJJJJJJJJJHIJJJIJIGIJJJ
@6786076/1
gtttagcagtcttctttttagaataacattgacattctataaagacgtta
+6786076/1
@@@DBDDDFDHFF<CGIII33AECDH9@BHCDFFFHBFC??FHBBDDBGG
@6786077/1
gtttagcagtcttctttttagaataacattgacattctataaagacgtta
+6786077/1
@@@FDEFFGFHHHBFHIJJADDGHHJGGHIGGIIJJGICGEHIIIIIHIH
@6786078/1
gtttagcagtcttctttttagaataacattgacattctataaagacgtta
+6786078/1
BCCFADFDHFHDFJGGIJIJIIJFGHIHEEIIICGDGIIIJJJGIIJHEH
@6786079/1
gtttagcagtcttctttttagaataacattgacattctataaagacgtta
+6786079/1
CBCFFFFFHHHHHJGIJJJJIIJJJJJJJJJJJJJJJJJJJJJJJJJJJJ
@3228913/1
cgcagattccaataattcaacttgatattctttaggagtgaatgtatgtg
+3228913/1
CCCFFFFFHHHGFIIBHEHGH@EHIGHHIIIIIGIGCEGIHIIIIIGHFH
@3749779/1
ctattcctaagatctaagagatcactaaggtactattgccttctagaatg
+3749779/1
CCCFFFFFHHHHHJJJJJJJJJJJJJJJJJHHIJJJJJJJJJJJJJJJJJ
@7820095/1
ttcatcgtctacagcttctgcctgatgatcacctgtaaactcgattctaa
+7820095/1
@@@BDDD?DFHHFGIIIII9CFG@?<<4<CEFDFD?C>B:CDHBGGHEDF
@178356/1
aaaatttaaacacattgcattattgatttcgaggaaataatacgaacttc
+178356/1
CCCFFFFFHHHGFIJJIIEHJHIJGGIIGIEGIJJJIJJJJJJIGGBHGG
@178357/1
aaaatttaaacacattgcattattgatttcgaggaaataatacgaacttc
+178357/1
CCCFFFFFHHHGHJJJJJJJJJJIJJJJJIIJJJJIJJJJJJJIJJJIJJ
@3750765/1
ctattgaaaaccttgtagtggattcctaatattttttagtgaacctctct
+3750765/1
CCCFFFDFHHFHFHEGGEFHI?EHHGHHHEFHIIJIJEHBGHJIIIGIII
@3750766/1
ctattgaaaaccttgtagtggattcctaatattttttagtgaacctctct
+3750766/1
CCCFFFFFHGGHHIGHIIAFHGAHGHGEIIGHIIIIICHIEHIEHIIGID
@3750767/1
ctattgaaaaccttgtagtggattcctaatattttttagtgaacctctct
+3750767/1
CCCFFFFFHHHFHJIEGGEGGF@HIJIIIIFIJJJJJGCDDIIJGIIJJG
@5765367/1
gctccattggtttatcctctactgtacaactgtttacctgtgtatgataa
+5765367/1
CCCFFFFFHHFHHJJJJJJIJJJJJJJJJJJJHIJJIIJJIJIJJJJJJJ
@1701615/1
caaattttgaacgatttcaccaacaaagacatcaacgtcttggtatcatc
+1701615/1
BC@FFFFFHHHHHIJJJJJJJJJJJIIIIJJJFGHGHHJJJJIGDHHGII
@1701616/1
caaattttgaacgatttcaccaacaaagacatcaacgtcttggtatcatc
+1701616/1
CCCFFFFFHHGHHJJJJIIJIIJJJJJIJJIGIIGIH?FHHIIDDHIIJJ
@669057/1
acgattcataaaagtaatataaccttagatttcgaggcaaattgattgat
+669057/1
CCCFFFFFHHHHHJGHJIJJJJJJJJJJJJJJJIJIJJJJJJJJJJJJJJ
@4729529/1
cttctgtcttctcacagagatcttcgacaaaatcgtctctggttttttca
+4729529/1
@C@ADEBDHFHFHIGIGIIGJJJJJJJJJJJIJJIJJJGJIEDFHIIJIJ
@669461/1
acgattttacctttgcgcgaaaagtgaccacaagcaatgtcaaagagaag
+669461/1
CCCFFFFFHHHHHJIJJJJJJJJJGHHIJJJJJJJJJJJHIJJIJJIIII
@2698812/1
cccgtcagcgtcctccaggagttgctgagccgtcgcggcatcactcccaa
+2698812/1
@@CFFDDDDHFH<EGHBEGGFABGGIIEGGGG@DDEFBG;BCCEECDFF;
@2698813/1
cccgtcagcgtcctccaggagttgctgagccgtcgcggcatcactcccaa
+2698813/1
CCCFFFFFHHGHHJJIJJJGIGHIJJJHIJJJHGIIIJBHGHEHHFFFFE
@670649/1
acgcatttttaaatttaaaaatttattcaagtcaaaaataatatgtaaat
+670649/1
@@@FFBDFD?FBDGHIHIIIGGH@HFHEGGDECGGEIDEC9?DGIBFIBH
@179115/1
aaaatttatagtttagtaatttagctgtaaaatatggatataaaacc
+179115/1
CCCFFFFFHHHHHIJJJIGJJJJJJJIHIIJIJIJJJGIJJJHJIJJ
@179116/1
aaaatttatagtttagtaatttagctgtaaaatatggatataaaacc
+179116/1
CCCFFFFFHHHHHJJJIJJJJJJJJIJIJJJJJJJJJJJJJJJJJJJ
@179120/1
aaaatttatagttttttgcatttttattcggcttattgtaatattcctcc
+179120/1
CCCFFFFFHHHHHJJJJJJJJJJJJJJJJJJJJJJIJJIJJJGIJJJJJJ
@179502/1
aaaatttcaaattgttcaggtaaaatcttgcttcatgattgaaaatttgc
+179502/1
@@@FFDFDFHFHGIEHHFEGFHJJJIIIIJGJGIJEHCBFH>?DAGGIJI
@179503/1
aaaatttcaaattgttcaggtaaaatcttgcttcatgattgaaaatttgc
+179503/1
CCCFFFFFHHHGHIDDHIJJEIIJJJJJJJJJGIIIJIIIIHHIIEEIFI
@179504/1
aaaatttcaaattgttcaggtaaaatcttgcttcatgattgaaaatttgc
+179504/1
CCCFFFFFHHHHHJHJJJJJIIJJJJJIJJJIIJJJJEHIIJJJJJJJJI
@1173099/1
atgtgcgccaattgagttttcgagcattttccggaaaagaagattgcacc
+1173099/1
BCCDFFFFHHHHHJJJFIJIIJJJJJIJJJJJJJIJJIJJJJIJJIIJJJ
@3752482/1
ctattgttgaccagagagcttctcagcaaggataagtgaccctcatgatg
+3752482/1
CCCFFFFFHHHGHJJJFIIJJJGJJJJJIJJHJIJJGIIIJJJJJJJJJJ
@180497/1
aaaatttgacataatttgtggacataaaggaaagaaaaaaatgtcaaaat
+180497/1
@@@FFFF>CDHFDBECGFFGF@GHIAFGG9FDGEGIIDIBHA>FA<FDDH
@180588/1
aaaatttgcaaggtttggaggagttgtactaatttgtgtaattgaagttc
+180588/1
CCCFFFFFHHHHHGHIJJHIJEGHGIHHGIJIJJJJJJHIIIJJJJJJJJ
@180590/1
aaaatttgcaaggtttggaggagttgtactaatttgtgtgattgaagttc
+180590/1
CCCFFFFFHHHHGGIIIJJJJAGFHIFHIFIGHIFHGIBFGIGIIFGDGF
@1173483/1
atgtggcataggttctgtcaaaactgttgcgactagcacaacaaaaa
+1173483/1
BCCDDFFFHHHHHJJJJHJIJJJJIIHIHIIJJJJIJJJJJJJJIJJ
@7822382/1
ttcatgtacaaatacctcaccttacaaaataaaatacggcaaagaga
+7822382/1
@C7DFFFFHHHHGIIJIJJJJJIJJJGIJJJJJJJJIIIIJJJJJJI
@1173965/1
atgtgtgtttggctagattctgtttgacattcgaaaagtaaacg
+1173965/1
BCCDFDFEHHHHHJJJJJJJDHIJJJJJJJJJJJJJJJFHIJJJ
@1173966/1
atgtgtgtttggctagattctgtttgacattcgaaaagtaaacgtcagtt
+1173966/1
@BCDFDFDHHHHGIJJJJJJJIGIIJJJJJJJJJJJJJGHGIJJJJJJHI
@6275467/1
gtcaaaaataatatgtaaattgattttagaaaaaaaccactaattctatg
+6275467/1
CCCFFFFFHHHHHJJHHJJJJJJJJJIIJJJJJJJJJIJJJJJJJJJJJJ
@1174097/1
atgtgtttaaatttttgtcgagtcaaaagcgaagaatatttgaaaatttc
+1174097/1
1?@:B=BDFDBHHGIGGEHHBA?CHBHHIFGCA<FG@FGCHGCDBBFDFG
@2207683/1
cagcgcttgaggaagtaacggcagcactattgacactaagaaatcac
+2207683/1
CCCFFFFFHHHHHIJFHIJJJJJJIDGGIIJEFHDHGIJEGGI<CBG
@4730895/1
cttctgttcttcgcttaattcattaacaagttgcgcagcaaccttgctcc
+4730895/1
@@@DDFBDBFHDFGEHDGBH@BFHEHBEHEAGFGFGBBEGHGIGHFHIGI
@1704247/1
caacaaactccaccacaggaacctcaagcttggggtaaaccgcaagtttc
+1704247/1
CBCFFFFFHHHGHJJJJGHIIJIJJIJGIJJJIIJDDHGIGGIGIGFGII
@4246063/1
ctgatcgagtaaatattgggaaggcacttatctttggtatccttttagaa
+4246063/1
CCCFFFFFH?DFFHIIIHJJGIGIIIJJJJJIJJJIGFHI4DGGIJIJHI
@5767996/1
gctcgcttttcaaattctcgtgacttttctcccctgttcttaaataaagt
+5767996/1
@@@DDDFFHHGHGJJIJJJIIIGIGDHIGEHIIICFC>DGGDDHIGIGC?
@5767997/1
gctcgcttttcaaattctcgtgacttttctcccctgtttgttcttaaata
+5767997/1
CCCFFFFFHHHHHJJJJIIJIGEHIJJI@BCGIJGGBFH>?F@DHCFHHG
@1176674/1
atgttttataagtcaacaggtggttacaaacctcatcgaattatcttata
+1176674/1
CCCFFFFFHHHHHHJJJJJJEFHIJJJJIIJJJJJJJJJHIJJJJJJJII
@5768558/1
gctcgtggggagcgatgacgaataaagtatgtgttcaccaagagaagaaa
+5768558/1
<<?DD:DDHHAFFHBHHGGEGIIIJIIFFIGFHEHCGGGHIGF>CCGGGE
@6791492/1
gtttataggagctttatacgtggatcagggcatggagttctgtgaagttt
+6791492/1
C@CFFFFFHFHHHJJJJJJJHIJJJJJJJJJJJJJJJIJJJJHIJJJHIJ
@5280217/1
gaagtggtccgtgccccttgcggttaccccttc
+5280217/1
?<@B=?;2A:DFD<?FF@GB@E::EB3DFFFEC
@4246261/1
ctgatcggccaggagcaacgcgttgattctgtaaagaatgcaaggtaacg
+4246261/1
CCCFFFFFHHHHHJJIIJGIGIFHHHIJIIEGIJJIGIGIIJJJJ=FHIG
@7319692/1
tctagatctttcgtataatcgttaacactgcctgtagtttgatattggga
+7319692/1
CCCFFFFFHHHHHHGBHIIIIIIJGIIJIIJJJJIGGIIIIGGHIJIIIJ
@5280289/1
gaagtgtcagtcgttgtaattgctttttttgttttaatcgtttcgtaaat
+5280289/1
BCCFDFFFHHHHHIJJGGIJJJJJJJJJJJJIJJJJIJJJIIJJIJJJJI
@6276721/1
gtcaaaagcgaagaatatttgaaaatttctaatattgcgatattttttta
+6276721/1
CCCFFFFFHHHHHJJJJJJJJIJJJJJJJJJJJIJJJJIJJJJJJJJJJJ
@7319841/1
tctagatggcgttctagttctagatcttcgtcgtcgtttgtattcataac
+7319841/1
CCCFFFFFHGHFHIJJIGIIIJJJJJJJJJHIJHIIHJJJIJJJJJJJJJ
@2208355/1
cagcggtgaaggttcccaccaatcgggatcctcggaagacagaactcctg
+2208355/1
CCCFFFDFHHHHDHIJJIJJJJJJJJIIIJIIJJJGIJFIIIJIIJJJJJ
@7320050/1
tctagattcatctcaccagtatattttccaacagagaagcttgtatgatt
+7320050/1
@C@FF2ABFHHHHIGIJEGCHFGIJJJJJGIJJJJIJJIJJJJFHGG>DI
@5281692/1
gaagttgtctgcccctttcttaatcggttctgcatgaatgccatctgggc
+5281692/1
@@@FFFFFGHHHHIJJIJJJJJJIJJJIJJJIJIIJIJJJIJJJJJIIJJ
@5281693/1
gaagttgtctgcccctttcttaatcggttctgcatgaatgccatctgggc
+5281693/1
B@CFDFFFHHHHHJJGIIIGIHHJIJJGIIIGIJJIIJIJJJJIIIJIJI
@672656/1
acggaaatctaccgacagagaggttatccttgggggaagaagccaaattg
+672656/1
CCCFFFFFHHHHFGJGHFHGGIJICHGGGIGGAHIIJHCGHHGIGBEH>>
@2704081/1
cccgtttgctgttgttgggcacctttttgctgcccttgtgtgggaccagt
+2704081/1
@@@FBDFDHHFHHHHIIJJGIIJJJJJJEGGGGHGGIGHHFGGJGIJJJ>
@672825/1
acggaacgcccggagcggctgatatcaccaatcagg
+672825/1
CCCFFFFFHHHHHIIIIIIBE8?@BB>DGCH<==7C
@7320304/1
tctagcagctttaatgcattgtatgcagcatcatgtttactaatctgctt
+7320304/1
BCBFFFFFHHHHHJJJJJJJJDHIJJJJIJJJJJJJIJJJJJJJJJJJJJ
@184658/1
aaacaaaataaaaagaataacagttaaaaacacgcagattacataaaaag
+184658/1
CCCFFFFFHHHHHJJJJJJJJJJJJJJJJJJJJJJJJIJIIJJJIJHJJJ
@1707531/1
caacaacacttcgactacagatattcgcacttgcagtcccaatatcaaac
+1707531/1
CCCFFFFFHHHHGJJJJJJIJIJJJJJJJJJJJJJJIJJJJJJIJJJJJJ
@1707532/1
caacaacacttcgactacagatattcgcacttgcagtcccaatatcaaac
+1707532/1
CCCFFFFFHHHHHJJJJJJIJJJJJJJJJJJJJJJJFHJJJJJJJJIJJJ
@1707533/1
caacaacacttcgactacagatattcgcacttgcagtcccaatatcaaac
+1707533/1
CCCFFFFFHHHHHJJJJJJJJIIIJJJJJJIIJJJJGHJJJJGIJJJJJJ
@7322651/1
tctataaagacgttagagaggttcactaaaaaatattaggaatccactac
+7322651/1
BBBDFFFFHHHGGJIIIGHHIA@EHIIJJJJJGIIJJJJFIIIIHIGJIJ
@1707808/1
caacaacagcaaacgggtcgaaatgaacgtcaacaacaaagttccccacc
+1707808/1
CCCFFFFFGHHHGJIJIDHHGIJGHIIIE?BFHIJJJJJJJGGIJIJIGI
@6278187/1
gtcaaaatgccacataatttgcaaaattttgacatttttttctttccttt
+6278187/1
@@7DDDD;A4D?FFDH>BAEH>HIEIII@BHIA?FHFHDHIICHFBBDDE
@6278410/1
gtcaaaattaaatcaatatggcgactgagaggcaaacaaatgttatttta
+6278410/1
CCCFFFFFHHHHHJJJJJJJJJJJJJJIJIGJIJJJIJJJJJHIJJJJJI
@7825803/1
ttcattttaaatgaaaaacgtatgttgtttacttcatttgaatctatgga
+7825803/1
CCCFFFFFHHHHHIJJJGGIHIGIIIJIIIJIJJIGIIJJIJJJJJJJIJ
@6278777/1
gtcaaaatttgacataatttgtggacataaaggaaagaaaaaaatgtcaa
+6278777/1
@B@FFFFFHHHHHJIJHJJJIGGIHJJJJJJJJJJJIJJJJIJJJJIIIJ
@6278779/1
gtcaaaatttgacatattttgtggacataaaggaaagaaaaaaatgtcaa
+6278779/1
CCCFFFFFHHHHHJJJJJJJJGIJIJJJJJJJJJJJJJJJJJJJIJIJJJ
@3756898/1
ctcaaaaacgtatgacaaaactatagagaaaccagaattacaggaaatgg
+3756898/1
;=?BBD:DD<<CF?FBDGGE?G>BFC9CHGHDBD@@G<BB@DD:FA?BD@
@3756899/1
ctcaaaaacgtatgacaaaactatagagaaaccagaattacaggaaatgg
+3756899/1
CCCFFFFFHHHHHJJJJJJJJJJJJJJJJJJJJJJJJJJJJJJJJIIIJI
@2210981/1
cagctacaacagtcaacatttcccaccttttcactcaaccatagctttct
+2210981/1
CCCFFFFFHHHHHIIJJJJJJJJJJJJJJJJJJJJJJJJJJGJJJIJJJJ
@2210982/1
cagctacaacagtcaacatttcccacctttttcactcaaccatagctttc
+2210982/1
CCCFFFFFHHHHFHJJJJJJJJJJJIJJJJJJJJJJJJJJJJIIJIIJJJ
@2211973/1
cagctacttgaaccgtacgtcaaatgtcgcaaattatgtcacataaatgt
+2211973/1
CCCFFFFFHHHHHJJHJJIGIIJJJJJJJJJJJJJJJJJJJJJJJJJJJG
@7323817/1
tctatcgatactgaatgtaattttttatatagtgccccgatgatatgata
+7323817/1
@@=DFFFFHHHHHIJJIHIIIJJJJJIJJJJJGIIJIJI@GHHIIJJIJF
@7323818/1
tctatcgatactgaatgtaattttttatatagtgccccgatgatatgata
+7323818/1
CCCFFFFDBFHDFHGIIHHJ>HIJIJIIIIJCGHIJIIIEHGGIIIJHIE
@4735486/1
cttcttcccccaaggataacctctctgtcggtagatttccgtgaagtggt
+4735486/1
CCCFFFFFHHHHHJJJJJJJJJJJJJJJJJJHHIHIJJJJEHIIIIDHI>
@3237448/1
cgcatatcccaaacaccttgatttggcatcgcttgttgtttactgtgcca
+3237448/1
@@@FDFDEHHDHHJGHIEHHFDHJGJGIIIEHGGBGIDGGIHHHGGHIHG
@3237882/1
cgcatattacacatccatttatgcaggacttctatctagtttcccacgcc
+3237882/1
C@@FFFFFHHHHHJJJGIJJJJJJJJIJJJJJJJJJJJJJJJIJJJJJIJ
@3237883/1
cgcatattacacatccatttatgcaggacttctatctagtttcccacgcc
+3237883/1
CCCFFFFFFFHHGGGIDHIIGHBHIIIGIIIIIIIIGGHIIIGIIEGHII
@5771334/1
gctcttcctccctggatttcttgaggacatcggagaggctccaaccgaaa
+5771334/1
@@?ADDDDHHHGFGI;DBIGGIHIIJIJIIIIHEAGHJJIJIGIIIIBAG
@5771592/1
gctcttgacatttcgttaaagaaccacaaaatgtgacatataaaggtgaa
+5771592/1
CCCFFFFFHHGHHJJIJJJJJJJJJJJJJJJJJIJJJJJJJJJJJJFGIG
@1709056/1
caacaacccacttggggcagacaaacagctccacaacagcaacatcaaac
+1709056/1
CCCFFFFFHHHGHGIJIJJJJIJJIIIIJJIJJJIJJJJIJJJJJJJJII
@1709336/1
caacaacctcaagcttggggtcaaccacaggtttcacaacaacaacctgg
+1709336/1
CCCFFFFFHHHHHJJJJJJJFGHJJIJJJJJCGIJJJJJJJJJJJJJJJI
@7325129/1
tctattgttatgagttccggtgacactatgagtaatttcataatgtggtg
+7325129/1
@@@ADDDAF?D<AFAFBG:F8@AFEGDDDBBGCFHGHIEFHCHDDDDGBF
@1709675/1
caacaacctggagcgaaacaacagcagcccgctcctccacaacagcaacc
+1709675/1
@C@FFFFFHHGFHIIJIIIJIEIDEHGABDDBEIIJIGHHEHEG9DHI>?
@1709676/1
caacaacctggagcgagacaacagcaagctgctcctccacaacaacaacc
+1709676/1
?;;;DDD=;D;;?;@GH8CBC;CEEGIIIIIGGG>?BGH>BFEEEI=F;;
@2213636/1
cagctatccactttgccagtggccgtctgctacggaacaggcaaaactcc
+2213636/1
B@@FFFFFHHFHHIJJJJJFHIJGHFEHJIIJIJGGHIIGGIGGHHEHGG
@2213637/1
cagctatccactttgccagtggccgtctgctacggaacaggcaaaactcc
+2213637/1
BC<DDFFFHFHHHJIGIJIGGJJJJFHHGGHIJJJJIEHGGIFHIGJJIJ
@2213638/1
cagctatccactttgccagtggccgtctgctacggaacaggcaaaactcc
+2213638/1
C@@FFFFFHHGHHJIJJJJIIJIJJFGGGHIJJIJJIJIJIIJJJJIJHJ
@2213639/1
cagctatccactttgccagtggccgtctgctacggaacaggcaaaactcc
+2213639/1
CC@DFFFFHHHHHJJIJJJIJJIJJJJJJJJIJJIJJJJJIJJJJJJJJJ
@2213640/1
cagctatccactttgccagtggccgtctgctacggaacaggcaaaactcc
+2213640/1
CCCFFFFFHHHHHJJJJJJHIJJJJGHIJJJJIJIJJJIJIJJJJJJJJJ
@2213641/1
cagctatccactttgccagtggccgtctgctacggaacaggcaaaactcc
+2213641/1
CCCFFFFFHHHHHJJJJJJHJJJJJJJIJJJJJJJJJJJJJJJJJJJJIJ
@5772450/1
gctgaaaaaacttcttcctacgggcgtgtagctcatcgaaggcaaatgcc
+5772450/1
CCCFFFFFHHHHHJJJJJJJJIJJJIFHGHIIEIGIJJJIJJJJJJJJIJ
@2213805/1
cagctatcgatacacagtcatagatccaatcctataattatccatttcct
+2213805/1
@@CDBDFFBFBHHGIGGHCCEHEGHGGIIIEEHIIIIEIDFEDFHHIIIF
@2213806/1
cagctatcgatacacagtcatagatccaatcctataattatccatttcct
+2213806/1
@BCFFFFFHHHHHJJJIHIJJJIJJJJJJJJJJJJIJJJJIIJJJJJJJJ
@2213807/1
cagctatcgatacacagtcatagatccaatcctataattatccatttcct
+2213807/1
@C@DDDDFHHHHHJJJGIIIGHHHBHHIIIGIIEGGAGIIIEHDGIGIHI
@2213808/1
cagctatcgatacacagtcatagatccaatcctataattatccatttcct
+2213808/1
BC<DFFFFHHHHHJJJJIJJJJJJJJJJJJJJIJIJJJJJJJJJJJJJJI
@2213809/1
cagctatcgatacacagtcatagatccaatcctataattatccatttcct
+2213809/1
C@@FFFFFHHHHHIIJIHIJIJJJIJJJJIJJJJIJJJJJJJJJJJJJJJ
@5773247/1
gctgaacaaatttgaaaaaaccagagacgattttgtcgaagatctctgtg
+5773247/1
CCCFFFFFHHHHHJJJJIJJJJJJJJIJJJJJJJIIJJJIJIJJJJJIIJ
@3759506/1
ctcaaaagggaacaatttttgtcgagttattgatttcgaggaataatacg
+3759506/1
@@@BDDDBAHDDHIGIIIHGHIHBHA:EAEFD9CCBB;?BAABFB<FCFC
@3759507/1
ctcaaaagggaacaatttttgtcgagttattgatttcgaggaataatacg
+3759507/1
CCCFFFFFHHHHHJGIJJJJJIJJJJHIJJJJIJJJJIJJJIIIJJJJJI
@4254016/1
ctgattaaggggtgtattctatatttcggttaaatttaagaggcttttaa
+4254016/1
CCCFFFFFHHHHCFFHIJJJJJJJJJJJJ11:CGIJJJJJIJJJJJJIJJ
@4254017/1
ctgattaaggggtgtattctgtatttcagttaaatttaagaggcttttaa
+4254017/1
BCCDFFFFHHHH@GFHIIIJIHHIJJJJJJIHJJJJJJIJIJJJJJJJJJ
@3760244/1
ctcaaaatcatgaccaaaaagtgaacagctatcgatacacagtcat
+3760244/1
CCCFFFFFHHHHHJJJJJJJJCHHGIJJJJJJJJIJJIJJJJGHII
@3760245/1
ctcaaaatcatgaccaaaaagtgaacagctatcgatacacagtcat
+3760245/1
CCCFFFFFHHHHHJJJJJJJJEGHIJJJJJJJJIGJJJJJJJIIIJ
@3760374/1
ctcaaaatgaagataacttatgctgcttggtctttgttcacaatcgctat
+3760374/1
CCCFFFFFHHGHGJIJJJJGIIJJJJJJJJIJJJIJJJJJIJJJJJJJJJ
@6280421/1
gtcaaagaagctagccaagagaatggcggctcacaagatgtggcaatcct
+6280421/1
CBCFFFFFHHHHHJIIJJJGGHIJJJIJJ>@ABF@FBB<F==C2=F=CE=
@6280523/1
gtcaaagagaaggatagcaactaattttacaagctatactttgcatagaa
+6280523/1
BBBFFFFFHFHHHIJJJIJJJJJJJJJJJJJJJJIJJJJJJJJJIJJIJI
@6280524/1
gtcaaagagaaggatagcaactaattttacaagctatactttgcatagaa
+6280524/1
CCCFFFFFHFHHHHIIJIIJJJJJJJJJJJJJJJJJJIIJJJJJJJJJFH
@6799800/1
gtttatttatcatacacaggtaaacagttgtacagtagaggataaaccaa
+6799800/1
B=BDFFFFHHHHHJIJJJJJHHIJJJJJJJHIJJJIGHIJJIJJJJJJJJ
@7327058/1
tctcaagggcacacggcaacaaaaagtgataatggatacaaatttgacta
+7327058/1
CCCFFFFFHHHHHJJJJIJJJJJJJJHGIJIJJJJJJJJJJJIJIJJJJJ
@6800071/1
gtttatttccctttttgtggagagg
+6800071/1
@@@D?DDD?CF<FHHI6<<E:A:CF
@6800072/1
gtttatttccctttttgtggagaggtactatgtgtgtttggctagattct
+6800072/1
?:?D?DDD<FF?FGIIBACG3A:CG2AFFFGFDE@DCFG@DCADGDGGCE
@6800073/1
gtttatttccctttttgtggagaggtactatgtgtgtttggctagattct
+6800073/1
@?@D=DDDBFHBHIIIAACG<C:CH<CHGDFGCF?DFHIEIEHGGCHHGC
@6800074/1
gtttatttccctttttgtggagaggtactatgtgtgtttggctagattct
+6800074/1
@@@DDDDDFHHFHIIIGCFH:C<FHAFHIGIIFGEFDGIGIIGIIGGIII
@6800075/1
gtttatttccctttttgtggagaggtactatgtgtgtttggctagattct
+6800075/1
@@CFBDEFFHHGHIIID<CG<G>DG2CHHIGGAFE@FEGBFFIGHIIIGH
@7327624/1
tctcaatcgcaacagacatctacgaacgtctacagttatcctccagttcc
+7327624/1
CCCFFFFFHHHHFIIJJJIJJJJJIJJJGIJIDIIHHEIIGIIJEGHHJG
@6801448/1
gtttatttttatacaaaagaatctgaaaattgtaaatctacacaaaaatg
+6801448/1
@@CFFFFFHHGDFJJIGGGGIHHIHIJJJIIJDFIIIIIJJJJIIJJJJC
@2709880/1
ccctattgaaaaccttgtagtggattcctaatattttttagtgaacctct
+2709880/1
@7?DDFFFHHFHHIGBGHCCCGGIEGIHGHIIGHIIIIIG>DFGDHB?DH
@2709881/1
ccctattgaaaaccttgtagtggattcctaatattttttagtgaacctct
+2709881/1
@<<ADDDDHFHF>GBHDFH>AEH@FHGGIGIGEGEHFEII>DFGIEIIII
@2709882/1
ccctattgaaaaccttgtagtggattcctaatattttttagtgaacctct
+2709882/1
CCCFFFFDFHHHHJIJFGHGCFHBHIGIDHGGAFIJJJJEGEGGIGHFHG
@2709883/1
ccctattgaaaaccttgtagtggattcctaatattttttagtgaacctct
+2709883/1
CCCFFFFFGHHHHJJJIIJJIIJGJJIJJJJJIIJJJJJIJJIJIJJJJJ
@2709884/1
ccctattgaaaaccttgtagtggattcctaatattttttagtgaacctct
+2709884/1
CCCFFFFFHHHHHJIJJHJJIJJIJJIJJJFJIIJJJJJGIHIIJJJJJI
@2709885/1
ccctattgaaaaccttgtagtggattcctaatattttttagtgaacctct
+2709885/1
CCCFFFFFHHHHHJJJJGGJFHIFGHJJJJIJIJJJJJJGIGIJJJJJJJ
@2709886/1
ccctattgaaaaccttgtagtggattcctaatattttttagtgaacctct
+2709886/1
CCCFFFFFHHHHHJJJJJJJIJJHHJJJJJJJJJJJJJJJJJJJJJJJJJ
@5774812/1
gctgaagtaaaagtgtgctccattggtttatcctctactgtacaactgtt
+5774812/1
@CCFFFFFDFHHGHIAFHHHJGIJJJEHIGIHIIIJJJJJJJGIGJJIIJ
@5286265/1
gaataacattgacattctataaagacgttagagaggttcactaaaaaata
+5286265/1
CCCFFFFFHHHHHGIIJJJIJJJJIJJHIIIJIIJJGHIIIIJJJIJJJI
@4741032/1
cttctttaccggcatagcctaatctgggagggggcaagattctggcatct
+4741032/1
CCCFFFFFHHGHHJGIIIIHHJJJJJJIGIIIJIJIJJHGIJJJHHHHHH
@6805042/1
gtttcagaacaaaccgggaaaagtattatgagaatatgaaatttaaa
+6805042/1
@BCFFFFFHHHHHJJJIIIJJJJCGHJJJJJJJJJJJIJJJJJJJJJ
@6805043/1
gtttcagaacaaaccgggaaaagtattatgagaatatgaaatttaaa
+6805043/1
BBCFFFFFHHHHHJJJJJIJJJJGHIJJJJJJJJJJJJJJJJJJJJJ
@4255830/1
ctgattcgcaacatataccgagtgtggcggcagtcactgca
+4255830/1
CCCFFFFFHHHGHJJJJIIIIGFGFHIJJID6@8=@C@A=@
@6806052/1
gtttcagttactcttgattttatatatctgtagttttctagatctttcgt
+6806052/1
@@@FFFFDHGHHHIJGJIJJJGJJJHJJJJJIIHHIJJJJIJJJJIJJJH
@5775638/1
gctgaatcggtccggccgagtgcatcatggtcatgttttgggactccatg
+5775638/1
CCCFFFFFHHFHHIIIJIGI?FHIJJJJJJGHJJIIIJJIIJHIIIJJJJ
@5775713/1
gctgaatctcagatggattgagctgttgagttgatcctgcttgtgaatct
+5775713/1
@@@DFFFFHFHHHIIICGCEAEECEHHIIIEHGAHGGECGDCGGEHIHII
@5776007/1
gctgaatgtgcgccaattgagttttcgagcattttccggaaaagaagatt
+5776007/1
11:4===BAFHHHJJJJJJJIFHIJJIIIJIIIIGIJJJJGEIJJJJJJJ
@5776008/1
gctgaatgtgcgccaattgagttttcgagcattttccggaaaagaagatt
+5776008/1
CCCFFFDDHGHHGJIJIJJIIFHHIIIIIIIIJHGJIIJIJJJJJJFIGI
@5776009/1
gctgaatgtgcgccaattgagttttcgagcattttccggaaaagaagatt
+5776009/1
CCCFFFFFFHHGHJJJJJJJJFEGIJJJJJJJJJJJJJJJJIJJJJIJIJ
@6284496/1
gtcaaatgtacatgatgacttatggtggatatcagcattgttttcagttg
+6284496/1
??@FFFFFHHFHHIIHIIICHIEGDAFHG>HDHIIIIIHGHIIIIIIIII
@6284617/1
gtcaaatgtcgcaaattatgtcacataaatgtcaaaatgccacataattt
+6284617/1
??@DDDDDDHHHHJJGGIIIEIIIHGIIJEHIIJJJJHIFEGIJIIGBD@
@6284618/1
gtcaaatgtcgcaaattatgtcacataaatgtcaaaatgccacataattt
+6284618/1
@@@FDFFFFFHHGIIJJIJJIGHIGIIIJJJEGGIIGG@FFGGHGGIIIH
@6284619/1
gtcaaatgtcgcaaattatgtcacataaatgtcaaaatgccacataattt
+6284619/1
@@@FFFDDDHHGHGIJJJJGIIIIIJJIJIJIJIGIJIHGJJJJJGIIJG
@6284620/1
gtcaaatgtcgcaaattatgtcacataaatgtcaaaatgccacataattt
+6284620/1
C@CFFFFFHHFHHJJJIJJIIIJJIJJJJJJJJIJJJJGGHHIJJJIIJJ
@6284621/1
gtcaaatgtcgcaaattatgtcacataaatgtcaaagtgccacataattt
+6284621/1
??BBDBDEFHHHHJJIJJJJHIIJJJJJIJJIIJJJJGGIJJIJJIJJJJ
@6284793/1
gtcaaatgttgcaaattatgtcacataaatgtcaaaatgccacataattt
+6284793/1
CBCFFFFFHHHHHJJJJJJIHJIJJJJJJJJIIIJJIJJJJJJJJJJJJJ
@6284794/1
gtcaaatgttgcaaattatgtcacataaatgtcaaaatgccacataattt
+6284794/1
CC@FFFFFHHHHHJJJJJJJJJJJJJJJJJJIJJJJJIJJJJJJJIIIJJ
@5776873/1
gctgacagtgctgtaaagtgggtaaataaatcttccgcgcagaaaagctc
+5776873/1
@@=DDFFFFHHHHHGGHHAFHICFHIIJJJJJJJJJJJJJJJJIJJJJJI
@5776874/1
gctgacagtgctgtaaagtgggtaaataaatcttccgcgcagaaaagctc
+5776874/1
CCCFFFFFHHHHHHIJJICIHJCHHJJJJJJHJJJJJJJJJIJIJJJJGI
@679118/1
acgtcagtttgcgtttcaatgcatcgataagacgaatggtaaagctgcta
+679118/1
BB;4ADFDHHHHHGHJJJJJJJJIJJIJJIJIGHJJIJJFGHIJJIIJJJ
@7832651/1
ttccacgaaatcctggaactggtcgacttagacttcaaagccgctggtga
+7832651/1
=@;A??DAFFFFDGIE9EE?AC9A<1CF@DB?GEEEEEC?DFF>F>F=FF
@7833718/1
ttccacttcaattagaaaacggccaaactgtcgagtgtacagtggcga
+7833718/1
CCCFFFFFHHHHHIJIJJJJIIJJJJJJJJJJJIJBGFGIJEBGHGG;
@7331560/1
tctcagtttcagttactcttgattttatatatctgtagttttctagatct
+7331560/1
@@@FFFABHH?FHIDHIBDEHCHIIIGIGIIIIIIIIIGEHIIIIEEIII
@1714029/1
caacaagcgatgccaaatcaaggtgtttgggatatgcgaggtaaacagtt
+1714029/1
CCCFFFFFHHHHHJJJJJJJJJJEGHIJJJJIJJJJJIJJJFHGIJJJHI
@5287402/1
gaataatacgaacttccatagattcaaatgaagtaaacaacatacgtttt
+5287402/1
@@@FDDFFHFBFDDEGG@IHEEFHEEDHCHCEH9CFFEGEHIIIDD:?BD
@5287403/1
gaataatacgaacttccatagattcaaatgaagtaaacaacatacgtttt
+5287403/1
CCCFFFFFHHHHHJJJJJJIIJJJIJJIIIIJIEFHJJJJJJIJJJDFHJ
@1714152/1
caacaagctgcaaaacataaaggagatcctgtaacacaaagttctcaaca
+1714152/1
??<DB:=BBBBDDB9A<:<?:4?:2ACF3???<BF<311?B:?DD<09??
@1714153/1
caacaagctgcaaaacataaaggagatcctgtaacacaaagttctcaaca
+1714153/1
CCCFFFFFHHHHHJJJJJJJJIIJIJJJJJJIHIJJJJJIJGHHJJJIJJ
@1714336/1
caacaaggaggtaaaaagaagaaacaaaaacaacctgaacaacaagctgc
+1714336/1
CCCFFFFFHHHDHIJJJJJJJJJJJIJJJJJJJJJJIIJJJJJJJJIJIG
@4743969/1
cttctttgacttgccagtgccaatttcgcggaatttcaacacatgacaag
+4743969/1
CCCFFFFFFHHHHIJJJFHIIJJJJJJJJJJGJJJJIGJIJJJIIIJJJI
@3766941/1
ctcaaagatgaactcgtgctcatcgaaatgtatgatggtgggagtcttga
+3766941/1
CBCFFFFFHHHHHJJJJJJJJIJJJHJJIJFHIJJJJJCHIIIIBGHIJG
@2220462/1
cagcttcaacgccaaggacttcaacttcgttcagttcttgcagg
+2220462/1
BCCFFFFFHHCDHIJGIIJJJIIIJJJJJJJJJJIIJJJJHIGE
@2220463/1
cagcttcaacgccaaggacttcaactttgttcagttcttgcagg
+2220463/1
CCCFFFFFHHDFHIJJJJJJJJJJJJJJJJJJJJJJJJJJJJJH
@5291259/1
gaatatataactgacatgtttcatatgtagaacgaattttgtgcatacaa
+5291259/1
C@CFFFFFHHHHHIJIJIIHIIIJJJIIJJJJJJJIJJJJJGIIIIJJJJ
@5291260/1
gaatatataactgacatgtttcatatgtagaacgaattttgtgcatacaa
+5291260/1
CCCFFFFFGHHHHIIJJIIIJJJJJJJHGJIJIIJJJJJJJJIJIJIIJJ
@5291489/1
gaatatccagcctctctgtggattcaatccagcttcatgccaacgattct
+5291489/1
CCCFFFFFHHHHHJJJJJHIJHIJIJJJJJJJJJJJJIJJJJJJJJJJIJ
@5777971/1
gctgagagtctgcaaatcggccaacttcttgccgacggaatttttcagcg
+5777971/1
CCCFFFFFFHHHHJIJJJJJJJGHJJJJJJGIJJGHIIEIIJIJJIEHII
@2222299/1
cagctttaccattcgtcttatcgatgcattgaaacgcaaactgacgttta
+2222299/1
CCCFFFFFHHHHHJJIJJJJJJJJJJIJJJJJJJJJIJJIIJJJJJIJJJ
@6286504/1
gtcaaatttgtatccattatcactttttgttgccgtgtgcccttgagaaa
+6286504/1
CC@FFFFFHHHHHJJJJJJJJJJJJJJJJJJJJJJIIHGJJJJJJJJIJJ
@6286505/1
gtcaaatttgtatccattatcactttttgttgccgtgtgcccttgagaaa
+6286505/1
CCCFFFFFHHHHHJJJJJJJJJJJJJJJJJJJJJJJIHIJJJJJJIIFII
@6286698/1
gtcaaattttgacatttatgtaacatgtgtgcttaagtggcttaccttct
+6286698/1
@@@FFFFFHHGHHIJGDHEC<FIIJJEHIAHEHJJJIHIJIJJJJJJIED
@4257180/1
ctgattggtgatatcagccgctccgggcgttccgttggtctgattggctt
+4257180/1
@CCDFFFFFDHHFIGIJIJIIGHIJJIIEDEFGHJJIJGGIIIGIJEHH@
@7333214/1
tctccacaaaaagggaaataaacaaggatgtaagaactatggaggaatat
+7333214/1
CCCFFFFFHHHHHJJIJJJJJJIJJJJIJJGIIIIIGIJJJJJJJIJJJJ
@5778921/1
gctgatatcaccaatcaggtggtgacatcgttcgatgacaaagtgatggg
+5778921/1
B@:BDFFFHHHHHJIJJJJEHIDHIJJIIJIJJJJ<FGIJJJI?DGEIGI
@5292786/1
gaatatttgaaaatttctaatattgcgatatttttttatcgatctggctt
+5292786/1
BCCFFFFFGHHHHJJJJJJJJJJJJJJJIJJJJJJJJJIJIIJJJJIJJD
@5292787/1
gaatatttgaaaatttttaatattgcgatatttttttatcgatctggctt
+5292787/1
BBCFFFFFGHHHHJJJJJIJJJJJJJJJJJJJJJJJJJJJJIIJJJJJJJ
@2712748/1
ccctcgagtacctcaaaatcatgaccaaaaagtgaacagctatcgataca
+2712748/1
@@@DFFFFCFBFHHIIGHGIIGIJIGGIGIGGDFGGIHGJGHGGIGHGIJ
@4746078/1
cttcttttccggaaaatgctcgaaaactcaattggcgcac
+4746078/1
@@@DDDDD?F1C<CFG4A?4A11CGGB<D<FDG9DBD?6@
@4746079/1
cttcttttccggaaaatgctcgaaaactcaattggcgcacattcagcagg
+4746079/1
@@?BBBDFFHGH<FFHGEHGHB:EGHGGGIIFIGH??@@AHADECGGIGG
@4746080/1
cttcttttccggaaaatgctcgaaaactcaattggcgcacattcagcagg
+4746080/1
@@@DDDDDAF7F@FHI<BF>B;@EHICEHGGDHGGBHA@FABG=CCAHGI
@4746081/1
cttcttttccggaaaatgctcgaaaactcaattggcgcacattcagcagg
+4746081/1
@@@FDFFFHHGH>HHGIJIJJIJJJJJJJIJJJIEHIJGGGJJJJJIJJI
@4746082/1
cttcttttccggaaaatgctcgaaaactcaattggcgcacattcagcagg
+4746082/1
@C@ADFFFFFFHHJIGEIIGIJEEIIIGHEIEG<FHGIGEAHIA<FFHII
@4746083/1
cttcttttccggaaaatgctcgaaaactcaattggcgcacattcagcagg
+4746083/1
C@@DDFFFGHFHDHIJIJGEHGIHIJEHIIJIIEGGH<@DHGIJJJIDHG
@4746084/1
cttcttttccggaaaatgctcgaaaactcaattggcgcacattcagcagg
+4746084/1
CCCFFFFFFHGHDIJJGGIGIIIIJJJIJJJJJIJJJIGIGHIIJJJJJJ
@4746085/1
cttcttttccggaaaatgctcgaaaactcaattggcgcacattcagcagg
+4746085/1
CCCFFFFFHHGHFIJJIJJIIIJJJJJIJIJJJJJJJJGIJJJJJJJJJJ
@4746086/1
cttcttttccggaaaatgctcgaaaactcaattggcgcacattcagcagg
+4746086/1
CCCFFFFFHHGHHJJJIJJIIJJJJJJIJJIIJIJJJJGIIJJJJJJJJJ
@4746087/1
cttcttttccggaaaatgctcgaaaactcaattggcgcacattcagcagg
+4746087/1
CCCFFFFFHHHHHJJJJJJJJJJJJJJJJJIJJIJIIJIJJJJJJJJJJJ
@4746088/1
cttcttttccggaaaatgctcgaaaactcaattggcgcacattcagcagg
+4746088/1
CCCFFFFFHHHHHJJJJJJJJJJJJJJJJJJJJJJJJJJJJJJJJJJJJJ
@4746089/1
cttcttttccggaaaatgctcgaaaactcaattggcgcacatttagcagg
+4746089/1
CCCFFFFFHHHGHJIIIIJJGIGIJJJJJJJJJJJJJIEIJJJJJJJJJJ
@5779836/1
gctgattaaggggtgtattctatatttcggttaaatttaagaggctttta
+5779836/1
?@@;DDDDHHFFF?EHIGGGHDHHHGIHII1??DHIIIIGIIGGIHDHII
@4746821/1
cttctttttagaataacattgacattctataaagacgttagag
+4746821/1
@@@BDDFDHFB<AFEBAAEG@BFGHGAHHGHIFE>;CCGGI@B
@4746822/1
cttctttttagaataacattgacattctataaagacgttagagaggttca
+4746822/1
=?14ABDFHGFHHIIJIIJJIIJJJJJJJIJJJGIJJJJJJJIJJJHHII
@4746823/1
cttctttttagaataacattgacattctataaagacgttagagaggttca
+4746823/1
CCCFFFFFHFHFHGIJHGHJGHIJIJIIJIJJJIJJJGHIJIJJJJFGIE
@5293765/1
gaatcagcactgaatcaaaaaattctccatcgttacaataagttattcgg
+5293765/1
@@@FDDFFFGHDDGFGGEEHGHGFEAHHGIIIGGHIIIIIGI9BDHFBDB
@5294032/1
gaatcatccatcgtattacagtatatttctgttttagaagtctcctcatt
+5294032/1
CCCFFFFFGHHHHGHIJJJJJHHJIIJJJIJJJIJJJJJJJJIJJJJJJJ
@6806600/1
gtttcatatgtagaacgaattttgtgcatacaaaaatagtaaaaagtcga
+6806600/1
CBCFFFFFHHHHHIJJJJJIJJJGGIJJJJJJJJJJIIGCFIJJJIDHIJ
@3250120/1
cgccaattgagttttcgagcatttccggaaaagaagattgcaccccgaaa
+3250120/1
CCCFFFFFGHFFFJJHIIJGGGIIIJJJJJIEEHIDGIIJIJJJJJIGII
@3250121/1
cgccaattgagttttcgagcattttccggaaaagaagactgcaccccgaa
+3250121/1
@CCFDFFFHBF<FHIGFGIFHIIIJJJJJIJIJGGIAHIJJJJJJJJJII
@3250122/1
cgccaattgagttttcgagcattttccggaaaagaagattgcaccccgaa
+3250122/1
@<@:BDEFHHHFHIJIHIJIJGIJJJJJIJIJJGIJGGJIJIHIIJJJJJ
@3250123/1
cgccaattgagttttcgagcattttccggaaaagaagattgcaccccgaa
+3250123/1
@@@DADDDDDF<DHIEECFF<EHGI?EBH<FHIA@F;?DEADDA@FH@@4
@3250124/1
cgccaattgagttttcgagcattttccggaaaagaagattgcaccccgaa
+3250124/1
@@@DDFDFACFAFHIACEFAFFHHIFHGIGHIIBFHDGEH>GBHIIIAAH
@3250125/1
cgccaattgagttttcgagcattttccggaaaagaagattgcaccccgaa
+3250125/1
@@@FDDDEDAF<DGIHGGGIECHHIGI=GGHII@DHBFHIGHHIIIIB8G
@3250126/1
cgccaattgagttttcgagcattttccggaaaagaagattgcaccccgaa
+3250126/1
@@@FDDDF?FHAFIIDGGHGGHIIIIIIIGIII@GHAGHGIIIIIIIGBG
@3250127/1
cgccaattgagttttcgagcattttccggaaaagaagattgcaccccgaa
+3250127/1
@@@FFFFFHFH:DGIBDGGGEIIHIJIIIIIJJDDHGEGHIEHGHIIIII
@3250128/1
cgccaattgagttttcgagcattttccggaaaagaagattgcaccccgaa
+3250128/1
B@@FFFFFHHHHHJJJJJJJJJJJJJJJJJJJIJJJJJJIJJJJJJJJIJ
@3250129/1
cgccaattgagttttcgagcattttccggaaaagaagattgcaccccgaa
+3250129/1
BB1DDFFFHGHHHIJJIJIIIJJIJIJJJJJJIJJJJJJIIJJIIJJJJJ
@3250130/1
cgccaattgagttttcgagcattttccggaaaagaagattgcaccccgaa
+3250130/1
C@CFFFFFHHHFHJJJJIIJGJJJJJJJJJJJJJJJJJFIJJGIIGIJIJ
@3250131/1
cgccaattgagttttcgagcattttccggaaaagaagattgcaccccgaa
+3250131/1
CCCFDFFFGFHCFIJHIGHIIIIJJJJJJIJJIJJIIGIJIIJJJJJJIJ
@3250132/1
cgccaattgagttttcgagcattttccggaaaagaagattgcaccccgaa
+3250132/1
CCCFDFFFHFHFHIJHGHIGIJJJJIJJJJJJJGGIGGGIGIJJJJJIIJ
@3250133/1
cgccaattgagttttcgagcattttccggaaaagaagattgcaccccgaa
+3250133/1
CCCFFFFFGHHDFIJGIIJIGIIJJIJIJJJJJIJJIJJJIJIJJJJJJI
@3250134/1
cgccaattgagttttcgagcattttccggaaaagaagattgcaccccgaa
+3250134/1
CCCFFFFFGHHDHIJGIGIIGIIJJJJJJJJJJIJJIJIJJJJJJJJJIJ
@3250135/1
cgccaattgagttttcgagcattttccggaaaagaagattgcaccccgaa
+3250135/1
CCCFFFFFHFHDHGIJIIIIIJIGJJIJJJJIJGIGGIJFIEHIGIIGI8
@3250136/1
cgccaattgagttttcgagcattttccggaaaagaagattgcaccccgaa
+3250136/1
CCCFFFFFHHHFHJJIJIJJGJJJJJJJIJJJJJJJIIJJFJJJJJJJIJ
@3250137/1
cgccaattgagttttcgagcattttccggaaaagaagattgcaccccgaa
+3250137/1
CCCFFFFFHHHHHJJIJJJJJJJJJJJJJJJIJJJJJIJIJIJJJJJJJI
@3250138/1
cgccaattgagttttcgagcattttccggaaaagaagattgcaccccgaa
+3250138/1
CCCFFFFFHHHHHJJJJJIJIJJJJJJJJJJJJIJJJJJJIJJJJJJJJJ
@6291616/1
gtcaagaccccggcgatggttcttcaagagctggcaataaagaaaggctt
+6291616/1
CCCFFFFFFHHHHIIHGHIHIIIJJJJIGJIIIIIJEIIIIIIIIIGHIH
@6291617/1
gtcaagaccccggcgatggttcttcaagagctggcaataaagaaaggctt
+6291617/1
CCCFFFFFHHHGHIIIGGIBF>DHHIIGHIDGIIGGGGIIIGGIIIGCEH
@5781462/1
gctgcaccaagcattggtggcgattggtcaatgttttttcttcgatgtcc
+5781462/1
CC@FFFFFHHHHBHIJJCFHFG@GIIJCGIGIIJJJJJJEGHGGEHGFCG
@682476/1
actaatttgtgtaattgaagttcgtattatttcctcgaaatcaataatgc
+682476/1
?@:ABDDDDDFDFHFHCBHGICHGFGIIJBGFCHHIGIJJGGHIIIJIED
@682477/1
actaatttgtgtaattgaagttcgtattatttcctcgaaatcaataatgc
+682477/1
CCCFFFFFHDHHHIIIIJJJJJIJJJIJJJJJIGHGGJJJIIIJJJJJGH
@682481/1
actaattttacaagctatactttgcatagaattagtggttttttttctaa
+682481/1
11144=BDFFFHHGHBBHAIIHEGGDHEHEGGGGGHG<?EHGEBHHIIII
@5782859/1
gctgccgttacttcctcaagcgctggtaacgctttatcgggttctgctaa
+5782859/1
B@?DDFFFHHHHGIJJJIIJGIJJJIIIJIGIJJJIJJIIGHHIJIGGHI
@5782943/1
gctgcctcaaaaacgtatgacaaaactatagagaaaccagaattacagga
+5782943/1
@@CFDEFFHHHHHJJHIJIJJJJJJJJJJJJJJIJGJIJJJJJIJJJJJJ
@5782944/1
gctgcctcaaaaacgtatgacaaaactatagagaaaccagaattacagga
+5782944/1
CCCFFFFFHHHHHJJGIJJJJJJJJJJJJJJJJJJJJJJJJJJJJJJJJJ
@5782945/1
gctgcctcaaaaacgtatgacaaaactatagagaaaccagaattacagga
+5782945/1
CCCFFFFFHHHHHJJHIJJJJJJJJJJJJJJJJJJIJIJJJIJJJJJJJJ
@2714167/1
ccctcttccagaacgttagatgataccaagacgttgatgtctttgttggt
+2714167/1
CCCFFFFFHHHHHJIFHIGHIEHJJJJJIIIJJJJIIIGFHIHIGGGBHB
@2714246/1
ccctcttcgtgttccatttcatagaatggtgg
+2714246/1
@@@DDDDDFFDCFAG>BGH<:??CHH<CH2CD
@2714247/1
ccctcttcgtgttccatttcatagaatggtgg
+2714247/1
@@@DDDDDHHFFHBG9BFICFE<C4??CFBHH
@2714248/1
ccctcttcgtgttccatttcatagaatggtggtggccatctgcgggacat
+2714248/1
CCCFFFFFGFHHFGJGIJJIEGHIHIGGJ9EGCGHEHGHHHJJGHHFGEG
@2714249/1
ccctcttcgtgttccatttcatagaatggtggtggccatctgcgggacat
+2714249/1
CCCFFFFFHHDDHEH<BFHG>@EAHIG<GAEG8?F9D;?DBFA@GI6@FC
@2224855/1
cagctttggaaacaaaagtaacagaaaaattgcaaacattaacgattcgg
+2224855/1
CCCFFFFFHHHHHJJJJJIHIJJJJJJJIJJJJJJJJIJIJJJIIIJJJI
@3251215/1
cgccaccaatgcttggtgcagctatccactttgccagtggccgtctgcta
+3251215/1
B?@DFFFFHHHHHIIJFHIIJJIJJJJJJJJJJJJJJIGJJJJGHJIJJJ
@1192929/1
attaagaaaggggcagacaacttcatgtacaaatacctcaccttacaaaa
+1192929/1
CCCFFFFFHHHHHJJIJJJJJJJJJIJJJJIIJJJJJJIJJJJJJJJJJJ
@5297984/1
gaatgatgtgataaatatacctgcacacacgcatttttaaatttaaaaat
+5297984/1
;?@DDDDDDFF>FHGGG>H>BHH;FEFECGB<@=?D@>FGIGG<GB@BDD
@5297985/1
gaatgatgtgataaatatacctgcacacacgcatttttaaatttaaaaat
+5297985/1
CCCFFFFFGHGHHJJJJIJJJIJIJJJJJJJJJJJJJJJIIIJJJJJJIJ
@5297986/1
gaatgatgtgataaatatacctgcacacacgcatttttaaatttaaaaat
+5297986/1
CCCFFFFFHHGHGJJJJJJJJJJIJJJJJJJJJJJJJJJJJJJJJJJJJJ
@3774920/1
ctcaaatgtagcgtactctgagccaggaaatgctgacgtagggttcaggt
+3774920/1
CCCFFFFFFHHHHIJJJJJJJJJJJJJJJJJHIIJJIJIIJJJGHIJJJH
@7841201/1
ttccatttcatagaatggtggtggccatctgcgggacatgcacatctctt
+7841201/1
CCCFFFFFHHHGHJJIJJHIJ<GIIIJJIGHIJIIAFHHGGIJGGIIGHG
@7337941/1
tctcgaaagacttcgactttttactatttttgtatgcacaaaattcgttc
+7337941/1
C@CFFFFFFFHHDHIGIIJJJJGIJIJJJJJDFHJJJJJJJJJJJJJJIJ
@7337942/1
tctcgaaagacttcgactttttactatttttgtatgcacaaaattcgttc
+7337942/1
C@CFFFFFFHHHHJIEHHHJJJGIJGIIJJJGHIIJJJJJJJJJJJJJJJ
@7337943/1
tctcgaaagactttgactttttactatttttgtatgcacaaaattcgttc
+7337943/1
CCCFFFFFDDHHHJGDHHIIJJEHIJJJJJJJIIIJJJIIJIIIJJJIIJ
@5298635/1
gaatgccatctgggcccggggctctgtgatttcttagtgtcaatagtgct
+5298635/1
CCCFFFFFHHHHBGEHJIJGGIGEHBDFEIIJHEHIGFGFHFGGIDHGIH
@5298672/1
gaatgccctattgaaaaccttgtagtggattcctaatattttttagtgaa
+5298672/1
CCCFFFFFHHHHHJJJJJJJJJIJJHHJHIJJJJJIIEHIJJJJIJHJJJ
@1194241/1
attaagtaaaagaacgatggtttttcatcgccatacataaattatgggcg
+1194241/1
CCCFFFDDHHHHHJJJJJJJFHIJJJJJJIJIIJJJIIJJJJJJJJJDGI
@2226301/1
caggaaaagcccagaagaacgttcgactttcacttcattctatcggcctt
+2226301/1
CC@FFFFFHHHHHJJJJJJJJGIJIJJJJJJJIIJIJIJJJJJJJJJIJJ
@198679/1
aaacacacatagtacctctccacaaaaagggaaataaacaaggatgtaag
+198679/1
CCCFFFFFHHHHHIJJJJJIJGIJIJJJJIIJJJJJJJJJJJJJJIHIJJ
@199575/1
aaacacgctgagaaagctatggttgagtgaaaaaggtgggaaatgttgac
+199575/1
BC@;DFFFHHHHHJJJJJIIIJHIJIJCGGIJJIIJ?DGHHJIJJIIIII
@199576/1
aaacacgctgagaaagctatggttgagtgaaaaaggtgggaaatgttgac
+199576/1
CCCFFFFFHHHHHJJJIJJJJJEFHHIEGIJJJIJJ:BGGGHIJJGIIIJ
@199577/1
aaacacgctgagaaagctatggttgagtgaaaaaggtgggaaatgttgac
+199577/1
CCCFFFFFHHHHHJJJJJIIJJFHIIJEHIIJJJJJBFHIIJJJJIJIII
@5787564/1
gctggatctcttggtcggaaaagtaacgcccgaacaagccaatcagacca
+5787564/1
@@@DDADDHH?FHIAEGH@FHFH?EGGHGIIID@BGCECGII;7@DHHGH
@5787565/1
gctggatctcttggtcggaaaagtaacgcccgaacaagccaatcagacca
+5787565/1
CCCFFFFFHHHHHJGHIJGIJJJFGIJJJJJJJJJJJJIIJJJJJJJJJJ
@5788587/1
gctggctccaagagatgtgcatgtcccgcagatggccaccaccattctat
+5788587/1
CCCFFFFFHFHFFGGGHHHIIIIJIJJIIIGIIIJJJGIJGIJ?DGHHGH
@5788588/1
gctggctccaagagatgtgcatgtcccgcagatggccaccaccattctat
+5788588/1
CCCFFFFFHFHHDGGHIHGGJJJJJIJGJIJJJJJJJIJJIIJJJJJJJJ
@4264013/1
ctgcaaatcggccaacttcttgccgacggaatttttcagcgttttgtgga
+4264013/1
CCCFFFFFHHHHHIIGHIIHIHIJJJJJJIJCHIJJGIHJIFHIJEECEE
@4264014/1
ctgcaaatcggccaacttcttgccgacggaatttttcagcgttttgtgga
+4264014/1
CCCFFFFFHHHHHJJJJJJJJJJJJJJJJJJJJJJJIJJIJIIJJJGHHH
@4753280/1
cttgaaccgtacgtcaaatgtcgcaaattatgtcacataaatgtcaaaat
+4753280/1
CCCFFFFFHHHHHGHJJJJIHIIIJJJJJJJIHIIJJJJJJJJIJJJJJJ
@4753281/1
cttgaaccgtacgtcaaatgtcgcaaattatgtcacataaatgtcaaaat
+4753281/1
CCCFFFFFHHHHHIJBGIIIHHIIJJJJJIIJIJJJIIJJJIIIJIIJJI
@6294929/1
gtcaatagtgctgccgttacttcctcaagcgctggtaacgctttatcggg
+6294929/1
BBBDDDDFHHHHHJJJJJJJJJJJJJJJIIJJJJJHIJIJJJJIIJJIEG
@3254905/1
cgccagtatacagggagtggcgaaaccaacaaagtattgtaccttgtggg
+3254905/1
CCCFFFDFHHHHHJJFHCGGCGGGGGGBGIGICC9B@FGDGIIJIJIJJF
@7842721/1
ttcccactaaagttaaccagacaaagcacctatcgaatcgaatattagta
+7842721/1
@CCFFFFFHHHFFHJJHJJJJGIIIJJFIJGIGIFGGHIIGGIIJIJGHH
@3256531/1
cgccatattgatttaattttgacatgttagaatgccctattgaaaacctt
+3256531/1
@@@FDDDEHFAHHJGIIJJJBFHHGGIIJGIIEIJJJEIJJJJJIJJIEH
@3256532/1
cgccatattgatttaattttgacatgttagaatgccctattgaaaacctt
+3256532/1
@@@FDDFFHGDHHJJJJJJJHGIIJJJJJJJIJJJJJIJJJIIJJIJJIJ
@3256533/1
cgccatattgatttaattttgacatgttagaatgccctattgaaaacctt
+3256533/1
CCCFFFDDHHHHHJEHIJJJIGHIJJJIIIIGGIJJJJIIJJIIJJJJIJ
@3256534/1
cgccatattgatttaattttgacatgttagaatgccctattgaaaacctt
+3256534/1
CCCFFFFFHGHHHJJJJJJJIGIJJIJJJIJJJJJJJJJJJIJJIJJIJJ
@4755304/1
cttgaagaactattattttttttttttt
+4755304/1
CCCFFFFDHHHHHJGIIJJJJJJJJJJG
@3257058/1
cgccatccacgagccaatcttccgctaccgcgtgttccttaacaacgatc
+3257058/1
CCCFFFFFGHHHHJJJJJJIJHIGIGHJJIGI@FAHGGIIIJJJJIEHHH
@2227622/1
caggaaatggataattataggattggatctatgactgtgtatcgatagct
+2227622/1
@CCFDEFFHHFHHJJJIJJJJIHIJJHIJJJJJJJJIHHHIJJIGIJJII
@2227623/1
caggaaatggataattataggattggatctatgactgtgtatcgatagct
+2227623/1
BBCFFFFFHHFHHJJJJJJJJFGIJJIJJJJIIJJJIIGHIIJGFHGGGI
@2227624/1
caggaaatggataattataggattggatctatgactgtgtatcgatagct
+2227624/1
BCCFDFFFHHHHHIJJJIJJJIGIJIJEIIGIIIJIIHGIJIJIFCFAEH
@2227625/1
caggaaatggataattataggattggatctatgactgtgtatcgatagct
+2227625/1
CCCFFFFFHHFHHJJJHIJJJGIJJJIJJJJJJJJJJJGIJJJJEHIIHG
@2227626/1
caggaaatggataattataggattggatctatgactgtgtatcgatagct
+2227626/1
CCCFFFFFHHHHHJJJIJJJJIIJIJJJJJJIJIIJIHGGIIJIJJJJIJ
@2720944/1
ccctgttcttaaataaagtgtactttattgaaaaattagtaaaacataat
+2720944/1
CCCFFFFFHHHHHJJJJJHHIJJJJJJJJJJJJIJJJJJIJJJJJJJJJJ
@203816/1
aaacagtcgtaaacaacttggaaatcttaaacaaagcaaaacaaatatgc
+203816/1
C@CFFFDFHHHHGJHIJJJJIIJIJJJJJJJJJJJJGIJIIIJJJJJJJF
@2721655/1
cccttaatcagctacaacagtcaacatttcc
+2721655/1
?;8B;DADDDFFFA@BFAFBC<4<4?2C9CB
@5299882/1
gaatggtaaagctgctaaaaaagcaggaaaagcccagaagaacgttcgac
+5299882/1
@C@FFFDEHHHHHJJIJJJJIIIIIJJJIIJGIJGGGGGIIJJIFHIJID
@204512/1
aaacagttgtacagtagaggataaaccaatggagcacacttttacttcag
+204512/1
CCCFFFFFHHHHHJJJJJJJIIIJJJJJIJJIHJJJJJJJJJJJIJJJJI
@205066/1
aaacatactgcgactgtatcttgtaaaaataaaagggacg
+205066/1
CCCFFFFFHF?HFHJGBFHGHJFAECHGIEGIIJJF7?DG
@5300692/1
gaatgtgcgccaattgagttttcgagcattttccggaaaagaagattgca
+5300692/1
CCCFFDDFGFHFFHHIIJHIIJGGBCGGGGIGE@BHHIII<FGIEIJJGI
@5301352/1
gaatgtttggcgtctttcttcgatcttccggttccggtggccacc
+5301352/1
C@CFFFFFHHHHFHEHIGHIBAAHGGIGIEHDHHIGD?DGBHCHI
@7342271/1
tctctatagttttgtcatacgtttttgaggcagcaaatttctcaagggca
+7342271/1
@@@BDBD?DHHFH@HCF??AA3AGFIDCC@@FDHIIGIEHCHCFHEIGCE
@3259120/1
cgccattctcttggctagcttctttgacttgccagtgccaatttcgcgga
+3259120/1
CCCFFFFFHHHHHJJJIIJJJGIJJGHIIJIIJEIIIJJJIJJJJJJJJJ
@2228962/1
caggaacctcaagcttggggtaaaccgcaagtttcacagcaacaacctgg
+2228962/1
CCCFFFFFHHHHHJJJJJJJCGHIJJIIIIJGGJJJJJGIJJJJJJJJJI
@6296269/1
gtcaatggaaaatgatgctcaatattgatgtgtctgcaacggcattttac
+6296269/1
CCCFFFFFGHHHGJJJJJJIJJJJJJJJJJIIIIJIJJJIJJIIJJJJJJ
@3778871/1
ctcaacaacaagctgcatggggtagacaacaaactccaccacaggaacct
+3778871/1
@@@?DDDDFHF;DHGBHE@DEFFGECGEEHGIEEHIGAGFHIIBCDECHI
@6296853/1
gtcaatgttattctaaaaagaagactgctaaacgttaaattttaaaagcc
+6296853/1
B@C?DFFEHHHHHJJJJJJIIJIJIJJJJHIIHGGHIJJJJJJJJJJIIH
@6296854/1
gtcaatgttattctaaaaagaagactgctaaacgttaaattttaaaagcc
+6296854/1
CBCFFFFFHHHHHJJJJIIJJJJJJJJJJHIHHGIJJJJJJJJJJJGJJJ
@7343586/1
tctctctattttgactgtcgtgaatagtaacctcgccttctttttgttct
+7343586/1
CCCFFFFFHHHHGHIJJIIJFH?F<BE<CHBH?F?DH:D??FHJJ69D49
@5302018/1
gaattacaggaaatggataattataggattggatctatgactgtgtatcg
+5302018/1
CCCFFFFFHHHHHJJJHIIJJJIJJJIHIJJJHIJJJJIJIJIGGHIJJG
@4266334/1
ctgcaagaactgaacgaagttgaagtccttggcgttgaagctgagagtct
+4266334/1
CCCFFFFFHHHHHJJJIJJGGHIJJHIIJJJJJJJIJJIIJJJJJJJIII
@5302624/1
gaattagaatattttaacgagtatgataaatctgaacctctgtcatttag
+5302624/1
CCCFFFFFHHHHHJJJJJJIJGIIJJJJJJJJJJJJJJJJJJIJIIIJII
@3779714/1
ctcaacagctcaatccatctgagattcagcctcaacctattccacaagac
+3779714/1
CCCFFDFDFDFDHIIIIIG@CEHAFHGGCBGHHIEHGIIIDFCHHDGCHI
@3779715/1
ctcaacagctcaatccatctgagattcagcctcaacctattccacaagac
+3779715/1
CCCFFFFFHHHHHJJJJJJJJJJHJJJJJJJJJJJJJJJJJJJJJJIJJJ
@5302959/1
gaattagtggtttttttctaaaatcaatttacatattatttttgacttga
+5302959/1
@BBFFFFDHHHHHJJJJJIJIJIJJJJJJJJJJJJJJJJJJJJJFIIJJI
@4757503/1
cttgaagtaaaacacgaagaaagtaaagttacaccagttgaagaaataca
+4757503/1
CCCFFFFBDHGHHJJIIGIJJJJIHJJJIIIJJJJJJJJJIJJJJJJJJJ
@4757590/1
cttgaagtaccctggattccttgatggctacagagatagaaatcaaattc
+4757590/1
CCCFFFFDHHHHHIJIJJJJJJJJJJJJJIJJJJJJJJJJJJJJJJJJJJ
@4757591/1
cttgaagtaccctggattccttgatggctacagagatagaaatcaaattc
+4757591/1
CCCFFFFEHHHHHJJIJJJJJJJJJJJJJJJJJJJIJJJJJJJJJJIJJI
@4267421/1
ctgcaagtgcgaatatctgtagtcgaagtgttgttgttgggtgactccag
+4267421/1
CCCFFFFDFHHHHJJJJJJHGIIJGIII?FFGHHIGIJIHJGIGHIGIEG
@3780526/1
ctcaaccaagcaacaactctccgacaaactggaggagctagcttccatga
+3780526/1
CCCFFFFFHHHHHJJJIIJJJJHIJJJJJJJIIJJJJJJJJJJJJIJJJJ
@206384/1
aaacatgtcagttatatattcacctttatatatgtcacattttgtggttc
+206384/1
CCCFFFFFHHHHHGIIJJJJJJJJJJJJJJJJJJIIJJJJJJJJHJIHJJ
@206385/1
aaacatgtcagttatatattcacctttatatgtcacattttgtggttctt
+206385/1
@CCFFFFFHHHHHJJIIIJJJJJJJJJJJJJJIIJJJJJJJJJJIIIIIJ
@206386/1
aaacatgtcagttatatattcacctttatatgtcacattttgtggttctt
+206386/1
CCCFFFFFHHHHHIJJJJJJJGIJJJJJJJIJJJIJJIJJJJHIIHIJJJ
@206387/1
aaacatgtcagttatatattcacctttatatgtcacattttgtggttctt
+206387/1
CCCFFFFFHHHHHJJJJJJJJJJJJJJJJJIIJJJJJJJJJJJJJHIJJJ
@206388/1
aaacatgtcagttatatattcacctttatatgtcccattttgtggttctt
+206388/1
CCCFFFFFHHHHHJJJJJJJJJJJJJJJJJJJIJ<FHIJJJJFHIFHHIJ
@7847171/1
ttcccttttgagctattgcgatattttttcggaaaaaagtgagtttagga
+7847171/1
CCCDFFFFHHHHHJJJJJJJJJJJJJJJJJJJJJJJJIIFIHIHIJIJJJ
@7847235/1
ttccctttttgtggagaggtactatgtgtgtttggctagattctgtttga
+7847235/1
CB@FFFFFHHHFHJGJFHICFHIJJJJIFHIDHIJJIIIHGIJJJIIJJI
@7847236/1
ttccctttttgtggagaggtactatgtgtgtttggctagattctgtttga
+7847236/1
CCCFFFFFHHHFHJFHBHICFHIIIJIJIIIJJJJIJGJIJJJJJJJJIG
@7346445/1
tctcttcgtcactcgcaaatgtagaaggcagattgttaccctccacgggt
+7346445/1
@C@FFFFFHHHHBHGHIHIHIHHGGGGIFHGHHGHIIJJJJJJJIJGGG5
@6820118/1
gtttcttaacctcataggtacaagtggaccagcttgcagttcactcatac
+6820118/1
CBCFFFFFHHHHHJJJIJHIJJJJHJJJIJJJJJJJIIIHHIIIJJJJJJ
@3780852/1
ctcaaccatagctttctcagcgtgtttaatttcgttccatttatcaaggt
+3780852/1
CCCFFFFFHHHHHJJJJJJJJIGIGHIGHGIJEHGIEHEIIJGHDBGGI?
@3780853/1
ctcaaccatagctttctcagcgtgtttaatttctttcatttatcaagg
+3780853/1
CCCFFFFFHHHHGJJJIJJJJJEH@FG9??EG4CGH41?FH??9?FBD
@1198740/1
attaattataatcatcaatattatctatcgatactgaatgtaatttttta
+1198740/1
CCCFFFFFHHHHHJJJJJJJJJJJJIJJJJJJJIJJIIFJHIJJJJJJJJ
@5794618/1
gctgtctgctgcctatcctgaggcctacgctgttgttgtggtccacccct
+5794618/1
CCCFFFFFHDHHHGGIIJGGGIJJJJJJIJJJIJGIIIHIIGGIJJJJJF
@5796067/1
gctgttcactttttggtcatgattttgaggtactcgagggcatgatgagc
+5796067/1
CCCFFFFFHHHHHJJIHIIGIIJJJJGIJJEHHIIJJJJIJJIJJIJJJF
@2235572/1
caggaattctagcctctggtaacaatctgtaaggtggttagggaaatacg
+2235572/1
CCCFFFFFHHHHHJJJJIJCHIJJIJJJJIIIJJEGIDHIIIIJJJJJJI
@2235836/1
caggaattggaggaggagggtacgaaggaactggaggataactgtagacg
+2235836/1
@@?DDFFFGGFHHIJIGJJJCFHGGGIFJJJIIIIIGIEHJIIGFEFEHG
@2235837/1
caggaattggaggaggagggtacgaaggaactggaggataactgtagacg
+2235837/1
@@CFDFFFHHDHHBHGFIIJAFHIIJJJHIIJJIGIJIIIJIGIHIJEII
@2235838/1
caggaattggaggaggagggtacgaaggaactggaggataactgtagacg
+2235838/1
B@CFFFFFHHHHGHIJHIJJ?EGIJJIJJIIIJJJJJJIIJJJJHIJJJJ
@5305219/1
gaattcgacagtatttacagtcttgtttagttataatttatatttttgag
+5305219/1
CCCFFFFFHHHHHJJJJJJJJJJJECHH@@CH>FBGFGIAGDDHIIJ:BD
@6822553/1
gtttctttagtctgtatattttcttgtatcacttattgcgtctttgcttt
+6822553/1
@=@FDDFFFDCDCFCFEEHIJJGHIGFHGIIIHIHHIGGHEGBGIDGFHI
@6822554/1
gtttctttagtctgtatattttcttgtatcacttattgcgtctttgcttt
+6822554/1
@@@DD:==ACA2ACAFBE@EDB<C:<<CD<HGHGECACFDHFH7@F@GD>
@6822555/1
gtttctttagtctgtatattttcttgtatcacttattgcgtctttgcttt
+6822555/1
@@BFFFFFGHHHHIGEHHGIJJIJJJJJJJIJJJJJJJJIIJJJJIJJJJ
@6822556/1
gtttctttagtctgtatattttcttgtatcacttattgcgtctttgcttt
+6822556/1
B@BFFFFFHHFHHJIIJIIIJJIJJJHHJJJJIJJJJJJGHIJJJJJIHI
@6822557/1
gtttctttagtctgtatattttcttgtatcacttattgcgtctttgcttt
+6822557/1
BBCFFFFFHHHHHJIIJJJJJJJJJJJJJJJIJJJJJJJJIIIJJJJJJJ
@207970/1
aaacattgaagccagatcgataaaaaaatatcgcaatattagaaattttc
+207970/1
?;?DDD8:CA>AHCBH<B??B@@FDFGF@BGH=E?0@F9DHIGC<BE>B;
@2724304/1
cccttctgttgggatgggggccgccccc
+2724304/1
CCCFFFFFFDBHHGHEIJIIIJGFHGII
@4270944/1
ctgcacacacgcatttttaaatttaaaaatttattcaagtcaaaaataat
+4270944/1
@C@FFFFFHGHHHIIJJIJJJJJJJJJIFHIIJIJGGIGIGIJIIJJJJJ
@4270945/1
ctgcacacacgcatttttaaatttaaaaatttattcaagtcaaaaataat
+4270945/1
CCCFFFFFHHHHFIJJJJIJJJJJJJJJJJJIJJJJJJJGIJJJIJJJJJ
@4270946/1
ctgcacacacgcatttttaaatttaaaaatttattcaagtcaaaaataat
+4270946/1
CCCFFFFFHHHHHJJJJJJJJJJJJJJJIJJJIJJJJJJHIIJJJJJJJJ
@4270947/1
ctgcacacacgcatttttaaatttaaaaatttattcaagtcaaaaataat
+4270947/1
CCCFFFFFHHHHHJJJJJJJJJJJJJJJJJJJJJJJJJJIJJJJJIJJJJ
@4270948/1
ctgcacacacgcatttttaaatttaaaaatttattcaagtcaaaaataat
+4270948/1
CCCFFFFFHHHHHJJJJJJJJJJJJJJJJJJJJJJJJJJIJJJJJJJIIJ
@4270970/1
ctgcacacattcgatctctgatagtagatggtaactgttcaaatt
+4270970/1
@@?DDBDDB?DHFHBFFEGIIIIEAFHHFGHAFHIIGCEEBCGEE
@6823999/1
gtttgaaaaccttgataaatggaacgaaattaaacacgctgagaaagcta
+6823999/1
B@BFFFFFHHHHHJIJJJIJIJIJJIIIJJJJJJJJJJJJIJJJJJIJII
@6824000/1
gtttgaaaaccttgataaatggaacgaaattaaacacgctgagaaagcta
+6824000/1
CCCFFFFFHHHHHJJJJJJJJIJJJJJJJJJJIJJJJJJIJJIJJIJJJJ
@4271644/1
ctgcaccaagcattggtggcgattggtcaatgttttttcttcgatgtcca
+4271644/1
@@@DDDDDDHHBFHEGAEGHG1@BEHEGGGHIGIIIGIGIIBHIIIGIED
@4271645/1
ctgcaccaagcattggtggcgattggtcaatgttttttcttcgatgtcca
+4271645/1
CCCFFFFFHHHHHJJJCFHGIGHIIJFHIJJJHIJJJJIJJJJJJJJJJG
@4271739/1
ctgcaccaggcattggtggcgattggtcaatgttttttcttcgatgtcca
+4271739/1
CCCFFFFFGHHHHJJIGHGHIFHHIIEHGIJJIJJJIJGGIIIHJIIIIH
@4271740/1
ctgcaccaggcattggtggcgattggtcaatgttttttcttcgatgtcca
+4271740/1
CCCFFFFFHHHHHJJJEGIIJFHIJGCFHIJJIJJJJJGHIJIIIJJJJG
@4271924/1
ctgcaccccatggtcctaggtctttgagaatttctaaaaactcctctagt
+4271924/1
CCCFFFFFHHHHHHJJIJJJFHGIJJIJJJJJJJJJJJJJJJJJJJJJJH
@5798153/1
gcttaaacaacacgagacgcttaaacagtcgtaaacaacttggaaatctt
+5798153/1
C@CFFFFFGHHHHIGJJJJJJJJJJGIGFHIIJJIIJIIIIJGGIIIEGI
@7849555/1
ttccgctaccgcgtgttccttaacaacgatctggtggccaccggaaccgg
+7849555/1
CCCFFFFFHHDHHFGEHGIGGHIIIIIDCFHIIJD@FCH;CH;A5ABHBB
@4766432/1
cttgacatttcgttaaagaaccacaaaatgtgacatataaaggtgaatat
+4766432/1
CCCFFFFFHHHGDIJJJIJIJJJJJJJIJJIIJJIJJJJJIJJDGIIIJJ
@4766433/1
cttgacatttcgttaaagaaccacaaaatgtgacatatataaaggtgaat
+4766433/1
CCCFFFFFHHHHHJJJJIJJJJIJJJJJJJIIJJJJJJJJJJJJJFHIIJ
@689665/1
actgaatgtaattttttatatagtgccccgatgatatgatatgtatttat
+689665/1
@CCFFFFFHHHHHJJJJIJJJJJIJJJJJJBGGEIGIGDHGIIGIHIJGI
@689666/1
actgaatgtaattttttatatagtgccccgatgatatgatatgtatttat
+689666/1
CCCFFFFFFHHHHJJIJIJJIJJIIJJJIJHIJIJJJJHJJJJHIGIIIJ
@689667/1
actgaatgtaattttttatatagtgccccgatgatatgatatgtatttat
+689667/1
CCCFFFFFFHHHHJJJJJIJJJJIIJJJJIGFHEFCGIDGGIGDDGIHDI
@1727982/1
caacagcagtctgctcctcctcaacaacaacaacccacttggg
+1727982/1
:?84A=3ACFFFBG@?FBFBCEHF>DE8F@CB8::?FB8B?B8
@1727983/1
caacagcagtctgctcctcctcaacaacaacaacccacttggggcagaca
+1727983/1
CCCFFFFFHDHHHJJJJIJJJJJJJJJJJJJJJJJJIJJJGIIIJJGIJI
@1728234/1
caacagcccgttccgccacagcaacaacctcgagcgagacaacagcagtc
+1728234/1
CC@FFDBDFFDHHIGIJIJGIGGGGHGIGGGGIEGGGGIIHGIHHGHHAE
@7850049/1
ttccggaaaagaagactgcaccccgaaaagtttgggtacaacctctatac
+7850049/1
CCCFFFFFHHHHHJJJJJIJJJJJJJIIJJIJIJJJBFIIIJJJJJJJJJ
@7850050/1
ttccggaaaagaagattgcaccccgaaaagtttgggtacaacctctatac
+7850050/1
@@@ADFFFHGGFHIJIJI>HHHIIGGIIHIDD@DCH6BFF=B@FHGJIJE
@7850051/1
ttccggaaaagaagattgcaccccgaaaagtttgggtacaacctctatac
+7850051/1
CCCFFFFFHHHHHIJJJJJJJJJJJJIIJJIIJJJJBGIJJJIJJJJJIJ
@7850053/1
ttccggaaaatgctcgaaaactcaattggcgcacattcagcaggtttttt
+7850053/1
CCCFFDFDFHDDHEHJIIJJ@EGHHHICDGIGGGIIEDGHGGEIBHGIJG
@7851053/1
ttccggttccggtggccaccagatcgttgttaaggaacacgcggtagcgg
+7851053/1
CCCFFFADHHHHHIIJJIIJIDIIIJJIJIIJJJJIJJIJJJJJEHHGFF
@1729786/1
caacagtagttccggctggaatgtttccgcttttgccactttgttccttc
+1729786/1
CCCFFFFFHHHHHIIIIII@FBFFHIGIGEGHIIBDHHGIIIIHIGGHH@
@6302493/1
gtcacattttgtggttctttaacgaaatgtcaagagcataaagtatgtct
+6302493/1
CCCFFFFFHHHFHJHIJJJJJJJJJJJIJIJJIJJIEGIIJJJGHJJIJJ
@6302494/1
gtcacattttgtggttctttaacgaaatgtcaagagcataaagtatgtct
+6302494/1
CCCFFFFFHHHHHJBHHGGIJIJJJJJJIGGGIJJJJIJIJJIDGIIGIJ
@1729979/1
caacagtcaacatttcccacctttttcactcaaccata
+1729979/1
@@<DDDADC<?FFFBBGIBHIGE@FCG>HCAEEGFGHA
@1729980/1
caacagtcaacatttcccacctttttcactcaaccatagctttctcagcg
+1729980/1
@@@DDDDDHFFHHII<FCIIHC>4CHIGGHIIDGGEACG9GDDG@GE<D?
@1729981/1
caacagtcaacatttcccacctttttcactcaaccatagctttctcagcg
+1729981/1
C@@FFFDFHHHHHJJJJJJJJJJJJJIJJJJJJJJJJIIIJJJJJJIIJJ
@1729982/1
caacagtcaacatttcccacctttttcactcaaccatagctttctcagcg
+1729982/1
C@@FFFFFHHHHHIJJJJJJJJJJJJJJJJJJJJJIJIIFIJJJJJJJIJ
@1729983/1
caacagtcaacatttcccacctttttcactcaaccatagctttctcagcg
+1729983/1
CCCFFFDDHHHHHJJJJJIJJJJIJIJJJJJJJJIIIJJJJJJJJJIIJJ
@1729984/1
caacagtcaacatttcccacctttttcactcaaccatagctttctcagcg
+1729984/1
CCCFFFDFHHHHHJIJJJJJJJJJJJJJIJJJJJJJIJIJJJIJJJJJJJ
@6302661/1
gtcaccacctgattggtgatatcagccgctccgggcgttccgttggtctg
+6302661/1
@@@DDDDDHHHFHIEFEHFEGIAEHGHIIIIIIGIGGHGIGIIIIHECEH
@6302662/1
gtcaccacctgattggtgatatcagccgctccgggcgttccgttggtctg
+6302662/1
CCCADFFFHHGHHJJJHIJJJJJJJJIJJJJJJJJIJGIJJIHGIHHHGG
@6302663/1
gtcaccacctgattggtgatatcagccgctccgggcgttccgttggtctg
+6302663/1
CCCFFFFFHHHDHJJJCGIIIJJJIJJJJJJJJIIIJIJJJJHIIHFEHH
@5799343/1
gcttaagtggcttaccttctacttaccacttagcagaacccgataaagcg
+5799343/1
CCCFFFFDHHGHHFIJGIGIIJHJIIJJJJJJJJIJJJJJJJJIJJJIIJ
@5799344/1
gcttaagtggcttaccttctacttaccacttagcagaacccgataaagcg
+5799344/1
CCCFFFFDHHHHHIJJJJIJJIHJJJJIJJJJJIJIIIIJJIJJJJJJJJ
@4277284/1
ctgcagtagaggtaatcacttgataaggttcaaaatagtccagaattcca
+4277284/1
CCCFFFDFHHHHAFHGIGIJJJIIJJJJHHHIJJJJJJJJJJJJIJJJJI
@6826752/1
gtttgaatgatgattatataacgagtagatagctttagaggtaatacact
+6826752/1
@?@FFFFBHFHFFHIDEHGGIEGGGFHGHIBHIJJICCCHICDGGGIEIJ
@7852281/1
ttccgttggtctgattggcttgttcgggagtcactttt
+7852281/1
@@@DDDDDFFFFFEIIEFGII1<A4?CF0C1:9B9BFD
@3787697/1
ctcaagcgctggtaacgctttatcgggttctgctaagtggtaagtagaag
+3787697/1
CCCFFFFFHHHHHIJIIJIJJGJJJIJEHIJIJJIJJFGGFHIHIJJHJJ
@7853124/1
ttcctaatattttttagtgaacctctctaacgtctttatagaatgtcaat
+7853124/1
CCCFFFFFHHGHHJJJJJJJJJJJJJJJJJIJIJJIJJJJJJJJJIJJJI
@7353032/1
tctgatttcaacaccagtgaagaactgtttacctcgcatatcccaaacac
+7353032/1
CCCFFFFFHHHHGHIIJHJJIJIIJJIIIJJJJJJIJJJJIJJJJJJJJJ
@2727548/1
cccttttgagctattgcgatattttttcggaaaaaagtgagtttaggata
+2727548/1
@@@BDDD;=DDBFCG?@A:?EDHHIII@DHCGIIIIG=FFH=FHHGIEEA
@2727549/1
cccttttgagctattgcgatattttttcggaaaaaagtgagtttaggata
+2727549/1
@@@BDDDAFHHBDHHIIIIGGGIIIIIGIGIIHGFH<BFEDCFFFEIHBH
@2727550/1
cccttttgagctattgcgatattttttcggaaaaaagtgagtttaggata
+2727550/1
@@@BFFFDFDHDBBGHIBHHGGIIIIIIGIIIGGGGF=BDGHGHEGICHH
@2727551/1
cccttttgagctattgcgatattttttcggaaaaaagtgagtttaggata
+2727551/1
@@@DDDFDFBDHDIJJJIIJIIIJIJIIIEGGGIJG<BBFGHIGHGIIIJ
@2727552/1
cccttttgagctattgcgatattttttcggaaaaaagtgagtttaggata
+2727552/1
@@@FFFFFHGGHHGJGFIFIIIIIJIIJGIIIIJJII=FGE=FGFGIEIG
@2727553/1
cccttttgagctattgcgatattttttcggaaaaaagtgagtttaggata
+2727553/1
BCCDFFFFHHHHHJJJJJJJIJJJJJJIJJJJJJJJIFHIJGHIHJJJJJ
@2727554/1
cccttttgagctattgcgatattttttcggaaaaaagtgagtttaggata
+2727554/1
CCCFFFFDBFHHFHIGBH<FHGHIJJJIJJJGGGEFBFEGGHGFHIGIJI
@212985/1
aaaccgggaaaagtattatgagaatatgaaatttaaaagaaaatttgaaa
+212985/1
@@@FFFFFHHHHHEEHIGIIIIGHIJJJGHGIGIJGHIIJJIJJIIGIII
@6827697/1
gtttgacatatcagttatgtcatacttatgttaggtgtaccaggtccgtt
+6827697/1
CCCFFFFFHHHHHJIJJJJJJJJJJJJJJJJJJJJHIHIJJJJJIJJIIJ
@3788816/1
ctcaagggcacacggcaacaaaaagtgataatggatacaaatttgactac
+3788816/1
@C@DDDFFHHHHHGIIGHJIGGGII@GGFFHHJGHGIIGHIIJJGEHIGG
@3788817/1
ctcaagggcacacggcaacaaaaagtgataatggatacaaatttgactac
+3788817/1
CCCFFFFFDHHHHIIGGGGHGEHIJIIHIJIJJJIJIIIIGHJIGHIIJJ
@3788818/1
ctcaagggcacacggcaacaaaaagtgataatggatacaaatttgactac
+3788818/1
CCCFFFFFHHHHHJJJIJJJJIJJJCHIIIIGJIJGIIJJJJJJJJGIJJ
@6827770/1
gtttgacattagaagagtaaacgtcagtttgcgtttcaatgcatcgataa
+6827770/1
@@@FFFFFHHHHGJJIJBIJJJIEGIIHHIJIJHHEIGGIIIJIJJIJJI
@6827771/1
gtttgacattagaagagtaaacgtcagtttgcgtttcaatgcatcgataa
+6827771/1
CBCFFFFFHHGHHJIIIEHHJJJHIIIHGJIIJFHGIJJJJJJJJJJJJI
@6827797/1
gtttgacattcgaaaagtaaacgtcagtttgcgtttcaatgcatcgataa
+6827797/1
CCCFFFFFHHHHHJJJJHHJJIJHHIJIJJJJJIIJJJJJJJJJJJJJJJ
@2728006/1
ccctttttgtggagaggtactatgtgtgtttggct
+2728006/1
CCCFFFFFGFHHHIJJIAFHGHIJHIIHHJIJJJJ
@2728007/1
ccctttttgtggagaggtactatgtgtgtttggctagattctgtttgaca
+2728007/1
CCCFFFFFHFHHAFEGI<FHGFHGGIHHIIJIJJJJJIJIJJJJJGGIJE
@2728114/1
ccgaaaaaagtttatttatcatacacaggtaaacagttgtacagtagagg
+2728114/1
CCCFFFFFGHHHHJJJJJJJJJJJJJJJJFHIJJJJJJJIJIJJIIIJJI
@2728115/1
ccgaaaaaagtttatttatcatacacaggtaaacagttgtacagtagagg
+2728115/1
CCCFFFFFHHFHHJJJJIJJJJJJJJJJIHGHJJJJJJJIHJJJGHHIIF
@7855252/1
ttcctccatagttcttacatccttgtttatttccctttttgtggagaggt
+7855252/1
CCCFFFFFHHHHHJJJJJIJJJJJJGHJ<EHIGHJIJIJJBGCG?FBFGB
@7855253/1
ttcctccatagttcttacatccttgtttatttccctttttgtggagaggt
+7855253/1
CCCFFFFFHHHHHJJJJJJJJJJJJIJJJJJJJJJJJJJJJIJJJIHIID
@7855254/1
ttcctccatagttcttacatccttgtttatttccctttttgtggagaggt
+7855254/1
CCCFFFFFHHHHHJJJJJJJJJJJJJJJIJJIJJJJJJJJJIIIHIHIJB
@7855615/1
ttcctcgaaatcaataactcgacaaaaattgttcccttttgagctattgc
+7855615/1
CCCFFFFDHHGHGIJIJGIGGGGIIJJJJIJHGIIJJFIGIIGGHIJIIJ
@7855616/1
ttcctcgaaatcaataatgcaatgtgtttaaatttttgtcgagtcaaaag
+7855616/1
@B@FFFFFHHHHHJJJJJJJJJJJHIIJJJJJJJJJJIHHIFGHIIIHIH
@6305262/1
gtcactttacgcgcgaaaaccattatgttttactaatttttcaataaaat
+6305262/1
CCCFFFFFFHHHGJJHIJJJJGIJJJJIJJJJFIJHIIJJJJJJIJJIJJ
@6305263/1
gtcactttacgcgcgaaaaccattatgttttactaatttttcaataaagt
+6305263/1
?@@FFFFFHHHHHJIIIJJJJJJJGIJHHIIJGCHGIHGIJIJIIIIIJ;
@6305264/1
gtcactttacgcgcgaaaaccattatgttttactaatttttcaataaagt
+6305264/1
CCCFFFFFHHHHHJJJJJJJJJJJJJJJJJJJJJJIJJJJJJJJJJJJJC
@7354734/1
tctgcatgaatgccatctgggcccggggctctgtgatttcttagtgtcaa
+7354734/1
CCCFFFFFHHHHHJJJJJJJJJJJJJJJJJJIIHIHIJJJJJJJHIIIJJ
@6305675/1
gtcacttttcgcgcaaaggtaaaatcgttctagacatactttatgctctt
+6305675/1
@@@DDDDDHHHHFABHI>F9?GHI@CGFHDFFBF>F?DDEGIAG<FFCBF
@6305676/1
gtcacttttcgcgcaaaggtaaaatcgttctagacatactttatgctctt
+6305676/1
CCCAFFFFHHHHHJJJJJJFFHJJJIJHIJJJJJJJJJJJJJJJJJJJJI
@6305677/1
gtcacttttcgcgcaaaggtaaaatcgttctagacatactttatgctctt
+6305677/1
CCCFFFFFHHHGHJHJIIJ<EHIGIDHDFHIIIJIJJGHIJJIIJIJJJJ
@6305678/1
gtcacttttcgcgcaaaggtaaaatcgttctagacatactttatgctctt
+6305678/1
CCCFFFFFHHHHHJJJJJJFHIJJJJJJJJJJJJJJJJJJJJJJJJJJJJ
@6305679/1
gtcacttttcgcgcaaaggtaaaatcgttctagacatactttatgctctt
+6305679/1
CCCFFFFFHHHHHJJJJJJHJJJJJJJIJJJJJJJJJJJJJJJJJJJJJJ
@213688/1
aaacctcatcgaattatcttatatagggatggagtttccgaaggacaatt
+213688/1
CCCFFFFFHHHHHGJHIGIJGIGIGGJJFHIJIJGHJJJIIJJJJJJJIJ
@1207594/1
attacctctaaagctatctactcgttatataatcatcattcaaacattga
+1207594/1
@@@DDAEFHDDFBCHGEGIGCHIIBEHGHIHEGGECHDFGGAEDG>?FHG
@1207595/1
attacctctaaagctatctactcgttatataatcatcattcaaacattga
+1207595/1
CCCFFFFFHHHHHJJJJJJJJIJJJJIJJJJJJJJJJJJJJJJJJJJJJJ
@1207596/1
attacctctaaagctatctactcgttatataatcatcatttaaacattga
+1207596/1
CCCFFFFFHHHHHJJJJJJFIJJJIIIJIIJJIJJJJJJJJJIJJJJJJI
@5803510/1
gcttattgtaatattcctccatagttcttacatccttgtttatttccctt
+5803510/1
CCCFFFFFFHHHHIIJJJJJJJJJJJJJJJJIJJJJJJIJJIJJJHJJJJ
@5803511/1
gcttattgtaatattcctccatagttcttacatccttgtttatttccctt
+5803511/1
CCCFFFFFHFHHHJJJJJJJJJJJIJJJJJJJJJJJJJJJJIJJJIIJJJ
@5803512/1
gcttattgtaatattcctccatagttcttacatccttgtttatttccctt
+5803512/1
CCCFFFFFHHHHHJJJJJJJJJJJIJJJJJJJJJIJJIJJJJJJJJJIJJ
@214322/1
aaaccttgcaaattttcaatcatgaagcaagatcttacctgaacaatttg
+214322/1
CCCFFFFFHHHHHJJJIJJIIIIHJIGIHHJIGIJGGIGHIGJJIJJJIE
@214323/1
aaaccttgcaaattttcaatcatgaagcaagattttacctgaacaatttg
+214323/1
@8:ADDDDHHHHHIIIIIIIIIIIIIIIIIIIIIIIIIIIIIIIIIIIII
@214324/1
aaaccttgcaaattttcaatcatgaagcaagattttacctgaacaatttg
+214324/1
CCCFFFFFHHHHHJJJJJJJJJJJJJJJIIJIJJJJJJJIJIJIIJJJJJ
@5804065/1
gcttcaacgccaaggacttcaactttgttcagttcttgcaggagatcgct
+5804065/1
@CCFFFFF@FHHHIJGIIJJJIHIJJJJJJIIGIJIJIIJIIJJGIJJJI
@5804206/1
gcttcaatgtttgaatgatgattatataacgagtagatagctttagaggt
+5804206/1
CC@FFDBDFFHHFIEAHDICAEHGI@HIEHGEGGI@<FDFGHGGIEDGCH
@3791778/1
ctcaagtttattgatgttttaaaacaatttaagcctcctggagaaaagcc
+3791778/1
CCCFFFFFHHHHHEGIHHJJIJJJJJJJJJJJJJJJJJJJJJIGIJJJJJ
@2730056/1
ccgaaaattaggagtttggaaacaacgtttcatagtaaagtcgccacagt
+2730056/1
CCCFFFFFHHHHHJHIJJJIJJJJJJIFHJJJJIJGIIJJIIJJJJJIIC
@7859195/1
ttcctggtagaacgacgacaacaagctgcaaagactggaaggtggacttc
+7859195/1
CCCFFFFDHHHHHJJJJJJJJJIJJJJJJJJIJJJJIJJGIJ=CHCHIJJ
@6829099/1
gtttgagaattcatttttaacacagttcttactttaacacattgtgttaa
+6829099/1
@??DDD?DDHHFDDGHGHGECBEG>AEBCFHEHIIIIIIGGIGCBFIHFI
@2241868/1
caggagttgctgagccgtcgcggca
+2241868/1
@@@FDDDEFHFHFAEHGGGEG<<F<
@7356335/1
tctgcgcgtattggtaccaacccctttagacttaaagtaattggcatcgg
+7356335/1
C@@FFFFFHHHHHJFHIIIJJJJJJJJIJJJJJJJJI?FHGHGIJJIJJJ
@4771395/1
cttgagaaatttgctgcctcaaaaacgtatgacaaaactatagagaaacc
+4771395/1
CCCFFFFFHHHGHJJJJJJJJJJJJJJHIJJIIJJIJJJJJJJIJJJJJG
@4771396/1
cttgagaaatttgctgcctcaaaaacgtatgacaaaactatagagaaacc
+4771396/1
CCCFFFFFHHHHHJJJIJIJJJJJJJJHIJJJJJJJJJJJJJJJJIJJJJ
@7356670/1
tctgctaaggtcatttctcgtaagtttattattatatctgtctgcattta
+7356670/1
CCCFFFFFHHDFHIIJJJJJGHJJDHIIIJJJJJJIJJJJJIJJJIIJJJ
@4771976/1
cttgagagtagagcaatttggcttcttcccccaaggataacctctctgtc
+4771976/1
@BCDDFFFCFHHHJJJJJJHHIIIIJJJJJJJJJJJJJJJJJJJJJJJJJ
@4771977/1
cttgagagtagagcaatttggcttcttcccccaaggataacctctctgtc
+4771977/1
CCCFFFFFFHHHHIIJIJJFHDHHJJIJGJJJJIJGEHIJJJJJJJIGHH
@7357432/1
tctgcttcgagcaaccagtaccagttgcttccactccggc
+7357432/1
@@@DDDDDFFFA6F@G;B<F@F9CCFFFFF@G9D??G;F?
@5807968/1
gcttcttcccccaaggataacctctctgtcgg
+5807968/1
@@@DDDDDFHDCFIHAADEHE<CGDHFHIGIB
@7861475/1
ttccttcggagttttgcctgttccgtagcagacggccactggcaaagtgg
+7861475/1
CCCFFFFFHFHHHJJGIIJIHIIJJJJJJJJGIGIJJIIIIJIJIIICGI
@5808977/1
gcttgaaagaataaacaagttttcttctccaaaagttctcaagtttattg
+5808977/1
@@BFFFFFHHHHHJJIIIIIIIJJIIJJJJJJJJJEHGJJJGIHIJJJJI
@4773443/1
cttgaggaagtaacggcagcactattgacactaagaaatcacagagcccc
+4773443/1
CCCFFFFFHHDHHIIIGII?D@@EGEFFDDGCHGAFGI<BBD??FB>FHH
@4773444/1
cttgaggaagtaacggcagcactattgacactaagaaatcacagagcccc
+4773444/1
CCCFFFFFHHFHHJJJJJJGEG@FGIEEGGHFHJEEHI@FEHG@DBCHHJ
@5810188/1
gcttgaggaagtaacggcagcactattgacactaagaaatcaca
+5810188/1
@@@FDFFDHFF?AFBFHGGIHECAG>B@G<DFDFG@?BBB@BFD
@5810189/1
gcttgaggaagtaacggcagcactattgacactaagaaatcacagagccc
+5810189/1
@CCFDFFFHHHFHIIIIIIIABBE@BF?<DEHGEH>DHG<B9@8BF3BBC
@1738043/1
caacattgttgcgggacaaaggtgtatcaagaagttaacggacatgc
+1738043/1
CCCFFFFFHGHHHIIFHGGIGJ9CCGHIIIGEEEHIIIIIIJJIJJJ
@6831913/1
gtttgatattgggactgcaagtgcgaatatctgtagtcgaagtgttgttg
+6831913/1
@@CFFDDFHHFHHGGFGIIIIAFGHGJJJJJIJEHGHGJGIJBFDDEBF>
@5313850/1
gaattttttgattcagtgctgattctgcacacattcgatctctgatagta
+5313850/1
C@CFFFFFHHFHHJJICFHGGIIIIJIHIJJJEGHGIGGJIIIGGIGGBF
@5313851/1
gaattttttgattcagtgctgattctgcacacattcgatctctgatagta
+5313851/1
C@CFFFFFHHHGHHIJBHGIJIIJJJJJJJJJFHHIIFGGGHIJGIIJHE
@1738538/1
caacatttcccacctttttcactcaaccatagctttctcagcgtgtttaa
+1738538/1
CCCFFFFFHHHHHJIJJJJJJJJJJJIJJJJJJJJJJJJIJIJGHIJIJI
@699326/1
actttatttaagaacaggggagaaaagtcacgagaatttgaaaagcgagc
+699326/1
CCCFFFFFHHGHHIJJJJJJIJJJJJJEGIJJJJJIJJJJJJJJJJJIJJ
@6833969/1
gtttgatgttgctgttgtggagctgtttgtctgccccaagtgggttgttg
+6833969/1
@@@FFDEFFHDHGGDHECFH?FFEHHJJGGGGIIJIJBDHBGHI?FDDGD
@3273562/1
cgcctaaaggatgataatatccctcaggactgctgaaaaaacttcttcct
+3273562/1
CCCFFFFFHHHGHJJJJJJEJJIIJJJJGIJJJJJJJJJJJJJJJJIIJI
@5814178/1
gcttggtgcagctatccactttgccagtggccgtctgctacggaacaggc
+5814178/1
CCCFFFFFHHHHHIJJJIHJJJJJJJJIIGJJJGIJJJJJJJJIJJJJJI
@7359204/1
tctggagtcacccaacaacaacacttcgactacagatattcgcacttgca
+7359204/1
CCCFFFFEHHHHHJJJJJHIJJIJJJJJJJJJJJJJIJJJJJJJJJJJJI
@699762/1
actttgccagtggccgtctgctacggaacagg
+699762/1
@<@DDDBDFFFDA=D@?ED1C<9<@?8C:?98
@1210638/1
attactcatagtgtcacgggaactcataacaatagattcgattatagagt
+1210638/1
CCCFFFFFHHHFHHIGFHIJGJJJJJJJJJJJJIJJJJJJIIJIJJJJIB
@219200/1
aaacgctcgtggggagcgatgacgaataaagtatgtgttcaccaagagaa
+219200/1
CCCFFFFFHFHHHJHIIJGJJJJJIJJJJJJCEHJGIIJJJJJJJJJJHG
@219245/1
aaacgctgaaaaattccgtcggcaagaagttggccgatttgcagactctc
+219245/1
?@1=DDDDHHHAFGGFHGA::8:DD??DB0??BDFG?@GGBFHA@;CGEG
@219246/1
aaacgctgaaaaattccgtcggcaagaagttggccgatttgcagactctc
+219246/1
CCCFFFFFHHHHHJIJJGIJIJIJJJJJJIIIJJIJGGHGIFJJIJJJJI
@219247/1
aaacgctgaaaaattccgtcggcaagaagttggccgatttgcagactctc
+219247/1
CCCFFFFFHHHHHJJJJJHIJJJJJJJJJIJJJJJJIIJJJJIJJJJJJJ
@5815155/1
gcttgtggtcacttttcgcgcaaaggtaaaatcgttctagacatacttta
+5815155/1
CCCFFEFFHHHHHJJJJJJJJGJJJJCGHIJIGIHIIIJIIJJJJJJJJJ
@5815451/1
gcttgttcgggagtcacttttccgaccaagagatccagcaagttcttggc
+5815451/1
@@@DDDDAFFH@FAFFGIIIIGHIIIIGIGIFFDHHIIIIGHEFIDHGII
@700719/1
agaaaaaaatgtcaaaattttgcaaattatgtggcattttgacatttatg
+700719/1
CCCFFFFFHHGHHIJJJJJJJHIJJJJJJJJIJJJJJJJJJJJJJJJJJJ
@1211863/1
attactttaagtctaaaggggttggtaccaatacgcgcagaagatggaca
+1211863/1
CCCFFFFFHHHHHJJJJJGJJBFHIFHHIJJJIJJJJIIJJIJJJJJIIJ
@4776853/1
cttgataaatggaacgaaattaaacacgctgagaaagctatggttgagtg
+4776853/1
CCCFFFFFHHHHHJJJJJJJJJJJJJJJJJJJJJJJJJIJJJJHHIIJFH
@5817078/1
gctttaccattcgtcttatcgatgcattgaaacgcaaactgacgtttact
+5817078/1
CCCFFFFFHHHHHIJIJIJJJJJJJJJJJJJJJJIIJJJJJJJJGIJJIJ
@6311761/1
gtcagcgtcctccaggagttgctgagccgtcgcggcatcactcccaaata
+6311761/1
CCCFFFFFHHFHHJJJIJFHIJJIIIJJJGHIJJJJJFIGIIHHHEFFFF
@6312412/1
gtcagcttccaatttaatacaagcctctctgatagcagtaagttcatgct
+6312412/1
@@CFFFFFFHDFHIIGIGHCIJGGIIIGGIFHIIIIIJHJJJIIIJJJJI
@6312413/1
gtcagcttccaatttaatacaagcctctctgatagcagtaagttcatgct
+6312413/1
CBCFFFFFHHHHGJJJJJJJJJIJJJJJJJJJJJJJJJHIJJIJJJJJII
@5818035/1
gctttatcgggttctgctaagtggtaagtagaaggtaagccacttaagca
+5818035/1
CCCFFFFFHHHHHHEBDHHII<FHIIIIIIIIIIIGGIIIIIIIEIIIII
@5818036/1
gctttatcgggttctgctaagtggtaagtagaaggtaagccacttaagca
+5818036/1
CCCFFFFFHHHHHIIHGIIJJCHHGIJJIIIJIJIDDGGEGJJIJJJJJJ
@5818038/1
gctttatcgggttctgctaagtggtaagtagagggtaagccacttaagca
+5818038/1
CCCFFFFFHHHHHJIIJJJJJFFGHHIJIIIIJIJFEHIJJJJJIJJJJI
@7360809/1
tctggcaacatcgacagataccacaaatacctaaaccttcccactaaagt
+7360809/1
CCCFFFFFHHGHHJJIJJIJIJJIJJJJJJJIJJJJHIJJJJGJJJJIJG
@7360810/1
tctggcaacatcgacagataccacaaatacctaaaccttcccactaaagt
+7360810/1
CCCFFFFFHHHHHIJGEIIGHJIJJJJIJIIJJJJJJIIJJJJJJJJJJH
@1212273/1
attacttttatgaatcgtgataacatgcataaaatataataaaaatttat
+1212273/1
@@@DDDDDHHHFAAACG<FEFHI>HGI<EHHIIIDHIIEIIGIGIIIIII
@4779395/1
cttgatctggaccggttgcatatttgcaaaagcatggttgacctataatt
+4779395/1
CCCFFFFDHHHHHGGEHEHHIIGIJIJIIGGGIIJJJHIGGGHGIIGIIJ
@7868121/1
ttcgacagtatttacagtcttgtttagttataatttatagttttgagtat
+7868121/1
CCCFFFFFHHHHHIIIIIIIIE<FH?@AH4ACFBGH9CC@?DGH?8B:?D
@6839462/1
gtttgctgttgttgggcacctttttgctgcccttgtgtgggaccagtctg
+6839462/1
CBBFFFFFHHFHHJJJJJJJJJJJJJIJJJJJJIJHIFHIJJJJJJGIJI
@6839463/1
gtttgctgttgttgggcacctttttgctgcccttgtgtgggaccagtctg
+6839463/1
CCCFFFFFHHHHHJJJIJJJJJJJJJJJJJJJJIJGIGIIJJIIJJIHIJ
@2736966/1
ccgaacaagccaatcagaccaacggaacgcccggagcggctgatatcacc
+2736966/1
CCCFFFFFHGHHHJJJJJJJJJJJJJJJJIJJJJIIJJJHFFEDDEEEEE
@2247824/1
caggcagtgttaacgattatacgaaagatctagaaaactacagatatata
+2247824/1
CCCFFFFFHHHHHJJHIJIJJJJJJIJJJJJJJJIJIJIIIJJJJJJJJJ
@5317626/1
gacaaagcacctatcgaatcgaatattagtagcaagatcc
+5317626/1
@@@DDDDDFHFHDHB@FIAEF@GEHEHIIB@GIADAHI<?
@5317627/1
gacaaagcacctatcgaatcgaatattagtagcaagatccgagatgtggt
+5317627/1
CCCFFFFFHHHHHJJJIJJJJIJJJJJIJHGJIJJIJJJJJJIJIJGGID
@1742757/1
caaccagcagtcccacaaagtttcacagttccacaaaacgctgaaaaatt
+1742757/1
@@@DDDD3CFFF?FGGGIIIAEHCHGHGAEHIHIIIGGGHGIGIGIIGGB
@1742758/1
caaccagcagtcccacaaagtttcacagttccacaaaacgctgaaaaatt
+1742758/1
@@@DFDFFHHFDFHEEHGICAHGHIJJIHEHIEIIIJGIIGJFIIJGIJH
@1742759/1
caaccagcagtcccacaaagtttcacagttccacaaaacgctgaaaaatt
+1742759/1
CCCFFFFFHHHHHJJJJJIJFHIJJJJJHJJJJJJJJIJJJJJJIJJJJI
@1742760/1
caaccagcagtcccacaaagtttcacagttccacaaaacgctgaaaaatt
+1742760/1
CCCFFFFFHHHHHJJJJJJJHIJJJJJJIJJJJJJJJJJJJJJJJJJJJI
@7361868/1
tctggcttcaatgtttgaatgatgattatataacgagtagatagctttag
+7361868/1
@@CFFFFFHHHHHBGGEHIJIDEHCIEFGICFHFGHIBEHGA<<DGHIJF
@7361869/1
tctggcttcaatgtttgaatgatgattatataacgagtagatagctttag
+7361869/1
CCCFFDFFDHHDHGHIAEHHHEGGGEFHGEHGIHGGGCFDHIIIIJJJEA
@3798867/1
ctcaattggcgcacattcagcaggttttttaacagtttgaaaaccttgat
+3798867/1
@@@DDBDDDF@D?F:???BECAFH?9EGIGIGIIIBDHBHCFBHCGGIGD
@3798868/1
ctcaattggcgcacattcagcaggttttttaacagtttgaaaaccttgat
+3798868/1
@@@DDDDDHHHHH@@@GBCC<ABF1CGHIIGHDD@9DHD>FHIEH@GEB<
@3798869/1
ctcaattggcgcacattcagcaggttttttaacagtttgaaaaccttgat
+3798869/1
CCCFFFFFHFFFFIIIIGIJIIIJCHHJJJIJIHIHIJIJJJIIJJJJJI
@3798870/1
ctcaattggcgcacattcagcaggttttttaacagtttgaaaaccttgat
+3798870/1
CCCFFFFFHHHGFJIJJJJJIIJJEGIJJJJJJJJHIJJJJJJJJJIJJJ
@7869492/1
ttcgaggaaataatacgaacttcaattacacaaattagtacaactcctcc
+7869492/1
CCCFFFFFHHHHHJJJJGIJJJIJIIJJJIIIJJJJJJHIJJIJJJJJJJ
@5820202/1
gctttcttctcttggtgaacacatactttattcgtcatcgctccccacga
+5820202/1
CC@FFFFFGHHFHIJEGHHFHGJJJJJJJJJJJJGHJJJJJJJJJJJJHE
@5820203/1
gctttcttctcttggtgaacacatactttattcgtcatcgctccccacga
+5820203/1
CCCFFFFFHHGHHIJBHIIGIJJJJJJJJJJJJIHIIJJJJJJJJJJJFF
@5820204/1
gctttcttctcttggtgaacacatactttattcgtcatcgctccccacga
+5820204/1
CCCFFFFFHHGHHJJFGIIJJJJIJJJIJIJJIJIJJJJJJJJJJJJJII
@4780439/1
cttgatggctacagagatagaaatcaaattctgtcggatgagtgatgccg
+4780439/1
@CCFDDFDFGHHFIEHGGE@CHIIHIGIIIHGIIDGHHIGIJGIIIIIIJ
@7870575/1
ttcgatcttccggttccggtggccaccagatcgttgttaaggaacacgcg
+7870575/1
?@@FDDFFHDDHHBGGGIIGEEHHEGFHIGIGGHGGFIHGIGCHIGIIII
@7870576/1
ttcgatcttccggttccggtggccaccagatcgttgttaaggaacacgcg
+7870576/1
BCCFFFFFHHHHHGIJJJJGIJIJJIJJIJIJJGIIJJJIIJJJJJJJJJ
@4291824/1
ctgccgaatgtttggcgtctttcttcgatcttccggttccgg
+4291824/1
CCCFFFDFHGDHHIJGIFDAGH<CG<C:CBDGBF:D6DDH0A
@4291825/1
ctgccgaatgtttggcgtctttcttcgatcttccggttccggtggccacc
+4291825/1
@B@FFFDFHHHHHIJIIEHJJJIJJIJIJJJJJIJIGGIIEIGJGIIIII
@4291826/1
ctgccgaatgtttggcgtctttcttcgatcttccggttccggtggccacc
+4291826/1
CCCFFFDFHHHHHJJIJIIJJJGIJIJHJJJJJIJJGGIJFGJJJIIJIJ
@7871155/1
ttcgattcgataggtgctttgtctggttaactttagtgggaaggtttagg
+7871155/1
@@@FDDFFHHHHAAAEEEHIIGEGIJFEIJIIIJHJHIGEG>FHDGHGGI
@7871156/1
ttcgattcgataggtgctttgtctggttaactttagtgggaaggtttagg
+7871156/1
@@@FDFFFHDFGHIEFGIJJIGGAHHHJJIIIJJHIHHJJIIJJHIHIJJ
@7871157/1
ttcgattcgataggtgctttgtctggttaactttagtgggaaggtttagg
+7871157/1
@CCFFFFFHHHHHJGHGIIJJGHJJJHIJJJJIIIJBGIBEHHIBGGIJJ
@7871158/1
ttcgattcgataggtgctttgtctggttaactttagtgggaaggtttagg
+7871158/1
CCCFFFFFHDFHHJCFHIIJGGGJIIHHHIJJJJGIEEHIJJJJDGHIJI
@5318112/1
gacaaagtgatgggcaatcccattggctggctccaagagatgtgcatgtc
+5318112/1
CCCFFFFDBDHHAGIHIJJJJJIJJJIIJJGIIIEHGCFBGEHGEIIIII
@6316535/1
gtcagttatatattcacctttatatgtcacattttgtggttctttaacga
+6316535/1
@B@FFDDFHHBFDIIIJJIJJJJJJIFIGIJJJJJIIGGGHIIIJGIJGH
@4293409/1
ctgccgttacttcctcaagcgctggtaacgctttatcgggttctgctctg
+4293409/1
CCCFFFFFHHHHHJIJJJIJIJJJJGGIGJIJJJIGIJIGDGHIIJIJJG
@2738236/1
ccgaactatgtgccattcatccatttccaggttctctatggagaaaagct
+2738236/1
@@@FFFFFHHBHHIIJJGDFHJJJJIJIIHIGHIJIJCHIIIJHGGC;GG
@1743974/1
caaccatgatcatgggcgctgacgtcactcatcccagccctgattcgcaa
+1743974/1
@@@DFFFFHHHHGJJGIJGGIIGEHHGIIGGGIGIIGGHIIIIJJIGJGG
@2738696/1
ccgaacttcagaggtttcatcatcagattcatccagagcaaaattcaccc
+2738696/1
CCCFFFFFHHHHHJCGIHIJJJJJJJJJJJJJJJJJJJJIIJIJJJJJJJ
@7364296/1
tctggttaactttagtgggaaggtttaggtatttgtggtatctgtcgatg
+7364296/1
CCCFFEFFHHHHHJJGIJJJJJJFHIJJJFHIJJJIIJFHIJJJJJJJJI
@4785529/1
cttgatttcctttgtgaacttaacacgttggctgtctgttagaggtttcc
+4785529/1
@CCDDFFFGHFHHGAACGHGFGHHGI@AGDH@EHGAF?FHGHHGH<FHDE
@5821853/1
gctttgtctggttaactttagtgggaaggtttaggtatttgtggtatctg
+5821853/1
@@@DB?DDBHD?DHGIIIIAH:AEAFFHIFHHGEE:9CFHIDCGGGGGGG
@5821854/1
gctttgtctggttaactttagtgggaaggtttaggtatttgtggtatctg
+5821854/1
@@@DDADDDBFAFBFEDGI??3AGGCFEI3CF;BG1:CGGBDDF?@FEFA
@5821855/1
gctttgtctggttaactttagtgggaaggtttaggtatttgtggtatctg
+5821855/1
@CCFFFF4CFHDHIHIIG@HGCGGHGGIICDFGII:CGHIIHHIHIIIHI
@5821856/1
gctttgtctggttaactttagtgggaaggtttaggtatttgtggtatctg
+5821856/1
B1:ADDFFHHHHHJJJJJJIJEHHJGIIJHHIGGICGIJJJJJJHIJJJI
@4294952/1
ctgcctgtagtttgatattgggactgcaagtgcgaatatctgtagtcgaa
+4294952/1
@@@7DFFDDHHHBGDGGHIIJJJJIGGGFHEFHGIIJFFHIGIJIHIID;
@6317549/1
gtcagtttgcgtttcaatgcatcgataagacgaatggtaaagctgctaaa
+6317549/1
CBCFFFFFHHHHHJJJJJIJJJJJIJJJJJIIJIJJJGHIIJJJJJJJJJ
@6317550/1
gtcagtttgcgtttcaatgcatcgataagacgaatggtaaagctgctaaa
+6317550/1
CCCFFFFFHGHFHJJJJJJJJJJJJJJJJJJIJJJJJHHIJJJJJIJJJJ
@6317551/1
gtcagtttgcgtttcaatgcatcgataagacgaatggtaaagctgctaaa
+6317551/1
CCCFFFFFHHHFHJJJJJJIJJJJJJJJJIIJJIIJJGEHIJIIJJJJJJ
@5321686/1
gacaacttcatgtacaaatacctcaccttacaaaataaaatacggcaaag
+5321686/1
CCCFFDDFDHHHFHIIJIJIJIIJJJJJJIJJJJJJJJJJIIGEGGIJJI
@5321687/1
gacaacttcatgtacaaatacctcaccttacaaaataaaatacggcaaag
+5321687/1
CCCFFFFFHHHHHIJJJJJJJJJJJJJJJIJJJJJJJJJJJJJIIJJJJJ
@5321688/1
gacaacttcatgtacaaatacctcaccttacaaattgaaatacggcaaag
+5321688/1
CCCFFFFFHHGHHHIGIJIJJJIJJJIJJFJJJJJJJIJJJIJJJJJJIJ
@6319132/1
gtcatacgtttttgaggcagcaaatttctcaagggcacacggcaacaaaa
+6319132/1
BBBFFFFFFHHHGJJJJIJJIJJJJJJJJJJJIJJJGIIIJJJJJJJGGI
@5322078/1
gacaagaattcgacagtatttacagtcttgtttagttataattgatattt
+5322078/1
CCCFFFFFHHHHHIJJIJJJJJJJJHIJJGHIJIJGIIGHGEIHIJJJJJ
@6843970/1
gtttggcgtctttcttcgatcttccggttccggtggccaccagatcgttg
+6843970/1
CCCFFFFFFHGHHIJJJJEIIIJJJJJIIIJIFDHIJJEHIHIIIIIHII
@2739799/1
ccgaagagtatgtctcgaaagacttcgactttttactatttttgtatgca
+2739799/1
CCCFFFFFHHHGHJJJGEHJGCHGHECCGHHIJJBGGADIIJIADFICHI
@4787464/1
cttgcaaattttcaatcatgaagcaagattttacctgaacaatttgaaat
+4787464/1
CCCFFFFFHHHHHIJJJJJJJJJJIIJJIJJJJJJJJJJJIJJJJJIJIJ
@4787465/1
cttgcaaattttcaatcatgaagcaagattttacctgaacaatttgaaat
+4787465/1
CCCFFFFFHHHHHJJJJJJJJJJJJJJJJJJJJJJJJJJJJJJJJJJJJJ
@1218004/1
attaggcactagttattaattataatcatcaatattatctatcgatactg
+1218004/1
?@==ADDDHHHHHIJJJIIJJJJJIJIIIIIGHGIJJJIIIIJJDHEHII
@1218005/1
attaggcactagttattaattataatcatcaatattatctatcgatactg
+1218005/1
CCCFFFFFHHHHHJJJJJJJJJJJJJJIIJJJJBHIJIJJJIJJJJJIII
@1218006/1
attaggcactagttattaattataatcatcaatattatctatcgttactg
+1218006/1
CCCFFFFFHHGHHIJJJJJJJJJJJJJJJJJJJJJJJIJJIJJJ;DHIJI
@5825159/1
gcttttttagcagctttaccattcgtcttatcgatgcattgaaacgcaaa
+5825159/1
@CCFFFFFHHHHHJJJJJJJJJJJJJJJJJJJJJJJJJJIJJJJJJIJJJ
@707249/1
agaaaagtcacgagaatttgaaaagcgagcttcatgatcccctgaaaaat
+707249/1
CCCFFFFDHHHHGJJJJJJJJJJJJJJJJJJJJJJIJIJJJJJJIJHJIJ
@1218281/1
attagggggtgtattctatatttcagttaaatttaagaggcttttaaaat
+1218281/1
BBBFFFFFH@DDFHIJJJJJJIJGGIHHDGEHIJGIIIIHIJJJJIFGII
@7364745/1
tctggttgaacttcgagtaagttgattttggtaggaataaaacttttatc
+7364745/1
CCCFFFFFHHHHHJIGHEGGHEHIJJJJJJGHIJJJJJIJJJJJJJJJJJ
@7873895/1
ttcgcgcaaaggtaaaatcgttctagacatactttatgctcttgacattt
+7873895/1
CCCFFFFFHHHHFGIJJGHHGIJIJIJJIJIJJJJJJJJJJJJJIJJJJJ
@7873926/1
ttcgcgcgtaaagtgaccaaagcaaagacgcaataagtgatacaagaaaa
+7873926/1
CCCFFFFFFFHHHEHIJJJJJJGJJJJJJJIJJJJJJBFHIHJJJJJJJJ
@7873927/1
ttcgcgcgtaaagtgaccaaagcaaagacgcaataagtgatacaagaaaa
+7873927/1
CCCFFFFFHFGGHHGGJIJJJFIJGGIJIJJJIIIIJIIIGGIIIJJJII
@7874114/1
ttcgcgttctctgtccggcgccgatctcgctgttgctttgatcatcgtcg
+7874114/1
CCCFFFFFGGHHGHIIIJGIEHHHIIIJJJIJEHJIHHHHHHFFFFFFDD
@7365171/1
tctggtttctctatagttttgtcatacgtttttgaggcagcaaatttctc
+7365171/1
@@@DDADDFFFFFHGGAFIIAAEHGHII@FHIIGEHIFIICHIIEIIFHF
@4295818/1
ctgccttctacatttgcgagtgacgaagagactctcagcttcaacgccaa
+4295818/1
@@@DDDDDHFFHHIIAEGGG<FED=AGCGDHIGGIIGGGHHIIHI@FGGH
@4295819/1
ctgccttctacatttgcgagtgacgaagagactctcagcttcaacgccaa
+4295819/1
CCCFFFFFBFFBHGGFGHHICGIIGGIGHGIIJJIIIIGIIGIGJ7@FHG
@4295820/1
ctgccttctacatttgcgagtgacgaagagactctcagcttcaacgccaa
+4295820/1
CCCFFFFFHGHHHJJJJJJJCGHIJJJJJJIJJJIJJJJJJJJJJFHIII
@4295821/1
ctgccttctacatttgcgagtgacgaagagactctcagcttcaacgccaa
+4295821/1
CCCFFFFFHHHGHJJIJJGIDHIJJJIJGEIIJJJJIJIJJJJJJ?AFHG
@4295822/1
ctgccttctacatttgcgagtgacgaagagactctcagcttcaacgccaa
+4295822/1
CCCFFFFFHHHHHJJJJJJJCGHIJJJJJJJJJJJJJJJEIIJJJHIIJJ
@4295823/1
ctgccttctacatttgcgagtgacgaagagttggccactaaactgggcag
+4295823/1
CCCFFFFFGHHHHJJIJJJJ@EAGHG@E8DCEICHIIIGJIJJJHFEEIE
@4295824/1
ctgccttctacatttgcgagtgacgaagagttggccactaaactgggcag
+4295824/1
CCCFFFFFHHHHHJJIJIEHCGHIHIJJJJIIJJJJJJIJJJJIGIJJJE
@4295825/1
ctgccttctacatttgcgagtgacgaagagttggccactaaactgggcag
+4295825/1
CCCFFFFFHHHHHJJJGGIIFFGFHJIJGGFIIGIIIIIIJJJJEGEGGG
@4295826/1
ctgccttctacatttgcgagtgacgaagagttggccactaaactgggcag
+4295826/1
CCCFFFFFHHHHHJJJJJIJFGHIJJIJIJJIJJJJIJJJJJJIIHIJID
@232989/1
aaacttttcggggtgcaatcttcttttccggaaaatgctcgaaaactcaa
+232989/1
CCCFFFFFHHHHHAGGIJIJIIJJJJJIJJJJJJJGJJIJJJIJJIIJJJ
@2741096/1
ccgaaggaagccaagggctcggctgctcatcatgccctcgag
+2741096/1
CCCFFFFFHGHHHIIHIJJJAECHIGEFGHGEHHCGI3?;@6
@2741097/1
ccgaaggaagccaagggctcggctgctcatcatgccctcgagtacctcaa
+2741097/1
CCCFFFFDHHHHGJJJIJJJIIGIIIIIGEEGGGGII@FA<F=CHHAHEG
@6844116/1
gtttggctagattctgtttgacattcgaaaagtaaacgtcagtttgcgtt
+6844116/1
C@CFFFFFHGFHHIJIIIJHHIGJJJJJJJJJGIJJJJGIJIGIIIJJHJ
@6844117/1
gtttggctagattctgtttgacattcgaaaagtaaacgtcagtttgcgtt
+6844117/1
CBCFFFFFHHGHHJJIGIIGHIJJJJJJJJJJFHIJJJDGIIGIIJIJFH
@6844118/1
gtttggctagattctgtttgacattcgaaaagtaaacgtcagtttgcgtt
+6844118/1
CCCFFFFFHHHHHIIJGIJIIJJJIJJIIJJIFHIIJIGGIJHIIIIIDG
@6844119/1
gtttggctagattctgtttgacattcgaaaagtaaacgtcagtttgcgtt
+6844119/1
CCCFFFFFHHHHHJJJIJJJJJJJJJJJJJJJHIJJJJFHIJGJJJJIFH
@708562/1
agaaaatatacagactaaagaaacgctcgtggggagcgatgacgaataaa
+708562/1
CCCFFFFFHHHGGJJJJJJJJJJJJJIJJGIIIJIJJJIDHGIJJJJHGH
@708598/1
agaaaatataggtctccatcgcctagtagatatagaagatcccgcagcag
+708598/1
C@CFFFFFFHAH<EHIJJJJIIIJJJHHIGEHGIGIIGIIGHJHGIGFJI
@233557/1
aaacttttttcgggtttggaaaaaatttcaaattgttcaggtaaaatctt
+233557/1
BCCFFFFFHHHHHJFHIGIGIJJJJJJJJJJJJJJIJJJJJIIIJJJJJI
@233558/1
aaacttttttcgggtttggaaaaatttcaaattgttcaggtaaaatcttg
+233558/1
?@@=?:A=DFFF?G?CD@FFF>CFEFF4DC<:DBD?D4?B9?BFII9DF<
@233559/1
aaacttttttcgggtttggaaaaatttcaaattgttcaggtaaaatcttg
+233559/1
CCCFFFFFHHHHHJBGIEHGIJJJJJJJJJJJJIJJJIJIHIIJJJIJJJ
@233560/1
aaacttttttcgggtttggaaaaatttcaaattgttcaggtaaaatcttg
+233560/1
CCCFFFFFHHHHHJHIJJJJJJJJJJJJJJJJJJIJJIJJIJJJJJJJJJ
@7875072/1
ttcgcttgaacacattgggtggccattcctaacacagtatcgccaactct
+7875072/1
CCCFFFFFHHHHHJJJJJIGHIJJJJJJJJJJJIJJJHIJJJIJGIIGJG
@4296478/1
ctgcctttcgtgtggtagtccctcttc
+4296478/1
@@@DDDDDHHHHABG:AB<EHH@FGHD
@4296479/1
ctgcctttcgtgtggtagtccctcttcgtgttccatttcatagaatgg
+4296479/1
CCCFFFFFHHFHFHIBGGEHHIEHIIIIGG?FBG9CGHB?F??DH94D
@4296480/1
ctgcctttcgtgtggtagtccctcttcgtgttccatttcatagaatggtg
+4296480/1
CCCFFFFFHHHGDHIEHIHHIIJIIJJJII@DBHCGIGA<F@DGHBFH?<
@4296481/1
ctgcctttcgtgtggtagtccctcttcgtgttccatttcatagaatggtg
+4296481/1
CCCFFFFFHHHHFHIFHIFHIJIJJJJJGHFHCHIJJIEGIDHHIEEH?B
@7875367/1
ttcgcttttgactcgacaaaaatttaaacacattgcattattgatttcga
+7875367/1
CCCFFFFFHHHHGIGGJJJJJJJJJJJIJJJIIIIIJIIJJJJIJJIJJI
@7875368/1
ttcgcttttgactcgacaaaaatttaaacacattgcattattgatttcga
+7875368/1
CCCFFFFFHHHHHJGGHHIJJJJJJJJJJJJJIJJJJIJJJJJJJJJIHD
@7875369/1
ttcgcttttgactcgacaaaaatttaaacacattgcattattgatttcga
+7875369/1
CCCFFFFFHHHHHJJJJJJJJJJJJJJJJJJJJJJJJJJJJJJJJJJJJJ
@7366214/1
tctgtagttttctagatctttcgtataatcgttaacactgcctgtagttt
+7366214/1
@@@FDDEAFHHDFEGFGGGIIDFFHGIIIIIHIFIIIIIIIIHIGHGGII
@7366392/1
tctgtatattttcttgtatcacttattgcgtctttgctttggtcacttta
+7366392/1
@CCFDEFFHHHHHHIIFHIIBHHIJJJJJJHIIJJGGIJJFIGIIJJJJH
@7876306/1
ttcggagaatcacaaaactcatgatacttttcaaattttcttttaaattt
+7876306/1
CCCFFFFFHHHHHJJJJJJJJJJJJJJIJJJIJJGHIJJJJJJJJJDGIJ
@235280/1
aaagaaacgatatagattggggcgttttgaggagcaaggttgctgcgcaa
+235280/1
CCCFFFFFHHHHHIJIJJJJJJIIHIJJJIJJIJIJJJI@EGGHFED><>
@7367859/1
tctgtcgatgttgccagaacgtaagatatcctaaactcacttttttccga
+7367859/1
@@@DFFDDGDFH>BGIIGGGIFGIGFGGHIHIGHGHIGIJGIIJJJJGGG
@7367939/1
tctgtcggtagatttccgtgaagtggtccgtgccccttgcggttacccct
+7367939/1
BCCFFFFF@FFFHJJJJI@GGIHEHGGGIGGGGIJIIFECGIHIJGJIJ=
@7367940/1
tctgtcggtagatttccgtgaagtggtccgtgccccttgcggttacccct
+7367940/1
CCCFFFFFCFHFHJJIJIGIIJIHIIGIJJHIJIJJIIFGIJIJJJJJJG
@2743305/1
ccgaataccgattctcagccgagctgcccagtttagtggccaactcttcg
+2743305/1
@?=?DDDBFF<HHIGEHEGGIIIB<DFECDGFGB?BGHEDHEHGHGHGC9
@2743306/1
ccgaataccgattctcagccgagctgcccagtttagtggccaactcttcg
+2743306/1
CCCFFFFFHHFHHIJJJJIIJGGJJIJIJIJGHJJIGIJIJJJJJJJJJJ
@2743307/1
ccgaataccgattctcagccgagctgcccagtttagtggccaactcttcg
+2743307/1
CCCFFFFFHHHHHJJJJJJJJJIJJJJJJJJJIIJIHIGIJJJJJJJJJF
@2743308/1
ccgaataccgattctcagccgagctgcccagtttagttgccaactcttcg
+2743308/1
CCCFFFFFHHHHHJJJJGIIIIIIIJIJJJIJIJJJJJJJJJJJJJJJJG
@2744091/1
ccgaatcgttaatgtttgcaatttttctgttacttttgtttccaaagctg
+2744091/1
CCCFFFFFHHHHHIGHIGGIJIJJJJIJGIIGIIJJJIIJJIIGIJJJJJ
@6322972/1
gtcatcgaacgatgtcaccacctgattggtgatatcagccgctccgggcg
+6322972/1
@?@FFFBAHHADFBACEEEHHEFG;FGDB:C9DFHIHEHGEEIIIGBABE
@6322973/1
gtcatcgaacgatgtcaccacctgattggtgatatcagccgctccgggcg
+6322973/1
C@CFFFFFHHHHHJJIJJJJJJIIGHJJIGHIJJJIIGHIJJJJJJIGIH
@1221040/1
attagttgctatccttctctttgacattgcttgtggtcacttttcgcgca
+1221040/1
CCCFFFFFHHHHHJJJJJJJJJJJJJJJJJJJJHJIGHJIJJJJJJJJJI
@7876576/1
ttcggagttttgcctgttccgtagcagacggccactggcaaagtggatag
+7876576/1
CCCFFFFDHHHHHIIHGHGIGHIIJJJJJJJIJIJJIJIIJJG=FHFCHG
@7876577/1
ttcggagttttgcctgttccgtagcagacggccactggcaaagtggatag
+7876577/1
CCCFFFFDHHHHHJJJIJIJIHIJIJJJIJJJJJJJJJJJJIJCFHIIJJ
@7876578/1
ttcggagttttgcctgttccgtagcagacggccactggcaaagtggatag
+7876578/1
CCCFFFFDHHHHHJJJJJIJJIJJJJJIIJJIJJJJJJJJJJJCFHIIJJ
@236158/1
aaagaaagcagcagcatcctgaccgacttcacccggaaatgtggtttaat
+236158/1
CCCFFFFFGHHHHJIJJJJJJJJJJHJJJJJJJJJIHGGFFFFGFHIJJG
@2745387/1
ccgaatgtttggcgtctttcttcgatcttccgg
+2745387/1
@@@DDDDDFFDFDF8@?EH<AE2<:?:?E9D0@
@2745388/1
ccgaatgtttggcgtctttcttcgatcttccggttccggtggccacc
+2745388/1
CCCFFFFFHHHGHIHIGHI@FHDFCFFHIGIAHHGIIGIFGIGHEGH
@3284849/1
cgcgaaatcaacaacttggtccgtcgagccg
+3284849/1
@@<DDDDDHHHAD@FH?EC<CCFHCG<FHB6
@3284850/1
cgcgaaatcaacaacttggtccgtcgagccgacttcaacaacgacga
+3284850/1
@@@FFFFFHHHHHIGGGIIHIIJJJIBHBFHFHIIIIGIIJJ8HH<D
@3284851/1
cgcgaaatcaacaacttggtccgtcgagccgacttcaacaacgacgagta
+3284851/1
@CCFDFFFHHHGHIJJJIIHHIGIJJGIJIJBHGIGIJIJJJJ;BE>AAC
@3284852/1
cgcgaaatcaacaacttggtccgtcgagccgacttcaacaacgacgagta
+3284852/1
C@CFFFFFHHHGDIIBHIIHIIICGHGIIGIDGIGIHEHIIIECHHFCA@
@3285047/1
cgcgaaattggcactggcaagtcaaagaagctagccaagagaatggcg
+3285047/1
???DDDAD<F?3<CHCE=BAEGHC9CE9D9C?FF<FGAF??BG<F9?A
@3285048/1
cgcgaaattggcactggcaagtcaaagaagctagccaagagaatggcggc
+3285048/1
@CCFFFFFHGHFFIIGJJIJGHHGJJEHGIICIIJJJJIJJHIIJJIIJ6
@1750618/1
caaccgtaaaaacatagcgaccaaatcgatatggtgcagatatcgacatg
+1750618/1
CCCFFFFFHHHHHJJJHIIJJJJIJJJJJJJJJJDFGIIJJIJJJJJIJI
@7370266/1
tctgttacttttgtttccaaagctgctaagttctcttgttttttccgtag
+7370266/1
@@@DDDD?FFHH?CFHGDCIIIGIIIIIIHHHGGGGIIFHHIIIGIGHHG
@2257547/1
caggggagaaaagtcacgagaatttgaaaagcgagcttcatgatcccctg
+2257547/1
@@7DDD<DDFHHHAEHHG@GEGHGEHIIEGGEGHIIIEEEGIHIIIIIIF
@2257548/1
caggggagaaaagtcacgagaatttgaaaagcgagcttcatgatctcctg
+2257548/1
CCCFFFFFHHHHHHIJJJJJIJJJJJIIJJJJIJJJJJIIIJIJIJJJJI
@2257609/1
caggggatcatgaagctcgcttttcaaattctcgtgacttttctcccctg
+2257609/1
@C@DFFFAFFHFHIHGGGGIIGIJIGGIIIGGIEFGHIHJJJEHIHIJHG
@2257610/1
caggggatcatgaagctcgcttttcaaattctcgtgacttttctcccctg
+2257610/1
CCCFFFFFHHHHHIJJJJJJJJJJJJJIJJJJJJIJIJIJJJJJJJJJJJ
@4793679/1
cttgcatttcataattaaggtaatccacggcatttctggtcgtgggccac
+4793679/1
=@@DBDEFHHDHHHGIHJJIHHIHGJHGHHGIIIGIEHGCFHGFGHCGIF
@1751833/1
caacctcgagcgagacaacagcagtctgctcctcctcaacaacaacaacc
+1751833/1
CCCFFFFDHHGGHJJJIIIHFGGIDHIGEDHIIJIJIJJJHHGEHHGGIJ
@1751915/1
caacctctatactttgcatcaaataaatgctcccttttcacaatataata
+1751915/1
CCCFFFFFHHHHHJJJJJJJJJJJJJJJIJJJJJJJJJJJIJJJJJJJJJ
@1752210/1
caacctggagcgaaacaacagcagcccgctcctccacaacagcaacctgg
+1752210/1
CCCFFFFFHHHHHJJJJJJJIJJJJJJJJJJJIJJJJJJJJHIJJJJIHH
@712152/1
agaaaattcaagatccagtgtttaaggaactatcagatgttggtccgcca
+712152/1
C@@FFFFFHHHHFIJJDGIGCHHIJGIJIJJJJJJJIJJHHIIIJIJJJJ
@2258553/1
caggggtttcgtacatcactatgacgtcaacatccagccggataagtgcc
+2258553/1
CCCFFFDDHHHHHJJJJJJJJJJJJJIJJJJJJJJJJJJJJIJJJJGHIJ
@1222748/1
attataatcatcaatattatctatcgatactgaatgtaattttttatata
+1222748/1
@@@FFFEFHHHHHGGIGEIGGJBFHHEFGEHIEHGIFGIGIJIEHHIJJJ
@713927/1
agaaaccagaattacaggaaatggataattataggattggatctatgact
+713927/1
@C@FFFFFDHHFGIIGEHE@HGJJIIGGDFIIFGIDGGHFFHIJIGIIIH
@5833551/1
ggaaaagaagattgcaccccgaaaagtttgggtacaacctctatactttg
+5833551/1
@<1DDDDDHHHHHIIIIIIIIIIIIIGHIIIIDGHIIIIIIIIIIIIIII
@2747132/1
ccgaattttgctgtttctggttcgagttccaagagttctctaatgggtga
+2747132/1
@@@DDDDDF8?BCAFH@GAHA@<@?F<EHHBEG@FCFA??DDHGGII?D?
@714571/1
agaaacgctcgtggggagcgatgacgaataaagtatgtgttcaccaagag
+714571/1
?@?DDDDAFDA@FEBA1CAG?DGEFFFEFEFAF=BBFIAFIE@CDE=CAC
@714572/1
agaaacgctcgtggggagcgatgacgaataaagtatgtgttcaccaagag
+714572/1
@C<FFFFFHHHFHJJJIJIJIFIJIJIIIJJIJFFHIEHIJIJJJGIJHH
@714573/1
agaaacgctcgtggggagcgatgacgaataaagtatgtgttcaccaagag
+714573/1
CCCFFFFFHHHFDGGJGGGDDHIIIIHIIIJJJCGIIFHGIIGIJJJIHG
@7372135/1
tcttaaatttaaccgaaatatagaatacaccccttaatcagctacaacag
+7372135/1
@B=DDDFFHHGHHHJJJJJJJJIJJJJJJJJJJJJJJJIJJJJIJGJJII
@1226217/1
attatcaccacaaaaagaatggttaccaccagccttcaccattcccagcg
+1226217/1
CCCFFFFFHHHHHJJJIJJJJJFHIJJJJJJJGIIIJJJIJIJJJJJJJI
@6851892/1
gtttgtctatagttttgtcatacgtttttgaggcagcaaatttctc
+6851892/1
@?@D?BDDFHBFDGHI@EAEE@EDAFGHI:8?GB=;@CDD4DG?<9
@5834693/1
ggaaaagcccagaagaacgttcgactttcacttcattctatcggcctttc
+5834693/1
CCCFFFFFHHHGHJIJJJJGHIICGGIJJFHIIIIIJIIIJJJJJJJIJI
@2261532/1
caggtaccaccaaacgtagacaatattattataaacggatatcagaagcc
+2261532/1
BCCFDFFFHHHHHJJJHJJJJJJJIJJJJIJJJJJJJJJJJJIJJJJHHH
@6852910/1
gtttgtgctgggcaaatcaatcaatttgcctcgaaatctaaggttatatt
+6852910/1
CBCFFFFFHHHHHHHGHHIJJJJJJJJJJJJIJJJJJJJIJJJIHIJIJJ
@6852911/1
gtttgtgctgggcaaatcaatcaatttgcctcgaaatctaaggttatatt
+6852911/1
CCCFFDDEFHFFHHIIJJIJIHGGHGICHGHI@GHIIIJJJIIDFIIGGD
@3290422/1
cgcgcaaaggtaaaatcgttctagacatactttatgctcttgacatttcg
+3290422/1
CCCFFFFFHHFHHJJJJJIJJJJJIJJJJJIJJJIIIJJJJJIJJJJIJJ
@3290423/1
cgcgcaaaggtaaaatcgttctagacatactttatgctcttgacatttcg
+3290423/1
CCCFFFFFHHHHHJJJIJIJJJJIJJJJJJJJJJJJJJJJJJJJJJJJJI
@6328461/1
gtcatttataccgttaaccttataacttcttctagaactgggcaaatttg
+6328461/1
BB@FFFFFHHFHFGIIJJJJJJIJJJJJJJJJJJJJJJIJIJJJJJJJJJ
@2748512/1
ccgacagagaggttatccttgggggaagaagccaaattgctctactctca
+2748512/1
CCCFFFFFGGHHHIIIJJIJJJJJJJJJJJJJJJJIIIIJJJJJJJJJJJ
@2748513/1
ccgacagagaggttatccttgggggaagaagccaaattgctctactctca
+2748513/1
CCCFFFFFHFHGAFHIJJJJJJJJJJJIJJJJIJJJJIIJIJJJJJJJJJ
@2748514/1
ccgacagagaggttatccttgggggaagaagccaaattgctctactctca
+2748514/1
CCCFFFFFHGHHFHIJJJJJJJJJJHIIFIJJJJJJJIIJJJJIJJJJII
@5331446/1
gacagtttggccgttttctaattgaagtggaaatgattgcatctgtgctg
+5331446/1
BB@FFEFFHHGHHCHIJIIGHIIIIJJHIJJJJJJJJJJJJJJJJIIJJJ
@2749221/1
ccgacatcaacagtagttccggctggaatgtttccgcttttgccactttg
+2749221/1
CCCFFFFFHHHHHHIJIJJJJJIIJJAHAGEGIBHDDAGIJ9FGFFCFG@
@716691/1
agaaagctatacagtagtcaaatttgtatccattatcactttttgttgcc
+716691/1
CCCFFFFFHHHHHJHIIGHJJJJJJJHIJJJJJJJJIJJJJJJJJJJJJJ
@7373992/1
tcttaatcggttctgcatgaatgccatct
+7373992/1
??;ADDD?ADAD:<4CE??:CE:C?@9<C
@717015/1
agaaaggggcagacaacttcatgtacaaatacctcaccttacaaaataaa
+717015/1
8;;DDBBBHDFHFIGIIGGHIEG9ACABECH>FCFGDB@GGHIG<DBG<B
@4798511/1
cttgcggttaccccttctgttgggatgggggccg
+4798511/1
@@@DDAD@@FDFDEBHGECBHCHG9EGGIIGHG@
@4798512/1
cttgcggttaccccttctgttgggatgggggccgcccccttcccttggtg
+4798512/1
BBBDDDFDHHHHHJIJJJIHIGJJHIIJJJJJIJIIIHFBDEEECCC>5=
@2262120/1
caggtacttgcgtggacacgcatattacacatccatttatgcaggacttc
+2262120/1
@CCFDEFFHGHHDGHCFGD@C8?FFHADFHECFH<DGIBG@FAEHGGGGG
@2262121/1
caggtacttgcgtggacacgcatattacacatccatttatgcaggacttc
+2262121/1
BB<DDDEFHGHHFIJJJJJJJJJJIJJJJJJIJJJJJJJJJJJJJIJJJJ
@2262122/1
caggtacttgcgtggacacgcatattacacatccatttatgcaggacttc
+2262122/1
BCCFDFFFHHHHDHIHIJIIIIIIJJJJJJJJJJJJJJJJJJJJJJJJJJ
@2262123/1
caggtacttgcgtggacacgcatattacacatccatttatgcaggacttc
+2262123/1
BCCFFEFFHHHHFHJIJJIJJJJJJJJJJJJJJJJJJJJJJJJIJJJJJJ
@4798667/1
cttgcgtacgcatttcttgcagcttgttctctttggcttccagctttcgt
+4798667/1
CCCFFFDFHGFFHJJGIJEHEGHGHCFHEHHHJJGICGIGICHIGHIGH=
@6853961/1
gtttgtgttttcaatgcatcgataagacgaatggtaaagctgctaaaaaa
+6853961/1
BBBFFDFDHHHHGIJJJJJIJIIJJJJJJJJIJIDFHIIIIJIJJJJJJJ
@1229405/1
attatgtcaaattttgacatttatgtaacatgtgtgcctaagtggcttac
+1229405/1
@@@FADDFHHHHGJJIJGHIJJGGGHIJJJJIIIFHGIIJIIEHGIIJII
@4799107/1
cttgcgtggacacgcatattacacatccatttatgcaggacttctatcta
+4799107/1
CCCFFFFFHHHHHIJJJJJJJJJJJJJJJJJJJJIJJJJJJJJJJJJJJI
@2262705/1
caggtatatttatcacatcattcgtcgtgtaccacatctcggatcttgct
+2262705/1
BB@FDDFFHHHHHJJJJJJJJJJJJJJIHEFGIGDDGGGGCGDHGGHEGH
@2262706/1
caggtatatttatcacatcattcgtcgtgtaccacatctcggatcttgct
+2262706/1
BCCFDDFFHHHHHJJJJJJJJJJJJJJIJIIJJJJJJJJJJJJJJJJJJJ
@242906/1
aaagaagctagccaagagaatggcgg
+242906/1
@8=BBD;DDFA<DGH?:ABGAHEHG<
@242907/1
aaagaagctagccaagagaatggcggctc
+242907/1
CCCFFFFFHHHGHIJIGIIJJJJJJJE0?
@242908/1
aaagaagctagccaagagaatggcggctcacaa
+242908/1
CCCFFFFFHHHHHJJJIJIJJJJJJI@?:<B3B
@242909/1
aaagaagctagccaagagaatggcggctcacaagatgtggcaatccttgc
+242909/1
BCCFFFFFHHHHHJIJIJIJIJJIJJ@?@DBBFD@34?BF9;F@FG>G4=
@4799718/1
cttgctactaatattcgattcgataggtgctttgtctggttaactttagt
+4799718/1
CCCFFFFFHHHHHJJJJJJJJJJJJJJFHIJJJJJJJJJHHHJJJJJJJH
@1758466/1
caacgatctggtggccaccggaaccggaagatcgaagaaagacgccaaac
+1758466/1
@@@DDDDDFFHFFIEH>FH@D@GHIGG@EB@?BDGIGBEGCFABGHEHE9
@1758467/1
caacgatctggtggccaccggaaccggaagatcgaagaaagacgccaaac
+1758467/1
@@@DDFDDHHDFAFGGIIGGGIGFHED?FFGIIGIGIBGGIIIIGAHFDD
@1758468/1
caacgatctggtggccaccggaaccggaagatcgaagaaagacgccaaac
+1758468/1
@B@DDDDFHHDFHIJJGJJIJHJJJJIGIJJJJJIIIGIIJJJJIHHGFF
@1758469/1
caacgatctggtggccaccggaaccggaagatcgaagaaagacgccaaac
+1758469/1
C@@FFA?DHDDHFBGBBGHGI6?DHIIDBHEIGHBDCAAGGHEG84=ACB
@1758470/1
caacgatctggtggccaccggaaccggaagatcgaagaaagacgccaaac
+1758470/1
CCCFFFFFHGHHHJJJGJJJJEIHJJJJJIJIIJJJJJIJJJIJIHHHFF
@5332636/1
gacatcgttcgatgacaaagtgatgggcaatcccattggctggctccaag
+5332636/1
CCCFFFFFHHHHHJJJJJJJHHIJJJJJJJJJJJIIJJIJJIJIHIIHID
@5332998/1
gacatgcacatctcttggagccagccaatgggattgcccatcactttgtc
+5332998/1
CCCFFFFFHHHHHJJJJJJJJJJJJJJJJJJJJIJJJJJJJJJJJJJJJJ
@4305493/1
ctgctaaaaaagcaggaaaagcccagaagaacgttcgactttcacttcat
+4305493/1
B=?DFFFFHHHHGJJJJIIJIIJJJJGEIIJIJHIFJIIJIJJIIIIJHI
@7884751/1
ttcgtatttgggagtgatgccgcgacggctcagcaactcctggaggacgc
+7884751/1
@@@FBDDFHHHDFGEHIJJGIGIJGIJHEGHIIIIJJIJGGHHHFFEDDB
@6856133/1
gtttgtttaaagggattggacgcaattaccgtattgccaagtgtaccgca
+6856133/1
@?@DFDFFHHHHHJGHIIJGIIGHGIGIIGGBGIJJIIJII@GBGIIIHI
@4801588/1
cttgctggatctcttggtcggaaaagtgactcccgaacaagccaatc
+4801588/1
CC@AFFFFHHHHHJJJIGHIIIJJGGEGIGGIJIIIJHGIIIJJIIJ
@4801589/1
cttgctggatctcttggtcggaaaagtgactcccgaacaagccaatc
+4801589/1
CCCFFFFFHHHHHJJJJGIIJIIIIHFHJIJJJJIJJJJJJIHHIII
@3292981/1
cgcgcgtaaagtgaccaaagcaaagacgcaataagtgatacaagaaaata
+3292981/1
CC@FFFDDHHHFHIJJIJJJJIJJJJJJJJJJJJJBFHIIIJJJJJJJJJ
@3292982/1
cgcgcgtaaagtgaccaaagcaaagacgcaataagtgatacaagaaaata
+3292982/1
CCCFFFDDHHGDHIJJJIJJIJJJJJJJJJJJJJJBFIIIHIJIJJJJJJ
@3292983/1
cgcgcgtaaagtgaccaaagcaaagacgcaataagtgatacaagaaaata
+3292983/1
CCCFFFDFGHGCFHIJGJJGIJJJJIJJJJJJJIJFHIJJIJJJJJJJJJ
@3292984/1
cgcgcgtaaagtgaccaaagcaaagacgcaataagtgatacaagaaaata
+3292984/1
CCCFFFDFHHHCFGIGGJICGGJJIDGGGIIIIGG?BFDFHIIHIJJJJG
@3292985/1
cgcgcgtaaagtgaccaaagcaaagacgcaataagtgatacaagaaaata
+3292985/1
CCCFFFDFHHHHHJJJIJJIJJJJJJJJJJJJJJJDHIIJJJJJJJJJJJ
@5334904/1
gaccaaagcaaagacgcaataagtgatacaagaaaatatacagactaaag
+5334904/1
CCCFFFFFHHHHHJJIJJJJIIJIJJJIIJIJJJJJJJJIJJJIJIJJJJ
@5334905/1
gaccaaagcaaagacgcaataagtgatacaagaaaatatacagactaaag
+5334905/1
CCCFFFFFHHHHHJJJJJJJJHJFGIIJJJIJJJJJJJJJJJIIJJJJJJ
@5334906/1
gaccaaagcaaagacgcaataagtgatacaagaaaatatacagactaaag
+5334906/1
CCCFFFFFHHHHHJJJJJJJJJJHHIJJJJIJJJJJJJJIJJJJJIIIJJ
@7886352/1
ttcgtcttatcgatgcattgaaacgcaaactgacgtttacttttcgaatg
+7886352/1
CCCFFFFFGHHHHIIIGJCFHIJIIIJIGIJJJJIJJIEIIGHJIGIJJB
@1761284/1
caacgccaaggacttcaacttcgttcagttcttgcaggagatcgcta
+1761284/1
@??DD8:@?;?FBCFD9E>9<C1E;CFGDGIEHIBAF;BB8?B?6DB
@2265724/1
caggtgatcatcaggcagaagctgtagacgatgaagaagatgaaga
+2265724/1
@B?DADEFHHHHHJJJJJJJIJIJJIJJJIJIIJGIIJJJJIJJJJ
@2265785/1
caggtgcaatatttttagattctggaatgtcattagatgctgtgtggaaa
+2265785/1
B@BFDEFFHHHHHJJJJJJJJJJJJJJJJIGIJJJJJJJJJJIIIJJJJJ
@6856571/1
gtttgtttcagaacaaaccgggaaaag
+6856571/1
@?@DBBDD<BCDFBDGIBF6DF8CGIC
@6856572/1
gtttgtttcagaacaaaccgggaaaagtattatgagaatatgaaatttaa
+6856572/1
@@@DDDDDDFFFFFEHIEH@FH:FHIE9CFFFHEGHIICGGEGGIGIIGI
@6856573/1
gtttgtttcagaacaaaccgggaaaagtattatgagaatatgaaatttaa
+6856573/1
C@CFFBDFDFHFHGIJJEIGIJ:GIII?FFIIGIGGIJJJHIIJJIIJIJ
@3812493/1
ctcaccttacaaaataaaatacggcaaagagaagaaaggccgatagaatg
+3812493/1
CCCFFFFFHHGFHGIJJJJIIJIJIJJIJJJIJIJJIIJJJIIIIIGIJD
@3812494/1
ctcaccttacaaaataaaatacggcaaagagaagaaaggccgatagaatg
+3812494/1
CCCFFFFFHHHHHJJJJJJJJJJJIJJIJIJJJJJJIJIIJJIJJIIJJI
@3812495/1
ctcaccttacaaataaaatacggcaaagagaagaaaggccgatagaatga
+3812495/1
CC@FFFFFHHHHHJIJJJJJJJJIJIJFIJJIJJJJJIJJIGIJJJJJII
@2266026/1
caggtggatgggctgctatgtgagttgtctgagtacgatgaccgata
+2266026/1
B@CFDDFDHHHHHIIJIJJJGGHICHIHIJJJJGGGIHGIJJJJGGI
@2266185/1
caggtggtgacatcgttcgatgacaaagtgatgggcaatcccattggctg
+2266185/1
B@CFDDFDHHHHHJJIJJJJJJJJIJJJEGIJJJJJJIJJJJJJJJJJIJ
@7887767/1
ttcgtgtggtagtccctcttcgtgttccatttcatagaatggtggtggcc
+7887767/1
CC@FFFDFHHHHHJJJJJJJJIHJIJIJJJJJJIJIIJJJIJEHJFHJGI
@7887840/1
ttcgtgttccatttcatagaatggtggtggccatctgcgggacatgcaca
+7887840/1
@CBFFFDFHHHHHJJJJIJJJIIJCFIEFHGIIIJJIIIIIAHIIGIGII
@7887841/1
ttcgtgttccatttcatagaatggtggtggccatctgcgggacatgcaca
+7887841/1
CCCFFFDEHHDHHJGGGDBFHFHI?EG?CF?FDEFGEAEGI@AEEGECEC
@1763133/1
caacggaacgcccggagcggctgatatcaccaatcaggtggtgacatcgt
+1763133/1
CCCFFFFFHGHHHIIJIJJJJIJCFHBADDGGH>CD@G7@C5ACD>>B=6
@7888623/1
ttcgttctacatatgaaacatgtcagttatatattcacctttatatatgt
+7888623/1
CCCFFFFFHHHHHJJJJJJJJJJIIJJJJJJJJIJJJJJJJJJJJJJJJI
@4802705/1
cttgcttcatgattgaaaatttgcaaggtttggaggagttgtacta
+4802705/1
@@@BDDDD<=A<?CBHGHB@EH@@CEE=<FHHEEF?GHHGC?9??:
@4802706/1
cttgcttcatgattgaaaatttgcaaggtttggaggagttgtactaattt
+4802706/1
@@?DDFFFHHHF?HEHGGHIDHIGIIHIEHHEGHGGFGGFGGGIIJDFIF
@4802707/1
cttgcttcatgattgaaaatttgcaaggtttggaggagttgtactaattt
+4802707/1
CCCFFFFFHFBDFIBEHIIHIICGHGIIFHHIIGIIBGFFHHIIIIIIII
@4802708/1
cttgcttcatgattgaaaatttgcaaggtttggaggagttgtactaattt
+4802708/1
CCCFFFFFHFHFHHJJJJIIJJIIEGJJEHHJJGGJDHFHFBGHGIIJII
@4802709/1
cttgcttcatgattgaaaatttgcaaggtttggaggagttgtactaattt
+4802709/1
CCCFFFFFHHHFHJJJJJIJIJIJJJJJHHIJJGIIDEFGIJHIJIIJJJ
@5841795/1
ggaaaatgctcgaaaactcaattggcgcacattcagcaggttttttaaca
+5841795/1
CCCFFFFFHHHHHIJJIJJJJGIIJJJJJJIJJJJJJJJJHJIJJJJIII
@5336044/1
gaccaatcgccaccaatgcttggtgcagctatccactttgccagtggcc
+5336044/1
@@@DDDDD:CFFA@EHFGHBHGICFCHEIIIGIEGGHIIIHBFHDGI6?
@5336045/1
gaccaatcgccaccaatgcttggtgcagctatccactttgccagtggccg
+5336045/1
BCCFFFFFCFHGHJIJJJJJGIIFGIHGIJJJJIIGHJIIJJJIHIJJIJ
@5336927/1
gaccacttcacggaaatctaccgacagagaggttatccttgggggaagaa
+5336927/1
C@@DFFFFHHHHHIJJJJJJJJJIJJJJJIIJIJJJJJJJJJJIJIGHHG
@5842898/1
ggaaaattacgggttcattaaatatctttggtctaattgatggcactaat
+5842898/1
B@@FFFFFHHHHHHGIGIJIIIIIJJJJIJJEFHIIJJGIIJJJJJJGJJ
@5843018/1
ggaaaattatgtggtggaaaattattatgcatgcttatgttgttgaaatg
+5843018/1
@C@FFFFFHHHHHJJJJHIJJJJIJJJJJJJJJIJJIJJJJJJJJJJJJI
@6333201/1
gtccaaatcgagggcgccatccacgagccaatcttccgctaccgcgtgtt
+6333201/1
@BBFFFFFHHHHHJJJJJIJJJJJJJJJJJJJJJJJJJJJJJJHHFFC>B
@5337706/1
gaccatatctgcaatttcaatttttccgtccaaaaacaacgctcccatga
+5337706/1
C@@FFFFFHHHHHJJJJJJIJJJJJJJJIGIJJJJJJJIIJJJJJJJGJJ
@2267852/1
caggttgttgttgtgaaggagctggctgctgttgtctcgctccaggttgc
+2267852/1
BBBFDEFFHHHHHHIJJJIGJIJIJJJJJIJIJJIJGGGIIJIJ@GBFGI
@4311083/1
ctgctcatcatgccctcgagtacctcaaaatcatgaccaaaaagtgaaca
+4311083/1
CCCFFFFFHGHHHJJJJJJJHHIIJJJJJJJIIJJIIIIJJJJJDHIJIJ
@1764533/1
caacggtattttgaaacagaaaaaaggtgcaaattaagatatcctc
+1764533/1
CCCFFFADHHHHHGJJJJJJJJJJJIJCGHJJJJJJJJJJIJJJJJ
@2270016/1
cagtaaaaagcaagccaaatctgacgcagccaaggctaccctagaaatcc
+2270016/1
@@CDDFFFHGHHHJIJJJJIJJGIJJIIGIJIJJIIJIJJJJJIJJJJGG
@6860444/1
gttttaacgtaactatattgtggtccgctatttggtacgacgacaa
+6860444/1
C@CFFFFFHHHHHJJJJJJJHIJHJJJJJJJJJJJGHIJJJJJJJJ
@4806472/1
cttggaactcgaaccagaaacagcaaaattcggcaaaccagaaaaattgg
+4806472/1
@CCFFFADADDBFFEA=FHGGHG>FHC;CG>CC<?@FHGHBHFB;C8=@C
@721751/1
agaaatttgctgcctcaaaaacgtatgacaaaactatagagaaaccagaa
+721751/1
C@@FFFFFHHHHFIJIIJIJIIIGHIGGIIJGIJIJJIIJJIJJJJJIII
@4313844/1
ctgctgaaaaaacttcttcctacgggcgtgtag
+4313844/1
CCCFFFFFHHHHHJJJJJJJJJJJJJJJH@88?
@5847798/1
ggaaactagatagaagtcctgcataaatggatgtgtaatatgcgtgtcca
+5847798/1
CCCFFFFFHHHHHJJJIJJJJJJJJJJJJJJJJHIIIJJJJJJJIJJJIJ
@722278/1
agaacaaccattctgtacaattggtgacagaaatatggacatcaagaaat
+722278/1
;;?D7B;DB7?B>FE4CCEHAH><EF4AEF;::?E?<@4CBDGG93<F?4
@7381735/1
tcttcgtgttccatttcatagaatgg
+7381735/1
@@@DDDDDAF<D<<FG::<A<AFCAF
@7381736/1
tcttcgtgttccatttcatagaatggtggtggccatctgcggg
+7381736/1
CCCFFFDDFFAFAGHIB>FDHGHIII?FH?FHCFHGGECC>FH
@7381737/1
tcttcgtgttccatttcatagaatggtggtggccatctgcgggacatgca
+7381737/1
B;?DDFFFHHHHHJJJJJJIIJJJJJHHIEIIIJJJIJJIJJJFGIJJJJ
@7381738/1
tcttcgtgttccatttcatagaatggtggtggccatctgcgggacatgca
+7381738/1
CCCFFFDDFHFHDGIIGGGHGHIGHJAFHCFHGIGGGEEFDHIAE;CAFE
@7381739/1
tcttcgtgttccatttcatagaatggtggtggccatctgcgggacatgca
+7381739/1
CCCFFFDFBFFHDIIJGGHGIIJJJJAFG:@GGHIIHIIGIJJDBHIGDG
@7381740/1
tcttcgtgttccatttcatagaatggtggtggccatctgcgggacatgca
+7381740/1
CCCFFFEFFHDHHHIJIGGIIIJJJJF@H:FHGIIJIIBHIJJ>HGIGII
@7381741/1
tcttcgtgttccatttcatagaatggtggtggccatctgcgggacatgca
+7381741/1
CCCFFFFFHHHHDHJJIGHGHGIJJJCFH@EHGIIIEHGEFHI?ACHJGC
@7383540/1
tcttcttttccggaaaatgctcgaaaactcaattggcgcacattcagcag
+7383540/1
B@BFFFFFHHHHHHIJJJIJGGIJJJJJIIJJJJJJJJJJJJJJJIJJJJ
@1769079/1
caacgtttctatccgtacatttgccatc
+1769079/1
CCCFFDFFHHHHHJJIIJJJJJIJJJJJ
@2757097/1
ccgagagttattggactcacggcgactctgttaaacggcaattgtcaacc
+2757097/1
@@@DFFDBFHHHHJJJJJJJIIIJGIJJIJGIJJJJIIIIJJJJGIHHHF
@3819319/1
ctcacttttttccgaaaaaatatcgcaatagctcaaaagggaacaatttt
+3819319/1
CCCFFFFFHHHHHJIJJJJJIJJIJJJJJJJJJJJJJGIIIIJIJJJJJJ
@2758295/1
ccgagatgtggtacacgacgaatgatgtgataaatatacctgcacacacg
+2758295/1
@@?DDDDFFDHAFGGIGBHGIHHIFGGFHIIIIGIIIJJG>FGIIJIJIF
@2758296/1
ccgagatgtggtacacgacgaatgatgtgataaatatacctgcacacacg
+2758296/1
@C@FBDFDFDHHHIJJIJJJIJJJFCGIGIHGIJGIIJIEHIGJIIJJIG
@2758297/1
ccgagatgtggtacacgacgaatgatgtgataaatatacctgcacacacg
+2758297/1
CCCFBDFFHGGDFHGGIEGFGEHHHGGFGGGIGCGGIIIB>FEDBFHIFG
@2758298/1
ccgagatgtggtacacgacgaatgatgtgataaatatacctgcacacacg
+2758298/1
CCCFFFFFHHGFHIJJIGIGIJJIIIJGHIIJJIJJJJIIIIIJJIJJJJ
@2758299/1
ccgagatgtggtacacgacgaatgatgtgataaatatacctgcacacacg
+2758299/1
CCCFFFFFHHHFHGJJJJJIJJJIJJIIJIIIIIGJIJJJJIIJJJJJJG
@2758300/1
ccgagatgtggtacacgacgaatgatgtgataaatatacctgcacacacg
+2758300/1
CCCFFFFFHHHFHJJJJJJJJJJJJJJIJJJJIJJJJJJJJJJJJIJJJJ
@2758301/1
ccgagatgtggtacacgacgaatgatgtgataaatatacctgcacacacg
+2758301/1
CCCFFFFFHHHHHIJJJJJJJJJJJJJIIIJJJJIJJJJJJJJJJJJJJI
@3819848/1
ctcagaaattcgaataaattcagtctcggtttcagttactcttgatttta
+3819848/1
CCCFFFFFHHHHHJJJJJJJIJJHIIJIIGIJJJIHIIIJJJJGIJJJJI
@725977/1
agaaccgattaagaaaggggcagacaacttcatgtacaaatacctcacct
+725977/1
@@1BDFFDFHHHHIJJJJJJIIIJJJJJJJJJJJIJIJJJJJJJJJJJJJ
@7895336/1
ttctacttaccacttagcagaacccgataaagcgttaccagcgcttgagg
+7895336/1
CCCFFFFFHHHHHJJJJJJJGJJJJJJJJJIJJJIJIJIIIJJJJIJIIG
@252618/1
aaagacgccaaacattcggcaaccaagaacttgctggatctcttggtcgg
+252618/1
@@@FFDDDHHHHFIIEGIIGII@FFEHCGHGIGGHGHCHEHIIIIFGGIB
@252619/1
aaagacgccaaacattcggcagccaagaacttgctggatctcttggtcgg
+252619/1
@@CFFFDFHHHGHIHIGGGIHGDHIIHJGGIJJIIJJEECGGGHGIIJJI
@726600/1
agaacgaattttgtgcatacaaaaatagtaaaaagtcaaagtctttcgag
+726600/1
?@<DD@DDBBFHDAFGIBA<FECGEE@HEFEFHGG<CDHIGDEGIDHG=G
@7384202/1
tcttgacatttcgttaaagaaccacaaaatgtgac
+7384202/1
;;?7D;=DD>?>DE@DEE:A;3:?AEF@BCCED91
@2275279/1
cagtagtcaaatttgtatccattatcactttttgttgccgtgtgcccttg
+2275279/1
CCCDFFFFHHHHHJJHIJJJJJJJJJJJJJJJJJJJJJJJJJJJJJJJJJ
@4812296/1
cttggagccagccaatgggattgcccatcactttgtcatcgaacgatgtc
+4812296/1
CCCFFFFFHHHHHJJJJJJIJJJJJJJJJJJJJJIIJIJJIJJJJJJJIG
@4812297/1
cttggagccagccaatgggattgcccatcactttgtcatcgaacgatgtc
+4812297/1
CCCFFFFFHHHHHJJJJJJJJJJJJJJJJJJJJJJJJJIJJJJJJJJJJI
@2759141/1
ccgagcccttggcttccttcggagttttgcctgttccgtagcagacggcc
+2759141/1
@@CFFFFFHHHHFIJJJIJGHJEHGHIJGHIJEHIJJJGHGHIJJJEGII
@2759142/1
ccgagcccttggcttccttcggagttttgcctgttccgtagcagacggcc
+2759142/1
@CCFFFFFGHHHFGIIIDHHGHAG?FGHCEHIGGHGGGGFGIFIIIIGBG
@2759143/1
ccgagcccttggcttccttcggagttttgcctgttccgtagcagacggcc
+2759143/1
CCCFFFFFHHHHHJJIIHIIGICGFHIJHIJJJIJIJJIJJJJJJIIJGI
@253704/1
aaagacttcgactttttactatttttgtatgcacaaaattcgttctacat
+253704/1
CCCFFFFFHHGGHIJJJIJJJJJJJJJGHIGFIIIJJIJJJIIJJJJJGH
@3300394/1
cgcgtaaagtgaccaaagcaaagacgcaataagtgatacaagaaaatata
+3300394/1
@@@DDDBD?2<D?FFFBEIEFID9?GGFFEG@F:?<?DEFIFIIIIIIII
@3300395/1
cgcgtaaagtgaccaaagcaaagacgcaataagtgatacaagaaaatata
+3300395/1
BCCFFFFFHFHGHJIJIIIJJJJJJJIJJJJJJFHIJIIJJJJJJJJIJJ
@254097/1
aaagagaagaaaggccgatagaatgaagtgaaagtcgaacgttcttctgg
+254097/1
?1?;BDDBFCBCC>BHB:GFGCG>DCFG1?DGB?FFHGG@<?DHEHIFI@
@254127/1
aaagagaaggatagcaactaattttacaagctatactttgcatagaatta
+254127/1
CCCFFFEFHHHHHJJJJJJJJJJJJJJJJJJJJJJJJJJJJIJIJJJJJI
@727567/1
agaactattattcaggggagaaaagtcacgagaatttgaaaagcgagctt
+727567/1
B<?DFFFFHHHHHJJJJJIJJJJJJIJJJJJJJJIJIIIJJJIJIJIJJJ
@5853999/1
ggaaagtgtactataaaatgatgaaaccggagatcgaacagtttagcaat
+5853999/1
CCCFFFDDFHHHHJJJJJJJJJJJJJJJJJJJHGIJJJJIJGHJJIJIJJ
@6339388/1
gtccaatttatgcctaaaaattaatgttaagttgggaggaatcaacagca
+6339388/1
@BCFFFFFHHHGGIIIJJJIIJHIJJJJJHIIIIFJGHHHIJJFIJJJJI
@6339389/1
gtccaatttatgcctaaaaattaatgttaagttgggaggaatcaacagca
+6339389/1
CCCFFFFFHHHHHJJJJJJJJJJJJJJIJJJIIJJJIJJJJJJJJJJJJJ
@728516/1
agaacttgctggatctcttggtcggaaaagtaacgcccgaacaagccaat
+728516/1
@@@DFFFFHHFHDIJJJJJGGIHIJHIJJICGHIGGHIIBGHIIIFIIGG
@6865219/1
gttttactaatttttcaataaagtacactttatttaagaacaaacagggg
+6865219/1
@?@DDADDDHDHHII?CG@CHHCAFH@DHHIEHHIGIGGIIIIIIGDHII
@6865220/1
gttttactaatttttcaataaagtacactttatttaagaacaggggagaa
+6865220/1
=:?DBDDAC?FBFDF:A?FDHIBHGFHGEGHIGEEB<????G??CE:8FH
@6865221/1
gttttactaatttttcaataaagtacactttatttaagaacaggggagaa
+6865221/1
@CCFFFDFHFFHHJIDGHGIIIGIFHGIGIGHJJIJJGIIIIGGHGFHGG
@6865222/1
gttttactaatttttcaataaagtacactttatttaagaacaggggagaa
+6865222/1
@CCFFFFFHHHHHJJJIIIJJJGIHHJJIJJJIJJJIJJJIJJJIJJIGI
@1776073/1
caactcctccaaaccttgcaaattttcaatcatgaagcaagattttacct
+1776073/1
@@CFFFFFHHHHHJJJJJIJJIJJJJJJJJJJJIJJIIJJJJJJJJJJJI
@1777132/1
caactcttcgtcactcgcaaatgtagaaggcagattgttaccctccacgg
+1777132/1
CCCFFFFFHHHHHJJIIJGIIIEIIJJJJJFFHIIJJIJJJJJIJJIJHH
@1777133/1
caactcttcgtcactcgcaaatgtagaaggcagattgttaccctccacgg
+1777133/1
CCCFFFFFHHHHHJJJJJJJJJJJIJJJJJJJJJJJJJJIJJJJJJJJJJ
@2277634/1
cagtcaacatttcccacctttttcactcaaccatagctttctcagcgtgt
+2277634/1
BCCDDFFFGGHHHJJJJJJJJJJJJIJJJJJJJJIJJJJJJJJJJGJGII
@5344508/1
gacgaataaagtatgtgttcaccaagagaagaaagctatacagtagtcaa
+5344508/1
?;;4ADDDFDDFFBB2AFB?HBBHIEG>C?;9EGCFFF?9CGFFGBGFI@
@5344509/1
gacgaataaagtatgtgttcaccaagagaagaaagctatacagtagtcaa
+5344509/1
CCCFFFFFHHHFHIJFGFHHJGJJJJJIJJJJIJIGIJGIJJJGGGIGJG
@5855491/1
ggaaatacgacgcatgggtcgtggcttgcaataa
+5855491/1
?1?BD=BB:;@?D@EEEI9??:DA:BD629B<DD
@4318858/1
ctgctgttgtctcgctcgaggttgttgctgtggcggaacgggctgttgtt
+4318858/1
C@CFFFFFHHHHHIJGJJHIJGHHIJJJFJHIIIJJGHGIIJHEFBDDFC
@5345133/1
gacgaatggtaaagctgctaaaaaagcaggaaaagcccagaagaacgttc
+5345133/1
@@@D?DDFDCDDFGGDEGCHHIIIIEGIIGIGGII@HGGHIGHIIGICFA
@7388295/1
tcttgcttcatgattgaaaatttgcaaggtttggaggagttgtactaatt
+7388295/1
@?@DBBDDDDHDAAFDFHII>F@>HHEHHCFHEI9CF?F9BF?BFGFHII
@7898487/1
ttctattttgagacccttgatttcctttgtgaacttaacacgttggctgt
+7898487/1
CCCFFFFFHHHHHJJJJJJJJJJJJJJJJJJJJIJJJJJJJIIJJJIJIH
@1777885/1
caactgattcggatatttaacgattaccaacaaaaaaagggcactgatga
+1777885/1
CCCFFFFFHHHGHIIIJIJJJJJJJIJJJJJJJIJJJJJIIGIJJIJJGI
@7389391/1
tcttggctagcttctttgacttgccagtgccaatttcgcggaatttcaac
+7389391/1
=?1=BDEFGGHDHEEGIEEHGI<FHHG?FGHIJJIJIIGHIHFIIJIGJE
@1779213/1
caactggtactggttgctcaaagcagattagt
+1779213/1
@@?BBDDAD<AAB:AFGE@<<CCAFAGCH<A1
@2279893/1
cagtctgttgtgtgggaccagtctgttgtgtgggaccagtctgttgtggg
+2279893/1
B<<ADDFDHH?FDFHIGGIIJHHIJHIJIGBDGIIJIIIGHIHHIIFHIJ
@7390138/1
tcttggtgaacacatactttattcgtcatcgctccccacgagcgtttctt
+7390138/1
CCCFFFDFHHHHHJJJJJJJJJJJJHHJJJJJJJJJJIJIJIJJBGIIJJ
@3304193/1
cgcgtgtaaagtgaccaaagcaaagacgcaataagtgatacaagaaaata
+3304193/1
BCCFFFDEHHHFHIIJCIGIJJIJJJJIIJJJIIJ?DGIIIJIJIJJIJJ
@7390723/1
tcttgtatcacttattgcgtctttgctttggtcactttacgcgcgaaaac
+7390723/1
@CCFDEFFB?FFHGIIIIGACGHICCHIIGI=F@FDHIIIIIEGG@EHHE
@1242910/1
attcacctttatatatgtcacattttgtggttctttaacgaaatgtcaag
+1242910/1
CCCFFFFFHHHHHJJJJJJJJJJJJJJIJJJJIJJJJJIJJIJJJIJJJJ
@7900298/1
ttctccaagtttgtgctgggcaaatcaatcaatttgcctcgaaatctaag
+7900298/1
@C@FFFFFHHHHHIIIJJJJJJJJJJJJJJJIIJJJIJJJJGHIJJJIJJ
@2282761/1
cagtgatgtttgtttcagaacaaaccgggaaaagtattatgagaatatga
+2282761/1
@BCDFFFFHHHHHJJJJJJJJJJJJIJJIIJIIIBGIIJJJJJJJIJJJJ
@1781054/1
caactgtttacctgtgtatgataaataaacttttttcgggtttggaaaaa
+1781054/1
CCC?DDDFHHHHHJHIHIJJIJIIJJJJJJJJJJJJJJJJHIIJJJJJJJ
@1781055/1
caactgtttacctgtgtatgataaataaacttttttcgggtttggaaaaa
+1781055/1
CCCFFFFFHHHHGJFHGGJJIJJJJJJJJJJJJJJJJJJIHJJJJJJJJH
@1781056/1
caactgtttacctgtgtatgataaataaacttttttcgggtttggaaaaa
+1781056/1
CCCFFFFFHHHHHJHHHGHIHJJJJJJJIIIJJJJIJJIH?DHGG?FHJJ
@1781057/1
caactgtttacctgtgtatgataaataaacttttttcgggtttggaaaaa
+1781057/1
CCCFFFFFHHHHHJHIIHIJIIJJJJJJJJJJJIJJJIJJGIHJJIIJJJ
@1781235/1
caacttaaactatcctccacctacacaagctcaatacaatccccacattc
+1781235/1
B@BFFFDDFHFHFIIIJIIIJIJGJIGAFDFHIEGIJIGDHEHIEIJCHI
@6345166/1
gtccagttgaggaaagaggtcgtgcgatatttctagagcattcttggcag
+6345166/1
CCCFFFFFHHHHHJJJJJJFHIFHIIJJJJJJJJJJJJJJIJJJJJJJJI
@5347820/1
gacgagtggtaaagctgctaaaaaagcaggaaaagccca
+5347820/1
???B;@2BFADFHFHIBEHIIIIIID@GIBGHIGGGEHG
@1782307/1
caacttcatgtacaaatacctcaccttacaaaataaaatacggcaaagag
+1782307/1
CCCFFFFFHHHHHJIJJJJJJJJJJJJJJJJJJJJIJIJJJJJJJJJJJJ
@5859089/1
ggaaatgttgcttgtatgtttggaatgtataatacgtatatgaaattagg
+5859089/1
@@@DFFFDHFHGHIGGIIIIJIJIIJJJJJJJJJJJJJJJIJHIJIJJJI
@5859090/1
ggaaatgttgcttgtatgtttggaatgtataatacgtatatgaaattagg
+5859090/1
CCCFFFFDHHHGHJHIJJJJJGJJJJJHIJJJJJJJHIIIJJJJJJJJJI
@1245303/1
attcagcaggttttttaacagtttgaaaaccttgataaatggaacgaaat
+1245303/1
@@@?DDDD>F2ADG?HAFHE@FC<??E99CC9CCBFE9?BFGDFGE:G68
@1245381/1
attcagcccccaccaagggaagggggcggcccccatcccaacagaagggg
+1245381/1
@?@DDBBD?DFFFIIFHGIIIEFEGEGHFCBCCCBCCBBCCBBBCCCC@5
@2764507/1
ccgataaagcgttaccagcgcttgaggaagtaacggcagcactattgaca
+2764507/1
CCCFFFFFHHHHHJJJJJJJJIJJJJJJJJHHIJJJJJJGEEGIIIEGIE
@2764508/1
ccgataaagcgttaccagcgcttgaggaagtaacggcagcactattgaca
+2764508/1
CCCFFFFFHHHHHJJJJJJJJJFJJJJJJJHIJJJJIIJIGIGIIIIEII
@7902745/1
ttctctacagtgtggcggaccaaca
+7902745/1
@@@DDDDDHHFHDGIGII18C8::?
@1246486/1
attcagtatcgatagataatattgatgattataattaataactagtgcct
+1246486/1
CCCFFFFFHHHFHJJJJJJJJJJIJJJJJJJJJIJJJIJJJJJJJHIJJJ
@1783794/1
caacttggtaatcttagtgtctttcagtcccgaataccgattctcagccg
+1783794/1
CCCFFFFFFHHHHJJJJIIHJJJJJJJJHJJJJJJIJJJJJJJJJJJJJJ
@4324520/1
ctgctttgagcaaccagtaccagttgcttccactccggctactcttactc
+4324520/1
CCCFFFFFGHHHHJJJJGIIJJIIJJIIJJJIJJIJJDHJJIJIIJGIJJ
@5350470/1
gacgccaaacattcggcagccaagaacttgctggatctcttgg
+5350470/1
CCCFFFFFHHHHHJIIIIIJIIJIJJJJJJJIJJJJJIJJJJI
@5350471/1
gacgccaaacattcggcagccaagaacttgctggatctcttggtcggaaa
+5350471/1
C@CDDFFFHHGDHIGIJJGIHGIJFIJIIGIIIIGIGGJIJIGHIIFIJI
@7904335/1
ttctctttgacattgcttgtggacacttttcgcgcaaaggtaaaatcgtt
+7904335/1
??@DDFFFGBHDHIIIGIGFHIIHIHCHEHGGEGF<GGIIBFHHIIGGHC
@7904336/1
ttctctttgacattgcttgtggtcacttttcgcgcaaaggtaaaatcgtt
+7904336/1
@B@BDFFFHHHHHIJJJJJHIJGIJJJJJIJJJJJIJIJJHHIJJJGJHI
@7904337/1
ttctctttgacattgcttgtggtcacttttcgcgcaaaggtaaaatcgtt
+7904337/1
B@CFFFFFGHHGHJJIGIJFHICFGHJIIIIJJIIJJIIIDFHIJIJIIH
@7904338/1
ttctctttgacattgcttgtggtcacttttcgcgcaaaggtaaaatcgtt
+7904338/1
CCCFFFFFHGHHHJJJJJJIIJEHJIJJJJJJJJIIJJIIFBGIJJJIII
@7904339/1
ttctctttgacattgcttgtggtcacttttcgcgcaaaggtaaaatcgtt
+7904339/1
CCCFFFFFHHHHHJJJJJJHIJHJJJJJJJJJJJJJJJJJFFHJJJIJHI
@7904340/1
ttctctttgacattgcttgtggtcacttttcgcgcaaaggtaaaatcgtt
+7904340/1
CCCFFFFFHHHHHJJJJJJHIJHJJJJJJJJJJJJJJJJJHHHJJJJJHI
@7394795/1
tcttttccggaaaatgctcgaaaactcaattggcgcacattcagcaggtt
+7394795/1
B@@=BDFFHGHHHJJJJJJJJJJIJJJJJJJIJJIJAHIJJIIIJJJICF
@2285317/1
cagtgtttgaggagaagtcttattgacatttttcgcttgaacacattggg
+2285317/1
BBCDDDFFHHHHHIJJJFHIJGGIIJIGHIJJJGGIIJIIGJIJJJJIIJ
@1786139/1
caactttgttcagttcttgcaggagatcgctagcgaacaatccttcgagg
+1786139/1
CCCFFFFFHGHHHGIIJJJJJJJJJJJJJJJJJIJJGIJJIIIJIJJJFI
@2765667/1
ccgatagaatgaagtgaaagtcgaacgttcttctgggcttttcctgcttt
+2765667/1
@@<DFFFFGHGHGGEHIIJJFFEGGHGFGIIIIJJEBFEIDHIIJIJJJJ
@1247448/1
attcataaaagtaatataaccttagatttcgaggcaaattgattgatttg
+1247448/1
CCCFFFFFHHH?FHJJJJJJJJJJJJJJJJIJJJIJJJJJJJJJIJJJJJ
@2286566/1
cagttatatattcacctttatatgtcacattttgtggttctttaacgaaa
+2286566/1
B@CFFFFFHHHHHJJJJJJJJJJJJJJJJJJJJJJJIJJJJJJJJJJJJJ
@3309222/1
cgctacagcttttctccatagagaacctggaaatggatgaatggcacata
+3309222/1
CCCFFFFFGHHHHJIJJJJJJJJJJJJJJJJJJJJJIIGCFGHIIJJJJJ
@1248569/1
attcatgcagaaccgattaagaaaggggcagacaacttcatgtacaaata
+1248569/1
CCCFFFFFHHHHHJJIHIJJIJJIJJIIJJJJJJGJJJJJJJIIIJJIJJ
@1787797/1
caagaaaacaccatatacctgttaatgccataccatgtttaaattac
+1787797/1
CCCFFFFFHHHHHJJJIJJJIJJIJJJJJJJJJJJJJJJJJIJJJJJ
@1788249/1
caagaaaatatacagactaaagaaacgctcgtggggagcgatgacgaata
+1788249/1
B@?BDFDDFHHHHGIIJJGIJGCDHH?AHIDCDGD:?DDFHA;@FHAHHE
@3310755/1
cgctagcgaacaatccttcgaggtaacctacgtggacatcgaagaaaaaa
+3310755/1
BBCDDFFFHHHHHJJJJJJJJJJHGIJJJIIGBGGJJIJJJJJJIJIJJI
@4326252/1
ctgcttttttagcagctttaccattcgtcttatcgatgcattgaaa
+4326252/1
@?@?;DDDFF::A?<?BFH<<F9<FBB?@@E4C???D>@@BF?<FG
@263607/1
aaagcaggtcgcaaaatacccgtagaaacgaatcatctcagcctcgcg
+263607/1
CCCFFFFFCFHHHJJJIJJJJIFHGJJJIJIIJIGGJFIIJJIIJGIG
@1789033/1
caagaaacatgataagatatgctgcaacctctactacagtacgcaagaat
+1789033/1
CCCFFFFFHHHHHJJJJJJJJJJJJJJIJJJJJIJJJJJGIJIJJJJJIJ
@735189/1
agaagatgatggtatataagatgcaggaattggaggaggagggtacgaag
+735189/1
@B@FFDDEAHHH<EEHIIJJIJJIJGGGHHIGICFIAGGFHIG6DFAGGG
@735190/1
agaagatgatggtatataagatgcaggaattggaggaggagggtacgaag
+735190/1
CCCFFFFFHHHHCGIJIJJJJIJJIIJGIIJJJGIJFIJHHII?FHIIJJ
@7908494/1
ttctgcatgaatgccatctgggcccggggctctgtgatttcttagtgtca
+7908494/1
CCCFFFFFHHHHHJJJJJJJJJIJJJJJJIEIGGDHIIIJJJJJIGIGGC
@2287703/1
cagttcaccatcgcttgtcatgtgttgaaattccgcgaaattggcactgg
+2287703/1
@?@BDDDBFH?:AFHEACFAABHHFHEBCFDHACB?C6@?8BGB@CB@FF
@735617/1
agaagatgtagaagttcccaaagccttaggagatgtctttgaatccgtag
+735617/1
CCCFFFFFHHHHHJIJJJJJJJJJJJJIJJJJGIIIIJJJJJJJJJJHII
@6350173/1
gtcccaaaacatgaccatgatgcactcggccggaccgattcagcccccac
+6350173/1
B@CFFFFFHHHHHJJJJJJJJJJJJJJJJJJJIJJJJGHHJJIIJHHHFF
@6350707/1
gtcccacaaagtttcacagttccacaaaacgctgaaaaattccgtcggca
+6350707/1
CCCFFFFFHFHHHJJJJJJJJJJJJJJJJJJJJJJJJJJJJIJJIJJJJJ
@6350722/1
gtcccacacaacagactggtcccacacaagggcagcaaaaaggtgcccaa
+6350722/1
CCCFFFFFHHHHHGGIJJJHHIJJJJJJJJJJIJJJJJJJJIICGHJJJI
@265168/1
aaagcccagaagaacgttcgactttcacttcattctatcggcctttcttc
+265168/1
@CCFFFFFHHHHHJIIHIJJIJJJJJJIJIIIJJJIJIJJJJJIJJJJJJ
@265169/1
aaagcccagaagaacgttcgactttcacttcattctatcggcctttcttc
+265169/1
BCCDFFFFGHHHGIHIEGHIGGIJJJJEHIHHGIJJJIIJGIIJJJIJIJ
@265170/1
aaagcccagaagaacgttcgactttcacttcattctatcggcctttcttc
+265170/1
CCCFFFFFHHHHHJJJJJJJIIJJJJJJJJJJJJJJIJIJJJJJIJIIII
@7397999/1
tgaaaaccttgataaatggaacgaaattgaacacgctgagaaagctatgg
+7397999/1
CCCFFFFFHHHGGJJJJJJJJJJJJJIJJJJJJJIJJJHHIJJJIJJJJJ
@7398003/1
tgaaaaccttgtagtggattcctaatattttttagtgaacctctctaacg
+7398003/1
CC@FFFFFHHGFHJFHIBFIGIGIJGHIIJJJJIIGHIJJIIIGHIGIGG
@7398004/1
tgaaaaccttgtagtggattcctaatattttttagtgaacctctctaacg
+7398004/1
CCCFFFFFFFDFDECFHEGIEHEGIBHEIJJJJGIDFIIIJIJJJIIJGH
@7398005/1
tgaaaaccttgtagtggattcctaatattttttagtgaacctctctaacg
+7398005/1
CCCFFFFFHHGHHJHIJ?GHGGCHIIIJJJJJJIIHGIJJIJJJJIJIGI
@7398006/1
tgaaaaccttgtagtggattcctaatattttttagtgaacctctctaacg
+7398006/1
CCCFFFFFHHHHHJIIJGJJJJJJJJJJJJJJJJJGHJIJJJJJJJJJJI
@6875532/1
gttttcaaactgttaaaaaacctgctgaatgtgcgccaattgagttttcg
+6875532/1
@@@DDDDDCFHGFGIBHHIIIJIJIHICGHIHIHIJJGHIJJGHDGHGIG
@6875533/1
gttttcaaactgttaaaaaacctgctgaatgtgcgccaattgagttttcg
+6875533/1
@@BFFFFFHHHHHIIIJJJJJJIJJJJJJJIGIIGJJJIJJJJJDGIIJJ
@266531/1
aaagcgttaccagcgcttgaggaagtaacggcagcactattgacactaag
+266531/1
CCCFFFDFHHHHHJJJIJJJJJIJJGHIIIJJJJFEIEEGHHEIGHEIIA
@266532/1
aaagcgttaccagcgcttgaggaagtaacggcagcactattgacactaag
+266532/1
CCCFFFFFHHHHHIJJJJIHGIGJJHIJJJIJJI?DFCEGHCCGIC;@E;
@5864349/1
ggaacacgaagagggactaccacacgaaaggcagttcaccatcgcttgtc
+5864349/1
CCCFFFFFDHHHGJIIJIJJJJIIGJJJ>DCHIIIIIJJJJIIGIJJJIG
@5864350/1
ggaacacgaagagggactaccacacgaaaggcagttcaccatcgcttgtc
+5864350/1
CCCFFFFFHHHHHJJIJJJJJJIJJJJJJIIFJJJJJJJIJJJJIIIJII
@1791757/1
caagaaatggcctccatgccgagcaagactcccgtcagcgtcctccagga
+1791757/1
CCCFFFFFHGGHHJJJJIJIJGIJJJJJJJJJJJJJJJJJJJJJJJIJJH
@1791758/1
caagaaatggcctccatgccgagcaagactcccgtcagcgtcctccagga
+1791758/1
CCCFFFFFHHGHHJJJJIJJJIJJJJJJJJJJJIHIIJIIIJJJJJIJJG
@1791759/1
caagaaatggcctccatgccgagcaagactcccgtcagcgtcctccagga
+1791759/1
CCCFFFFFHHHHHJJJJJJJIGIJJJJJJJJJJGHIIIIJJJJJJJJIIG
@1791760/1
caagaaatggcctccatgccgagcaagactcccgtcagcgtcctccagga
+1791760/1
CCCFFFFFHHHHHJJJJJJJJGGIJIJJJJJJJGDHIGEHFIJIJIIIIA
@1791761/1
caagaaatggcctccatgccgagcaagactcccgtcagcgtcctccagga
+1791761/1
CCCFFFFFHHHHHJJJJJJJJGIIJIJJJJJJJIGJGGIIIJIGHJEGH=
@1791762/1
caagaaatggcctccatgccgagcaagactcccgtcagcgtcctccagga
+1791762/1
CCCFFFFFHHHHHJJJJJJJJIJJJJJJJJJJJIIJJJIIIIIGIJJIJ?
@737369/1
agaagctagccaagagaatggcggctcaca
+737369/1
CCCFFFFFGAHHGIIIIIIIIBGG::@B<B
@7399353/1
tgaaaagcgagcttcatgatcccctgaaaaata
+7399353/1
CCCFFFFFHHHHHJJJJJJJJJJJJJJJJJJIJ
@7399354/1
tgaaaagcgagcttcatgatcccctgaagaatatatcttgaagaactatt
+7399354/1
CCCFFFFFGHGHHJJJJJJJJJJJJJJJJJJJJJJJJJJJJIJIIIJJJJ
@7399355/1
tgaaaagcgagcttcatgatcccctgaagaatatatcttgaagaactatt
+7399355/1
CCCFFFFFHHHHHJJJJJJIJJJJJJHJJJJJJJJJJJJJIJJGIJJJJJ
@266859/1
aaagctatggttgagtgaaaaaggtgggaaatgttgactgttgtagctga
+266859/1
CCCFFFFFHHFHHHJCGHJJJJJJFFHIJJJIJJIJJJJJIIJIIJJJJF
@266860/1
aaagctatggttgagtgaaaaaggtgggaaatgttgactgttgtagctga
+266860/1
CCCFFFFFHHHHHGJEFHJJJJJJHFHDIJJIJIJJJJJDHHGDHHJJJH
@5354324/1
gacgtacggttcaagtagctgaagtaaaagtgtgctccattggtttatcc
+5354324/1
BCCFFFFFHHHHHJJIJJJJJJJJIHIJJJHIHIIJJJJJJJJFHIJJJJ
@2289497/1
cagttgtacagtagaggataaaccaatggagcacacttttacttcagcta
+2289497/1
B@CDFFFFHHHHFGGGHGIJJJJJJIJIIIJJJIJJIIGIIJIJJCHII<
@3831320/1
ctcagatcgtgacttcgaaacacttcttcctttcttctgtttcttcatac
+3831320/1
CCCFFFFFHHHHHJJJJJJJJEFHHIHHIIJJJJJJJJIIJJJJJJIIJI
@2289946/1
cagttgtttcggaacataaaagcacggtggcaaccaattatcgtgaggat
+2289946/1
BCCDDFEFHHHGHIJJIJJJJIIJJIIGHJGIJJJJJGGIJJJIJJIJJJ
@4823784/1
cttggcgttgaagctgagagtctcttcgtcactcgcaaatgtagaaggca
+4823784/1
CCCFFFFFHDHHHIGGGIFHEHHIGHIIGIGIGIIIJIJJIHHGIIGFGG
@4823785/1
cttggcgttgaagctgagagtctcttcgtcactcgcaaatgtagaaggca
+4823785/1
CCCFFFFFHFFHFIIGGGGGECFHGIGGGHGIGGGIIIIIIIJJIIGIJG
@4823786/1
cttggcgttgaagctgagagtctcttcgtcactcgcaaatgtagaaggca
+4823786/1
CCCFFFFFHHHHGIIJIJGIFHHHJIJJJJJJIJGJJJJJJJJJJJGIII
@4823787/1
cttggcgttgaagctgagagtctcttcgtcactcgcaaatgtagaaggca
+4823787/1
CCCFFFFFHHHHHJIIJJJJIJJJJJJJIJIIIJJJJIJJJGJJIJJJGG
@4823788/1
cttggcgttgaagctgagagtctcttcgtcactcgcaaatgtagaaggca
+4823788/1
CCCFFFFFHHHHHJJJJJJJIHIJJJJJHIJIJJJJJJJJJJIJJJJGIG
@4823789/1
cttggcgttgaagctgagagtctgcaaatcggccaacttcttgccgacgg
+4823789/1
@CCFFFFFHHHHHJIIJGIJFHHHJIIJIJIIJJJIJJIIIJJJJJJJBE
@4823790/1
cttggcgttgaagctgagagtctgcaaatcggccaacttcttgccgacgg
+4823790/1
CCCFFADDHGFHDGIGGEGGACHIGGIIJ<FHDGGIGGHI@FCCHGFGHF
@4823791/1
cttggcgttgaagctgagagtctgcaaatcggccaacttcttgccgacgg
+4823791/1
CCCFFFFFHGGHHJJJJIJIEHHIJJJJJJJJJJIJJIIGIJIJJIIJJH
@7914814/1
ttctgttcggataagaaggaacaaagtggcaaaagcggaaacattccagc
+7914814/1
@C@FFFFFGHHFHIIEIGIGIJGJIJ@GFHGGIJEGIIHJJIJIIJIIJJ
@4824381/1
cttggctagcttctttgacttgccagtgccaatttcgcggaatttcaaca
+4824381/1
CCCFFFFFHGFHGGIJGGHIIGHIGIF>HHCGIJJJIGIJJIJJJJHIJJ
@3314547/1
cgctccccacgagcgtttctttagtctgtatattttcttgtatcacttat
+3314547/1
C@@FFFFFHHFHHDHCAFGEHGHIGGGIIIJGIJJJJJJEDGHGIJJIJI
@3832103/1
ctcagatgccgacactatgggtcggatcttcagctagatcggataatcct
+3832103/1
@@@DDDDDHHHDHJJGGIJIDHHIIFHIHIGJJGHJDIBHEGBAHHEHEG
@3832104/1
ctcagatgccgacactatgggtcggatcttcagctagatcggataatcct
+3832104/1
CCCFFFFFHHHHHJJJJJJJJGHJJJJJJJJJJJJGJIJJJJIIIJIJIH
@2769802/1
ccgatgatatgatatgtatttattatattgtgaaaagggagcatttattt
+2769802/1
C@@DFFFFHHHHHJJJGHJJJHIJJJJJJJIJJJJJJIJJJJIJJIIJJJ
@7915774/1
ttcttaaataaagtgtattttattgaaaaattagtaaaacataatggttt
+7915774/1
CC@FFFFFHHHHHGHFHHJJJJJJJJJJIJJJIJHIIJJJJIJIJJJFGI
@7916153/1
ttcttaatcggttctgcatgaatgccatctgggcccggggctctgtg
+7916153/1
CCCFFFFFHHHHHJJJJJJJJJHJJJHGIIIJJJJJGBFE<;F9@77
@7916541/1
ttcttacccctagatatgtgaacagaaaaggagttgctctgccaacaagc
+7916541/1
@C1DDFFFHHHGHJGHJIFHIJIJJJIJJJGIIEGIJJIIJJIJIJJJJI
@5356045/1
gacgtttactcttcgaatgtcaaacagaatctagccaaacacacatagta
+5356045/1
CCCFFFFFHHHHHIJIGIICHIJIIJJIJIJGIGIJJJJJJGIJIJJGGG
@1796247/1
caagaactgaacaaagttgaagtccttggcgttgaagctgagagtctgca
+1796247/1
CCCFFFFFHHHHHJJIIIJJJJIJJJIJJJJJJJJIJJIIIJJJHHJJJJ
@1796248/1
caagaactgaacaaagttgaagtccttggcgttgaagctgagagtctgca
+1796248/1
CCCFFFFFHHHHHJJJGHIJJJHHIJJJJJJJJJJJJJIJJJJJGHGIJJ
@1796255/1
caagaactgaacgaagttgaagtccttggcgttgaagctgagagtctgca
+1796255/1
CCCFFFFFHHHHGFGJIIIIJIHGIJJJIIIJJIGJGIIGJJIJHHGJJJ
@6354562/1
gtccgaataacttattgtaacgatggagaattttttgattcagtgctgat
+6354562/1
CCCFFFFFHHHHHIJJJHIJJJHIJJJJIGIJJJJJJIJIJJJIJJJJIJ
@5868551/1
ggaaccggaagatcgaagaaagacgccaaacattcggcagccaagaactt
+5868551/1
@@?DFFFFAHDGHFIJIGEGGIIGEHIHIIJJJGGIGEIBHFHJJIHHHC
@5868552/1
ggaaccggaagatcgaagaaagacgccaaacattcggcagccaagaactt
+5868552/1
CCCFFFFFDHHHGJGIIJGIJIIJJIJJJJJJJIIJGIJJJJIIJIHGHH
@4826076/1
cttggctgccgaatgtttggcgtctttctt
+4826076/1
@@@DDDDDHH><DFDCHI@G9D8C@FH<?D
@4826077/1
cttggctgccgaatgtttggcgtctttcttcgatcttccggttccgg
+4826077/1
=@@==ADDDHF:F@F?EEEFFF@EDGH9CFBF=DDDGAH<A6@FGEB
@1797233/1
caagaacttgctggatctcttggtcggaaaagt
+1797233/1
@@@DDFEFHHFFHIBHGGBIHIG?FDA@FB@E9
@1797234/1
caagaacttgctggatctcttggtcggaaaagtaacgcccgaacaagcca
+1797234/1
CCCFFFFFHGHHGJFIJJJJJJJHIIJJJJJJ?GHIIJJJJJIIJJJJJJ
@1797235/1
caagaacttgctggatctcttggtcggaaaagtaacgcccgaacaagcca
+1797235/1
CCCFFFFFHHGHHIIJJJJJJFJIIJIJJJJICDHHIJJJJIIIJJJIIJ
@1797236/1
caagaacttgctggatctcttggtcggaaaagtg
+1797236/1
=??:DD;DDD<<D>AE?<EEC@3C9@8C;@D>D4
@1797237/1
caagaacttgctggatctcttggtcggaaaagtgacgcccgaacaagcca
+1797237/1
CCCFFFFFHHHHHJJJJJJJJJJHHJJJJIIHDHIJJIJJJIJJJGHGIJ
@1797238/1
caagaacttgctggatctcttggtcggaaaagtgactcccgaacaagcca
+1797238/1
B@BFDFFFHHHHHJIJIGIJJJJHIIJIJJJIDDHHJIJJJIJJJJIIGI
@1797239/1
caagaacttgctggatctcttggtcggaaaagtgactcccgaacaagcca
+1797239/1
CCCFFFFFGHHHHJJJJIJJJJJHGIJJJJIJFGIJJJJJGIHJJJIGGG
@1797240/1
caagaacttgctggatctcttggtcggaaaagtgactcccgaacaagcca
+1797240/1
CCCFFFFFHHHHHIHIJJJJIGIHHIJJJJIIDHIJJJJJJJJJJJIIJJ
@1797241/1
caagaacttgctggatctcttggtcggaaaagtgactcccgaacaagcca
+1797241/1
CCCFFFFFHHHHHJJJJJJIJIJHJIJIJJJJDGHHIJJJJDEHJJJIJJ
@1797242/1
caagaacttgctggatctcttggtcggaaaagtgactcccgaacaagcca
+1797242/1
CCCFFFFFHHHHHJJJJJJJJIIJJJJIJJFJFHIIJJJJJIIJIJJJJJ
@1797243/1
caagaacttgctggatctcttggtcggaaaagtgactcccgaacaagcca
+1797243/1
CCCFFFFFHHHHHJJJJJJJJIJHJJJJJJJJHIJJJJJJJJJJJJJJJJ
@1797244/1
caagaacttgctggatctcttggtcggaaaagtgactcccgaacaagcca
+1797244/1
CCCFFFFFHHHHHJJJJJJJJJJJJJJJJIJJCGIGIIJJJIJJJJIJIG
@1797636/1
caagaagaaagtaaagttacaccagttgaagaaatacaaacaaatgataa
+1797636/1
CCCFFFFFHHHFHIJJIJJJJJJJIIJJJJJJJJIIJJIIJJIIJIJJJJ
@4826905/1
cttggcttccttcggagttttgcctgttccgtagcagacggccactggca
+4826905/1
???DDDDDDDBDBBE:C<FFI89EB@BE@E:CCDDEEDCDD@D6B8BD=;
@4826906/1
cttggcttccttcggagttttgcctgttccgtagcagacggccactggca
+4826906/1
@@<DBDDD?DFH>FG;FDFHHF>@CHE>DGGGCDGFGD9?F6@FHGHEFA
@4826907/1
cttggcttccttcggagttttgcctgttccgtagcagacggccactggca
+4826907/1
@@@DDDDAFF?FDHIEGAFHIEGIIGHIHIIHIIGFGICHIEHGHEHGHE
@4826908/1
cttggcttccttcggagttttgcctgttccgtagcagacggccactggca
+4826908/1
CCCFFFFFDHFHDDH:EAFHIECHDEFGEGGFEGGCCDHGG:F:F=CG@;
@4826909/1
cttggcttccttcggagttttgcctgttccgtagcagacggccactggca
+4826909/1
CCCFFFFFHHFHFII@E<FHIBEHBCEHGIIDGHGGGIIGHGIIIAFHIE
@4826910/1
cttggcttccttcggagttttgcctgttccgtagcagacggccactggca
+4826910/1
CCCFFFFFHHHHGIIFHCGHIFGGIIHIIIIHGGIIAEGGGEGFHIIIIG
@4826911/1
cttggcttccttcggagttttgcctgttccgtagcagacggccactggca
+4826911/1
CCCFFFFFHHHHHIJDH@GHJGGIJIGIIJJGGJJJJIJJJJJJJJFIII
@4826912/1
cttggcttccttcggagttttgcctgttccgtagcagacggccactggca
+4826912/1
CCCFFFFFHHHHHJJFGEGIJHGIJJJJJJJIJJJJJIJJJIJJJJIJII
@7920154/1
ttcttctcttggtgaacacatactttattcgtcatcgctccccacgagcg
+7920154/1
CCCFFFFFHHHHFHJJIIJJJJJJJJJJJJJHIJJJJJJJJJJJJIGIJJ
@1255875/1
attcctccatagttcttacatccttgtttatttccctttttgtggagagg
+1255875/1
CCCFFFFFHHHHFHIJJJJJJJJJJJJJJIJJJJJJJJJJJJJJIJJJJJ
@3834738/1
ctcagcaactcctggaggacgctgacgggag
+3834738/1
CCCFFFFFHHHHHIJIIJIJIIBHJHIJI6D
@3834739/1
ctcagcaactcctggaggacgctgacgggagtcttgctcggcatggaggc
+3834739/1
CCCFFFFFHHHHHJJJJJJJIJIJJJJJJ6@?DDG@@>DAHEAGGI=CE5
@1255934/1
attcctcgaaatcaataactcgacaaaaattgttcccttttgagctattg
+1255934/1
CCCFFFFFHHHHHHIJJJJJJJJJJJJJJJJJJJJJJJJJJJGIJJJJJJ
@741537/1
agaagttggccgatttgcagactctcagcttcaacgccaaggacttcaac
+741537/1
CCCFFFFFHHHHGJJJIJJJIJIJJJJJJIJJJJJFHIIJJJJJJJJJJJ
@5870367/1
ggaacgtttaaatttctgtcatgagaatctcttggattcaatgggaaaag
+5870367/1
CCCFFFFFHFHHGJJEHBEHHIIJIIJJJIIGIIJGHIGGIIIIIEHIJC
@6356990/1
gtccgccacactgtagagaattcacttatgaatgtggcataggttctgtc
+6356990/1
:11=DDFFHHHHHGHIIGIJJJJJJJJJJJJJJJHIHGJJJIJGGIJJII
@2293283/1
cataaaagtaatataaccttagatttcgaggcaaattgattgatttgccc
+2293283/1
?1?DDFDF?DDHHIIIIIIIFHFHGIHIIEGHII@FHGGHGEEHGHIDHB
@4333852/1
ctggaagagggtgtagatgtacccaaatgcagcctagttataaaatatga
+4333852/1
CCCFFFFFHHHDFFHIJJJIJJJJJJJJJJJJJJJJJJJJJJJIJJJJJJ
@3836646/1
ctcagcctcgcgctaggtaaattaaacacggcttatcactatgatgttga
+3836646/1
CCCFFFFFHHHHDBEGH1:EHAGFHIGIDGIGIIDGEHIIGFHCDGGHD=
@2772061/1
ccgattcagcccccaccaagggaagggggcggcccccatcccaacagaag
+2772061/1
CCCFFFFFHHHHHJIJJJIHIJIJJJIJIJJFBDDDDBCDDDDDDDBCDC
@2772393/1
ccgattctcagccgagctgcccagtttagtggccaactcttcgtcactcg
+2772393/1
CCCFDFFFHHDHHJJJIIJIJJIIGIJJGFFHIIIIJJJJGIIBGHGGII
@2772394/1
ccgattctcagccgagctgcccagtttagtggccaactcttcgtcactcg
+2772394/1
CCCFFFFFHHHHHJJJJJJJJJFHHIJJJIJJIJIIJJJJJJJIJJJIJC
@2772439/1
ccgattctgccagttggtattcatcctcctggagtaatatcaaaacttca
+2772439/1
CCCFFFFFHHHHHHIJJEHIJJJIJJJJJJJJJIHHIJJJJIJJJJJJIJ
@5871614/1
ggaactgtgaaactttgtgggactgctggttgcccaacttggtaatctta
+5871614/1
@@@FFFFFHHHHGIGIJHEHJHGGHIIJGFAHHGHHIGCFEIBGGIEGCI
@5871615/1
ggaactgtgaaactttgtgggactgctggttgcccaacttggtaatctta
+5871615/1
C@@FFFFAFHHHDHIICHGDGIGIGDGGIHECGHIJJJIJCE?BFIGGII
@2772580/1
ccgattgataaaatccgtgatacatttccatgccttctcctaagtcgata
+2772580/1
@@<DBDFFHHHBCGGGECFG:FHHIIGEHHGIIHHGGIIIIGIGDGGHHI
@5359255/1
gactgaaatgacactaagattaccaagttgggcaaccagcagtcccacaa
+5359255/1
CCCFFFFFHHHHHJJJJJJJJJJJJIJIJJJJJJJJJJJJIJHHJJJJJJ
@743487/1
agaatatatgtggcaacaaccatctccagatccattattactacccctgt
+743487/1
CCCFFFFFHHHHHJJJJJJJJJJJJJJJJJJJJJJJJJJJJJJJIJJJIH
@3318406/1
cgctgacgtcactcatcccagccctgattcgcaacatataccgagtgtgg
+3318406/1
CCCFFFFFHHHHGIGIJJJGGIJIIIIJIIIIIJJGIJIJJJJII;CCFI
@3318593/1
cgctgagaaagctatggttgagtgaaaaaggtgggaaatgttgactgttg
+3318593/1
CCCFFDFDHHHHHIJJJEIGFG<CFIJJJIJ9EFHCGIEGFGCFHIICHG
@3318594/1
cgctgagaaagctatggttgagtgaaaaaggtgggaaatgttgactgttg
+3318594/1
CCCFFFFFHHFHHGIJJHIJGIHFHIJJIJI?FHIGIGDIGHIJJJJHHH
@4334434/1
ctggaagccacttttaaatgttgatgttgctcataaaccgtttcctaaag
+4334434/1
@CCFFFFFGFHHHIIJJJIIHGIJGGHGGGHIJJJJIHFHHIGHGGIJJA
@6881259/1
gttttcgcgcgtaaagtgaccaaagcaaagacgcaataagtgataca
+6881259/1
@@@DDDDDHHD@@GHG:CC?FGGHCHCEGIFGHIIIIIGICGIIGII
@6881260/1
gttttcgcgcgtaaagtgaccaaagcaaagacgcaataagtgataca
+6881260/1
@@@DDFFFHHHHHJJI?FGIJJIJIJJJJIIIIJJJJIIIGGIJJJI
@6881261/1
gttttcgcgcgtaaagtgaccaaagcaaagacgcaataagtgataca
+6881261/1
BB@FFFFFHGHDHIJJ?FHIJGIIIJJJIEGJJJJJIIIIFHIIIJJ
@6881262/1
gttttcgcgcgtaaagtgaccaaagcaaagacgcaataagtgataca
+6881262/1
CCCFFFFFHGHHHJJJFHIJGGGHJIJJJIIJJIJJJIJJHHIJJJI
@2773831/1
ccgatttgcagactctcagcttcaacgccaaggacttcaactttgttcag
+2773831/1
CCCFFFFFHHGHHGJJJJIJIIJIJJEFHGIJIGIJGIJIJJJJJHIJJI
@2773832/1
ccgatttgcagactctcagcttcaacgccaaggacttcaactttgttcag
+2773832/1
CCCFFFFFHHHHHJJJJJJJJJJJJJGHIJJJJJJJJJJIJJJJJJJJJI
@744633/1
agaatatttgaaaatttctaatattgcgatatttttttatcgatctggct
+744633/1
@@@FFDEFHDFHHIIGIIJIJIEHIJIJJIJJJJIJJGHHGGIGIIIFIJ
@745299/1
agaatctagccaaacacacatagtacctctccacaaaaagggaaataaac
+745299/1
CCCFFFFFHHHHHJJJJIJJJJJIIJJJJJJJJJJJJJJJIJJJJJJJJJ
@2295595/1
cataaagtatgtctagaacgattttacctttgcgcgaaaagtgaccacaa
+2295595/1
BB:BDFFDHHHHHJJJJJJJIJJJJJJJJJJJJJIJJJJIJHHJJJJJJJ
@2295596/1
cataaagtatgtctagaacgattttacctttgcgcgaaaagtgaccacaa
+2295596/1
CCCFFFFFHHHHHJJJJJJJHJJJJJJJJJJJJJJJJJJGIHHJJJJJJI
@1260167/1
attcgatctctgatagtagatggtaactgttcaaattcctcttcctcacg
+1260167/1
@BBDFFFFHHHHHJJJHIJJJJJHJIJJJJJJIJIJJJJJJJJJJJJJJI
@3837243/1
ctcagcgtgtttaatttcgttccatttatcaaggttttcaaactgttaaa
+3837243/1
CCCFFFFDHDFHBGAHIDEBFDHDHIICFE@GCH?DGGHIIIIIHIIGHH
@1801174/1
caagaagttaacggacatgcagacttcgacgatgatcaaagcaacagcga
+1801174/1
CCCFFFFDFHHHHJIJJJJJJJIJIJJJJIJIIJJIJJJJJJJJJJJJII
@1801730/1
caagaagttggccgatttgcagactctcagcttcaacgccaaggacttca
+1801730/1
B@@FFFFDHFHHHJGGJIJIJJJJJJJJIJJJJJJJJ?DAHIJIIIFGII
@1801731/1
caagaagttggccgatttgcagactctcagcttcaacgccaaggacttca
+1801731/1
CCCFFFFFHHHHHJIJJJIJJJJIJJJIJJJJJJJJJAHGIJJJJJIJJJ
@5360684/1
gactgtgtatcgatagctgttcactttttggtcatgattttgaggtactc
+5360684/1
CCCFFFFFHHHHFHHIJJIHIIIJIJJJJJGDHIIJIJJJJGGIIBGHII
@1802066/1
caagaataagattatggaaggaataacacgggctaattttaacaaccatc
+1802066/1
CCCFFFFFHHHHHJJJJJJJJGIGIJGGHJJIIIJJJJJJIJJJJGHIJJ
@7924107/1
ttctttagtctgtatattttcttgtatcacttattgcgtctttgctttgg
+7924107/1
CCCFFFDDFHGHHIIIGIJJIGIGHIJJJIJJGJJJJJGEGJJIJJJJIH
@3838610/1
ctcagcttcaacgccaaggacttcaacttcgttcagttcttgcagg
+3838610/1
CCCFDFFFHHHD1CGFGEDGHGIIGEHIIIIDGHIBHIIIIIHIDB
@3838611/1
ctcagcttcaacgccaaggacttcaacttcgttcagttcttgcagg
+3838611/1
CCCFFFDDHGHG@FHAGGHEGEHIIIIIIII;DHAHFGGIGIGIGI
@3838612/1
ctcagcttcaacgccaaggacttcaactttgttcagttcttgcagg
+3838612/1
@CCFFFFDDFHF?DHIJFGHDIIIJJJJIGGIJEGHEFHJJFHJFF
@3838613/1
ctcagcttcaacgccaaggacttcaactttgttcagttcttgcagg
+3838613/1
CCCFFEFFHHHHDGHIJIIIJJIJJJJJJJJJIJJJGIJJJJJJIH
@3838614/1
ctcagcttcaacgccaaggacttcaactttgttcagttcttgcagg
+3838614/1
CCCFFFFFHHHH@FHJJJJGIIJJJJJJJJIJJJJJJJJJJIIIJD
@3838615/1
ctcagcttcaacgccaaggacttcaactttgttcagttcttgcagg
+3838615/1
CCCFFFFFHHHHDFIJJIJJJIJJJJJJJJIJJJJJHIIIJIJJJH
@3838616/1
ctcagcttcaacgccaaggacttcaactttgttcagttcttgcagg
+3838616/1
CCCFFFFFHHHHFIJJJIIIIJJJJJJJIJJJJJJJIJJJJIJJIJ
@4831758/1
cttgggggaagaagccaaattgctctactctcaagaaatggcctccatgc
+4831758/1
CCCFFFFFHHHHHJJJIGGHJHIJJJGIIJJJJIJIIIJJJJJGIJJIJJ
@4831759/1
cttgggggaagaagccaaattgctctactctcaagaaatggcctccatgc
+4831759/1
CCCFFFFFHHHHHJJJJJJJJJIJJJIJJJJJJJJJJJIJJIJIJJIJJJ
@4831760/1
cttgggggaagaagccaaattgctctactctcaagaaatggcctccatgc
+4831760/1
CCCFFFFFHHHHHJJJJJJJJJJJJJJIJJJJJJJJJJJJIIJJJJJJJJ
@4831761/1
cttgggggaagaagccaaattgctctactctcaagaaatggcctccatgc
+4831761/1
CCCFFFFFHHHHHJJJJJJJJJJJJJJJJJJJJJJJJJJJJJJJJJJJJJ
@4831762/1
cttgggggaagaagccaaattggtaggtctctactctcaagaaatggcct
+4831762/1
CCCFFFFFGHHGHJJJJJJIJIJFHIJBFGGIJJIJJJJJJJJJJJJHGG
@6360019/1
gtccgtgccccttgcggttaccccttctgttgggatgggggccg
+6360019/1
CCCFFFFFHHHHHJIJJGIJJJJJJJIJIIJJJJGIJJIIJIJE
@6360020/1
gtccgtgccccttgcggttaccccttctgttgggatgggggccgccccc
+6360020/1
CCCFFFFFHHHHHIJJIIJJJJJJJJJJJIIIJJEGHIJJJIIG4?CDB
@1260894/1
attcgattcgataggtgctttgtctggttaactttagtgggaaggtttag
+1260894/1
@CBFFFFFHHHHHJJEFHJJJJIJJJJHIJJIJJJJJGHGJJIIIFHIJJ
@1260895/1
attcgattcgataggtgctttgtctggttaactttagtgggaaggtttag
+1260895/1
CCCFFFFFHHHHHJIFHHJJJGHJJJIGIGIIJJJJIHGIJJJJJGHIJJ
@1260896/1
attcgattcgataggtgctttgtctggttaactttagtgggaaggtttag
+1260896/1
CCCFFFFFHHHHHJJEHIJJJJHIJJJIJJJJJJJIJGIIJJJJJFIHIJ
@1260897/1
attcgattcgataggtgctttgtctggttaactttagtgggaaggtttag
+1260897/1
CCCFFFFFHHHHHJJFHIJJJJIIIJJIIJJJJJJJJHHJJJJIJFHHIJ
@746546/1
agaatgtcaatgttattctaaaaagaagactgctaaacgttaaattttaa
+746546/1
CCCFFFFFHHHGGJJJJJJJJJJJJJJJIIIIJIJJJJJHIIJJJJJJJJ
@746547/1
agaatgtcaatgttattctaaaaagaagactgctaaacgttaaattttaa
+746547/1
CCCFFFFFHHHHHJIJJJJJIHIIJGIHJJIJIJIJJIIHJGGHJIJJIJ
@746548/1
agaatgtcaatgttattctaaaaagaagactgctaaacgttaaattttaa
+746548/1
CCCFFFFFHHHHHJJJJJJJJJJJJJJJJJJJJJJJJJJJJJJJJIJJJJ
@1261462/1
attcgcatctttaaaggttttcacggccgg
+1261462/1
@C@FFFDFHDHHDGGGGAFEFBHHIIIGIF
@1261463/1
attcgcatctttaaaggttttcacggccgg
+1261463/1
CCCFFFFFHGHHHJJJJFHIJIJJIIIJJI
@2297456/1
cataaatgccgtcctcttctagcagctttaatgcattgtatgcagcatca
+2297456/1
CCCFFFFFHHHFHJJJJJIIIJJJJJJJJJJIJJJJJJIIIIJJIJJJJH
@2297457/1
cataaatgccgtcctcttctagcagctttaatgcattgtatgcagcatca
+2297457/1
CCCFFFFFHHHHHJJJJJJJJJIJJJJJJJJJJJJJJJIIJIJJJJJJJI
@747121/1
agaattagtggtttttttctaaaatcaatttacatattatttttgacttg
+747121/1
@C@FFFFFHHHFHIJJJJJJJJJJJJJJJJJJJIJIJJJJJJJJJIIJJJ
@5874808/1
ggaagaagttttttcagcagtcctgagggatattatcatcctttaggcgg
+5874808/1
CCCFFFFFHHHHHJJJJJJJIIJJJJJJJIJJJJJIIJJJJJJJJJJIJI
@274022/1
aaaggctttcaatcaccacattatgaaattactcatagtgtcacgggaac
+274022/1
CCCFFFFFHHHHHJJJJJJJJJJJJJJJJJJJJJJJJIHIJIHIJIIIBH
@274242/1
aaagggagcatttatttgatgcaaagtatagaggttgtacccaaactttt
+274242/1
CCCFFFFFHHGHGJIJJGJIIIJJJJIJJJIGGGHEIHGGIHHHHJJCDF
@274243/1
aaagggagcatttatttgatgcaaagtatagaggttgtacccaaactttt
+274243/1
CCCFFFFFHHHHHJJJJJJJJJJJJJEHIJIJJJGHJIIJJJJJJJJIJJ
@6360895/1
gtccgtttcgatacctgcgccagcctattatgctcatttggtggccttta
+6360895/1
CCCFFDFFHHGGHJIJJDGFIBEEHIJJJJJIJIJJJJJJIJIIIJJIGG
@3840102/1
ctcaggagctctagctcttgctttactttgaatgtaactataaaatgtgt
+3840102/1
@@@FDDADHFFFFICGFHI9BFHFHEIIGE<ACCCCEHGIIIIB@DHDFB
@5362725/1
gactttgactttttactatttttgtatgcacaaaattcgttctacatatg
+5362725/1
@CCFDFFEHFDHFJGIIIJJJIJIFGGIHJIIIJIIHEHGEHIIJJIIIG
@3840315/1
ctcaggataggcagaagacagcttctgttaaagaattgacatctcgtatg
+3840315/1
CCCFFFFFHHHGHIIJGHIJIEIIIJJIJJJJJIJJIIJJJJJJJJHJHI
@275271/1
aaaggtcaaaaaccccaaagaattatcttttttagagatggagtatcgga
+275271/1
@@@FFDDFGGHHHJJIJJG?;EBEHHFDEEHIGHIGGHGHHJJHGIIFGI
@2776880/1
ccgcaaggggcacggaccacttcacggaaatctaccgacagagaggttat
+2776880/1
CCCFFFFDHFGFFFHEEHEGFDFHHGGIIIIIIIIIIGIIIIIGFHADFD
@2776881/1
ccgcaaggggcacggaccacttcacggaaatctaccgacagagaggttat
+2776881/1
CCCFFFFFHHHHHIIJJJJJJJJJJJJJJJJJJJJJJIJJJIJJHHADFF
@2297556/1
cataaatggatgtgtaatatgcgtgtctacgcaagtacctgctggaacgt
+2297556/1
CCCFFFFFHHHHHIHIJIJIJIJJJJJJJJJJJJJHIJJJJJJJJHIJJI
@2297661/1
cataaatgtcaaaatgccacataatttgcaaaattttgacatttttttct
+2297661/1
@@@DFFADDDHHHI>CEHGFD@FHIIIGGHIIIIIIIGHFGHIIIIIIEH
@748162/1
agaatttgaaaagcgagcttcatgatcccctgaagaatatatcttga
+748162/1
@@@FDDDFDHHFDIGIIIDGIJIIIJJJJGIIGGGIIFJEGIJ@DH@
@7409186/1
tgaaattccgcgaaattggcactggcaagtcaaagaagctagccaag
+7409186/1
@C@FFFFFHHHHGJJJJGGJJJJJJJIGIHGIJJJIJGJJIIIJJII
@7409187/1
tgaaattccgcgaaattggcactggcaagtcaaagaagctagccaag
+7409187/1
CC@FFDFDHFHHFGIGIEIDGGGIHIHIGGIIJJBCHCGGIGIIEHD
@749093/1
agacaaagcacctatcgaatcgaatattagtagcaagatccgagatgtgg
+749093/1
@1?DDFEFHGHFHGIIIIIEHHBEEHG@FG<BGCAEHC3BDHIIEH@FGH
@749094/1
agacaaagcacctatcgaatcgaatattagtagcaagatccgagatgtgg
+749094/1
B@@FFFFFHHHHHJJJJJJJJHHIJJJJIJGIJJIIGJJJJJIIIJJFHG
@6885625/1
gttttcttcatctatttgccacacactgtcatcgttgtaaagtttgaagg
+6885625/1
C@CFFFFFHHHHHIIJJHIJGIGIIJJJIJJJJJIJJJJJJJIIJIIJJJ
@749340/1
agacaacaaactccaccacaggaacctcaagcttggggtaaaccgcaagt
+749340/1
CCCFFFFFHHHHHJJJJJJJJIIJJJJJJJJJJJJJJJFGGIJJJJJJJH
@7927204/1
ttgaaaaccttgataaatgaaagaaattaaacacgctgagaaagctatgg
+7927204/1
CCCFFFFFHHHHHJJJJJJJJJIJJJJGHIJJJJJJJJJJJJJJJJIJJI
@7927205/1
ttgaaaaccttgataaatggaacgaaattaaacacgctgagaaagctatg
+7927205/1
CCCFFFFFHHHHHJJJJJJJJJJJJJJJJJJJJJJJJJJJJJJJJJJJJJ
@2780099/1
ccgcagatggccaccaccattctatgaaatggaacacgaagagggactac
+2780099/1
@@<DDDDDFHFHAFFGIGHB@@H@HEIGBGGGHIGGGBHGEIA;@:CHIG
@2780100/1
ccgcagatggccaccaccattctatgaaatggaacacgaagagggactac
+2780100/1
CCCFFFFFHHHHHJJGIJIJJJJJJJJJJJJJJJJJJHJIJJJJJJJJJJ
@2780101/1
ccgcagatggccaccaccattctatgaaatggaacacgaagagggactac
+2780101/1
CCCFFFFFHHHHHJJIJJIJJJJJIJIJJJJIJJJJJJJJIJJJJJJJJJ
@2780102/1
ccgcagatggccaccaccattctatgaaatggaacacgaagagggactac
+2780102/1
CCCFFFFFHHHHHJJJJJJJJJJJJJJJJJJJJJJJJJJJJJJIJJJIIJ
@2780103/1
ccgcagatggccaccaccattctatgaaatggaacacgaagagggactac
+2780103/1
CCCFFFFFHHHHHJJJJJJJJJJJJJJJJJJJJJJJJJJJJJJJJJJJJJ
@7411059/1
tgaacacatactttattcgtcatcgctccccacgagcgtttctttagtct
+7411059/1
@??4ADFFHHHHHIIIIIIHIIIIIIIIIIIIIIIGIIIIIIIIIIGHII
@7411060/1
tgaacacatactttattcgtcatcgctccccacgagcgtttctttagtct
+7411060/1
CCCFFFFFHGHHHJIJJJJGHIJJJJJJJJJJJJHIIIHIIIJJJIIHHH
@7411061/1
tgaacacatactttattcgtcatcgctccccacgagcgtttctttagtct
+7411061/1
CCCFFFFFHHHHHJJJIJJGHJJJJJJJJJJJJJGIJJHIJJJJJEIGII
@278895/1
aaagtatgtctagaacgattttacctttgcgcgaaaagtgaccacaagca
+278895/1
@@CFDEFFHHHHHIJJIHGIJIGJJIIJIJJJIJJJIHFHIIIJJJIGIJ
@278900/1
aaagtatgtgttcaccaagagaagaaagctatacagtagtcaaatttgta
+278900/1
BCCFDFFFHHHHHJJJJJJJJJJJJJJJJIJJJJJJGIIIIIJJJJJJJJ
@750543/1
agacaacttcatgtacaaatacctcaccttacaaaataaaatacggcaaa
+750543/1
@@<DDDDDH?AFDHIIGGIHEIHIGHICHIAGIIIGHIIICIGH?CGEH?
@750544/1
agacaacttcatgtacaaatacctcaccttacaaaataaaatacggcaaa
+750544/1
CCCFFFFFHHHHHHIJJJJJJJJJJJJJJJIJJJJJJJJJJJJJJJJJJJ
@750545/1
agacaacttcatgtacaaatacctcaccttacaaaataaaatacggcaaa
+750545/1
CCCFFFFFHHHHHHIJJJJJJJJJJJJJJJJJJGIIJJJJJJJJJJJJJJ
@7411681/1
tgaacagctatcgatacacagtcatagatccaatcctataat
+7411681/1
8::DBD;D?D>?<<2C??BDFFFDB@?EA?EE<?@;CD>DD>
@5879841/1
ggaagatcgaagaaagacgccaaacattcggcagccaagaacttgctgga
+5879841/1
@@@DDFFDHHFHFIJGIJGJJIJJJJJIIJJJJIGGIIGIIGGGIJJJJI
@5879842/1
ggaagatcgaagaaagacgccaaacattcggcagccaagaacttgctgga
+5879842/1
CCBFFFFFHHHHHJJJIJJJJJJJJJJJJJJJIIGIJIIJJJIJIIJJJH
@5879843/1
ggaagatcgaagaaagacgccaaacattcggcagccaagaacttgctgga
+5879843/1
CCCFFFFFHHHHGHJIJIIIJIJJJJJIJJIIIDGIJIIIIJIGIJIIGE
@6364415/1
gtcctcttctagcagctttaatgcattgtatgcagcatcatgtttactaa
+6364415/1
CCCDFFFFHHHHHJJJJJJIJIJJJJJJJIJIJJJIJJJJJJFHIIJJJI
@281530/1
aaagtgaccaaagcaaagacgcaataagtgatacaagaaaatatacagac
+281530/1
?@@DADDFDHDHBBEHGIGGDGIIGIII?BBCDDBDDGH@GIEIHGHGEB
@281531/1
aaagtgaccaaagcaaagacgcaataagtgatacaagaaaatatacagac
+281531/1
@@CFDEFFHHHGHIIJJIJJJIJJJJIFFGIIIJJIJJIJJJIIJJIIIJ
@281532/1
aaagtgaccaaagcaaagacgcaataagtgatacaagaaaatatacagac
+281532/1
BCCFDDFFHHHGHJJIJJGIIIIJIIJJHHIJIJIIJJJJJJJJJJJJII
@281636/1
aaagtgatgggcaatcccattggctgg
+281636/1
@@@FDDEFGHHFGJJIIIGGHJJIIJI
@3326961/1
cgctgttgttgtggtccacccctttgttgcccgtttgccgatttaggttg
+3326961/1
CCCFFDFFHHHDBHEBHBGHIJBCGACGBEGH@?DEDCGA7@FH@FGBF=
@7930680/1
ttgaaattaaagcggaggttaagaaagaaagtgtgcacgatgcatttgtt
+7930680/1
@?@DDDEFGHHDBGEAGG8AFEAHIIGGIJJ?DDHAFGG?BDAFGGGIIG
@4342738/1
ctggaatgtttccgcttttgccactttgttccttcttatccgaacagaag
+4342738/1
@@@FDFFDHHFHHDGEGHGGGI@GHIJGEH4ECFEHAAAHG;7FDGGGJC
@7930818/1
ttgaaattccgcgaaattggcactggcaagtcaaagaagctagccaagag
+7930818/1
@C@BFFFFHHHHHJJJJJJJIIJJJIJJJJGHIJJIJJJJIIIFIJJJII
@3327257/1
cgcttaaacaacacgagtcgcttaaacagtcgtaaacaacttggaaatct
+3327257/1
CCCFFFFFHHHHHJJIJGHIGJJIJJIGGGHIIJIJJIJJJJIIIJJJJJ
@4837546/1
cttggtcggaaaagtaacgcccgaacaagccaatcagaccaacggaacgc
+4837546/1
@@C7B=DDH@FHHGCGEGEIGIIGIGIIIEHGIIIIIIIIIIIIIIHEFF
@4837547/1
cttggtcggaaaagtgactcccgaacaagccaatcagaccaacggaacgc
+4837547/1
CCCFFBDFGFHHHIHGIJJJJJGGJJIGHEGGHHJJJIIGIJJJGIJIJG
@4837990/1
cttggtctttgttcacaatcgctataaagccaaatcactatttgccttgc
+4837990/1
CCCFFDDFHHHHHJJJJJJJJIIJJJJJJJJJJJJJJJJJJJJJJJJJJI
@1809986/1
caagaccatcacactaccacgtcttgtg
+1809986/1
@@@DFEDDBHHHDGIIIBCHE<ABGB<A
@4838480/1
cttggtgcagctatccactttgccagtggccgtctgctacggaacaggca
+4838480/1
CCCFFEFFHGHHHJJJJJJJJIJJJJIJJJJJIIJIJIJJIJJJJJJJJJ
@4343772/1
ctggaattccttggtgacgccgtagttgaattcttgtcgtccatacatct
+4343772/1
@@?DFFFFHFHHHE<CAHGIIIFEEDFEH<DDHEHGGGGHGGHAFEDGGG
@7413644/1
tgaacccgtaattttccttggcgctgacgtgacccatccccctgccggcg
+7413644/1
?@@FFFFFDHFHHIIIIIIBGFBHEEHCGHHIIGGDABFIGIIDIGGIHC
@284464/1
aaagtttcacagttccacaaaacgctgaaaaattccgtcggcaagaagtt
+284464/1
@@@FADEFGHBHFGFHIIIIJJIJIIEGIJJGHGICG?GHIIIEHHGHAF
@7931282/1
ttgaacagttaccatctactatcagagatcgaatgtgtgcagaatcagca
+7931282/1
C@@DFFFFFHHHGJJJJJJIJJJJJJFGIEHJHGHFGFGHHIGCHIIJJI
@752766/1
agacaatttagctgaatataatgaagtagaaaatacattacttaga
+752766/1
CCCFFFFFHHHHHJJJJJJJJJJJJJHHGJJJJJJJJJJJJJJJJJ
@5369811/1
gagaaatgctggaaaagttaaacgatattctacaggatttattattagag
+5369811/1
B@@FFFFFHHHHHJJIJHHHJIGIJIJIJJJJJIIIEGIIJJJJJIIEIG
@1266574/1
attcgggaaataaaatcggatgaagaccctgagagtatagatgattgcag
+1266574/1
CCCFFFFFHHHHHJJJJJJJIJJIEEHIJIJFHEH?FFIHEGIHBGGIFI
@286317/1
aaataaaatacggcaaagagaagaaaggccgatagaatgaagtgaaagtc
+286317/1
CCCFFFFFHHHHHIJJJJJJJJJJJJJJJJJJJJJJJJJJJJIJJJJJCG
@286318/1
aaataaaatacggcaaagagaagaaaggccgatagaatgaagtgaaagtc
+286318/1
CCCFFFFFHHHHHJJIJJJJJJJJJJJIIJJGHEIJJJIJJJFHIJIJGG
@286319/1
aaataaaatacggcaaagagaagaaaggccgatagaatgaagtgaaagtc
+286319/1
CCCFFFFFHHHHHJJJJJIIJIIJJHIIJJJIJIIJJIIJJJHGJIJJFC
@5371409/1
gagaaatttgctgcctcaaaaacgtatgacaaaactatagagaaacc
+5371409/1
C@@FFFFFFFFFFGIJIJIIJJGEFHIIGIIIIJGIIJIHIJGHIJC
@5371410/1
gagaaatttgctgcctcaaaaacgtatgacaaaactatagagaaacc
+5371410/1
CCCFFFFFHHHGFEFGGIHJIGBHGGIHIJIIIDGHIJIJGEIJJJJ
@5371411/1
gagaaatttgctgcctcaaaaacgtatgacaaaactatagagaaacc
+5371411/1
CCCFFFFFHHHHHJJJJJJJJJJJJJJJJJIJJJJJJJJJJJJJJJJ
@2786733/1
ccgccattctcttggctagcttctttgacttg
+2786733/1
?;;AA::?DCFBC?GGB?3<<EGCFGHI<BB<
@7413923/1
tgaacctctctaacgtctttatagaatgtcaatgttattctaaaaagaag
+7413923/1
??<DDD?BCDB?D:A2AACF:A::AF@<AFBE?BCEBEFBD@DFIIADDB
@1811236/1
caagactcccgtcagcgtcctccaggagttgctgagccgtcgcggc
+1811236/1
CCCFFFFFHHHDHEGFHBHH=EHGHJCH@FGEFC?DDHGDGAF8EA
@1811237/1
caagactcccgtcagcgtcctccaggagttgctgagccgtcgcggcatca
+1811237/1
CCCFFFFFHHHHHIIIIGIHGHIIJJGHCFHIJJDHIIG@FGHGI=89@;
@1811238/1
caagactcccgtcagcgtcctccaggagttgctgagccgtcgcggcatca
+1811238/1
CCCFFFFFHHHHHJIJIGIIGIJJJIEIDGIJJJHJIIJGHJIIJ<<?CA
@1811239/1
caagactcccgtcagcgtcctccaggagttgctgagccgtcgcggcatca
+1811239/1
CCCFFFFFHHHHHJIJJGJIGIJIJJGIHHGIJJGJJJJFHIJGIE<>CC
@287371/1
aaataaacttttttcgggtttggaaaaatttcaaattgttcaggtaaaat
+287371/1
CCCFFFFFHHGHHJJJJJFHIGIIJJJJJJJJJJJJJJJJIJJJGHIJJJ
@1267983/1
attcgtcatcgctccccacgagcgtttctttagtctgtatattttcttgt
+1267983/1
CCCFFFFFHHHHHJJJJGJIIIGIHEIIIIJBDDGHIHIJJJIJJIIJGH
@1268098/1
attcgtcttatcgatgcattgaaacgcaaactgacgtttacttttcgaat
+1268098/1
CCCFFDFFHHHHHJJJFIJJJJJJJJIJJIJJIJJJJIJJJJJJJJJJJJ
@2788307/1
ccgcccccttcccttggtgggggctgaatcggtccggccg
+2788307/1
@@?BDDDD<FDFF<EFF9AFGIIE0:9DCD2A5@F8A<B?
@1268645/1
attcgttctacatatgaaacatgtcagttatatattcacctttatatatg
+1268645/1
???D?2BDBDDDDABABCEDEEE::AC<<AFFEBCB<EEAE@DIDFA@??
@1268646/1
attcgttctacatatgaaacatgtcagttatatattcacctttatatatg
+1268646/1
CCCFFFFFHHHHHJJJJJJJJJJIJJJJJJJJJJJJJJJJJJJJJJJJJJ
@1268647/1
attcgttctacatatgaaacatgtcagttatatattcacctttatatgtc
+1268647/1
?@:BDADDHFHHDACBFGE@GEBACDHAEDHDHDEFD@FBGEHHG<CF:B
@1268648/1
attcgttctacatatgaaacatgtcagttatatattcacctttatatgtc
+1268648/1
BCCFFFFFHHHHHJJJJJJJJJJIJIGHIJJJJJIIJJJJJJJJIJJJII
@1268649/1
attcgttctacatatgaaacatgtcagttatatattcacctttatatgtc
+1268649/1
CCCFFFFFHHHGHJJJJJJJJJJJIJIHHIJJJJJJJJJJJIJJJJIJHI
@1812855/1
caagagaagaaagctatacagtagtcaaatttgtatccattatcactttt
+1812855/1
CCCFFFFFHHHHHJJJJJJJJHIIIIJJJJJJJIIJJJJJJJJJJJJJJJ
@1812856/1
caagagaagaaagctatacagtagtcaaatttgtatccattatcactttt
+1812856/1
CCCFFFFFHHHHHJJJJJJJJHIJJIJJJJJJJIJJJJIJJJJJJJJJJJ
@7933382/1
ttgaataaatttttaaatttaaaaatgcgtgtgtgcaggtatatttatca
+7933382/1
?@<DDDFFHGHHHJIGIIJIHHHIJJIEGAE?DHDHBD@?BFGGIGIGDH
@7933383/1
ttgaataaatttttaaatttaaaaatgcgtgtgtgcaggtatatttatca
+7933383/1
C@@FFFFFHHHHHIJJIJJJJJJJJJJJIGFCFEFGGII?DHIIJJJJJI
@4344674/1
ctggaatttaaatagcttctcacaatactcccgaacctgttcaggaggga
+4344674/1
CCCFFFFFHHHHHIIIJJIJJIJJJJIJJJJJJJJJJJJIIJJJIIJIGG
@1813511/1
caagagatgtgcatgtcccgcagatggccaccaccattctatgaaatgga
+1813511/1
BBCFFFFFHFHHHJJJJJJJIIJJIJIJIJJIIJJIIJJJIJJJJJJJJJ
@1813512/1
caagagatgtgcatgtcccgcagatggccaccaccattctatgaaatgga
+1813512/1
CCCFFFFFHDHHHJJIIIJIIIIHIJJJJJJJIJGIJIIGIIJIIJJIHI
@1813513/1
caagagatgtgcatgtcccgcagatggccaccaccattctatgaaatgga
+1813513/1
CCCFFFFFHFHHHJIIIIJJIIJJJJJIIJJJGIJJJJIIJIJJJJJJIJ
@4345354/1
ctggacaacaaggaaagttattgccggttcataaccttctctttggactc
+4345354/1
<?@DDDBDFH?FFGHGIEGGGIDGGG6?DG?G@GIDDFHIGGHIEBHFGH
@6891515/1
gttttgcctgttccgtagcagacggccactggcaaagtggatagctgcac
+6891515/1
BBCFFFFFHHDHHIJIJJJJJIJJIJJJJJJJJJJIIDGIJIJJIGIIJJ
@6891516/1
gttttgcctgttccgtagcagacggccactggcaaagtggatagctgcac
+6891516/1
CCCFFFFFHHHHHJIHIJJJIIJJJJJJJJJJJJJIJGGIJJJJJJJHIJ
@3332926/1
cgctttatcgggttctgctaagtggtaagtagaaggtaagccacttaagc
+3332926/1
CCCFFFFFHHHHFHIJJIJJJJHHGHGJJIGIJJJJFGHIJJJJIJJIJJ
@3333582/1
cgctttgagaccgatgggtcggccttcgcg
+3333582/1
@@@DDDD?DFBFACFGHI?E@G:D<BBB6?
@5373310/1
gagaagaaaggccgatagaatgaagtgaaagtcgaacgttcttctgggct
+5373310/1
CCCFFFFFHHGHHIJJJJJJJIIJJHGIJGIDHGIJJJJJIJJJJJJJII
@5373311/1
gagaagaaaggccgatagaatgaagtgaaagtcgaacgttcttctgggct
+5373311/1
CCCFFFFFHHHHHJIJJJJJIJJJJIIJJJJIIGJJJJJJIJJJJIIJIJ
@5883378/1
ggaagccaagggctcggctgctcatcatgccctcgagtacctcaaaatca
+5883378/1
@CC<DFFFHGFHHIJFJIIGGHGIIGGHGIIGCFEGHDEHIEGGIGJAGI
@5883379/1
ggaagccaagggctcggctgctcatcatgccctcgagtacctcaaaatca
+5883379/1
CCCFFFFFHHHHGIIIIGIIG>D>DDFH@FIIGIIII?FHIFICFHICDG
@5884024/1
ggaagctatacaagtggtcgatattgttttacgttgtgctccttcacaaa
+5884024/1
@CCFFFFFHHHHHJGIJGIIIJJIJJJJJJJJJJJJJIJJIJJJJJJJJJ
@1270630/1
attctaggtcgattaaaaactggtgagcttctgtaatatttcataattat
+1270630/1
CCCFFFFFFHHHHJJJJJJJJJJHHHIJJJJJJJJJJJJJIJJJJJJJJJ
@3334298/1
cgcttttcaaattctcgtgacttttctcccctgtttgttcttaaataaag
+3334298/1
@@@DDDDDFHFDHGGIIFF?ACFHID@@HII;?EHH@FHECH9FHDDHHD
@3334299/1
cgcttttcaaattctcgtgacttttctcccctgtttgttcttaaataaag
+3334299/1
@@@DFFFFHHHHHGGHIGH9ACFHI:<<FHI;1:EH??F9?F9FHCBDHA
@3334300/1
cgcttttcaaattctcgtgacttttctcccctgtttgttcttaaataaag
+3334300/1
CCCFFFFDHHHGHIGGGEGDFDHHHFHHIJJC=CGHAGIAGGBGHIGHJE
@3334301/1
cgcttttcaaattctcgtgacttttctcccctgtttgttcttaaataaag
+3334301/1
CCCFFFFFFHHHHIIJJGIGIIGJJICGIJJHCCHIIIJJJJIIJJJJJC
@1270918/1
attctatatttcagttaaatttaagaggcttttaaaatttaacgtttagc
+1270918/1
@@=DDFFFHHHFHIGHHIIJJJJIJJJJJIJJJJIJHIJJJJIIIJIJJJ
@3334609/1
cgcttttgactcgacaaaaatttaaacacattgcattattgatttcgagg
+3334609/1
CCCFFFFBHHHGHIIJJJJJIJJIJJIJJJIJHJJJIGHJIIIJJHIIJI
@3334610/1
cgcttttgactcgacaaaaatttaaacacattgcattattgatttcgagg
+3334610/1
CCCFFFFFFHHFFIGGGJJJIIJIJJGGGIJJHIJJJIJJJIJJJIIJIJ
@1271276/1
attctatgcaaagtatagcttgtaaaattagttgctatccttctctttga
+1271276/1
CCCFFFFFGHHHHGHJJJJJJIGIJJJJJJJIJJJJJJJJJJJJJJJJJI
@5374278/1
gagaaggatagcaactaattttacaagctatactttgcatagaattagtg
+5374278/1
@=?DDFFFHHHDFIFHGEHIJIIJIJGIJJIJJJIJGGCIIIAHIGIJ?F
@5374279/1
gagaaggatagcaactaattttacaagctatactttgcatagaattagtg
+5374279/1
@@?DDDDDBFHHHIIHIIGIGGGGIIGGGGIIIIGGDEGGIGDHHGIIFH
@3335242/1
cggaaaaaagtgagtttaggatatcttacgttctggcaacatcgac
+3335242/1
B@@FFFDFHDCFHJIIIIIJIJJJJJJJJJHIJIJGJJJJJJJJJI
@7935775/1
ttgacatctcgtatgagtgaactgcaagctggtccacttgtacctatgag
+7935775/1
CCCFFFFFHHHFHJJJJHIIJJJJJJJJJJJIHIIJJJJIIJJJJJJJIJ
@7936016/1
ttgacattctataaagacgttagagaggttcactaaaaaatattaggaat
+7936016/1
@C@FFFFFGGGHHIIIJJIIIJJJJHGHFFHIJJJJJJJJJJIJJEIIJJ
@7936017/1
ttgacattctataaagacgttagagaggttcactaaaaaatattaggaat
+7936017/1
CC@FFFFFHHHGHJJIIJJIIJJJJJJJGHGIJJJJJJGJIJIIJJJJIJ
@7936018/1
ttgacattctataaagacgttagagaggttcactaaaaaatattaggaat
+7936018/1
CCCFFFFFHHHHHJJJJJJJJJIJJJJJGIJJJIJJJJJJJJJJJJJJJI
@3335608/1
cggaaaacaaaaaaactatgatacctttgcggtttcagttgaatggaatt
+3335608/1
CCCFFFFFHHHHHJJJJJIJJJJJJJJJJJJJIJJJJIIJJJJJJJJJJJ
@7936122/1
ttgacattgcttgtggtcacttttcgcgcaaaggtaaaatcgttctagac
+7936122/1
CCCFFFFFHHHHHHHIGIJJJJJJJJJIIJJIJIBGHJIIIJIIJIFJIH
@7936208/1
ttgacatttcgttaaagaaccacaaaatgtgacatataaaggtgaatata
+7936208/1
@@@DDDFFGBHHFHII4EEHFHGIIIGGGGIIEGGDCIDI@FBD?DGCBG
@7936209/1
ttgacatttcgttaaagaaccacaaaatgtgacatataaaggtgaatata
+7936209/1
@C@FFFFFGHGHHIII>GHBHIBHGIIEI??EBGIGHIC@FB?DH<GGGI
@7936210/1
ttgacatttcgttaaagaaccacaaaatgtgacatataaaggtgaatata
+7936210/1
CCCFFFFFHHHHHJJJHJJJJJJJJJIJJJJJJJJJIJJJJJBHHIIIJJ
@7936211/1
ttgacatttcgttaaagaaccacaaaatgtgacatatataaaggtgaata
+7936211/1
@CCFFFFFHHGHHJJJJJJJJIJJJJJIJHHIIIIIIJJJJJJJBFHIIJ
@7936212/1
ttgacatttcgttaaagaaccacaaaatgtgacatatataaaggtgaata
+7936212/1
CCCFFFFFHHHHHJJIHIJJJJJJJJJJJHIIJJJJJJJJJJJJDGIJJI
@759371/1
agacgccaaacattcggcagccaagaacttgctggatctcttggtcggaa
+759371/1
@@1=BDDDHHHHHIGIIIIIIIIIIIIIIIIIFIIIIIIIIFIIHGIIII
@759372/1
agacgccaaacattcggcagccaagaacttgctggatctcttggtcggaa
+759372/1
CCCFFFFFHHHHHJJJJIJJJJGIJJIJJJJJJJJJJJJJJJJJIJJJJJ
@3336205/1
cggaaaagaagattgcaccccgaaaagtttgggtacaacctctatacttt
+3336205/1
CCCFFFFFHHHHHJIJJJIJJJGHIJJHIIIII?BFHDGIIJJJJJJJJJ
@1271992/1
attctcataatacttttcccggtttgttctgaaacaaacatcactgtgat
+1271992/1
:?14ADDFFHHGFHIGIGHFHGFGHIGGHGIHHGGIJJJDIIIIIGDEGH
@1271993/1
attctcataatacttttcccggtttgttctgaaacaaacatcactgtgat
+1271993/1
CCCFFFFFHHHDHGIJJJJJJIEGIG;EGGGEHIJIJIBBFGGHGIFGIB
@3336429/1
cggaaaagtaacgcccgaacaagccaatcagaccaacggaacgcccggag
+3336429/1
CCCDFFFFDHHHHJJJJIIIJJIGIIJJJJIJJJJJIJIIJJJJJHGFFA
@3336430/1
cggaaaagtaacgcccgaacaagccaatcagaccaacggaacgcccggag
+3336430/1
CCCFFFFFFHHHHJJJJJJJJJJIIIJJJJJJJJJJJIIJJJJJJHHFFD
@5885126/1
ggaaggaataacacgggctaattttaacaaccatcccactgtacgagaat
+5885126/1
@@CFFFFFHHGHDIJIJEHGIJIJIJJJIGHIIIJJJIJGIHIGJIAHIG
@3336636/1
cggaaaagtgactcccgaacaagccaatcagaccaacggaa
+3336636/1
???1A::BD<C>DEEI683<F@E;8:1:D91BD9BDDD6@=
@3336637/1
cggaaaagtgactcccgaacaagccaatcagaccaacggaacgcccggag
+3336637/1
CC@FFFFFCFHHHJJJIJJIJJIGG@FGGIJJJHGIIJIJJHGIIJIFHF
@3336638/1
cggaaaagtgactcccgaacaagccaatcagaccaacggaacgcccggag
+3336638/1
CCCFFFFFCFFHHIJJGF@EGEFHGHGGIIIIJJIGIJJJIIIGIJJHB>
@5375839/1
gagaatatgaaatttaaaagaaaatttgaaaagtatcatgagttttgtga
+5375839/1
@@@BDDDEHFFBHHIGJGIIGIGGGHIJIGJGD?FFHBHGEHCGGIGDHH
@5375840/1
gagaatatgaaatttaaaagaaaatttgaaaagtatcatgagttttgtga
+5375840/1
CC@FFFFFGFHHHIIIJJJIGIJIJJJIJJIHH?F@FGGGGG@FAHIGGF
@5375841/1
gagaatatgaaatttaaaagaaaatttgaaaagtatcatgagttttgtga
+5375841/1
CCCFFFFFHHHHHJJIJJJIIJJJJJJJJJJJJCGIJJJJIJHIJJJJJI
@5375842/1
gagaatatgaaatttaaaagaaaatttgaaaagtatcatgagttttgtga
+5375842/1
CCCFFFFFHHHHHJJJJJJJJJJJJJJJJJJJJCGIIIJJJJIJJJJJJI
@5375996/1
gagaatcacaaaactcatgatacttttcaaattttcttttaaatttcata
+5375996/1
CCCFFFFFHHHHHJJJJJJJJJJJJJJJJJJJJJJJJJJJIJ:HFIJJJI
@3337154/1
cggaaaatgctcgaaaactcaattggcgcacattcagcaggttttttaac
+3337154/1
CCCFFFFFHHFDHIJJJIIIIJJIGIIGIGGIIIIIGGIGJ9BFHHJEGA
@3850476/1
ctcagtttcagttactcttgattttatatatctgtagttttctagatctt
+3850476/1
CCCDFEFFDFFFHAGGHGHBAHIIICHGIIIIIGIIIHHIIGIIHIIIII
@6897075/1
gttttgtcatacgtttttgaggcagcaaatttctcaagggcacacggcaa
+6897075/1
B@BFFFFFGHHHHGHJJJIGIJIJJJJJJGIJEGGHJIJIGEIJIIIJJI
@6897076/1
gttttgtcatacgtttttgaggcagcaaatttctcaagggcacacggcaa
+6897076/1
B@BFFFFFHGHHFEHIJJIHIIGJJFIIHIHIGHGIIJGGGHIIEGGHIJ
@6897077/1
gttttgtcatacgtttttgaggcagcaaatttctcaagggcacacggcaa
+6897077/1
BBBFFFFFHHHGHEHIJJJGIJJJJIJJGIJJJJJJJIIIIJJJJJJIII
@7937574/1
ttgacttataaaacataatgagtaattctctgaccatagagcttaattct
+7937574/1
CC@FFDFDHHHHHJJGHIIIGIDHHIIJJIIJJJJIIJJJJJJJJJJJJI
@3339431/1
cggaaactccatccctatataagataattcgatgaggtttgtaaccacct
+3339431/1
CCCFFFFFHHHHHJJJJJJJJJJJJJJJJJJJJJJJJIJJJJJJJJJJJJ
@6897764/1
gttttgtgattctccgaagagtatgtctcgaaa
+6897764/1
<?<DD?DBD?D:C:<@1<C<FCCFF?9AC;E??
@6897765/1
gttttgtgattctccgaagagtatgtctcgaaa
+6897765/1
@@@FFFDFHGHFFEHGEGBH?<CCFHCHGFBGH
@6897766/1
gttttgtgattctccgaagagtatgtctcgaaagacttcgactttttact
+6897766/1
@@@FFDDDHBHDFGH@@GDAGAE@HHHIIE3CG83?4B?B=@?BGII8B?
@6897767/1
gttttgtgattctccgaagagtatgtctcgaaagacttcgactttttact
+6897767/1
CBCFFFDFHHHGHJJIGIGHIFHHIGIIIGGIIDEHBGECFEGHIJJEGG
@6897900/1
gttttgtggaactgtgaaactttgtgggactgctggttgcccaacttggt
+6897900/1
@?@DFFDBFBDHHJIGHIJGIIGGIGIEGCHGGIIIDGGIIGIJJJJJJF
@6897901/1
gttttgtggaactgtgaaactttgtgggactgctggttgcccaacttggt
+6897901/1
CCCFFFFFHHHHHJHIJIJJJJJJIIJJIJIIJIJJHIJJJJJJJIJIJB
@759612/1
agacgctctaaggaactttactcaacaactccagaaaatctcaaacgatg
+759612/1
CCCFFFFFHHHHHJJJJJJJJJIJJJJJJJJJJJJJJJJJJJJJJJJJJI
@1817086/1
caagatatattcttcaggggatcatgaagctcgcttttcaaattctcgtg
+1817086/1
@@@DDFDFFFHFBFGEGCEEHIIIIIIIIEHIHIBHIGIIIIGHIIIIII
@5377631/1
gagaatttgaaaagcgagcttcatgatcccctgaagaatatatcttgaag
+5377631/1
@?@FFFFFFHHGFGGIGHGGEGGIICHHIGGHGGBBGHJIGIGIIJDGHF
@5377632/1
gagaatttgaaaagcgagcttcatgatcccctgaagaatatatcttgaag
+5377632/1
@@CFFFFFHHHHHJJJJJJJJJJJJIJJJJJJJJJJJIJIJIJJJJJJJJ
@5378471/1
gagacaatggtgaaggcatacggcaaaatattcggcaacctaaaaccagt
+5378471/1
CCCFFFFFHHDHHJJJBHIJIIIJJJJJJJJJJIJJIJJJJIJJJJJJJB
@3852102/1
ctcataatacttttcaaattttcttttaaatttcatattctcataatact
+3852102/1
CCCFFFFDHFHHHJIJJIJJJJGIJJJJJFHIJJIIIIJJGIJJJIJJII
@3852103/1
ctcataatacttttcccggtttgttctgaaacaaacatcactgtgatgaa
+3852103/1
@@@DDDDDHHHHHIIIIFI@FH@FHGGGGIIGIIIIIEGBFGHHHIIIGI
@2309483/1
catagaatggtggtggccatctgcgggacatgcacatctcttggagccag
+2309483/1
CCCFFFFFHHDHHFHGGIIJIIIIJEHFGGIIIIFHGJIIGIGGGGIIGE
@761907/1
agactgctaaacgttaaattttaaaagcctcttaaatttaaccgaaatat
+761907/1
CCCFFFFFHHGHFEEHIHHGJJJIJIJJIJJJIJEHIIIJIJBGIIJIIJ
@761996/1
agactggtcccacacaagggcagcaaaaaggtgcccaacaacagcaaacg
+761996/1
B@BFFFFDHHHGHJJJJIJJIIJJJJJJIJJBFHJJJJJJJJJJJJJJJJ
@1819600/1
caagatgtggcaatccttgcaggatttacccgtggagggtaacaatctgc
+1819600/1
CCCFFFFDFGHHHJIJGIJJJJGIIJIJEHJJFGGGGIJBGGGGGIDIJJ
@1819601/1
caagatgtggcaatccttgcaggatttacccgtggagggtaacaatctgc
+1819601/1
CCCFFFFEHHHHHIJJJJJJJJJJJJJJJJIJIHIIIJJFGIJJJJJJJJ
@7939514/1
ttgagatgtaggagctggttgttgagaactttgtgttacaggatctcctt
+7939514/1
CCCFFFFFHHHHDIJIJJFIIIJIBHHIGHIIIGGIJJJJIJIJJJJIJJ
@7939744/1
ttgagatttaaatcttggtctgaaagaagaaaatttacgaaacgattaaa
+7939744/1
CCCFFFFFHFHHHJJJJJHGIJHIIJJJIJJJIJJIJJJJJJJIIJIJIJ
@5887544/1
ggaaggttggctcgtggatggcgccctc
+5887544/1
@@@DD1BDFFFFF@@@GB<CF9:8DG0?
@7940020/1
ttgagcatcattttccattgactaggtcttacagattgatgaaatccaaa
+7940020/1
CCCFFFFFHHHHHJJJJJJJJJIIJJFHJIIJIJJGGIGIJIIIIIIIFG
@5887700/1
ggaaggtttaggtatttgtggtatctgtcgatgttgccagaacgta
+5887700/1
C@@DFFDDHGHHCGHIJIIIJFHJIJJJJJJJIJJJJJJJJJJJII
@5887701/1
ggaaggtttaggtatttgtggtatctgtcgatgttgccagaacgta
+5887701/1
C@@FFFDEHGHHFFHIJIBGICHIJIJHHJIJJIIHIIJJJJJJGG
@5887702/1
ggaaggtttaggtatttgtggtatctgtcgatgttgccagaacgta
+5887702/1
CCCFFFADHDHHAEGIJHGGGCHHGJJIIIIJIJJIIJJJJJJJJJ
@5887703/1
ggaaggtttaggtatttgtggtatctgtcgatgttgccagaacgta
+5887703/1
CCCFFFDDHGHHCGHHJIHGIHIJJJJHHIGIIIIIJJJJJJJJGI
@5887815/1
ggaagtaacggcagcactattgacactaagaaatcacagagccccgggcc
+5887815/1
CCCFFFFFHHHHHIGEG9BBHB<FGIBFHBFGIGGGIG>AFGHII:FHGH
@7940261/1
ttgagctattgcgatattttttcggaaaaaagtgagtttaggatatctta
+7940261/1
CCCFFFFFHHHHHJJJJJJJJJJJIJJJJJJJHHIJJJJJJJJJJJJJJJ
@4848002/1
cttgtacctatgaggttaagaaaccctgaacctggaaaagcaggtcgcaa
+4848002/1
BBBDFFFFHHHHHJIHHJJJJJJJJJJJJJJJJJJJJJIJJJIJGIJJII
@4848003/1
cttgtacctatgaggttaagaaaccctgaacctggaaaagcaggtcgcaa
+4848003/1
BC@FDFFFHHHHHJJIIJJJJJJJJJJJJJJJJJJJJJJJJJJJGGJJIJ
@2796214/1
ccgcgtgttccttaacaacgatctggtggccaccggaaccggaagatcga
+2796214/1
@<?DDDDD>FDD?BFEHBG<B@@G@GGGDGC?BFE@FAE;@B;;@AD;E;
@2310424/1
catagatccaatcctataattatccatttcctgtaattctggtttctcta
+2310424/1
CC@FDFFFFFAFBGAGIIIIIGCEEGIIIGHG9<AAFGIGG@HIAHHIIC
@2310425/1
catagatccaatcctataattatccatttcctgtaattctggtttctcta
+2310425/1
CCCFFFDD>DHDHGEGDHIIIIGGGJIIJGIIIHHHIGIJIEGIGIIGHA
@2310426/1
catagatccaatcctataattatccatttcctgtaattctggtttctcta
+2310426/1
CCCFFFFFHHHHHJIIIJIEHJJIJGJJEIIJIJIEHIIIJJGHIGGIJI
@2310427/1
catagatccaatcctataattatccatttcctgtaattctggtttgtcta
+2310427/1
CCCFFFFFGHHHHJIGJIJJJJIIJIIJJJJIJHHIJJJJJIEFHJFHHI
@7423225/1
tgaagctcgcttttcaaattctcgtgactttt
+7423225/1
@?@DDDDDFDFDFEAGIFBH>H?<<3?81CGD
@7423226/1
tgaagctcgcttttcaaattctcgtgacttttctcccc
+7423226/1
CCCFFFFFFDDFHJGEHIGIGEHCDB3:1?FH4:1?FH
@5889578/1
ggaagttcgtattattcctcgaaatcaataactcgacaaaaattg
+5889578/1
=;?D?BDDHCCFFG>??AI>A<>AFHEFHICHGEB=@DHIFHCAB
@3343091/1
cggaaatctaccgacagagaggttatccttgggggaagaagccaaattgc
+3343091/1
?@@?DDDDBHFHHHHIGB;38CEBF?99CD:BFHG<FHFCD>@DGE9CH@
@3343092/1
cggaaatctaccgacagagaggttatccttgggggaagaagccaaattgc
+3343092/1
@@@DDFDFHFDHA@D@A9C?EF:CFHIIHIGGIIIDHGCGDBGCHICGCE
@3343093/1
cggaaatctaccgacagagaggttatccttgggggaagaagccaaattgc
+3343093/1
CCCFFFFFHGFHHGIGGCFGGH?EFHGHIJJJJJJHHIIJIGIJGIIJII
@3343094/1
cggaaatctaccgacagagaggttatccttgggggaagaagccaaattgc
+3343094/1
CCCFFFFFHGHHGIIJJIJIJIEHIFGJJJJJJJJHIJJJJIJIJGJJJJ
@3343095/1
cggaaatctaccgacagagaggttatccttgggggaagaagccaaattgc
+3343095/1
CCCFFFFFHHHHHJIIIIIIJJEGIJJJJJJJJJJGIIIIJJJJJIJJJJ
@3343096/1
cggaaatctaccgacagagaggttatccttggggggagaagccaaattgc
+3343096/1
CCCFFFFFHFFHAGIJIIIIIIDHHGGIGHIJIIJ56BDDDDDCDD>CCD
@5381124/1
gagactctcagcttcaacgccaaggacttcaactttgttcagttcttgca
+5381124/1
CCCFFFFFHHHHHJJIJJCGHIJJIIJJJJJIIJJJJJJJJJIJJJJJJI
@764398/1
agagaagaaagctatacagtagtcaaatttgtatccattatcactttttg
+764398/1
CCCFFFFFHHHHHJJJJHJHJJAJIJJJJIJHHIIJJJJJJJJJJJJJJJ
@764399/1
agagaagaaagctatacagtagtcaaatttgtatccattatcactttttg
+764399/1
CCCFFFFFHHHHHJJJJJJIHIHIJJJJJJJHIJJJIJJJJJJJJJJJJJ
@764469/1
agagaagacgctctaaggaactttactcaacaactccagaaaatctcaaa
+764469/1
@CCFFFFFHHHHHJJJJJJJJJJJJJJJJJJJJJJJJJJIJJIJJJJJJJ
@6900872/1
gtttttaagaaccgtgatggaactctttaggcagcaacattacccaaaaa
+6900872/1
CCCFFFFFHHHHHIHIIJJJIJIIJJIJJIIJJJJJIJJJJJIIJJJJJJ
@4850281/1
cttgtagtggattcctaatattttttagtgaacctctctaacgtctttat
+4850281/1
CCCFFFFDHHAHHEHGGHGCHHJJJJGGFGIIIIJGHGGIJHGGIJJJJJ
@4850282/1
cttgtagtggattcctaatattttttagtgaacctctctaacgtctttat
+4850282/1
CCCFFFFDHHHHHJJJJJJIJJJJJJIGEEIJJJIIIGHCHGJHJIJJIH
@4850283/1
cttgtagtggattcctaatattttttagtgaacctctctaacgtctttat
+4850283/1
CCCFFFFEFHFDHGIIJJIIJJJJJJJJFHHIJJIJJIJJJJIHIIJJIJ
@4850284/1
cttgtagtggattcctaatattttttagtgaacctctctaacgtctttat
+4850284/1
CCCFFFFFHHGHHJJJIJJIJJJJIJJIGGJJJJJJJJJJJIIHIJJJJJ
@3345224/1
cggaacaggcaaaactccgaaggaagccaagggctcggctgctcatcatg
+3345224/1
BCCFFFFFHHHHHJJJJJJJJJJJJJJJJJJJJJIIJIJJIIEIDEGHG@
@3345225/1
cggaacaggcaaaactccgaaggaagccaagggctcggctgctcatcatg
+3345225/1
CCCFFFFFGHHHGJJJJJJJJIIJIIJJIIJGGIIGIIJJJJEGHIGGED
@1280228/1
attcttttgatcgttaccgtgtggagactaaacatcaaatttctataaat
+1280228/1
CCCFFFFFHHHHGIJJJJIGHHIJJJIJIIJJJJJJJJHIJJJJJJJJJJ
@2799226/1
ccgctccgggcgttccgttggtctgattggcttgttc
+2799226/1
@@@DDDDDFFAF?GFFBGFFI?DGIIIFFEFIF6=F<
@1280528/1
attgaaaaaatgttggaagaggccttggaaaaacggaagagaaaagcagc
+1280528/1
CCCFFFFFHHHHHIJJIJJJJJJJJJIJJJJJJJJJIGIIIJJJJJIJJJ
@1823659/1
caagcaatgtcaaagagaaggatagcaactaattttacaagctatacttt
+1823659/1
@@7:BDDDHFFHFGEHIAFHGIEEHIIHGGGGGIIIFHGGHGIIFIIIII
@1823660/1
caagcaatgtcaaagagaaggatagcaactaattttacaagctatacttt
+1823660/1
CCCFFFFFHHHHHJJHJIJJJHIJJJJJJJJJJJJJJJJJJJJJJIIIII
@3345742/1
cggaaccggaagatcgaagaaagacgccaaacattcggcagccaagaact
+3345742/1
CCCFFFFFHFHHHIIIIJJIJJIJGIJJJJIIIJJJJIJIJJJJJHHHHF
@3345743/1
cggaaccggaagatcgaagaaagacgccaaacattcggcagccaagaact
+3345743/1
CCCFFFFFHFHHHIJJIJJFIJIIJJIJIIGGIJJJJIJIIIJJJGHHHF
@3345744/1
cggaaccggaagatcgaagaaagacgccaaacattcggcagccaagaact
+3345744/1
CCCFFFFFHGHHHJJJIIIIJJGIIJJJJIJIJJJJJIIJIJJJIHHHHF
@3345745/1
cggaaccggaagatcgaagaaagacgccaaacattcggcagccaagaact
+3345745/1
CCCFFFFFHGHHHJJJJJIJIIGIJJJIJIJJJJJJJJIIJIIJJHGHHF
@3345746/1
cggaaccggaagatcgaagaaagacgccaaacattcggcagccaagaact
+3345746/1
CCCFFFFFHHHHHJJJJJJIJJIJJJJJJJJJJJJJJJIJJJJJJHHGHF
@1280649/1
attgaaaaccttgtagtggattcctaatattttttagtgaacctctctaa
+1280649/1
;@=DDDEFHHHHHIIJFHH@FHGGIIGIGHHIIJIGCCDDFGGIIIJEIG
@3345838/1
cggaacctcgttgggccccaccagtaccgctatcgcacttcccaccgcag
+3345838/1
CCCFFFFFHHHHHJJJJJJIJJFIHIJJJJJJJJJJJJJJJJJIIJJHHB
@1823826/1
caagcacacatacctaccattagaagtttgcaacattgttgcggg
+1823826/1
=@=A;DABAF<<AA2E?<<<AF>HH><2<CC99C??G<1:??60?
@3346005/1
cggaacgcccggagcggctgatatcaccaatcagg
+3346005/1
@@@DDDDDHHDHFGDGIDFE?3?B<BDFEG@;B;F
@3346006/1
cggaacgcccggagcggctgatatcaccaatcagg
+3346006/1
@@@DDDDDHHHFHHIIGGGG?9BF>DBGHI<BAAE
@3346007/1
cggaacgcccggagcggctgatatcaccaatcaggtggtgacatcgttcg
+3346007/1
@;@DFFFFHHFHHIIIIIIIFGGGEHIIEHGHFGICEH;ACEEEHGFFDD
@3346008/1
cggaacgcccggagcggctgatatcaccaatcaggtggtgacatcgttcg
+3346008/1
@@CFFDDAAHHGHEGGGHIIBG?BBDGIIIIAB@GCGGACD@?CHEBE?D
@3346009/1
cggaacgcccggagcggctgatatcaccaatcaggtggtgacatcgttcg
+3346009/1
@C7DFFFFHHHHHIIIIIIID?D<DFHIGIFHH@A4@F5@EHH<EH;?BB
@766280/1
agagaattcacttatgaatgtggcataggttctgtcaaaactgttgcgac
+766280/1
C@CFFFFFHGHHHGJJJIIIHHIJJJJJJEHIIIJIGJJJGJJJJJFJIF
@3346278/1
cggaactagaaaatgcagcaactccttatgctgccacagttattatcaaa
+3346278/1
CCCFFFFFHHHHHJJJJJJJJJJJJJIJJIJJJJJJJJJJJIJJJJJJHH
@3346877/1
cggaacttagcttcacaattacttagagaagcacgcggaagcggtatgca
+3346877/1
CCCFFFFFHHHHHJJJJJJJJJJJJJJJJJJIJJIJJHIGIJJJBEIJHE
@767105/1
agagactctcagcttcaacgccaaggacttcaactttgttcagttcttgc
+767105/1
CCCFFFFFHHHHHIIJJJGFHIIIIIJJJJJJIJJIJJHIIGIFIIIJJJ
@4851749/1
cttgtatcacttattgcgtctttgctttggtcactttacgcgcgaaaacc
+4851749/1
@CCFDFFFHHHHHIJJIJGEGHJJIIJJIIIICHIIJHHAHGJJ:@EGHE
@4851750/1
cttgtatcacttattgcgtctttgctttggtcactttacgcgcgaaaacc
+4851750/1
BBCFFFFFHHHHHJJJJJHIJIJJJJJIJGIJJJJJJIIJJJJIGGIIHH
@4851751/1
cttgtatcacttattgcgtctttgctttggtcactttacgcgcgaaaacc
+4851751/1
BC@FDFFFHHHHGJJJJIHIGHJIJJJJJJIJIIJJJGGIJIJJJHIJHH
@4851752/1
cttgtatcacttattgcgtctttgctttggtcactttacgcgcgaaaacc
+4851752/1
BCCFDFFFHHHHHJJJJGGIJJJIJJJJJJIIJJJJJJIJJJJJIIIJHH
@4851753/1
cttgtatcacttattgcgtctttgctttggtcactttacgcgcgaaaacc
+4851753/1
BCCFFFFFHHGHHGJJJJEHGIJIJIJJIIGIGIIJJJIIJJJJJJJJHH
@4851754/1
cttgtatcacttattgcgtctttgctttggtcactttacgcgcgaaaacc
+4851754/1
CCCFFFFFHHHHHIJJJIJIJJJIJJJJJJJIJGGIJJIIJJIIGHGGHH
@4851755/1
cttgtatcacttattgcgtctttgctttggtcactttacgcgcgaaaacc
+4851755/1
CCCFFFFFHHHHHJJIIJFHHJJGIJJJIIHIIJJJJIIJJJJJIIJJHH
@4851756/1
cttgtatcacttattgcgtctttgctttggtcactttacgcgcgaaaacc
+4851756/1
CCCFFFFFHHHHHJJJJJJIJJJJJJJJJJIJJIJJJIIJJIJJIIJJHH
@3347772/1
cggaagatcgaagaaagacgccaaacattcggcagccaagaacttgctgg
+3347772/1
CCCFFFFFHHHFHIIJGEIHEIIIJJJJJJJIJIGIIJJJJJJIJGGIIJ
@1826049/1
caagcattggtggcgattggtcaatgttttttcttcgatgtccacgt
+1826049/1
???B?DB?DB2<A;@11<?FCFBEBEEEDEDDBDDB;8B9DBDDBDD
@1826050/1
caagcattggtggcgattggtcaatgttttttcttcgatgtccacgtagg
+1826050/1
@@@DDDDDHHFHFDGFGHGI<F?EGFEGEHIGBGHECGCHFIACFDFHGH
@1826051/1
caagcattggtggcgattggtcaatgttttttcttcgatgtccacgtagg
+1826051/1
CCCFFFFFHHAFHIIGIJJJHIJJJJIJJJJJJJJIJJGGIIJJJIFHII
@1826052/1
caagcattggtggcgattggtcaatgttttttcttcgatgtccacgtagg
+1826052/1
CCCFFFFFHHFHHJJGIJJIEHIJJHHIJJJJGIJJJIIJJJJJJJIJJJ
@2314531/1
catatataaaggtgaatatataactgacatgtttcatatgtagaacgaat
+2314531/1
CCCFFFFFHHHHDHIJJJJJJJJJJJJJJJJIJJJJJJJJJJJJJJJJJJ
@1826053/1
caagcattggtggcgattggtcaatgttttttcttcgatgtccacgtagg
+1826053/1
CCCFFFFFHHFHHJJHIIJJHIIJJJIJJJJIBGGEE=DDGHIGGHHGHD
@1826054/1
caagcattggtggcgattggtcaatgttttttcttcgatgtccacgtagg
+1826054/1
CCCFFFFFHHHHHJJEIIIJHHIJJJHJJJJJJJJJJIJEIJJJJJHIJJ
@1826346/1
caagccaatcagaccaacggaacgcccggagcggctgatatcaccaatca
+1826346/1
CCCFFFFFHHHHHJJJJJJJIJIJJJJJIJJJJIJDGCHCCCCDCFF@A;
@7946199/1
ttgatttcgaggaaataatacgaacttcaattacacaaatcagtacaact
+7946199/1
BCCFFFFFHHHHHJJJJJJJJJIJJJJJJJJJJJJIJJJJJJJIJIJIJJ
@7946200/1
ttgatttcgaggaataatacgaacttccatagattcaaatgaagtaaaca
+7946200/1
<?@DDFFDDHDD<EBDHHCHDHDFE@BDFHFGCAFDHEHCH9B@:BDDDG
@7428396/1
tgaatatataactgacatgtttcatatgtagaacgaattttgtgcataca
+7428396/1
@C@FDFDDDHHDFHGGDGH@FHIGIGGFFHGIIEHGIGIJJCHGEGGGII
@7428397/1
tgaatatataactgacatgtttcatatgtagaacgaattttgtgcataca
+7428397/1
CCCFFFFFBHHDFGHBGGHCBBHHEHHG?FFHIF@FIGGIFIDGHGGIII
@7428398/1
tgaatatataactgacatgtttcatatgtagaacgaattttgtgcataca
+7428398/1
CCCFFFFFGHHHHJJJJJJHHJJJJJJJIHHJJJJJJIJJJJIJJJJJJJ
@7428399/1
tgaatatataactgacatgtttcatatgtagaacgaattttgtgcataca
+7428399/1
CCCFFFFFHHGHHJJJJJJHHJJJJJJJIJIJJJJJJJJJJJIJIJJJJJ
@7428400/1
tgaatatataactgacatgtttcatatgtagaacgaattttgtgcataca
+7428400/1
CCCFFFFFHHHHGIGIIJJJJJIIIJJJHIIJJIGGJJJIJIGHJJJJII
@7428401/1
tgaatatataactgacatgtttcatatgtagaacgaattttgtgcataca
+7428401/1
CCCFFFFFHHHHHIJJJJJJJJJJJJJJIHGJJIJJIJJJJJHIJJJJJJ
@7428402/1
tgaatatataactgacatgtttcatatgtagaacgaattttgtgcataca
+7428402/1
CCCFFFFFHHHHHJIJJIJJJJGGJJJJIIJIJJGJIJJJJIJJIFIJJJ
@7428403/1
tgaatatataactgacatgtttcatatgtagaacgaattttgtgcataca
+7428403/1
CCCFFFFFHHHHHJJJJIJJJJJJJJJJIIJJIJJJJJJJJIIJJJJJJJ
@2315817/1
catatcccaaacaccttgatttggcatcgcttgttgtttactgtgcc
+2315817/1
@@@DDDDD?FHADDG@GGCHHIAHEGEGGFDF@DHCDGIBGGEFEGG
@4853760/1
cttgtattgtaccggcagtgaggtaaatcgggaaatcacatatgg
+4853760/1
@@@DDDDDFHHHHGHG:D<C<FG1?FHEHIIIDHI<FDD?<BBDG
@4353109/1
ctggagcgagacaacatcacccttcacctccacaacaacaacctcaagct
+4353109/1
CCCFFFFFFFDDBEF=EHGFHIJJIIJJEHJHHHGIGHIJIJJJJJIIIG
@5385161/1
gagaggttatccttgggggaagaagccaaattgctctactctcaagaaat
+5385161/1
CCCFFFDFHHHHHJJJJJJDIIGJJJJJJJJIJJJJJJJJIJJJJJJJJG
@5385173/1
gagaggttcactaaaaaatattaggaatccactacaaggttttcaatagg
+5385173/1
@@@@BDADDHHHGIJJGGGEGIIGEHGHGEEGHIGDECG<DHGGCHGEA>
@5385174/1
gagaggttcactaaaaaatattaggaatccactacaaggttttcaatagg
+5385174/1
CCCFFFFFHHHHGJJJJJJJJJJJJJJJJJIJJJJJIIIFGIJJJJIJJI
@5385505/1
gagagtctcttcgtcactcgcaaatgtagaaggcagattgttaccctcca
+5385505/1
CCCFFDDDHHGHHIJGIGEHIIJIIGFGFHIJJIEIIGGHBFFHJJJJIG
@7948027/1
ttgcaataaatatgaacggtctgcaaacttgtaaccaatgtgtctttcaa
+7948027/1
<@@DDDDDHHHBHEHIIHA<CDGGGFHHHIGIGHIIGGIIDFBFHGIIID
@4854332/1
cttgtattttgttcctcaggtaaagggcatgttaatgtcatcattatttt
+4854332/1
CCCFFFFFGHHHHJJIJJJJEHIJJJJJIJJIJJIIJJJJJJJJJJJJJJ
@5385695/1
gagagttactcattatgttttataagtcaacaggtggttacaa
+5385695/1
@@@FFEDEHHHHHJIJGJJJJIJJJIIIJJJJJICFHFH<:CG
@4353843/1
ctggaggataactgtagacgttcgtagatgtctgttgcgattgagaccac
+4353843/1
@CCFDFFFHHHHHGHHIJJJIIJJJFG?HEEGGGHGHIIHGHG@FGHJII
@4353844/1
ctggaggataactgtagacgttcgtagatgtctgttgcgattgagaccac
+4353844/1
@CCFFFFFHHHHHIHJJGIJIJJIHHIJJJJGIJIIIIJGGGIIIJIIII
@6906126/1
gtttttcatcgccatacataaattatgggcgaccaccagtggtactatga
+6906126/1
BBBDDFDFHHHGGJJJJGHEIJJIJJJJJJJJJJJJJJJHGGHHIJIJJJ
@6906127/1
gtttttcatcgccatacataaattatgggcgaccaccagtggtactatga
+6906127/1
BBBFFFFFHHHHHJJJJJJJJJJJ<HIJJJJJJJJJJJJHHIBGHJJJJI
@4855862/1
cttgtcatgtgttgaaattccgcgaaattggcactggcaagtcaaagaag
+4855862/1
@@@DDDFFFFFFHIGIFIGGHIGFHIIJIJJJIJIJGCHEHFFGIJJGGG
@4855863/1
cttgtcatgtgttgaaattccgcgaaattggcactggcaagtcaaagaag
+4855863/1
@@@FDFFFGHFFHGIJJIJJIIIIHIEIGGGIJJIJIGGHIIIGIJIJII
@4855864/1
cttgtcatgtgttgaaattccgcgaaattggcactggcaagtcaaagaag
+4855864/1
@C@?DFFFHHHHHJFGIJJIIIJJJJJJJIJIJIIJIIIIGHGHIJGGII
@4855867/1
cttgtcatgttttgaaattccgcgaaattggcactggcaagtcaaagaag
+4855867/1
@@@DDFFFHFHHH@BGGAIGG:?@FHEEIIII>GFEGEHII9CBHIIFEG
@4856042/1
cttgtccaagaaatatttcgccactgtacactcgacagtttggccgtttt
+4856042/1
CCCFFFFFHHHHHJJIJJJIIJIIIJHHIJJJJJIJIIGHIIIIJI?FEH
@7949915/1
ttgcagactctcagcttcaacgccaaggacttcaacttcgttcagttctt
+7949915/1
CCCFFFFFHHHHGJJJJJJJIAHGIJIJIJJJJJJJJJJIIIJJJIJJII
@2316306/1
catatctcttgatttttctcgaattgtgggtttttccattatctagtgcg
+2316306/1
@?@?DDEDHHHDHIIIIGIEH@FGHIFHHIEFGGGIGHIIGGIIGIIIII
@7429994/1
tgaatcgtgataacatgcataaaatataataaaaatttatagttttttgc
+7429994/1
B@@DDEFFHGHGHIJJJJJHIJJJJJJJJJJJJJJJJJIJIJHIJJJJJC
@7950312/1
ttgcaggatttacccgtggagggtaacaatctgccttctacatttgcgag
+7950312/1
@C@FFFBDFDDDHIHH@?@BFBF1?FHGEGHDB@GFGICFDH>DFHC@:F
@7430543/1
tgaatgatgattatataacgagtagatagctttagaggtaatacactatt
+7430543/1
CCCFFFFFHHHHHJJJJJJIHIACHIJIJJJJJGIIJJDGHJJJIJJIJJ
@1829852/1
caagctcctgttcattcccaaaaagaatataatgagcctcaggagctcta
+1829852/1
CCCFFFFFHGHHHJJJJJJJJJJJJJJJJJJJJIJJJJJJJIHGIHIJJJ
@4355751/1
ctggagtcacccaacaacaacacttcgactacagatattcgcacttgcag
+4355751/1
CCCFFFDFHHHHHJJJJIJJIJIJJJJIJJJIJJIIIJJJIJJJJJJJII
@7951927/1
ttgcatttcataattaaggtaatccacggcatttctggtcgtgggccact
+7951927/1
CCCFFFFFHHHHFIIIIIJIHIIJJJJJJJJJJJJJJIFGIHJJJJJJJI
@5388623/1
gagatcgctagcgaacaatccttcgaggtaacctacgtggacatcga
+5388623/1
CCCFFFFFHHHHHJJJIIJJJJJJJJIIDFHJJJJIJFGIIJJIJJJ
@3353607/1
cggaatttcaacacatgacaagcgatggtgaactgcctttcgtgtggtag
+3353607/1
@@@DFFDDHHHBFIIIBGGEHAFGIFII?FHIGGIIIIGIEGFGGCG8?B
@3353608/1
cggaatttcaacacatgacaagcgatggtgaactgcctttcgtgtggtag
+3353608/1
@@@DFFFFFGHDHIJIGEGEHDEFGGIJBGHIIJJJJJJJFIHH?DD8?@
@3353609/1
cggaatttcaacacatgacaagcgatggtgaactgcctttcgtgtggtag
+3353609/1
C@@DFFFFHHHHHJJJJIJJJIIJIJJIGHIJJJIJIIJJJJIJJJJHHG
@3353610/1
cggaatttcaacacatgacaagcgatggtgaactgcctttcgtgtggtag
+3353610/1
CCCFFFFFHHHFHIJIJIJIJDDGGIJJFHHGIJIJJJJJJIJIAAFDGH
@3353611/1
cggaatttcaacacatgacaagcgatggtgaactgcctttcgtgtggtag
+3353611/1
CCCFFFFFHHHHHIIJJJJJJIIJJJJJHIJIJJIJJJJJJJGICHIDHI
@3353612/1
cggaatttcaacacatgacaagcgatggtgaactgcctttcgtgtggtag
+3353612/1
CCCFFFFFHHHHHJJIIJJJJJIJJJJJHIIIJJJJJJIJJJJJHJJJJI
@3353613/1
cggaatttcaacacatgacaagcgatggtgaactgcctttcgtgtggtag
+3353613/1
CCCFFFFFHHHHHJJJJJJJJJJJJIJJHIIJJJIJJJJJJJIIHIIEHH
@3859836/1
ctcatcatgccctcgagtacctcaaaatcatgaccaaaaagtgaacagct
+3859836/1
CCCFFFFFHHHHHJIIIAEHIGGEHIJGGIIIJIIIIJJJB?BBGFIECH
@772825/1
agaggataaaccaatggagcacactcttacttcagctacttgaaccgtac
+772825/1
CCCFFFFFHHHHHJJJJIJJJIJJJJJJJIJJIJJJJIJJJJJJJJJIJJ
@300221/1
aaatacctcaccttacaaaataaaatacggcaaagagaagaaaggccgat
+300221/1
@@CFDEDFGDHHDBHHGIIJJJJJJJIIIIIIIJJJGJJJJEIIIIJGG@
@300351/1
aaatacgaactggtccaaatcgagggcgccatccacgagccaatcttccg
+300351/1
CCCFFFFFHHHHHGHIJJIJJIIJJJJJIJJJJJJIJJJJJIGJJHHHHG
@3860414/1
ctcatcccagccctgattcgcaacatataccgagtgtggcggcagtcact
+3860414/1
CCCFFFFFHHHHHIJJJJJJJJIIIJJJJJJJJJFHFGGIJJEBE7??B;
@300473/1
aaatacggcaaagagaagaaaggccgatagaatgaagtgaaagtcgaacg
+300473/1
CCCFFFFFGHHHHJJJJIJJIJJIJJJIIJJJJJJJJHIIJJJGGIGIEI
@300515/1
aaatacgtaagttgctcaatgtcgtcgtttgacatatcgttgtcatccca
+300515/1
CCCFFFFBFHHHGJJJJJJJJJJJJJIJIJJJJJJJEIJGIIIJJIJJIJ
@3353950/1
cggaatttttcagcgttttgtggaactgtgaaactttgtgggactgctgg
+3353950/1
@@@?DBDDHH?<?@C:CGG?:?G9DF?<<EHGHBFHI<BAGG9DFGC>3@
@3353951/1
cggaatttttcagcgttttgtggaactgtgaaactttgtgggactgctgg
+3353951/1
@CCFFFFFHHGHHIICFIIGBGIIIIFGCGGHIIIIIIDGIIIIIIIGGH
@3353952/1
cggaatttttcagcgttttgtggaactgtgaaactttgtgggactgctgg
+3353952/1
CCCFFFFFHHHHGIGEHIJDCGIEHJIJGHJJJJJJJJIJJIGIJJIJJJ
@6911119/1
gtttttgaggcagcaaatttctcaagggcacacggcaacaaaaagtgata
+6911119/1
@@@DDBD;A?FDBB9FFE@H@4<FBEHEG?8C?@GIIGHG9==F;@=;FE
@6911120/1
gtttttgaggcagcaaatttctcaagggcacacggcaacaaaaagtgata
+6911120/1
BCBFFFFDHHHHHIJJJJJJEHGIJJJJIJJIJJIJJJJJJIJJJ@FFHJ
@6911121/1
gtttttgaggcagcaaatttctcaagggcacacggcaacaaaaagtgata
+6911121/1
CBCFFFFDHHHHHFGIJGIJAFHHJIJJIJIGIIJIJJIIJJJGG8@DHI
@6911122/1
gtttttgaggcagcaaatttctcaagggcacacggcaacaaaaagtgata
+6911122/1
CCCFFFDDHHFHHFIIIIJJHIJIJJJIGIJ>GIIFIIGIJJJJJ=FHHI
@1834787/1
caaggacttcaacttcgttcagttcttgcaggagatcgctagcgaacaat
+1834787/1
CCCFFFFFHHGHHJJJJIJIJJHJJJJJJJIHIJIJIJJJJJJJJJJJJI
@1834788/1
caaggacttcaactttgttcagttcttgcaggagatcgccagcgaacaat
+1834788/1
=@?D?DD?FFDFHED?:<CAI?<<AAAAAFE;A??F@?BDG<BD@FAFC=
@1834789/1
caaggacttcaactttgttcagttcttgcaggagatcgctagcgaacaat
+1834789/1
CCCFFFFFHHGFFHGIJFGIGHHHHIJJJJJIIJJGGHJIGBHIIJJJIH
@4859864/1
cttgtctgtccttctgtcatttttctattaattgtctgattatcttctat
+4859864/1
CCCFDFFFHHHHHJJIIJJJJJJJJJJJJJJJJJIJJJIJJJJJJJJJJJ
@6379653/1
gtcgaacgttcttctgggcttttcctgctttttta
+6379653/1
@@@DDD8::3:C<BCF@9E;EAHF?E93?9CDAEG
@6379654/1
gtcgaacgttcttctgggcttttcctgcttttttagcagctttaccattc
+6379654/1
@@CDDFFFHHHHHEEIIIDGAGICHGC@AHGIEEFGGJIJIJJJFGEIHI
@6379655/1
gtcgaacgttcttctgggcttttcctgcttttttagcagctttaccattc
+6379655/1
C@CFFFDDAFDDHHIIJJGIIJEHICHIGHIJJJEFGGHIEHIGGIGIJJ
@6379656/1
gtcgaacgttcttctgggcttttcctgcttttttagcagctttaccattc
+6379656/1
C@CFFFDFFHFHHGIIJJIGIJJIIIFHIIJJJJJIJJJIIHJJJJJJJI
@3861484/1
ctcatcgctccacaatgcgttatttctattttgagacccttgatttcctt
+3861484/1
CCCFFFFFHHHHHEHIJJJGIHIJJJJJJJJJJJJJJJJJJJIJJJJJJJ
@4358720/1
ctggatatctttttgggtaatgttgctgcctaaagagttccatcacggtt
+4358720/1
@@@BADD??A??FGIHIFHIGEFB?@?<CFEGEGIF>1?FDGHIGCGBII
@774467/1
agaggttgtacccaaacttttcggggtgcaatcttcttttccggaaaatg
+774467/1
@@@FFADDFHHHHIJIJIJIJIIIGI0@GGIJIJJJJJJJCHDHHHIJHH
@6380315/1
gtcgaagatctctgtgagaagacagaagaatcgctagtcagaatttt
+6380315/1
CCCFFFFFGFHHFGIIGEHI<FHGGIIGIJIJIJGHHCBGHIJJJJJ
@6380316/1
gtcgaagatctctgtgagaagacagaagaatctctagtcagaatttt
+6380316/1
CBCFFFFFHHHHHJHIJIIJJIJJJIIIJIJJJJJJJHIIJJIJJJJ
@7433925/1
tgacaaaactatagagaaaccagaattacaggaaatggataattatagga
+7433925/1
@?<DFFFDHHGHHIIIGIIIIIIIIIIIIIIIIIIIIIIIIIIIIIIIII
@1835451/1
caaggaggtaaaaagaagaaacaaaaacaacctgaacaacaagctgcaaa
+1835451/1
B@@FFFFFFHHHHJJJJJJJJJJJJJIJJIJJJGIJJJJJJIJIIJJIJJ
@5391441/1
gagatttttaactttggataccagcgacgatgcagaaatgatgctgttag
+5391441/1
CCCFFFFFHGHHHJJJJJJJJJJJJJJJJJJGJIJGIIJIJJJJJJJJIG
@1835939/1
caaggataacctctctgtcggtagatttccgtgaag
+1835939/1
CCCFFFFFHHHHHJJIJGIJJ<A@CFHICG;9?8B1
@1835940/1
caaggataacctctctgtcggtagatttccgtgaagtgg
+1835940/1
CCCFFFFFHHHHHJJJJHHIJ<CADCHGCG@:C8?41?F
@1835941/1
caaggataacctctctgtcggtagatttccgtgaagtggtccgtgcccct
+1835941/1
CCCFFFFFHHHHHJJJJIJJJ@FHIFJJIJIHIJJICGGGIIIGHHJIJG
@1835942/1
caaggataacctctctgtcggtagatttccgtgaagtggtccgtgcccct
+1835942/1
CCCFFFFFHHHHHJJJJJJJJ@EFGHIIGIBEFGIJGGIFGGEGIIIJJ;
@1835943/1
caaggataacctctctgtcggtagatttccgtgaagtggtccgtgcccct
+1835943/1
CCCFFFFFHHHHHJJJJJJJJBCGGIJJIJGGIIJI@GIHGIIGIGIJJG
@304446/1
aaatataataaaaatttatagttttttgcatttttattcggcttattgta
+304446/1
@@?DFDDAFH?FDHHGGDIGICEIIIGIIIIEIGGIIHIG@AGIIHGEDH
@304654/1
aaatatacctgcacacacgcatttttaaatttaaaaatttattcaagtca
+304654/1
@@CDDDDFFDHDHIIIIIGIIIIIDFHCHIIIIIIIGIIGHIEHHHIFHI
@304655/1
aaatatacctgcacacacgcatttttaaatttaaaaatttattcaagtca
+304655/1
CCCFFFFFHHGHHJJJIJIJIIJJJJJJIJJJJIIIIJJJJIIJIJIGJI
@304656/1
aaatatacctgcacacacgcatttttaaatttaaaaatttattcaagtca
+304656/1
CCCFFFFFHHHHHJJJJJJJJJJJJJJJJIIJIIJJIJJJIJJJJJJJIJ
@1290292/1
attgataaaatccgtgatacatttccatgccttctcctaagtcgataatt
+1290292/1
CCCFFFFFHHHHHJHJJJJJJJJJJJJJJJJJJJJJJJJJJIIJJJJJJJ
@7435783/1
tgacaacttaaactatcctccacctacacaagctcaatacaatccccaca
+7435783/1
@@@FFFFFHGHHFEAEFHGCHCCHHJGAGGAGGFHHGGGGEHGIHIIIJE
@5900098/1
ggaatggccacccaatgtgttcaagcgaaaaatgtcaataagacttctcc
+5900098/1
CCCFFFFFHGHHHJJIJFHFGIIIIJJJJIJJIJHGJJJJJJJJJJJJJJ
@2804681/1
ccggaaaagaagattgcaccccgaaaagtttgggtacaacctctatactt
+2804681/1
CCCFFFFFGHHFFIJJEGIIJJJEIIGGFGIIIJFGHIJIJFIIFIGJJI
@2804819/1
ccggaaaatgctcgaaaactcaattggcgcacattcagcaggttttttaa
+2804819/1
CC@FFFFFHHHHHJJJJJJJJJJJJJJJJJJJJJJJIJJJJJHIIJJJJJ
@2804820/1
ccggaaaatgctcgaaaactcaattggcgcacattcagcaggttttttaa
+2804820/1
CCCFFFFFHHHGHJIJIJJJJIJJJIJJJJGJJJJJJJJIJJGGIJJJGD
@4360994/1
ctggatctcttggtcggaaaagtaacgcccgaacaagccaatcagaccaa
+4360994/1
C@CFFFFFHHHGHHHIJJJJIIFHIJJJJJJJJJJJIIGIJJJJIJJ2BG
@4360995/1
ctggatctcttggtcggaaaagtaacgcccgaacaagccaatcagaccaa
+4360995/1
CCCFFFFFHHHGHEGIJEHIIICHHIGIJIJJJJJJJJIIIIIJIJJJJG
@4360996/1
ctggatctcttggtcggaaaagtgactcccgaacaagccaatcagaccaa
+4360996/1
@CCFDFFFHGHHHJIIJJIJJJEHIJJJJJJJDGIIJIIJJJJJIIJJJJ
@4360997/1
ctggatctcttggtcggaaaagtgactcccgaacaagccaatcagaccaa
+4360997/1
CCCFFFFFHHHHHGHJJJJJJJHHIIJJJJJJJJJJJJJJJJJJJJJJJJ
@7956031/1
ttgcgagtgacgaagagactctcagcttcaacgccaaggacttcaacttt
+7956031/1
CCCFFFFBFFHHGJJIJIIIJIJJJJJJJJII?DGIJJJJJJIJJJJIJJ
@7956118/1
ttgcgatattttttcggaaaaaagtgagtttaggatatcttacgttctgg
+7956118/1
CCCFFFFFHHHHHJJJJJJJJJJJIIIIIIJJJJJJJJJIJJJJHJJJJJ
@7956327/1
ttgcgattgagaccactgcgtataagagtggctagattgggg
+7956327/1
CCCFFFFFHHHHHJJJJIJJGGIIGIGI?EHIIG@?BD@DGH
@3357937/1
cggaccgattcagcccccaccaagggaagggggcggcccccatcccaaca
+3357937/1
C@@FFFFFHHHGHIIJJJGJJGEBDGGHIBAHIIDDBDDDDB?CBD3?B@
@3357938/1
cggaccgattcagcccccaccaagggaagggggcggcccccatcccaaca
+3357938/1
CCCFFFFFHHHGHJJJJJJJJJJJJJIJIJJFIJDDDDDDDDDDDDDDDD
@6915887/1
gttttttaacagtttgaaaaccttgataaatggaacgaaattaaacacgc
+6915887/1
@?@DDDDDHB?C2CGDFHHIGIGIIHGHIIIIIIIIIIIIIIIIIIIIII
@6915888/1
gttttttaacagtttgaaaaccttgataaatggaacgaaattaaacacgc
+6915888/1
@@@FFFFDFFDHFHIA<GHIIIEHDEGIIIIIIGIGGIIIGHGIIIIFII
@6915889/1
gttttttaacagtttgaaaaccttgataaatggaacgaaattaaacacgc
+6915889/1
@@@FFFFFHFHGDFGHIIGIIJGGHGHEGEDGGEGGGAGIJJIGGGIJGI
@6915890/1
gttttttaacagtttgaaaaccttgataaatggaacgaaattaaacacgc
+6915890/1
@@CFFFFFHHHHHIJIHJJJJJJJJIJJJJIJJHJJJJJJJJJJJJJIJJ
@6915891/1
gttttttaacagtttgaaaaccttgataaatggaacggaattaaacacgc
+6915891/1
@BBFFFFFHHHHHJJIJJJJJJJJJJJJJJJJJIJIJJJJIJJCHIGIJJ
@4861372/1
cttgtgaaaacttagatcccggacagctgacagatttaaggtctgctttg
+4861372/1
B@CFDDDFHHHHHJIJJJJJJJJJJJIIJIJJIJJJJJJIJHIIJJJJJJ
@7957192/1
ttgcggttaccccttctgttgggatgggggccgccccc
+7957192/1
@C7DFFFFHGHHHJJJIIJJJJJIIIJJJIIIIFGIHH
@5900567/1
ggaatgtaagaacattttcggaatcagaaaaaatgtcggaactggcgaaa
+5900567/1
BCBFFFDFHHHHHJJJJJJJJHIJJJJIJJJJJJJIIJJJJJJIJJJJJJ
@2322716/1
catcaatattatctatcgatactgaatgtaattttttatatagtgccccg
+2322716/1
B<BFFFFFHHHHHJJJJJIJJJJJIIJJHICHIIJJJIJJJJJGIIJJJJ
@2322717/1
catcaatattatctatcgatactgaatgtaattttttatatagtgccccg
+2322717/1
CCCFFFFFHHHHHJJJJJJJJJJJJJJJIJJJJJJJIJJJJJJIJJJJJJ
@3863900/1
ctcatcttcgtcaagactgtgtctatcaaatccaacgttacgttcct
+3863900/1
@@@DDDDDFFFFBG<C:A<<?<::<?BEHI@BGDB9:1?F1::B?G4
@4861924/1
cttgtgagccgccattctcttggctagcttctttgacttgccagtgccaa
+4861924/1
B@CDDDEFHHGHGIJJJJJJJIAHIHIJIJI@HGGHD@HIIHII??@GGG
@2806329/1
ccggaaccggaagatcgaagaaagacgccaaacattcggcagccaagaac
+2806329/1
@@@@DADFHHFHHIHIIGGGEGCHIJIJJJGIJEGIIJGHIIGIHFEHCE
@2806330/1
ccggaaccggaagatcgaagaaagacgccaaacattcggcagccaagaac
+2806330/1
@@@F;DFFHHFFHGGEBEHEHGIIIGGIIIBABHEHIBCHGE=EEAAHFD
@2806331/1
ccggaaccggaagatcgaagaaagacgccaaacattcggcagccaagaac
+2806331/1
@CCFDFFFHHFHHJJJGGIEHHIIJJJIIIJJEIIJIGIIEHGGEHHGFF
@2806332/1
ccggaaccggaagatcgaagaaagacgccaaacattcggcagccaagaac
+2806332/1
B1=DDFFFHHHGHJJJJIJIJJJIJJIIJJJJGJIIGHFHGIGIHHGHFF
@2806333/1
ccggaaccggaagatcgaagaaagacgccaaacattcggcagccaagaac
+2806333/1
BCCFDDFFGHDHHIJJGFHGGIIJJJIJJIJJGIIIJJIIJIJJHEFEDF
@2806334/1
ccggaaccggaagatcgaagaaagacgccaaacattcggcagccaagaac
+2806334/1
BCCFFFFFHHHHHIIJIIJJIIIJIJJIJJJJJJJJJJJJIIJJHHHFFF
@2806335/1
ccggaaccggaagatcgaagaaagacgccaaacattcggcagccaagaac
+2806335/1
CCCFFFFFHHHHHJJJJGIIJJJJJIIJIJJJIJJJJJIJJJIJHHFHFF
@7958214/1
ttgctatattccacaaaagtacttcttggcacagagcctcatttttcttg
+7958214/1
B?@DFFFFHHHHHJJJJJJHHJJJJJJJIJJJJIJIIJJJJJJJIJJJJJ
@6917391/1
gttttttcaaatttgttcagcaactcacggaaacaagttgagaaatcctt
+6917391/1
@@@FFFFDFHHBHIEEHBECAFGGGEGGGIGGIGIIGDHGGB?FHBDHGI
@1291526/1
attgatgattataattaataactagtgcctaataatagtgtattacctct
+1291526/1
BBCFFFFFHHHHHGJJJJJJJJJIJHIJJJJJJJJJJJEHGGIJJJJJJI
@4362620/1
ctggatgttgacgtcatagtgatgtacgaaacccctgggcatggtgatct
+4362620/1
BC@DFFFFHHHHHJJJJIJHIHIJIIGIJJJJJJJJIJIJJJJJJHIJJI
@2807118/1
ccggaagatcgaagaaagacgccaaacattcggcagccaagaacttgctg
+2807118/1
@@@DDDDD<CD?CB@DHIGHF1CGGEB?BG9DHGEH?=FFA@CFHDIB@=
@2807119/1
ccggaagatcgaagaaagacgccaaacattcggcagccaagaacttgctg
+2807119/1
@@@DDDFFHDHFHIJIHAHIIEIGEGIJJIJJJJIIIIJJGJIIJIJGIJ
@2807120/1
ccggaagatcgaagaaagacgccaaacattcggcagccaagaacttgctg
+2807120/1
@@@FFFFFHHHHHIJJJII@HGFGGIJIJIJIIBGHIDGGCHIJJJJJJI
@2807121/1
ccggaagatcgaagaaagacgccaaacattcggcagccaagaacttgctg
+2807121/1
BC@?DDFFHHHHHJJJJJJIJJJJJJJJJJJJJIJGFIJIIEGIJJJJIJ
@2807122/1
ccggaagatcgaagaaagacgccaaacattcggcagccaagaacttgctg
+2807122/1
CCCFFFFFHHHHHIJJJGGIJIIJJJIJJIGIIJIIFIJJJJJJJJJJJJ
@778527/1
agataatattgatgattataattaataactagtgcctaataatagtgtat
+778527/1
CCCFFFFFHHGFFJIJJIJIJJJJIJIJJIIJJJJJJJGIJJJJJIHGII
@778528/1
agataatattgatgattataattaataactagtgcctaataatagtgtat
+778528/1
CCCFFFFFHHHHHJJJJJJJJJJJJJJJJJJIHJJJJIIJJJJJJIIIII
@4364023/1
ctggattccttgatggctacagagatagaaatcaaattctgtcggatgag
+4364023/1
CCCFFFFFHHHHHIJJJJJJJJJJJIJJJJJJJJJJJJJJJJJJJJJJJJ
@6918953/1
gttttttcttcgatgtccacgtaggttacctcgaaggattgttcgctagc
+6918953/1
@BCFFFFFHHHHHJJIJJFIIGIJJIJEIJJJJIIIFIIIJJJJIJIJJJ
@6918954/1
gttttttcttcgatgtccacgtaggttacctcgaaggattgttcgctagc
+6918954/1
BBBFFFFFHHHGHIGFHIIJGCFIIGIHIIGJJJJJGFGGIIJIJJJIJG
@6918955/1
gttttttcttcgatgtccacgtaggttacctcgaaggattgttcgctagc
+6918955/1
BBBFFFFFHHHHHJJIJJJJIHIJJJJJJJJIJJJJJJJJJJJJJJIJIJ
@6918956/1
gttttttcttcgatgtccacgtaggttacctcgaaggattgttcgctagc
+6918956/1
BBBFFFFFHHHHHJJJJJJJJHIIJIIJJJJJJJJJIIJJJJIJIJJJIJ
@6918957/1
gttttttcttcgatgtccacgtaggttacctcgaaggattgttcgctagc
+6918957/1
CCCFFFFFHHHHHJJJJJJJJJJJJJJJJJJJJJIJJIJJJJJJJJJJJI
@3865149/1
ctcatgatacttttcaaattttcttttaaatttcatattctcataatact
+3865149/1
CCCFFFFFHHHHHJIJIJJJJJIIJJJJJBHIJJJJJJJJJJJJJJJJJJ
@4364489/1
ctggattgaatccacagagaggctggatattcttgtttcacaactaattc
+4364489/1
BB<DDFFFHHHHHJJIJJJJIJJIJJ;EFFIAII@DHIBCHGGGGGGBGD
@6919857/1
gttttttgcatttttattcggcttattgtaatattcctccatagttctta
+6919857/1
@?@DDDDAB<DFHIIGFIB>GACG?FHBDGICGGH@FCFHGHGIBFFGHD
@6919858/1
gttttttgcatttttattcggcttattgtaatattcctccatagttctta
+6919858/1
@?@DDDDD?DHHHIIEGI@EHA;G@FICCDHBAFHCHDHIGDGGBFGGHG
@1838571/1
caaggattgccacatcttgtgagccgccattctcttggctagcttctttg
+1838571/1
@@@DDBADFHHADHBFGHBCFHEBEHA:EA??1:CFGAFFD>BDH<?FDF
@1838572/1
caaggattgccacatcttgtgagccgccattctcttggctagcttctttg
+1838572/1
CCCFFFFFHGHHHJJJJJJHIIJJJJJJJJIHIIJJJIJJJJJJIIIJJG
@1838573/1
caaggattgccacatcttgtgagccgccattctcttggctagcttctttg
+1838573/1
CCCFFFFFHHHHHJJJJJJJJJJJIJJJJJIIJJJJJIJJIJIHIIGIJG
@4864042/1
cttgtggtcacttttcgcgcaaaggtaaaatcgttctagacataccttat
+4864042/1
CCCFDFFDHHHHHJJJJFIE@FHIJ?DFHIGGHFHEHIJIIGHJGIGHIH
@4864043/1
cttgtggtcacttttcgcgcaaaggtaaaatcgttctagacatactttat
+4864043/1
@@@BDDFDHHHHHIJJJIJFEEGIJCDHGIJIJHIJJIJIIJIJJJIJJJ
@4864044/1
cttgtggtcacttttcgcgcaaaggtaaaatcgttctagacatactttat
+4864044/1
@@CFDDFDHFFHHIIGEGF@1CHDH:CGIIABD?G@BB<BDECCCBGH@@
@4864045/1
cttgtggtcacttttcgcgcaaaggtaaaatcgttctagacatactttat
+4864045/1
B@BDDDFDFHHHHJJJJIJIJJJJJDGHGJJIJHJJIIJIJJJIJJIJJJ
@4864046/1
cttgtggtcacttttcgcgcaaaggtaaaatcgttctagacatactttat
+4864046/1
B@CFDFFFHHHHHJJJJJJJIJJJJJJJJJJJJJJJJJIIIJJJJJJJJI
@4864047/1
cttgtggtcacttttcgcgcaaaggtaaaatcgttctagacatactttat
+4864047/1
BCCFDFFDHDDHHJJJIJIJIJJII?CGHIJIJHIIJJJGGHGIJJGIIJ
@4864048/1
cttgtggtcacttttcgcgcaaaggtaaaatcgttctagacatactttat
+4864048/1
BCCFDFFDHHHFHJJJIIIGGIJJJ:DGIJJJIGIIJIJJJJJJJJJJJJ
@4864049/1
cttgtggtcacttttcgcgcaaaggtaaaatcgttctagacatactttat
+4864049/1
CCCFFFFEHHHHHJJJJJJIGGJIJCDGHJDDFHHHIIIJJJJFJJJJIJ
@310325/1
aaatcaaggtgtttgggatatgcgaggaaaacagttcttcaccggtgttg
+310325/1
CCCFFFFDH=AACFDGIBGGHIIIIIIGDGIHGIIGDFFEHIG@@FGIIG
@310596/1
aaatcacagagccccgggcccagatggcattcatgcagaaccgatta
+310596/1
CCCFFFFFFHHHHJJIJJIIJGGIJJJJIIJJJJJJJJJJJJJJJJJ
@4366163/1
ctggatttctcagaaattcgaataaattcagtctcagtttcagttactct
+4366163/1
???DDDDDAFDHF@B?@GD3ABEEEADFE@CA9AFHCFGH?9?1:C9C:?
@4366164/1
ctggatttctcagaaattcgaataaattcagtctcagtttcagttactct
+4366164/1
CCCFFFFFHHHHHIJJJJJIJJIIJHJJJJJJJJJJJHIJJJIJIJJJJJ
@4366740/1
ctggattttaaatctttcatattccctatttaaattttgtaaatccacat
+4366740/1
@@CFFFFFHHHHHJJJJIIJJJJJJJJJJJJJJJJJJJJHHGJJJJIJJJ
@3362660/1
cggagaatcacaaaactcatgatacttttcaaattttcttttaaatttca
+3362660/1
CCCFFFFFHHHHHIJIJJIJIIGIIJJJJIHIGIIJJGGGIIJGIIJJJF
@1293004/1
attgatttcgaggaaataatacgaacttcaactacacaaattagtacaac
+1293004/1
??@?D:DDFHHFDECGGG?C<F;CAEBE4ED?F>DBFHD?D>FF9?F>DB
@1293005/1
attgatttcgaggaaataatacgaacttcaattacacaaattagtacaac
+1293005/1
CCCFFFFFGHHHHJJJJJJIJJJJJJJJJJHIIIJJJJJJJJIJDHIJJJ
@1293006/1
attgatttcgaggaataatacgaacttccatagattcaaatgaagtaaac
+1293006/1
@@@DFFFFDDFFHBGEHGFHHICGGIEHCFGIGGIIIIIIIIIII9BGHH
@4864616/1
cttgtgtaatgggttgaggctgaacctcagg
+4864616/1
@CCFFFBDHHFFDHGI@HHEGDAHIJEHHEG
@312417/1
aaatcatgtcaagaccccggcgatggttcttcaagagctggcaataa
+312417/1
CCCFFFFFHHHHHJJJJJJJJJIJJJDHGIIJJJJJJJJJJJIJJJJ
@6923103/1
gtttttttctaaaatcaatttacatattatttttgacttgaataaatttt
+6923103/1
:??DBDADCDBBDFFHIIIIGHIGG@HIIIGGGIIEHIIGEEFCHGFGHI
@5396212/1
gagcgaaacaacagcagcccgctcctccacaacagcaacctggagcg
+5396212/1
@@@DDDDDFHGHFEGIJCFGIBFGEHGIHFIJG<8?BGCF@F@AAEA
@5396544/1
gagcgatgacgaataaagtatgtgttcaccaagagaagaaagctatacag
+5396544/1
C@CFFFFFGHHHHJJJJJFHHIHIIJJJJJIJJIJIJJJJJIIJIJJJJJ
@2326731/1
catcactttgtcatcgaacgatgtcaccacctgattggtgatatcagccg
+2326731/1
@@@DFDFFHFFDHGIGIGGFIJIJJGGGHIIEGEGGII?BGGIGGIC?FH
@780337/1
agatagctttagaggtaatacactattattaggctagttattaattataa
+780337/1
@@@ADDFFHHFH>FGACGGIIIJIJJJGHJHIJIJIJJJIIJJJJJJJJI
@7439588/1
tgacactaagaaatcacagagccccgggcccagatggcattcatgcagaa
+7439588/1
CCCFFFFFHHHHHJJJJJIIIIJJJHIIIJJGJJJJJJJJJJJJJJJIIJ
@4367667/1
ctggcaaagtggatagctgcaccaagcattggtggcgattggtcaatgtt
+4367667/1
CCCFFFFFHFFHGIJJJJIJIIJJJIIJJJIJCGGHIDGGGIBGCHIIFI
@4368032/1
ctggcaacatcgacagataccacaaatacc
+4368032/1
CCCFFFFFHHHHHJJJJJJJJIJJJJJJJ3
@4368033/1
ctggcaacatcgacagataccacaaatacctaaaccttcccactaaagtt
+4368033/1
CCCFFFFFHHHHHJIIJJJIJJJJJJJJJJJJJJJIIJJJJJJJJJIJHI
@4368034/1
ctggcaacatcgacagataccacaaatacctaaaccttcccactaaagtt
+4368034/1
CCCFFFFFHHHHHJJJJJJJJJJJJJJJJJJJJJJIJJJJJJIIJJIJII
@314006/1
aaatcctgtagaatatcgtttaacttttccagcatttctcttgctgctaa
+314006/1
@@@DDDDDFFFFFIFIIE<FG?HFHHIIFIEHF;EGI>???GDFB?BBBG
@780915/1
agatatcctaaactcacttttttccgaaaaaatatcgcaatagctcaaaa
+780915/1
CCCFFFFFHHHGHJJJJJJJJJJJJJJJJJJJJJJIJIJJJJJJIJIIJJ
@780916/1
agatatcctaaactcacttttttccgaaaaaatatcgcaatagctcaaaa
+780916/1
CCCFFFFFHHHHHJJJJJJJJJJJJJJJJJJIIJJIJJJIIJJJIJIJJJ
@5904322/1
ggaattgctgtaaatctgaataaacaaatgcatcgtgcacactttctttc
+5904322/1
@@@FFFFFFFHHHIIGGBFHGIIJIJJIDHHGEEGHIGGHIIHDHHIJGI
@4368540/1
ctggcaagtcaaagaagctagccaagagaatggcggctcacaagatgtgg
+4368540/1
CCCFFFFFHHHHHJIHIJJJJJJJJJJJIJJJIJJJD0@8B==8;7@@FH
@4368541/1
ctggcaagtcaaagaagctagccaagagaatggcggctcacaagatgtgg
+4368541/1
CCCFFFFFHHHHHJJJJJJJIJJJJJJIGJJJJJJJFAHBHDHAD;=7@G
@4866230/1
cttgtgttcttggccaacctggaggcatggcaaatgggggtatcttaatt
+4866230/1
@@?DADDDHHDHFIGIIIIIFICHGIGIIGIHEGIHIIII@@FGIIDGIG
@5905164/1
ggaatttcaacacatgacaagcgatggtgaactgcctttcgtgtggtagt
+5905164/1
BC@FFFFFHHHHHJJJJJJJJIIJJIJGIIJIJJJJJJJJJJJJJJJJJF
@1294971/1
attgcattattgatttcgaggaaataatacgaacttcaattacacaaatt
+1294971/1
BB:BDDFFHHHGHJJJJJJJJJJJJJJJJIJJJIJJJJJJJJJIJJJJJH
@1295588/1
attgcccatcactttgtcatcgaacgatgtcaccacctgattggtgatat
+1295588/1
CCCFFFFFHHHHHJJJJJJJJJJJJJJJJIIJJJJJJJJJJIJJGHIJII
@5398949/1
gagctgttgagttgatcctgcttgtgaatctgatggtgaactggaagaag
+5398949/1
CBCFFFEFHHHHHJIHJHIJJJJJHJJJJJJJHJJJFHGJJJJJGIJJJI
@5398950/1
gagctgttgagttgatcctgcttgtgaatctgattgtgaactggaagaaa
+5398950/1
BBBFFFFFHHHHHIIJJIGDGGIIFHHIJIJJIIIJGIJJIIEIHIIIIH
@5398978/1
gagctgtttgtctgccccaagtgggttgttgttgttgaggaggagcagac
+5398978/1
BBCFFFFFHGFHHIJJJJIIJDHJIFHGHGIHEGGCHIJJGIGBGGHHIF
@4867898/1
cttgttcaaattgtccatccgatactccatctctaaaaaagataattctt
+4867898/1
CCCFDFFFHHHHGIJJJJJJJGIIIJJJJJIIJJJJJJJJJJJIIIJJJJ
@317501/1
aaatgaaagaaattaaacacgctgagaaagctatggttgagtgaaaaagg
+317501/1
CCCFFFFFHHHHHJJJJJJJJJJJJJJJJJJIIJJJHGIHIDGHJJJJJJ
@7442218/1
tgacagtgctgtaaagtgggtaaataaatcttccgcgcagaaaagctcga
+7442218/1
??;A;AD?FHA2CFHI::CH3CC<CHE>?<CEACCDHEHBGGIG98BFB;
@7442219/1
tgacagtgctgtaaagtgggtaaataaatcttccgcgcagaaaagctcga
+7442219/1
CCCFFFDFHHHHGJJJFHIJEEHIJJJJJIIJJJJJJJIIJJJJHGIIJG
@1845215/1
caaggttttcaaactgttaaaaaacctgctgaatgtgcgccaattgagtt
+1845215/1
CCCFFDDFHHHHHJJJJJJJJIJJJJIIJJJJJJJIJJJIIGIIJJII=F
@1845216/1
caaggttttcaaactgttaaaaaacctgctgaatgtgcgccaattgagtt
+1845216/1
CCCFFDFFHHHHHJJJJJIJJJJIJJJJJJJJJJJGGIIJJIJJJIJJGI
@7968333/1
ttggatctatgactgtgtatcgatagctgttcactttttggtcatgattt
+7968333/1
CC@FFFFFHHHHHJGEFHHIJEAHIIJFGHIIJJJJJJJIGGGGJGGGIJ
@6926253/1
taaaaaagcaggaaaagcccagaagaacgttcgactttcacttcattcta
+6926253/1
CCCFFFFFHHHHHJJJJJJJIJJJJJJJJIJIJIIIJJJHIIJIJJJJJI
@7443889/1
tgacattcgaaaagtaaacgtcagtttgcgtttcaatgcaccgataagac
+7443889/1
CCCFFFFFHHHHHGEGHJGGFHIIGIGHJJFHJJJJJJJJJJJJJJJJII
@7443890/1
tgacattcgaaaagtaaacgtcagtttgcgtttcaatgcatcgataagac
+7443890/1
CCCFFFFFHHHHHJHIJJJJGIIJIJJIJJHJJJJJJJJJJJJJJJJJJI
@7443938/1
tgacattctataaagacgttagagaggttcactaaaaaatattaggaatc
+7443938/1
CCCFFFFFHHHHHJJJJJJJJJIJJJIHIJJJJJJJJJJJJJJJJIIJJJ
@1296938/1
attgcgatattttttcggaaaaaagtgagtttaggatatcttacgttctg
+1296938/1
CCCFFFFFHHHHHJJJJJJJJJJJJHIIJHIJJJJJJJIJJJJJJIJJJJ
@5906969/1
ggaatttttcagcgttttgtggaactgtgaaactttgtgggactgctggt
+5906969/1
@@<?BBDDDFF?:CGEGII:CGFADFF??FFAFAEFGCFA<;?GEBFFF?
@321610/1
aaatgatgaaaccggagatcgaacagtttagcaataaagtacccaaatca
+321610/1
C@@DFFFFHHHFFHJJGFHIHFGHHICFIEGCFBHHGIE?BFFHGHIHJI
@3368131/1
cggagctggatagcttacggatctgttgcaccgagtgaacatgtgacata
+3368131/1
@@CFDDEFHHGHHJJJIJIIEGGIHHIGIJJJJIIBGGIGIJJIIJJJJJ
@2330105/1
catcattcaaacattgaagccagatcgataaaaaaatatcgcaatattag
+2330105/1
CCCFFFFFHHHHHJJJJJJJJJJIJJJJJJJJJJJJIJJIJJJJJJIJGC
@2330106/1
catcattcaaacattgaagccagatcgataaaaaaatatcgcaatattag
+2330106/1
CCCFFFFFHHHHHJJJJJJJJJJJJJJJJJJJJJJJJJJIJIJJJIIJII
@7444246/1
tgacatttatgtaacatgtgtgcttaagtggcttaccttctacttaccac
+7444246/1
CCCFFFFFHHGHHJJJJJIIHGIJJIJJHIIJIJJJJGJJIJJJJIJJJJ
@7444249/1
tgacatttatgtgacataatttgcgacatttgacgtacggttcaagtagc
+7444249/1
CCCFFFFFFHFDHGIIJJJJJJHJJIJJJJJJJJJHIJJJHHIJJJGHII
@7444290/1
tgacatttcattaaagaaccacaaaatgtgacatatataaaggtgaatat
+7444290/1
CCCDFDFFHHHHHIJEHIHIGIJJJJJJGIIIJIJIJJJJJIJGHIJIJJ
@7444309/1
tgacatttcgttaaagaaccacaaaatgtgacatataaaggtgaatatat
+7444309/1
@@1DDFFFHHHHHIIGIIIIIIIIIIIIGGIIIIIIIIIIIGEGGIIIII
@7444310/1
tgacatttcgttaaagaaccacaaaatgtgacatatataaaggtgaatat
+7444310/1
=?:AADDFCFFHBGHGDHGIGDGHIJJIEGCHHGHIDHDGHFH?DDHGBG
@1299379/1
attggaagctgactacaagccaggtatcacatttatcgtggtccaga
+1299379/1
@@=DDDFFHGGHGJJJIJIJIGDE9FHHIIIGGJIJJIHIJGIIHJI
@2330434/1
catcattcgtcgtgtaccacatctcgg
+2330434/1
@@@DDDDDFFFFFF?;CG@??39<<8E
@2330435/1
catcattcgtcgtgtaccacatctcggatcttgctactaatattcgattc
+2330435/1
@@@DFFDFGFHFDFFHHIHGGDHIGIJGIIIIIJGGGHGGGGIJIGJIGH
@5401679/1
gaggaagtaacggcagcactattgacactaagaaatcacagagccccggg
+5401679/1
CCCFFFFDHHHHHIIIEFHDBGI@ECGHEEIIIIIGHEEGCGEGIIIGII
@5401680/1
gaggaagtaacggcagcactattgacactaagaaatcacagagccccggg
+5401680/1
CCCFFFFFHHHHHIIIGAHHGHGEFGIIGHIIIIIBHGH@BFDCHIIAFA
@5402023/1
gaggaatattacaataagccgaataaaaa
+5402023/1
CCCFFFFFHHHHHJJJJIJJJIJJJJJEH
@5402024/1
gaggaatattacaataagccgaataaaaatgcaaaaaactataaattttt
+5402024/1
CCCFFFFFHHHHHJJJJJJJJIJJJJJJJJIIJJJJJIJIIJJJJJJJJJ
@1300283/1
attggacgcaattaccgtattgccaag
+1300283/1
@?@DDDDAHFADFFGC:<C8C4?E>G;
@7972250/1
ttggcgcacattcagcaggtttttttaacagtttgaaaaccttgataaat
+7972250/1
@C<DFFFFGGGHGJIGIJJEHIIIJJIIIIJJJIIIIIJJJJJJIIIJIJ
@3370674/1
cggaggttaagaaagaaagtgtgcacgatgcatttgtttattcagattta
+3370674/1
BCCDFFDDHHHHHJJJJJHHHHIIJJJJJJJJJJJJJJJJJJJJJJIJJJ
@323749/1
aaatgctcgaaaactcaattggcgcacattcagcaggttttttaacagtt
+323749/1
CCCFFFFFHHHHHJIIJIIJJIJJJJJIJIIJIIJJJFGIIJIIJIJJHI
@324834/1
aaatggatgaatggcacatagttcgggcactagtatttgcttttgttcca
+324834/1
CCCFFFFFHDCFHIIJJJIJJHIJJJJJJJJJJFIIJJJIJJJJJJJJJI
@1302388/1
attggatctatgactgtgtatcgatagctgttcactttttggtcatgatt
+1302388/1
CCCFFFFFHHHHHJIJGGHIJIEHIJJJIJIIJJJIJJJJEB@FHIJGJJ
@5403384/1
gaggacgctgacgggagtcttgctcggcatggaggccatttcttgagagt
+5403384/1
CCCFFFDFHHHHHIIAE:CBFBAGGGIGGHGIEGHCHCFIHEAGDCHGE=
@4872628/1
cttgtttattctttcaagctcatcatagctttcaaacacataatcacata
+4872628/1
@@CDDFFFGHBHHJAHGGIIEIIIIJJGBHAHGIIIJJJJJIHIIICEII
@2817295/1
ccggcaataactttccttgttgtccagaaacgtcatcatactagactttt
+2817295/1
CCCFFFFFHHHHHJJJJJJJJIIJJJJJJJJJHIJJJJJJJJJJJJJJJJ
@7972642/1
ttggcgttgaagctgagagtctcttcgtcactcgcaaatgtagaaggcag
+7972642/1
@@@FFFFFHHFHDIJJJIIGIIGHHGIIJIICHHJIIIIJIJJCHIIGFC
@7972643/1
ttggcgttgaagctgagagtctcttcgtcactcgcaaatgtagaaggcag
+7972643/1
CCCFFFFFHHHHHJJGIGHFHIIJJJJIJJJIJJJJJJJJIIJJJIJJII
@7972644/1
ttggcgttgaagctgagagtctgcaaatcggccaacttcttgccgacgga
+7972644/1
@@<DDFFFHHGFHJGCB@FCFHIIGIIGGJIJJJJJIGHIIIIIJGHIHH
@7972645/1
ttggcgttgaagctgagagtctgcaaatcggccaacttcttgccgacgga
+7972645/1
C@BFFFFFHHHGHIJJGIIFEGIJJJJJJIJIJJJJJIJJJJJJJJIIHH
@1303538/1
attggcactggcaagtcaaagaagctagccaagagaatggcggctcacaa
+1303538/1
CC@FFFFFHGGHHJIGGHJJCHIJIIJIJJJIGGIIIIFEGII<FB@C=@
@3372143/1
cggagttgctctagataaatcgtaatctttcaaggggg
+3372143/1
CCCFFDFFHGHHHJJIJJJJJJIJJJJJJJJIJJIHDG
@7973092/1
ttggctggctccaagagatgtgcatgtcccgcagatggccaccaccat
+7973092/1
??7;BBDD1D3C<EE@E3CFE>4AFCAAE?@AAA:?DDD;97980;=B
@1304024/1
attggcgcacattcagcaggttttttaacagtttgaaaaccttgataaat
+1304024/1
CCCFFFFFHHHHHJJJJJJJCHIJJJJJJJJJJJJJJJJJJJJIJJJIJJ
@7973333/1
ttggcttccttcggagttttgcctgtt
+7973333/1
;?1B1DDBF8DHFB<:EDFCAE9CC<9
@7973334/1
ttggcttccttcggagttttgcctgttccgtagcagacggccactggcaa
+7973334/1
CCCFFFFFHHHGGJFICGHIEGIIIGGGJGGHIJGGJHHIGIBHHAEGAF
@7973335/1
ttggcttccttcggagttttgcctgttccgtagcagacggccactggcaa
+7973335/1
CCCFFFFFHHHGHICGEGIIEGGGEHIIIIJIJIJJGIJIIJIIGJIIII
@3372617/1
cggagttttgcctgttccgtagcagacggccactggcaaag
+3372617/1
???7A2AACB<B:CB4EBECED@C9;8C@@DD600;DCBDE
@3372618/1
cggagttttgcctgttccgtagcagacggccactggcaaagtggatagct
+3372618/1
@@CDFDFFGHFHFGEIFBEIIIIJJIGJJBGHIJJJIJGGF?FHIIJIIE
@3372619/1
cggagttttgcctgttccgtagcagacggccactggcaaagtggatagct
+3372619/1
@CCDDADEHBDHDEEHEHGEFGAHFCGGADHAGDEHB3DGB?DF88==4=
@3372620/1
cggagttttgcctgttccgtagcagacggccactggcaaagtggatagct
+3372620/1
@CCFFDDEGHGHHJHIGEHIJJIGG@GGBGGHIIEIIJJGE?DGH>GGHI
@3372621/1
cggagttttgcctgttccgtagcagacggccactggcaaagtggatagct
+3372621/1
BCCFFDFFHHHHHIHIJJJJJIIIJJJJJJJJJIJJIIJIJFHIGIJJFH
@3372622/1
cggagttttgcctgttccgtagcagacggccactggcaaagtggatagct
+3372622/1
CCCFFDFFHGHHHJIJJJIHJJJJJIJJJJJJJJJJJJJJJHHIJJJJIJ
@3372623/1
cggagttttgcctgttccgtagcagacggccactggcaaagtggatagct
+3372623/1
CCCFFDFFHHHHHJGIIJIIJJIIJJGIJIIJJJJJIJJJJ?FGHIIGIG
@3372624/1
cggagttttgcctgttccgtagcagacggccactggcaaagtggatagct
+3372624/1
CCCFFDFFHHHHHJHJJJIIJJJJJJJJJJJIIIJJJJJJJGHIIJJJJG
@7973507/1
ttggcttgttcgggcgttacttttccgaccaagagatccagcaagttctt
+7973507/1
@@@DDDD>?FBBFG:E:EGFDGII?FD@HIGIGG@C@AHHGGGCE?CHCE
@7447097/1
tgacgaagagactctcagcttcaacgccaaggacttcaactttgttcagt
+7447097/1
CCCFFFFFHGHHHJJJJJJIJJJJJGIJJJIIHIJJJJJJJIJJJJJJIH
@7447185/1
tgacgaataaagtatgtgttcaccaagagaagaaagctatacagtagtca
+7447185/1
CCCFFFFFHHHHFIJJFHHIIIJJIGIIJJJJJJJJJIJJIJJJHIJIII
@2332933/1
catcccaacagaaggggtaaccgcaaggggcacggaccacttcacggaaa
+2332933/1
CCCFFFFFHHHHGJJJJCHHIJJJJJJJIIJFHHHIJJJIJJJJJHHFFF
@2332948/1
catcccacaaggtacaatactttgttggtttcgccactccctgtatactg
+2332948/1
CCCFFFFFHHHHFHHIJJJJJJJJJJJJIJIJGJJJJJJJJJJHHIJJJJ
@327108/1
aaatgtcaaaatttgacataatttgtggacataaaggaaagaaaaaaatg
+327108/1
CCCFFFFFHHHHHJJJJJJJJJJJJJJJJJIJJJJJIJJJJJJJJJJJJJ
@6390313/1
gtcgatatctgcaccatatcgatttggtcgctatgtttttacggttgtct
+6390313/1
CCCFFFFFHHHHHJJJJJJJJIJJJJJGGIIIIJIIJJJJJIJJJJIHII
@327311/1
aaatgtcgcaaattatgtcacataaatgtcaaaatgccacataatttgca
+327311/1
=8@DBDBDBFFDFIIIIFFEHIIIIGHIHIHIIIIICGEHGGIGIIIGII
@4872672/1
cttgtttatttccctttttgtggagaggtactatgtgtgtttggct
+4872672/1
@@@DDDDDDHH?FGFHIII:ACGAF?EE:CFGFHIBFFCFHGGGBG
@4872673/1
cttgtttatttccctttttgtggagaggtactatgtgtgtttggct
+4872673/1
@CCFDFFBFHHFHIIIIIIDAFHAF?CH?EHIGHIDFCDFHIGGGG
@4872674/1
cttgtttatttccctttttgtggagaggtactatgtgtgtttggct
+4872674/1
B@CFDFFFHHHHHJIJJJJIEHIGIIII?FHJIJJGIFGHIJJJJJ
@4872675/1
cttgtttatttccctttttgtggagaggtactatgtgtgtttggct
+4872675/1
BCCFDFFFHHHHHJJJJJJIEHIGIGIICFHIJJJFHCFHIIJJJJ
@4872676/1
cttgtttatttccctttttgtggagaggtactatgtgtgtttggct
+4872676/1
CCCDDFFDHHHDHJGIJJJBCDHEHEHI:EHHIJIFHDFGHIIJII
@4872677/1
cttgtttatttccctttttgtggagaggtactatgtgtgtttggct
+4872677/1
CCCFDFFDHHHFHJIJJJJGCFHEHFHJ?FGIIJIFHCFGHIGIIJ
@5404605/1
gaggagttgtactaatttgtgtaattgaagttcgtattatttcctcgaaa
+5404605/1
@@@ADDDFHFHHHIJJJJJDGGIJIGIJIIIEGGFHIJIJIIGEGIJJJJ
@3878118/1
ctccaaaccttgcaaattttcaatcatgaagcaagattttacctgaacaa
+3878118/1
CCCFFFFFHHHHHJJJJJJJJJJJJJJJJJIJJJJJJJJJJJJJJGIIIH
@3878119/1
ctccaaaccttgcaaattttcaatcatgaagcaagattttacctgaacaa
+3878119/1
CCCFFFFFHHHHHJJJJJJJJJJJJJJJJJJJJJJJJJJJJJJJJIJJJI
@5911294/1
ggacaatttttacagttgctgcagcatgaacttactgctatcagagaggc
+5911294/1
@CCFFFFFHGHFHIIGHIIJJJJJJJJJJJJJIGIJIJJIJJJJJIIJIJ
@2818989/1
ccggcatagcctaatctgggagggggcaagattctggcatctaatttttc
+2818989/1
@C@DFDDFHHHHHJJJJJJJHIJJJIIJIJFGGIJJJJIIIJJIHIJJJJ
@7974963/1
ttgggagtgatgccgcgacggctcagcaactcctggaggacgctgacggg
+7974963/1
CCCFFDFDHHHHHJJJJIJJJJJIJJIJJJJJJJJJIJHHHFFDDDDDDD
@2334902/1
catccttgtttatttccctttttgtggagaggtactatgtgtgtttggct
+2334902/1
C@@FFFDEHHHHGJJJJIIJJJJGEGFHH@FGGGFHGIIBFHHFFHGGGG
@2334903/1
catccttgtttatttccctttttgtggagaggtactatgtgtgtttggct
+2334903/1
CC@FFFDDBHHFFEHIIGGIGGIICFHBGHE;:?DGGGHIGIIGGIGIDH
@2334904/1
catccttgtttatttccctttttgtggagaggtactatgtgtgtttggct
+2334904/1
CCCFFFFFHHHHHJIIJJJJJJJJJJJIJHHI?GFHGIJGGHHGIJJJJJ
@1850512/1
caagtcaaagaagctagccaagagaatggcggctcacaagatgtggcaat
+1850512/1
BCCFFFFFHHHHHJJJJIJJJIGIJJJJGJJJA:D?FBG2388=FG2=F7
@1308301/1
attggtttatcctctactgtacaactgtttacctgtgtatgataaataaa
+1308301/1
CCCFFBDFFHHHHJGGIIIJJJJJJJJHIJJJJJJIIIGIJIJJJJJJJJ
@1308302/1
attggtttatcctctactgtacaactgtttacctgtgtatgataaataaa
+1308302/1
CCCFFDFFHHHHHJIJJJJHIJJJJJJJJJJJJJJGHGIIIIJJJJJJJJ
@6392330/1
gtcgatgttgccagaacgtaagatatcctaaactcacttttttc
+6392330/1
@@?DDADB<ADACE@FGE<A?FAA??C@HHFI;B?41:DE@FAB
@6392331/1
gtcgatgttgccagaacgtaagatatcctaaactcacttttttccaaaaa
+6392331/1
CC@FFFFFGFHHHIGIGGC?GEIJGJJJJJJIIIJGGFHGIGIIIIJIIJ
@6392332/1
gtcgatgttgccagaacgtaagatatcctaaactcacttttttccgaaaa
+6392332/1
=1:DDFFFHHHHHJJJIJHIIIJJJJJJJJJJJJIIJIJJJJJJJJJJJI
@6392333/1
gtcgatgttgccagaacgtaagatatcctaaactcacttttttccgaaaa
+6392333/1
@@@FFFFFHHHHHJJJJIFHIGJJJJJJJJJJJJJIIJIJJJIJJJJJJJ
@6392334/1
gtcgatgttgccagaacgtaagatatcctaaactcacttttttccgaaaa
+6392334/1
B==DDFFFHHGGHJJJJJGIJJJJJJJJJJJIJJJJJJJJJJJJJJIJJJ
@6392335/1
gtcgatgttgccagaacgtaagatatcctaaactcacttttttccgaaaa
+6392335/1
BCCFFFFFHHHHHJJJJJHHJJIJJJJJIJJJJJJJIJJJJJJJIIJJJJ
@6392336/1
gtcgatgttgccagaacgtaagatatcctaaactcacttttttccgaaaa
+6392336/1
C@@FFFFEHHHHHJJJIJGGGGGJJJJJJJJJJJJJJJJJJJIJJJJJJJ
@6392337/1
gtcgatgttgccagaacgtaagatatcctaaactcacttttttccgaaaa
+6392337/1
CBCFFFFFHHGHHJJJJIHIIIIIJJJJJJJJJJJIIIJJJIJIIJIIIJ
@6392338/1
gtcgatgttgccagaacgtaagatatcctaaactcacttttttccgaaaa
+6392338/1
CCCFFFFDHHHHGJJJJJHIIIJJJJJJIJJIJIIJIIJJJIJJIIJJJJ
@6392339/1
gtcgatgttgccagaacgtaagatatcctaaactcacttttttccgaaaa
+6392339/1
CCCFFFFFGHHHHJJIJJIJJJHJJJIJJIJJJJIJJJJJJJJJJJJJJJ
@6392340/1
gtcgatgttgccagaacgtaagatatcctaaactcacttttttccgaaaa
+6392340/1
CCCFFFFFHHHHHJJJIJHIJIIJJJJJJJJJJJJJJJJJJJJJJJJJJI
@6392341/1
gtcgatgttgccagaacgtaagatatcctaaactcactttttttccgaaa
+6392341/1
@@CFFFFDHHHHGGIJIGGEHGGIJJJJJIJJIJJJJJJJJJJJJJJIJJ
@6392342/1
gtcgatgttgccagaacgtaagatatcctaaactcactttttttccgaaa
+6392342/1
CCCFFFFFHHHHHJJJJJHJJIJJJJJJIJJJJJJJJJJJJJJJJJJIJJ
@6392343/1
gtcgatgttgccagaacgtaggatatcctaaactcacttttttccgaaaa
+6392343/1
CCCFFFFEHHHHHJJIJJEGIJJIIIJJJIGIIJJJJJIJJJIJJJIJJJ
@2335273/1
catcgaacgatgtcaccacctgattggtg
+2335273/1
B@BFFFFFHHHGHJJJJJIJIJEHIJJ?F
@2335274/1
catcgaacgatgtcaccacctgattggtgatatcagccgctccgggcgtt
+2335274/1
@CCFFFFFHHDDFGGIHGIJJJGIJJJ4CCFGIJIJJJIBFIIDHJJHEF
@2335275/1
catcgaacgatgtcaccacctgattggtgatatcagccgctccgggcgtt
+2335275/1
@CCFFFFFHHFHHJIIJJJJHHIJJJIHHJJIJJJIJJJJJJIEGHGE6?
@1309218/1
attgtaatattcctccatagttcttacatccttgtttatttccctttttg
+1309218/1
@CCFDFFFGHHHHJJJJJJJHJJJJJJIJJJJJI?FHHIJJJGJJJJJJJ
@2819429/1
ccggcatctgctgcttttctcttccgtttttccaaggcctcttccaacat
+2819429/1
CCCFFFFFHHHHHJJJJJJIIIEHJJIJJJJJIJIJIJIJJIJJIJJIIJ
@5913817/1
ggacatcgaagaaaaaaacattgaccaatcgccaccaatgcttggtgcag
+5913817/1
@@@FFFFFHHHHHJJJJJIJJJJJJJIJJIDGIIJJJIJIJJJJJGHIJJ
@5914293/1
ggacattcgagatacaggagtccttcaataaaaagatcaaagaagcccac
+5914293/1
CCCFFFFFHHHDHIIGIIGI?EHHGHJIIIJJJGIJJIIIJIHEFFHJHG
@2336137/1
catcgataagacgaatggtaaagctgctaaaaaagcaggaaaagccc
+2336137/1
CCCFFFFFGGHHHJJJIJFHIJIJJIJJJJJJJJJGIJIJJJJIIII
@7452639/1
tgactccagaagatgatggtatataagatgcaggaattggaggaggaggg
+7452639/1
BBCF;DEFHHHHHJJIJJJHHIJJJJJJJJJJJJHJJJJIIJJIIJGIJJ
@5915232/1
ggaccacttcacggaaatctaccgacagagaggttatccttggggga
+5915232/1
@@CFFFFFGHDHHJJJJJJIJJIIJIIIJGIJHGHIJIIJJJIIBHI
@5915233/1
ggaccacttcacggaaatctaccgacagagaggttatccttggggga
+5915233/1
CCCFFFFFHHHHHJIJJJJJJJJJJJJJJJIJJDHIJJJJJIJIIIE
@5406868/1
gaggcttttaaaatttaacgtttagcagtcttctttttagaataacattg
+5406868/1
@@BFFFFFHHHHHJJJJJJJHIJJJIJJJIJJJIJJJJJJJJJJIJJJJI
@5406869/1
gaggcttttaaaatttaacgtttagcagtcttctttttagaataacattg
+5406869/1
@BC7DDFFHHHHHJJJJJJJIJIJJJIIIIIJJJJJJJJJJJJJJJIJJJ
@5406870/1
gaggcttttaaaatttaacgtttagcagtcttctttttagaataacattg
+5406870/1
CCCFFFFFHHHGHIJJJJJJIJJJJJJIHJJJIIJJJJJJJJIJJJJJJI
@5406871/1
gaggcttttaaaatttaacgtttagcagtcttctttttagaataacattg
+5406871/1
CCCFFFFFHHHHHJJJDHIJHIJJJJJIIJJJJJJJJJJJJJJJJJJJJI
@5406872/1
gaggcttttaaaatttaacgtttagcagtcttctttttagaataacattg
+5406872/1
CCCFFFFFHHHHHJJJIJJJGIJIJJJJJJJJJJJJJJIIIJJIJJJJJI
@5406873/1
gaggcttttaaaatttaacgtttagcagtcttctttttagaataacattg
+5406873/1
CCCFFFFFHHHHHJJJIJJJHIJJJJJJHIIJIJJJJJIJIJJJIJJJJJ
@1312644/1
attgtgaaaagggagcatttatttgatgcaaagtatagaggttgtaccca
+1312644/1
CCCFFFFFHHHHHJJJJJJJJJJJJJJJJJJIJHIJJJJJJIJJJIIIJJ
@1312690/1
attgtgaagagggagcatttatttgatgcaaagtatagaggttgtaccca
+1312690/1
@@@FDDBDHHDHDGIFIJJIIIJJIGIIIIIGIEHGIIJIGDFHHJJJGI
@1312691/1
attgtgaagagggagcatttatttgatgcaaagtatagaggttgtaccca
+1312691/1
BCCFDFFFHHHHHJJJJJJJHIJJJJJJJJJII?FIIJJJDHIJJJJIJJ
@1312695/1
attgtgaagctaagttccgtaagtcatggtcttggtggcctcctatcagc
+1312695/1
BCCFFFFFHHHHHJGHIJDCGIJHFHIJIIIIIJJJJJJIJIJIJJJJIJ
@7453878/1
tgactgtgtatcgatagctgttcactttttggtcatgattttgaggtact
+7453878/1
CC@FFFDFHHHHGGIJJJIIHJIIJJIJJJJJGIJJIIJJJJJIJJFHII
@1312939/1
attgtgattctcgaataaatgccagagatgataagcagattccaatattt
+1312939/1
CCCFFFFFHHHHHJIJJJJJJJJJJIJIJJIJJJJIJJJJJJJIJJJJJJ
@7453879/1
tgactgtgtatcgatagctgttcactttttggtcatgattttgaggtact
+7453879/1
CCCFFFFFHHHHFFGFFGEEHHGGIIIJJJEGCGHJIGHIJJGGIJHIII
@7454342/1
tgacttcgaaacacttcttcctttcttctgtttcttcatactcttggcaa
+7454342/1
CCCFFFFFGGHHHIGGFHIIJJJJJJIJJJIJIJJJJJJIIJJIJIJJJI
@3378037/1
cggatggacaatttgaacaagttacaagtgccgaagtacgagctattcga
+3378037/1
@CCFDDFDDHHHHIEEHGHIGCHIIIIIFHHIIHIIDGIIIGGIIIIIIF
@2337841/1
catcgcttgtcatgtgttgaaattccgcgaaattggcactggcaagtcaa
+2337841/1
CCCFFFFFHHHAHGEHHIGGIJIIIIJJIJJJJJIFGEHIJIJJJJEHGI
@2337842/1
catcgcttgtcatgtgttgaaattccgcgaaattggcactggcaagtcaa
+2337842/1
CCCFFFFFHHHHHJIJIIIIJJJJJJJJJJJJJJJJJJIJJJJJJJGIJJ
@3883286/1
ctccaagagatgtgcatgtcccgcagatggccaccaccattctatgaaat
+3883286/1
CCCFFFFFHHHDHHIIIJIIJJGJAFHIIIIIGIIIJJGIJJJGIIJJJJ
@1855884/1
caagttgggcaaccagcagtcccacaaagtttcacagttccacaaaacgc
+1855884/1
B@CFDDFFHHHHHJJIJJJIIJJIIJJIJGIJJIJJJIIJJJJJJIJJJI
@2825316/1
ccgggaaaagtattatgagaatatgaaatttaaaagaaaatttgaaaagt
+2825316/1
@CCF?1@DDAACDGEBEGECE@HGEHHIHGGGGGG>GHHIADHGGGDGC0
@4879464/1
ctttaaacaaacctttcccaaatacttccacagtaactctaactctcctt
+4879464/1
=:?ADDDDHFHBAFHIEHEEDGECHH>FH>HGGBFDFHAHFDGDGEGII@
@1857475/1
caagtttgtgctgggcaaatcaatcaatttgcctcgaaatctaaggttat
+1857475/1
CCCFDFFFHHHDDHGIHIJJJJJJJJGIIJIJJJJIHIIJJJJJIJHIJJ
@2339438/1
catcgttcgatgacaaagtgatgggcaatcccattggctggctccaagag
+2339438/1
CCCFFFFFGHHHHJJJJIEHIJJJIIIJJJJJJJJJJJIJJEGIIGIGGE
@794612/1
agatgatggttatggagaaattaaaccacctagatcaccacttttacgac
+794612/1
CCCFFFFFHHHHHJJJJJJJJJJJJJJJJJJIJJJJJJJJJIIJJJJIJJ
@794857/1
agatgattcgtttctacgggtattttgcgacctgcttttccaggttcagg
+794857/1
CCCFFFFFHHHHHJJJJJJJCGHJJJJJJJJJJJJJJJJJJJJJJJJJIJ
@1317575/1
atttaaaaatgcgtgtgtgcaggtatatttatcacatcattcgtcgtgta
+1317575/1
CCCFFFFFHHGHHJIEHGHIIIIAFHIIJJJIIIJIJIJJJIJJJJFHBH
@1317576/1
atttaaaaatgcgtgtgtgcaggtatatttatcacatcattcgtcgtgta
+1317576/1
CCCFFFFFHHHHHHJHIDHIJJJHHJIJJJJJJJJJIJJJJJJJJJHIHI
@1317892/1
atttaaaagaaaatttgaaaagtatcatgagttttgtgattctccga
+1317892/1
CCCFFFFFHHHHHJJJJJJJJJAFJIJJJJJFIIJJJJJJJJJJJJG
@1317893/1
atttaaaagaaaatttgaaaagtatcatgagttttgtgattctccga
+1317893/1
CCCFFFFFHHHHHJJJJJJJJJCFHJJJJJJHJJJJJJJJJJJJJJI
@1317894/1
atttaaaagaaaatttgaaaagtatcatgagttttgtgattctccga
+1317894/1
CCCFFFFFHHHHHJJJJJJJJJCHHIGGIFGHIIJIIJIJJJJJJJJ
@1317895/1
atttaaaagaaaatttgaaaagtatcatgagttttgtgattctccga
+1317895/1
CCCFFFFFHHHHHJJJJJJJJJFJIIJJJHIIJJJJIJIIIJJJJJI
@3884727/1
ctccaagtttgtgctgggcaaatcaatcaatttgcctcgaaatctaaggt
+3884727/1
@@@D?DDBDDD?<ACFB;BCFHBAAFHCBB???@G?GGEIICHIGG@DH?
@3884728/1
ctccaagtttgtgctgggcaaatcaatcaatttgcctcgaaatctaaggt
+3884728/1
CCCFFFFFHHHHHJJIIJJJJJJJJJJJJJJJJJIJJJJJJJJJJJJJJI
@7457705/1
tgagaatcggtattcgggactgaaagacactaagattaccaagttgggca
+7457705/1
@@@BDFFFHHFHFGGIIJHHIJIGIEHIIJFIGIJIJFIIIJJIIJJJII
@7457706/1
tgagaatcggtattcgggactgaaagacactaagattaccaagttgggca
+7457706/1
@@CFFFFDFHAFHIGIIJIJJIIIJJJJJJJJIIIIIIJIIJJHHHIIII
@7457787/1
tgagaatctcttggattcaatgggaaaagtctagtatgatgacgtttctg
+7457787/1
@@@DBDDBDDCH?F@DGB<F?AGIBGHIA<CC@BEAFF?@DABGBFGBGA
@6939039/1
taaaagtaatataaccttagatttcgaggcaaattgattgatttgcccag
+6939039/1
@@@DDFEFHBHFHJGHIJJJJJJJJIGFFFHIFHGGIIJIJJGIGIIGIJ
@5921095/1
ggactaccacacgaaaggcagttcaccatcgcttgtcatgttttgaaatt
+5921095/1
@C@DFFFFGHHGHBHIIIJIJIIEGHCGIIIGIIIHIGIICFGE>?BF@C
@795821/1
agatggcattcatgcagaaccgattaagaaaggggcagacaacttcatgt
+795821/1
CCCFFFFFHHHHHJGIJJIJJJIJJJJJJJJJJJJIGIIJJJJIJEGIJ@
@6939512/1
taaaagtggtgatctaggtggtttaatttctccataaccatcatctggta
+6939512/1
CCCFFFDDHFHHHJJJJJEGHDGIJJJJJJJJJJJJJJJIJJJJJJJIGH
@1859726/1
caataaagtacactttatttaagaacaggggagaaaagtcacgagaattt
+1859726/1
@@@FDFFFCD?FHIBEEDDECGEIADEFGEHHIA?C;F?DGHBBA6?DHB
@2828828/1
ccgggcccagatggcattcatgcagaaccgattaa
+2828828/1
?@7DBAAD:CFDFG9CEAHHF@HH><E?FGGGEAB
@2828829/1
ccgggcccagatggcattcatgcagaaccgattaagaaaggggcagacaa
+2828829/1
?=:1;@DD;::2ABDAF@HECE9B?@ECC?CG6?DAAEED>CFFBA@D@@
@2828830/1
ccgggcccagatggcattcatgcagaaccgattaagaaaggggcagacaa
+2828830/1
BB@DDFFFHHHHHJJJJJJJIJJJJJJJJJGHHIJJIJJJJJJJJJJJJG
@2828831/1
ccgggcccagatggcattcatgcagaaccgattaagaaaggggcagacaa
+2828831/1
CCCFFFFFHGHHHJIHHIJGHIIHIJJJJJHHIIIIJJIJFIJJJJIJJI
@6399922/1
gtcggaaaagtgactcccgaacaagccaatcagaccaacggaacgcccgg
+6399922/1
CCCFFFFFHHFHHJGJJJIIJIIIGGIIJIJJIIJJIJJIIIJIIFIJFE
@5413724/1
gagttactgtggaagtatttgggaaaggtttgtttaaagggattggacgc
+5413724/1
@@CFFFFFHDFFFGGFFGHIIIIJJIJIFEHIHIIIJJJFIHIIGIIJGG
@3888512/1
ctccaattcctgcatcttatataccatcatcttctggagtcacccaacaa
+3888512/1
CCCFFFFFHHHGHJJJJJJJJIGIJJJJJJJJJJJJJJJHHJJJJJJJJJ
@4883656/1
ctttaacagaagctgtctgctgcctatcctgaggcctacgctgttgttgt
+4883656/1
CCCFFFFFHHDFHJJHIJIJIJJJIJIJJJIJIJIJJIJJJJIIGJGIDH
@6941109/1
taaaatcttgcttcatgattgaaaatttgcaaggtttggaggagttgtac
+6941109/1
CCCFFFFFHHHGGJIJJIJJJJJJJJJJJJIJIIFHIJJIIJGJFGIHII
@6941110/1
taaaatcttgcttcatgattgaaaatttgcaaggtttggaggagttgtac
+6941110/1
CCCFFFFFHHHHHJIJJHIJJIJJJJJJJEIJIJHIJJIHIIFHGIIEHI
@6941111/1
taaaatcttgcttcatgattgaaaatttgcaaggtttggaggagttgtac
+6941111/1
CCCFFFFFHHHHHJJJJJJIIJJJJJJJJJJJJJHHIJJIIJHIGIJJGE
@797087/1
agattaaattttcttacccctagatatgtgaacagaaaaggagttgctct
+797087/1
CCCFFFFFHHHHHJJJJJJJJJJJJJJJJJIJJJJJJJJJJIJHIIJJJJ
@2829115/1
ccgggcgttccgttagtctgattggcttgttcgggag
+2829115/1
CCCFFFFDHHHHHJJIGHIJIJJJJIJJ:BF46DH0;
@2829116/1
ccgggcgttccgttggtctgattggctt
+2829116/1
CCCFFFDDHHHABFHGEFEGAFHGIEEH
@2829117/1
ccgggcgttccgttggtctgattggcttgt
+2829117/1
@C@FFADDHGHG<FGIHGHIJJJIIIIJ0?
@2829118/1
ccgggcgttccgttggtctgattggcttgtt
+2829118/1
@@@FFFDFD?FDFHA@:EFHGGHCHGGI:??
@2829119/1
ccgggcgttccgttggtctgattggcttgttc
+2829119/1
CCCFFFFDHHGHHJIJDFHGIJIJJJJJ6?D4
@2829120/1
ccgggcgttccgttggtctgattggcttgttc
+2829120/1
CCCFFFFDHHHGHIIJFEHGCHJIJJJJ09B4
@2829122/1
ccgggcgttccgttggtctgattggcttgttcgggcgttacttttccgac
+2829122/1
CCCFFFDDFHHHFIIJGGGIJJIIIJJJ6?F?BGG;F5B<;AHHD;@;=A
@2829123/1
ccgggcgttccgttggtctgattggcttgttcgggcgttacttttccgac
+2829123/1
CCCFFFFFHHHHHIIJDHIIJJJJJJJJ0BF>?AH0@4;=?>CEF3;13>
@7985630/1
ttgtaaggtgaggtatttgtacatgaagttgtctgcccctttcttaatcg
+7985630/1
B@CDDFFFADFHHAFGIIJFJJJJJJJIJJJJJIIJJJJJGGIJJJJJJJ
@2342677/1
catctgcgggacatgcacatctcttggagccagccaatgggattgcccat
+2342677/1
CCCFFFFFHHHHHJJJIJJJJIJJJJJJJJJJJJIJJJJJJJJJJJJJJI
@798164/1
agattcacaagcaggatcaactcaacagctcaatccacctgaggttcagc
+798164/1
@@@BDEFFHHGHHJJJJJJJGIIJJJJH@GGHIHIJJJIJIJIIBFHIJJ
@2829973/1
ccggggctctgtgatttcttagtgtcaatagtgctgccgttacttcctca
+2829973/1
B@@DFDFFHHHHHJIJJIJJJJHHIJJJJJJGGIJIIIJIIJJJJJJIJJ
@2829974/1
ccggggctctgtgatttcttagtgtcaatagtgctgctgttacttcctca
+2829974/1
CCCFFFFFHHHHHGIJJHIJJJFHII::@CDCGIJJJJJIJJJJJJJJJJ
@336807/1
aaattatcgacttaggagaaggcatggaaatgtatcacggattttatcaa
+336807/1
CCCFFFFFHHHHHJJIGIIIJJJJJJJJJJIJHIIJJIJJIJJJJJJJJG
@337504/1
aaattatgggcgaccaccagtggtactatgacaacttaaactatcctcca
+337504/1
C@@FFFFFBBFHHJJIIJIGHGGCGHIEIIJJJJJJJJJJJIJJJJJIJJ
@337635/1
aaattatgtcaaattttgacatttatgtaacatgtgtgcttaagtggctt
+337635/1
B@CFFFFFHHHHHJJJJJIJJJJJJJJIJJJJJJIIIJIIJJJIIJJJJI
@337636/1
aaattatgtcaaattttgacatttatgtaacatgtgtgcttaagtggctt
+337636/1
CCCFFFFFHHHHHJJJJJJJIJJJJJJIIIJIJJJJHIIIJJJJHIJJJI
@337639/1
aaattatgtcacataaatgtcaaaatgccacataatttgcaaaattttga
+337639/1
CCCFFFFFHHHHHJJJJJJJJJJJJJJJJJJJJJJJJJJJJJJJJJJJJI
@3889692/1
ctccacaaaaagggaaataaacaaggatgtaagaactatggaggaatatt
+3889692/1
@@1DDFFFHHHGHJGJJIIJGIIJJJJJJGIJJJJJGIIJJJJIJJIIJJ
@6942666/1
taaaatttaacgtttagcagtcttctttttagaataacattgacattcta
+6942666/1
CCCFFFFFHHHHHJJIJJJJJJJJJJJJJJJJJJIJIIJJJIJIJJJJJJ
@6942667/1
taaaatttaacgtttagcagtcttctttttagaataacattgacattcta
+6942667/1
CCCFFFFFHHHHHJJJJJJJJJJJJJJJJJJJJIJIIJIIJIJJIJJJJJ
@3889812/1
ctccacaacaacaacctcaagcttggggtcaaccacaggtttcacaacaa
+3889812/1
CCCFFFFFHHHHHJJJJJJJIJIJJJJJDFDHIJJJJJJFHIIIJIIIJG
@3889852/1
ctccacaacagcaagctcctccgcaacagcaacctggagcgagacaacat
+3889852/1
CCCFFFFFHHHHHJIIIJJIJJJJJJIJJJJJIJJJJGIIJIJBHHEHDG
@7986972/1
ttgtacatgaagttgtctgcccctttcttaatcggttctgcatgaatgcc
+7986972/1
BCCDFFFFHHHHHJJIJJIJJJJJJJJJIJJJJJIHIJJJJJJIJJJJJJ
@7987055/1
ttgtacccaaacttttcggggtgcaatcttcttttccggaaaatgctcga
+7987055/1
CCCFFEFFHHHHHIJIJIIJJ@FHIIJIIIIJJJJJJIIGIJJIIJIIGI
@2344666/1
catcttgtgagccgccattctcttggctagcttctttgacttgccagtgc
+2344666/1
CCCFFFFDHHHHHIJIIIJIGHIJJJIGIIGIJIGIIGGH9DAEHDHGEG
@2344667/1
catcttgtgagccgccattctcttggctagcttctttgacttgccagtgc
+2344667/1
CCCFFFFFHHHHHJJJIJJJJJJJJJJJJJJJJIJJJGHIJJIIJGGGHH
@2344708/1
catctttaaaggttttcacggccggtgggtcatttataccgttaacctta
+2344708/1
CCCFFFFFHHHHFHJJJIJJJJJJJ?FHJ?FHIJJIIJJJJIIJJJJJJI
@2344709/1
catctttaaaggttttcacggccggtgggtcatttataccgttaacctta
+2344709/1
CCCFFFFFHHHHFIJJJJJJJJJJJ?FHJ@GHIIJIGGIJIHIJJIJJJI
@3382717/1
cggcaaagagaagaaaggccgatagaatgaagtgaaagtcgaacgttctt
+3382717/1
@@@DDDDFDFFDHAHGCBCFFACGHIIIGHEI?GHH>?FBBEDG@BFFGG
@7464050/1
tgaggaagtaacggcagcactattgacactaagaaatcacagagccccgg
+7464050/1
CCCFFFFFHHHHHIIIIAGHE@EEEFHIIIGC@FHI<B@CH@F@DGIH@@
@3383250/1
cggcaacaaaaagtgataatggatacaaatttgactactgtatagctttc
+3383250/1
????DD=D>CB?82<?ACFE>BB>AFEFIED<C?DDCDDD<4<??DEIII
@3383251/1
cggcaacaaaaagtgataatggatacaaatttgactactgtatagctttc
+3383251/1
@@@=ADFDHHHH?2AAFHIGC9FCEH?C<???BG@GD@<?BGFIEA9BHB
@3383252/1
cggcaacaaaaagtgataatggatacaaatttgactactgtatagctttc
+3383252/1
@@@FFFFFGHGFAAEGHGIIGGGGIGHIIGGHGIIGEGHGIGIIE@FHII
@3383253/1
cggcaacaaaaagtgataatggatacaaatttgactactgtatagctttc
+3383253/1
@@CFFFFFHHDHH<CGIIIJJJGFIHIIGJJJJIIJGIJJGIJIJJJIIH
@3383254/1
cggcaacaaaaagtgataatggatacaaatttgactactgtatagctttc
+3383254/1
B;<DDFFFHHHHHEHIJJJJJJJJIIJJJJJJJIJIJJJJIGJIGJJJJI
@3383255/1
cggcaacaaaaagtgataatggatacaaatttgactactgtatagctttc
+3383255/1
C@@FFFFFHHGHHFHIJJJJJJJJIJJJJJJJJJJJJJJJJJJJIJJJJI
@3383256/1
cggcaacaaaaagtgataatggatacaaatttgactactgtatagctttc
+3383256/1
CCCFFFFFHGHHHCGGIIJJFIHHJIIJJIJIJIJJJJIIIIJJJIIIJJ
@3383257/1
cggcaacaaaaagtgataatggatacaaatttgactactgtatagctttc
+3383257/1
CCCFFFFFHHHHHFHIJJJJJJJJJJJJJJJJJIJJIIJJIJJJJJJJJJ
@3383258/1
cggcaacaaaaagtgataatggatacaaatttgactactgtatagctttc
+3383258/1
CCCFFFFFHHHHHGHGIJJIIJGJIHJJJJJJJJJJJJJJGJJJJJJJJJ
@3383259/1
cggcaacaaaaagtgataatggatacaaatttgactactgtatagctttc
+3383259/1
CCCFFFFFHHHHHGHIJJJJJJJJIJJJJJJJJJJIJJJJIJJJIJJJJJ
@2830964/1
ccgggtcgcttaaacaacacgagacgcttaaacagtcgtaaacaacttgg
+2830964/1
CCCFFDDDFHHFHJJIJGGHGAFGIGGGIJJIEFABGGGGHGIJGJJJGH
@7464784/1
tgaggatcaaattttgtagctatcataaactctcctaaatattttcgcct
+7464784/1
CCCFFFFFHHHHHJJIHIJJJJJJJJJJJJJJJJJJJJJJIJJJJJIJJJ
@2831599/1
ccgggttagacgacgaagaaattccattcgaagaaaaaaacaagatcctc
+2831599/1
CC@FFDDFHHHHHJJJJIJJJJIJJJJJJJJIIJJJJJJGFHIIIHHHCH
@4885305/1
ctttaacgaaatgtcaagagcataaagtatgtctagaacgattttacctt
+4885305/1
CCCFFFDD?FHDFGGHIGGCHGGIJHIAFHIGIIIIIJIJIJJJGIJIDG
@4885306/1
ctttaacgaaatgtcaagagcataaagtatgtctagaacgattttacctt
+4885306/1
CCCFFFFFHHHHHHIJJJIIJJJJJJJFHIJIIJIIJIJJIJJJJJIJJJ
@7988361/1
ttgtagtggattcctaatattttttagtgaacctctctaacgtctttata
+7988361/1
@@@DFDDEGDHFHIIIIECIIIIIIDDHCH@EDGFEHIIIGGICFCHGGH
@6944248/1
taaacacattgcattattgatttcgaggaaataatacgaacttcaattac
+6944248/1
CCCFFFFFHHHHHJJJJJJJJJJJJIJJIIJJJJJIJJJIJJJJJJIIGI
@5929294/1
ggagaatcacaaaactcatgatacttttcaaattttcttttaaatttcat
+5929294/1
CCCFFFFFHHHHGIJJJJJJJJJJJJJJJJJIJJJJJJJJJJJIJJJJJJ
@5929295/1
ggagaatcacaaaactcatgatacttttcaaattttcttttaaatttcat
+5929295/1
CCCFFFFFHHHHHJJJJJJJIIIJJJJJJJIJJJJJJJJJJJJFIIJJJJ
@5416467/1
gataaaccaacggagcacacttttacttcagctacttgaaccgtacgtca
+5416467/1
CCCFFFFFFHHHFGIGJJJJJJJJIJJJJIHGJJJJJIIJJJJJIJJHIJ
@5417019/1
gataaagcgttaccagcgcttgaggaagtaacggcagcactattgacact
+5417019/1
@@@DFFFFHHHHHJIJGIJIJJIJJJJJGHIJJJJIJCBHGGGGG;FHHG
@7990204/1
ttgtcatgttttgaaattccgcgaaattggcactggcaagtcaaagaagc
+7990204/1
CCCDFFFFHHHHHJJJJJJJJJJJJJJJGJIJJJJJJIJJIJJJJJJJJJ
@6402881/1
gtcggcaagaagttggccgatttgcagactctcagcttcaacgccaagga
+6402881/1
BB8DDFFFHGHHHIIJJJJGJJJIJJJJJIJIJJJIJJJJJJEGIIJJIE
@6402882/1
gtcggcaagaagttggccgatttgcagactctcagcttcaacgccaagga
+6402882/1
CCCFFFFFHHFHFIGIJJIGHJIJJJJIIIJJJJJJGIIIJIGJJJIIJD
@6944783/1
taaacagttcttcaccggtgttgaaatcagagtttgggccattgcttgtt
+6944783/1
1?@D7D?DBB?CF:CBAA@A@FAHD>BCGGI@?CGCD6?BFEEG9B@DFB
@1324930/1
atttaagaacaggggagaaaagtcacgagaatttgaaaagcgagcttcat
+1324930/1
C@CFDDFFFFHFHIIEHHHHGIJIIIGIFGEIJIIJEHIGIIIJGIIIIJ
@1324931/1
atttaagaacaggggagaaaagtcacgagaatttgaaaagcgagcttcat
+1324931/1
CCCFFFFFHHGHHJIJJIJJJJHHJIJIJJIJJJJJJJJJJJJJJIJIIG
@1324932/1
atttaagaacaggggagaaaagtcacgagaatttgaaaagcgagcttcat
+1324932/1
CCCFFFFFHHHHHJJFHGIJIJGGI<FHIJJJJJJJJJJJJJJJJIIJIJ
@1324933/1
atttaagaacaggggagaaaagtcacgagaatttgaaaagcgagcttcat
+1324933/1
CCCFFFFFHHHHHJJGIGIJJJHIJJJJJIJJJJJJJJJJJJIJIIJJJI
@1325228/1
atttaagaggcttttaaaatttaacgtttagcagtcttctttttagaata
+1325228/1
CCCFFFFFHHHGHJIJJJJJJJJJJJIJJJIJJJIJJJJIJJJJJJJJJJ
@1325229/1
atttaagaggcttttaaaatttaacgtttagcagtcttctttttagaata
+1325229/1
CCCFFFFFHHHHHJJIJJJJJJJJIJJJJJIJJJIJJJJJJJJJJIJJJJ
@6946164/1
taaaccgcaagtttcacagcaacaacctggagcgaaacaacagcagcccg
+6946164/1
CCCFFFFFHGHHHJJJJJJJIJJJJJJJIIJJJIJIIJJJJJJIJIJJJH
@7992426/1
ttgtgagccgccattctcttggctagcttctttgacttgccagtgccaat
+7992426/1
@CCFFFFFHHHHGIJJEHEGEHGGGIJJIGGJJGEGIJ>FHGF3?DGDDG
@7992427/1
ttgtgagccgccattctcttggctagcttctttgacttgccagtgccaat
+7992427/1
CCCFFFFFHHHHHJJJJJJJJIJJJJJIIIJJJEHIJJIIJIJIJJJIIJ
@5417585/1
gataaatatacctgcacacacgcatttttaaatttaaaaatttattcaag
+5417585/1
@@@FFFDFHHHHHJIIIJJIIIIIIGJJJJJJJIJJIIIFHJJJJJJIJG
@5417586/1
gataaatatacctgcacacacgcatttttaaatttaaaaatttattcaag
+5417586/1
CCCFFFFFHHHHHJJJJJJJJJJJJJJJJJJJJJJJIJJIIJJJJJJJJI
@6946974/1
taaacgtcagtttgcgtttcaatgcatcgataagacgaatggtaaagctg
+6946974/1
CCCFFFFFHHHHHJIIEGIJJIJIJIJJGCHGGIGIIEHHGIFFIGJIJE
@1863256/1
caataagtgatacaagaaaatatacagactaaagaaacgctcgtggggag
+1863256/1
CCCFFFFDHHHHHJJJJJJJJJJJJJJJJJJJJJJJJJJJJJJHIJJJJI
@7466341/1
tgaggtactcgagggcatgatgagcagccgagcccttggcttccttcgga
+7466341/1
CCCFFDDFHHHHHJJJJJJJJJIJJJJJJJJIJJJJJJJJJJIJGIJIJG
@2347799/1
catgaagcaagattttacctgaacaatttgaaactttttccaaacccgaa
+2347799/1
CCCFFFFFHHHHHJJJJJJJJJJJJJJJJJJJJJJJJJJJJJGIJJJJJJ
@2832672/1
ccggtaaagaagtgaatgttgataaaggaatatggagaggtgacaaattc
+2832672/1
@@CFDDFFHHHHCGBHGHHJHACHIIIJGGIJJJJJJGGI?FGIIJJIJI
@2347917/1
catgaagctcgcttttcaaattctcgt
+2347917/1
@@@DDDDDHHH?;EHI><FH@H?AA?A
@2347918/1
catgaagctcgcttttcaaattctcgtgacttttctcccctgtttgttct
+2347918/1
CCCFFFFFHHGHHJJJJJJJJJIJJJHJIJJIJJGGGIJJGGGIIGHIHI
@2348214/1
catgaagttgtctgcccctttcttaatcggttctgcatgaatgccatctg
+2348214/1
=B1=DDFDFDHHFHFIJJJIIIGIIHJJIIHIIIGIEGIIJJJIHIGIJJ
@2348215/1
catgaagttgtctgcccctttcttaatcggttctgcatgaatgccatctg
+2348215/1
@@@FDDDDHHHFDGIIJJHJJJIJJHJIIIIJIIHHIGIJJJJJGHEIII
@2348216/1
catgaagttgtctgcccctttcttaatcggttctgcatgaatgccatctg
+2348216/1
B@CFFFFFHHHHGJIJJIJJJIJIJJGGIJGHHIIIHIJJJJJJJIJJJJ
@2348217/1
catgaagttgtctgcccctttcttaatcggttctgcatgaatgccatctg
+2348217/1
BBCFFFFFHHHHHIJJJJJJIIIJJJIJJJIIJJJJJJJJJJIJJJJIII
@2348218/1
catgaagttgtctgcccctttcttaatcggttctgcatgaatgccatctg
+2348218/1
BCCFDFFFHHHHHJJJJJJJIIJJJIJJIJIJJJJJJJJJJJJJJJJJJI
@2348219/1
catgaagttgtctgcccctttcttaatcggttctgcatgaatgccatctg
+2348219/1
CCCFFEFDHHHGHJJJJJIJJIIIIJJJJIHIJJIIIJJJJJJJJJJJJI
@2348220/1
catgaagttgtctgcccctttcttaatcggttctgcatgaatgccatctg
+2348220/1
CCCFFFDBDADFDHIJGIIDGHEHHHHIIJJIGIIIICCGGGGGGGCHIJ
@2348221/1
catgaagttgtctgcccctttcttaatcggttctgcatgaatgccatctg
+2348221/1
CCCFFFFDHHHHHIJJJJGIIGEHEHIIIJFGEGGHIIHIHIGIHIIJGG
@2348222/1
catgaagttgtctgcccctttcttaatcggttctgcatgaatgccatctg
+2348222/1
CCCFFFFFHHHHHJJJJJJJJJJJJJJJJJJJJIJJJJJJJJIIJJJJJJ
@6948499/1
taaacttttttcgggtttggaaaaatttcaaattgttcaggtaaaatctt
+6948499/1
@CC?DFFFHHHHHIJHIJJJJJJJJJJJJJJJJJJIJJIJJHHJJJJJJJ
@6948500/1
taaacttttttcgggtttggaaaaatttcaaattgttcaggtaaaatctt
+6948500/1
CCCFFFFFHHHHHJJEHICHDHIJJJJJIIJJIIGDHIIJJIIGIJEIJI
@342484/1
aaattcgttctacatatgaaacatgtcagttatatattcacctttatata
+342484/1
@@@DDEFFHHHHHJJJJJJJIHIJJIIGHIJJJJJEIIJJJJEIIJIJJJ
@6948826/1
taaagaaccacaaaatgtgacatataaaggtgaatatataactgacatgt
+6948826/1
CCCFFFFFHHHHHIJJJFHIJJIJJGIIJJFEHIJIJJJJIJIJJJJJJJ
@2349074/1
catgaatgccatctgggcccggggctctgtgatttcttagtgtcaatagt
+2349074/1
CCCFFFFFGHGHHJJJJJJJGIGHIJJJJHIIJIIJJJJJIIIJDGIIJF
@5419104/1
gataacctctctgtcggtagatttccgtgaagtggtccgtgccccttgcg
+5419104/1
CCCFFFFFHHHHHHJJJ@CF@DHIGICBFDHG@FHFEIB;DAFHI2B;CA
@5419105/1
gataacctctctgtcggtagatttccgtgaagtggtccgtgccccttgcg
+5419105/1
CCCFFFFFHHHHHJJJJBFHFHIIIJIGHIIHDHIHHIIGGGIJJCHGII
@7469065/1
tgagttcattttaaatgaaaaacgtatgttgtttacttcatttgaatcta
+7469065/1
@CCFDFFFHHHHHJJJIJJJJJJJHIJJIJJJJJJJJJJIJJJJIJJJJI
@1327775/1
atttaatacaagcctctctgatagcagtaagttcatgctgcagcaactgt
+1327775/1
BCBFFFFFHHHHHJJJIJJIJJJJJJIHIJJIJIJIJJJJIJIJJJJJJG
@1865581/1
caataatgcaatgtgtttaaatttttgtcgagtcaaaagcgaagaatatt
+1865581/1
@@@DFFFFHFFHHFFGEHIHJJGIG:EGGHCGHHIGJIGIIJBGIGEEIJ
@1865582/1
caataatgcaatgtgtttaaatttttgtcgagtcaaaagcgaagaatatt
+1865582/1
B@@DFFFFHHHHHFGFHGHIJJJJJJJIIJIJFHIJJIJJGIJJIIJJJJ
@1865583/1
caataatgcaatgtgtttaaatttttgtcgagtcaaaagcgaagaatatt
+1865583/1
CCCFFFFFHHHHHGHHHJJJJJJJJJJIIJJJFGIJJJJJJJJJJJJGJJ
@1865584/1
caataatgcaatgtgtttaaatttttgtcgagtcaaaagcgaagaatatt
+1865584/1
CCCFFFFFHHHHHGHHIJJJJJJJJJJJJJJJHGIJJJJIJJJJIIJJJJ
@1865585/1
caataatgcaatgtgtttaaatttttgtcgagtcaaaagcgaagaatatt
+1865585/1
CCCFFFFFHHHHHHHHIJJJJJJJJJJHIJHIGHIIIJJJJJHIIJJIJJ
@7993184/1
ttgtgattctccgaagagtatgtctcgaaagacttcgactttttactatt
+7993184/1
CCCFFFFFHHHHHJJJJJHHHIIIJJIEIJGHGIIJGGHIIJJJGIIDGI
@804923/1
agcaactaattttacaagctatactttgcatagaattagtggtttttttc
+804923/1
CCCFFFFFHHHHHJJJJJJJJJJJJJJJJJJIJIJIJJJHHIGHIJJJJJ
@805322/1
agcaactgtaaaaattgtccttcggaaactccatccctatataagataat
+805322/1
CCCFFFFFHGHHHJJJJJJJJJJJJJJJJJJJJJJJJJJJJJJIJGJJJJ
@805373/1
agcaactgttctgcgtatctgatcggccaggagcaacgcgttgattctgt
+805373/1
CCCFFFFFHHHHHJJIJJJJJJJJJJJJJJJJJJIJJJJJHIIJJJJJJI
@4889461/1
ctttaagtacaatatctgctggagattgcaaccacccagacaggagatca
+4889461/1
CCCFFFFFHHHHHJJJJJJJJJJJJIJJJJJJJJJJJJJJJJJJIJJJJJ
@7994880/1
ttgtggtatctgtcgatgttgccagaacgtaagatatcctaaactcactt
+7994880/1
@CCDFFBDHHGHBHIEHJJIJJJJJJJJIFHHJJJJIJJIIJJJIJJJJJ
@7994901/1
ttgtggtcacttttcgcgcaaaggtaaaatcgttctagacatactttatg
+7994901/1
[truncated: 1,036,978 more chars]
