# Supplementary material for: Identification and comparison of key RNA interference machinery from western corn rootworm, fall armyworm, and southern green stink bug
Source: PLoS One. 2018 Sep 5;13(9):e0203160. doi: 10.1371/journal.pone.0203160 (PMC6124762; doi:10.1371/journal.pone.0203160)
Supplement: S2 File — (TGZ) [file pone.0203160.s012.tgz › data/fastq/wcrw/4_Neonates_N_Rep3_aligned.fq]

@7648232/1
gctcattttcagcctgtcttgcttcacttctactatctgctactttttca
+7648232/1
CCCFFFFFHHHHHJJJJJJJIJJJBHIJJJJJJJJJJJJJJJJJJJJJJJ
@7648233/1
gctcattttcagcctgtcttgcttcacttctactatctgctactttttca
+7648233/1
CCCFFFFFHHHHHJJJJJJJIJJJJJJJJJJJJJJJJJJJJJJJJJJJIJ
@2562247/1
caagacgtggtagtgtgatggtcttgaagtaccctggattccttgatggc
+2562247/1
BCCFFFFDHHFFHFHEGGHIJAEHIIJJJHIJJJJJJIJJJJHGHIGHII
@2563074/1
caagactcccgtcagcgtcctccaggagttgctgagccgtcgcggcatca
+2563074/1
@@@FFFFFHGHHHJIEGIJJIJJGGIGHIGGIJJIJJJI@GHEHHEEEE@
@2563075/1
caagactcccgtcagcgtcctccaggagttgctgagccgtcgcggcatca
+2563075/1
CCCFFFFFHHGHHJIJJJJJJJJJJFHIHIJJJJIJJJIHIJIJJGFFED
@2563076/1
caagactcccgtcagcgtcctccaggagttgctgagccgtcgcggcatca
+2563076/1
CCCFFFFFHHHHHJJJJIIJIJJIJJIJFHJJIJIJJJJFHJJJJHFFEE
@3070826/1
cagatggccaccaccattctatgaaatggaacacgaagagggactaccac
+3070826/1
CCCFFFFFHHHHHJJJJJIJIJJJJIJJJJJJJJJJJJJJJJJJJJJJJJ
@3070827/1
cagatggccaccaccattctatgaaatggaacacgaagagggactaccac
+3070827/1
CCCFFFFFHHHHHJJJJJJJJJJJJIJJJJJJJJJJJJIJJJJJJJJJJG
@2053868/1
atttttgtatgcacaaaattcgttctacatatgaaacatgtcagttatat
+2053868/1
=?;?DB@=<<<BA?CEE3F?3CEFFBB2C::9C<EEDD@DDC<?:BBDDD
@2053869/1
atttttgtatgcacaaaattcgttctacatatgaaacatgtcagttatat
+2053869/1
CCCFFFFDHHHHHJIJJIJJJJIJJJJJGHIJJJJIJJJJEHIIHIJIJJ
@7140582/1
gagaggttcactaaaaaatattaggaatccactacaaggttttcaatagg
+7140582/1
@@<DDDDDHHHHHIIIIIIIIIAHEHGBGC?EDFFHGIIGHIGFHEDEHG
@4089708/1
cgaaaatgttcttacattccatgttcattttttctcaatttcagtctttg
+4089708/1
BCCFFDFFHHHHHJJIIJJJJIJIIJIIIJIIIIIJJIJJIIJJDHIJJI
@7140858/1
gagagtctgcaaatcggccaacttcttgccgacggaatttttcagcgttt
+7140858/1
BC@FFEEFHHHHHJJJJJJJJJJJJJJJJJJJJJJJJJJJJJJJJIJHJH
@7653155/1
gctcggcatggaggccatttcttgagagtagagcaatttggcttcttccc
+7653155/1
CCCFFDFFHHD?DFIGBGGIEIIIHBHGFHE@FG9DDFH?DHGIIIEEGG
@3073938/1
cagatgttggtccgccacactgtagagaattcacttatgaatgtggc
+3073938/1
@??DB8DBFFACFFII>::<<FHIB<:??G4C:CFG@<?4:?FG>@A
@3073939/1
cagatgttggtccgccacactgtagagaattcacttatgaatgtggcata
+3073939/1
@BCFFFDFHHHHHJJJJJJJJIHGJGHIJJJJJJJJJJIIJJJIIJIJJJ
@3073940/1
cagatgttggtccgccacactgtagagaattcacttatgaatgtggcata
+3073940/1
B@@DFFDFHHHHHIHIIJIGIIIIGEHGBHGIIJJJJJJIGIIIJIIDII
@3073954/1
cagatgttggttttgaactatagcagcccggtaagtcgccagtcctcctt
+3073954/1
B@@FDDFFGFAFHIIEIJIIJIIIIFGIIIGIGIC<DFHIIIJEGIIIII
@6633269/1
ctttgttcagttcttgcaggagatcgctagcgaacaatccttcgaggtaa
+6633269/1
CCCFFFFFHHHHHJJJJJJGIIGGHIJJJIJJJJIJJJJGIGIJHIJFGH
@6633270/1
ctttgttcagttcttgcaggagatcgctagcgaacaatccttcgaggtaa
+6633270/1
CCCFFFFFHHHHHJJJJJJJJJJJJIJJJJJJJJJJJJJJJJJJJJJHIG
@4600696/1
cggagatcgaacagtttagcaataaagtacccaaatcacccattagagaa
+4600696/1
B@@DFFFFHHHHHJIIJJJJJIIJJJJEHIJJJJJJJJJIJII4BGGIJI
@2566693/1
caagagcataaagtatgtctagaacgattttacctttgcgcgaaaagtga
+2566693/1
CCCFFFFFHHHHHHHIIHIJIJIIIIIIJJJJGJJJJJJIJJGJJJJFHG
@2058051/1
attttttagtgaacctctctaacgtctttatagaatgtcaatgttattct
+2058051/1
CCCFFFFFHHHHHJJJJJJJJJJJIJJJJJJJJJJJJJJJJJJJJJJJJI
@2058052/1
attttttagtgaacctctctaacgtctttatagaatgtcaatgttattct
+2058052/1
CCCFFFFFHHHHHJJJJJJJJJJJJJJJJJJJJJJJJIJJJJIHIJJJJI
@7656205/1
gctcttaacattttgtcaaaaattgagaaacttaaagtaaaaataccata
+7656205/1
CCCFFFFFHHHHHJJHIJJJJJJJJIIIJJJJJJJJIIIJJJJJIJJJJI
@3590446/1
ccatattgatttaattttgacatgttagaatgccctattgaaaaccttgt
+3590446/1
@@@FFFFFHHFHHHIJJIIIGGGIIDDHIJIJJHIJGIIABGEHIHIJJC
@3590447/1
ccatattgatttaattttgacatgttagaatgccctattgaaaaccttgt
+3590447/1
CCCFFFFFHHHGHJIJJJJJJIJJJJJJIIIIJJIJJJIJJIJJJJJJJI
@1042388/1
acgttcttctgggcttttcctgcttttttagcagctttaccattcgtctt
+1042388/1
@BCFFFFFHHHHHJJJJJJJJJJJJJJJJJJJJJJJJJJJJJJJJJIIJJ
@1042389/1
acgttcttctgggcttttcctgcttttttagcagctttaccattcgtctt
+1042389/1
BCCFFFFFHHHHHJJJJJJJJJIJJJJJJIJJJJJJJJJJJJJJJJJJJJ
@2059400/1
attttttatatagtgccccgatgatatgatatg
+2059400/1
@@@DDDDDDHF>A<AACBCE@??1919C?99:?
@1553479/1
atcgatagctgttcactttttggtcatgattttgagg
+1553479/1
<@@FFDDDD?DCFIGFFHIIIIIFHEEHEGGIIIIII
@3594414/1
ccatcgtattacaatagatttctgttttagaagtctcctcattaacctct
+3594414/1
CCCFFFDFHHHHHJJJJJIJJJJJI4HHIIJJJGIJIJJJJJJJJJJJJI
@4099079/1
cgaaagacttcgactttttactatttttgtatgcacaaaattcgttctac
+4099079/1
CC@FFFFFHHHHGJJJJJJIJJJJJJJJJHIJJJJJJJJJJJIJGIJJJG
@4099082/1
cgaaagactttgactttttactatttttgtatgcacaaaattcgttctac
+4099082/1
CCCFFFFFHHHHHJJJJJJJJJJJJJJJJFIJJJJJJJJIJJJJJJJJJJ
@4606349/1
cggagcggctgatatcaccaatcaggtggtgacatcgttcgatgacaaag
+4606349/1
CB@FFFFFHHGHHJIJIJIJJJIJIJFHIHIJJGIIJIJJJJJIIJJJJJ
@1558092/1
atcgccaccaatgcctggtgcagctatccactttgccagtggccgtctgc
+1558092/1
@@@DDDDDHB?FFIDHIGCFGCBGGBFHEGIHGEEFHEFFHIFGHFEHE@
@1558093/1
atcgccaccaatgcttggtgcagctatccactttgccagtggccgtctgc
+1558093/1
BCCDDFFFHHHHHJJJJJHHJJJJJJJJJJJJJJJJJJJIJJIJJIJJJJ
@2064768/1
attttttcggaaaaaagtgagtttaggatatcttacgttctggcaacatc
+2064768/1
@CCFFFFFFHHHHGIFGHIIJCHII10000000?GGIFHIJIIJGJIIII
@2064769/1
attttttcggaaaaaagtgagtttaggatatcttacgttctggcaacatc
+2064769/1
CCCFFFFFHHHHHJJJIFGEHHIIIJJHIJJJJJJIJGIIJJJJJIJJJI
@1047600/1
actatataaaaaattacattcagtatcgatagataatattgatgattata
+1047600/1
CCCFFFFFHHHHGJJJJIJJJJJEGIJJJJJJJIJJJJIJJJFIEIJGHG
@7664266/1
gctgagaaagctatggttgagtgaaaaaggtgggaaatgttgactgttgt
+7664266/1
CCCFFFFFHHHHHJJJHIJIJEHJJ<HHJJCFHJIJJJJHIIIJJJIJJG
@7149598/1
gagcaactccttttctgttcacatatctaggggtaagaaaatttaatctg
+7149598/1
CCCFFFFFHHHHHJJJJIJJJJJJIJJJJJJJJEHIJJJJJJJJJJJJJJ
@2576335/1
caagatgtggcaatccttgcaggatttacccgtggagggtaacaatctgc
+2576335/1
BCCFFFFDHHFHHJJJJJJJJJJJJJJJJJJJGGJFHIJ?FHIJJJJJII
@1048584/1
actattgacactaagaaatcacagagccccgggcccagatggcattcatg
+1048584/1
CCCFFFFFHHHHHJJJJJJJJIJJJJJJJJJJJJJJJJJJJJIIJJJJJJ
@1049453/1
actcaattggcgcacattcagcaggttttttaacagtttgaaaaccttga
+1049453/1
CCCFFFFFHHGHHJJJIJJJIJJJJHIJJJJJJJJJJJJJIJJJJJJJIE
@7666524/1
gctgattaaggggtgtattctatatttcagttaaatttaagaggctttta
+7666524/1
@@@FDDFFBHBDH<CC@FHHIGIHHIHF@FGGGBBGHIGIEDDGHGEHGI
@7666525/1
gctgattaaggggtgtattctatatttcggttaaatttaagaggctttta
+7666525/1
CCCFFFFFHHHHHCGGIHIJJJJJJJJJJJ?:CFHIJJJJJJJJJJJJJJ
@6134547/1
cttccattgtacagtcttcttcgtcggttatatccgcgtccgaactatcg
+6134547/1
CCCFFFFFHHHHHJJJJJJJJIICGHJGHGJIIHIIJIGHIJGIJJIJJI
@4107409/1
cgaaatcaataatgcaatgtgtttaaatttttgtcgagtcaaaagcgaag
+4107409/1
???DFDDDHFFDDIGGIGGHCEEEHHIHIHHD@?CGFD9:??GGGIBEF@
@4107410/1
cgaaatcaataatgcaatgtgtttaaatttttgtcgagtcaaaagcgaag
+4107410/1
CCCFFFFFHHHHHJJJJJJHJIJJJJJJJJJJJJJJJJHIJJJJJJJIJI
@6135535/1
cttcccactaaagttaaccagacaaagcacctatcgaatcgaatattagt
+6135535/1
CCCDFFFFHHHGHHIIJJJJJJJJJJIJJJJJIJJJJJJJJGGJIJIIIB
@1053777/1
actgaatgtaattttttatatagtgccccgatgatatgatatgtatttat
+1053777/1
@CCFDDFFHHDHHIIJJJIJIIIGHGIIIGGGIJIJIIJGGIJGEIJJJI
@534922/1
aaatcgagggcgccatccacgagccaatcttccgctaccgcgtgttcctt
+534922/1
@@@BDDDDHHHFHIIIIIIGGDHEHGIIIIACHGHGIIIGH=9BAACCEC
@7159744/1
gaggaagtaacggcagcactattgacactaagaaatcacagagccccggg
+7159744/1
BCCFFFFDFHHHHIJJIGIIGIJJIJIJIIJIJJJEIIJGFHGGIJJGHE
@7159967/1
gaggaatattacaataagccgaataaaaatgcaaaaaactataaattttt
+7159967/1
CCCFFFFFHGHHHJJJJJJJJJIIJJJIJJJJJJJJJJJJJJJJJJJJJI
@6140052/1
cttcccttggtgggggctgaatcggtccggccgagtgcatcatggtcatg
+6140052/1
BCCFFFFFHHDHHJJJJJJJJJJJJGGIJJJJJIHEHHFFFFFFECEEEC
@6140053/1
cttcccttggtgggggctgaatcggtccggccgagtgcatcatggtcatg
+6140053/1
BCCFFFFFHHFHDHIIIJJJJJJIIADHIIIJIIFHEEFFFFFFE>CEEC
@6140054/1
cttcccttggtgggggctgaatcggtccggccgagtgcatcatggtcatg
+6140054/1
CCCFFFFFHHFHHIJIJJJJJIJIIDHIJJIJGHH=AHFFFDDFE;ACEE
@6140882/1
cttccgctaccgcgtgttccttaacaacgatctggtggccaccggaaccg
+6140882/1
CCCFFFFFHHHHHIFHHIJJJJJJJJJJJIIJJJJBFIJJGIJJJGIHGF
@3605132/1
ccattattatataatatatcctcaaactagggaagacttatctcatccaa
+3605132/1
CCCFFFFFHHHHHJJJJIJJJJJJJJJJIJJJJJJJJJJJJJJJJJIJJJ
@5125746/1
ctcaaccatagctttctcagcgtgtttaatttcgttccatttatcaaggt
+5125746/1
CCCFFFFFHHHHHJJGIJGIIJIIIIJIHIIJHJJIGIIGIJIJHJJJJJ
@3086387/1
cagcaacattacccaaaaagatatccagcctttgatggaagaaaaaattt
+3086387/1
CCCFFFFFHHHHHJJJJJJJJIJJJJJJJJJJJJJJJJJJJJJJJJJJJI
@5630794/1
ctgatatcaccaatcaggtggtgacatcgttcgatgacaaagtgatgggc
+5630794/1
CCCFFFFFHHHHHJJJJJHIJHIJJJJJJJJJJJJJJJJJJJDHIJJJJE
@4110947/1
cgaaatgtcaagagcataaagtatgtctagaacgattttacctttgcgcg
+4110947/1
CCCFFFFDHHHHFIJJJJJJJIHJJJJJJJJJJJIIJJJJJJJJJJJJII
@4111356/1
cgaaattaaacacgctgagaaagctatggttgagtgaaaaaggtgggaaa
+4111356/1
CCCFFFFFHHHHHJJJIGIHGGEGEIGIJ?FHGHDGHIJJJJG0BFHIJJ
@16092/1
aaaaaaatgtcaaaattttgcaaattatgtggcattttgacatttatgtg
+16092/1
@@@FFDDFDCFHDGEHHIJIDIIIIIGIEFEHGIHGGIJHGIJJJJJIGG
@16093/1
aaaaaaatgtcaaaattttgcaaattatgtggcattttgacatttatgtg
+16093/1
@CCFFFFFGHHHHJJJJJJJJJJJJJJJJIJJJJJJJJJJJJJJJJJJII
@6141284/1
cttccggttccggtggccaccagatcgttgttaaggaacacgcggtagcg
+6141284/1
CCCFFFFFHHHHHIJGHJJJJJJJJIJJJJJJJJJJJJJJJJIIJEHHGF
@2075722/1
atttttttatcgatctggcttcaatgtttgaatgatgattatataacgag
+2075722/1
@CCFFFFFHFGHHJJJJJJIJJJIIIEGIJIGJJIGIGEIGGHIJGIIGG
@2075723/1
atttttttatcgatctggcttcaatgtttgaatgatgattatataacgag
+2075723/1
CCCFFFFFHHHHHJJJJJJJJJJIIJJJJJJJJJJIJJJJJJJJJJJJJJ
@2075724/1
atttttttatcgatctggcttcaatgtttgaatgatgattatataacgag
+2075724/1
CCCFFFFFHHHHHJJJJJJJJJJJJJIJJJJJJJJJJJJJIJIIJJJIIJ
@4615360/1
cggagttttgcctgttccgtagcagacggccactggcaaagtggatagct
+4615360/1
BCCFFDFFHHHHHJJJJJJJJIJIJJJIJJJJJJJJJJIJJFGGIIJIIG
@4615361/1
cggagttttgcctgttccgtagcagacggccactggcaaagtggatagct
+4615361/1
CCCFFDFFHHHHHHFFHIIIJJIIJIJJJJJJJJJJJJIJJHIJIJJJJG
@4615362/1
cggagttttgcctgttccgtagcagacggccactggcaaagtggatagct
+4615362/1
CCCFFDFFHHHHHJIJJJJJJJJJJJJJJJJJJIJJJJJJJBGIHIIIIJ
@1061645/1
acttcagctacttgaaccgtacgtcaaatgtcgcaaattatgtcacataa
+1061645/1
CCCFFFFFHHHHHJJJJJJJIJJJJJJJJJJJJJJJJJJJJJIJJJJJJJ
@539419/1
aaatcttcctgcctcttgtattttgttcctcaggtaaagggcatgttaat
+539419/1
CC@FFFFFHHHHHIGIJJIEHJIIIJJIJJJHHIHIIJJIJJGGGIJHII
@6143555/1
cttcctcaagcgctggtaacgctttatcgggttctgctaagtggtaagta
+6143555/1
CCCFFFFFHHGHHJJJFIJJJJJJJJJJJJIHIJJIJJJJJFHIGGJJHG
@7168721/1
gagtacctcaaaatcatgaccaaaaagtgaacagctatcgatacacagtc
+7168721/1
CCCDFFFDGHHHHJJJJJJJJJJJJJJHGIJJJIIJIIJJJJJIJJJJIJ
@7169343/1
gagtatgtctcgaaagacttcgactttttactatttttgtatgcacaaaa
+7169343/1
BBCDFFFFHHHGHJJJIJIJIJGIJIJJJIIIGIJJJJGFGEGIJIJJJI
@7170142/1
gagtgaaaaaggtgggaaatgttgactgttgtagctgattaaggggtgta
+7170142/1
@?@ADDEFDAFHCEEEHBFDEECF@FHC:EF:EBGII@FHI<BG2:0774
@7170143/1
gagtgaaaaaggtgggaaatgttgactgttgtagctgattaaggggtgta
+7170143/1
B@CBDFFFHHHHCGHIIJJJIIGJIJJIIIIHIJIJJGHIIIIJJI@FFF
@4621909/1
cggatattgtgattctatgattttagttgtgaattgtttgttgattcttg
+4621909/1
CCCFFFFFHHHHHJJJIJJJJJJJJ3FHIHIJJJJJJJIIIIJJJJJJJJ
@543404/1
aaatgaccttagcagacctcttgataggcgagatttggaagttttcggca
+543404/1
CCCFFFFFHHHHHJJIJJJJJJJJJJJJIJIJFGHJIJJJIDHIJJJJJJ
@3617691/1
cccaaatacgaactggtccaaatcgagggcgccatccacgagccaatctt
+3617691/1
CCCFFFFFHHHHHJJJBGHIJIJIJJJJIJJJJJIJJJJJJJIIJHHHFG
@7174922/1
gataaatatacctgcacacacgcatttttaaatttaaaaatttattcaag
+7174922/1
@@CFFFFFGHHHHEIJJJIJGIIJJIJJJJJJJJIJJEIGIJJJJJIJII
@7174923/1
gataaatatacctgcacacacgcatttttaaatttaaaaatttattcaag
+7174923/1
CCCFFFFFHHHHHJJJJJJJJJJJJJJJJJJJJJJIJJJJJJJJJJJJJJ
@5136844/1
ctcaagcgctggtaacgctttatcgggttctgctaagtggtaagtagaag
+5136844/1
CCCFFFFFHHHHHHJJJJJJJJJJJJJHIJJJJJJJJHHJFIJJGIJJJJ
@5136845/1
ctcaagcgctggtaacgctttatcgggttctgctaagtggtaagtagaag
+5136845/1
CCCFFFFFHHHHHIIIIJIJJJJJJJJFHIJIIIIJJDHIHHIIFDHIJH
@5138171/1
ctcaagggcacacggcaacaaaaagtgataatggatacaaatttgactac
+5138171/1
CCCFFFFFHHHHGJIJIJIJJJJIICGIIIIGIIJIIIJJJIJIJJIJJI
@5138172/1
ctcaagggcacacggcaacaaaaagtgataatggatacaaatttgactac
+5138172/1
CCCFFFFFHHHHHJJJJJJJJJJIJCGHJJJJJJJJJJJJJIJJJIJJJJ
@5138173/1
ctcaagggcacacggcaacaaaaagtgataatggatacaaatttgactac
+5138173/1
CCCFFFFFHHHHHJJJJJJJJJJJJDGIJJJJJJJJJJJJJJJJJJJJJJ
@6656126/1
cttttacttaatcacattattcacttcttacatgttctgtttattacatt
+6656126/1
@CCFFFFFHHHHGIIJJJIIJGE?FH<FFHIJJJJIGGIGIJ@GHIIJJG
@6656173/1
cttttacttcagctacttgaaccgtacgtcaaatgtcgcaaattatgtca
+6656173/1
CCCFFFFFHHHHHIIIJJJIIJIJIHHIHJIJJIJIJJJJIJJJIJJIGI
@6656174/1
cttttacttcagctacttgaaccgtacgtcaaatgtcgcaaattatgtca
+6656174/1
CCCFFFFFHHHHHJJJJJJJJJJJGIJJJJJJJJJIJJJJJJJJJJJJJG
@7176873/1
gataacatgcataaaatataataaaaatttatagttttttgcatttttat
+7176873/1
@=?DDDDDDHDHBDFHGG9I<CBH@HBF<FBFHHIIIGIIGGDHHIIGEI
@1065919/1
actttacgcgcgaaaaccattatgttttactaatttttcaataaaataca
+1065919/1
CCCFFFFFHHHHHJJJJJJJJJJJIJJJJJJJJJJJJJJJJJJJJIJJJE
@1066424/1
actttatttaagaacaggggagaaaagtcacgagaatttgaaaagcgagc
+1066424/1
CCCFFFFFHHHHHJJJJJJJHIJJJIJHIIJJIIJJJJJJJJJJJJJJJJ
@1584681/1
atctcctgcaagaactgaacaaagttgaagtccttggcgttgaagctgag
+1584681/1
CCCFFFFFHHHHHJJJJJJJJJJJIIIJJJHJJIJJJJJJGHIJJJJJJE
@5147121/1
ctcaatccacctgaggttcagcctcaacccattacacaagacccccaacc
+5147121/1
CCCFFFFFHHHHHJJJHIJJJJJJJJJJJJIJJJJJJJJJJJJJJJJJJI
@1068754/1
actttttttccgaaaaaatatcgcaatagctcaaaagggaacaattttta
+1068754/1
CCCFFFFFHHHHHJJJJJJJJJJIJJJJJJJJIJJJJJJJJJJJJJHHHG
@4128026/1
cgaacgttcttctgggcttttcctgcttttttagcagctttaccattcgt
+4128026/1
CCCFFFFFHHHHHJJJJJJJJJJJIIJJJJJJIJJJJJJJJJJJJJJJJG
@4128453/1
cgaactatgtgccattcatccatttccaggttctctatggagaaaagctg
+4128453/1
@@@FFFFDHFDHGIGIIIIJJJIGIJJJJJHGJJIJIJJIFHIIIIGHII
@7687926/1
gcttaagtggcttaccttctacttaccacttagcagaacccgataaagcg
+7687926/1
CCCFFFFDHHHHHJJJJJJJJJJJJJJJJJJJJJJJIJJJJJIJJJJIII
@7687927/1
gcttaagtggcttaccttctacttaccacttagcagaacccgataaagcg
+7687927/1
CCCFFFFFHHHHHJIIJJJJJJJJJJJJJJJJJIJJIJJJJIJJJJJIJI
@3103274/1
cagcagccagctccttcacaacaacaacctggagctagacaacagcaaac
+3103274/1
CCCFFFFFHHHHHJJJJJJJJJJJJJJJJJJJIJJJJJJJJJJJJJJJJJ
@5150204/1
ctcaatgttaaaacggataaccttgcaatttggtagtttttctagaggat
+5150204/1
CCCFFFFFHDHFHIJGIJJJIJJJJJGIJJIJJGHI?GIIIIJJJIJIIH
@4130738/1
cgaacttcaatcacacaaattagtacaactcctccaaaccttgcaaattt
+4130738/1
CCCFFFFFHHHHHJJJJJJJJJJJJJJJIJJJJJJJJJJJJJJJJJJJJJ
@4130748/1
cgaacttcaattacacaaattagtacaactcctccaaaccttgcaaattt
+4130748/1
CCCFFFFFHHHHHJJJJJIJJJJJIJJJJJJJJJJJJJJJJJJJJJJJJJ
@4130749/1
cgaacttcaattacacaaattagtacaactcctccaaaccttgcaaattt
+4130749/1
CCCFFFFFHHHHHJJJJJJJJJJJJJJJJJJJJJJJJJJJJJJJJIIJJJ
@4130750/1
cgaacttcaattacacaaattagtagaactcctccaaaccttgcaaattt
+4130750/1
CCCFFFFFHHHHHJJJJJJJJIJJJ:CJIJJJJJJJJJJJJJJJJJJJJJ
@4130944/1
cgaacttccatagattcaaatgaagtaaacaacatacgtttttcatttaa
+4130944/1
@@@DDDDDFBDHDIGHEEGIDBIHH4CHHGGF@GCFHG?DDFIEHGIIEF
@4130945/1
cgaacttccatagattcaaatgaagtaaacaacatacgtttttcatttaa
+4130945/1
C@@FFFFFHHHHHJJJJJJJJJJJJHHJJJJJJJJJJJEHIJJJJJJJJJ
@4130946/1
cgaacttccatagattcaaatgaagtaaacaacatacgtttttcatttaa
+4130946/1
C@CFFFFFHHHHHJIJIIIJJJJJIGHIJJJJJJJJIIHJJJJJJJJJJJ
@2600379/1
caaggataacctctctgtcggtagatttccgtgaagtggtgcgtgcccct
+2600379/1
CCCFFFFFFHGDHIIEGHIJJHGGGGIFIJJHGEEHFHGB1BFFGGHGGG
@3104737/1
cagcaggttttttaacagtttgaaaaccttgataaatgaaagaaattaaa
+3104737/1
CCCFFFFDHHHHHJJJJJIIJJJJJEHIJJJIJIJJJJJJJJIJJJJJIJ
@554945/1
aaatgtcaaaattttgcaaattatgtggcattttgacatttatgtgacat
+554945/1
@CCFFEFFHHHGGJJGHIJJIIHIGFHIGHIIJJJJJJJJJJIGFHIIJI
@6664502/1
cttttatgaatcgtgataacatgcataaaatataataaaaatttatagtt
+6664502/1
CCCFFFFFHHGGGFHIIHGGHIIIIHJJJJGJIJIIGEDHHGIHJIJFHH
@7182747/1
gatagctgttcactttttggtcatgattttgaggtactcgagggcatgat
+7182747/1
CBCFFFFFHHHHHJJJJJJJGIIJJHIJJJJJJJEHIJJJJJJJJJJJJJ
@5648157/1
ctgattgtgaactggaagaaagttgcgctccttcctcttgttgaagttgc
+5648157/1
CCCFFFFFHHHHHJJJJJJIJJIJJIJIJJJJJJJJJJJJIJJGHIGHIG
@4634518/1
cggcaacaaaaagtgataatggatacaaatttgactactgtatagctttc
+4634518/1
CCCFFFFFGHHHGEHIJJJJJJJEIGGIGIJIGCHIIGIIJIJAHHGIIH
@4634519/1
cggcaacaaaaagtgataatggatacaaatttgactactgtatagctttc
+4634519/1
CCCFFFFFHHHHH2AEHIIIIIIBHHIIIIIIGHIIIIIGDGEECEGHH4
@4634520/1
cggcaacaaaaagtgataatggatacaaatttgactactgtatagctttc
+4634520/1
CCCFFFFFHHHHHFHIJJJJJJIJIHIJJJJJJIIJJJJIIIJJJJIJJI
@4634521/1
cggcaacaaaaagtgataatggatacaaatttgactactgtatagctttc
+4634521/1
CCCFFFFFHHHHHGIJIIJJJJJIJJJJJJJJIIIJIJIIIIIGGIJJJC
@1591631/1
atctgcgggacatgcacatctcttggagccagccaatgggattgcccatc
+1591631/1
@@@DDD?AF:DFBHBFEHGHCEEEHEHIBGIIEIIEGHGGIBHGCHGGGH
@1591632/1
atctgcgggacatgcacatctcttggagccagccaatgggattgcccatc
+1591632/1
CCCFFFFFHHHHHJJJIJJJJJJJJJHIJJJJJJJJJJJIJJIIIJJJJI
@6159894/1
cttcgaggtaacctacgtggacatcgaagaaaaaacattgaccaatcgcc
+6159894/1
CCCFFFFFFFHHHJJJIFHIJJJJJJJJJJJJJIJJJJJIJJJJJBFHGG
@7186545/1
gatcaaaccagaggttggaatttttgggagatacggtgctgcagttgata
+7186545/1
C@@DFFFFHHHHHIGHIIIGIJJJJJJJHIIJIGIJFGGGIIJJJEEIJI
@5153981/1
ctcaattggcgcacattcagcaggttttttaacagtttgaaaaccttgat
+5153981/1
CCCFFFFAHHFHHJJJJJJJJIIJFGIIJJJJJIIHIIJJIJJJJJJJII
@5153982/1
ctcaattggcgcacattcagcaggttttttaacagtttgaaaaccttgat
+5153982/1
CCCFFFFFHHHHHJJJJJJJJJJJHIJJJJJJJJJHIJJJJJJJJJJIJJ
@6669066/1
cttttcaaattctcgtgacttttctcccctgttcttaaataaagtgtact
+6669066/1
CCCFFFFFHGHFHJJGIIJJJJJJJJJJJJIHIJIJEIJJJJJGDGIIGH
@2605626/1
caaggattgccacatcttgtgagccgccattctcttggctagcttctttg
+2605626/1
CCCFFFFFHHHHHJJJJJJIJJJIJJJJJJJJIJJJJJIIIIIIJJIJJI
@1597457/1
atcttagtgtctttcagtcccgaataccgattctcagccgagctgcccag
+1597457/1
CCCFFFFFHHHHHJJJJIJJJJJJJJJJJJJJJJJIJJJJJJIIJJIJGJ
@558506/1
aaattaaacacgctgagaaagctatggttgagtgaaaaaggtgggaaatg
+558506/1
CCCFFFFFHHHHHJJGIJJIGIICEHIGHICHCFHIGIEHI?FHIGIJII
@36284/1
aaaaaagatggcgaaacaattagcagcaagagaaatgctggaaaagttaa
+36284/1
CCCFFFFFHHHHHJJJJJJIJJJJJJJJJJJJIJJJJJJJJIJJJJHIJJ
@36884/1
aaaaaagcaggaaaagcccagaagaacgttcgacttt
+36884/1
CCCFFFFFHHHHHJJJIJJJJJJJJJGGEIJJJJJJJ
@36885/1
aaaaaagcaggaaaagcccagaagaacgttcgactttcacttcattctat
+36885/1
CCCFFFFFHHHHHJJIJJJJJJJJJIHHHIJJJIIJJJIJJJJIJJJJII
@36886/1
aaaaaagcaggaaaagcccagaagaacgttcgactttcacttcattctat
+36886/1
CCCFFFFFHHHHHJJJJJIJIJJJIJGHFHIJIIJIIJIJJJHIJJIJIJ
@3112104/1
cagcattgttttcagttgaaaaagtagcagatagtagaagtgaagca
+3112104/1
@@@FFFFFDHHHGGGHJJEHIIGIFGHHIHDCHH<FAGHE?DFHDBF
@6673750/1
cttttccagcatttctcttgctgctaattgtttcgccatcttttttgttg
+6673750/1
@CCFFFDEHHHHHIJIJJJJJJIJJIJJJJGHIJJJIIJJIJGIJJGIGH
@6673751/1
cttttccagcatttctcttgctgctaattgtttcgccatcttttttgttg
+6673751/1
CCCFFFFFHHHHHJIJJJJJJIJIJJJJJJIJJJJIJJJIJJJJJJIIJG
@6673752/1
cttttccagcatttctcttgctgctaattgtttcgccatcttttttgttg
+6673752/1
CCCFFFFFHHHHHJJJJJJJJJJJJJJJJJIGJJJJJJJJJJJJJJIHHG
@6163322/1
cttcgatcttccggttccggtggccacc
+6163322/1
@@@DD=DDHFHDHEHHEHBDHIII3CGG
@6163323/1
cttcgatcttccggttccggtggccaccagatcgttgttaaggaacacgc
+6163323/1
CC@FFFFFHHHHGJFEHIHIGGGGIGIJJJJJJJJFIIIGGIIIICFHEA
@6163324/1
cttcgatcttccggttccggtggccaccagatcgttgttaaggaacacgc
+6163324/1
CCCFFFFFHHHHHJIJJJJIIJJJJJJJJJJJJJIIJIIJJJJJJJJJII
@6163681/1
cttcgatgatctcctgtctgggtggttgcaatctccagcagatattgtac
+6163681/1
CCCFFFFFHHHHHJJJIIIJJIAGGHJJIJJJJJJJJJJJJJJIIJJHII
@6165452/1
cttcgatgtccacgtaggttacctcgaaggattgttcgctagcgatctcc
+6165452/1
CCCFFFFFHHGHHIJJIGFHIJGIIIGJJIIJJJJJJJIJIIIJJJJJJI
@6165453/1
cttcgatgtccacgtaggttacctcgaaggattgttcgctagcgatctcc
+6165453/1
CCCFFFFFHHHHHJHIIIGIIJJJIJGJIJIIJIJJJJIIIJJIJJJJJJ
@6165454/1
cttcgatgtccacgtaggttacctcgaaggattgttcgctagcgatctcc
+6165454/1
CCCFFFFFHHHHHJIJJJJJJJJJJ1CHIJJJJJIIJJJIJJJJJJJJJI
@6165455/1
cttcgatgtccacgtaggttacctcgaaggattgttcgctagcgatctcc
+6165455/1
CCCFFFFFHHHHHJJJJIJGIIJJJGHHIIIJIJIGIIJIIIIIJGJJJI
@41616/1
aaaaaagtgagtttaggatatcttacgttctggcaacatcgacagata
+41616/1
?==:=80B?A:22ACGIIDBCHDACCC8?E=GEICD?????GFGFDFF
@41617/1
aaaaaagtgagtttaggatatcttacgttctggcaacatcgacagatacc
+41617/1
@@CFFFFDHHHHHJJJJGJJJJJJJJJHIJJJIJJJJJJJJJJJJJJJJJ
@41618/1
aaaaaagtgagtttaggatatcttacgttctggcaacatcgacagatacc
+41618/1
BCCFFFFEHHHHHJJJJJJJJJJJJJJIJJJJJJJJJJJJJJJJJJJJJI
@7701356/1
gcttgaggaagtaacggcagcactattgacactaagaaatcacagagccc
+7701356/1
CCCFFFFFHHHHHGIJJJIJIEIIGEHGDHFGEHIIGIIGH?DGHIGGGG
@4140865/1
cgaagagggactaccacacgaaaggcagttcaccatcgcttgtcatgtgt
+4140865/1
CCCFFFFFHHHHHJJJJJJJJJJJJIIJIJJJJJJJJJJJJJIIHJIGHI
@4141299/1
cgaagagttggccactaaactgggcagctcggctgagaatcggtattcgg
+4141299/1
CCCFFFFFHHHHHJJJJJJJJJJJJIJJJIJJIJJIIGIIJJJDHIJJJI
@6676361/1
cttttccggaaaatgctcgaaaactcaattggcgcacattcagcaggttt
+6676361/1
C@@FDFFFFDHHHGIIGJIIGGGIGIIIIIIIJJGJJJGIIIIIJIICEF
@6676362/1
cttttccggaaaatgctcgaaaactcaattggcgcacattcagcaggttt
+6676362/1
CCCFFFFFHHHHHJJJJJJJJJJJJJJJJJJJJJJJJJJJIJJJJJJ@GH
@562604/1
aaattactcatagtgtcacgggaactcataacaatagattcgattat
+562604/1
CCCFFFFFHHHHHFHIIEIIIJJJJJJJJJJJJJJJIIJJJIGIJJJ
@43441/1
aaaaaagtttatttatcatacacaggtaaacagttgtacagtagaggata
+43441/1
@CCFFFFDHHHHHJJJJJJJJJJIJJFHIJJJJHIIHIJJJIIJIJJIII
@6173246/1
cttcgcttttgactcgacaaaaatttaaacacattgcattattgatttcg
+6173246/1
CCCFFFFFHHHHHJJJJJJJJJJJJJJJJJJJIJJJJJJJJIJJJJJJJJ
@6173247/1
cttcgcttttgactcgacaaaaatttaaacacattgcattattgatttcg
+6173247/1
CCCFFFFFHHHHHJJJJJJJJJJJJJJJJJJJJIJIJJJJJJJJJJJJJI
@3118792/1
cagcccccaccaagggaagggggcggcccccatcccaacagaaggggtaa
+3118792/1
CCCFFFFFHHHHGHIIJJJJJIJJJHFDDDDDDDDDDDDDDDDDDDD0:C
@3118793/1
cagcccccaccaagggaagggggcggcccccatcccaacagaaggggtaa
+3118793/1
CCCFFFFFHHHHHIJJIJJJJJIGIGEDDDDDDDDDDDDDDDDDDDD:BC
@3118794/1
cagcccccaccaagggaagggggcggcccccatcccaacagaaggggtaa
+3118794/1
CCCFFFFFHHHHHJJJJIJJJIJJJEEDDDDDDDDDDDDDDDDDDDD7@C
@3641598/1
cccactaaagttaaccagacaaagcacctatcgaattgaatattagtagc
+3641598/1
@C8DDEFFHHHHHJJJJJJJJJJGIJJJJIJJIJIJJJJJIIIIIEGIIE
@6677366/1
cttttcctgcttttttagcagctttaccattcgtcttatcgatgcattga
+6677366/1
CCCFFFFFHHHHHJJJJJJJJJJJJJJJJJJJJJJJJJJJJJJJJJJJJJ
@1087362/1
agaaaggccgatagaatgaagtgaaagtcgaacgttcttctgggcttttc
+1087362/1
@@@DDDD=FH@DDHHIIIIIIHGIIIICBHHHGGHHIIIGHGGGIGIDGA
@2616689/1
caaggttttcaaactgttaaaaaacctgctgaatgtgcgccaattgagtt
+2616689/1
@CCFFADDHHHHHJJJJJJJJJJIJJIJJJJJJJIGIIJJJJJJJIJJBF
@2616691/1
caaggttttcaatagggcattctaacatgtcaaaattaaatcaatatggc
+2616691/1
CCCFFDEFHHHHHJJJJJJJJJJJJJJJJIJJJJJJJJJJJJJJJJJJJD
@6180668/1
cttcgtcactcgcaaatgtagaaggcagattgttaccctccacgggtaaa
+6180668/1
CCCFFFFFHHHHGJJJJJHIJIJJJIJIJJJJIJJJJJJJJJJJJJHIII
@7705894/1
gcttgtaaaattagttgctatccttctctttgacattgcttgtggtcact
+7705894/1
@@BFFDFFHHHHHIIJJJIJIJIJJJJIIJJJIJJJJJJIJJDHJGIIJI
@7706200/1
gcttgtcatgtgttgaaattccgcgaaattggcactggcaagtcaaagaa
+7706200/1
CCCFFFFFHHHHHJJJJJJIJJJIJJJJJJJJJJJJJJIJJJIIJJJJJF
@566727/1
aaattatgtcacataaatgtcaaaatgccacataatttgcaaaattttga
+566727/1
CCCFFFFFHHHHHJJJJJJJJJJJJJJJJJJJJJJJJJJJJJJJJJJJJJ
@566768/1
aaattatgtggcattttgacatttatgtgacataatttgcaacatttgac
+566768/1
???DADDB22A;:CEDEAFE@FFI4:F<<FFII<CCBB@EBCD;;9::9?
@6679826/1
cttttcggggtgcaatcttcttttccggaaaatgctcgaaaactcaattg
+6679826/1
@@@FFFFDFH@DFGIEGGEFHIGIIIIHHIEGGHHGHEEIHGIIHGGIIG
@6184641/1
cttcgttgaagtctagctccagcgattgagatctgaacgtaacagaaact
+6184641/1
CCCFFFFFHHHHHJJJJJJJJJJJIJJJJJJJJJJJJJJIIJJJJJIJJJ
@3649292/1
cccagatggcattcatgcagaaccgattaagaaaggggcagacaacttca
+3649292/1
CCCFFFFFHHHHHJJJIJJJJJJJJIJJJJJJJJJJJJJJJIJJJIJJJJ
@3650879/1
cccagccccaacaaggaggtaaaaagaagaaacaaaaacaacctgaacaa
+3650879/1
CCCFFFFFHHHHHFJJHHJFGHIJJIIIJGIIJJJJIJJJJJJJJIJIJJ
@1092393/1
agaaattcgaataaattcagtctcagtttcagttactcttgattttatat
+1092393/1
C@CFFFFFHHGGHIBHHIJIHFHHGIJJJIJGEHHIIGHIJHIJIJJJEG
@51154/1
aaaaaatatcgcaatagctcaaaagggaacaatttttgtcgagttattga
+51154/1
CCCFFFFFHHHHHJJJJJJJJJJJJJJJJJJJJJJJJIHIJJJGIJJJJI
@51155/1
aaaaaatatcgcaatattagaaattttcaaatattcttcgcttttgactc
+51155/1
@CCFFFFFHHHHHJJJJIGHIJHIJJJJJJJJIJJJJJJJJJJJJIJJJI
@51156/1
aaaaaatatcgcaatattagaaattttcaaatattcttcgcttttgactc
+51156/1
CCCFFFFFHHHHHJJJJIHGIJIJJJJJJJJJJJJJJJJJJJJJJJJJJJ
@3131201/1
cagcgcttgaggaagtaacggcagcactattgacactaag
+3131201/1
CCCFFFFFHHHGHIJFGHHGIGJIJCHCDGFF@HGIDCH9
@3131202/1
cagcgcttgaggaagtaacggcagcactattgacactaagaaatcac
+3131202/1
CCCFFFFFHHHHHJJIIJJJJFIIFIIIIJIIGHJJIIIGGIJFF=F
@7709984/1
gctttatcgggttctgctaagtggtaagtagaaggtaagccacttaagca
+7709984/1
CCCFFFFFHHHHHJJJJJJJIFHGGHIJHIIIJIJDGIIJJJJJJIJJJG
@3133717/1
cagcgtcctccaggagttgctgagccgtcgcggcatcactcccaaatacg
+3133717/1
CCCFFFFFHHHHHJIJGHIJJJIJJJJGHIJJJJJJJIJJJJHHHGHFFF
@574426/1
aaattctccatcgttacaataagttattcggacaagttataccgaataaa
+574426/1
CCCFFFFFHHHHHHIIJJJIJJIIJJJJJJJJJJJJHIIJJIJJIJJJJJ
@574427/1
aaattctccatcgttacaataagttattcggacaagttataccgaataaa
+574427/1
CCCFFFFFHHHHHIJJJJJJJJJHJJJJJJJJJIJJHIJJJJJJIJJJJJ
@6191451/1
cttctagcagctttaatgcattgtatgcagcatcatgtttactaatctgc
+6191451/1
CCCFFFFFHHHHHJJJJJJJJJJJJJJJJJJJJJJJJIGJJJJIJJJJJI
@4156240/1
cgaaggaagccaagggctcggctgctcatcatgccctcgagtacctcaaa
+4156240/1
CCCFFFFFGHHHHJJJJIJGIIJJIGIIIJJJJIIJGIIGIAGGIJJJJJ
@4156736/1
cgaaggattgttcgctagcgatctcctgcaagaactgaacaaagttgaag
+4156736/1
;:?BD8ABC?D?A?@ECCE8@EDEED<::?D>3?:DBDDE>DDDEA>BDE
@3136268/1
cagctacaacagtcaacatttcccacctttttcactcaaccatagctttc
+3136268/1
@CCFFFFFHHHHFIJJJIJJJJJJIJJJJJJJIJJIJJJJJJJJJJJJJJ
@3136269/1
cagctacaacagtcaacatttcccacctttttcactcaaccatagctttc
+3136269/1
CCCFFFFFHHHHHIJIJIIJJJJJJJJJJJJJJJJJJJJJJJJIJIJJJI
@3136270/1
cagctacaacagtcaacatttcccacctttttcactcaaccatagctttc
+3136270/1
CCCFFFFFHHHHHIJJJJJJJJJJJJJJJJJJJJJJJJJJJJJJJJJJJI
@3136271/1
cagctacaacagtcaacatttcccacctttttcactcaaccatagctttc
+3136271/1
CCCFFFFFHHHHHJJJJJJJJJJJJJJJJJJJJJJJJJJJJJJJJJJJJG
@3138356/1
cagctacttgaaccgtacgtcaaatgtcgcaaattatgtcacataaatgt
+3138356/1
CCCFFFFFHHHHHJJGHJJIJGIIJIFIIJJJJJJIJJJJ?DFHGJJJJE
@5677854/1
ctgccaagttctcttgtttttttccgtagctcttcctccctggatttctt
+5677854/1
CCCFFFFFHHHHHJJGGHJJJJJIJJJJJJJJJJJJJJJJJJJHJJJJJI
@1102176/1
agaacgttcgactttcacttcattctatcggcctttcttctctttgccgt
+1102176/1
BCCFFFDFHHHHHJJJJJJJJJJJJJJJJJJJJJJJIJJJJIJJJJIJIF
@1632547/1
atgatgcactcggccggaccgattcagcccccaccaagggaagggggcgg
+1632547/1
@@@DDDDFDDHBFH@D<AGIBDGCEGGCGIIIEIIIGIHD;EB=B>8;@@
@1104211/1
agaacttgctggatctcttggtcggaaaagtaacgcccgaacaagccaat
+1104211/1
CCCFFFFFHHHHHJJJJJJJJHIJJIJJJJGHIJJJJJJJJJJJJIJJJI
@3140933/1
cagctatccactttgccagtggccgtctgctacggaacag
+3140933/1
@?1BDBDDDDDFHIBBDH?ACGEGDCFB??BHF@DAGEGG
@3140934/1
cagctatccactttgccagtggccgtctgctacggaacaggcaaaactcc
+3140934/1
@@@FDFFFDHHHHJBBGHIGFDGIJHGHGGIJJIGEHGGGGGHIJEBB@F
@3140935/1
cagctatccactttgccagtggccgtctgctacggaacaggcaaaactcc
+3140935/1
@CCFFFFFFGBHFIJFIEHIIIJJIGIGEHIIIJJJJJJDIGGIJJJJIJ
@3140936/1
cagctatccactttgccagtggccgtctgctacggaacaggcaaaactcc
+3140936/1
CCCFFFFFHHHHHJJJJJJHIJJJIGIIJJJIJJJJJIJJJJJJJJJJJH
@3140937/1
cagctatccactttgccagtggccgtctgctacggaacaggcaaaactcc
+3140937/1
CCCFFFFFHHHHHJJJJJJHJJJJIDHGIJIIJJJJJJIJIIJJJJIIJF
@3140938/1
cagctatccactttgccagtggccgtctgctacggaacaggcaaaactcc
+3140938/1
CCCFFFFFHHHHHJJJJJJJJJJJJGHIJIIJJJJIJJJJJJJJJIJJJJ
@3141082/1
cagctatcgatacacagtcatagatccaatcctataattatccatttcct
+3141082/1
CCCFFFFFHGHHHJJJJHIJJJIJJJJJJJJJJJJIJJJJIJJJJJJIJJ
@2107013/1
caaaaacagtgtgaattagatgctggtgcagctataccttcatctgttaa
+2107013/1
CCCFFFFFHHHHHGHIIHJJJJJJJJAFHIJJJJIJJJJJJJIIJJJJGH
@2637016/1
caagtttgtgctgggcaaatcaatcaatttgcctcgaaatctaaggttat
+2637016/1
CCCFFFFFHHHHHIJJJJIJJJIJJIJJJJJJJJJJJJJJJJJJJIHHII
@1633340/1
atgatgtgataaatatacctgcacacacgcatttttaaatttaaaaattt
+1633340/1
@BCFFFFFGHHGHJJIJJIIIIIJJJJJJJJJJJJJJJJJJIJIIJIJJG
@3666490/1
cccatgagggaatttaaggcatctattatacaaaaacaatgtgaatt
+3666490/1
CCCFFFFFHHHHHJJJJIJIJJJJJJJJJJJJJJJJJJJJJHIGHJJ
@4166042/1
cgaagtctttcgagacatactcttcggagaatcacaaaactcatgatact
+4166042/1
CCCFFFFFHHHHHJJJIJJJIJJJJJJJJJJJJJJJJJJJJJJJJJJJJJ
@3669588/1
cccattggctggctccaagagatgtgcatgtcccgcagatggccaccacc
+3669588/1
CCCFFFFFHHHHGHIJJJIIIIJIEHHJJIGIJJIIJIIGGJFIIJJJJJ
@584446/1
aaatttatagttttttgcatttttattcggcttattgtaatattcctcc
+584446/1
:==BDABDDHCFHIIGGIGHIGIIBCHFGAGGHGGIB?DDGHHICHCFC
@1635244/1
atgattttgaggtactcgagggcatgatgagcagccgagcccttggcttc
+1635244/1
@CCFFFFFHHHHFHIJJJJIJJJJJIJJJJJJJJJJIJIJJJJIJIJJJG
@1636195/1
atgcaagagagtccaaagagaaggttatgaaccggcaataactttccttg
+1636195/1
CCCFFFFFHHHHHJJJJJJJJJJJGIIIJJJJJJJJJJJJJJJIJJJJJI
@587315/1
aaatttgacataatttgtggacataaaggaaagaaaaaaaatgtcaaaat
+587315/1
CCCFFFFFHHHHGJJIJGHIIJJJJJJJJIJJJIJJJJJJJIJIJJJJJI
@4171414/1
cgaataaagtatgtgttcaccaagagaagaaagctatacagtagtcaaat
+4171414/1
BCBFFFFFHFHHHHIIJJJJJJJJGHIJJIJJJJJJJJJJJIIJJJJJJI
@5684905/1
ctgccgaatgtttggcgtctttcttcgatcttccggttccggtggccacc
+5684905/1
?@<DDA<DHDD>DD?E<@:CEE<:B9C8:?BBF?GGIBF@@@;@A;DHGI
@5182591/1
ctcaccttacaaaataaaatacggcaaagagaagaaaggccgata
+5182591/1
=?;AD:D?DB:AACE?E?:::C?F:81?EE9DE930:00??D?7@
@5183392/1
ctcacgaggacactctaataataaatcctgtagaatatcgtttaactttt
+5183392/1
CCCFFFFFHHHGHJJJJJJJJJJIIIJJJJIJJIJJIJJJJJJJJJJJJJ
@7716891/1
gcttttcctgcttttttagcagctttaccattcgtcttatcgatgcattg
+7716891/1
CCCFFFFFHHFHHJJJJJIGJIJJJ<GGHJIGIJDHHIJJJJJIGGGIJG
@1111874/1
agaagccaaattgctctactctcaagaaatggcctccatgccgagca
+1111874/1
CCCFFFFFHHHHHJJJIIJIJJJJJJIIJJJJIJJJJIIJJJJIJIJ
@594350/1
aaattttgtaaatccacattttcgggttctatgtagactttgcctctggc
+594350/1
CCCFFFFFHHHHHJJIJJJJJJJJJJGIIJJJJJIIIJIJIJJJJJJJJJ
@1112809/1
agaagctagccaagagaatggcggctcacaagatgtggcaatccttgcag
+1112809/1
?@@D<D>DDCFHFBG;DDFHII@C@DAB4BFED<B9BA=BCD3@D@8@;C
@2113980/1
caaaaacgtatgacaaaactatagagaaaccagaattacaggaaatggat
+2113980/1
?@@DDDDDBFDHHGIIB;:CEHGHGIEIIIIIIGIIFIIIIGFFHGIIGE
@2113981/1
caaaaacgtatgacaaaactatagagaaaccagaattacaggaaatggat
+2113981/1
CCCFFFFFFHHHHJJJJJJHIIJGIIIJJJJJJJJJJJJJJIIIJHHIHG
@2113982/1
caaaaacgtatgacaaaactatagagaaaccagaattacaggaaatggat
+2113982/1
CCCFFFFFHHHHHJJJJJJJIJJIJJJJJJJJJJJJJJJJJJIIJJJJGG
@596220/1
aaatttttgtcgagtcaaaagcgaagaatatttgaaaatttctaatattg
+596220/1
@CCFFFFFHHFHHJFGHIJEGDEHGGAGHEEIIGIJJJIJIGFIGGIIJI
@5687953/1
ctgccttctacatttgcgagtgacgaagagactctcagcttcaacgccaa
+5687953/1
?@@FDFFDHHHHFGGDHEBH8CDHEDHGBHCGHEEGIGGBFDGGI:;;AF
@5687954/1
ctgccttctacatttgcgagtgacgaagagactctcagcttcaacgccaa
+5687954/1
@@CFFFFFHHHHHJJJJIJIEHIAGIIIIIGGIIJJJJJIJIGIJDAGGG
@5687955/1
ctgccttctacatttgcgagtgacgaagagactctcagcttcaacgccaa
+5687955/1
CCCFFFFFHHHHHJJJIJJJGHJJJJJJJJIJJJJJJJJJJJJJJFHJJI
@5687956/1
ctgccttctacatttgcgagtgacgaagagactctcagcttcaacgccaa
+5687956/1
CCCFFFFFHHHHHJJJJJJJCGIJJJJJJJJJJJJJJJJJJJJJJGJJJJ
@5687957/1
ctgccttctacatttgcgagtgacgaagagttggccactaaactgggcag
+5687957/1
CCCFFFFFHHHHHJJJJJFIFFHIGJJJJJJJJIIJJJJJIJJJIJJJJJ
@5687958/1
ctgccttctacatttgcgagtgacgaagagttggccactaaactgggcag
+5687958/1
CCCFFFFFHHHHHJJJJJIIFGHIJJJJIJIIJJJJIJJJIGIIJJJIJG
@5687959/1
ctgccttctacatttgcgagtgacgaagagttggccactaaactgggcag
+5687959/1
CCCFFFFFHHHHHJJJJJJJCDHIJJJJJIGIGJJIIJJJJJIJJJJJJI
@5687960/1
ctgccttctacatttgcgagtgacgaagagttggccactaaactgggcag
+5687960/1
CCCFFFFFHHHHHJJJJJJJFHIJJJJJJJHIJJJJJJJJJJJJJJJJJI
@596852/1
aacaaaaaagatggcgaaacaattagcagcaagagaaatgctggaaaagt
+596852/1
CCCFBFFFHGHHFDIIJIFIIJIIJJJIJJJJJJJGHIEHIJJJIJJJJG
@7240567/1
gatctatgactgtgtatcgatagctgttcactttttggtcatgattttga
+7240567/1
CCCFFFFFHGGHAHFHIIGHIIJIJIIIIJJJJJJJDIDGIJIIHIJIFC
@4177199/1
cgaatatctgtagtcgaagtgttgttgttgggtgactccagaagatgatg
+4177199/1
CCCFFFFFHHHGHIJJHIIFHHJJIJJIJJJJCGIJIGIIIGIIHIJFIH
@3678794/1
ccccatcccaacagaaggggtaaccgcaaggggcacggaccacttcacgg
+3678794/1
CCCFFFFFHHHGGJJJJJJJCHHIJIJJJJJJJJJJJJJJJJJJHHHHHF
@5189657/1
ctcacttttttccgaaaaaatatcgcaatagctcaaaagggaacaatttt
+5189657/1
CCCFFFFFHHHHHJIJJIJJJJJJJJJJJJJJJJJJJJJJIJIJJEIIIJ
@5189658/1
ctcacttttttccgaaaaaatatcgcaatagctcaaaagggaacaatttt
+5189658/1
CCCFFFFFHHHHHJJJJJJJJJIJJJJJJJJJJJJJJJJJJIJJJJIJJJ
@5189659/1
ctcacttttttccgaaaaaatatcgcaatagctcaaaagggaacaatttt
+5189659/1
CCCFFFFFHHHHHJJJJJJJJJJJJJIJJJJJJJIJJIJJJJJJJJJJJJ
@2648624/1
caataatttaacaactactccggagtttattgtcgacgaaaaaagagtag
+2648624/1
C@CFFFFFHHHHHJJJJJIIIJJIJGHIIHIJFIIGIGIJJIIIEGICH=
@1121211/1
agaatatgaaatttaaaagaaaatttgaaaagtatcatgagttttgtgat
+1121211/1
CCCFFFFFHHHHHJJJJJJJJJJJJJJJJJJJHIJJJJJJJIJJJJJJJJ
@3682432/1
ccccgatgtactggcattttataaagttggccatcgtttggtaggc
+3682432/1
CCCFFFFFHHHHGJJJJJJJJJJJJJHIJJJJJJJJGIJIJHJJJI
@1123219/1
agaatctagccaaacacacatagtacctctccacaaaaagggaaataaac
+1123219/1
CCCFFFFFHHHHHJJJJJJJJJJIIJJJJJJJJJJJJJJJJJIJJJJJJJ
@602702/1
aacaaagttgaagtccttggcgttgaagctgagagtctcttcgtcactcg
+602702/1
CCCFFFFFHGHHHIJJGJJJJIJIJJJJJIJJJJJGHGIJJIJHIJJJJG
@67090/1
aaaaaatgtcaaaattttgtaaattatgtggcattttgacatttatgtga
+67090/1
CCCFFFFFHHHHHJJJIJI3CHIIIJIJIJJJJIJJJJJJJJJJIJIIII
@4181889/1
cgaatcgaatattagtagcaagatccgagatgtggtacacgacgaatgat
+4181889/1
@@@DDDDDFFFFFFFIIBHEH;@<<CCCG<DGCFGFCF4D@:6?AFF@9@
@4181890/1
cgaatcgaatattagtagcaagatccgagatgtggtacacgacgaatgat
+4181890/1
@CCFFFFFHHHHHJJIIJIJJJJJJJJJJJJJJJJHIJJJJJJJJJJJII
@2654419/1
caatagctcaaaagggaacaatttttatcgagttattgatttcgaggaat
+2654419/1
CCCFFFFFHHHHHJJIJJIIIJJJJJJIIJIJHIJJJJIJJJJJJJJJJG
@2128332/1
caaaaaggtgcccaacaacagcaaacgggtcgaaatgaacgtcaacaaca
+2128332/1
BCCFFFFFCFHHHJJJJJJJJJJIJJJJJCGHIJJJJJJJJHJJJJJJJJ
@4184640/1
cgaatgatgtgataaatatacctgcacacacgcatttttaaatttaaaaa
+4184640/1
@C@FFFFFHHHHHJJJJJJJJJJGGGHJJJJJJJJJJJJJIJJJJJJJJG
@4184641/1
cgaatgatgtgataaatatacctgcacacacgcatttttaaatttaaaaa
+4184641/1
@CCFFFFFHFFDHGHGGBEEEGGHHIJJGIJIGGCHGGIA3BDHBGGHII
@2655685/1
caatagtgctgccgttacttcctcaagcgctggtaacgctttatcgggtt
+2655685/1
CCCFFFFFHGHHHJIIIJJJJJJJJHIJJJGHIBFHIIGGIJGEGGIJGH
@6208002/1
cttctctttgacattgcttgtggtcacttttcgcgcaaaggtaaaatcgt
+6208002/1
??@AABDDHDBH?FFBHGIGFFG<CHBHHIHIEHGGIIEEI9?<BF>FBF
@6208003/1
cttctctttgacattgcttgtggtcacttttcgcgcaaaggtaaaatcgt
+6208003/1
CCCFFFFFHHHHHIJJJJJJGIJHIHIJIJJJJJJJJJJJJBDHIJJJJJ
@2656189/1
caatataataaatacatatcatatcatcgg
+2656189/1
=??BDFFFFHHHHGIIIGH9?<IGGI@:FG
@2656190/1
caatataataaatacatatcatatcatcggggcactatataaaaaattac
+2656190/1
CCCFFFFFHHHHFJJJJIIJJJJJIJJJJJHIJJJJJJJJJJJJJJIJJI
@3686561/1
cccgaaaatgtggatttacaaaatttaaatagggaatatgaaagatttaa
+3686561/1
?@?D;A?DHD<?BGGGI<?EH>?CGGD<9E@GGGCFHAH>FFGHIIIG@D
@3686879/1
cccgaacaagccaatcagaccaacgg
+3686879/1
@@@B?DDDF::B?G;;@3<CF@A=B@
@3686880/1
cccgaacaagccaatcagaccaacggaacgcccggagcggctg
+3686880/1
@@<DDDDDFDDFDFB?E>FFF;8:C8?CGG68@?FA;AABFBC
@3686881/1
cccgaacaagccaatcagaccaacggaacgcccggagcggctgatatcac
+3686881/1
CCCFFFFFHHGHHJJJJIJJJJJJJJIIGEGHJGIIJIJHHFC>;>@CC@
@3686882/1
cccgaacaagccaatcagaccaacggaacgcccggagcggctgatatcac
+3686882/1
CCCFFFFFHHHHHJJJJJIIJJJJJIJJJJIJJJJIJJJHHFDEEEEEED
@7730544/1
ggaaaagcccagaagaacgttcgactttcacttcattctatcggcctttc
+7730544/1
@CCFFFFFHHHHFGIJIIHIJJJJJJJJJIJJJJEHIJJGJEFIJIIJJI
@7730545/1
ggaaaagcccagaagaacgttcgactttcacttcattctatcggcctttc
+7730545/1
CCCFFFFFHHHHHJJJJJIGJJJJJJJIIIJJJJIJJJJIJJGIJJDGIG
@7730546/1
ggaaaagcccagaagaacgttcgactttcacttcattctatcggcctttc
+7730546/1
CCCFFFFFHHHHHJJJJJJJJIIJJJJJJJJJJJJJJJJJIJIJJGEHJG
@2130236/1
caaaaagtgaacagctatcgatacacagtcatagatccaatcctataatt
+2130236/1
@CCFDFFDDFHHDGHGHIIIGGIJIJJIJEGIIGGI@BDFGEHEBDHIGE
@2130237/1
caaaaagtgaacagctatcgatacacagtcatagatccaatcctataatt
+2130237/1
@CCFFFFFHHHHHIIJIJJJJIJJJJJJIJJJJIJJIIJIJJJJIJJJIJ
@2130238/1
caaaaagtgaacagctatcgatacacagtcatagatccaatcctataatt
+2130238/1
CCCFFFFDHHHGGJJJJJJJJJJJJJJJHJJJJIJJJJJJJJJJJJJJJJ
@2130239/1
caaaaagtgaacagctatcgatacacagtcatagatccaatcctataatt
+2130239/1
CCCFFFFDHHHHGIJJJJJJJJJIJIJJHIJJJJJJJJIJJJJJJJJIJI
@2130240/1
caaaaagtgaacagctatcgatacacagtcatagatccaatcctataatt
+2130240/1
CCCFFFFDHHHHHJIJJJJJJJJJJJJJGJJJJJIIJJJJJJJJJJJIIG
@2130241/1
caaaaagtgaacagctatcgatacacagtcatagatccaatcctataatt
+2130241/1
CCCFFFFDHHHHHJJJJJJJJJIJJJJJHIJJJIJJJJJJJJJJJJJJIG
@2130242/1
caaaaagtgaacagctatcgatacacagtcatagatccaatcctataatt
+2130242/1
CCCFFFFEHHHHHJJJJJJJJJJJJJJJIJJJJJJJJJJJJJJJJJJJJJ
@72267/1
aaaaaattctccatcgttacaataagttattcggacaagttataccgaat
+72267/1
CCCFFFFFHHHHHJJJJJJJJJJJJIFIIJJJJJIJJJJHIJIJJJJJJG
@1131130/1
agacaagaaataattttacaaaaatttaaaatacacttcttcaagaaatt
+1131130/1
CCCFFFFFHHHHHJJJJJJJJJJJJJJJJJIJJJJJJJJJJJJJJGJJJJ
@4186795/1
cgaatgtcaaacagaatctagccaaacacacatagtagctctccacaaaa
+4186795/1
CCCFFFFFHHHHHJJJJJJJJJJJJJJJJJJJJJJIG1?HHJJJJJJJJJ
@3163615/1
caggaaaagcccagaagaacgttcgactttcacttcattctatcggcctt
+3163615/1
CCCFFFFFHHGGHJJJJIGHIJJJJIJIIJGHJIJJIJJIIJJGIGIIII
@6716768/1
ctttttcactcaaccatagctttctcagcgtgtttaatttcgttccattt
+6716768/1
@@@FDEDEDGHBHIGIIIIIIIIIIIII<F?FGHIIGGIIIGIEGIEGHI
@6716769/1
ctttttcactcaaccatagctttctcagcgtgtttaatttcgttccattt
+6716769/1
BB@FFFFFHHHHGIJJJIIHJJJJJJJJIJHIEHJJJIBIJIJJIJJJJI
@6716770/1
ctttttcactcaaccatagctttctcagcgtgtttaatttcgttccattt
+6716770/1
CCCFFFFFHHHHHJJJJJIJJJJJJJJIJJGHEHJIIJJJJJIIIIIJIG
@6716771/1
ctttttcactcaaccatagctttctcagcgtgtttaatttctttcattta
+6716771/1
CCCFFFFFHHHHHJJJJJJJJJJJIJJJJJHIHIJJJJJJJJJJJGIJJI
@3164738/1
caggaaatggataattataggattggatctatgactgtgtatcgatagct
+3164738/1
CCCFDFFFHHHGHJJJJJJJJJJJJIIJJJJJJJJJJIIIIJJJJJIJJF
@614760/1
aacaagttccagatcctcgaactgttcctttagagttactagaggagttt
+614760/1
CCCFFFFFHHHHHJJJJJJJJJJJJJJJJJJJJJJHIJJJJJJJJIIDGH
@614860/1
aacaagttgagaaatcctttagttttccttttttattcggtataacttgt
+614860/1
CCCFFFFFHHHHHJJJJJJJJJIIJJJJJJJJJJIJJJJJGHJHGJJJJG
@614879/1
aacaagttgcatggggtagacaacaaactccaccacaggaacctcaagct
+614879/1
CCCFFFFFGHHHHJJJCFGIIJJJJJJJJJJJJJJJJJJIJJJDIJJJJJ
@616150/1
aacaatccttcgaggtaacctacgtggacatcgaagaaaaaacattgacc
+616150/1
@@@DFFFFHHHDFHIIIHEHCGAHHCDEFHGIJJIIIEEGGDF@GG@=C@
@616151/1
aacaatccttcgaggtaacctacgtggacatcgaagaaaaaacattgacc
+616151/1
@@CFFFAEFDHHFHIEFHGHIIIIFGGIGGIDHIIIIIIIIIIIIIGIIG
@1135793/1
agacagttttgaagacggtaaagtttctgttgttatcctattacccactg
+1135793/1
@CCFFFFFHHHHHJJJJJGHIIJJJJJJIJJIJJJJJJJIJJJJJJJJIJ
@616434/1
aacaatctgccttctacatttgcgagtgacgaagagttggccactaaact
+616434/1
CCCFFFFFHHHHHJIJJJJJIJIJIJ?FHIJJJIIJHIJJJJJJJJJIJI
@620036/1
aacacaatgtgttaaagtaagaactgtgttaaaaatgaattctcaaacgg
+620036/1
@@CFFFFFGHHHHGJJJG333ACGJJHGHIJJIIIJJJIJIJJJJIGDHH
@620037/1
aacacaatgtgttaaagtaagaactgtgttaaaaatgaattctcaaacgg
+620037/1
CCCFFFFFHHHHHJJJJIIJJJJJJJIJJJJJJJJJJJJJJIIIJJJIJJ
@620160/1
aacacacatagtacctctccacaaaaagggaaataaacaaggatgta
+620160/1
CCCFFFFFHGHFHIJJJJJJJJJJJGIJJJJJJJJJIJIJJJGIJJI
@7740548/1
ggaaaatgctcgaaaactcaattggcgcacattcagcaggttttttaaca
+7740548/1
B@@FFFFFHGGHHJJIIIJIIIIJIJIJIIGJIGIIJGIIGGIDIIJIIG
@7740549/1
ggaaaatgctcgaaaactcaattggcgcacattcagcaggttttttaaca
+7740549/1
CC@FFFFFHHHHHJJIIJIIJJJJJJJIJJJJJJJJJJJJFHIJJJJJJI
@7740550/1
ggaaaatgctcgaaaactcaattggcgcacattcagcaggttttttaaca
+7740550/1
CCCFFFFFHHHHHIJIJJJJIJJJIIJJJJIJJJJJJJJJHIJJJJJJIC
@7740551/1
ggaaaatgctcgaaaactcaattggcgcacattcagcaggttttttaaca
+7740551/1
CCCFFFFFHHHHHJJJJJIJJIJJJIJJJJJJJJJJJJJJFIIJJJJJJI
@7740552/1
ggaaaatgctcgaaaactcaattggcgcacattcagcaggttttttaaca
+7740552/1
CCCFFFFFHHHHHJJJJJJJJJJIJIJJJJJJJJJJJJJIDHHJJJJJJF
@7740553/1
ggaaaatgctcgaaaactcaattggcgcacattcagcaggttttttaaca
+7740553/1
CCCFFFFFHHHHHJJJJJJJJJJIJIJJJJJJJJJJJJJJFHJJJJJJJJ
@7740554/1
ggaaaatgctcgaaaactcaattggcgcacattcagcaggttttttaaca
+7740554/1
CCCFFFFFHHHHHJJJJJJJJJJJJIJJJJJJJJJJJJJJFHIJJJJJJI
@7740555/1
ggaaaatgctcgaaaactcaattggcgcacattcagcaggttttttaaca
+7740555/1
CCCFFFFFHHHHHJJJJJJJJJJJJJJJJJJJJJJJJJJJFIJJJJJJII
@622172/1
aacacattgcattattgatttcgaggaaataatacgaact
+622172/1
@CCFFFFFHHHHHJIJIJJIJJJBGG@GHIIIJHGIJJII
@5710344/1
ctgcttcaccaatctgcataccgcttccgcgtgcttctctaagtaattgt
+5710344/1
CC@FFFFFHHHGHIJJJJIIJIIJJJIIJIIIIJJJIHIEIIIHIIJJID
@624574/1
aacacgctgagaaagctatggttgagtgaaaaaggtgggaaatgttgact
+624574/1
CCCFFFFFHHGHHIIJJIJJIHIJGIFHGJJJJJJBFHIGIJJJJJJIJI
@624575/1
aacacgctgagaaagctatggttgagtgaaaaaggtgggaaatgttgact
+624575/1
CCCFFFFFHHHHHJJJJJJJJHIJIJFHIJJJJJJDGIJHJJJJJJJIJI
@7257780/1
gattagtaaacatgatgctgcatacaatgcattaaagctgctagaagagg
+7257780/1
B<BFFFDFHHHHHJJJJJGJJJJJJJJJJJJJJJJIJJJJJJJJJJJJJI
@7261898/1
gattctccgaagagtatgtctcgaaagacttcgactttttactatttttg
+7261898/1
CCCFFFFFHHHHHJHHIJHIJHGIIJGGIIJJIIIGJIJIIGGCGHIJJ@
@4198573/1
cgaattttgtgcatacaaaaatagtaaaaagtcgaagtctttcgagacat
+4198573/1
CCCFFFFFHHHHHJJJJJJJIJJJIIJJJJJHIJJJJHIJJJJJIJJJJI
@4198574/1
cgaattttgtgcatacaaaaatagtaaaaagtcgaagtctttcgagacat
+4198574/1
CCCFFFFFHHHHHJJJJJJJJJJJHJIJJJJFHIJJJHIJJJJJJJJJJJ
@4199020/1
cgacaaaaatttaaacacattgcattattgatttcgaggaaataatacga
+4199020/1
CCCFFFFFHHHHHJJJJJJJJJJJJJJJJJJJJJJJJJJJJJJJJJJJJJ
@6726565/1
ctttttggtcatgattttgaggtactcgagggcatgatgagcagccgagc
+6726565/1
@@@DDDDDHFHHF@FHIIE=E;FBHEEGGHIGGIGCEHIIFIIHGIIGEG
@6221631/1
cttcttcctgggttttgtgctcattttcagcctgtcttgcttcacttcta
+6221631/1
@@@DFFADFHDHHIIGICGHGCEGHIHIIIGHHAHHGGHEHEHGGHIGI<
@632577/1
aacagctatcgatacacagtcatagatccaatcctataattatccatttc
+632577/1
CCCFFFFFHHHHHJJJJJJIJJJJIJJJJJJJJJJJJJJJJJIJJJJJJJ
@1146462/1
agagaaattaccatccaacggtattttgaaacagaaaaaagg
+1146462/1
@?@D?DD??FC<AFCBA?FF@FGHG4CEG@GEHDAHI@BD@G
@7264824/1
gattgcccatcactttgtcatcgaacgatgtcaccacctgattggtgata
+7264824/1
@@@FDFFDFHHGHIIEHHI@EHECCHGEGF@F><FCGHHIEHIGHDEEHC
@7265904/1
gattggatctatgactgtgtatcgatagctgttcactttttggtcatgat
+7265904/1
CBCFFFFFHHHHHJJJJHIHIHJJJIIIJJJJJJGIGIJJJGHDGHIIGH
@1670825/1
atgtggcaatccttgcaggatttacccgtggagggtaacaatctgccttc
+1670825/1
@CCDFFFFHHHHHJJIJJJIJJJJJJJJGGIHIJJBGIJJIJJJJJJJJJ
@6729472/1
ctttttgttgccgtgtgcccttgagaaatttgctgcctcaaaaacgtatg
+6729472/1
BC@FFFFFHHGHHJIIJJJJIJJJIJJJJJJJIJJJJJJJJJJJJJGIJJ
@1151213/1
agagagtggacattctttagtagaagaattgtacctggttgtagagaccg
+1151213/1
@C@FFFBDHHHHHJJJJJEICHBJGHIGJJJHIIIJIJFHJJJIGIHJJJ
@635638/1
aacagttaccatctactatcagagatcgaatgtgtgcagaatcagcactg
+635638/1
CCCFFFFFHHGHHJJJJJJJJJIJJJJJJJJJJJHIIIJJJJJJJJJJJJ
@636457/1
aacagtttgaaaaccttgataaatggaacgaaattaaacacgctgagaaa
+636457/1
@@@DDDDFFHFFDG@GAFHGIEEHFCHIGGIEGIIGGICGIBHEE>BB>?
@3189381/1
caggatttattattagagtgtcctcgtgaggaagaggaatttgaacagtt
+3189381/1
CCCFFFFFHHHHHJJJJJ@IIJICHJIJJJJIJJIJJJJJJJJJJJJJJI
@101840/1
aaaaacaatgtgaattagatgctggtgcagctataccttcatctgttaac
+101840/1
@CCFFFFFGHHHFIIJJIFGIIJJICGGGIIGIJJJFHHIIIGIIIIGJE
@2159003/1
caaaaatttaaacacattgcattattgatttcgaggaaataatacgaact
+2159003/1
@@@FFFFFHDDHGGGGIJJGFGIGI>HHICIHCIJIIIIGIGBGGGIJEI
@2159004/1
caaaaatttaaacacattgcattattgatttcgaggaaataatacgaact
+2159004/1
CCCFFFFFHHHHHJJJJJJJJJJJJJJJJJJJJJJJIJJIJJJJJJJJJJ
@2159005/1
caaaaatttaaacacattgcattattgatttcgaggaaataatacgaact
+2159005/1
CCCFFFFFHHHHHJJJJJJJJJJJJJJJJJJJJJJJJJJJJJJJJJJJJJ
@2674116/1
caatcttccgctaccgcgtgttccttaacaacgatctggtggccaccgga
+2674116/1
CCCFFFFFHHHHHJJJJJIJJJJJJJJJJJJIIJJJJJJGIIGIIJJJJG
@638887/1
aacatcgacagataccacaaatacctaaaccttcccactaaagttaacca
+638887/1
CCCFFFFFHHHHHJJJJJJJJJJJJJJIJJJJJJJJJJJJJJJIJJJJJI
@6734561/1
cttttttcgggtttggaaaaatttcaaattgttcaggtaaaatcttgctt
+6734561/1
?@@FFFFFHHGCFHGGJGGIGHIIGFFHFHIHIJIIIHHGIIJIGHIFHI
@6734562/1
cttttttcgggtttggaaaaatttcaaattgttcaggtaaaatcttgctt
+6734562/1
CCCFFFFFHHHHHJJJJJJJJJJJJJIJIJIIHIJJJGHIJJJJJJGIJJ
@6734563/1
cttttttcgggtttggaaaaatttcaaattgttcaggtaaaatcttgctt
+6734563/1
CCCFFFFFHHHHHJJJJJJJJJJJJJJJJJJJJJJJJHIJJJJJJJJJJI
@7276162/1
gattttagaaaaaaaccactaattctatgcaaagtatagcttgtaaaatt
+7276162/1
CCCFFFFFHHHHHJJJJJJJJJJJJJJJJJJJJJHIJJJJJJJIJJJJII
@4684204/1
cggccggaccgattcagcccccaccaagggaagggggcggcccccatccc
+4684204/1
CCCFFFFFHGHGGIJJIIIJJJIJIIGGIIIIIJIIFCDDDDDDDDDDDD
@6739710/1
cttttttgttgtgctagtcgcaacagttttgacagaacctatgccacatt
+6739710/1
@@CFFFFFDDFA?GFFGGFGIHIDHC9?FGGBFGIIIIEFGCCFEFCDH@
@6739711/1
cttttttgttgtgctagtcgcaacagttttgacagaacctatgccacatt
+6739711/1
CCCFFFFFHHHHHJJJJJJJIJJJJJIJJJJJJJJJJJJJJJJJJJJJJJ
@6739712/1
cttttttgttgtgctagtcgcaacagttttgacagaacctatgccacatt
+6739712/1
CCCFFFFFHHHHHJJJJJJJJJJJJJJJJJJJJJJJJJJJJJJJJJIIJI
@2685637/1
caatggagcacacttttacttcagctacttgaaccgtacgtcaaatgtcg
+2685637/1
C@CDFFFFHHHHHJJJJJJJIJIIJJJJJJJJJJJJJJJJIIJIJJJHIG
@5209535/1
ctcagatgccgacactatgggtcggatcttcagctagatcggataatcct
+5209535/1
CCCFFFFFHHHHHJJJJJJJJGIIJJJJJJJJJJJJIIIJJJJJJJIJJI
@2171599/1
caaaactcatgatacttttcaaattttcttttaaatttcatattctcata
+2171599/1
@?@DDDDDFFFFHBHIII<FHHHHIIBHIIIGIGEHIIIGIABFHIGIHI
@2171879/1
caaaactccgaaggaagccaagggctcggctgctcatcatgccctcgagt
+2171879/1
CCCFFFFFHHHHHHIJJIJJJIJDHIHAAGGHGGHIDIIGE@EH<FB;A@
@2171880/1
caaaactccgaaggaagccaagggctcggctgctcatcatgccctcgagt
+2171880/1
CCCFFFFFHHHHHJJJJJJJJJJJJJJJJJIJIGIEHIIIIGJJCHEAA@
@647245/1
aaccaatggagcacacttttacttc
+647245/1
?<@ADD3AA:AF;3<AE@HH94ACC
@6235064/1
cttctttttacctccttgttggggttgggggtcttgtgtaatgggttgag
+6235064/1
CCCFFFFFHHHHHJJJJJJJJJJJFGIJJJJ?FHIJHIHGGIJJJHIGHE
@6235078/1
cttctttttagaataacattgacattctataaagacgttagagaggttca
+6235078/1
@@@DDDDDHHDHHCHBB<C<?IEDHHICHGIII@HHGIIIEH<00:0099
@6235079/1
cttctttttagaataacattgacattctataaagacgttagagaggttca
+6235079/1
CCCFFFFFHHHHHJJJJJJJJIJIJJJJJJJJJJJJJJJJJJJHIJFGII
@6748672/1
gaaaaaaatgtcaaaattttgcaaattatgtggcattttgacatttatgt
+6748672/1
CCCFFFFFHHHHHJJJJJJJJJJJJJJIJIIJJJJJJJJJJJJJJJJJJH
@6749502/1
gaaaaaaccagagacgattttgtcgaagatctctgtgagaagacaga
+6749502/1
CCCFFFFFHHHGHJJJJJJJJJIIJJJJJJJJIJIHJIJJJJIIJJJ
@5213688/1
ctcagcaactcctggaggacgctgacgggagtcttgctcggc
+5213688/1
@@@BBDDDFDFD>@BFEBFH<FGGE@AGGGA09BF?DGE;;;
@2692306/1
caatgtttgaatgatgattatataacgagtagatagctttagaggtaata
+2692306/1
@@@DDEFFHHHDDEGGGHBHEBFFECHGGGAEGIIEHIIIIGIEEBGE?<
@2692307/1
caatgtttgaatgatgattatataacgagtagatagctttagaggtaata
+2692307/1
CC@FFFFFHGHHFI@FHIEEGDCHGHGIIBHGAFIIJJJJGIIIE:BGGI
@3210850/1
caggtatatttatcacatcattcgtcgtgtaccacatctcggatcttgct
+3210850/1
@BCFDDFFHHHHHIJJJJJJJJJJHIJHIHIJJJJJJJIJJJGIJJJJJJ
@4224052/1
cgacagttaatctctggaccggcaaatctttatctttatcatttttttgt
+4224052/1
@@?DDDDDBHHHH@<EFED:CDGBHGBDG?GHDDHGHGEGDHGGHGHIG6
@2179210/1
caaaagaatctgaaaattgtaaatctacacaaaaatgtcaaatcatgtca
+2179210/1
CCCFFFFFHHHHHJJJJJJJJJJJJJJJJJJJJJJJJIJJJJJJJJJJJJ
@6752591/1
gaaaaaagtgagtttaggatatcttacgttctggcaacatcgacagatac
+6752591/1
BCCFFFFFHHHHHIJJJJJJJJJJJJJJHJJJJJJJJJJJJJIJJIIJJJ
@5219466/1
ctcagcttcaacgccaaggacttcaactttgttcagttcttgcagg
+5219466/1
CCCFFFFFHHHHFHIJJIIIJIJJJJJJJJJHIJIJIIJJIJJJJI
@4700653/1
cggctcacaagatgtggcaatccttgcaggatttacccgtggaggg
+4700653/1
@CC@DDFFGHDDFIGIDGHGIIJJGGIEHIGGIIIJIIII>HDGGI
@4700654/1
cggctcacaagatgtggcaatccttgcaggatttacccgtggagggtaac
+4700654/1
CCCFFFFFHHHHHJEHIEGIIJJJIIJJJJJJJJIJJJJGIIFHIJ<FGB
@4700655/1
cggctcacaagatgtggcaatccttgcaggatttacccgtggagggtaac
+4700655/1
CCCFFFFFHHHHHJIIJJJJJJJJJJJJJJJJJJJJJJIFHJJJJJ<FHH
@4700656/1
cggctcacaagatgtggcaatccttgcaggatttacccgtggagggtaac
+4700656/1
CCCFFFFFHHHHHJIJJIIJJJJJJJJJJJJJJJIIJJJFGIGIJJBFIG
@123090/1
aaaaaggaaaactaaaggatttctcaacttgtttccgtgagttgctgaac
+123090/1
CCCFFFFFHHHHHJJJJJJJJJJJJJJIJJJHIIJJJHIIJFHIJJJIJI
@658188/1
aacgaaatgtcaagagcataaagtatgtctagaacgattttacctttgcg
+658188/1
@CCFFFFFGHHHHJIIGGIIIGI?F@AEHHC@CBGE@FHIHBFAHIJ<90
@2184369/1
caaaagcgaagaatatttgaaaatttctaatattgcgatatttttttatc
+2184369/1
CCCFFFFFHHHHHJJJJJJIJJJJJJJJJJJJJJJJJJJJJJJIJJJJJJ
@3222532/1
caggttttttaacagtttgaaaaccttgataaatgaaagaaattaaacac
+3222532/1
BCCFDDFFHHHHHJJIJJJJJJHJIJJJJJJIJJJJJJJIJJJJJJJJJI
@4703506/1
cggctgctcatcatgccctcgagtacctcaaaatcatgaccaaaaagtga
+4703506/1
CCCFFFFFHHHHHJJJJJGIJIIFGIIJIJJJJJIJJIJJJJJJJJIDGI
@4703507/1
cggctgctcatcatgccctcgagtacctcaaaatcatgaccaaaaagtga
+4703507/1
CCCFFFFFHHHHHJJJJJJJJJJFHIJJJJJJJJJJJJJJJJJJJII?BF
@662180/1
aacgaattttgtgcatacaaaaatagtaaaaagtcgaagtctttcgagac
+662180/1
CCCFFFFFHHHHHJJIJJJJJJJJJJHIJJJJJGIJJJJHIJJJJJIJJI
@5231894/1
ctcagtttcagttactcttgattttatatatctgtagttttctagatctt
+5231894/1
CCCFFFFFHHHHHIJJJJJJHIJJJIJJJJJJJJJJJIJJJJJJJJJJJJ
@1705020/1
attacattcagtatcgatagataatattgatgattataattaataactag
+1705020/1
CCCFFFFFHHHHHJJJHJJJJJJJJJJJJJJJJJJJJJGJJJJJJJJJJJ
@7787320/1
ggaagatcgaagaaagacgccaaacattcggcagccaagaacttgctgga
+7787320/1
CC@FFFFFHHHHHJJJJJGIJJJJIIJJJJJJJJJJJJJJIJJJJJJJJJ
@7787321/1
ggaagatcgaagaaagacgccaaacattcggcagccaagaacttgctgga
+7787321/1
CC@FFFFFHHHHHJJJJJJJJJJJIJJJJJJIJJJJJJJJJJGJIJJIJI
@7787322/1
ggaagatcgaagaaagacgccaaacattcggcagccaagaacttgctgga
+7787322/1
CCCFFFFFHHHHHJJJJJJJJJJJIJJJJJJJJJJJJJJJJJJJJJJJJJ
@129043/1
aaaaagtgataatggatacaaatttgactactgtatagctttcttctctt
+129043/1
@@@FFFDEHHHHHJJIIJJJIIIJJHIIJIGGJHGIJIJJJJIJJHJJJI
@129044/1
aaaaagtgataatggatacaaatttgactactgtatagctttcttctctt
+129044/1
B@BFFFDEHHHHHJJIJIEHJJJJJJIJJJJJIIIJJJIJJJJJJJJJJH
@7302979/1
gcaaagacgcaataagtgatacaagaaaatatacagactaaagaaacgct
+7302979/1
CCCFFFFFHHHHHJJJHIJJJJJJJJJJJJJJJJJJJJJJJJJJJJJJJI
@2702949/1
caattccgtatttgtttcatatgctctttttcctttagacgcaccttttg
+2702949/1
@CCFFFFFFFHHHJIJJJJJJJJJJJIJJIJJJJJJIJJJJJJJJJJJJJ
@1706924/1
attacctctaaagctatctactcgt
+1706924/1
CCCDFFFFHHHGFGGHIGHGEHGIC
@1706925/1
attacctctaaagctatctactcgttatataatcatcattcaaacattga
+1706925/1
CCCFFFFFHHHHHJJJJJJJJJJJIJJJJJJJJJJJJJJJJJJJJJJJJJ
@7305621/1
gcaaagtggatagctgcaccaagcattggtggcgattggtcaatgttttt
+7305621/1
BCCFFFDDHHHHHJJJJJJJJJJIGIJJJHIJJJHIJJJFHIJJJGIJJJ
@132218/1
aaaaagtttatttatcatacacaggtaaacagttgtacagtagaggataa
+132218/1
CCCFFFDEHHHHHJJJJJIJJJJJJFHIIJJJIJIHIIJJHIGIJJIJII
@132219/1
aaaaagtttatttatcatacacaggtaaacagttgtacagtagaggataa
+132219/1
CCCFFFEFHHHHHJJJJJJJJJJJJHIJJJJJJJJIJJJIGIIJJJIJJJ
@6773085/1
gaaaaaggtgggaaatgttgactgttgtagctgattaaggggtgtattct
+6773085/1
@BCFFFFFDFHHHJJJIJJJJJJJJIIIJJIJJHIIIJIJJJ:FFHGIIJ
@6773086/1
gaaaaaggtgggaaatgttgactgttgtagctgattaaggggtgtattct
+6773086/1
BBCFFFFFCFHHHJJJJJJJJJJJIJJHIJJJJGJJJJJJJJ?F@FIIIG
@3232370/1
cagtcatagatccaatcctataattatccatttcctgtaattctggtttc
+3232370/1
@CCFFFFFHHHGHJJJJJJIJJJJJJIJJJJIIJJJJIIIJGJIIJ?DHF
@7310048/1
gcaaattatgtcacataaatgtcaaaatgccacataatttgcaaaatttt
+7310048/1
CCCFFFFFHHHHHJJJIJJJJHIJJJJJJJJJJJJJJJJJJJJJIJJJJJ
@7310049/1
gcaaattatgtcacataaatgtcaaaatgccacataatttgcaaaatttt
+7310049/1
CCCFFFFFHHHHHJJJJJJJJHJJJJJJJJJJJJJJJJJJJJJJJJJJJJ
@3747656/1
ccgaataaaaaaggaaaactaaaggatttctcaacttgtttccgtgagtt
+3747656/1
CCCFFFFFHHHHHJJJJJJJJJJJJJJJJJJJJJJJJJIJJJJJIJIJGG
@1711233/1
attacttttatgaatcgtgataacatgcataaaatataataaaaatttat
+1711233/1
CCCFFFFFHHHHHJJJJIJJIIJJJJJJJJJJJJJJJJJJJJJJJJJJJF
@136352/1
aaaaatagtaaaaagtcgaagtctttcgagacatactcttcggagaatca
+136352/1
CCCFFFFFFHHHHJJGHIIJJIJJJJJJJJJJJJJJJJJJJJJJJJJJJJ
@136353/1
aaaaatagtaaaaagtcgaagtctttcgagacatactcttcggagaatca
+136353/1
CCCFFFFFHHHHHIJFHJJJJGHIJJIIJJJIJIIJJJJJJIJIIGJJJG
@4240556/1
cgaccttctacggtttatctacattatctccagttaactccacaatttag
+4240556/1
CCCFFFFFHHHHHGHJJJJJJJJJJJJJJJJIJJJJJJJJJJJJJJJJJJ
@1712187/1
attagaatcaaaatgagtagccaagacttgattcctaggaactatcaagt
+1712187/1
CCCFFFFFHHHHGJJJJHJJJJJIIIJJJJIJJJJJJJJJHIJJJJJJIJ
@2205026/1
caaaatcatgaccaaaaagtgaacagctatcgatacagtcatagatccaa
+2205026/1
CCCFFFFFHHHHHJJJJJJHHIJJJJJJJJJJJJJJJJGIIJJJJJJJJI
@3750345/1
ccgaatgtttggcgtctttcttcgatcttccggttccggtggccacc
+3750345/1
@CCFFFFFHHHHHJGIJJJJJJJJGGIJJJJJJGGHIJJJJJIJJJJ
@4715475/1
cgggactgaaagacactaagattaccaagttgggcaaccagcagtcccac
+4715475/1
CCCFFFFFHHHHHJJJJJJJJJJJJJJJJJJJJJIJJJJJJIJJHIJJJI
@4715476/1
cgggactgaaagacactaagattaccaagttgggcgaccagcagtcccac
+4715476/1
@@CBDDFFHHHFDIIIGIJFHIIJIIJIIFGIIII0@GHGIJJIEHIJGE
@137984/1
aaaaatatcgcaatattagaaattttcaaatattcttcgcttttgactcg
+137984/1
BCCFFFFFHHHHGJJJJIJJJJJJJJJJJJJJJJJJJJJJJJJJJJJJJI
@139213/1
aaaaatattaggaatccactacaaggttttcaatagggcattctaacatg
+139213/1
@;8ADDDDHHHHHIIIIIIIIIIIIIFGIIIIIIIIIIIIIIIIIIIIII
@139214/1
aaaaatattaggaatccactacaaggttttcaatagggcattctaacatg
+139214/1
CCCFFFFFHHHHHIJJJIIIJJJJJJGHIJJJJJJJIJJJJJJJJJJJJJ
@139215/1
aaaaatattaggaatccactacaaggttttcaatagggcattctaacatg
+139215/1
CCCFFFFFHHHHHJJJIIJJJJJJJJCHHIJIJJIJJJJJGHJJIJJIJJ
@139216/1
aaaaatattaggaatccactacaaggttttcaatagggcattctaacatg
+139216/1
CCCFFFFFHHHHHJJJJJJIJJJIJJCHIJJJJJJJJJJJJJJIJJJJJI
@139217/1
aaaaatattaggaatccactacaaggttttcaatagggcattctaacatg
+139217/1
CCCFFFFFHHHHHJJJJJJJJJJJJJAFHIJIJJJJJJJIJJJJJJJJJJ
@4717787/1
cgggagtcacttttccgaccaagagatccagcaagttcttggctgccgaa
+4717787/1
@CCFFFDDHHHHGJJJJJJJJJJJIIJJJJJIJIJHHJJJJIJJJIIJ;A
@4717788/1
cgggagtcacttttccgaccaagagatccagcaagttcttggctgccgaa
+4717788/1
BCCFFFDFFHHHHIJJJIIJJJJIJJJJJJJJJJIFHIJJGJJJJIJGAH
@4717789/1
cgggagtcacttttccgaccaagagatccagcaagttcttggctgccgaa
+4717789/1
CCCFFFFFGHHHHJJJJJJJJJJJJJJJJJJJJJJDHIJJJJJJJJJJII
@3242845/1
cagtgtttgaggaactatcagatgttggtccgccacactgtagagaattc
+3242845/1
BCCFFFFF:DHHHJJJJJJJJIJJJJJJJJJJJJJJIJIJGIJIIGIJJI
@2715783/1
caatttgaaattttttccaaacccgaaaaaagtttatttatcatacacag
+2715783/1
B@CFFF?DHHHHHJJJJJJGHIJJJJIJGGEGDGIGIJJFIJIJJJIJGI
@5243902/1
ctcatcatgccctcgagtacctcaaaatcatgaccaaaaagtgaacagct
+5243902/1
CCCFFFFFHHHHHJJJJGGIIIJJJJJJIDHJIIJJJJJJJFHIIJJJJI
@3755809/1
ccgacagagaggttatccttgggggaagaagccaaattgctctactctca
+3755809/1
41=DFF0222>CCGHJJJJJJJJJJJJJIJJIJJJJJJJJJJJJJJJJJJ
@3244755/1
cagttatatattcacctttatatgtcacattttgtggttctttaacgaaa
+3244755/1
@@@:BDDDHHDDDHIIGHI@HEEA?CAGHIICEHIIGFGGHIIEBHGGHE
@2716475/1
caatttggcttcttcccccaaggataacctctctgtcggtagatttccgt
+2716475/1
@@@DFDEFHHHGHIIIIHIDIHGFGIIIIIIIIIIIIIFGGGGIGIGIGD
@2716476/1
caatttggcttcttcccccaaggataacctctctgtcggtagatttccgt
+2716476/1
CCCFFFFFHHHHGJJJJJJJJJIJJJJJJJJJJJJJJJJIIJJJJJIJJ@
@1720864/1
attataattagtaactagtgcctaataatagtgtattacctctaaagcta
+1720864/1
=BBDDFFFHHFHHGIJJJJIIIIHJJJJIIHBHACHGIEHGIGIJIGG3E
@2722558/1
caatttttatcgagttattgatttcgaggaataatacgaacttccat
+2722558/1
CCCFFFFFHHHHHJHIJJJJJJJJJJJJJIJJJJJJJJJJJJJJJJJ
@2723091/1
caatttttctggtttgccgaattttgctgtttctggttcgagttcca
+2723091/1
CCCFFFFFHHHHHIJJJJJIJJJJJJJJJIJJCHJJHIIJJJFIJJJ
@147906/1
aaaaatgcaaaaaactataaatttttattatattttatgcatgttatcac
+147906/1
CCCFFFFFHHHHHJJJJJIJJJJJJJJJJJJJJJJJJJJJJJJJJJIJJJ
@7804738/1
ggaatattacaataagccgaataaaaatgcaaaaaactataaatttttat
+7804738/1
CCCFFFFFHHHHHJJJJJJJJJJJJJJJJJJJJJJJJJJJJJJJJJJJJJ
@2723955/1
caatttttgtcgagttattgatttcgaggaataatacgaacttccat
+2723955/1
CCCFFFFFHHHHHJHIJJJJJJJJJJJJJJJJJJJJJJJJJJJJJJJ
@3759066/1
ccgaccaagagatccagcaagttcttggctgccgaatgtttggcgtcttt
+3759066/1
CCCFFFFFHHHHGJJJJIJIEFGIIIIHGFHIIGFHGIGGI>GAGAGHHH
@3759067/1
ccgaccaagagatccagcaagttcttggctgccgaatgtttggcgtcttt
+3759067/1
CCCFFFFFHHHHHJJJJJJJJHIJJJJJJJJJJJGHIJHIJIJIIAGHII
@4728059/1
cgggcgttccgttggtctgattggcttgttcgggag
+4728059/1
CCCFFFDDHHHDHJI?GHIHIJJIGJJB?G??DH7<
@5769301/1
ctggattttaaatctttcatattccctatttaaattttgtaaatccacat
+5769301/1
@@@DFDDDDHFHHGGHIIIJIIJIIIIIJIEIIJJJIGGGIGGJGIEHHG
@5769302/1
ctggattttaaatctttcatattccctatttaaattttgtaaatccacat
+5769302/1
C@CFFFFFHHHHHJJJJJJJJJJJJJJIJJJJJJJJJJJIIJJJJJJJJJ
@5769303/1
ctggattttaaatctttcatattccctatttaaattttgtaaatccacat
+5769303/1
CCCFDFFFHHHHHJJJJJJJJJJJJIJJJJJJJJJJJJJIJJJJJJJJJI
@5769304/1
ctggattttaaatctttcatattccctatttaaattttgtaaatccacat
+5769304/1
CCCFFFFFHHHHHJJJJJJJJJJJJJJJJJJJJJJJJJJIGJJJJJJJJJ
@150291/1
aaaaatgtcaaaattttgcaaattatgtggcattttgacatttatgtgac
+150291/1
@@CFFDFFHHHHGJJJIJIFGIIIGEGHIJJJIIJJJJJJJJJGJJCGHH
@2726886/1
cacaaaactcatgatacttttcaaattttcttttaaatttcatattctca
+2726886/1
CCCFFFFFHHHHHIJJJJJJJJJJJJJJJJJJJJJJFIIJJJJJJJJJJJ
@2726887/1
cacaaaactcatgatacttttcaaattttcttttaaatttcatattctca
+2726887/1
CCCFFFFFHHHHHJJJJJJJJJJJIJJJJJJJJJJJFHIIGIIIGIIJJI
@2726888/1
cacaaaactcatgatacttttcaaattttcttttaaatttcatattctca
+2726888/1
CCCFFFFFHHHHHJJJJJJJJJJJIJJJJJJJJJJJIJJJJJJJJJJJJJ
@1727698/1
attatggtgtttttgattttcgcagattccaataattcaacttgatattc
+1727698/1
BBCFFFFAFFHHHJJJJJJJIIJJJJJJJJJJJIIJJIJIJJJFIJJJJI
@683592/1
aactgacatgtttcatatgtagaacgaattttgtgcatacaaaaatagta
+683592/1
CCCFFFFFHHHHFJJJIIJFCHIIHIJIIIIJJEHGJIJJGGHJIEIJBG
@1729372/1
attattagagtgtcctcgtgaggaagaggaatttgaacagttaccatcta
+1729372/1
@@BFFFFFHHCFFHJJJIHIIIJJJIJJJJJJJJJJJJIJJJJJJJJIJI
@2218289/1
caaaattcaaaaactctgggatcttctactcgtatttcgtcaaagaa
+2218289/1
CCCFFFFFGHHHGIJJJJJIJIGHIJJJJJJJHHJJJIJJJJJIJJJ
@2728254/1
cacaaaatgtgacatataaaggtgaatatataactgacatgtttcatatg
+2728254/1
CCCFFFFFHHHHHJJJJJJIJJAHHHJJJJJJJJJJJJJJJHIJJJJJJJ
@2728357/1
cacaaaattcgttctacatatgaaacatgtcagttatatattcaccttta
+2728357/1
CCCFFFFFHHHHHJJJJJJJIJJJJJJJJJJIJIJJJJJJJJJJIJJJJI
@6791536/1
gaaaaatgacagaaggacagacaagaaacatgataagatatgctgcaacc
+6791536/1
B@CFFFFFGHHHHIGIIHIJIJJJIJJJJIIJJJJJJJJJJJJJJJJJJJ
@6791704/1
gaaaaatgaggctctgtgccaagaagtacttttgtggaatatagcaaact
+6791704/1
C@CFFFFDFHHHHIJJHEHBHHGIGGHHIIJJJGEGGHHEGIJIJIJJIJ
@3253884/1
cataaaagtaatataaccttagatttcgaggcaaattgattgatttgccc
+3253884/1
@CCFFFFFFHHHHJJJJJJJJJJJJJJJIJJJJJJJJJJJJJJJJJJJJI
@3253885/1
cataaaagtaatataaccttagatttcgaggcaaattgattgatttgccc
+3253885/1
BCCFFFFFFFHHGJJJJJJJJJJJJJJJJIIJJIJJJJIJJJJGJJIJJI
@3253886/1
cataaaagtaatataaccttagatttcgaggcaaattgattgatttgccc
+3253886/1
CCCFFFFFFHHHHJJJJJJJJJJJJJJJJIJJJJJJJJJJJJJJJJJIJI
@4733438/1
cggggcactatataaaaaattacattcagtatcgatagataatattgatg
+4733438/1
CCCFFFFFHGHHHJJJJJJJJJJJJJJJJIJIJJIJJJJJIJJJJJIIGG
@4733439/1
cggggcactatataaaaaattacattcagtatcgatagataatattgatg
+4733439/1
CCCFFFFFHHHHHJJJJJJJJJJJJJJJJIJJJJJJJJJJJJJJJJJJJJ
@4734362/1
cggggctctgtgatttcttagtgtcaatagtgctgccgttacttcctcaa
+4734362/1
CCCFFFFFHHHHHJJJJJJJJHHGIJJJJJFIIJJJGIGJJJJJJJJJJJ
@4734363/1
cggggctctgtgatttcttagtgtcaatagtgctgccgttacttcctcaa
+4734363/1
CCCFFFFFHHHHHJJJJJJJJHIIIJIJJJIIJJJJJJJJJJJJJJJJJI
@4734364/1
cggggctctgtgatttcttagtgtcaatagtgctgccgttacttcctcaa
+4734364/1
CCCFFFFFHHHHHJJJJJJJJHIIIJJJJJIIJJJJJJJJJJJJJJJJJJ
@4736420/1
cggggtgcaatcttcttttccggaaaatgctcgaaaactcaattggcgca
+4736420/1
BCCFFDDFHHHHHJJJJJJJJJJIJJJJJJJJJJJJJJJJJJJJJJJJJI
@7325199/1
gcaagactcccgtcagcgtcctccaggagttgctgagccgtcgcggcatc
+7325199/1
@CC?DFFFGHHHDHIGGIHIGBGFDGG?CFHGGIIGGIDI@FABGGBFCA
@3258722/1
cataaatgtcaaaatttgacataatttgtggacataaaggaaagaaaaaa
+3258722/1
CCCFFFFFHHHHHJJJJIJJJIJJJJJJEHIJJJJJJIJJHJJJJJJJJJ
@690720/1
aactttagtgggaaggtttaggtatttgtggtatctgtcgatgttgccag
+690720/1
B@CFFFDFHHHGHIIHGHCCHEAFHGIIIGIFHGIJIHHJJIJJJIJIJJ
@158175/1
aaaaattccgtcggcaagaagttggccgatttgcagactctcagcttcaa
+158175/1
CCCFFFFFHHHHHIGIJJJIJIJIJJJIJJJJJIJJIIJJJJJJGIJIJG
@6799833/1
gaaaaattccgtcggcaagaagttggccgatttgcagactctcagcttca
+6799833/1
CCCFFFFFHHGHHJJJJJJJJJJJJJJJJIJJJJJJJIJJIJJJJJJJJI
@3771079/1
ccgagctgcccagtttagtggccaactcttcgtcactcgcaaatgtagaa
+3771079/1
CCCFFFFFHHHHHJJJJJEGGIIIIJJIJJJIJIIJJJJJJJIJJJIJJI
@1735362/1
attcaaagacatctcctaaggctttgggaacttctacatcttctatttcc
+1735362/1
CCCFFFFFGHHHHJJJJIJJIJJJJJJJIIJJJJJIJJJJJJJJJJJJJI
@159793/1
aaaaattctccatcgttacaataagttattcggacaagttataccgaata
+159793/1
CCCFFFFFHHHHHJIJJJJJJJJIJIJJJJJJJJJJJJHIJJJJJJJJJJ
@159794/1
aaaaattctccatcgttacaataagttattcggacaagttataccgaata
+159794/1
CCCFFFFFHHHHHJJJJJJJIJJJJIIJJJJJJJJJJJGIIJJJJJIJJJ
@2736114/1
cacaaagtttcacagttccacaaaacgctgaaaaattccgtcggcaagaa
+2736114/1
@CCFFFFDHHHDHIGIEIIIIJJIDGGIJJHED@GFGBFHHI@DH@GDAG
@2736115/1
cacaaagtttcacagttccacaaaacgctgaaaaattccgtcggcaagaa
+2736115/1
CCCFFFFDFHHHHIJJJJJJJJJJIIJJJJJJIJJJJIJJJJJIJJJIJJ
@2736116/1
cacaaagtttcacagttccacaaaacgctgaaaaattccgtcggcaagaa
+2736116/1
CCCFFFFDHHHHHJJHIJJJJJJJJJJJJJJJJJJJJJJJIJJJJJJJJI
@2736117/1
cacaaagtttcacagttccacaaaacgctgaaaaattccgtcggcaagaa
+2736117/1
CCCFFFFDHHHHHJJIIJJGIJJJJGIJJJJJJJJJJJIJGIJJJJJJJI
@6273788/1
cttgagagtagagcaatttggcttcttcccccaaggataacctctctgtc
+6273788/1
@@CFDFFFDFFHGIJJJJJDGIJFGIIGIJJJJJIIIIHGIJIJIJJIHE
@7819925/1
ggaatttttcagcgttttgtggaactgtgaaactttgtgggactgctggt
+7819925/1
CCCFFFFFHHHHHJIJJJJHJJJJJJJHIIJJJJJJJJJJJJJJJJJJJJ
@5262804/1
ctccaaaccttgcaaattttcaatcatgaagcaagattttacctgaacaa
+5262804/1
CCCFFFFFHHHHHJJJJJJJJJJJJJJJJJJJJJJJJJJJJJJJJJJJJI
@2737100/1
cacaaatacctaaaccttcccactaaagttaaccagacaaagcacctatc
+2737100/1
CCCFFFFFHHHHHJJHIJJJJJJJJJIJIIIJJJJJJJJJJJIJJJIJJI
@2225705/1
caaaatttgacataatttgtggacataaaggaaagaaaaaaaatgtcaaa
+2225705/1
CCCFADFFHHHHHIIIIII<FHIIIIIIGIIFGGIIGCGGHEHHGHGIII
@2225706/1
caaaatttgacataatttgtggacataaaggaaagaaaaaaatgtcaaaa
+2225706/1
:?@DDDBDDDF?FIBDGIEH;1AFF<<<?E@;A@?FFF;FEFI899?BF8
@2225707/1
caaaatttgacataatttgtggacataaaggaaagaaaaaaatgtcaaaa
+2225707/1
CCCFFFFFHHHHHIIJJJIJIJJJJJJJIJJJJJJJJIJIJJ@F9BFIII
@2225708/1
caaaatttgacataatttgtggacataaaggaaaggaaaaaatgtcaaaa
+2225708/1
CCCFFFFFHHHHHJJJJIJFHGGHIIIJJJJJJJJJJJJJJJIJIJIIII
@7332890/1
gcaagtcaaagaagctagccaagagaatggcggctcaca
+7332890/1
@<@DDFFBHDBHHIGDGFBG@GBCGGDEHFCDADFEG@<
@167187/1
aaaaatttaaacacattgcattattgatttcgaggaaataatacgaactt
+167187/1
CCCFFFFFHHHHHJJJJIJJIJGJJJJJJJJJJJJJJJIIJJJJJGIJJI
@1743710/1
attcacctttatatgtcacattttgtggttctttaacgaaatgtcaagag
+1743710/1
CCCFFFFFHHHHHJJIJJJJJJJJJFHIHIJJJJJJJJJJJJJJJJJJJH
@6808414/1
gaaaaccttgtagtggattcctaatattttttagcgaacctctctaacgt
+6808414/1
CCCFFFFFHHHHHHHJGIJJJJJJJJJJJJJJJJ<HHIJJJJJJJJJJJI
@6808415/1
gaaaaccttgtagtggattcctaatattttttagtgaacctctctaacgt
+6808415/1
?;?DDDBDHF?DAAEFBGCEGCHA<F@?BHHGEBGGFG@DGBF??DHDFH
@6808416/1
gaaaaccttgtagtggattcctaatattttttagtgaacctctctaacgt
+6808416/1
@@@BDDDDHBADHGHIFEEFGHGF@EGFIIIIICHEGGIIIIEHIIGEGH
@6808417/1
gaaaaccttgtagtggattcctaatattttttagtgaacctctctaacgt
+6808417/1
BCCFFFFFHHFDHEHIGIJJJJJJJJJJJJJJJJHIJJJJJJIJJJJJJI
@7335704/1
gcaagtttcacagcaacaacctggagcgaaacaacagcagcccgctcctc
+7335704/1
CCCFFDFFHHHHHJJJJJJJJJJJJJJJJJJJJJJJJJJJJJJJJJJJJJ
@1746473/1
attcagcaggttttttaacagtttgaaaaccttgataaatgaaagaaatt
+1746473/1
@@CFFFEDGGAFFHGGGHJGFIIJEIJJIGHGGIEHDDGIGIGGGEDFGE
@2745805/1
cacaaattatgtcaaattttgacatttatgtaacatgtgtgcttaagtgg
+2745805/1
@@@DDDD?<:C:CFGDBEGGHCHGIIFAHIEFHHCGCCA?CFAGDDH?FG
@2745806/1
cacaaattatgtcaaattttgacatttatgtaacatgtgtgcttaagtgg
+2745806/1
CCCFFFFFHHHHHJJJJJJJJJJJJJJJJJGIIJJJJGIIIJJJJJJHJG
@1218791/1
agatgtggcaatccttgcaggatttacccgtggagggtaacaatctgcct
+1218791/1
CCCFFFFFHHHHHJJJIIJJJIIIJIJJJJHIJGJJJ?DHGJJJIJJJJJ
@2233821/1
caaacagaatctagccaaacacacatagtacctctccacaaaaagggaaa
+2233821/1
CCCFFFFFHHHHHJJJJJJJJJJJJJJJIIIJJJJJJJJJJJJJJJJIJI
@4747793/1
cgggtttggaaaaaatttcaaattgttcaggtaaaatcttgcttcatgat
+4747793/1
CCCFDFFFHHHHHJJJJJJJJJJJJJJJJJJHJJJJJJJJJIJJJIJJII
@4747795/1
cgggtttggaaaaatttcaaattgttcaggtaaaatcttgcttcatgatt
+4747795/1
@<;B=ADD?FFFA@DFBEHFEHCBFCHIFCG>FII@EGFGBCDFFEF>FA
@4747796/1
cgggtttggaaaaatttcaaattgttcaggtaaaatcttgcttcatgatt
+4747796/1
@@@DADDDDHHDHGHIIHGIIBDFBHF<FD?@GHIFCDGG@?FGIIIB?B
@701170/1
aagaaagctatacagtagtcaaatttgtatccattatcactttttgttgc
+701170/1
CCCFFFFFHHHHHJJGIGJHJJJJJJJHIJJJJJJJJJJJJJJJJIIIJJ
@701171/1
aagaaagctatacagtagtcaaatttgtatccattatcactttttgttgc
+701171/1
CCCFFFFFHHHHHJJHIIJJJJJJJJJHIJJJJJJJJJJIJJJJJJJJJJ
@1749115/1
attcatatttaaaaagacagtaggaaacaaaaaacgccaagtgatacatt
+1749115/1
CCCFFFFFHHHHHJJJJJJJHIJJJIJJIJJJJJJJJJJJJGHIJJJJJJ
@702286/1
aagaaagtgtgcacgatgcatttgtttattcagatttacagcaattccct
+702286/1
BCCFFFFDHHHHHJJJJJJIJJJJIJJJJJJJJIJJJJJJJJJJJJJJJJ
@3272653/1
catagatccaatcctataattatccatttcctgtaattctggtttctcta
+3272653/1
@@7D?DDD?AFFF@FE@@@HEAH<CHI>HFEF4<9FEFDC?<CBAGIII<
@3272654/1
catagatccaatcctataattatccatttcctgtaattctggtttctcta
+3272654/1
CCCFFFFFHHHHHJJJJJJJJJJJJJJJJJJJJHHIJJJJJJFHJJJJJI
@3273144/1
catagattcaaatgaagtaaacaacatacgtttttcatttaaaatgaact
+3273144/1
CCCFFFFFHGGHHJJJJGJJJJJJJJJJIJGIJJJJIIJJJJJJJJJJJI
@1221919/1
agattctgtttgacattagaagagtaaacgtcagtttgcgtttcaatgca
+1221919/1
CCCFFFFFHHHHHJJJJJJJJJJJHHJJJJIJJJHJJJJJHIJJJJJJJI
@2237394/1
caaacatcactgtgatgaaaaataa
+2237394/1
CCCFFFFFHHHHHIJJJJJJJJIJJ
@2237396/1
caaacatcactgtgatgaaaaataaaaaaaaaaaaaaataatagttcttc
+2237396/1
CCCFFFFFHHHHHJJJJJJJJIJJJJJJJIJJJJJHFD>CC>@@DD@CC>
@703674/1
aagaaatcacagagccccgggcccagatggcattcatgcagaaccgatta
+703674/1
CCCFFFFFHHHHHJJJJJJJGGIJHIHIIJIJJJJJIIJJJIIIII@BEH
@5790371/1
ctggctccaagagatgtgcatgtcccgcagatggccaccaccattctatg
+5790371/1
@@CFFFFFHHHDHEFAFHHHIIIIGJGGDBGCGIIIJJJGIJIIIEHCHB
@5790372/1
ctggctccaagagatgtgcatgtcccgcagatggccaccaccattctatg
+5790372/1
CCCFFFFFHHHHGGGIDGJJJJHJJJIIIJJFIJJJJJJJJJHGIJJJJF
@7340347/1
gcaatattagaaattttcaaatattcttcgcttttgactcgacaaaaatt
+7340347/1
<1@DDADDFFFFFIIHIIIIHC>GGECHCHGGEGH<DHIIABD@G@?BFH
@7340348/1
gcaatattagaaattttcaaatattcttcgcttttgactcgacaaaaatt
+7340348/1
@@@FFFFFGDFHBHIIG@FHHCIECEGIAEGGIGIIIIJIIJJFGGGHGD
@707437/1
aagaaatggcctccatgccgagcaagactcccgtcagcgtcctccaggag
+707437/1
CCCFFFFFHHHHHGGGFGDEGBHHCEGIJJJJBDFH@DFFFH;FFDEF@C
@707438/1
aagaaatggcctccatgccgagcaagactcccgtcagcgtcctccaggag
+707438/1
CCCFFFFFHHHHHJJJJJJJJJJJJIJJJJJJIHIJJIIHIIIJJIJJHI
@1753476/1
attccagacgttcgttgtgggtaatgttcgattcggtttcttgctgtttg
+1753476/1
@C@FFFFFHHHHHJJJJFGIJ@GIJJJJJJJJJJJJIIJIJIIJJIIGGG
@3276110/1
catagttcttacatccttgtttatttccctttttgtggagaggtactatg
+3276110/1
CCCFFFFFHHHHHJJJJJJIJIJJJJJJJJJJJJJHGJHIDHGBGIJJIH
@3787564/1
ccgattaagaaaggggcagacaacttcatgtacaaatacctcaccttaca
+3787564/1
@@@?BDDFHGHGHIIIIIGIIIIEGHIIIIFEHIGIIIIIIIIIIIIIII
@6820308/1
gaaaagctcgacatggagtcccaaaacatgaccatgatgcactcggccgg
+6820308/1
CCCFFFFFHHHHHIJJJJEHIJJJJJJJJIIJJJJJJJJJJIJJIJIJJI
@3788685/1
ccgattctcagccgagctgcccagtttagtggccaactcttcgtcactcg
+3788685/1
CCCFFFFFHHHHHJIIIJGIJJHIHIJJJHIJIIJJJJIJJJJIJIJJJG
@5280045/1
ctccacaaaaagggaaataaacaaggatgtaagaactatggaggaatatt
+5280045/1
CCCFFFFFGHHHHJJJIJJJJJJIJIIJJJJJJIJJJJJJJJJJJJJJJJ
@4755619/1
cggtattcgggactgaaagacactaagattaccaagttgggcaaccagca
+4755619/1
CCCFFFFFHHHHHIJJJJJJJJJJJIIJJIJJJJJJHIJJJIJJJJIIJG
@7838000/1
ggactgcaagtgcgaatatctgtagtcgaagtgttgttgttgggtgactc
+7838000/1
BCBFFFFFHHFHHJJJJJJJJJIJJIJJGIIFHGIEGHHHHIJJBGHIJJ
@1759330/1
attcctccatagttcttacatccttgtttatttccctttttgtggagagg
+1759330/1
@CCFFFFFFFHHDFHDHGGIJJJIGHIIJIIJJIGIJGIIEGIGG@FBFG
@2242853/1
caaacattgaagccagatcgataaaaaaatatcgcaatattagaaatttt
+2242853/1
CCCFFFFFHHHHHJJJIJIJJJJJJJJJJJJJIJJJJJJJJIJJJJJJJJ
@2242854/1
caaacattgaagccagatcgataaaaaaatatcgcaatattagaaatttt
+2242854/1
CCCFFFFFHHHHHJJJJJJJJJIJJJJJJJJIIJJIJJJJJJJJJJJJJJ
@1760365/1
attccttccataatcttattcttgcgtactgtagtagaggttgcagcata
+1760365/1
B@BFFFFFHHHHHJJJJJJJJJIIJJGIJJJIIJHHJIJIGHHJ@HIIIF
@6828896/1
gaaaagtttgggtacaacctctatactttgcatcaaataa
+6828896/1
@@@DDDDDFBDD2<ACF>FHDD@DBAECEHCAGD>G@FCH
@6828897/1
gaaaagtttgggtacaacctctatactttgcatcaaataaatgctccctt
+6828897/1
CCCFFFDDHHHHFHIIJJJJJJJJJJJJJJJJJJJJJJJJJJJJJJJJJJ
@6828898/1
gaaaagtttgggtacaacctctatactttgcatcaaataaatgctccctt
+6828898/1
CCCFFFFFHHHHFHIJJJJJJJJJJJJJJJJJJJJJJJJJJJJJJJJJJJ
@2756783/1
cacaagatgtggcaatccttgcaggatttacccgtggagggtaacaatct
+2756783/1
CCCFFFFFHHHHHJJJJJJJIJJJJJJJJJJJJJIIJHIJJ?DHIIJJJJ
@1765050/1
attcgattcgataggtgctttgtctggttaactttagtgggaaggtttag
+1765050/1
@@CFFDFFHGHHHIIFFHIGHHFB<CA<FBDHGIGHI?EGIEB:D0?GHI
@1235878/1
agcacctatcgaatcaaatattagtagcaagatccg
+1235878/1
?;@D=D>DB<DFFGI:BB9BCEF>HA49AEFB<FBE
@3796052/1
ccgcaaggggcacggaccacttcacggaaatctaccgacagagaggttat
+3796052/1
CCCFFFFFHHHHHJJJJIJJJJJJJJJJJJIJJJJIJJJJJJJJHHEEFF
@722800/1
aagaatctgaaaattgtaaatctacacaaaaatgtcaaatcatgtca
+722800/1
?@@DDDDDDHHFBEIHGHGCBHFDACFHIIIGIBFDHIIIHIIID>F
@3287695/1
catcaatattatctatcgatactgaatgtaattttttatatagtgccccg
+3287695/1
CCCFFFFFHHHHHJJJIJGIIJJJIIGIHJJJJIJJJJJJIIJGIJJJJJ
@4279957/1
cgactttttactatttttgtatgcacaaaattcgttctacatatgaaaca
+4279957/1
@@@DFFFFGHGGGIJIJJJHHIIEGHJJJIJJHJJJJJJJIJIJJJJIEG
@4279958/1
cgactttttactatttttgtatgcacaaaattcgttctacatatgaaaca
+4279958/1
CCCFFFFFHHHHHJJJJJJHIIJJJJJJIJJJIJJJJJJJJIJJJJJJJJ
@1239189/1
agcagcaagagaaatgctggaaaagttaaacgatattctacaggatttat
+1239189/1
@CCFFFFFGFHHHJJJJJGIIJJGIHIJJIJIIIJJJJJIJJJJIJJJJJ
@194301/1
aaaacattgaccaatcgccaccaatgcctggtgcagctatccactttgcc
+194301/1
CCCFFFFFHHHHHJJJJJJIJJJJJJJJJJJHHIIJIJIJJJJJIJJGIJ
@194302/1
aaaacattgaccaatcgccaccaatgcttggtgcagctatccactttgcc
+194302/1
CCCFFFFFHHHHHJJJFHIJJJJJJJJJJJJFIJJJJIJJJJJJJJIIJJ
@2764629/1
cacaatcgctataaagccaaatcactatttgccttgctctgttctctgtc
+2764629/1
CCCFFFFFHHHHHJJJJJJJJJJIJJJJJJIJJJJIJJJJJJJJJJJJJI
@3291533/1
catcacccttcacctccacaacaacaacctcaagcttggggtcaacaaca
+3291533/1
B?BFFFFFHHHHHJJJJJJJJJJJJJJJJJJJJJJJJJJJJGHIJJJJJG
@3292541/1
catcactttgtcatcgaacgatgtcaccacctgattggtgatatcagccg
+3292541/1
C@BFFFFFHHHHHJJJJJJJJJJFHIJJJJJJJHIJJJBGHIJIJIJJJG
@1770524/1
attcgtcatcgctccccacgagcgtttctttagtctgtatattttcttgt
+1770524/1
@CCFFBDFHGHHDIIIIHGGAGDEHHIIIIICHGHGIIIIIIIIIIIIIC
@3800876/1
ccgcagatggccaccaccattctatgaaatggaacacgaagagggactac
+3800876/1
CCCFFFFDHHGGFIIJJJJJIJJIIIHJIJJJJIJIGGGGIJJIJJJIJJ
@5299197/1
ctccatagttcttacatccttgtttatttccctttttgtggagaggtact
+5299197/1
CCCFFFFFHHHHHIJJJJJJJIIJJEIJJJJJIJJJJJHIJIJIJJ?FHI
@2768828/1
cacaattcgagaaaaatcaagagatatgttgttgtatattgtaacttaag
+2768828/1
???A=DDBDDBDDEIID<BCCAD3AEFA9EEEIE?@BDDFEIDDDEIEED
@2768829/1
cacaattcgagaaaaatcaagagatatgttgttgtatattgtaacttaag
+2768829/1
CCCFFFFFHGHHHJJJJJJJJJIIIJJJHIJIJJFHIJJJJIIJJJJJJI
@5808812/1
ctgggcttttcctgcttttttagcagctttaccattcgtcttatcgatgc
+5808812/1
CCCFFFFFHGHGGJIJIJJJJJJJJIIJIJJJGIJJIJIJJJJJJJJJJI
@5808813/1
ctgggcttttcctgcttttttagcagctttaccattcgtcttatcgatgc
+5808813/1
CCCFFFFFHHHHHJJJJJJJJJJJJIJJJJJJJJJIJJJJJJJJJJIJJJ
@5808814/1
ctgggcttttcctgcttttttagcagctttaccattcgtcttatcgatgc
+5808814/1
CCCFFFFFHHHHHJJJJJJJJJJJJJJJJJJJJJJJJJGIJJIJIJIJIJ
@200850/1
aaaaccttatagtggattcctaatattttttagtgaacctctctaacgtc
+200850/1
@@@FFFFFHHHHFHEFIJJJJJJJIJJJIIIIIHIJJJJIJJJIJJJJJH
@201265/1
aaaaccttgtagtggattcctaatattttttagtgaacctctctaacgtc
+201265/1
CCCFFFFFHHHHHIJIJJJJJJJJIJJJJJJJJFHJJJJIJJJJIJIJII
@201266/1
aaaaccttgtagtggattcctaatattttttagtgaacctctctaacgtc
+201266/1
CCCFFFFFHHHHHIJJJJJJJJJJIJJJJJJIJGIIJJJJJJJJJJJJGI
@1774172/1
attctatcggcctttcttctctttgccgtattttattttgtaaggtgagg
+1774172/1
@CCFFFFFHHHHHJJJJJJJJJJIJJJJGHIJJJJJJJJJHIIJJFHIIJ
@2773837/1
cacacacgcatttttaaatttaaaaatttattcaagtcaaaaataatatg
+2773837/1
CCCFFFFFHHHHHJJJJJJJJIJJJJJJJJJJJJJJGJJJJJJJJIHIII
@2773838/1
cacacacgcatttttaaatttaaaaatttattcaagtcaaaaataatatg
+2773838/1
CCCFFFFFHHHHHJJJJJJJJJJJIJJJJJJJJJJJJJIJIIJJJJJJJJ
@2773839/1
cacacacgcatttttaaatttaaaaatttattcaagtcaaaaataatatg
+2773839/1
CCCFFFFFHHHHHJJJJJJJJJJJJIJJJIJIJJJJJJJIJIJJJJIIJI
@2773840/1
cacacacgcatttttaaatttaaaaatttattcaagtcaaaaataatatg
+2773840/1
CCCFFFFFHHHHHJJJJJJJJJJJJJJJJJJJJJJJJJJJJJJJJJJIJJ
@2773841/1
cacacacgcatttttaaatttaaaaatttattcaagtcaaaaataatatg
+2773841/1
CCCFFFFFHHHHHJJJJJJJJJJJJJJJJJJJJJJJJJJJJJJJJJJJJJ
@3298785/1
catccatttatgcaggacttctatctagtttcccacgccagtatacaggg
+3298785/1
CCCFFFFFHHHHHJJJJJJJJJJJJJJJJIJJJJJJJJJJJHIJJJJJJI
@7354639/1
gcacacttttacttcagctacttgaaccgtacgtcaaatgtc
+7354639/1
@@@ADDDDDBDF?DGI9EIIAH@<FECC8CB@@FEDEG>BF4
@4289821/1
cgagaattcggtttttcagtttctagcgcatttgaaaaattagatgccag
+4289821/1
CCBFFFFFHHHHHJJJJJJIJJJJJJJJJJJJJJJJJJJJJJJJJJJJII
@4289822/1
cgagaattcggtttttcagtttctagcgcatttgaaaaattagatgccag
+4289822/1
CCCFFFFFHHHFHIJJJJJHJJIJIJJJJJJJJJJJJJJJJIGIJJJGHG
@7355542/1
gcacatctcttggagccagccaatgggattgcccatcactttgtcatcga
+7355542/1
CCCFFFFFHHHHHJJJJJJJJJJJJJJIIJJIJJJJJJJJJJJIJJJJJI
@1775514/1
attctccatcgttacaataagttattcggacaagttataccgaataaaaa
+1775514/1
CCCFFFFFHHHHHJJIIJIIJHIJJJJIIJJJJJHIJJJJJJJIJIJJJJ
@1776060/1
attctcgtgacttttctcccctgtttgttcttaaataaagtgtactttat
+1776060/1
B@CFFFFDFHHHHJIIJJJJJJJJJJJHIJJJJIJJJJJJFHIIIJJIJJ
@1776061/1
attctcgtgacttttctcccctgtttgttcttaaataaagtgtactttat
+1776061/1
CCCFFFFDHHHGHJJJJJJJJJIHIIGIIGJJIIJJIJJJIEDGIIJIJI
@2262858/1
caaactgttaaaaaacctgctgaatgtgcgccaattgagttttcgagcat
+2262858/1
?;@DFABDFFFDHIIIJJFHFHGIIIHGIBGHAEGIIHHFGGGIGHGIIG
@6846423/1
gaaaattcaagatccagtgtttaaggaactatcagatgttggtccgccac
+6846423/1
CCCFFFFFHHHHHJJJJHHIJJJJJJJJJJJJJJJIJJIJIJIJJJIJJJ
@6846424/1
gaaaattcaagatccagtgtttaaggaactatcagatgttggtccgccac
+6846424/1
CCCFFFFFHHHHHJJJJJJJJJJJJJJJJJJJJJJJJJIIJJHIJJJJJJ
@2775470/1
cacacatagtacctctccacaaaaagggaaataaacaaggatgtaagaac
+2775470/1
CCCFFFFFHHFHHIJJJJJJJJJJJJJIJJJJJJJJJJJJIJJJJJJJJJ
@2775471/1
cacacatagtacctctccacaaaaagggaaataaacaaggatgtaagaac
+2775471/1
CCCFFFFFHHHHGJJIIJJJJJJJJJJJIIJJJJJJJJJJJJJGIJJJJI
@734278/1
aagacgcaataagtgatacaagaaaatatacagactaaagaaacgctcgt
+734278/1
CCCFFFFFHHHHHHHGJJJJJJJJJJJJJJJJJJJJJJJJJJJJJJJJJH
@7359062/1
gcaccctggtcctccacaacagcaagctcctccgcaacagcaacctggag
+7359062/1
CCCFFFFFHHHHHJJJJJJJJJIJIJJJJJJJJJJJJIJJJJJJJJJJJG
@2777028/1
cacacatgttacataaatgtcaaaa
+2777028/1
CCCFFFFFHHHHHJJJJJJJIJIJJ
@2777029/1
cacacatgttacataaatgtcaaaatttgacataatttgtggacataaag
+2777029/1
@@CFFFFFHFHFDGGIEHGJGGGIIIIIIFHIJJJIJJJIJJIIIJIIJG
@2777030/1
cacacatgttacataaatgtcaaaatttgacataatttgtggacataaag
+2777030/1
CCCFFFFFHHHHHIJJIJJJIIJIIJJJJJJJJJJJJJJHIJJIJJJJJJ
@2777031/1
cacacatgttacataaatgtcaaaatttgacataatttgtggacataaag
+2777031/1
CCCFFFFFHHHHHJJJJJJJJIJJJJJJJJJJJJJJJJJJJJJJJJJJJJ
@6319782/1
cttggaactcgaaccagaaacagcaaaattcggcaaaccagaaaaattgg
+6319782/1
CCCFFFFFHHHHHJJJJJJJJJJJJJJJJJJJJJIJJJJJJJJJJJJJJI
@1780118/1
attctgtttgacattagaagagtaaacgtcagtttgcgtttcaatgcatc
+1780118/1
CCCFFFFFHHHHHJJJJJJJJJDHIGJJHIJJGIJJJJIIJJJJJJJJJJ
@1780119/1
attctgtttgacattcgaaaagtaaacgtcagtttgcgtttcaatgcatc
+1780119/1
@CCFFFFFGFGHHJJIJJJIGIEFJIHGGHHIGIJGDA@HHJIJJJIFJI
@4779288/1
cgtaacgcaagcgccacgtggtttagcaaaatatggaggaatttcgtctt
+4779288/1
CC@FFFFFHHHHHJJJJJGHIGHIJHJJJIJJJJJJIJJIJJJIHIIIJG
@4779289/1
cgtaacgcaagcgccacgtggtttagcaaaatatggaggaatttcgtctt
+4779289/1
CCBFFFFFHHGHHJJJIJHHIHGJIJJJJJJJJJJJJJJIJJJJJJIJJI
@3811015/1
ccgccattctcttggctagcttctttgacttgccagtgccaatttcgcgg
+3811015/1
CCCFFFFFHHHHHJIJJJJIJJIJJJJIIJJIIJJJHHIIJJJJJJIIII
@5819057/1
ctgggtttttcctgcttttttagcagctttaccattcgtcttatcgatgc
+5819057/1
@@@;DADDFHHHHIEHIIIGIIGIIIHEHCGIIIIIIGDFBGIGIGGGEG
@737109/1
aagacttcgaccttttactatttttgtatgcacaaaattcgttctacata
+737109/1
CCCFFFFFHHHHHJJJJJJIJJJJJIHIJJJJIJJJJJJIJJJJJIJJJI
@737110/1
aagacttcgaccttttactatttttgtatgcacaaaattcgttctacata
+737110/1
CCCFFFFFHHHHHJJJJJJJJJJJJJIIJJJJIJJJJJJJJJJJJJJJJJ
@7361622/1
gcacggaccacttcacggaaatctaccgacagagaggttatccttggggg
+7361622/1
BC@DDDFFHHHHHJJJJJJJJJJJJJJJJJJJJJJJJBGIJJJJJJJJJH
@6852163/1
gaaaatttctaatattgcgatattttttttatcgatctggcttcaatgtt
+6852163/1
BBCFFFFFHHHHHJJJJIJJIIIJJJJJJJJJJJJJJJJJJJJJHIIJIG
@6852286/1
gaaaatttgaaaagtatcatgagttttgtgattctccgaagagtatgtct
+6852286/1
CCCFFFFFHGHHHJGHIJJJJHIHIJJJHIJJJJJJJJJJJJJFHJJJJG
@4781070/1
cgtaagttaaggccaatagttctttccttttaataggagaagtatttttc
+4781070/1
BCBFFFEFHHHHHJJJJJJIJJJJJJJJJJJHIJJJJJJJJJCGHJJJJJ
@5313076/1
ctccccacgagcgtttctttagtctgtatattttcttgtatcacttattg
+5313076/1
CCCFFFFFHHHHHGIJJJJJJJEGEGFGIFIIJJJJIJIJJJJJJJIJJI
@739425/1
aagagactctcagcttcaacgccaaggacttcaactttgttcagttcttg
+739425/1
CCCFFFFFHHHHHIJJJJJJFHIIJEIJJJJJJJJJJJJJJJJJHIJJJJ
@739426/1
aagagactctcagcttcaacgccaaggacttcaactttgttcagttcttg
+739426/1
CCCFFFFFHHHHHJJJJJJJFHIJJIJJJJJJJJJJJJJIJJJJGIIJJG
@1784987/1
attgaaaaccttgtagtggattcctaatattttttagtgaacctctctaa
+1784987/1
@CCD?DDBFHHGFFF@EFHIICHGGIIIIEGECHIGI?GHIIIIGHGIGF
@4302113/1
cgagcccttggcttccttcggagttttgcctgttccgtagcagacggcca
+4302113/1
CCCFFFFFHGHHHJJJJJGIJFEFHIJGIIIFIIJJJHIJGBGHIJJJJB
@4302114/1
cgagcccttggcttccttcggagttttgcctgttccgtagcagacggcca
+4302114/1
CCCFFFFFHHHHHJJJJJIJJGIIJJJIJJJJIJJJJIGIJIIJJJJIJB
@4302115/1
cgagcccttggcttccttcggagttttgcctgttccgtagcagacggcca
+4302115/1
CCCFFFFFHHHHHJJJJJJJJHIHIJJJJJJJIJJJJIJJJJJJJJJJJB
@5314565/1
ctcccctgttcttaaataaagtgtactttattgaaaaattagtaaaacat
+5314565/1
CCCFFFFFHHHHHJJJJJJJIHHHIJJJJJJJJJJJJJJJJJFIIIJJJG
@7365221/1
gcactatataaaaaattacattcagtatcgatagataatattgatgatta
+7365221/1
CCCFFFFFHHHHHJJJJJJJJJJIJIIIJJIJJJJJJJJJJJJJJJJIJG
@7365222/1
gcactatataaaaaattacattcagtatcgatagataatattgatgatta
+7365222/1
CCCFFFFFHHHHHJJJJJJJJJJJJJJJJJIJJJJJJJJJJJJIJJJJJJ
@5315515/1
ctcccgtcagcgtcctccaggagttgctgagccgtcgcggcatcactccc
+5315515/1
CCCFFFFFHHHHHIJJJJJIJFHHHIJJJIJJIJHIJJJJIHHFFFFFED
@7868228/1
ggagtcttgctcggcatggaggccatttcttgagagtagagcaatttggc
+7868228/1
CCCFDFFFHHHHGJJJJIIFHHIIJJJJIJIIIJIJBGGHIJGJJJJFHG
@6329172/1
cttggagccagccaatgggattgcccatcactttgtcatcgaacgatgtc
+6329172/1
CCCFFFFFHHFGHJJJJJJJJIIJJJJJJJJJJJJHJJJJJJJJJJJIIG
@6329173/1
cttggagccagccaatgggattgcccatcactttgtcatcgaacgatgtc
+6329173/1
CCCFFFFFHHHHHJJJJJJJJJJIJJJJJJJJJJIJJJJJJJJJJJJIII
@6329174/1
cttggagccagccaatgggattgcccatcactttgtcatcgaacgatgtc
+6329174/1
CCCFFFFFHHHHHJJJJJJJJJJJJGHGHDGIJIIDHGIJGHGIIIEFFB
@5823347/1
ctggtactggttgctcaaagcagattagtaaacatgatgctgcatacaat
+5823347/1
@@?D=?BDFD?FFEHIIEGHGG@C?@FHHGGHIIGGI<FBBDHIIIGEHG
@740886/1
aagagatccagcaagttcttggctgccgaatgtttggcgtctttcttcga
+740886/1
CCCFFFFFHHHHHJJHIJJJJIJJJJJIGIJJJJJGIJJDHHIJJIJIJG
@7366734/1
gcactggcaagtcaaagaagctagccaagagaatggcggctcacaagatg
+7366734/1
CCCFFFFFFHHHHJJJJIJJJIIJJIIIJIIFIJJJIJJDFBGGAHDEE@
@7366735/1
gcactggcaagtcgaagaagctagccaagagaatggcggctcacaagatg
+7366735/1
CCCFFFFFHHHHH24CGHIJJJJJJJJJJJJJJJJJJJJGGGGGGIEGCE
@5319112/1
ctcccttttcacaatataataaatacatatcatatcatcagggcactata
+5319112/1
CCCFFFFFHHHHHJJJJJJJJJJJJJJJJJJJJJJJJIJ<FHJJJJJJJG
@5319113/1
ctcccttttcacaatataataaatacatatcatatcatcggggcactata
+5319113/1
CCCFFFFFHHHHHJJJJJIJJIJJJJJJJJIJJJJJJJJJJJJJJIJJJI
@5319114/1
ctcccttttcacaatataataaatacatatcatatcatcggggcactata
+5319114/1
CCCFFFFFHHHHHJJJJJJJJJJJJJJJJJJJJJJJJJJJJJJIJJJJJI
@3309770/1
catctgatagttccttaaacactggatcttgaattttcttttcagcacaa
+3309770/1
B@CFFFFFGHHHHJJJJIGIIIJJJGHIHJIGIJIIIFGIIJIIJJJJII
@3310037/1
catctgcgggacatgcacatctcttggagccagccaatgggattgcccat
+3310037/1
CCCFFFFFHHHHGJJJJJJJJJJJJJJJJJJIIJJIJJJJJIJJJJJJJI
@2786848/1
cacacttttacttcagctacttgaaccgtacgtcaaatgtcgcaaattat
+2786848/1
CCCFFFFFHHHHHJJHIJJJJJJJJJJJHHJJHIJJJJJIJJJJJJJJJJ
@2786849/1
cacacttttacttcagctacttgaaccgtacgtcaaatgtcgcaaattat
+2786849/1
CCCFFFFFHHHHHJJJJJJJJJJJJJJJIHHJIJJJJJJJJJJJJIJJJI
@2786850/1
cacacttttacttcagctacttgaaccgtacgtcaaatgtcgcaaattat
+2786850/1
CCCFFFFFHHHHHJJJJJJJJJJJJJJJJIJJJJIJJJJIJJJJJJJJJJ
@2786851/1
cacacttttacttcagctacttgaaccgtacgtcgaatgtcgcaaattat
+2786851/1
CCCFFFFFHHHHHJIJJJJJJJJJJJJJJJJJJJJIJJJGIJJIJJJJJI
@7870242/1
ggagttgtactaatttgtgtaattgaagttcgtattatttcctcgaaatc
+7870242/1
BC@FDFFFHHHHHJJJJHHHIJJJJJJJJJJJJJJJJJJJJJIJJJJJJI
@4786860/1
cgtacatttgccatctgggcctcttctatgcaaagtacattacttttttg
+4786860/1
CCCFFFFFHHHHHJJJJJJJJJJJJJJJJJJJJJJIIJJJJJJJJJJJJI
@2278357/1
caaagacgcaataagtgatacaagaaaatatacagactaaagaaacgctc
+2278357/1
?@@DADDDAFHHFGAGHI?DHIGGIIII<GGB?F@CGGIEHEHGGGGHEH
@2278358/1
caaagacgcaataagtgatacaagaaaatatacagactaaagaaacgctc
+2278358/1
@@@FFFFFGHHGHJIEHGEGIHGGJJIHIIIJJGEGIIGIJIJJGGIGGG
@2278359/1
caaagacgcaataagtgatacaagaaaatatacagactaaagaaacgctc
+2278359/1
CCCFFFFFGHHHHJJFHIJJJJJJJJJJJJJJJJJJJJJJJJJJJJJJJI
@2278360/1
caaagacgcaataagtgatacaagaaaatatacagactaaagaaacgctc
+2278360/1
CCCFFFFFHHHHHJJCGHEIJJJJJJJJJJJJJJJJJJJJJJJIJJJJJJ
@2278361/1
caaagacgcaataagtgatacaagaaaatatacagactaaagaaacgctc
+2278361/1
CCCFFFFFHHHHHJJHIJJJJJJJJJJJJJJJJJJJJJJJJJJJJJJJJJ
@3817754/1
ccgcgaaattggcactggcaagtcaaagaagctagccaagagaatggcgg
+3817754/1
CCCFFFFFHHHHHJJJJJJJJJIJJJJJIJJJIJJJJJJIGIIIIIJEHH
@4788245/1
cgtacgtcaaatgtcgcaaattatgtcacataaatgtcaaaatgccacat
+4788245/1
?@1??@DB?8<FFF>C=FFAHEEHGIBGEHCG@GHGGIDGGGGIG<BAE9
@4788246/1
cgtacgtcaaatgtcgcaaattatgtcacataaatgtcaaaatgccacat
+4788246/1
CCBFFFFFHHHHHHIIJJJJJJJJJJJJJJJJJJJJJJJJJJJJJJJJJH
@4309501/1
cgaggatcctaggatgcattctcctggtgctttgacggatttgagatcag
+4309501/1
CCCFFFFFHHHHHIJJJIJJJJJJGIGFHIJJJIJJJIHIGHIJJGJJII
@7370470/1
gcagaaccgattaagaaaggggcagacaacttcatgtacaaatacctcac
+7370470/1
;<?DD??D??DBFAFGI?BFHIHEHGGGDGGHEAHGGGDFDFCFGEGGHG
@7370471/1
gcagaaccgattaagaaaggggcagacaacttcatgtacaaatacctcac
+7370471/1
@@CFDFDFHDHHHJEHGIIIIJIIJIIIGIIIIIGIJJJIIGGHHHIGGF
@7370472/1
gcagaaccgattaagaaaggggcagacaacttcatgtacaaatacctcac
+7370472/1
CCCFFFFFHGHHHJJJJIJIJJJEHHIIIIJJJJJJHGIGIIIIIJJJJJ
@3315804/1
catgaagctcgcttttcaaattctcgtgacttttctcccctgttcttaaa
+3315804/1
CCCFFFFFHHHHHJJJJJJIJJJJJJGIIIJJJJIGIJJIIIHIIJJJJI
@1267909/1
agctgattaaggggtgtattctatatttcggttaaatttaagaggctttt
+1267909/1
CCCFFFFFHHHHHJCGGHIJJJJJJJJJJJJ?:?GHIJGIB?0B87DHH=
@6861563/1
gaaacatgtcagttatatattcacctttatatatgtcacattttgtggtt
+6861563/1
@@@DFFFFHHHHHHIIIIDHII@GHHIICHIIIIDFHHIIIIIIIIGGII
@6861564/1
gaaacatgtcagttatatattcacctttatatgtcacattttgtggttct
+6861564/1
?;@B:BBAF<DA<E?GBDDEH4A<<ADH@EHC4FCHDCDDF@@G?=FEGF
@7874393/1
ggataacctctctgtcggtagatttccgtgaagtggtccgtgccccttgc
+7874393/1
@CCFFFFFGHHHGJIJJJCFHJJJJJJGAFHIIHIIIJJJIIJJJIHIIG
@7374818/1
gcagaccgttcatatttattgcaagccacgacccatgcgtcgtatttccc
+7374818/1
CCCFFFFFHHHHHJJJJJJJJJJJJJJJJJJJJJJIJIIHJJIJJJJJJI
@4313180/1
cgagggcatgatgagcagccgagcccttggcttccttcggagttttgcct
+4313180/1
CCCFFFFFHHHHHJJJJIJJJJGIJJJJJJJJJJJJJJGJFHCFIJIGID
@1800025/1
attgatttcgaggaataatacgaacttccatagattcaaatgaagtaaac
+1800025/1
CCCFFFFFHHHHHJJJJJJJJJJJJJJJJJJJJJJJJJJJJJJJJFHJJI
@1800026/1
attgatttcgaggaataatacggacttccatagattcaaatgaagtaaac
+1800026/1
CCCFFFFFHHHHHIJJJJJJJJJIJJJJJJJJJJJJJJJJJJJJJHHIJG
@7378678/1
gcagattccaatattttccatattttccaaaggaacgatattccaatagt
+7378678/1
@@@FDFFFHHHHGJJJJIIIIJIJJJHIIJJJJGIIJJJJJJJJJJJIJC
@5328249/1
ctccgggcgttccgttggtctgattggctt
+5328249/1
8??BDDDAHFFBFHDGHG1BAGBGHEEIII
@5328250/1
ctccgggcgttccgttggtctgattggcttgttcgggag
+5328250/1
CCCFFFFFHHHHHJJJJJHGIJIJGJJJJJ<?F>@FH4@
@6869423/1
gaaacgctcgtggggagcgatgacgaataaagtatgtgttcaccaag
+6869423/1
@@@DDDDDDFFFDHB?FGGEG<DCFCHEFDGCGHEIHGGHCHGEGIE
@5831339/1
ctggtccacttgtacctatgaggttaagaaaccctgaacctggaaaagca
+5831339/1
CCCFFFFFHHHHHJJJJJJJJJJJJJJJJJJJJJJJJJJJJJJJJJJJJI
@1804452/1
attgcgatattttttcggaaaaaaatgagtttaggatatcttacgttctg
+1804452/1
CCCFFFFFHHHHHJJJJJJJIJJJJJGJJGIHIJJJJJIJJJIIJIJJJH
@1804453/1
attgcgatattttttcggaaaaaagtgagtttaggatatcttacgttctg
+1804453/1
CCCFFFFFHHHHHJJJJJIIIJJIIDHGIJIJJJJI@GIHJJJIJJIGIG
@1805818/1
attgcttgtggtcacttttcgcgcaaaggtaaaatcgttctagacatact
+1805818/1
CCCFFFFFHHHHHIJJJJJJJJJJJIJJJHIJIJJIJJJJJJJJJJJJJJ
@3322431/1
catgattgaaaatttgcaaggtttggaggagttgtactaatttgtgtaat
+3322431/1
@C?DFFFFHGHHHJJJI4FIHFHIIJFHJEGFHIFHIIJIJJJJGGFGIG
@4800524/1
cgtatgagtgaactgcaagctggtccacttgtacctatgaggttaagaaa
+4800524/1
@CCFFFFFDFHHHIJJIJIJGIIGHIJJJJIHIJJJJJJIJJIJJJJIJH
@4800525/1
cgtatgagtgaactgcaagctggtccacttgtacctatgaggttaagaaa
+4800525/1
BC@FFFFFAFHHHJJIJJJJJJJDHIJJJIJHIJIJJJJIJJFHIJIIJI
@3322907/1
catgattttgaggtactcgagggcatgatgagcagccgagcccttggctt
+3322907/1
@CCFDFFFGGFHFGGGGIGIGIGJ?HIIIHGHIJIIIJJGGIJIJJJIJA
@3323152/1
catgcacatctcttggagccagccaatgggattgcccatcactttgtcat
+3323152/1
CCCFFFFFHHHHHJJJJJJIJJJIJJJJJGIJIIIJJIIIGGIJJIEHG4
@3323297/1
catgcagaaccgattaagaaaggggcagacaacttcatgtacaaatacct
+3323297/1
CCCFFFFFHHHHFGHIJJIJJJJJJJJJJJIJJJJJJJJJIJJGJJJJJI
@7882750/1
ggatcatgaagctcgcttttcaaattctcgtgacttttctcccctgttct
+7882750/1
CCCFFFFFHHHHHJJJJJJJJJJJJJJJJJIJJJJJJJJJJJJJIJIIJI
@7882751/1
ggatcatgaagctcgcttttcaaattctcgtgacttttctcccctgttct
+7882751/1
CCCFFFFFHHHHHJJJJJJJJJJJJJJJJJJIJJJJJJIJJJJJJIIJJI
@2805040/1
cacagtcatagatccaatcctataattatccatttcctgtaattctggtt
+2805040/1
CCCFFFF?FHHHHJJJJJJJJJJJJJJJJIJJJJJJJJJFHIIJJJJJDG
@2806965/1
cacagttccacaaaacgctgaaaaattccgtcggcaagaagttggccgat
+2806965/1
CCCFFFFFHHHHHJIJJJJJIIJJGGIIIGFHIJJJJJJJIFHHIJJJJJ
@3824724/1
ccgcgtgttccttaacaacgatctggtggccaccggaaccggaagatcga
+3824724/1
@CCFFFFFHHHHHJJJJJJIJJJJJJEGIJJJJJIJJJJJJJIIJJJHHH
@6349994/1
cttggcgttgaagctgagagtctgcgaatcggccaacttcttgccgacgg
+6349994/1
CCCFFFFFHHHHHJJJJJJJFHIGI:CHIJJJJJJJJJJJJJIJJJJJHF
@239780/1
aaaagccacaaccttctcaattaataaaagacaaagaggaaacttcacca
+239780/1
CCCFFFFFHHHHHJJJIJJJJJJJJJJJJJJJJJJJJJJJJJIJJJJJJJ
@7886234/1
ggatcttgctactaatattcgattcgataggtgctttgtctggttaactt
+7886234/1
CCCFFFFFHHHHHJJJJJJJJIIJJIIJIJIEEHIIJJIJJJJJJIIIII
@2816562/1
cacatctcggatcttgctactaatattcgattcgataggtgctttgtctg
+2816562/1
@@1ADDFFHHFFHIIIIIIIIIHGIIIIIIIIIIIIGGI<FGIIIGGEHI
@7388349/1
gcaggatcaactcaacagctcaatccatctgagattcagcctcaacctat
+7388349/1
CCCFFFFFHHHHHIJJJJJJJJJIJJJJJJIIIEHIJJJJJJJJJJJJJJ
@7388350/1
gcaggatcaactcaacagctcaatccatctgagattcagcctcaacctat
+7388350/1
CCCFFFFFHHHHHJJJIJJJJJJJJJJJJJJJJJJJIJJJJJIJJJJJJJ
@242391/1
aaaagctcgacatggagtcccaaaacatgaccatgatgcactcggccgga
+242391/1
BCCFFFFFGHHGHJIJJJIJJJJJJJJJJJJJJJJJJJJJJIJIGIJIJI
@242392/1
aaaagctcgacatggagtccgaaaacatgaccatgatgcactcggccgga
+242392/1
@CCFFFFFHHHHHJJIJHHJ@GIJJJJJJJJJIJJJJJJJJJJJIJJIJB
@7887681/1
ggatgagataagtcttccctagtttgaggatatattatataataatggac
+7887681/1
B@@DDDFFHHHGHHHIIIJHHIJJIGJIIIEHCIGIIGHCEIDHIIG@FG
@6877569/1
gaaactttgtgggactgctggttgcccaacttggtaatcttagtgtcttt
+6877569/1
CCCFFFFFHHHHHJJJJJJJJGJJJJJJJJJJJJGIJJJJJJIIIIJJII
@6879055/1
gaaagaagcaagaggaaggatcgcaagcttcttccagttcaccatc
+6879055/1
CCCFFFFFHHHHHJJJJJJJJJJJJJJIJJIJJJJJJGHHIJJIII
@6353190/1
cttggctgccgaatgtttggcgtctttcttcgatcttccggttccggtgg
+6353190/1
@@@DDDDDFFF<FH;FEGGIBBCFBGHGIIBFHIEGHIEAHFEGGBH;AH
@6355815/1
cttggcttccttcggagttttgcctgttccgtagcagacggccactggca
+6355815/1
C@CFFFFFFFHHHIGEFCFHHHIJEGCFGHIJGIEG<DGDHGHGHFFG@G
@6355816/1
cttggcttccttcggagttttgcctgttccgtagcagacggccactggca
+6355816/1
CCCFFFFFHHHHHJJGIGIIJIIJJIIJJJJHIJJJIJJJJJJGIIIJIJ
@6355817/1
cttggcttccttcggagttttgcctgttccgtagcagacggccactggca
+6355817/1
CCCFFFFFHHHHHJJIJHIIJIIJJIHJIIIHIJJJJJJJJIJGIIIIJJ
@3829369/1
ccgctccgggcgttccgttggtctgattggcttgttcgggag
+3829369/1
CCCFFFFFHHGHHJJJIIJJIGGGJHJJJJJJI<=C@@GI8A
@7390933/1
gcaggtgcaatatttttagattctggaatgtcattagatgctgtgtggaa
+7390933/1
CC@FFDFFHHHGHIJJJJJIJJJIJIEJJGHIJJIJJIJJJJJHIIHJJH
@3333282/1
catgtacaaatacctcaccttacaaaataaaatacggcaaagagaagaaa
+3333282/1
CCCFFFFFHHHHHJJJJJJJJJJJJJJJJJJJJJJJJJJJJJJJIIJIJI
@1812603/1
attggatctatgactgtgtatcgatagctgttcactttttggtcatgatt
+1812603/1
@C@FFFFFHGDAFIDGHGIIIII?CFBEHCFHIJIJJJFGGB;FHIG>GF
@4326980/1
cgataaaaaaatatcgcaatattagaaattttcaaatattcttcgctttt
+4326980/1
CCCFFFFFHHHHHJJJJJJJJIJIIJJIJJJJJJJJJJJJIIJIJJJJJJ
@2820308/1
cacattcataagtgaattctctacagtgtggcggaccaacatctgatagt
+2820308/1
CCCFFFFFHHHHFGIJJJJJJJJJJJHGIJJJJJIGIGIIJGIEGIGHEH
@5843683/1
ctggttgctcaaagcagattagtaaacatgatgctgcatacaatgcatta
+5843683/1
CCCFDFFFHHHGHJJJJJJJJJFHJIJJJJJJJIJJJJJJJJJJJJJJJJ
@4811276/1
cgtcactcgcaaatgtagaaggcagattgttaccctccacgggtaaatcc
+4811276/1
CCBFFFFFHHHHGJJIJJIJJJIIIIJJJJJJJJJJJJJJJIJDHHGIJJ
@3335526/1
catgtcccgcagatggccaccaccat
+3335526/1
?;??::B3?DD<DBEEEE9CDCC8CC
@3335527/1
catgtcccgcagatggccaccaccattctatgaaatggaacacgaagagg
+3335527/1
CCCFFFFFHHHHHJJJJJIJJIJJJJJJJJJJJJJJJJJJJIJJJJJIJJ
@1281110/1
aggaattggaggaggagggtacgaaggaactggaggataactgtagacgt
+1281110/1
BCCFFFFFHHHHFHIFHIJCGHJJIJJIJJJJJGIJHIJJJJJJJJIJJJ
@251824/1
aaaagtaatataaccttagatttcg
+251824/1
CCCFFDFFHHHHHJJJJJJJJJJJJ
@251825/1
aaaagtaatataaccttagatttcgaggcaaattgattgatttgcccagc
+251825/1
=@@DD:ABF?B?BCD:AC?CE<HBHI;FAGE@EGGHDFD<<DD<?D9BDE
@251826/1
aaaagtaatataaccttagatttcgaggcaaattgattgatttgcccagc
+251826/1
CCCFFDFFHHHHHJJJJJJJJJJJJJJJJJJJJJJJJJJJIJJJJJJJJI
@3337356/1
catgtgttgaaattccgcgaaattggcactggcaagtcaaagaagctagc
+3337356/1
@CCFFFDEHFHGHGIJJJJJJIJJJIGIJIJJJJJJFHIJJJIJIIJJJF
@5847081/1
ctggtttctctatagttttgtcatacgtttttgaggcagcaaatttctca
+5847081/1
CCCFDEFFHHHHHJJIIJJJGIJJJIJHIJJJJHJIJJJIJJIJJJIJJJ
@5847082/1
ctggtttctctatagttttgtcatacgtttttgaggcagcaaatttctca
+5847082/1
CCCFDFFFHHHHHJJJIJJJIJJJJJJFHJJJJJJJJJJJJJJJJJIJJJ
@6892356/1
gaaagctatacagtagtcaaatttgtatccattatcactttttgttgccg
+6892356/1
CCCFFFFFHHHGHHIJIIJIIJJJJFHIJJJJJJJJJJIJJJJIIJIJJJ
@6892357/1
gaaagctatacagtagtcaaatttgtatccattatcactttttgttgccg
+6892357/1
CCCFFFFFHHHHHEGHHIJJJJJJJJGJJJJJJJJJJJJJJJJIIJJIII
@6892358/1
gaaagctatacagtagtcaaatttgtatccattatcactttttgttgccg
+6892358/1
CCCFFFFFHHHHHHJJIIJJJJJJJHIIJJJJJJJJJJJJJJJJIJIIJJ
@256167/1
aaaagttaaacgatattctacaggatttattattagagtgtcctcgtgag
+256167/1
CCCFFFFFHHHHHJIJJJIHIIGGBHIIJJJGGJIIJJDGCHGIGIHIJH
@3339099/1
catgttttgaaattccgcgaaattggcactggcaagtcaaagaagctagc
+3339099/1
CCCFFFFFHHHHHJJJJJJJJJJJJGJJJJJJJJJJJJJJJJJIJJJJJI
@6361560/1
cttggggtcaacaacagcccgttccgccacagcaacaacctcgagcg
+6361560/1
CCCFFFFDHHHHHJJJJJJJJJJJJJJJJJJJJJJJJJJJJJJJJJI
@6895061/1
gaaaggcagttcaccatcgcttgtcatgtgttgaaattccgcgaaattgg
+6895061/1
CCCFFFFFHHHHGJJJJJJJJJJIJJJJIJJIJJJJJJJJJJJJJJJJJI
@1819902/1
attggtttatcctctactgtacaactgtttacctgtgtatgataaataaa
+1819902/1
BCCFFDDFHHHHHJJJJJJJIJJJJJJHGJJJJJJGHHIJJIJJJJJIJH
@1819903/1
attggtttatcctctactgtacaactgtttacctgtgtatgataaataaa
+1819903/1
CCCFFDFFHHHHHJJIJIHHIIJJJJJJIJJJJIJIIHIIJIJJJJJJJI
@7897243/1
ggattgaataacattaaatatttctggagcctcaaaacgctagtaaaggt
+7897243/1
CCCFFFFFHHHHHJJJJJJJJJIJJJJJJJJJJJJJJJJJJJJHGJJJJ>
@3837338/1
ccggaaaatgctcgaaaactcaattggcgcacattcagcaggttttttaa
+3837338/1
@CCFFFDFHHHHGIGIIJIJJJJJJGIJJJIIFIIGEGIGIJDGHIIEGG
@7898559/1
ggattgttcgctagcgatctcctgcaagaactgaacaaagtt
+7898559/1
???DDDDDDADDBAE>A:88A<E1CEC<?DDED@DDDDDCBD
@1293587/1
aggcagttcaccatcgcttgtcatgtgttgaaattccgcgaaattggcac
+1293587/1
CCCFFFFFHHHHHJJJJJJJIJJJIHHIIJJJJJJJJJJJJJJJJJJIIG
@6899375/1
gaaagtcgaacgttcttctgggcttttcctgcttttttagcagctttacc
+6899375/1
BCCFFDFFHHHHHJIJJJJJJJJJJJJIJJJJJJJJJJIJJIJJJJJJIJ
@6899376/1
gaaagtcgaacgttcttctgggcttttcctgcttttttagcagctttacc
+6899376/1
BCCFFEFFGHHHHJJJJJJJJIIJJJJIJJJJJJJJJJJJJJJJJJJJJJ
@7899577/1
ggatttctgaacttgtttccgtgagttgctgaacaaatttgaaaaaacca
+7899577/1
@@CFFFFF>FHHHJJIIJIIJHJIJFHIJJJIJJIJJEIIJJJJIJIJII
@7901196/1
ggattttccatgttttcgcatcatcctctagaaaaactaccaaattgcaa
+7901196/1
CCCFFFFFHHHHHIJJJJJJJJIJJJJJJJJJJJJJJJJJJJJJJJJJII
@6367022/1
cttggtaatcttagtgtctttcagtcccgaataccgattctcagccgagc
+6367022/1
CCCFFDDFHHHHHJHIHIIJJJJJJJJJJJJJJJJJIJJJJJJJJJJJJJ
@7404709/1
gcatcactcccaaatacgaactggtccaaatcgagggcgccatccacgag
+7404709/1
CCCFFFFFHHHHHJJJJJJJJJJIHIJJJJJJGIJJJJIJJJJJJJJJIG
@1296818/1
aggcttttaaaatttaacgtttagcagtcttctttttagaataacattga
+1296818/1
CCCFFFFFHHHHHJJJJJJJJJJJJJJIJJJJJJJJJJJJJJJJJJJJJJ
@2317550/1
caaagtatagaggttgtacccaaacttttcggggtgcaatcttcttttcc
+2317550/1
CCCFFDFFHHHHHHGIHIJJJJJIHEHJJJJJJJDGIIIJJJJJJJJJJI
@1825914/1
attgtgaaaagggagcatttatttgatgcaaagtatagaggttgtaccca
+1825914/1
@@@FDEFFHBHHHIIIJJJJJJJJIFGIGHJIJCFGIJJII?FDHGIJJI
@4338324/1
cgatagaatgaagtgaaagtcgaacgttcttctgggcttttcctgctttt
+4338324/1
CCCFFFFFHHHHHHIJJJJIJJJJJJHJJJJJJJJJJJJJJJJJJJJJJJ
@5357190/1
ctcgaaaactcaattggcgcacattcagcaggttttttaacagtttgaaa
+5357190/1
BCCFFFFF;DHHHJJJJIJJJJJJJJJJJJJJFIJJJJJJJJJGHJJJJJ
@5357191/1
ctcgaaaactcaattggcgcacattcagcaggttttttaacagtttgaaa
+5357191/1
CCCFFFFFHHFHHJJJJJJJJJJJJJJJJJJJBGHIJJJJIJJGHJIJJI
@5357192/1
ctcgaaaactcaattggcgcacattcagcaggttttttaacagtttgaaa
+5357192/1
CCCFFFFFHHHHHJJJJJJJJJJJJJJJJJJJFHJJJJJJJJJHIJJIJJ
@1299543/1
agggcatgatgagcagccgagcccttggcttccttcggagtttttgcctg
+1299543/1
CCCFFFFFHHHHHJJJJIJGIJJJJJJJJJJJJJJJJIHIDHHJIGIJIH
@5858596/1
ctgtactcgattatttaataacaag
+5858596/1
CCCFFFFFHHHHHJJJJJJJJJJJJ
@2832983/1
caccaatcaggtggtgacatcgttcgatgacaaagtgatgggcaatccca
+2832983/1
CC@FFFFFHHHHHJGHJJJJJJJJIIIIJJJJJJJBGGIJIIJIJJJJJI
@2832984/1
caccaatcaggtggtgacatcgttcgatgacaaagtgatgggcaatccca
+2832984/1
CCCFFFFFHHHFHIIHIJJJJJJJJJJJJJJJJIJDGHIIIGIHJJJJIJ
@2832985/1
caccaatcaggtggtgacatcgttcgatgacaaagtgatgggcaatccca
+2832985/1
CCCFFFFFHHHHHJHIJJJJJJIJIJJJJIJJJJJFHJJIJJJJJIHIJI
@2833600/1
caccaatctgcataccgcttccgcgtgcttctctaagtaattgtgaagct
+2833600/1
CCCFFFFFHHHHHJIJJJJJJJJIIHGIIIJIJJIJJGGJJJJIIJJJIJ
@2834473/1
caccaatgcttggtgcagctatccactttgccagtggccgtctgctacgg
+2834473/1
CCCFFFFFGGHF?HIIJIIJGJJHHCHGIGIIJIHGIJIII>HIEHIJJD
@6369663/1
cttggtcggaaaagtaacgcccgaacaagccaatcagaccaacggaacgc
+6369663/1
CCCFFEFFHHHHHJFHIJJJJJJJIIJJJIJJIJJJJJJJJJJJJJHHFF
@2320409/1
caaagtgatgggcaatcccattggctggctccaagagatgtgcatgtccc
+2320409/1
BCCFFDEFGHHHHIJIJJJJJIJIJJJJHIIJIJGGIEHIFGHGFGGGGI
@776266/1
aagctatctactcgttatataatcatcattcaaacattgaagcc
+776266/1
CCCFFFFFHHHHHJJJJJJJJJJJJJJJJJJJJJJJJJJJJJJJ
@7408750/1
gcatggaggccatttcttgagagtagagcaatttggcttcttcccccaag
+7408750/1
CCCFFFFFHHHHHJJJJJJJJJJFHHIJJJJJJJJJJJJJJJJJJJJJJJ
@5359637/1
ctcgaaatcaataactcgacaaaaattgttcccttttgagctattgcgat
+5359637/1
:==4=BDDFHHG<CGBEE=FGIGC?EEB?FDD@HIIIIC=?9?DEB8@F=
@5359638/1
ctcgaaatcaataactcgacaaaaattgttcccttttgagctattgcgat
+5359638/1
?@@FDDDDFHHFH>BEHGGGGGEGIGEF?EDHGIGDH@6DGHDEHBDGEG
@5359639/1
ctcgaaatcaataactcgacaaaaattgttcccttttgagctattgcgat
+5359639/1
@:??DEFFHHHHHJJJJIGHIJGGGHIIHIGJIJIIIJIJJIGIJJIJJJ
@5359640/1
ctcgaaatcaataactcgacaaaaattgttcccttttgagctattgcgat
+5359640/1
CCCFFFFFHGGHHJJJJJIJJJJJJJJJJIJJJJJJIJIJJJJJJJJJJJ
@5359641/1
ctcgaaatcaataactcgacaaaaattgttcccttttgagctattgcgat
+5359641/1
CCCFFFFFHHHHHJJJJJJJJJJJJJJJJJIJJJJJJJIJJJJJJJJIJI
@5359642/1
ctcgaaatcaataactcgataaaaattgttcccttttgagcta
+5359642/1
@@@DDDDDHFHFFIIGEDCFACE@9C92<?F?EFGEH<1DG?F
@5359643/1
ctcgaaatcaataactcgataaaaattgttcccttttgagctattgcgat
+5359643/1
CCCFFFFFFFHBHIGIGEHIIJJGGIIIIJJJJJJJJIJIJJJJJJIJJI
@5359736/1
ctcgaaatctaaggttatattacttttatgaatcgtgataacatgcataa
+5359736/1
CCCFFFFFHHHGHJFGIJJJJJJJJJJJJJJJJJJIIIJJJJJJJJJJJJ
@7903715/1
ggcaaaacgccgaaggaagccaagggctcggctgctcatcatgccctcga
+7903715/1
CCCFFFFFDFHHHJJJIJJIJJJJJIJIJJJJJJIGIJJIIJIHHHFHF6
@1303174/1
aggtaacctacgtggacatcgaagaaaaaacattgaccaatcgccaccaa
+1303174/1
<@@DDFDDDDHHDGBFGGEHGBBFHIIHHEHIGG>DDGGHGGCFHGEGEG
@1303425/1
aggtaatacactattattaggcactagttattaattataatcatcaatat
+1303425/1
@@CDDFFFGGHHHJJJJJIJGIJJJFJFJHIJHIIIJJJJJIJJJJJIJJ
@4342853/1
cgatattttttcggaaaaaaagtgagtttaggatatcttacgttctggca
+4342853/1
@@@=D>DDFHADDHDFD;?EAG9???00?BA?D@GGIIIEE;==@FEE@D
@7411030/1
gcattattgatttcgaggaaataatacgaacttcaattacacaaattagt
+7411030/1
CCCFFFFFHGFHFIJHIGIJJIIIIJJIIIJJJJIJIIJJJJJJJJJJJB
@1830662/1
atttaaaaatgcgtgtgtgcaggtatatttatcacatcattcgtcgtgta
+1830662/1
CC@FFFFFHHHHHHGHIHIJJJJGHIJJJJJJJJJJJJJJJJJHJJHJJE
@268157/1
aaaatacccgtagaaacgaatcatctcagcctcgcgctaggtaaattaaa
+268157/1
@@@FFFDDFD@FHIIIIBGIIII>?GHIIIIDHGHDI<AEHHGEEIIGIG
@268158/1
aaaatacccgtagaaacgaatcatctcagcctcgcgctaggtaaattaaa
+268158/1
CCCFFFFFHHHHHIIIIJJJJGIJIIJJJJJJJJIJJJIJJGGIJJJGGI
@3352544/1
cattgacattctataaagacgttagagaggttcactaaaaaatattagga
+3352544/1
CCCFFFFFHHHHHJJJJJJJJJJJJJJJJJFHIJJJJJJJJJJJJJJJJI
@7907402/1
ggcaaatcaatcaatttgcctcgaaatctaaggttatattacttttatga
+7907402/1
CCCFFFFFHHHHHJJJJJJJJJJJJJJJJJJJJGHIJJJJJJJJJJJJIG
@2326001/1
caaagtttcacagttccacaaaacgctgaaaaattccgtcggcaagaagt
+2326001/1
CCCFFDFFHHHHGHHIJJJJJJJJJJJJIJJJJJJIIJJJJIJJJJJJJJ
@2326002/1
caaagtttcacagttccacaaaacgctgaaaaattccgtcggcaagaagt
+2326002/1
CCCFFDFFHHHHHIJJJJJJJJJIJJJJJJJJJJJJJJIJJJJJJJJJJJ
@270443/1
aaaatacgtaagttgctcaatgtcgtcgtttgacatatcgttgtcatccc
+270443/1
CCCFFFFFHHHHHJJJJJJJJJJJIIIJIJJIJJJJJJJJJJJJJJJJJI
@7908805/1
ggcaaatctttatctttatcatttgtttgtatttcttcaactggtgtaac
+7908805/1
CCCFFFFFHHHHHJJIJJJJIJJJJJJJJHIIJJJJJJJJJJJJHIHIJI
@7908806/1
ggcaaatctttatctttatcatttgtttgtatttcttcaactggtgtaac
+7908806/1
CCCFFFFFHHHHHJJJJJJJJJJIJJIJJGIJJJJJJJJJJJIJDGFHIG
@4831415/1
cgtctttatagaatgtcaatgttattctaaaaagaagactgctaaacgtt
+4831415/1
CCCFFFFFHHHHHJJIIJJJJJJJJIJJIJJJJJJJIJJJJJJJJJGHHG
@1308578/1
aggttcagggtttcttaacctcataggtacaagtggaccagcttgcagtt
+1308578/1
=?<4==ABDD2ACEEEDEEFICFICEE9A<AFECEED?DBC;DDDDDDD@
@6916816/1
gaaatatttcttggacaagtacaagatgaaattaagatacccccatttgc
+6916816/1
CCCFFFFFHHHHHJJJJJJGIJJJJIJJJJGIJJJJJJJJJJJJJJJJJJ
@5367020/1
ctcgaataaatgccagagatgataagcagattccaatattttccatattt
+5367020/1
CCCFFFFFHHGHHJJJHIIJIJJJJJIJJJJJJJJJJJJJJJJJIJJJJJ
@1836393/1
atttaaccgaaatatagaatacaccccttaatcagctacaacagtcaaca
+1836393/1
@@@DDFFFFDDFF@FHGEHIIIIIIJIDG@CFG@??<?GHGDDF?FBFE@
@1836394/1
atttaaccgaaatatagaatacaccccttaatcagctacaacagtcaaca
+1836394/1
CCCFFFFFHHHHHJJJGJJIIJIJJJJIJJIJJJIJIJJJJGGGHIJJJD
@1837209/1
atttaactgaaatacagaatacaccccttaatcagctacaacagtcaaca
+1837209/1
CCCFFFFFHHHHHJJJJJJJJJJJJJJJJJJJJJJJJJJJJJJJFHIJJH
@1837695/1
atttaacttggcattaaccttaagtaaaaggtttagcgccgtttgagaat
+1837695/1
CCCFFFFFHHHGHJJJJJJJJJIJIIIJIJGHIIJ4CFHHIIJJJGIIIH
@3363540/1
catttcccacctttttcactcaaccatagctttctcagcgtgtttaattt
+3363540/1
CCCFFFFFHHHHHJJJJJJIJJJJJJJJJJJJJJJJJJJJGIJIJJJJJJ
@7418828/1
gccaaacacacatagtacctctccacaaaaagggaaataaa
+7418828/1
CCCDFFFFHHHHHJGEFDGDBHGIGIIGGII:BE:DH@?DF
@7418829/1
gccaaacacacatagtacctctccacaaaaagggaaataaacaaggatgt
+7418829/1
CCCFFFFFHHHHHJJHHJJJJJJJJJJJJJJJJJJIJJJJJJJJJJIJJF
@5872427/1
ctgtgaaactttgtgggactgctggttgcccaacttggtaatcttagtgt
+5872427/1
BCCFFFFFHHHHHIIJIIJJJJJGGFHHGIJIJJJJJIIIGIJJJJJIII
@5872428/1
ctgtgaaactttgtgggactgctggttgcccaacttggtaatcttagtgt
+5872428/1
CCCDDFDFHGHGHIGIIBGHIIIIIJIIIJJIJEGGGH?BBFDHIIJBFH
@4351728/1
cgatgacaaagtgatgggcaatcccattggctggctccaagagatgtgca
+4351728/1
CCCBDDFFHHHDHIIHC?FHGIIIJJFGHIGFIIJGII<FG@D><?<@FH
@2332967/1
caaatacctcaccttacaaaataaaatacggcaaagagaagaaaggccga
+2332967/1
CCCFFFFFHHHHHJJIIIJIDEHGEEIEHHIJIJJGJGJJIJEFFGIJIG
@2332968/1
caaatacctcaccttacaaaataaaatacggcaaagagaagaaaggccga
+2332968/1
CCCFFFFFHHHHHJJJJJGIJIGGIHIGHJJJJJDHGIIICHJJIIJIJI
@2332969/1
caaatacctcaccttacaaaataaaatacggcaaagagaagaaaggccga
+2332969/1
CCCFFFFFHHHHHJJJJJJJJJJJJJJJJJJJJJJJJJJJJJJJJJJJJG
@2332970/1
caaatacctcaccttacaaaataaaatacggcaaagagaagaaaggccga
+2332970/1
CCCFFFFFHHHHHJJJJJJJJJJJJJJJJJJJJJJJJJJJJJJJJJJJJI
@1312122/1
agtaactgaaaccgagactgaatttattcgaatttctgagaaatccaggg
+1312122/1
BBBDDFFFCDHHHIHJJJJJJJJJIIIIJJJJJJJJJJGJIJJIJJJJJI
@2333377/1
caaatacgaactggtccaaatcgagggcgccatccacgagccaatcttcc
+2333377/1
CCCFFFFFHHHHHJHIJJJJJJJIJIJJJJJJJJJJJJJJJJJJJHHHHH
@1839210/1
atttaagaggcttttaaaatttaacgtttagcagtcttccttttagaata
+1839210/1
CCCFFFFFHHHHHJJJJJJJJJJJJJIIJJJJJJGIJJJJJJJIJJIIJI
@1839211/1
atttaagaggcttttaaaatttaacgtttagcagtcttctttttagaata
+1839211/1
@??BBDD>FFADHHGIIGIIIBHGII?EGEBEGHFGEGGIHIIGGGGHII
@1839212/1
atttaagaggcttttaaaatttaacgtttagcagtcttctttttagaata
+1839212/1
CCCFFFFFHHHHHJJJJJJJJJJJJJIJJJJJJJJJJJJJJJJJIJJJJJ
@3367222/1
cattttaaatgaaaaacgtatgttgtttacttcatttgaatctatggaag
+3367222/1
CCCFFFFFHHHHHJJJJJHIJJJJJIJJJJJJJJJJJJJJJJJJJJJJJJ
@275955/1
aaaatatacagactaaagaaacgct
+275955/1
CCCFFFFFHHGHHJJJJJJJJJJJI
@2333670/1
caaatacggaattggaagaatatttacctcctgaattagttgtgaaacaa
+2333670/1
C@@DFFFFHHHHHJJJJJJJJJJJJJJJJJJJJJIJJJJHHIIJJJJJJJ
@7914169/1
ggcaatcccattggctggctccaagagatgtgcatgtcccgcagatggcc
+7914169/1
@@@DDFFFGHHHGGIIGII@FHGG9A?FEFFHGFGFGGGI>@DHGG<CCH
@2334094/1
caaatactagtgcccgaactatgtgccattcatccatttccaggttctct
+2334094/1
CCCFFFFFHHHHHJJJIJJJJJJIIJJJJJJJJJJJJJJJJJJJFIJJJJ
@4840652/1
cgtgataacatgcataaaatataataaaaatttatagttttttgcatttt
+4840652/1
BC@DDFFEHFHGHIIGIJIJIIJJJIGGIIIIIIIIIEFIIIJIIGHIJJ
@6387290/1
cttgtatcacttattgcgtctttgctttggtcactttacgcgcgaaaacc
+6387290/1
B:1BDDDFHHHHHJJJJJFHJJJJJIJJJIHIJJJJJJJJJJJJIIJJHH
@6387291/1
cttgtatcacttattgcgtctttgctttggtcactttacgcgcgaaaacc
+6387291/1
CCCFFFFFHHHHHJJIJJIIJJJJJJJJJIHIJJJIJJJJJJJJBIIJHH
@5371890/1
ctcgacaaaaattgttcccttttgagctattgcgatattttttcggaaaa
+5371890/1
CCCFFFFFHHHHHJJJJJJJJJJJJJJJJJJJJJJJJJJJJJJJJJGHJJ
@5371891/1
ctcgacaaaaatttaaacacattgcattattgatttcgaggaaataatac
+5371891/1
@@CFFDFFHHHHHJJJIIJJIIJJIGIGJJJJIJJIIIJJIJJGIIGIJI
@2847826/1
caccattctatgaaatggaacacgaagagggactaccacacgaaaggcag
+2847826/1
@?@DDDAAD?DD<?A<<CB<:<???1A:?;@D@CGD?DDFFFFDEABB>F
@2847827/1
caccattctatgaaatggaacacgaagagggactaccacacgaaaggcag
+2847827/1
CCCFFFFFHHHHHJJJJJJJJJIIJJIJJJJJJJJIIIJJJJIJIJJJJJ
@2847828/1
caccattctatgaaatggaacacgaagagggactaccacacgaaaggcag
+2847828/1
CCCFFFFFHHHHHJJJJJJJJJJJJJJJJJJJJJJJJJJJJJIJJJJJJJ
@2847829/1
caccattctatgaaatggaacacgaggagggactaccacacgaaaggcag
+2847829/1
CCCFFFFFHHHHHJJJJJJJJIJJJ2<HGIJIJJJJJJJJJIJJJJJFIJ
@7426580/1
gccaaattactatttgccttgctctgttctctgtcaaatgtacatgatga
+7426580/1
@CCFFFF;DHHHHJJJJJJIJJHJHJJIHIIJJHHIIJIJGHIIIJJJJI
@4843543/1
cgtgccccttgcggttaccccttctgttgggatgggggccgcccccttcc
+4843543/1
@@@DFFFFHHHGGJGIIGGIIHHIJIGHGII9DFHIIIIIIGFFDDDDCD
@4843544/1
cgtgccccttgcggttaccccttctgttgggatgggggccgcccccttcc
+4843544/1
C@BFFFFFHHGHHIJJJJJJJJJJIJGIIIJGJIDIJIGIJ<BEDDDDDD
@790984/1
aaggattgccacatcttgtgagccgccattctcttggctagcttctttga
+790984/1
CCCFFFFFHHHHHJJJJJIJJJJJJJJJJJJJJJJJJJJJJJIIJJJJIC
@7918518/1
ggcacggaccacttcacggaaatctaccgacagagaggttatccttgggg
+7918518/1
CCCFFFFFHHHHHJJJJJJJJJJJJIIJJJJJJJJJJJDHIIJJIGIGJI
@6925691/1
gaaatggcctccatgccgagcaagactcccgtcagcgtcctccaggagtt
+6925691/1
@CCFFFFFHHHHHJJJJJIJIJJJGIJJJJJIJIIJJHIIJJJIIJGICA
@7427527/1
gccaaattgctctactctcaagaaatggcctccatgccgagcaagactcc
+7427527/1
CCCFFFFFHHHHHJJIJJJJJJJJJJIJJJJJJJJJJJJJJJJJIJJJJJ
@2339852/1
caaatatcgtctaaactcatgtttctagtagcagccatgtctgcaactga
+2339852/1
@CCFFFFFHFHHHIIIJJJJJHIJGHIHJEIJJIJIJJIJEIGEGGIIII
@2339853/1
caaatatcgtctaaactcatgtttctagtagcagccatgtctgcaactga
+2339853/1
CC@FFFFFHHHHHJJJJJJJJIJJIJJJHIJIJJJJJJJJJJJJJJIIJI
@7918957/1
ggcactggcaagtcaaagaagctagccaagagaatggcggctcaca
+7918957/1
CCCFFFFFHHHHHIJJJJIJIJJJJIJJJJJJJJJIJIJJGGGGHG
@6928426/1
gaaatgttgactgttgtagctgattaaggggtgtattctatatttcagtt
+6928426/1
CCCFFFFFHHGHHIJJHIIJJJIJJIJJJJJCEDHIIIJJJIIIJJJJGD
@3376482/1
ccaaaacatgaccatgatgcactcggccggaccgattcagcccccaccaa
+3376482/1
CCCFFFFFFHHHHJJJIIIIGGIJIJJJJJGIIJJEIGIGIGIJHHFFFD
@3376483/1
ccaaaacatgaccatgatgcactcggccggaccgattcagcccccaccaa
+3376483/1
CCCFFFFFHHHHGJJJIJJIJJJJFEGIJGIJJFJJJJIHIJGJHEFFFD
@792228/1
aaggcagttcaccatcgcttgtcatgtgttgaaattccgcgaaattggca
+792228/1
@C@DDFFDDHHFFIIIEHGIBECCHHIHH>FGGJHGHIJGIDEHIIIGG@
@4361962/1
cgatggtgaactgcctttcgtgtggtagtccctcttcgtgttccatttca
+4361962/1
CCCFFFDFHHHHHJJJJIJJGHHHIHIIJJJJIJJJIJHIIJJIJJJJJD
@4362907/1
cgatgtccacgtaggttacctcgaaggattgttcgctggcgatctcctgc
+4362907/1
CCCFFFFFHHHHGJIJJIGIIGGIIIGIGIGGIJJIIJJJIIIEGGIJII
@794788/1
aagggaacaatttttgtcgagttattgatttcgaggaataatacgaactt
+794788/1
CCCFFFFFHHHHHJJJIIIIJIIIJJJJJJJJJJJJIIJJIJIJJJJJJI
@795248/1
aagggagcatttatttgatgcaaagtatagaggttgtacccaaacttttc
+795248/1
CCCFFFFFHHHHHJJJJJJJJJJJJHIJJJJJJHHJJJJJJJJJJJJJJJ
@4848680/1
cgtggggagcgatgacgaataaagtatgtgttcaccaagagaagaaagct
+4848680/1
BCBFFFFFHHHHHJJJJJIIJJJJFGIJGIHIIJJIIJJJJJJIJJJIJI
@4848681/1
cgtggggagcgatgacgaataaagtatgtgttcaccaagagaagaaagct
+4848681/1
CC@FFFFFHHHGHJJJIJEDHICG?BDEDFIGGIJEHGGEIICGGHGGAD
@5380993/1
ctcgagtacctcaaaatcatgaccaaaaagtgaacagctatcgatacaca
+5380993/1
CCCFFFDFHHHHHJJJJJJJJJJJJJIJJJEGGIJJJJJJJJJIJJJJJH
@1320766/1
agtcaacatttcccacctttttcactcaaccatagctttctcagcgtgtt
+1320766/1
C@@DFFFFGHHHHJJJGIGIJJIJJJJJJJJIIJIJJJJJJJJJJJJJIH
@6391943/1
cttgtcatgtgttgaaattccgctaaattggcactggcaagtcaaagaag
+6391943/1
BCCFDFFFHHHHHJJJJJJJIJJJJJJJJJJJJJJJJJJIJIJIJJJIJI
@796449/1
aagggctcggctgctcatcatgccctcgagtacctcaaaatcatgaccaa
+796449/1
CCCFFFFFHHHHHJIJJJIIIJJJJEGHGH?GGIIJIIJJIGGIIIIJIH
@7435611/1
gccaatcagaccaacggaacgcccggagcggctgatatcaccaatcaggt
+7435611/1
CCCFFFFFGHHHHJJJJJJJJJJJJJJJJJJIJJGIJJHHGHHFFFFEF6
@796924/1
aaggggtgtattctatatttcggttaaatttaagaggcttttaaaattta
+796924/1
BBCFFF@DFHHHHJJJJJJJJJJA1:CGIJJJJJJJJJJJJJJIJJJJJJ
@4370554/1
cgattcagcccccaccaagggaagggggcggcccccatcccaacagaagg
+4370554/1
CCCFFFFFGHHHHJJJIJJJIJJJJJJJJJFDDDDDDDDDDDDDDDDDDD
@4370617/1
cgattcataaaagtaatataaccttagatttcgaggcaaattgattgatt
+4370617/1
@@C?DEDFHFHHHHGIIJJIIHGIIJGCIJJIIIFGGGIGGIIJIIJHJI
@6941826/1
gaaatttttccaaacccgaaaaaagtttatttatcatacacaggtaaaca
+6941826/1
CCCFFFFFHHHHHJIJIJIJJJJIJGHJJIJJJJJIIJJJJIGIIIJJJJ
@6942338/1
gaacaaacaggggagaaaagtcacgagaatttgaaaagcgagcttcatga
+6942338/1
CCCFFFFFHHHHHJJJJJJJIJIIJHIGIIJJIJJJJJIJJJJJJJJJJG
@6942569/1
gaacaaaccgggaaaagtattatgagaatatgaaatttaaaagaaaattt
+6942569/1
CCCFFFFFHHHHHJJIJEHIJIJIGJIJJJJJJJIJJJJJJJJJJJJJIJ
@4852216/1
cgtgtccacgcaagtacctgctggaacgtttaaatttctgtcatgagaat
+4852216/1
B@?DDDFFHHHHHIDGIJJJJJJIIJJJIJIJIJJIJJJJIJJJJIIJJG
@6943759/1
gaacaaccattctgtacaattggtgacagaaatatggacatcaagaaata
+6943759/1
CCCFFFFFHHHHFGFEHIGIJJIHGEHGGGGGJGIGGGGIGGHIJIJJJC
@3383087/1
ccaaaagcctttaagtacaatatctgctggagattgcaaccacccagaca
+3383087/1
@@<DDDD;DHHFHICGGIIFIGIIGEHIGGDIEIIE@G>FDHGEGH?HGE
@4374280/1
cgattggtcaatgttttttcttcgatgtccacgtaggttacctcgaagga
+4374280/1
CCBFFFFEHHHHHHJJJJJIJJJJJJJJJJJJJHJJJIIJJJIJIJJJJF
@1329721/1
agtgccccgatgatatgatatgtatttattatattgtgaaaagggagcat
+1329721/1
@@@DFFFFHDHHHGIJJEHIIIABHIIIIJIJCIJGFHGIJIJJIIGIIB
@803387/1
aagtaatataaccttagatttcgaggcaaattgattgatttgcccagcac
+803387/1
@CCDFFFFHHHHHJJJJJJJJJJJIIJJJJJJIJJJJIJJJJIJJJJJJJ
@1330479/1
agtggatagctgcaccaagcattggtggcgattggtcaatgttttttctt
+1330479/1
@CBFFFFFHHHGGIJJJJGJJJIJJ?GHIJEHHHICGGJIJGIJJJJGIJ
@6948776/1
gaacaatccttcgaggtaacctacgtggacatcgaagaaaaaacattgac
+6948776/1
@@CFFFFFAFFHHHII:EEIIHIIGFHIJJJJJGIIGIJJJIJJJJJICG
@6948777/1
gaacaatccttcgaggtaacctacgtggacatcgaagaaaaaacattgac
+6948777/1
CCCFFFFFHHHHGGIIGGIJJIJJJFHJJJJJJJIIJJIJEIIJIIJIJI
@6948778/1
gaacaatccttcgaggtaacctacgtggacatcgaagaaaaaacattgac
+6948778/1
CCCFFFFFHHHHHIIJFFHJJJJJJGHJJJJJJJJJJJJJJJJIJJJIJG
@6948779/1
gaacaatccttcgaggtaacctacgtggacatcgaagaaaaaacattgac
+6948779/1
CCCFFFFFHHHHHJJIFHGIJJJJJGIJJJJJJJJJJJJJJJJJJJJJJJ
@6948780/1
gaacaatccttcgaggtaacctacgtggacatcgaagaaaaaacattgac
+6948780/1
CCCFFFFFHHHHHJJJGHIJJJJJJHHJJJJJJJJJJJJJJJJJJJIIIJ
@5390405/1
ctcgatttggaccagttcgtatttgggagtgatgccgcgacggctcagca
+5390405/1
BCCFDFFFHHHHHIIHIIJFHHJJJJJDI?GGIIJJJJJJJJHHFFFFED
@5390406/1
ctcgatttggaccagttcgtatttgggagtgatgccgcgacggctcagca
+5390406/1
CCCFDFFFHHHHHHIFIJJFHHGIJJJFHHHIJJJJJJJJJJGGFFFFEE
@5390407/1
ctcgatttggaccagttcgtatttgggagtgatgccgcgacggctcagca
+5390407/1
CCCFDFFFHHHHHJJIIJJHHIJJJJJGICGIJJJJJJJJJJHHFFFFED
@4377752/1
cgatttgcagactctcagcttcaacgccaaggacttcaactttgttcagt
+4377752/1
CCCFFFFFHHHHHJJJJJJJJJJJJHIJJJJJHJJJIJJJJJJJJJIIIJ
@4856849/1
cgttaacactgcctgtagtttgatattgggactgcaagtgcgaatatctg
+4856849/1
CCCFFFFFHHHHHJJHIJJJJJIJJJJJJJIJJJJJJJIGIJJJJJJJJJ
@7932995/1
ggccactggcaaagtggatagctgcaccaggcattggtggcgattggtca
+7932995/1
@@CFFFFFFHHFDG<AGEHIIGIIFIIIGFB@CFHDGBFE@G@@DHJJIE
@7932996/1
ggccactggcaaagtggatagctgcaccaggcattggtggcgattggtca
+7932996/1
CCCFFFFFHHHHHJGHJJJJJJJJJIJJJJJJJJJJJFHJGHEHHIJCGH
@7441340/1
gccacatcttgtgagccgccattctcttggctagcttctttgacttgcca
+7441340/1
@<<DDDDD?DFCDGBE@GHGFGAHEHBBFGFF??DEG9BEH<4BHHD>F<
@7441341/1
gccacatcttgtgagccgccattctcttggctagcttctttgacttgcca
+7441341/1
CCCFFFFFHHHHHJJJJJJJJJJJJJJJJJJJJJJIJJJJJHHIIIGHIG
@7441621/1
gccacattcataagtgaattctctacagtgtggcggaccaacatctgata
+7441621/1
CCCFFFFFHHHHGJHHJJJJJJJJJJJJJJIIJJJJHGIIJEIEHGHHGG
@7441846/1
gccaccaagaccagatgacttacggaacttagcttcacaattacttagag
+7441846/1
CCCFFFFFHHHHHJJJJJJJJJJJIIJJJJJJIJJJJJJJJJJJJJJJJG
@5391474/1
ctcgcaaatgtagaaggcagattgttaccctccacgggtaaatcctgcaa
+5391474/1
BCCFFFFFHHHHHJIJJIJIJJJJJJJJJJIJJJJJJJGHIJJJJJJJJI
@5890088/1
ctgtttacctgtgtatgataaataaacttttttcgggtttggaaaaaatt
+5890088/1
B@BDFFFFHHHDHCGHIJJJJJJJJGJJJJJJJJJIJ?FHIJHIJEIIJH
@5890089/1
ctgtttacctgtgtatgataaataaacttttttcgggtttggaaaaattt
+5890089/1
B:BDFFFFHHHHHHIIJJJJJJJJJJJJJJJIJJJJJHIJJJJJJJJJJI
@6952363/1
gaacacgaagagggactaccacacgaaaggcagttcaccatcgcttgtca
+6952363/1
CCCFFFFFHHHHHJJJIJJJIJIJIJJIJJJJJHIIJJJIJJIJGIIHII
@4859773/1
cgttaccagcgcttgaggaagtaacggcagcactattgacactaagaaat
+4859773/1
@CBFFFFFHHHHHJJIJJIIIFHHIJJJJJIGHGGIJGHGIJJIGHGGIG
@6403546/1
cttgtggtcacttttcgcgcaaaggtaaaatcgttctagacatactttat
+6403546/1
CCCFFFFFHGHHHJIJJJJJJJJJJFHIJJJJJIIJJJJJJJIJJJIJJI
@6403547/1
cttgtggtcacttttcgcgcaaaggtaaaatcgttctagacatactttat
+6403547/1
CCCFFFFFHHHHHJJJJJJJJJJJJGIJGIJIJJJJJIJJJJJIJJJJJJ
@7935364/1
ggcccagatggcattcatgcagaaccgattaagaaaggggcagacaactt
+7935364/1
CCCFFFFFHHHGHJIJJIJJJJJJIGEIIJJJJJJJIJJJIJJGIIJIJI
@4860068/1
cgttaccttgcattctttacagaatcaacgcgttgctcctggccgatcag
+4860068/1
CCCFFFFFHHHHHJJJJJJJJIJJJJJJJIIJJJJJJJJJIJJIJGIJIG
@4861126/1
cgttagagaggttcactaaaaaatattaggaatccactacaaggttttca
+4861126/1
CCCFFFFFHHHFHIJJJJJJJJJJJJJJJJIJJJJJJJJJJJJJGIJJJJ
@7447302/1
gccagatcgataaaaaaatatcgcaatattagaaattttcaaatattctt
+7447302/1
C@CFFFFFGHHHHJJJJIJIIGHIIJJIJJIIGIJJIJJJJJJIJIIGIG
@7447303/1
gccagatcgataaaaaaatatcgcaatattagaaattttcaaatattctt
+7447303/1
CCCFFFFFHHHHHJJJJJJJJJJJJJJJJJJJJJIJJJJJJJJJJJJJJJ
@7448090/1
gccagattaaattttcttacccctagatatgtgaacagaaaaggagttgc
+7448090/1
CCCFFFFFHHHHHJJJJJJJJJJJJJJJJJJJJJJJJJJJJJJIIJHIJI
@4862206/1
cgttatataatcatcattcaaacattgaagccagatcgataaaaaaatat
+4862206/1
@@@DBDFDBFFHHIEGGIIIIIEGHCCHBBGB?;@>EAC8CFD@GGGGH=
@3874482/1
ccgggcgttccgttggtctgattggcttg
+3874482/1
@@@FD<DDDHFGDFGECFGI@CGGIIBF6
@3875520/1
ccggggctctgtgatttcttagtgtcaatagtgctgccgttacttcctca
+3875520/1
@@@D;@DDBF?<CHIIIIGCF@<C??EFHGGHGGGHAA?@FGDD@FGHDF
@297821/1
aaaatattaggaatccactacaaggttttcaatagggcattctaacatgt
+297821/1
@@CDFFFFHHHHGJIIJI@FGGCHG::FHBHIGIIGHCHIJJJ<BBDEGD
@297822/1
aaaatattaggaatccactacaaggttttcaatagggcattctaacatgt
+297822/1
CCCFFFFFHHHHHJJJJJJJJJJJJHGIJJJJJJJJJJJJJJJJJJJJJJ
@812595/1
aagtgcgaatatctgtagtcgaagtgttgttgttgggtgactccaga
+812595/1
BCCDDFFFHHHHHJJIJIIIJIGICFGIIIIIIJJJJBGGIIJJJJJ
@4385746/1
cgcaaactgacgtttacttttcgaatgtcaaacagaatctagccaaacac
+4385746/1
CCCFFFFFHHHHHJJIJJJJJJJJJJJHJJJJJJJJJJJJJJJJJJJJJI
@7936963/1
ggccgatagaatgaagtgaaagtcgaacgttcttctgggcttttcctgct
+7936963/1
@@@BDFFF?FHFFHEGEHGHGHIIGIIIIHIIIEEGHCGGHIIIGBBCHI
@7936964/1
ggccgatagaatgaagtgaaagtcgaacgttcttctgggcttttcctgct
+7936964/1
CCCFFFFFHGHHHJJJGIJJJJHIJIICFFHIJJJJJJJJJJJJJIJJIJ
@7450028/1
gccagctccttcacaacaacaacctggagctagacaacagcaaactgctc
+7450028/1
?==DDDDDDDBFHGIIGGIEDHIICHEFGEHGIIIEGEBDHFGHCGEGIH
@7450029/1
gccagctccttcacaacaacaacctggagctagacaacagcaaactgctc
+7450029/1
CCCFFFFFHHHHHJJJJJJJJJJJJJJGIJJJJJJJJJJIJJJJJIJIJJ
@1872722/1
atttatagttttttgcatttttattcggcttattgtaatattcctccata
+1872722/1
CCCFFFFFHHHHHJJJJJJJJJJJJJJJJJJJIJJIIIJJJJJJJJJJJJ
@4387017/1
cgcaaaggtaaaatcgttctagacatactttatgctcttgacatttcgtt
+4387017/1
CCCFFFFFHHHHHIIJJJJJJJIJJJJJJJJJJIJJJJJJJJJJJIJJIG
@4387018/1
cgcaaaggtaaaatcgttctagacatactttatgctcttgacatttcgtt
+4387018/1
CCCFFFFFHHHHHJJJIJJJJJJJJJJJJJJJJJJJJJJJJJJJJJJJIH
@4387019/1
cgcaaaggtaaaatcgttctagacatactttatgctcttgacatttcgtt
+4387019/1
CCCFFFFFHHHHHJJJIJJJJJJJJJJJJJJJJJJJJJJJJJJJJJJJJI
@3401109/1
ccaaagccttaggagatgtctttgaatccgtagcaggtgcaatattttta
+3401109/1
CCCFFFFFHHHHHHIIJJJIJJJJJJJJJJIJJJJJJ?GHIJJIJJJJJJ
@6412989/1
cttgtttatttccctttttgtggagaggtactatgtgtgtttggct
+6412989/1
CCCFFFFFHHHHHJJIJJJJHIIHIGGI?HHIJJJHIGHIIJJJJI
@6412990/1
cttgtttatttccctttttgtggagaggtactatgtgtgtttggct
+6412990/1
CCCFFFFFHHHHHJJJJJJIGGIHIGIJ?FGIIJJIIIHHIJJJIJ
@6963284/1
gaacgatgtcaccacctgattggtgatatcagccgctccgggcgttccgt
+6963284/1
C@@FFFFFFFHGFGHHGIBHHIIBFHIIIJIJJIJIJIJIGJIIHIHHHH
@6963285/1
gaacgatgtcaccacctgattggtgatatcagccgctccgggcgttccgt
+6963285/1
CCCFFFFFHHHHHJJJJJHIJJJCGHGIIJJGIIJJIJJJJJIJIIHHHH
@6963286/1
gaacgatgtcaccacctgattggtgatatcagccgctccgggcgttccgt
+6963286/1
CCCFFFFFHHHHHJJJJJIJJJJFGIJJJJJJIJJJJJJJJJIJHIHHHH
@6963660/1
gaacgattttacctttgcgcgaaaagtgaccacaagcaatgtcaaag
+6963660/1
@@@FFDFFHGGHFIJJJIJFGHHJIJGHIJIIJJIIGIJGIIJJJJI
@7453555/1
gccagttccgacattttttctgattccgaaaatgttcttacattccatgt
+7453555/1
CCCFFFFFHHHHHJJJJJJJJJHJJJJJJJJJJJIJJJJJJJJJJJJJJJ
@4391180/1
cgcaaatgtagaaggcagattgttaccctccacgggtaaatcctgcaagg
+4391180/1
@@@DDDDDDDHFHIDGHIIFEH@B<A2CGHIEGEBH?DDDDGFHA>?DFH
@4391181/1
cgcaaatgtagaaggcagattgttaccctccacgggtaaatcctgcaagg
+4391181/1
@CCFDDDFHFFHGIGDGIIJJJIIEIJJIGIJJGGG?DGGIIJJJJIJJG
@4391182/1
cgcaaatgtagaaggcagattgttaccctccacgggtaaatcctgcaagg
+4391182/1
CCCFFFFFFHHHHJJJJJIJJIIJJJIJJJJJIJJJHIIJIJJIIJJJIJ
@4391183/1
cgcaaatgtagaaggcagattgttaccctccacgggtaaatcctgcaagg
+4391183/1
CCCFFFFFHHHHGJIIGHHIIGJJIJJIJJJJJJJJGGIIJJJJJJJIJI
@4391184/1
cgcaaatgtagaaggcagattgttaccctccacgggtaaatcctgcaagg
+4391184/1
CCCFFFFFHHHHHJJJJJJJJJJIJGHJJJJJJIJJHIIIJJJIJJJJII
@4391618/1
cgcaaattatgtcacataaatgtcaaaatgccacataatttgcaaaattt
+4391618/1
CCCFFFFFHHHHHJJJJJJJJJIJIJJJJIJJJJJJJJJJJJJJJJJJJJ
@7940257/1
ggcctccatgccgagcaagactcccgtcagcgtcctccaggagttgctga
+7940257/1
CCCFFFFFHHHHHJJJJIJIIJIJJJGGIIIJIJJIIIHIJ=FGHGGIIC
@7455460/1
gccatacagccgatcggtgtattagataccgatggaactgaagtagtagc
+7455460/1
@@@DDDDDHDDDDAED:C@FHFCF@DFHIFGBG@F@GH@BFIA=C@CCFH
@7457730/1
gccatattgatttaattttgacatgttagaatgccctattgaaaaccttg
+7457730/1
@C@FFFFFHHFHFIJIGGGGGIEHCFICHIJIGDEFGFHI@?CFE?FFHJ
@7457731/1
gccatattgatttaattttgacatgttagaatgccctattgaaaaccttg
+7457731/1
B@CDFFFFGHHHHJJJJIJIIJIIGIGHJJGIHGIJJIJJJJIJJJJIJE
@7457732/1
gccatattgatttaattttgacatgttagaatgccctattgaaaaccttg
+7457732/1
CCCFFFFFHHHHHJJJJJJIJJJJIJJJJJJJJJJJJJJJJJJJJJJJJI
@7457733/1
gccatattgatttaattttgacatgttagaatgccctattgaaaaccttg
+7457733/1
CCCFFFFFHHHHHJJJJJJJJJJJJJJJJJJJJJJJJJJJJJJJJJJHII
@7457734/1
gccatattgatttaattttgacatgttagaatgccctattgaaaaccttg
+7457734/1
CCCFFFFFHHHHHJJJJJJJJJJJJJJJJJJJJJJJJJJJJJJJJJJJJI
@7457735/1
gccatattgatttaattttgacatgttagaatgccctattgaaaaccttg
+7457735/1
CCCFFFFFHHHHHJJJJJJJJJJJJJJJJJJJJJJJJJJJJJJJJJJJJJ
@6966159/1
gaacgttcgactttcacttcattctatcggcctttcttctctttgccgta
+6966159/1
@CCFFFFFHHHHHIIJJJJJJJJJJJJJJJJJJIJJJJJJJIJJIJJJGG
@6966160/1
gaacgttcgactttcacttcattctatcggcctttcttctctttgccgta
+6966160/1
B@@DDDDFHHHHHJJJJJJJJIJJJJJJJJJJIJJJJJJJJJJJIJJJFF
@6966161/1
gaacgttcgactttcacttcattctatcggcctttcttctctttgccgta
+6966161/1
BB@DDDEFHHHHHJJIJJJJJGJJJJJIJJJJJJJJJJIJJGIJIIJJEF
@1345444/1
agtttgcgtttcaatgcatcgataagacgaatggtaaagctgctaaaaaa
+1345444/1
B?BDFFFFHHHHHJJJJIJJJJJJIGIJJJJJIJHIJJJJJJIJJJJJJI
@5909707/1
cttaaataaagtgtactttattgaaaaattagtaaaacataatggttttc
+5909707/1
CCCFFFFFHHHHHIIJJJJJJJIJJJIJJJJJIJJJJJJJJJJJJCHIJI
@7460301/1
gccatctgcgggacatgcacatctcttggagccagccaatgggattgccc
+7460301/1
CCCFFFFFHHHHHIJJJIJJJJJJJJJJJJJIJJJJJIJJJJJJIJJJJJ
@308897/1
aaaatcgttctagacatactttatgctcttgacatttcgttaaagaacca
+308897/1
BCCFFFFDHHHHHJJJJJJJJJJJJJJJJJJJJJJJJJJHJJJJIJJJJJ
@308898/1
aaaatcgttctagacatactttatgctcttgacatttcgttaaagaacca
+308898/1
CCCFFFFFHHHHHJIIJIIIJJIJIJJJJJJJJJJJJJJJJJJJJJIIIG
@6419845/1
cttgttttttccgtagctcttcctccctggatttcttgaggacatcggag
+6419845/1
CCCFFFFFHGHHGHIJJIJIJJJJJJJJIJHIJJJJJJJJJJJJJJJJJI
@6419846/1
cttgttttttccgtagctcttcctccctggatttcttgaggacatcggag
+6419846/1
CCCFFFFFHHHHHJJJJJJJJJJIJJJJJJIJJJJJJJJJJJJJJJJJJG
@6419847/1
cttgttttttccgtagctcttcctccctggatttcttgaggacatcggag
+6419847/1
CCCFFFFFHHHHHJJJJJJJJJJJJJJJJJIJJJJJJJJJJJJJJJJJII
@2367497/1
caaatgtagaaggcagattgttaccctccacgggtaaatcctgcaaggat
+2367497/1
B@@DFFEFHHHHHJJJJGIJJJIJJGGJJJJJIJGHIIJJJJJIIIIJJI
@6420556/1
ctttaaaagacatttgtgctgaaaagaaaattcaagatccagtgtttaag
+6420556/1
CC@FFFFFHGHHHJJIGIIJJIJJJJIJJJJJJJJJJJIJJJDHFHHIJJ
@6420557/1
ctttaaaagacatttgtgctgaaaagaaaattcaagatccagtgtttaag
+6420557/1
CCCFFFFFHHHHHJJJIJJJJJJJJJJJJJJJJJJJJJJIJJIIIJJJJJ
@5913001/1
cttaaatccaactgaaatatagaatacaccccttaatcagctacaacagt
+5913001/1
CCCFFFFFHHHHHJJJIJIJIJJJJJJJJJJJJJJJJJJJJJJJJJJJJF
@4396808/1
cgcaagcttcttccagttcaccatcagattcacaagcaggatcaactcaa
+4396808/1
C@@FFFFFHHHHHJIJIJJJIJJJJJJJJJJGIGICHGEGGGIGIJIIIH
@3889619/1
ccggtggccaccagatcgttgttaaggaacacgcggtagcggaagattgg
+3889619/1
CCCFFFFFHHHHHJJJJJIJJJJJJJJIJJJJJJJIFHIJIJIHHHHHFF
@5407096/1
ctcgcttttcaaattctcgtgacttttctcccctgttcttaaataaagtg
+5407096/1
@@@BABDDDHHFHG9E@?CHED;F@HHFIGHGHHIDFFGIGIIIIIG<FD
@5407097/1
ctcgcttttcaaattctcgtgacttttctcccctgtttgttcttaaataa
+5407097/1
BBBFFFFFHHHHGIJIJJJFHIIJJJJIJIJJJJJJJJJJJJJJFAHIGI
@5407098/1
ctcgcttttcaaattctcgtgacttttctcccctgtttgttcttaaataa
+5407098/1
CCCFFFFFHHHGGJJJJJJHJIJJJJJJJJJJJJJIIJJIJJJJGIJJIJ
@5407099/1
ctcgcttttcaaattctcgtgacttttctcccctgtttgttcttaaataa
+5407099/1
CCCFFFFFHHHHHJJJJJJJJGIJJJJJJJJJJJJIJJJHJJJJJJJJJJ
@4399531/1
cgcaagtttcacagcaacaacctggagcgaaacaacagcagcccgctcct
+4399531/1
CCCFFFEFHHHHHIJJIJJJJJJJJIJJJJJJJJJJJIIJJIJJJIIJJF
@4399920/1
cgcaatagctcaaaagggaacaattgttgtcgagttattgatttcgagga
+4399920/1
CCCFFFFFHHHHHJJJJJJJJJJJJ9FHHHJJJJFHJJJJIJJJJJJJJJ
@4400129/1
cgcaatattagaaattttcaaatattcttcgcttttgactcgacaaaaat
+4400129/1
CCCFFFFFHHHHHJJJJJJJJJJJJJJJJJJJJJJJJJJJJJIJJJJJJI
@4400130/1
cgcaatattagaaattttcaaatattcttcgcttttgactcgacaaaaat
+4400130/1
CCCFFFFFHHHHHJJJJJJJJJJJJJJJJJJJJJJJJJJJJJJJJJJJJJ
@7464047/1
gccattcctaacacagtatcgccaactctttttacttcggcatatactgg
+7464047/1
@@@DDDDDHFHHFIIHCFH?;FHCCFGIIGHEHFHIIIIEI@EDFCGCHI
@1884770/1
atttcaaattgttcaggtaaaatcttgcttcatgattgaaaatttgcaag
+1884770/1
C@CFFFFFGHHFHIJJJGHIIGIJJIIJJJJJJJIIIIJJJJJIJJIJIF
@1884771/1
atttcaaattgttcaggtaaaatcttgcttcatgattgaaaatttgcaag
+1884771/1
CCCFFFFFHFHHHJJIIIIHGGDGHGEHHHIHIGHGHEGJJGGGFGIECD
@1884903/1
atttcaacacatgacaagcgatggtgaactgcctttcgtgtggtagtccc
+1884903/1
CCCFFFFFHHHHHJJJIIIJJJJJGIJJJJJJJJJJJJJJIJIIJJHIJI
@3892321/1
ccggttccggtggccaccagatcgttgttaaggaacacgcggtagcggaa
+3892321/1
BCCFDFFFHHHHHJJJJJJJIJJJIJJIIIJJJJJJJJJJJJBGIJHHFB
@316125/1
aaaatgccacataatttgcaaaattttgacatttttttctttcctttatg
+316125/1
CCCFFFFFHHHHHJJJJJJJJJJJJJJJJJJJJJJJJJJJJJJJJJJJJI
@5411305/1
ctcggatcttgctactaatattcgattcg
+5411305/1
@@@?BDD?F><:C:?C?FHHBFA;C?F98
@830468/1
aataacatctttaagttcttctactgtggcgactttactatgaaacgttg
+830468/1
@@@AFFAFHFFHBBHIIHEHIIGCH@FH>E@GDGGIIIGGIGGEEAE?DG
@830469/1
aataacatctttaagttcttctactgtggcgactttactatgaaacgttg
+830469/1
CCCFFFFFHHHHHJJJJJJJJJJJJJHIJJJJJJJJJJJJJJJJJIJIJI
@4876690/1
cgttggtctgattggcttgttcgggagtcacttttccgaccaagagatcc
+4876690/1
@@?DDDDDHHHFHGIIIBDFE<EFI8?:?C1:DGG?F=FHIIIGCA@47=
@4876691/1
cgttggtctgattggcttgttcgggagtcacttttccgaccaagagatcc
+4876691/1
@@@DDFDFHHHHHIIIIIBEF>FHI:C8???DFHI4DCDFHBHAC@CHEC
@4876692/1
cgttggtctgattggcttgttcgggagtcacttttccgaccaagagatcc
+4876692/1
@C@FFFDFHHHHHJJJJJEFHCHHJ8C1?FGGHIJDHGDGIBGDFECFEG
@4876693/1
cgttggtctgattggcttgttcgggagtcacttttccgaccaagagatcc
+4876693/1
CC@FFFDEHHHHHJJJJJBEHCGHJ:C:CFADGIJGHEFEHGIEFEFAGH
@317186/1
aaaatgcgtgtgtgcaggtatatttatcacatcattcgtcgtgtaccaca
+317186/1
CCCFFFFFHHHHFHIJJJFHIIJJJJJJJJJJJJJJJJIJJGHHJJJJJJ
@4402574/1
cgcaattaccgtattgccaagtgtaccgcagctaaatgtgcattaaaaca
+4402574/1
CCCFFFFFHHHHHJJJJJJJJHHHIIIJJJJJJJJJJJFGGIJJJJJJJJ
@6429657/1
ctttaacgaaatgtcaagagcataaagtatgtctagaacgattttacctt
+6429657/1
CCCFFFFFHHGGH<FHIICHIJJIJJJFHIIGHGIGIJJJJJIIJIDHHH
@5412607/1
ctcggattttcataatgtgttgtgttaaatgataatagatattaaccaaa
+5412607/1
CCCFFFFFHHHHHJJJJJIJJJHHIJJJJJIGIJIIIIII4DHIJJJIII
@833623/1
aataatacgaacttccatagattcaaatgaagtaaacaacatacgttttt
+833623/1
CCCFFFFFHHHHHJJJJJJJIJJJJJJJJJJJHIJJJJJJJJJJIFIIJJ
@1352674/1
ataaaagtaatataaccttagatttcgaggcaaattgattgatttgccca
+1352674/1
@CCFFFFDHHHHHJJJJJJJJJJJJJJJJJJJJJJJJJJJJJJJJJJJJJ
@1352675/1
ataaaagtaatataaccttagatttcgaggcaaattgattgatttgccca
+1352675/1
BCCFFFFDHHHHHJJJJJJIJJJJIJJJIJJIJJIJFIJIIJIJJIJIJI
@1353571/1
ataaaatacggcaaagagaagaaaggccgatagaatgaagtgaaagtcga
+1353571/1
@@<DDFDD<FFDDHHIGEHIGIIIGGBHDDH@F?GHG@HDGGE==CGIII
@1353572/1
ataaaatacggcaaagagaagaaaggccgatagaatgaagtgaaagtcga
+1353572/1
@CCFFFFFHHHHAFIJJJJJIGIEHG?FHGGIGIIIFCGHDFHIEIFFH?
@2372283/1
caaattatgtcacataaatgtcaaaatgccacataatttgcaaaattttg
+2372283/1
CCCFFFFFHHHHHJJJJJJJJJJJJJGJJJJJJJJJJJIIJJJJJJJJJJ
@2372284/1
caaattatgtcacataaatgtcaaaatgccacataatttgcaaaattttg
+2372284/1
CCCFFFFFHHHHHJJJJJJJJJJJJJJJJJJJJJJJJJJJJJJJJJJJJJ
@6974509/1
gaactttgttgttgacgttcatttcgacccgtttgctgttgttgggcacc
+6974509/1
@CCFFFFFHHHHGIJGIHGJIIJIJJEHHIIHIIHIIIIIJHIIIIIJJE
@7949083/1
ggcgatggttcttcaagagctggcactaaagaaaggctttcaatcaccac
+7949083/1
@@@FDFFFHDFHFHIIJJJJGIIJJ>FHIJIIIJJIGIJJJIJJHJIJJJ
@4407391/1
cgcacattcagcaggttttttaacagtttgaaaaccttgataaatggaac
+4407391/1
CC@FFFFFHHHHHIJDHHIJIJJIIJGHIIJJJJJJJJJGGIIIIIIHIG
@4407392/1
cgcacattcagcaggttttttaacagtttgaaaaccttgataaatggaac
+4407392/1
CCCFFFFFHHGHHJJGHJJJIJJJJJIJJIIJJIJJJJJIJJJJJJJJJJ
@4407393/1
cgcacattcagcaggttttttaacagtttgaaaaccttgataaatggaac
+4407393/1
CCCFFFFFHHHGHJJGHIJJJJJJJJIIJJJJJJJJJJJIJJJJJJJIJI
@4407394/1
cgcacattcagcaggttttttaacagtttgaaaaccttgataaatggaac
+4407394/1
CCCFFFFFHHHHHJJFHIJJJJJIJJJJJJIJIJJJJJJJJJJIIIGHJI
@4407395/1
cgcacattcagcaggttttttaacagtttgaaaaccttgataaatggaac
+4407395/1
CCCFFFFFHHHHHJJGIJJJJJJIJJIJJJIJJJJJJJJJJJJJJJJJJI
@5415848/1
ctcggctgctcatcatgccctcgagtacctcaaaatcatgaccaaaaag
+5415848/1
@@@DDFFFDDHDFIIGHHIGCHAEF?C@CACHCGGB9DFGGGAGIIIII
@5920470/1
cttaaatttaaccgaaatatagaatacaccccttaatcagctacaacagt
+5920470/1
@CCFFFFFHHHHHJIJIIHIGGIHIJJIJJJJJJJIIJJIJJJIIGDGID
@5920471/1
cttaaatttaaccgaaatatagaatacaccccttaatcagctacaacagt
+5920471/1
CCCFFFFFHHHHHJJJJJJJJIJJJJJJJJJJJJJJJJJJJJJJJJJJJI
@5920472/1
cttaaatttaaccgaaatatagaatacaccccttaatcagctacaacagt
+5920472/1
CCCFFFFFHHHHHJJJJJJJJJJJJJJJJJJJJJJJJ>GIJJJJJJJJJH
@5920473/1
cttaaatttaaccgaaatatagaatacaccccttaatcagctacaacagt
+5920473/1
CCCFFFFFHHHHHJJJJJJJJJJJJJJJJJJJJJJJJJJJJJJJJJJJJG
@5920481/1
cttaaatttaactgaaatatagaatacaccccttaatcagctacaacagt
+5920481/1
CCCFFFFFHHHHHJJJJFGGGGGIEHHHIIJJIJEHGCHEGGCBBG9BB9
@2876012/1
cacctttttgctgcccttgtgtgggaccagtctgttgtgtgggaccagtc
+2876012/1
CCCFFFFFHHHHHJJJJJJHIHHIJJJJJJIIJJGIIGIHHIIHIJIJIG
@2877024/1
cacgaaaggcagttcaccatcgcttgtcatgtgttgaaattccgcgaaat
+2877024/1
CCCFFFFFHHGHAAFGIJJHHGIFFG?FIEG?CDGIIJJFDGIIJJJJJJ
@2877025/1
cacgaaaggcagttcaccatcgcttgtcatgtgttgaaattccgcgaaat
+2877025/1
CCCFFFFFHHHHHJIIJJIJJJJJJJIJIJJIIJJJIJJIJIJIIJGIJI
@2877026/1
cacgaaaggcagttcaccatcgcttgtcatgtgttgaaattccgcgaaat
+2877026/1
CCCFFFFFHHHHHJJJJJIJJJJJIIIJJJJHIJJJJJJJJJJJJJJIJJ
@2877027/1
cacgaaaggcagttcaccatcgcttgtcatgtgttgaaattccgcgaaat
+2877027/1
CCCFFFFFHHHHHJJJJJJJIIJJJJHJJJJIIJJIJJJJJJJJJJHJJI
@322901/1
aaaatgtcaaaattttgcaaattatgtggcatt
+322901/1
@@CFDBDFHDFFHGAHDBIIEIIGGHHHGIIIG
@322902/1
aaaatgtcaaaattttgcaaattatgtggcattttgacatttatgtgaca
+322902/1
@@@FDBDFFDFHDIIAEFEIGH<DEBF>HEGHGGGEIIGIIGBG<1CDFD
@324364/1
aaaatgtgacatataaaggtgaatatataactgacatgtttcatatgtag
+324364/1
CCCFFFDFHHHHHJJJJJJCGHJIJJJJJIJJJJJJJJIJJJJJIJJIIG
@837101/1
aatacaccccttaatcagctacaacagtcaacatttcccacctttttcac
+837101/1
CCCFFFFFHHHHHJJJJJJJJJJIIJJHIHJJJJJJJJJJJJJJJJJJJJ
@837200/1
aatacactattattaggcactagttattaattataatcatcaatattatc
+837200/1
CCCFFFFFGHHHHJJIJJIJJIIIJJJIIDGIIJJJJJIGGHJJJJJJJJ
@6977948/1
gaagaaagctatacagtagtcaaatttgtatccattatcactttttgttg
+6977948/1
CCCFFFFFHHHHHJJIEHIIIJJIIJJJIJJJJJJJJJJJJJJIJJIIIG
@6977949/1
gaagaaagctatacagtagtcaaatttgtatccattatcactttttgttg
+6977949/1
CCCFFFFFHHHHHJJJHIIJIIJIJJJJHJJJJJJJJJJJJJJJJJJJJI
@6978018/1
gaagaaaggccgatagaatgaagtgaaagtcgaacgttcttctgggcttt
+6978018/1
BCCFFFFFHHHHHJJJJJJJJJIFHIJJJGIJJJJJIJJJJIIIJJJJJI
@6978019/1
gaagaaaggccgatagaatgaagtgaaagtcgaacgttcttctgggcttt
+6978019/1
CCCFFFFFHHHHHIJJJJJJJJJFGIJJIHIJJJJJHJJJJJJJIJIJJI
@6978061/1
gaagaaagtaaagttacaccagttgaagaaatacaaaaaaatgataa
+6978061/1
BCCFFFFFFHHHHIJJJJJJJJHJJJJJJJJJJJJJJJJJJJJJJJJ
@2378048/1
caaattcttccaagcggtcacgattaacaaatggacaatcgtgtgcgctg
+2378048/1
CCCFFFFFHHHHHJJJJGIJJJJJJJIJJJJJJJIJJJJIJGIHIGIIII
@2378049/1
caaattcttccaagcggtcacgattaacaaatggacaatcgtgtgcgctg
+2378049/1
CCCFFFFFHHHHHJJJJGIJJJJJJJJJJJJJJJJJJJJJJHIBFHGIII
@7471906/1
gcccagatggcattcatgcagaaccgattaagaaaggggcagacaacttc
+7471906/1
CCCFFFFFHGHHHJJJJJIJJIJJJJEGHJJJIJJJJJJJJIIJJJIJIF
@7955529/1
ggcgtctttcttcgatcttccggttccggtggccaccagatcgttgttaa
+7955529/1
@@CFFFFFHHHHHJIJJJJJJIIHJJIJJJJJIJJJJJJJJJJJIJGIIG
@1895374/1
atttcccacctttttcactcaaccatagctttctcagcgtgtttaatttc
+1895374/1
CCCFFFFFHHHHHJJJJJJJJJJJJJJJJJJJJJJJJJJIIHIJIJJJJJ
@6980442/1
gaagaacgttcgactttcacttcattctatcggcctttcttctctttgcc
+6980442/1
@CCFFFFFHHHHHIIJJJHIJIJIJJJJJJJJJJJJJJJJJJJJJJJIJG
@330452/1
aaaattagttgctatccttctctttgacattgcttgtggtcacttttcgc
+330452/1
@C@FFFFFFFHHGIJJIJJIJJIJGHHJIJJJIJJJHGIHIGGGIJJJJB
@330453/1
aaaattagttgctatccttctctttgacattgcttgtggtcacttttcgc
+330453/1
CCCFFFFFHHHHHJJJJJJJJJJJJJJJJJJJJJJJIIJIJJJJJJJJJI
@334197/1
aaaattcgttctacatatgaaacatgtcagttatatattcacctttatat
+334197/1
CCCFFFFFHHHHHJJJJJJJJJJJJJJJJJJJJJJJJJJJJJJJJJJJJI
@338213/1
aaaattgttaatccatggtacagacgggatacagctacatatgttgttac
+338213/1
CCCFFFFFHHHHHJIJJJHJHJJJJJJJIIJJJJJJJJJJJJJJJJJJIJ
@338847/1
aaaatttaaacacattgcattattgatctcgaggaaataatacgaacttc
+338847/1
CCCFFFFFHHHHHJJJJJJJJJJJJJJJJJJIIJIJJJJJJJJJJJJJJH
@338848/1
aaaatttaaacacattgcattattgatttcgaggaaataatacgaacttc
+338848/1
CCCFFFFFHHHHHJJJJJJJJJJJJJJJJJJJJJJJJJJJJJJJJJJJJJ
@338849/1
aaaatttaaacacattgcattattgatttcgaggaaataatacgaacttc
+338849/1
CCCFFFFFHHHHHJJJJJJJJJJJJJJJJJJJJJJJJJJJJJJJJJJJJJ
@339040/1
aaaatttaacgtttagcagtcttctttttagaataacattgacattctat
+339040/1
CCCFFFFFHHHHHJJJJJJJIJJJJJJJJJIIJJJJIJJJIJJJJJJJIG
@5931405/1
cttaagcacacatgttacataaatgtcaaaatttgacata
+5931405/1
CCCFFFFFHHHHHJJJJJJJJJJJJIJIJJJJIJGIJJJJ
@5931406/1
cttaagcacacatgttacataaatgtcaaaatttgacataatttgtggac
+5931406/1
CCCFFFFFHHHHHJJJJJJJJJJJJJJGJJIJJJJJJJJJJJJJJGHJHH
@5425936/1
ctcgtacttcggcacttgtaacttgttcaaattgtccatccgatactcca
+5425936/1
@CCFFFFFHHHHHJJJJJIJJJJJJHJJJJJJJJJIJJJJJJJJJJJJJI
@1897766/1
atttcctcgaaatcaataatgcaatgtgtttaaatttttgtcgagtcaaa
+1897766/1
<@@D=DBD>ACFDHHIIECHHEC>93AF4AFGIIIGIGI<GDB?@9?BGH
@1897767/1
atttcctcgaaatcaataatgcaatgtgtttaaatttttgtcgagtcaaa
+1897767/1
CCCFFFFFHHHHHJJJIJJJIIJJ>GCHFHIGIJGIJJJJHGICH9DDHI
@1897768/1
atttcctcgaaatcaataatgcaatgtgtttaaatttttgtcgagtcaaa
+1897768/1
CCCFFFFFHHHHHJJJJJJJJJJJJJHIIIJJJJJJJJJJIJJIJHHJJJ
@6982578/1
gaagaagccaaattgctctactctcaagaaatggcctccatgccgagcaa
+6982578/1
CCCFFFFFHHHHHJJJJJJJJJJJJJJJJJJJJJIJJJJJJJJJIIGIIG
@4416606/1
cgcagatggccaccaccattctatgaaatggaacacgaagagggactacc
+4416606/1
@@<DDDFFHDFFDHGIEHGHIGDFHGIHIGHIGIIIGIIIIIIIFIGGEB
@4416607/1
cgcagatggccaccaccattctatgaaatggaacacgaagagggactacc
+4416607/1
CCCFFFFFHHHHHJJJJJJJJJJJJJJJJJJJJJJJJJJJIJJJJJJJJI
@6440797/1
ctttaatcaatgcgatctctttacttaataaatattgtgccaagctacct
+6440797/1
CCCFFFFFHHHHHJJJJJJJJJJJJJJJJJJJJJJIIGIJJJJJJJIJJI
@7474770/1
gcccccaccaagggaagggggcggcccccatcccaacagaaggggtaacc
+7474770/1
BCCFFFFFHHGHHJJJJIJJJJJHFDDDDDDDDDDDDDDDDDDDD59CDD
@3902579/1
ccgtaagctatccagctccgacgtactatgcccatttagctgcggcc
+3902579/1
CCCFFFFFHHHHHJJJJJJJJJJIIJJJJJJJJIJJJJJJJJJJJJJ
@7475045/1
gccccgatgatatgatatgtatttattatattgtgaaaagggagcattta
+7475045/1
CCCFFFFFHFHHHJIJJJIHIIJJGIJJJIIIIIIIJJJIJJJJIJJJJH
@5427849/1
ctcgtatagatgtcttgttattaaataatcgagtacagcgtcgcccagga
+5427849/1
CCCFFFFFHHHGHJJJJJJJJJIJJGJJJJJJJHHIJIJJJJGIJJGHJJ
@7959858/1
ggctcacaagatgtggcaatccttgcaggatttacccgtggagggtaaca
+7959858/1
@@?BDDDDHDFBFHGHEFB;CFH@CFG<E7?FEIIGB@CD@?DDBDABFH
@7476648/1
gcccggggctctgtgatttcttagtgtcaatagtgctgccgttacttcct
+7476648/1
CCCFFFFFHHHGHHIHJJJJJIJJIIIJJJJIJHIJJJJJJGIJJIJJJE
@7961870/1
ggctgatatcaccaatcaggtggtgacatcgttcgatgacaaagtgatgg
+7961870/1
CCCFFFFFHHHHHJJJJJJJHGGFHGJJJJJJJJJJJJJJJJIJDHIIJJ
@4888899/1
ctaaaaaagcaggaaaagcccagaagaacgttcgactttcacttcattct
+4888899/1
CCCFFFFFHHHHHIIJJIJJJJIJJJJJIJHGHGIJJIJJJJJJJJIJJJ
@4888991/1
ctaaaaaatattaggaatccactacaaggttttcaatagggcattctaac
+4888991/1
C@@FFFFFHHHHHJJIIJJJJJJJJJIJJEFIIJIGIJJJIJJJJJJJJI
@3905088/1
ccgtagcagacggccactggcaaagtggatagctgcaccaagcattggtg
+3905088/1
@@@DDD1:CFBFHGAABFFGGDEA;1?DCGAHIE@GIGIGHDH28=CG8<
@4889755/1
ctaaaaagaagactgctaaacgttaaattttaaaagcctcttaaatttaa
+4889755/1
CCCFFFFFHHHHHJJJJJJJGIGIJJJJJJJJJJJJJJJJJJJJJJJJJI
@7964457/1
ggcttatcactatgatgttgatttggtaccagataccccgaaaaagtttt
+7964457/1
CCCFFFFFHHHGHJIJJJIJJJJJJJHHJJJJJJJJJJJJIJJJJJFHII
@5939790/1
cttaatcagctacaacagtcaacatttcccacctttttcactcaaccata
+5939790/1
@CCFFFFFHHHHHJJJJJIIJJJJJJJJJJJJJJJJJJJJJJJJJJJIJJ
@5939791/1
cttaatcagctacaacagtcaacatttcccacctttttcactcaaccata
+5939791/1
B@CFFFFFHHHHGGGIJHFGGHIJIAHIIIJ@HHGGHIGGIIJJJJGIJJ
@4891718/1
ctaaaacagaaatatactgtaatacgatggatgattcattaatggacaca
+4891718/1
@B@FFFFFHHHHHJJIIJJGHIIJJGHIJJJJIJJJJJJJJJJJIJJJJJ
@4891719/1
ctaaaacagaaatatactgtaatacgatggatgattcattaatggacatg
+4891719/1
CCCFFFFFHHHHGIJJJIJIHIIIGIHJJJJJJJJJJJJJJJIJJJJJII
@845138/1
aatagatgccttaaattccctcatgggaatttcttttggatcataaatgc
+845138/1
???DDDFFHGFFHIJIIIJIGHGHJIIHGGIJGIJIJJIGIGEHIIJIJF
@1362697/1
ataaagacgttagagaggttcactaaaaaatattaggaatccactacaag
+1362697/1
CCCFFFFFHHHHHJJJJJHIJJJJJJJJJJIJJJJJJJJJJJIJJJJJJI
@3909619/1
ccgtcctcttctagcagctttaatgcattgtatgcagcatcatgtttact
+3909619/1
BCCDFFFFHHGHHJJJIJJJJJJJIJJIJJGIJJJJJJIJJJJJJIJJJI
@7478037/1
gccctattgaaaaccttgtagtggattcctaatattttttagtgaacctc
+7478037/1
CCCFFFFFHHHHHJJJJIIJJGHJEIJJJJJJJIJJJJJJJJFHIJJJJI
@7478038/1
gccctattgaaaaccttgtagtggattcctaatattttttagtgaacctc
+7478038/1
CCCFFFFFHHHHHJJJJJIJJFHIIJJJJJJJJJJJJJJJJJFIIJJJJI
@341540/1
aaaatttatacagcactactatgttaccttttggagaacaaaaagaaggc
+341540/1
CCCFFFFFHHHHHJJJJJJJJJJJJJJJJJJJJJJJIIJJJJJJJJJJJI
@341592/1
aaaatttatagttttttgcatttttattcggcttattgtaatattcctcc
+341592/1
CCCFFFFFHHHHHJJJJJJJJJJJJJJJJJJJJJJJJJJJJJJJJIJJJJ
@341593/1
aaaatttatagttttttgcatttttattcggcttattgtaatattcctcc
+341593/1
CCCFFFFFHHHHHJJJJJJJJJJJJJJJJJJJJJJJJJJJJJJJJJJJJJ
@7966356/1
ggcttcttaccccaaggataacctctctgtcggtagatttccgtgaagtg
+7966356/1
@@CFFFFFDFHHHJJJJJJJJJJJJJJJJJJJJFHGHJJIIJJIJIJJGH
@1902655/1
atttcggttaaatttaagaggcttttaaaatttaacgtttagcagtcttc
+1902655/1
@@BFFFF=0<CFHJJJJJCHIIJJJIIJJJJJJJJJJIJJIJJIJIJJJI
@1902656/1
atttcggttaaatttaagaggcttttaaaatttaacgtttagcagtcttc
+1902656/1
@BCFFFF=0@DHHJJJJJJJJJJJJJJJJJJJJJJJJIJJJJJIJIJJJI
@1902657/1
atttcggttaaatttaagaggcttttaaaatttaacgtttagcagtcttc
+1902657/1
BBCFFFF=<@FHFJJJJJIIIJJJJJJJJJJJJJJJJHIJJIIJJIJJJG
@1902658/1
atttcggttaaatttaagaggcttttaaaatttaacgtttagcagtcttc
+1902658/1
BBCFFFFB@@DHHJJJJJJJJJJJJJJJJJJJJJJJJIJJJIJJJJJJJI
@846160/1
aatagctcaaaagggaacaatttttgtcgagttattgatttcgaggaata
+846160/1
CCCFFFFFHHHHHJJJIJJJJJJJJJHIJJJGHIJJJIJJJJJIIJHIJJ
@1903558/1
atttcgttccatttatcaaggttttcaaactgttaaaaaacctgctgaat
+1903558/1
CCCFFFFFHHHHHJJJJJJJJGIJJJJJJJJJJJJJJJJJJJJJJJJJJI
@342166/1
aaaatttcaaattgttcaggtaaaatcttgcttcatgattgaaaatttgc
+342166/1
@BCFFFFFGHGHHIHIJJJJIFHIJJJJJJJJJJJJIIJJJJJJIJJJJJ
@342167/1
aaaatttcaaattgttcaggtaaaatcttgcttcatgattgaaaatttgc
+342167/1
CCCFFFFFHHHHGJIGIIJJIHJJJJJJJJJJJJJJJIJGGIJJJJJJII
@342168/1
aaaatttcaaattgttcaggtaaaatcttgcttcatgattgaaaatttgc
+342168/1
CCCFFFFFHHHHHJIJJJJJHIJJJJJJJJJJJJJJJJIJJJJJJJJJJI
@342169/1
aaaatttcaaattgttcaggtaaaatcttgcttcatgattgaaaatttgc
+342169/1
CCCFFFFFHHHHHJIJJJJJHIJJJJJJJJJJJJJJJJJJJJJJJJJJJJ
@342170/1
aaaatttcaaattgttcaggtaaaatcttgcttcatgattgaaaatttgc
+342170/1
CCCFFFFFHHHHHJJJJJJJHIIJJJJJJJJJJJJJJJJJJIJJJJJJJI
@2385302/1
caaatttgaaaaaaccagagacgattttgtcgaagatctctgtgaga
+2385302/1
CCCFFFFFHHHHHJJJJJJJJJJJJJJJJHJJJJJJJJJJJJIIJIJ
@2385303/1
caaatttgaaaaaaccagagacgattttgtcgaagatctctgtgaga
+2385303/1
CCCFFFFFHHHHHJJJJJJJJJJJJJJJJJJJJJIJJJJJJJJJJJI
@6994855/1
gaagagactctcagcttcaacgccaaggacttcaactttgttcagttctt
+6994855/1
CCCFFFFFHHHHHJJJJJJJIJJIJJJJJJJJIFIJJJJJHHIIJIIIJJ
@343783/1
aaaatttctaatattgcgatatttttttatcgatctggcttcaatgtttg
+343783/1
CCCFFFFFHHHHHJJJJJJJJJJJJJJJJJJJJJJJJJJJJJGIJJIIJI
@5945496/1
cttaatttacctagttctatattcaatttcgataaaatggcatagtttgg
+5945496/1
CCCFFFFFHHHHH3CDGIJJIJIJIIIJIJJJJJJJJGJJJJJIIIIIJI
@344757/1
aaaatttgcaaggtttggaggagttgtactaatttgtgtaattgaagttc
+344757/1
CCCFFFFFHHHHHGHIJJIJJGIHIJHIJJJJJJJJHIHIJJJJJJJIII
@2889353/1
cacgagaatttgaaaagcgagcttcatgatcccctgaaaaatatatcttg
+2889353/1
CCCFFFFFHHHHHJJJIJJJJJJJJJJJIJJJJJIJGIJJJJJJJJJJJJ
@2386941/1
caaatttgtatccattatcactttttgttgccgtgtgcccttgagaaatt
+2386941/1
CCCFFFFFFHHHHJJJJJJJJJJJJJJHIJJJJJJIJJJJJJJIJJJJJJ
@2388552/1
caaattttgacatttatgtaacatgtgt
+2388552/1
?@<DDD;BF??<:AFF4EIE:AICF3<<
@2388553/1
caaattttgacatttatgtaacatgtgtgcttaagtggcttaccttctac
+2388553/1
CCCFFFFFHHHHHJJJJJGHIJJIIHHHIJJJJJJIIJJJJJJJJJJJJJ
@1368172/1
ataaatgtcaaaatttgacataatttgtggacataaaggaaagaaaaaaa
+1368172/1
@CCFFFFFHHHHHJJJJDIIIIIJJJJIIJJJJJJJIJJIJGIJIJJIJJ
@1368173/1
ataaatgtcaaaatttgacataatttgtggacataaaggaaagaaaaaaa
+1368173/1
BCCFDFFFFHHHHJJJIEIGIJHIIIJIJIHJIIHIJJIGGGGEGIGIIJ
@7484355/1
gccgaataaaaatgcaaaaaactataaatttttattatattttatgcatg
+7484355/1
@?@FFFFFHHHGDHJIIGIIEGHJIJJIIJJJJFIIJIJIIJJJJIGHII
@7484356/1
gccgaataaaaatgcaaaaaactataaatttttattatattttatgcatg
+7484356/1
CCCFFFFFHHHHDHIIJJJJIJJJJJJJJJIJJJJJJJJJJJJJJJJJJH
@1908451/1
atttcttagtgtcaatagtgctgccgttacttcctcaagcgctggtaacg
+1908451/1
CCCFFFFFFFHHHEGGHIIDICGJJIGHIJJJJJJJJJJJJJHIJDFIJC
@1908452/1
atttcttagtgtcaatagtgctgccgttacttcctcaagcgctggtaacg
+1908452/1
CCCFFFFFHHHHHIJJJJJJJJIJJJJJJJJJJJJJJJJIJJJJJGHJJI
@1908453/1
atttcttagtgtcaatagtgctgccgttacttcctcaagcgctggtaacg
+1908453/1
CCCFFFFFHHHHHJJJJJHJJJJJJJJJJJJJJJJJJJJJJJJJJIJJJG
@1908714/1
atttcttcaactggtgtaactttactttcttcttgttttacttcaagctt
+1908714/1
@@@DDDDDFFDFFF<A2CFFHFHEEIEFCEEAHIICBGIIEGFIFIFII<
@2894214/1
cacgattcataaaagtaatataacc
+2894214/1
CCCFFFFFGHGHHJJCGGHJJJJJJ
@2894215/1
cacgattcataaaagtaatataaccttagatttcgaggcaaattgattga
+2894215/1
CCCFFFFFHHHGGIJDHGHIJJJJJJJJJIJJJJIJIJIIJJJIGFIIII
@2894216/1
cacgattcataaaagtaatataaccttagatttcgaggcaaattgattga
+2894216/1
CCCFFFFFHHHGHJJFHIJIJIJJJJJJJJJJJJJJJJJJJJJJJJJJJJ
@2894217/1
cacgattcataaaagtaatataaccttagatttcgaggcaaattgattga
+2894217/1
CCCFFFFFHHHHHJJGHIJJJJJJJJJJJJJJJJJJJJJJJJJJJJJJJG
@2894218/1
cacgattcataaaagtaatataaccttagatttcgaggcaaattgattga
+2894218/1
CCCFFFFFHHHHHJJGHJJIJJJJJJJJJJJJJJJJJJJJJJJJJJJJJJ
@2894219/1
cacgattcataaaagtaatataaccttagatttcgaggcaaattgattga
+2894219/1
CCCFFFFFHHHHHJJGIJJJJJJJJJJJJJJJJJJJJJJJJJJJJJJJJI
@7485778/1
gccgaatgtttggcgtctttcttcgatcttccggttccggtggccaccag
+7485778/1
@@@DD@DDHHHFBGHIGGHIGHGAGGFCHIIIIIIIIEB8?@AHHGGBGC
@7485779/1
gccgaatgtttggcgtctttcttcgatcttccggttccggtggccaccag
+7485779/1
@BCFFFFFHHHHHJJGGIJJJJJJJIJJJJJJJIHIJJJJGHJJJIJJGG
@3914546/1
ccgtgatggaactctttaggcagcaacattacccaaaaagatatccagcc
+3914546/1
BCCDDFFFHHHHGIJIJFJJJGIIJJJJIJJJJJJJJJJIIIEIIJJJIJ
@7001249/1
gaagatttggagaatattgtggtagaccaattgaagttcttttatgagtc
+7001249/1
CCCFFFFFHHHHHJJIJJJHIJG@HHJJJJJJJJJJIIJJJJJIJJJJHG
@3433009/1
ccaagaacttgctggatctcttggtcggaaaagtgactcc
+3433009/1
CCCFFFFFHHHHHJJJJJJJJJJJFHIJJJJJJFHIJJJJ
@3434291/1
ccaagaccagatgacttacggaacttagcttcacaattacttagagaagc
+3434291/1
CCCFFFFFGHDHFGEIJIJFGHJIIIIJJJJJIIIGJJIJIJJJJIIJJJ
@2897551/1
cacgcatttttaaatttaaaaatttattcaagtcaaaaataatatgtaaa
+2897551/1
CCCFFFFFHHHFHJJJJJJJJIJJJJJJJJJJJJJJJJJJJJJJJJJJJI
@2897552/1
cacgcatttttaaatttaaaaatttattcaagtcaaaaataatatgtaaa
+2897552/1
CCCFFFFFHHHHHJJJJIJJJIJJJIJJJJJJIIJJJJJJIJJJJJGIJI
@351021/1
aaaattttgacatttttttctttcctttatgtccacaaattatgtcaaat
+351021/1
CCCFFFFFHHHHHJJJJJJJJJIJJJJJJJJJJJJJJJJJJJJJJJJJJH
@1915442/1
atttgaacaagttacaagtgccgaagtacgagctattcgagcagcatgca
+1915442/1
CCCFFFFFGHGHHJJJFIGIIEIIHBGHIJIJIJJJJJJGIIIJJJIIJJ
@3435700/1
ccaagagatccagcaagttcttggctgccgaatgtttggcgtctttcttc
+3435700/1
@@@FFFFFHBFHGGIGIIIGIEH@HGGCHIAEHICGIEIII:@FHGEGGC
@2899184/1
cacgcggtagcggaagattggctcg
+2899184/1
@CCFFFFDHHHHHEHIGJGIJJJI<
@2899185/1
cacgcggtagcggaagattggctcgtggatggcgccctcg
+2899185/1
CCCFFFFDHHHHHJJJJJJJJJJJ>6?F6=<F=;;AB465
@2899824/1
cacgctgagaaagctatggttgagtgaaaaaggtgggaaatgttgactgt
+2899824/1
CCCFFFFFHHHHHJJJJJJHHJHIBHHIJJJJJDHIJIJJIJGIIJIGIG
@4433836/1
cgcatgggtcatggcttgcaataaatatgaacggtctgcaaacttgtaac
+4433836/1
@CCFFFFFFHHHHJJIIJJJJJIJJIIJIIJIGJ@GGGHIJIIIIHFGGG
@7492034/1
gccgatttaggttgttgtggtacatctccatgtggacccatttgctttgg
+7492034/1
@@CDDDFFHHHHHJIJIHIIGHIGIIEGJJJJJGGEIJJIIJJCHJJJJI
@853221/1
aatatctgtagtcgaagtgttgttgttgggtgactccagaagatgatggt
+853221/1
BCCFFFFFFHHHHJJJJFHHIIHIIIJJJJCGHJJJJJJJJJGGIGIIJB
@3919258/1
ccgtgtgcccttgagaaatttgctgcctcaaaaacgtatgacaaaactat
+3919258/1
BCCDFFFFHHHHGIJJJJJJJJJJJJJJJJJJJJJJHIJJIJJIJJJJJJ
@5447823/1
ctcgtgaggaagaggaatttgaaca
+5447823/1
CCCFDFFFHHHHHIIJIJJJJJJGG
@5447824/1
ctcgtgaggaagaggaatttgaacagttaccatctactatcagagatcga
+5447824/1
@CCFFFFFFDHGFGIGHIIIDCHDGGIIHIBGEHIIIGEFHIIII@GHHH
@3920654/1
ccgttacttcctcaagcgctggtaacgctttatcgggttctgctaagtgg
+3920654/1
CCCFFFFFHHHHHJJJJJJJJJHHJJJJJJJJJJJJJJJIJJJJJJJFHI
@1378899/1
ataacattgacattctataaagacgttagagaggttcactaaaaaatatt
+1378899/1
CCCFFFFFHHHHHIJJIJJJJJJJJJJJJJIJJJEHIJJJIJJJJJJJJJ
@1378900/1
ataacattgacattctataaagacgttagagaggttcactaaaaaatatt
+1378900/1
CCCFFFFFHHHHHJJJEIJJGIJJIJIJIJIJJJFHIJJJJIIJJJGIJJ
@1378901/1
ataacattgacattctataaagacgttagagaggttcactaaaaaatatt
+1378901/1
CCCFFFFFHHHHHJJJJJJJJJHJJJJJJJJIJJHIIJJJJJJJJJJJJH
@1378902/1
ataacattgacattctataaagacgttagagaggttcactaaaaaatatt
+1378902/1
CCCFFFFFHHHHHJJJJJJJJJIJJJJJJJJJJJHIJJJJJJJJJJJJJJ
@7980453/1
gggacatgcacatctcttggagccagccaatgggattgcccatcactttg
+7980453/1
CCCFFFFFHHHHHJJJJJJJJJJJJIJJJJJJJJJJJJJJJJJJJJJJJJ
@1380125/1
ataacctctctgtcggtagatttccgtgaagtggtccgtgccccttgcgg
+1380125/1
@@@FDFFFFHHHHJIICEEHIIGGIIBFHGGHGIHIGGFGGIIJGIGHII
@1380126/1
ataacctctctgtcggtagatttccgtgaagtggtccgtgccccttgcgg
+1380126/1
@@CFFFFEHHHFFGIGJJGGIHGGIGHHCEACDF?DH@GGGGIIIIDGBB
@1380127/1
ataacctctctgtcggtagatttccgtgaagtggtccgtgccccttgcgg
+1380127/1
CCCFFFFFHHHHHJJJHIIIJJJJJJJJJJJHIJIJJJJJJJJJGIJJJI
@1380301/1
ataaccttagatttcgaggcaaattgattgatttgcccagcacaaacttg
+1380301/1
@;?DDBBDDB?D?AF?F9CF;GFC9<<?:?F>D<49C@DDF3?@9DB?FF
@7010471/1
gaaggattgttcgctagcgatctcctgcaagaactgaacaaagttgaagt
+7010471/1
CCCFFFFFHGHGHJJJJJJJJJJJJIIIIJIIJJJJJJJJJJJFGHJJJI
@1381497/1
ataactagtgcctaataatagtgtattacctctaaagctatctactcgtt
+1381497/1
CCCFFFFFHHHHHJJJJJJJJGJDIJJJJJJJJJJJJJJJJJJJIJJIHI
@1381843/1
ataactgacatgtttcatatgtagaacgaattttgtgcatacaaaaatag
+1381843/1
CCCFFFFFHHHHHIJJJJJIJIJIJJJJJJIJJIJGIJIJJJJIJGGIJI
@4438409/1
cgcatttttaaatttaaaaatttattcaagtcaaaaataatatgtaaatt
+4438409/1
C@CFFFFFHHGHGJJJJJJIJJIJJJIJIIIEIIJJIJGIIJJIIGIJIJ
@4438460/1
cgcatttttaattttaaaaatttattcaagtcaaaaataatatgtaaatt
+4438460/1
CCCFFFFFHHHHHJJJJJJIJJJJJIJJJJIJJJJJJJJJJJJJHIJJJI
@860005/1
aatcaatcaatttgcctcgaaatctaaggttatattacttttatgaatcg
+860005/1
B@CFFFDDHHHHHJJJJIJJJIJIJJJJJHIJJJJJJJJJJJIJIDBBFH
@363682/1
aaacaagttagcaatttgaatttatatcgtttaggaaggcgaaaatattt
+363682/1
CCCFFFFFHHHHHJJJJJIJJJJJJJJJJHIJJJJJJJJIJJJJJJIJJJ
@5452016/1
ctcgttatataatcatcattcaaacattgaagccagatcgataaaaaaat
+5452016/1
CCCFFFFFHGHGHJJJJJJJJJJJHIJJJJJJJJJJJJJJIIJJJJJJJI
@4908351/1
ctaaaatcgatttacatattatttttgacttgaataaatttttaaattta
+4908351/1
@CCFFFFFBFFHHJJIJJJJJIJJIJIIGIJJIIIGIIIIJJJIJIJIJI
@5955011/1
cttacatccttgtttatttccctttttgtggagaggtactatgtgtgttt
+5955011/1
CCCFFFFFHHHHHJJJJJJJJJJJJJJJGHJGIHIJCGHIJJJIIIHIJG
@7497916/1
gccggatctacagacccagaaaattcggccgtagttcgatacgcttcacc
+7497916/1
@@@FFFDDHHHFFHIIIIIIII<ACFHGII:?DG6<BGE<FGHGFHBGHH
@7982466/1
gggagaattaaccagactgttagatggatacgataaatttgaaagacaca
+7982466/1
CCCFFFFFHHHHHJJIJJJJJJJIIGJJJJJJJJJJJJJJJJIJJJJJJI
@861280/1
aatcaatttgcctcgaaatctaaggttatattacttttatgaatcgtgat
+861280/1
CCCFFFFFHHHHHJJJJJJJJJJJJIJJJJJJJJJJJJJJJHGIIJIJJG
@1385930/1
ataagatgcaggaattggaggaggagggtacgaaggaactggaggataac
+1385930/1
@@@FFFADFHHHHIIIIGGGGFGGEGII:?FGIIJIIJJHGIIGJJHIHI
@3927328/1
cctaaaccttcccactaaagttaaccagacaaagcacctatcgaatcgaa
+3927328/1
CCCFFFFFHHHHHJJIIIG<EFHGGIGIGEDHGFEHIJIIJJFHGHIJJJ
@3927629/1
cctaaactcacttttttccgaaaaaatatcgcaatagctcaaaagggaac
+3927629/1
?@;AAADDFAFAFHIIGGFC@F:CG@HDG<?BGHGEG?=B<B@DHIICAC
@3927630/1
cctaaactcacttttttccgaaaaaatatcgcaatagctcaaaagggaac
+3927630/1
CCCFFFFFHGHHHJJJJJJJJJJJJJJJJJJJJJJJJJJJJJJJJJJIJI
@3927631/1
cctaaactcacttttttccgaaaaaatatcgcaatagctcaaaagggaac
+3927631/1
CCCFFFFFHHHHHJJJJJJJJJJJJIJJJJJJJJJJJIJJJJCHIJJIII
@3927632/1
cctaaactcactttttttccgaaaaaatatcgcaatagctcaaaagggaa
+3927632/1
@@@?DDDDFH?BFEEEGGADGGIEG;FBGHDHDHGG=FC@AFEGGHIIHH
@5957970/1
cttaccacttagcagaacccgataaagcgttaccagcgcttgaggaagta
+5957970/1
CCCFFFFFHHHHHJJJJJJJJJJJJJJJJIJJJJJJJJJJJJJJJIJJHH
@863607/1
aatcaggtggtgacatcgttcgatgacaaagtgatgggcaatcccattgg
+863607/1
@@@DDFFDBD@DFGGE@FFHIIIGIDHGGGC1?FHF@DAF@HIECGGGII
@863608/1
aatcaggtggtgacatcgttcgatgacaaagtgatgggcaatcccattgg
+863608/1
@@CFFFFDHHHHHJJJJEIIIJJIJJJJJJJFHIJJJJJJJJJJJJJJJI
@369416/1
aaacaattagcagcaagagaaatgctggaaaagttaaacgatattctaca
+369416/1
@18BDFFFHHGHHJJJJJJGIJJJJJIIIJJJJHHIJJJJGIGJJJJJJG
@369417/1
aaacaattagcagcaagagaaatgctggaaaagttaaacgatattctaca
+369417/1
CCCFFFFFHHGHGIJJJIIGIJJJJJJIGIJJJGHIJJJIIJJJJJIJJF
@1925799/1
atttgaggtacggttcaagtagctgaagtaaaagtgtgctccattggttt
+1925799/1
BBCFFF2ACFHHHFHJJJJIJJJJJJJJIHIJJHFHIHIJIJIJJJJFHH
@7017017/1
gaagtatttgggaaaggtttgtttaaagggattggacgcaattaccgtat
+7017017/1
B@CFDEFFHHHHHIJJJEIIJIIJJIIIJJIIIIJJJJJJJJJJJJJHGI
@7017018/1
gaagtatttgggaaaggtttgtttaaagggattggacgcaattaccgtat
+7017018/1
BBBFDEFFHHHHHJJJJGIIJIJJJJJJJJJJJJJJJJJJJJJJJJJIJI
@4448685/1
cgccaattgagttttcgagcattttccggaaaagaagattgcaccccgaa
+4448685/1
@@@DDDDDDFF<AGB@DF>F:?FFCFD@FFGIIIFIIAGFFE8BDBFFEF
@4448686/1
cgccaattgagttttcgagcattttccggaaaagaagattgcaccccgaa
+4448686/1
CBCFFFFFHHHCFIJJJJJJJJJJJJJJJJJJJIJJIJJJIJJHJJJJGH
@4448687/1
cgccaattgagttttcgagcattttccggaaaagaagattgcaccccgaa
+4448687/1
CCCFFFFFHHHDHIJIJJJIJJJJJJJJJJJJJJFIJIIJJJJJJJJJJJ
@4448688/1
cgccaattgagttttcgagcattttccggaaaagaagattgcaccccgaa
+4448688/1
CCCFFFFFHHHFHJJJJJJJIJJJJJJJJJJJJJJJJJJJJJJJJJJJJJ
@4448689/1
cgccaattgagttttcgagcattttccggaaaagaagattgcaccccgaa
+4448689/1
CCCFFFFFHHHFHJJJJJJJJJJJIJJIJJJJJJJJIJIJIIIJJJJJII
@4448690/1
cgccaattgagttttcgagcattttccggaaaagaagattgcaccccgaa
+4448690/1
CCCFFFFFHHHFHJJJJJJJJJJJJJJJJJJJJJJJJIJJIIJHJJJJJJ
@4448691/1
cgccaattgagttttcgagcattttccggaaaagaagattgcaccccgaa
+4448691/1
CCCFFFFFHHHHHJJHIIJJIJJJJJJJJJJJJJJJJJJJIJJJJJJJJJ
@4448692/1
cgccaattgagttttcgagcattttccggaaaagaagattgcaccccgaa
+4448692/1
CCCFFFFFHHHHHJJJJJJJJJJJJJJJJJJJJJIJJJJJJJJJJJJJJJ
@4448693/1
cgccaattgagttttcgagcattttccggaaaagaagattgcaccccgaa
+4448693/1
CCCFFFFFHHHHHJJJJJJJJJJJJJJJJJJJJJJJJJJJJJJJJJJJJI
@4448694/1
cgccaattgagttttcgagcattttgcggaaaagaagattgcaccccgaa
+4448694/1
CCCFFFFFHHHFHIJIJJJJJJJJJIJJJJJJJJJJJJJJJJJJJJJJII
@4917316/1
ctaaacgttaaattttaaaagcctcttaaatttaaccgaaatatagaata
+4917316/1
CCCFFFFFHHHHHJJJJJJIJFJGIIJIIJJJGJJIGIJJIGIGIIIIJJ
@4917855/1
ctaaactcacttttttccgaaaaaatatcgcaatagctcaaaagggaaca
+4917855/1
CCCFFFFFGHHHHIIIIEB@FHII>G<<?F6?FHBF9BFHIEC8;;;=@@
@4917856/1
ctaaactcactttttttccgaaaaaatatcgcaatagctcaaaagggaac
+4917856/1
CCCFFFFFHHHHHJIJJIJJGJJJJGHJIJJJJJIJIJJJJIJJJJJJFE
@373460/1
aaacacgctgagaaagctatggttgagtgaaaaacgtgggaaatgttgac
+373460/1
CCCFFFFFHHHHHJJJJJJJJJFHIIJFHHJJJJJJIJIIGJJJJIIJIG
@5461309/1
ctctaaagctatctactcgttatataatcatcattcaaacattgaagcca
+5461309/1
CCCFFFFFHHHHHJJJJJJHJGIIIGJJJJJJJJJJJJJJJJJJJJJJJI
@4918509/1
ctaaactgggcagctcggctgagaatcggtattcgggactgaaagacact
+4918509/1
CCCFFFFFHHHHHJJJJJJJJIJJJJIJJHIIJJJJJIJJJJJIJIIJJI
@7504829/1
gccgtattttattttgtaaggtgaggtatttgtacatgaagttgtctgcc
+7504829/1
@@@DDDDDFHFFHIIGHIDHE3<FG@<FHGHBAFGDGD>?C?D@HCFH>D
@7504830/1
gccgtattttattttgtaaggtgaggtatttgtacatgaagttgtctgcc
+7504830/1
CCCFDDFFHHHHHJJJHIJJJAGHJJCGHIJJIIJJJJJJJIJJJJJJJI
@375340/1
aaacagaaatatactgtaatacgatggatgattcattaatggacacatgt
+375340/1
CCCFFFFFHHHHHJJJIIIIJJJIJJJJJJJJJJIJJJJJIJJJJJJJJG
@7505556/1
gccgtcgcggcatcactcccaaatacgaactggtccaaatcgagggcgcc
+7505556/1
CCCFDFFFHHHHHJJJIJJJJJJJJJJIJJJJJBGIJJJJJJJJHFFCDD
@868694/1
aatccttgcaggatttacccgtggagggtaacaatctgccttctacattt
+868694/1
@CCFFFFFHHFDHJJIJHJJGCFECEGE?DGIEIHIJGIIJJIIJJIIII
@7020098/1
gaagttcgtattatttcctcgaaatcaataatgcaatgtgtttaaatttt
+7020098/1
?@@DAAD:=<ADF?C@4<?CFH<BFACG>F?GEGHBGH?CCB9:??9BGD
@4919160/1
ctaaagaaacgctcgtggggagcgatgacgaataaagtatgtgttcacca
+4919160/1
@@CFFDDE>FDDHGICFGGG?CGBGIIIII7FGIIIIIIIG>AHIDGECE
@3454566/1
ccaagtttgtgctgggcaaatcaatcaatttgcctcgaaatctaaggtta
+3454566/1
CCCFFFFFHHHHHJJJIJJIJJJJJJJJJJJJJJJJJJJJJJJJJJJHIG
@4920802/1
ctaaagctatctactcgttatataatcatcattcaaacattgaagcc
+4920802/1
CCCFFFFFHHHHHJJJJIJGJIJJJJJJJJIJJJJJJJJJJJJJIJJ
@4920803/1
ctaaagctatctactcgttatataatcatcattcaaacattgaagcc
+4920803/1
CCCFFFFFHHHHHJJJJJJIJJIJJJJJJJJJJJIJJJJIJJJJJJJ
@5462721/1
ctctaacgtctttatagaatgtcaatgttattctaaaaagaagactgcta
+5462721/1
@@B4ADEFHGHHHJJJEIIJJIJJJJJHIIGHIJJJJJJJJJJJJJJJJH
@5462722/1
ctctaacgtctttatagaatgtcaatgttattctaaaaagaagactgcta
+5462722/1
CCCFFFFFHHHHHIJJJJIIJIJJIJJGIJJJIJJJJIJJJIJJJJJJJI
@5462723/1
ctctaacgtctttatagaatgtcaatgttattctaaaaagaagactgcta
+5462723/1
CCCFFFFFHHHHHJJJIGIIJHJJIJJHIJJJJJJJJJJJJJJJJJJJJI
@3933473/1
cctaatctgggagggggcaagattctggcatctaatttttcaaatgcgct
+3933473/1
CCCFFFFFHHHFHIJJJIJJJIJJJJJJJJJJJJJJJJJJJJJJJJJJJJ
@1929461/1
atttgatgcaaagtatagaggttgtacccaaacttttcggggtgcaatct
+1929461/1
@@CFFFFFFHHHHFGGIGCFHCGIIFGIEGIIGIJEIIIGIIIJIJIJGG
@1929462/1
atttgatgcaaagtatagaggttgtacccaaacttttcggggtgcaatct
+1929462/1
CCCFFFFFHHHHHGIIJJJJIIJJIIJJJJJJJJJJJIJJIIFHHIJJJJ
@7507612/1
gccgtgtgcccttgagaaatttgctgcctcaaaaacgtatgacaaaacta
+7507612/1
BCCFFFDDHGHHHJJIIJIIJJHGIGIHJJJJJJJJIIIIJJJJJJIIHG
@7507613/1
gccgtgtgcccttgagaaatttgctgcctcaaaaacgtatgacaaaacta
+7507613/1
CCCFFFFFHHHHHJJJJJJJJJJJJJJJJJJJJJJJJGHIJIJJJJJJJJ
@7996174/1
gggcactatataaaaaattacattcagtatcgatagataatattgatgat
+7996174/1
CCCFFFFFHHHHHJJJIJJIJJJJJJJIIJIJIJJJIJJJJJJJJJJJJJ
@3462772/1
ccaatcttccgctaccgcgtgttccttaacaacgatctggtggccaccgg
+3462772/1
@@CFFFFFFFHFAHHGHIJFHFHGEHIHIHHIJJGGGIDH=CHGG@CGGI
@7512158/1
gcctaataatagtgtattacctctaaagctatctactcgttatataatca
+7512158/1
CCCFFFFFHHHHFHGHIJJJJIJJJJJJJJJJJJJJJJJIJJJJJJIIJJ
@8001074/1
gggctcggctgctcatcatgccctcgagtacctcaaaatcatgaccaaaa
+8001074/1
@7;DDDDDDHHHHIE@FFEHHGHBHGBD9BBFHHGIII@BBBBDHGIIGI
@8001240/1
gggctctgtgatttcttagtgtcaatagtgctgccgttacttcctcaagc
+8001240/1
CCCFFFFFHHHHHJJJJJJHHJJIJJJJIJJJJJJJIJJJJJJJJJJJJH
@3464043/1
ccaatgcttggtgcagctatccactttgccagtggccgtctgctacggaa
+3464043/1
CCCFFFFFHGHFFIJJJJJJIGHJIJIEHIJJHIJJJIBHIJJIJJIJIJ
@385112/1
aaacattgaagccagatcgataaaaaaatatcgcaatattagaaattttc
+385112/1
CCCFFFFFHHHHHJJJJJJIJIJJJJJJJJJJJIIIJIJJIIJJJJJJJE
@385113/1
aaacattgaagccagatcgataaaaaaatatcgcaatattagaaattttc
+385113/1
CCCFFFFFHHHHHJJJJJJJJJJJJJJJJJJIJJJJJJJJJIJJIJJJJG
@8006855/1
gggggaacagtttgatgttgctgttgtggagctgtttgtctgccccaagt
+8006855/1
BCCFFFFFHHHHHJIJJJJJIJJIJJGIJHIIIJIJJJIJJIIJJJIHI?
@5469298/1
ctctactctcaagaaatggcctccatgccgagcaagactcccgtcagcgt
+5469298/1
CCCFFFFFHHHHHJJJJJJJJJJJJJJJJJIJJJJJJJJJJJIHIGIJJG
@5469493/1
ctctactgtacaactgtttacctgtgtatgataaataaacttttttcggg
+5469493/1
CCCDFFFFHHHHGJJJJJJJJJIJHIHIIJJJJJJJJJJIJJJJIJJJJG
@3939810/1
cctacgtggacatcgaagaaaaaacattgaccaatcgccaccaatgcttg
+3939810/1
BCCFFFDFHHHHHJJJJJJJJJJJJJJJJJJJJJJJFHIIJJJJJJJJJJ
@7025857/1
gaataatagagaaattaccatccaacggtattttgaaacagaaaaaaggt
+7025857/1
@@BFFFFFHHHHHJJJIJJJJJJJJJJJFHIJJJJIJJJJJJIJJJJJJ<
@5976581/1
cttagacgaccttcaaattagttatcaaggaaatacttcaaagtcccatg
+5976581/1
CCCFFFFFHHHHHJJJJJIJJHIJJJJJJJJJJIJJJJJJJJJFHJJJJJ
@1398290/1
ataattaataactagtgcctaataa
+1398290/1
CCCFFFFFHHGHHJJHJJJJJJJJJ
@1398291/1
ataattaataactagtgcctaataatagtgtattacctctaaagctatct
+1398291/1
CCCFFFFFHHGHHJIGHEIJJIJFHIIJBJIIJJJJJJJJJJGHII<GHI
@1398292/1
ataattaataactagtgcctaataatagtgtattacctctaaagctatct
+1398292/1
CCCFFFFFHHHHHJJIIJJJJJJJJJJJHJIGIHIIJJJJJJIIIIHJJI
@1937965/1
atttgctgcctcaaaaacgtatgacaaaactatagagaaaccagaattac
+1937965/1
CCCFFFFFHHHHHJJJJJJIIJJJJJJJJJJJJJJIJIJJJJJJJJJJJI
@7516417/1
gcctcgaaatctaaggttatattacttttatgaatcgtgataacatgcat
+7516417/1
CCCFFFFFHHHHHJJJHIJJJJJJJIJJJJJJIIJJJIJIJIJJJIJIJG
@1400728/1
ataatttgcgacatttgacgtacggttcaagtagctgaagtaaaagtgtg
+1400728/1
@CCFFFFFHHDHFGHJJHEHCGHIIEGIDHIDHGEHGIJIDFHGIG<FDF
@6464713/1
ctttaatgcattgtatgcagcatcatgtttactaatctgctttgagcaac
+6464713/1
CCCFFFFFHHHHHIJJJJJJJJJJJIJIJJJJJJJJJJJJJJJJJJJJJJ
@1404689/1
atacaatccccacattccaccccaatctatccactcttatacgcagtggt
+1404689/1
BB@FFFFFHHHHHIIJJJJJJJJJJJJJJJJJJJJJJICGIJJJGIBGH8
@4460090/1
cgccattctcttggctagcttctttgacttgccagtgccaatttcgcgga
+4460090/1
CCCFFFFFHHHHHJJJHIJJJJJJJEHIJIFIJIJHGHHHGJJJJIIFIJ
@4460091/1
cgccattctcttggctagcttctttgacttgccagtgccaatttcgcgga
+4460091/1
CCCFFFFFHHHHHJJJJJJJJJJJJJIJJJIJJGJHIIJJJIJJIJJJJJ
@2427902/1
caacactcttatcaatataatgtctcgtttcggcaaacagcaagaaaccg
+2427902/1
CCCFFFFFGHHHHJJJJIJJJJHIGIIHHJIJJJJJJIIGIJJIJGGGGH
@1406095/1
atacacaggtaaacagttgtacagtagaggataaaccaattgagcacact
+1406095/1
@CCFFFFFHHHHHJJJJJJHHIIJHHIJJJIJJJJJJJJJJIIJJIIJJJ
@1406096/1
atacacaggtaaacagttgtacagtagaggataaaccaattgagcacact
+1406096/1
CCCFFFFFHFHHHJJJJJJIIJJJJGHJJJIJJJJJJJJJJJJJJIJJIJ
@5478132/1
ctctcagcttcaacgccaaggacttcaactttgttcagttcttgcaggag
+5478132/1
@CCFFFFFHHHHHJJJJJGGGEGHGIEGGIJJIJJIIJIIJJJJJJIJJI
@5478133/1
ctctcagcttcaacgccaaggacttcaactttgttcagttcttgcaggag
+5478133/1
CCCFFFFFHHHHHJHJJJIJJJJJJJJJJJJJJJJJJJIJJJJJJJJJJI
@395131/1
aaaccttgcaaattttcaatcatgaagcaagattttacctgaacaatttg
+395131/1
CCCFFF>DHHHHHJJJJJJJJJJJJJJJJJJJJJJJJJJJIIJIJJJJJI
@395132/1
aaaccttgcaaattttcaatcatgaagcaagattttacctgaacaatttg
+395132/1
CCCFFFFFHHGHHJJJJJJJJJJJJJJJJJJJJJJJJJJJJIJJIJJJJJ
@395133/1
aaaccttgcaaattttcaatcatgaagcaagattttacctgaacaatttg
+395133/1
CCCFFFFFHHHHHJJJJJJJJIIJJJJJJJJJJJJJJJJJJHJJJJJJJI
@395134/1
aaaccttgcaaattttcaatcatgaagcaagattttacctgaacaatttg
+395134/1
CCCFFFFFHHHHHJJJJJJJJJJJJJJJJJJJJJJJJJJJJIJJJJJJJI
@1406557/1
atacactattattaggcactagttattaattataatcatcaatattatct
+1406557/1
CCCFFFFFHHHHHJJJIJJJIJIIIJJJJJJJJJJJJIJJJJJIJJJJJI
@2434881/1
caacagtcaacatttcccacctttttcactcaaccatagctttctcagcg
+2434881/1
BCCFFFDDHHHHHJJJJIJJJJJIJJJJJJJJJJJJJJJJJJJJJJJJIJ
@2434882/1
caacagtcaacatttcccacctttttcactcaaccatagctttctcagcg
+2434882/1
CCCFFFFFHHHHHJJJJJJJJJJJJJJJJJJJJJJJJJJIJJJJJJJJJI
@2935022/1
cactattattaggcactagttattaattataatcatcaatattatctatc
+2935022/1
CCCFFFFFHHHHGJJJJJJJJJJJJJJJJJJJJJJJJJJJJJJJJJJJJJ
@3474959/1
ccacaatatagttacgttaaaacagcagctgagattaatgtaggctgttt
+3474959/1
CCCFFFFFHHHHHJJJJJJJJJHJIIJJJJIEHEGIGGGGGIIJIJIBGG
@4465716/1
cgcccggagcggctgatatcaccaatcaggtggtgacatcgttcgatgac
+4465716/1
CCCFFFFFHHHHHJJJIIJJIJJJJJIJIJFHIFHIIIJJJHIIJJHHHF
@4465717/1
cgcccggagcggctgatatcaccaatcaggtggtgacatcgttcgatgac
+4465717/1
CCCFFFFFHHHHHJJJJIJJJJJJJJJJIJFHIFHHGGHIIFHIJJGHHF
@2439032/1
caacatcatagtgataagccgtgtttaatttacctagcgcgaggctg
+2439032/1
CCCFFFFFHHHFHIJIJJJJJGIHJJJJJJJJJJJJIJJJJIJJJJJ
@2439033/1
caacatcatagtgataagccgtgtttaatttacctagcgcgaggctg
+2439033/1
CCCFFFFFHHHHHJJIJJJJJFGHIJJJJJJJJJJJIJJJJIJJIJJ
@2937761/1
cactcggtatatgttgcgaatcagggctgggatgagtgacgtcagcgccc
+2937761/1
B<BFFFFDHHHHHHJJIJIJIIIJI9?GHHJ>@GDG?FHIHDHDBC5@EG
@6475664/1
ctttaccattcgtcttatcgatgcattgaaacgcaaactgacgttt
+6475664/1
@@@1BD?BFFFF<E?@GG@BFEHICHI>BHGID:FFIF@BGE@7BF
@8023839/1
ggtaaacatactgcgactgtatcttgtaaaaataaaagggacggcaaaca
+8023839/1
CC@DFFFFHHHHHJJJIJJHIJJJJJHIJJJJJJJJJJJJGIJJJJJJJI
@1952574/1
atttgtggtatctgtcgatgttgccagaacgtaagatatcctaaactcac
+1952574/1
@CCFFFFFHGHHHIHJJIIJJJIJJJJIJJJIIJJJIJJJJJJIIJJIJH
@885943/1
aatggaacgaaattaaacacgctgagaaagctatggttgagtgaaaaagg
+885943/1
@=?DDBDDFHHFBBGGIGIGEIBA::EFHECHFDEG?DFBF?BGHIIIII
@8024843/1
ggtaaagtctctgttgttatcctattacccactggttctcacattct
+8024843/1
BCBDFFFDHHHHHGHIHJJIJJJJJJJJJIJJJJJFHIJJIIGJJJI
@8025469/1
ggtaaatcctgcaaggattgccacatcttgtgagccgccattctcttggc
+8025469/1
CCCFFFFFHHHHHJJJJJJJJJJJJIJJJJGIIIJJJJJIIJIIIJJIGI
@3479681/1
ccacacgaaaggcagttcaccatcgcttgtcatgtgttgaaattccgcga
+3479681/1
CCCFFFFFHHHHHJJJJJJJJJJJIJJJJIIJJJIJIJJJJJJJJJJJJJ
@8026552/1
ggtaacaatctgccttctacatttgcgagtgacgaagagactctcagctt
+8026552/1
BC@DFFFFHHHHHJJJJJJJJJJIIGIJJEGHIJJJJIJJJJIIIJIIII
@7040730/1
gaatgtttggcgtctttcttcgatcttccggttccggtggccacc
+7040730/1
CCCFFFFFHHHHHJJJJJJJJJIJJJJJJJJIJJJJJJJIJJJJJ
@2441377/1
caacatctgatagttccttaaacactggatcttgaattttcttttcagca
+2441377/1
CCCFFFFFHHHHHFHJJJJJJJJJJJJJGIJJJIIJJJJJFHJJJIIIIG
@886948/1
aatggatacaaatttgactactgtatagctttcttctcttggtgaacaca
+886948/1
CCCFFFFFHHHHHJJJJJJIJJJGHJJJJJJJJJJJJJJJJJHIJJIJJJ
@8026798/1
ggtaacctacgtggacatcgaagaaaaaacattgaccaatcgccaccaat
+8026798/1
CCBFFFFFHHHHHJJJJJJJJJJJIJJIJJJJJIJJIJJIIBHHGIJJJI
@8026956/1
ggtaacgctttatcgggttctgctaagtggtaagtagaaggtaagccact
+8026956/1
CCBDFFFFHHHHHJJJJJJJJJJJJJJGHIHJJJIJJJJJJGHIIJJJJJ
@2943408/1
cactggcaaagtggatagctgcaccaggcattgg
+2943408/1
@C@DFFFFFFHFFHI@GFIJJDIGHGIIJHIIII
@4471173/1
cgccgatctcgctgttgctttgatcatcgtcgaagtctgcatgtccgtta
+4471173/1
CCCFFFFFHHHHHJJJIIGIJJIJJJJJJIIJIJIDFIEHIJJFGIJHGH
@4471938/1
cgccgattgagttttcgagcattttccggaaaagaagattgcaccccgaa
+4471938/1
CCCFFFFFHHHFHIJGIJJIIIJGJJJJJJJJJJJJJIIJJJJJJJJJJJ
@889139/1
aatgggcatagtacgtcggagctggatagcttacggatctgttgcaccga
+889139/1
CCCFFFFFHHHHHJJIIJJIJJJJJJJJJJJJJJJJJJJJIGIIGGIJGE
@405780/1
aaacgttccagcaggtacttgcgtggacacgcatattacacatccattta
+405780/1
CCCFFEFFHHGHHJJFHIJJJJJGHIIJJIJJJJJJIJJJIJJJJJJJJJ
@405781/1
aaacgttccagcaggtacttgcgtggacacgcatattacacatccattta
+405781/1
CCCFFFFFHHHHHIIGGIJIJIE:FHIJJJJJJJJJJIJJJJJJJGIIJF
@1957043/1
attttaaaagcctcttaaatttaactgaaatacagaatacaccccttaat
+1957043/1
CCCFFFFFHHHGFJIJJIIIGGIIIIIJ?FHHGJIDHHFGIJIIJJIHJD
@1957044/1
attttaaaagcctcttaaatttaactgaaatatagaatacaccccttaat
+1957044/1
CCCFFFFFHHHHHJJJJJJJJJJJJJJJJJJJJJJJJJJJJJJJJJJJJJ
@3484762/1
ccacattccaccccaatctagccactcttatacgcagtggtctcaatcgc
+3484762/1
CCCFFFFFHHHHHJJJJJJJJJJJJJJJJJJJJJJJJFHIGHJJJJIJJI
@7531860/1
gcgaaaagtgaccacaagcaatgtcaaagagaaggatagcaactaatttt
+7531860/1
?@@?A:@:<DD>:2<CA?CE;CGA<ECCDF??BFEFF@9BFC9DFBBFFI
@7047755/1
gaattggaggaggagggtacgaaggaactggaggataactgtagacgttc
+7047755/1
BBCFFFFDHHHHGGGIJAEHIIIJJJJJJIJIJJJIJJJJGIIIJJIGHG
@892849/1
aatgtgcgccaattgagttttcgagcattttccggaaaagaagattgcac
+892849/1
CCCFDEFFHHHHHIJIJGIJJGIIIGIJJJJJJJJJJJJJJJIJJJJJJJ
@7051050/1
gaatttgaaaagcgagcttcatgatcccctgaagaatatatcttgaagaa
+7051050/1
CCCFFFFFHHHHHJJJJJJIJJJJJJJJJJJJJJJJJJIJJJJJJIJJII
@7051051/1
gaatttgaaaagcgagcttcatgatcccctgaagaatatatcttgaagaa
+7051051/1
CCCFFFFFHHHHHJJJJJJJJJIIJJJJJJJJJJJJJJJJJJJJJIIIHH
@4481842/1
cgcctattgagttttcgagcattttccggaaaagaagattgcaccccgaa
+4481842/1
CCCFFFFFHHHHHJJJJJJJJJJJJJJJJJJJJJJJJJJJJJJJJJJJII
@895558/1
aattaaatcaatatggcgactgagaggcaaacaaatgttattttatcagt
+895558/1
CCCFFFFFHHHHHJJJIJJJJJJJIHJIJJJJJJJJJJJJIJJJ4BGHIJ
@2448965/1
caacatttcccacctttttcactcaaccatagctttctcagcgtgtttaa
+2448965/1
CC@FFFFFHHHGHIJJIJJJGIIJIGJJJJIJIJJJJJIJGJJGGFHIJE
@2448966/1
caacatttcccacctttttcactcaaccatagctttctcagcgtgtttaa
+2448966/1
CCCFFFFFHHHHHJJJJJJJJJJJJJJJJJJJJJJJJJJJJJJHIHIJJI
@2953475/1
cacttttcgcgcaaaggtaaaatcgttctagacatactttatgctcttga
+2953475/1
CCCFFFFFHHHHHJJJJGHJJJJJJJJJJJJJJJJJJJJJJJJJJJJJJJ
@7537533/1
gcgaaattggcactggcaagtcaaagaagctagccaagagaatggcggct
+7537533/1
CCCFFFFFHHHHHJJJJJJJIJJJJJJJJJJJJIJJJIHJJJJJJGJJIE
@1422905/1
atagaatgtcaatgttattctaaaaagaagactgctaaacgttaaatttt
+1422905/1
CCCFFFFFHHHHHJIJJJJJJJJJJJJJJJJJJJJJJJJIIIJIJJJJJJ
@1423029/1
atagaattagtggttttttttctaaaatcaatttacatattatttttgac
+1423029/1
BB@FDDEDHHHHHHIJJJJIJGIGGIIJGIIJJJGJJJIJJEHIIJJECH
@411951/1
aaactcacttttttccgaaaaaatatcgcaatagctcaaaagggaacaat
+411951/1
CCCFFFFFHHHHHJJJJJJJJJJIJJJJJJJJJJJJJJJJJJJJIIJJJJ
@1961533/1
attttaatgtaataaacagaacatgtaagaagtgaataatgtgattaagt
+1961533/1
CCCFFFFFHHHHHJJJJJJJJJJJIIJJJJJJHHIJIJJJJIIJJJJJJ<
@1424609/1
atagaggttgtacccaaacttttcggggtgcaatcttcttttccggaaaa
+1424609/1
@CCFAEFFHHHFHGIIIHGHIIIJJJGJFFHJJJIJJIIJJIIIJJJIJG
@3494591/1
ccaccggaaccggaagatcgaagaaagacgccaaacattcggcagccaag
+3494591/1
CCCFFFFFHHHHHJJJJJJJJJJJJJJJJJIJJJJJJJJJJJIHHFFFFC
@1965337/1
attttacctttgcgcgaaaagtgaccacaagcaatgtcaaagagaaggat
+1965337/1
CCCFFFFFHHHHGJJJJJJJJGGGJJJJJJJJJJJJIIJJJJHIGIIIJI
@7056629/1
gacaaaactaatgatggtaaatttatttgtcatcttcgacttccaattaa
+7056629/1
CCCFFFFFHHHHHJJJJCJJJJJJJJJJIIJJJJJJJJJJJJJJJIJJJI
@6489501/1
ctttaggcagcaacattacccaaaaagatatccagcctttgatggaagaa
+6489501/1
CCCFFFFFHHHHHJJJJJJJJJJJJJJJJJJJJJJJJJJJJJJJJJJJJJ
@1428231/1
atagctttctcagcgtgtttaatttcgttccatttatcaaggttttcaaa
+1428231/1
CCCFFFFFHHHHHJJGIIJJJJJJJJIHIIJIJJJJJJJJJJDGIIJJJI
@6492926/1
ctttagtctgtatattttcttgtatcacttattgcgtctttgctttggtc
+6492926/1
CCCFFFFFHHHHHJJJJJJJJIIIJJIJJJJJJJJJIJJJJJJJJJJIHI
@6493739/1
ctttagtgggaaggtttaggtatttgtggtatctgtcgatgttgccagaa
+6493739/1
CCCFFFDFHHHHHJGHHIJJFHIIJJIIJHHIJJJJJJJJJJJJJJIJJJ
@2961110/1
cagaaaccaacaatcattgcgatcagagctttccaaatgctaagatcgaa
+2961110/1
?<@BDDDDHH=FDBHIHIAGGFCGECAFFCHHIE@B>FB?GFGC<D@GII
@3498537/1
ccacgagccaatcttccgctaccgcgtgttccttaacaacgatctggtgg
+3498537/1
CCCFFFFFHHHHHJJJJJJJJJJJJJHIHJJJJJJJJJJGIIIJIJJHIH
@416308/1
aaactgggcagctcggctgagaatcggtattcgggactgaaagacactaa
+416308/1
CCCFFFFFGHHHHJJJJJJJJJJJJJJDHIJIJJJHIJJJJJIIIJJIII
@416309/1
aaactgggcagctcggctgagaatcggtattcgggactgaaagacactaa
+416309/1
CCCFFFFFHHHHHJJJJJJIJJJJJJJCGHJIJJJIIJJJJJJIJJJJJI
@904889/1
aattagtacaactcctccaaaccttgcaaattttcaatcatgaagca
+904889/1
CCCFFFFFHHHHHJJJJJJJJJJJJJJJJJJJJJJJJJJJJJJJJJJ
@3973127/1
cctcgagtacctcaaaatcatgaccaaaaagtgaacagctatcgatacac
+3973127/1
CCCFFFFDHHHHHJJJJJJJJJJJJJJJJJJHHJJJJJIJJJJJJJJJJJ
@5504446/1
ctctgtgatttcttagtgtcaatagtgctgccgttacttcctcaagcgct
+5504446/1
BCCFFDFFGHHHHJJJHJIJHJCJIHIJGGIIJJIJJJJIIJJJJJIIJG
@6496307/1
ctttatagaatgtcaatgttattctaaaaagaagactgctaaacgttaaa
+6496307/1
@CCFFFFDAFBFFFEGHGHGHIGIEHIGIGG?ECAGIHEHGHIGHHGIII
@2457296/1
caaccatcccactgtacgagaattcggtttttcagtttctagcgcatttg
+2457296/1
CCCFFFFFHHHHHJHHIJJJGIJJJJJGIJJJJJJHIJJJJJJJJJJJJI
@4962706/1
ctaataatagtgtattacctctaaagctatctactcgttatataatcatc
+4962706/1
CCCFFFFFHHHHHIIJJJJJJJJJJJJJJJJJJJJJJIJIJJJJJJJJJI
@1429147/1
ataggattggatctatgactgtgtatcgatagctgttcactttttggtca
+1429147/1
CCCFFFFFHHHHHJJJJJJJJHGHIJIGIGIIIGIHIJIJIJJJJIJDGE
@4494994/1
cgcgaaattggcactggcaagtcaaagaagctagccaagagaatggcggc
+4494994/1
CCCFFFFFHGHHGJJJJJIJJFHIJJIEIJJJJJJJJJJIJIJJJJIJJB
@4494995/1
cgcgaaattggcactggcaagtcaaagaagctagccaagagaatggcggc
+4494995/1
CCCFFFFFHHHHHJIJJJJJJIJJJJJJIJJJJJIJJJJJJJJIIJIJJG
@4494996/1
cgcgaaattggcactggcaagtcaaagaagctagccaagagaatggcggc
+4494996/1
CCCFFFFFHHHHHJJJJIIIJGGGIJIEIIIJJJJJIJJIIHIIJJDHIE
@7548946/1
gcgacatttgacgtacggttcaagtagctgaagtaaaagtgtgctccatt
+7548946/1
CC@FFFFFHGHHHEHIGIFEHGIIEEHIJJGJIHHIJJIHIFGDHGIJJI
@7548947/1
gcgacatttgacgtacggttcaagtagctgaagtaaaagtgtgctccatt
+7548947/1
CCCFFFFFHHHHHGIIJJHIJJJJHIJJJJJJJHFIIIIDHFHIGIJJJF
@6498640/1
ctttatcatttgtttgtatttcttcaactggtgtaactttactttcttct
+6498640/1
BBCDFFFDHHHHDHIIGHIJJJIJJJJIIIICGHIIJJJJJJIIJJJJJI
@5515645/1
ctcttcctcacgaggacactctaataataaatcctgtagaatatcgttta
+5515645/1
CCCFFFFFHHHHHJJIJJJJJJJJJJJJJJJJJJJJJJJJJJJJJJHIIJ
@5516520/1
ctcttcgtcactcgcaaatgtagaaggcagattgttaccctccacgggta
+5516520/1
CCCFFFFFHHHHHJJJJJJJIIJJJJJIIJJJJJJJJJJJIJJJJJJJFG
@5516521/1
ctcttcgtcactcgcaaatgtagaaggcagattgttaccctccacgggta
+5516521/1
CCCFFFFFHHHHHJJJJJJJIJJJJJJJJJIJJIJJJJJJJJJJJJJJFF
@5516980/1
ctcttctagggataaggaaggagttacagtgtttttaaat
+5516980/1
@C@DDDFFHFABFGGBBFC?FGEFCHHII4?1CFCEBG@9
@1432322/1
atagtgctgccgttacttcctcaagcgctggtaacgctttatcgggttct
+1432322/1
BCCFDFFFHHHGHIJJJJJJIIJIJIJJJJIHHJIJJJJJIJIJJJHGIJ
@7553092/1
gcgacggctcagcaactcctggaggacgctgacgggagtcttgctcggca
+7553092/1
@C<DDFFFHGGHGIIJJJJIIIIJJGIBHIJFIGIJ@E@CEHHHGFEFDD
@8042558/1
ggtcaatgttttttcttcgatgtccacgtaggttacctcgaaggattgtt
+8042558/1
CCBFFFFFHHHHHJJJJJJJJJGIJIJJIJJJGIJJIJJJJJJJJJJJII
@8043162/1
ggtcacttttcgcgcaaaggtaaaatcgttctagacatactttatgctct
+8043162/1
CC@FFFFFHHHHHJJJJJJJGHIIJJJJHIJJJJJJJJJJJJJJJJJJJJ
@4968322/1
ctaatattgcgatatttttttatcgatctggcttcaatgtttgaatgatg
+4968322/1
@@@FDFFBHHHGGIIIIIJJJJJJIHIIJJJIEHHGIIIFGIIJEIIHGI
@1436288/1
atataatcatcattcaaacattgaagccagatcgataaaaaaatatcgca
+1436288/1
@1=DDEFFFHDHGJIJGIJIJJJHIGIJDIJJEHHIIIIJJJIIJIEIJI
@6014840/1
cttatcgatgcattgaaacgcaaactgacgtttacttttcgaatgtcaaa
+6014840/1
CCCFFFFFHHGHHJJJJJJJIJJJJJJJJJJJJJJJJJJJJJJJJHIJJJ
@6507487/1
ctttattgaaaaattagtaaaacataatggttttcgcgcgtaaagtgacc
+6507487/1
CCCFFFFFHHHHHJJJJHJJJJJJJJJJJJFHIJJJJIJJIJJJJFHIJJ
@6507488/1
ctttattgaaaaattagtaaaacataatggttttcgcgcgtaaagtgacc
+6507488/1
CCCFFFFFHHHHHJJJJIJJJJIJJJJJJJFHIJJJJJJJHHJJJFHIJI
@3984973/1
cctcttcgtgttccatttcatagaatggtggtggccatctgcgggacatg
+3984973/1
@C@FFDDDHH?FDFEHIGCHIEHIGGBF<?C@?EGICHIEGEGIE<FGFE
@3984974/1
cctcttcgtgttccatttcatagaatggtggtggccatctgcgggacatg
+3984974/1
CCCFFFFFHHHHHJJJJJJJIJJJJIJJFHIFHIIJJJJJIJJJJGIJJI
@3984975/1
cctcttcgtgttccatttcatagaatggtggtggccatctgcgggacatg
+3984975/1
CCCFFFFFHHHHHJJJJJJJJJJJJJIJDEHFGIIIJJJJJJJJJGIIJI
@3984976/1
cctcttcgtgttccatttcatagaatggtggtggccatctgcgggacatg
+3984976/1
CCCFFFFFHHHHHJJJJJJJJJJJJJIJEHI@HIIJJJJIDIIJJEIGIG
@7065667/1
gacaacttcatgtacaaatacctcaccttacaaaataaaatacggcaaag
+7065667/1
CCCFFFFFHHHHHIJJJJJJJJJJJJJJJIJJJJJJJJJJIJJJJJJJJJ
@7065668/1
gacaacttcatgtacaaatacctcaccttacaaaataaaatacggcaaag
+7065668/1
CCCFFFFFHHHHHJJJJIJJIJJJIJJJJJJJJJJJJJJJJJJJJJGIII
@7065669/1
gacaacttcatgtacaaatacctcaccttacaaattgaaatacggcaaag
+7065669/1
CCCFFFFFHHHHHJJJJIJJJJJJJJJJJJJJJJJJJJJJJJJJJJJJJJ
@424139/1
aaacttttcggggtgcaatcttcttttccggaaaatgctcgaaaactcaa
+424139/1
CCCFFFFFHHHHHEGIJJJJJJJJJJJJJJJIJJJJJJJJJIJJJJJIJI
@3514739/1
ccagaacgtaagatatcctaaactcacttttttccgaaaaaaatatcgca
+3514739/1
@<@DDDDDHHHHHIIIIICHIIIIIIIIIIIIIIIIIIIIIIIIIIIIII
@3514740/1
ccagaacgtaagatatcctaaactcacttttttccgaaaaaatatcgcaa
+3514740/1
CCCFFFFFHHHHGJJJJJJJJJJJJIIJJJJJJJJJJJJIJJJJJJJJJJ
@3514741/1
ccagaacgtaagatatcctaaactcacttttttccgaaaaaatatcgcaa
+3514741/1
CCCFFFFFHHHHHJJJJJJJJJJJJIJJJJJJJJJJJJIJJJJJJJJJJI
@3514742/1
ccagaacgtaagatatcctaaactcacttttttccgaaaaaatatcgcaa
+3514742/1
CCCFFFFFHHHHHJJJJJJJJJJJJJJJJIJJJJJJIJJJJJJJJJJJJI
@6509595/1
ctttatttaagaacaaacaggggagaaaagtcacgagaatttgaaaagcg
+6509595/1
CCCFFFFFHHHHHJJJJIIJJJJGGIJJJJIJJJJJJJJJJJJIJJJJIG
@425561/1
aaagaaaatttgaaaagtatcatgagttttgtgattctccgaagagtatg
+425561/1
CCCFFFFFHHHHHJJJJGHJJJJJIJJJIJJIJJJJJJJJJJJJJJDGII
@4506620/1
cgcgcgtaaagtgaccaaagcaaagacgcaataagtgatacaagaaaata
+4506620/1
CCCFFFFFHHHHHJJJJJJJJJJJJIJJJJJJJJJDHIJJJJJJJJJIII
@1442180/1
atatcatatcatcggggcactatataaaaaattacattcagtatcgatag
+1442180/1
CCCFFFFFHHHHHJJJJJJJJJIIJJJJJJJJJJJJJJJJJHIJJJIJJI
@3521602/1
ccagaatctactagatgtcgatcat
+3521602/1
@@@DDDDDHHDFF@9<GAF=GIIGH
@3521603/1
ccagaatctactagatgtcgatcatacttcagccagattaaattttctta
+3521603/1
@@@FFFFFHHHHHIIIGHIJJIGGFGIIIGHGGIIJIJJJJGHIJIIJII
@916857/1
aattgaagttcgtattatttcctcgaaatcaataatgcaatgtgtttaaa
+916857/1
CCCFFFFFHHHHHJJJJJJJJJIJJJJJJJJJJJJJJJJJJJIIIHIJJE
@1444597/1
atatcttatcatgtttcttgtctgtccttctgtcatttttctattaattg
+1444597/1
CCCFFFFFHHHHHIJJIJJJIGJIIIJJJJJJIJIJJJJJJIHJJIJJJG
@433708/1
aaagaagctagccaagagaatggcggctcacaagatgtggcaatccttgc
+433708/1
CCCFFFFFHHHHHJJJIIIJJIJIJIGBHIIEIEGGHGGIGGIGHJGIII
@6024646/1
cttattgcgtctttgctttggtcactttacgcgcgaaaaccattatgttt
+6024646/1
CCCFFFFFHHHHHJJJJJIJJHHDHHJJJJJJJJJJJIJJJJJJIHHFHH
@5535841/1
ctgaaacaaacatcactgtgatgaaaaattaaaaaaaaataatagttctt
+5535841/1
CCCFFFFFHHHHHJJJJJGHIGIJJJGIJJGJIJJJJJJJIJJJJGIJJG
@4510202/1
cgcggcatcactcccaaatacgaactggtccaaatcgagggcgcca
+4510202/1
@@@B?:?DFDHFAGGHGIGEE3@FEHIE?DGAGEII?BD@AE>EE<
@4510203/1
cgcggcatcactcccaaatacgaactggtccaaatcgagggcgccatcca
+4510203/1
CCCFFFFFHHHHHJJJJJJJJJJJJJJJGIJJJJJJJJJJJJJJHHHHFF
@7564426/1
gcgatattttttcggaaaaaagtgagtttaggatatcttacgttctggca
+7564426/1
CCCFFFFFHHHHHJJJJJJIIIGFHIHJIIJJIIIIIJJIJJIJIJIIJI
@7565292/1
gcgatctcctgcaagaactgaacaaagttgaagtccttggcgttgaagct
+7565292/1
CCCFFFFFHHGHHJJJJJIJIJIJIGGHHIGJJHIJJJJIGIIJJIIJJJ
@7071481/1
gacacatgtaaaattgaaattaaagcggaggttaagaaagaaagtgtgca
+7071481/1
CCCFFFFFHGHHHJJJJJJJJJJJJIJJIJJFHIJIJIJJJJJHDHFGIE
@7566765/1
gcgatggttcttcaagagctggcaataaagaaaggctttcaatcaccaca
+7566765/1
@@CFFFFDFHHHFIJJIJJJIGGJJIJJJIIIJJI=GHIJIIEHIHHGIC
@6518413/1
ctttcacttcattctatcggcctttcttctctttgccgtattttattttg
+6518413/1
C@CFFFFFHHHHHJJJJJJIJJJJJJJJJJJJJJJJJJ@DHHIJJJJJJI
@8054276/1
ggtggccaccggaaccggaagatcgaagaaagacgccaaacattcggcag
+8054276/1
CCBDFFFFHHHHHJJJJJJJJJJJJJJJGJJJIJIJJJJJJJJJHHHHFD
@5540866/1
ctgaaagacactaagattaccaagttgggcaaccagcagtcccacaaagt
+5540866/1
CCCFFFFFHGHHHJJJJJJJJJJJJJJJJJJJJJJJJJJJJJJJJJJGJI
@7571960/1
gcgcaacttgtgctggagcacattatggtgtttttgattttcgcagattc
+7571960/1
CCCFFFFFHHHHHJJJHIJIJJJJJJJJCFGIJJJJJJJJJIJJJJJJJJ
@1451273/1
atattatctatcgatactgaatgtaattttttatatagtgccccgatgat
+1451273/1
CCCFFFFFHHHHHJJJJJJIJJJGIIJJJJJJJJJJJJIIJJJJJHIJHI
@1451274/1
atattatctatcgatactgaatgtaattttttatatagtgccccgatgat
+1451274/1
CCCFFFFFHHHHHJJJJJJJIJJHJIJJJJJJJJJJIJHHIJJJJHIJGH
@3998901/1
cctgcatcttatataccatcatcttctggagtcacccaacaacaacactt
+3998901/1
CCCFFFFFHHHHHJJJIJJJJJJJIIJIJJJHIJJJJJJJJJJJJIJJJJ
@2986066/1
cagaacccgataaagcgttaccagcgcttgaggaagtaacggcagcac
+2986066/1
CC@FFFFFHHHHGIGGHJIJIJJIIIGEGHJGGGHHBFGGHGIII<>A
@5545728/1
ctgaaatatagaatacaccccttaatcagc
+5545728/1
@1?DDDDD?FFDDBEA?<FH:CFHA>@F@@
@5545729/1
ctgaaatatagaatacaccccttaatcagctacaacagtcaacatttccc
+5545729/1
CCCFFFFFHHHHHJJJJJJIJJJJJJJJJJJJJJJJJJHHIIJJJJJJJJ
@5545730/1
ctgaaatatagaatacaccccttaatcagctacaacagtcaacatttccc
+5545730/1
CCCFFFFFHHHHHJJJJJJJJJJJJJJJJJJJJJJJJJGGHIJIJJJJJJ
@5545731/1
ctgaaatatagaatacaccccttaatcagctacaacagtcaacatttccc
+5545731/1
CCCFFFFFHHHHHJJJJJJJJJJJJJJJJJJJJJJJJJHIJJJJJJJJJJ
@5545732/1
ctgaaatatagaatacaccccttaatcagctacaacagtcaacatttccc
+5545732/1
CCCFFFFFHHHHHJJJJJJJJJJJJJJJJJJJJJJJJJIJJJJJJJJJJJ
@4515488/1
cgcgtaaagtgaccaaagcaaagacgcaataagtgatacaagaaaatata
+4515488/1
@@@FFFFFHCFHFIIIIFGABHEE@<EGIGIGGFGIIIIGGIIIBHFIGG
@926400/1
aatttaagaggcttttaaaatttaacgtttagcagtcttctttttagaat
+926400/1
@@CFFFFFHHHGHJIIIJJJJJJJJJJIIIGIJGGHIIIIIJJJIJJJIG
@442452/1
aaagaattgacatctcgtatgagtgaactgcaagctggtccacttgtacc
+442452/1
CCCFFFFFHHHHHJJJJIJJJJJHHIJJJJJJJJJJJJJJJIJJJJHIII
@2987097/1
cagaacgtaagatatcctaaactcacttttttccgaaaaaatatcgcaat
+2987097/1
CCCFFFFFFHHHHIJGIJJJIJIJGHHJJJJJIGJIJJJJJJJJIIJJJJ
@2987098/1
cagaacgtaagatatcctaaactcacttttttccgaaaaagtatcgcaat
+2987098/1
CCCFFFDFHHHHHJJIJJJJJJJJJGIJJJJJJJJJJIJJ6DHIIJJIIE
@7575796/1
gcgccatccacgagccaatcttccgctaccgcgtgttccttaacaacgat
+7575796/1
CCCFFFFFHHHHGJIJIIJIJJJIGGJIIJIIJAFGGJIGIIIJJJIEH=
@2479468/1
caacgatctggtggccaccggaaccggaagatcgaagaaagacgccaaac
+2479468/1
@@@DDDDDDHHCFHIGBG@F@GIIBFAG:D>B?D;DDGIGCF3A>BHHDE
@2479469/1
caacgatctggtggccaccggaaccggaagatcgaagaaagacgccaaac
+2479469/1
B@CFFFBDDFHACFHJEIJJIGIIJIIHIJIGIHHIIGIJIIJIJHGHFD
@2479470/1
caacgatctggtggccaccggaaccggaagatcgaagaaagacgccaaac
+2479470/1
CCCFFFFFHHGHHIJIJJJJJIIJJIIHHJIIJJIJJBGHIIII>EFHFF
@2479471/1
caacgatctggtggccaccggaaccggaagatcgaagaaagacgccaaac
+2479471/1
CCCFFFFFHHHFHJJJIJJJJJIJJJJGIJJIJJIJJIJJIJJIIHHH>B
@7576643/1
gcgccctcgatttggaccagttcgtatttgggagtgatgccgcgacggct
+7576643/1
CCCFFFFFHHHHHJJIJJIJHHHICFHJJJJJGH?FHIIJJJIIJJHDD@
@4005379/1
cctggagcgaaacaacagcagcccgctcctccacaacagcaacctggagc
+4005379/1
@@?DDDDDHHHDHGBHIBEHG@GGGGIIIGICHIIIIIIIIIHGHECDEC
@4005380/1
cctggagcgaaacaacagcagcccgctcctccacaacagcaacctggagc
+4005380/1
CCCFFFFFHHHHHJJJJIJJJIJJJJIJJJIJJJJJIJIJJJIJIJIIHE
@445930/1
aaagacgcaataagtgatacaagaaaatatacagactaaagaaacgctcg
+445930/1
CCCFFFFFGFHHGJIIGFHHIJIJIIIJJJJJJJJJIJJJJJJJIIBGHI
@445931/1
aaagacgcaataagtgatacaagaaaatatacagactaaagaaacgctcg
+445931/1
CCCFFFFFHHHHHJCGHIDHIIJJJJJJJJJJJJJJJJJJJJJIJIJIIJ
@445932/1
aaagacgcaataagtgatacaagaaaatatacagactaaagaaacgctcg
+445932/1
CCCFFFFFHHHHHJEHGIIJJJJJJJJJJJJJJJJJJJJJJJJJJJJJJJ
@445933/1
aaagacgcaataagtgatacaagaaaatatacagactaaagaaacgctcg
+445933/1
CCCFFFFFHHHHHJFHGGJJJJJGIJIJJJJJJJJJJJIJJJJJIJJIJJ
@445934/1
aaagacgcaataagtgatacaagaaaatatacagactaaagaaacgctcg
+445934/1
CCCFFFFFHHHHHJFHIIJJJIJIJJJJJJJJJJJJJJJJJJJJJJJJJJ
@445935/1
aaagacgcaataagtgatacaagaaaatatacagactaaagaaacgctcg
+445935/1
CCCFFFFFHHHHHJGHIJJJJJJJJJJJJJJJJJJJJJJJJJJJJJJJJJ
@445936/1
aaagacgcaataagtgatacaagaaaatatacagactaaagaaacgctcg
+445936/1
CCCFFFFFHHHHHJGHJJJIJJJJJJJJJJIJJJJJJJJJJJJGEIJIJI
@4995719/1
ctacatatgaaacatgtcagttatatattcacctttatatgtcacatttt
+4995719/1
@CCFFFFFHHHHHJIIIJJJJJJJJJJJJJJJJJJJJJJJJJJJJJJJJI
@4995720/1
ctacatatgaaacatgtcagttatatattcacctttatatgtcacatttt
+4995720/1
CCCFFFFFHGHHHJJIHHHIHIIIJJJJJJJJJJJJJJHJGIIIJJJJII
@933629/1
aatttctttcatttatcaaggttttcaaactgttaaaaaacctgctgaat
+933629/1
CCCFFFFFHHHHHJJJJJJJJFIJJJJJJJJJJJJJJJJJJJJJJJJJJJ
@3538449/1
ccagcagatattgtacttaaaggcttttggatcataagatgcagtgactg
+3538449/1
@CCFFFFFHHHHHHJIJJJJJJJJJJJJJJIJJJJJJJJJJJIJHIJJJI
@933773/1
aatttgaaaagcgagcttcatgatcccctgaaaaatatatcttgaagaac
+933773/1
CCCFFFFFHGHHHJJJJJJJJJJJJJJJJJJJJJJJJJJJJIJJGJJGHI
@934156/1
aatttgagaggcttttaaaatttaacgtttagcagtcttctttttagaat
+934156/1
CCCFFFFFHHHHHJJJJJJJJJJJJJJIJJJJJJJIJJJJJJJJJJJJJI
@6043055/1
cttcaacttcgttcagttcttgcaggagatcgctagcgaacaatccttcg
+6043055/1
CCCFFFFFHHHHHJJJHJJJJJJJJJJIJJJJJJJJJJJJJJJJJJJJJJ
@937061/1
aattttacaagctatactttgcatagaattagtggtttttttctaaaatc
+937061/1
CC@FFFFDFHHDHGIGIGJJJIJJIIHGIIFECFF?FHIJGIGIIJJGIB
@6044557/1
cttcaagagctggcaataaagaaaggctttcaatcaccacattatgaaat
+6044557/1
CCCFFFFFHHHHHJJJJJJJJJJJJJIJJJJJJJJJJJJJJJJJJJJJJJ
@6044778/1
cttcaagatatattcttcaggggatcatgaagctcgcttttcaaattctc
+6044778/1
CCCFFFFFHHHHHJJJJJJJJJJIIIJJJJJJJJJJIJJJIJJJJJJJII
@5557600/1
ctgaacctcaggtggattgagctgttgagttgatcctgcttgtgaatctg
+5557600/1
C@@FFDFFHDHHCFDHHII<FHDHIIIEIIIIIGIIIIIGIDGCHIIIII
@5557601/1
ctgaacctcaggtggattgagctgttgagttgatcctgcttgtgaatctg
+5557601/1
CC@FFFFFHHHGAEFIIJIGHIJJCGFCFCFGIIIJGHIIJJFHIIJIJG
@939146/1
aattttcttacccctagatatgtgaacagaaaaggagttgctctgccaac
+939146/1
CCCFFFFFHHHHHJJJIJGJJJHIJJJJJJJJJJJJJGIJJJJJJJJJJG
@3003497/1
cagaatctagccaaacacacatagtacctctccacaaaaagggaaataaa
+3003497/1
CCCFFFFFHHHHHJJJJJJJJJJJIIJJJJJJJJJJJJJJJJJHIGJIJJ
@7586241/1
gcggaatttcaacacatgacaagcgatggtgaactgcctttcgtgtggta
+7586241/1
CCCFFFFFHHHHHJJJIJIJJJJFIIJJIGIIJJJJJJIJJJJHIIJIGH
@6047620/1
cttcaagtgggcagaagttttttccataagccagtcggagaaattatcga
+6047620/1
CCCFFFFDHHHHHIJJJHIIJJJIIGJJJJJJJJJJJJIIHIJJJIJIJJ
@940425/1
aatttttaaatttaaaaatgcgtgtgtgcaggtatatttatcacatcatt
+940425/1
CCCFFFFFHHGHGJIFIIIGIJJIIDHIJIIGGEGIIJJJJIGIJJ<GHG
@3005691/1
cagaattacaggaaatggataattataggattggatctatgactgtgtat
+3005691/1
CCCFFFFFHHHHHJJJJJIJJJJJIJJJJJJJJJIJJJJJJJJJIHIHHI
@8068808/1
ggttgcccaacttggtaatcttagtgtctttcagtcccga
+8068808/1
CC@FFFFFHHHHGJJHIIJJJJJJHHHIGIJJJJIIJJJE
@6048961/1
cttcaataaaaagatcaaagaagcccacaccctctgaaataccatccgaa
+6048961/1
CCCFFFFFHHHHHGJJJJJJJJJJJJJJJJJJJJJJJJJJJIIJJJJJCC
@1995473/1
attttcaaatattcttcgcttttgactcgacaaaaatttaaacacattgc
+1995473/1
CCCFFFFFHHHHHJJJJJJJJJJJJJJJJJJJJJJJJJIJJJIJJJJJJJ
@8069213/1
ggttgctgatatgtacaataatctatgcaaaccataccaacccttatcag
+8069213/1
@C@FFFFFFHHHGIIJIJJIJJJJJAJHJJJJJJJJJJIIJJJJJJJJJA
@3007518/1
cagaattccatgccctgatccacgtataaagctcctataaacgcctcaag
+3007518/1
B@BFFFFFHHHHHJJJJJJJJJJJJJJJJJJJJJJJJJJJJJJJJJJJJI
@5568669/1
ctgaagtaaaagtgtgctccattggtttatcctctactgtacaactgttt
+5568669/1
CCCFFFFEHHHHFHHHIJJJJJJJJHJJJJJJJJJJJIJIJJJJJJJJJJ
@5569463/1
ctgaagtagtagcgccattctcttcaacttctaatttgcataatttagct
+5569463/1
BCCFFFEFHHHHHJJJJJJHHHIJJIJJJJJJJJJJJJJJJHIJJJIJJI
@6542618/1
ctttcgtgtggtagtccctcttcgtgttccatttcatagaatggtggtgg
+6542618/1
@@CFFFFFBFHFFIIJJJJJJIJJGIFHJJJJJJGJJJIIJIJJBEH?GE
@6542619/1
ctttcgtgtggtagtccctcttcgtgttccatttcatagaatggtggtgg
+6542619/1
BCCFFFFFFHHHHJHIJJJJJIJIGGHIJJJJJJJJJIJJJJJIDHIDGG
@8073256/1
ggtttatcctctactgtacaactgtttacctgtgtatgataaataaactt
+8073256/1
C@@FDFFFHGHGHJJJGHHJJJEJGHIIIIIJCEFGHHCIIIGHIIJFGI
@8073257/1
ggtttatcctctactgtacaactgtttacctgtgtatgataaataaactt
+8073257/1
CCBFFFFFHHHHHJJJHIJJJJJJJJJJJJJJHHHIJJIJJJJJJJJJJI
@460264/1
aaagcaacttcaacaagaggaaggagcgcaactttcttccagttcacaat
+460264/1
CCCFFFFFHHHHHJJJIJJJJJJJIGIJJJJJJJJJJJJJJJHIJJJJJI
@5019206/1
ctactcgttatataatcatcattcaaacattgaagccagatcgataaaaa
+5019206/1
@@?DFFFFHHHHHIIIIIBHCHIIIIIIIIIIIIIIIIIIIIIIIIIIII
@8076287/1
ggtttggatttcatcaatctgtaagacctagtcaatggaaaatgatgctc
+8076287/1
CCBFFFFFHHHHHJJJJJJJJIJJJJJJJJJIIJJJJJIJJJJJJJJJJI
@460985/1
aaagcacctatcgaatcgaatattagtagcaagatccgagatgtggtaca
+460985/1
@CCD?DDDHHAFHGEEAGHIIEBHB<EHCCHEBGFGHCCDGBD?B@DB<B
@460986/1
aaagcacctatcgaatcgaatattagtagcaagatccgagatgtggtaca
+460986/1
CCCFFFFFHHHHHJJIJJJJJJJJIJHHIJJJJIIIJJJJJIIHHGFGGB
@460987/1
aaagcacctatcgaatcgaatattagtagcaagatccgagatgtggtaca
+460987/1
CCCFFFFFHHHHHJJJIJJJJIJIJJFIIIIJJJJJJJJJJIJJJJ@FHG
@6057947/1
cttcaatgtttgaatgatgattatataacgagtagatagctttagaggta
+6057947/1
CCCFFFFFHHHHHJJIJIFIJIIJGHHIJJJJEFGJIJIJJJJIJGGI?B
@6057948/1
cttcaatgtttgaatgatgattatataacgagtagatagctttagaggta
+6057948/1
CCCFFFFFHHHHHJJJJJJJJJJJIJJJJIJJGHIIIJJIJJJIJIIJFG
@5021576/1
ctactgtatagctttcttctcttggtgaacacatactttattcgtcatcg
+5021576/1
@@@DFFDDFFHGHJJJJJGIIJJIJFGHHIHIEGHIIIJJIJJJHIGIHI
@5022105/1
ctacttaccacttagcagaacccgataaagcgttaccagcgcttgaggaa
+5022105/1
CCCFFFFFHHHHHJJJJJJJJJJJIGIJJJJJHIJJJJJJIJJJJIIJJI
@4022758/1
cctgtggataaagaaagaaacgatatagattggggcgttttgaggagcaa
+4022758/1
CCCFDFFFHHHHHJJJIJJJJJIJIJIJIJJJJJJJJFHIIJEHJEHHHF
@950978/1
acaaacatcactgtgatgaaaaataaaaaaaaaataatagttcttca
+950978/1
CCCFFFFFHHHHHIJJJJJJJJJIJJJJJJJJJIEHE@CFEG9CGEH
@4537711/1
cgctgacgggagtcttgctcggcatggaggccatttcttgagagtagagc
+4537711/1
CCCFFFFFHHHHFHJJJJJJJJJIJJJJJJJJJJJJJJJJHIGHBFHHII
@4537885/1
cgctgagaaagctatggttgagtgaaaaaggtgggaaatgttgactgttg
+4537885/1
CCCFFFFFHHHHHJJJJHIJHIFFHJJJJJJDGIJIJJJJJJJIJJJHIH
@7596524/1
gcgggacatgcacatctcttggagccagccaatgggattgcccatcactt
+7596524/1
CCCFFFFFHHHHHIJJJJJIJJJJJJJJJJIJJJJJIIIJJJJJJJJJJI
@6549443/1
ctttcttaatcggttctgcatgaatgccatctgggcccggggctctgtga
+6549443/1
CCCFFFFFHGHHGIIGIIJIIJJGGIJIHGIIFDHIIIGIGGHIHCFCH9
@955799/1
acaacagtcaacatttcccacctttttcactcaaccatagctttctcagc
+955799/1
CCCFFFFDHHHHHJJJJJJJJJJJJJJJJJJJJJJJJJJJIJJJJJJIJI
@6550170/1
ctttcttataccactccggagctgcctcactgtacacgtcggaagaaagg
+6550170/1
CCCFFFFFHHGHHJIJJJJJJJJJJ11CGHJJIIJJJJJJJJJJJIJJJG
@464013/1
aaagcccagaagaacgttcgactttcacttcattctatcggcctttcttc
+464013/1
CCCFFFFFHHHHHJIIHIJIIJJJJJIGIJJJJJJJJJJJJIIJJJJJJG
@6552288/1
ctttcttcgatcttccggttccggtggccaccagatcgttgttaaggaac
+6552288/1
CCCFFFFFHFHHHJJJJIHIJJJIIJJJJJJJJJJIJJIJIJJJIJJJJI
@6552289/1
ctttcttcgatcttccggttccggtggccaccagatcgttgttaaggaac
+6552289/1
CCCFFFFFHHHHHJJJJIJJJJJIGIJJJJJJJJJJJJJJJIJJJJJJII
@5027643/1
ctagaacgattttacctttgcgcgaaaagtgaccacaagcaatgtcaaag
+5027643/1
CCCFFFFFHHGHHJJJJJJJJJGJJJIJJFHJJJJJJJJJJJJJJJJJJI
@2509719/1
caactggtgtaactttactttcttcttgttttacttcaagcttcataggg
+2509719/1
BCCFFFFDHHHHHJJJIJJJJJJJJJJJJJJJJIJJJJJJJJJJJJJJJI
@6064398/1
cttcacctccacaacaacaacctcaagcttggggtcaacaacagcccgtt
+6064398/1
B@CFFFFFHHHHGIJJJJJJJGIIIJJJJJJJJJ@GHIIJJJIIJJIJHE
@6064399/1
cttcacctccacaacaacaacctcaagcttggggtcaacaacagcccgtt
+6064399/1
BB@FFFFFHHHHHJJJJJIJJJJIJJJJJJJJJJFGIJJJJJJGJJJJHH
@6064400/1
cttcacctccacaacaacaacctcaagcttggggtcaacaacagcccgtt
+6064400/1
BBBFFFFFHHHHHJJJJJJJJJJJJJJJJJJJJJGHIJJJJJJJJJJJII
@2011923/1
attttcttgtatcacttattgcgtctttgctttggtcactttacgcgcga
+2011923/1
CCCFFFFFHHHHHJJJJJIJIJJIIJJJJJJJJJJGHIJIJJJJJJJJJI
@2011924/1
attttcttgtatcacttattgcgtctttgctttggtcactttacgcgcga
+2011924/1
CCCFFFFFHHHHHJJJJJJJJJJIJJJJJJJJJJIHIIJJJJJJJIJIJJ
@2011925/1
attttcttgtatcacttattgcgtctttgctttggtcactttacgcgcga
+2011925/1
CCCFFFFFHHHHHJJJJJJJJJJIJJJJJJJJJJJHIJJJJJJJJJJIJJ
@4029328/1
ccttaatcagctacaacagtcaacatttcccacctttttcactcaaccat
+4029328/1
@@CFFFFFHHHFHJJIJJJIHGGGIJJJJJJJIJIIJJJIJJGIIJIJJI
@4029329/1
ccttaatcagctacaacagtcaacatttcccacctttttcactcaaccat
+4029329/1
CCCFFFFFHGHHHJJJJIJHHIJJIJJJJJJJJJIJJJJJJHIIGIJJII
@4029330/1
ccttaatcagctacaacagtcaacatttcccacctttttcactcaaccat
+4029330/1
CCCFFFFFHHHHHJJIJJJFHIIJCHIIJIIIJJJJJJJJJIIJFIJJJJ
@4029331/1
ccttaatcagctacaacagtcaacatttcccacctttttcactcaaccat
+4029331/1
CCCFFFFFHHHHHJJJJJJHHIJJJJJJJJJJJJJJJJJJJIJJJJJJJJ
@4029332/1
ccttaatcagctacaacagtcaacatttcccacctttttcactcaaccat
+4029332/1
CCCFFFFFHHHHHJJJJJJIIJJJJJJJJJJJJJJJJJJJJJJJJJJJIH
@4029333/1
ccttaatcagctagaacagtcaacatttcccacctttttcactcaaccat
+4029333/1
CCCFFFFFHHHHHJJJIIJIIJJJIJJJJJJJJJIJJJJIGJIJJJJJGG
@1478917/1
atcaaggttttcaaactgttaaaaaacctgctgaatgtgcgccaattgag
+1478917/1
CCCFFFFDHHHHHJJJJJJJJJJJJJJJJJJJJJJJJJGIJJJJJJJIII
@3027926/1
cagactctcagcttcaacgccaaggacttcaacttcgttcagttcttgca
+3027926/1
CCCFFFFFHHHHHJJJGI@FGHIIGHIJIJJJJJJJJHIJIJIIIJJIJI
@3027927/1
cagactctcagcttcaacgccaaggacttcaactttgttcagttcttgca
+3027927/1
CCCFFFFFHHHHHJJJJIJJJJJJJDIJJJJJJJJJJIJIJJIJJJJJIJ
@469682/1
aaaggaaatccgatgccaattactttaagtctaaaggggttggtaccaat
+469682/1
CCCFFFFFHHHHHJJJJJJJJJJJJJJJJJJJJJJJJJJ?FHIFHIJJJI
@963438/1
acaatataataaatacatatcatatcatcggggcactatataaaaaatta
+963438/1
CCCFFFFFHHHHHJJJJJJJJJJJJJJIJJJJJJJJIIJJJJJJJJJJJI
@6557968/1
ctttctttattgccagctcttgaagaaccatcgccggggttttgacatga
+6557968/1
CCCFFFFFHHHHHJJJJJJJJJJIJJJJJJJJJJJJJJJBHIJJIJJJJI
@2512370/1
caactgtttacctgtgtatgataaataaactttttttcgggtttggaaaa
+2512370/1
CCCFFFFFHHHHHJGHHIJJIIJJIJJJJHIJJJJJJJJJJHIJJJHIJJ
@6073541/1
cttcagacaaattcgattttcctaatctgagagcctcagcaactgttctg
+6073541/1
CCCFFFFFHHHHHJJIJJJJJJJJJJJJJJJJJJJJJJJJJJJJJGIJJE
@6073542/1
cttcagacaaattcgattttcctaatctgagagcctcagcaactgttctg
+6073542/1
CCCFFFFFHHHHHJJJJJJJJJJJJJJJJJJJJJIJJJJJJJIJJIJJJJ
@2514513/1
caacttcatgtacaaatacctcaccttacaaaataaaatacggcaaagag
+2514513/1
@@@DADD??DAADEEFGFEBBCCFEEFBFGFEDF???FHEHDBFHDHGHC
@2514514/1
caacttcatgtacaaatacctcaccttacaaaataaaatacggcaaagag
+2514514/1
CCCFFFFFHHHHHJJJJIJJJJJJJJJJJHIJJJJJJJJJJJJJJJJJJH
@5039929/1
ctagattctgtttgacattagaagagtaaacgtcagtttgcgtttcaatg
+5039929/1
CCCFFFFFHHHHHJJJJJJIJJJJIJHHJJJJGHIJHIJJJJFHJJJJJJ
@5039931/1
ctagattctgtttgacattcgaaaagtaaacgtcagtttgcgtttcaatg
+5039931/1
@?@D;DDDFHFFFHFHIIIGCEGEGG?FH@DGHGGG?FGHHG@GHIGGIG
@5039932/1
ctagattctgtttgacattcgaaaagtaaacgtcagtttgcgtttcaatg
+5039932/1
CCCFFFFFHHHHHJGJJJJJJJJJIGHHIJJJHIJJIJJJJJGHIJIIJJ
@5039933/1
ctagattctgtttgacattcgaaaagtaaacgtcagtttgcgtttcaatg
+5039933/1
CCCFFFFFHHHHHJJJJJIIJJIJJJCHHIJJGIJJIIGIIH@FHIJJIE
@5042566/1
ctagcagctttaatgcattgtatgcagcatcatgtttactaatctgcttt
+5042566/1
CCCFFFFFHHHHHJGIIJJJJGIIIFJJIIIIIIFHIGHJJJJJJJJJJJ
@5042567/1
ctagcagctttaatgcattgtatgcagcatcatgtttactaatctgcttt
+5042567/1
CCCFFFFFHHHHHJJJJJJJGIJIIIJJJIJJJJIIIJJJJJJJJJJIJI
@966377/1
acaatttgaaattttttccaaacccgaaaaaagtttatttatcatacaca
+966377/1
CCCFFFFFHHHHHFHHJIIIJIJJJIEGHJJIJDHIJJJJJJJGGGIJJJ
@8089396/1
gtaaaagtgtgctcaattggtttatcctctactgtacaactgtttacctg
+8089396/1
BB@FFFFDHFHHHJJJJIJJIIGJEHJJIGIJJJIIJJIJJJHJIIJJIF
@8089397/1
gtaaaagtgtgctcaattggtttatcctctactgtacaactgtttacctg
+8089397/1
BBBFFFEDHHHHHJJJIJJJJJIGJJJJJJJJJJIIIJJJJJHIJJJIII
@8089398/1
gtaaaagtgtgctccattggtttatcctctactgtacaactgtttacctg
+8089398/1
@B@FFFFDHHHHHJJJJIJGHHJJJJJJJJJJJJIJJJJJJJGJJJJJJJ
@8089399/1
gtaaaagtgtgctccattggtttatcctctactgtacaactgtttacctg
+8089399/1
B@@FFFEDHFFHHJJJJJJJIIJJJJJJJJJJJIIJJJJJJJIJJJJJJJ
@973177/1
acagaatctagccaaacacacatagcacctctccacaaaaagggaaataa
+973177/1
CCCFFFFFHHHHHJJJJGIIJJJJJ<HFHIJJIJJJJJJIJJJJJJJIJJ
@973178/1
acagaatctagccaaacacacatagtacctctccacaaaaagggaaataa
+973178/1
CCCFFFFFHGHHHJJJJJJGJJJJJIIJJJJJJJJJJJJJJJJJIJJIJJ
@7117542/1
gacttgaataaatttttaaatttaaaaatgcgtgtgtgcaggtatattta
+7117542/1
C@CFFFFFHHHGHJJJJJJJIIJJJJJJJJIJGIJJHIIJIJDHIJJIJC
@7117543/1
gacttgaataaatttttaaatttaaaaatgcgtgtgtgcaggtatattta
+7117543/1
CCCFFFFFHHHHHJJJJJJJJJJJJJJJJJJJHIJJIHJJJIGHIIJJJG
@2517646/1
caacttggtaatcttagtgtctttcagtcccgaataccgattctcagccg
+2517646/1
BCCFFFFFFHHHHJJJJHIJJIJJJJJJJJJJJJJJJJJIJJJJJJJJII
@8093732/1
gtaaaatcgttctagacatactttatgctcttgacatttcgttaaagaac
+8093732/1
@CCFFFFFHHHHGJJJJJJGIJJJJJJJIJJJJGIJJJJJIGHGIIGHJI
@8093733/1
gtaaaatcgttctagacatactttatgctcttgacatttcgttaaagaac
+8093733/1
BBCFFFFFHHHHHJJJJJJIJJJJJIJJJJJJJJJJJJJJJIJJJJJJJJ
@8093734/1
gtaaaatcgttctagacatactttatgctcttgacatttcgttaaagaac
+8093734/1
BBCFFFFFHHHHHJJJJJJJJIJJJJJJJJJJJJJJJJJJJJJJJJIJJJ
@8093735/1
gtaaaatcgttctagacatactttatgctcttgacatttcgttaaagaac
+8093735/1
CBCFFFFFHHHHHJJJIJJJJJJJJIJJJJJJJJJJJJJJJJJJJIJJJJ
@8094191/1
gtaaaatcttgcttcatgattgaaaatttgcaaggtttggaggagttgta
+8094191/1
BCCFFFFFHHHHHJJJJJHJIJJJJIJJJJJJJJJEHIJJHIJDGHIIHH
@8094192/1
gtaaaatcttgcttcatgattgaaaatttgcaaggtttggaggagttgta
+8094192/1
CCCFFFFFHHHHHJJJJJIIJIJJJIJJJJJJJJJCGIJJFIJBGDFHGG
@8094193/1
gtaaaatcttgcttcatgattgaaaatttgcaaggtttggaggagttgta
+8094193/1
CCCFFFFFHHHHHJJJJJJJJIJJJJJJJJJJJJJFHHJJHIJGHBGHHI
@8094194/1
gtaaaatcttgcttcatgattgaaaatttgcaaggtttggaggagttgta
+8094194/1
CCCFFFFFHHHHHJJJJJJJJJJJJIIIJJJJIJJFHIJJIJJIJGIIHH
@5591970/1
ctgacatgtttcatatgtagaacgaattttgtgcatacaaaaatagtaaa
+5591970/1
CCCFFFFFHHHHHJIIIGJJIJIJIJJJJJIFGIGJJJIJJIJJJJJIHI
@5591971/1
ctgacatgtttcatatgtagaacgaattttgtgcatacaaaaatagtaaa
+5591971/1
CCCFFFFFHHHHHJJJJHHHJJJJJJJJJJJHJJJJIJJJJJJJJJHIIJ
@1490590/1
atcactcccaaatacgaactggtccaaatcgagggcgccatccacgagcc
+1490590/1
@@@FFFDFHHFHHGHGIGIBEHAHHDFGHHEFEGEAHIIBHEC7=CBHEH
@3038130/1
cagagatcgaatgtgtgcagaatcagcactgaatcaaaaaattctccatc
+3038130/1
@@@FFDFFHHHHFHGBHHC<BGBHGEGHCGDHG<FEGHGIGGHG?FGGHG
@3038131/1
cagagatcgaatgtgtgcagaatcagcactgaatcaaaaaattctccatc
+3038131/1
CCCFFFFFHHHHHHIGIJJJIJJJJJIJJJJJJJJJJJJJJJJJJJJJJI
@4553651/1
cgcttgaggaagtaacggcagcactattgacactaagaaatcacagagcc
+4553651/1
CCCFFFFFHGHHFHHIJIIGFGGHGHIIGHGJJGIJIHJJEGIIGGEGGH
@3560695/1
ccaggagttgctgagccgtcgcggcatcactcccaaatacgaactggtcc
+3560695/1
@@<DF?BDCFDHHCGHCEGGGA@HGEHB>DBDGFCAGHGI@DHEEFB=BB
@3560696/1
ccaggagttgctgagccgtcgcggcatcactcccaaatacgaactggtcc
+3560696/1
BCCFFFFDHHHHHIJIJIJJJJIJIGIIIJIJJJJJJIIIIIJHHHHADF
@5047446/1
ctagcttctttgacttgccagtgccaatttcgcggaatttcaacacatga
+5047446/1
@C@FDFFDHHHGDIIIEGIIFIIIIJGHHIGGGIFBAHHJJGGIIIJJJG
@6568196/1
ctttgacattgcttgtggtcacttttcgcgcaaaggtaaaatcgttctag
+6568196/1
CCCFFFFFHHHHHJJIIJIJJJIJJJJJJJJJJJJJFHHJJIJJIJJJJI
@8096891/1
gtaaaattagttgctatccttctctttgacattgcttgtggtcacttttc
+8096891/1
C@CFFFFFHHHHHJJIIJIJJIIIIJJJCHGHJJJJJJGIJGIJJJJJJI
@8096892/1
gtaaaattagttgctatccttctctttgacattgcttgtggtcacttttc
+8096892/1
CBCFFFFFHHHHHJJJJJJJJJJJJJJIIJJJJJJJJJIJJEHIIJJIJH
@5051393/1
ctaggctgcatttgggtacatctacaccctcttccagaacgttagatgat
+5051393/1
CCCFFFFFHHHHHJJJGGIJJJJJJJJJJJJJJJJIJIJJJIJJJJJJJI
@2032008/1
attttgtgcatacaaaaatagtaaaaagtcgaagtctttcgagacatact
+2032008/1
@CCFFFDEHHHHHJJJJIJJIHHGJJJJHHIJJJIIIIJJIIJJIJJJII
@2032009/1
attttgtgcatacaaaaatagtaaaaagtcgaagtctttcgagacatact
+2032009/1
CCCFFFFFHHHHHJJJJJJJJHHIJJJJFHIJJJHIIJJJJJJJJJJJJH
@2522691/1
caactttgttcagttcttgcaggagatcgct
+2522691/1
@<?DD?DDFF>FF<?:AC<FFE>GGC@A3CE
@2522692/1
caactttgttcagttcttgcaggagatcgctagcgaacaatccttcgagg
+2522692/1
?<;=ABDDDDDFDFDFGIHIEGIIGBEGEGGGHDIGAFGFGGIGFGHIGI
@2522693/1
caactttgttcagttcttgcaggagatcgctagcgaacaatccttcgagg
+2522693/1
@CCFFFFFHHHGHGHIJJJJJJJJJJJJJJIJJJJJJJJIJFHIIJJJJJ
@4556977/1
cgcttttcaaattctcgtgacttttctcccctgttcttaaataaagtgta
+4556977/1
CCCFFFFFHHHHHJJJJIJIJJJJJIJJJJJJJJJJJJIIJJJJJJIIIJ
@485883/1
aaagtctacatagaacccgaaaatgtggatttacaaaatttaaataggga
+485883/1
CCCFDFFFHHHHHJJJJJJJJJJJJIIJJJJJJJJJIJJJJIJJJJJJJJ
@5598914/1
ctgacgggagtcttgctcggcatggaggccatttcttgagagtagagcaa
+5598914/1
CCCFFFFFGHHHHJJJJJJJJJJJIEGGGIGJIJJIJIIIJJFHGGGIJG
@6573632/1
ctttgacttgccagtgccaatttcgcggaatttcaacacatgacaagcga
+6573632/1
CCCFFFFFHHHHFJGHIJJIJJJIJIIIJIJJJJIJJJJJJJJJJIJJII
@1496713/1
atcagatgttggtccgccacactgtagagaattcacttatgaatgtggca
+1496713/1
CCCFFFFFHHHHHJJJJJJJJJJJIHIHIJJJJJJJJJJJJJJJJIJJJJ
@981839/1
acatgaccatgatgcactcggccggaccgatt
+981839/1
@@@DDDDDHHHHHIIIIIIIII<H60C@87F;
@7129997/1
gagaaggatagcaactaattttacaagctatactttgcatagaattagtg
+7129997/1
@BCDDDFFHHHHHJJJIIJJJJEJJGIJJIJGHJJJJJIJJJJJIIIIGG
@4559324/1
cggaaaagtaacgcccgaacaagccaatcagaccaacggaacgcccggag
+4559324/1
BCCFFFFFDFHHHIHJIJIJJJIIJJIJJJJJJJIJJJJJIIIJJHHFFD
@4559325/1
cggaaaagtaacgcccgaacaagccaatcagaccaacggaacgcccggag
+4559325/1
BCCFFFFFHDFHHJIJJIGJJIIIIJIJJJJJJJJIJJJFJJIIJHHBDA
@5600224/1
ctgactacaagccaggtatcacatttatcgtggtccagaagaggcatcac
+5600224/1
C@CFFFFBHHFFHIIJEGIIIJIJJJIJIIFHHHCGBHIHHDGGGHADHE
@4559475/1
cggaaaagtgacgcccgaacaagccaatcagaccaacggaacgcccggag
+4559475/1
B@CFFFFFFHHHHJJJJJJJJIIJJIJJJJJJJJJJJIJIJGGGIHHFFD
@5600410/1
ctgactagagattcttctgtcttctcacagagatcttcgacaaaatcgtc
+5600410/1
CCCFFFFFHHHHHJJJJJIJJJJIIJJJJJJJJJJJJJJHIIJJJJJJHG
@4559846/1
cggaaaatgctcgaaaactcaattggcgcacattcagcaggttttttaac
+4559846/1
CCCFFFFFHHHHHJJJIJJIJIJJJJJJJJJJJJJJJJJJJHIJJJJEHI
@4559847/1
cggaaaatgctcgaaaactcaattggcgcacattcagcaggttttttaac
+4559847/1
CCCFFFFFHHHHHJJJIJJJIJJJJJIJIJJJJJJJJIJIIBGGIJJJJI
@2529670/1
caagaaatggcctccatgccgagcaag
+2529670/1
@?@D?=ADD:?<DCAAF?AC?8<::9:
@2529671/1
caagaaatggcctccatgccgagcaagactcccgtcagcgtcctccagga
+2529671/1
@=@FFFFFHFHHHJJJJJJJJIJJJJJJJJJJJJIIJFJJHIGIJJIJJB
@2529672/1
caagaaatggcctccatgccgagcaagactcccgtcagcgtcctccagga
+2529672/1
@CCADFFFFHFHHJIIGHGIIFIDEHGII@GEHG@HEGCDHHGGGGIAEB
@8102954/1
gtaaacgtcagtttgcgtttcaatgcatcgataagacgaatggtaaagct
+8102954/1
@CCFFFFDHHHHHJIIIIJJJJJJGGHIJIJIJJJIJJIJJIIFIIGGHI
@8102955/1
gtaaacgtcagtttgcgtttcaatgcatcgataagacgaatggtaaagct
+8102955/1
CCCFFFFDHHHHHJJJJHIJJJJJJIJIJJJJJJJIIJIJJJJFIIJJJF
@1498970/1
atcagctacaacagtcaacatttcccacctttttcactcaaccatagctt
+1498970/1
CCCFFFFFHGHHHIFHIJJJIJJJJJJJJJJJJJIJJJJJJJJIIJIJJJ
@1498971/1
atcagctacaacagtcaacatttcccacctttttcactcaaccatagctt
+1498971/1
CCCFFFFFHHHHHJGIIJJEIJJJJJJJJJJJJIIJJJIIIJJJJJJJJJ
@1498972/1
atcagctacaacagtcaacatttcccacctttttcactcaaccatagctt
+1498972/1
CCCFFFFFHHHHHJHJJJJJJJJJJJJGIJJJJJJJJJJJJJJIEIJGII
@7619668/1
gcgtgtttaatttcgttccatttatcaaggttttcaaactgttaaaaaac
+7619668/1
BCCDDFFFHHHHHJJJJIIJJJJJJJIJJJDHIJJJIJJJJJJJJJJJJJ
@7620054/1
gcgttaccagcgcttgaggaagtaacggcagcactattgacactaagaaa
+7620054/1
CCCFFFFFHHGHHJJJJJIIIGGHECGGIJJ;@F@GGGFFFAHICGAEGH
@989301/1
accaagggaagggggcggcccccatcccaacagaaggggtaaccgcaagg
+989301/1
BCCFFFFFHHHHHIIIJJIJHHFFEEEDEDDDDDDDDDD;@CDDDDDDDD
@4568010/1
cggaaatctaccgacagagaggttatccttgggggaagaagccaaattgc
+4568010/1
CCCFFFFFHGHHHJJJJIJIJIGHIJJJJJJJJJJFHJGJJJJIJJIJJJ
@4568011/1
cggaaatctaccgacagagaggttatccttgggggaagaagccaaattgc
+4568011/1
CCCFFFFFHHHHHJJJJIJHHIGHJJJJJJJJJJJHIJJJJJJJJJJJJI
@1502076/1
atcaggtggtgacatcgttcgatgacaaagtgatgggcaatcccattggc
+1502076/1
CCCFFFEFHHHHHJJJJJJJJIJJJIJJJJFHIJJJJIIJJJJJJJJJIF
@990023/1
accaatcaggtggtgacatcgttcgatgacaaagtgatgggcaatcccat
+990023/1
CCCFFFFFHHHHHIIJJJJJJJIJJIJJJJJJJJFHJJIJJIHJIJJJIH
@990205/1
accaatgcttggtgcagctatccactttgccagtggccgtctgctacgga
+990205/1
@?@DDDB;FHHH?AEHFDHFIGGEGHGHIIGCHHBFDEGF?D1BDD>@F;
@991943/1
accacatctcggatcttgctactaatattcgattcgataggtgctttgtc
+991943/1
CCCFFFFFHHHHHIJJJJJJJJJJJJJJJJJJJIJJIJJJJBGIIJJJGE
@991944/1
accacatctcggatcttgctactaatattcgattcgataggtgctttgtc
+991944/1
CCCFFFFFHHHHHJJGJIJJJJIJGIGIJJJJFHIJIIIIIDFBGHIIDE
@991945/1
accacatctcggatcttgctactaatattcgattcgataggtgctttgtc
+991945/1
CCCFFFFFHHHHHJJIJJJJJJJIJIJJJJJJJJIJIJJJJHHIIJJJGG
@2040530/1
atttttatacaaaagaatctgaaaattgtaaatctacacaaaaatgtcaa
+2040530/1
@@@FFDFFGHHGHIIEIIJIGGHGHIIIHHGGGGGJJJJJJJJIIIJJCG
@4049028/1
ccttgcaggatttacccgtggagggcaacaatctgccttctacatttgcg
+4049028/1
CCCFFFFFHHHHHJJJJJGIIIJJJBGGIJJJJJIJJJJJJJJJJJJJJJ
@2041671/1
atttttattcggcttattgtaatattcctccatagttcttacatccttgt
+2041671/1
CCCFFFFFHHHHHJJJJJIFHHJJJJJJJJJJJJJIIJJJJIJJHIIJJJ
@3058556/1
cagatatataaaatcaagagtaactgaaactgagactgaatttattcgaa
+3058556/1
@@CFFFDDHHGHFJIEGIJIAEIEIIJJJIJJGGHGHIIGIJJIIGIIJC
@5609508/1
ctgagagtctcttcgtcactcgcaaatgtagaaggcagattgttaccctc
+5609508/1
CCCFFFFFHHHHHJJIJJJJJIJJJJJIIJJJJJJJJJJJJJJIJJJJII
@494017/1
aaataaaatacggcaaagagaagaaaggccgatagaatgaagtgaaagtc
+494017/1
CCCFFFFFHHHHHJJJJJHIJJJJJJIJJJJJJJJJJJJJJJIIJJJI=C
@494018/1
aaataaaatacggcaaagagaagaaaggccgatagaatgaagtgaaagtc
+494018/1
CCCFFFFFHHHHHJJJJJJJJJJJJJJJJJJJJJJIJJJJJJFHJJIJCF
@5611837/1
ctgagatgattcgtttctacgggtattttgcgacctgcttttccaggttc
+5611837/1
CCCFFFFFHHHHHHJJJJJJJJJBFHJJJJJJJJJJIJJJJIJJIJJFHI
@2538805/1
caagaactgaacgaagttgaagtccttggcgttgaagctgagagtctctt
+2538805/1
CCCFFFFFHHHHHIIJJJJIJIIJJJJGJJJJJIIJJJJIIIIIFHGIJG
@2539982/1
caagaacttgctggatctcttggtcggaaaagtaacgcccgaacaagcca
+2539982/1
CCCFFFFFFFHHGGECEAIGGHGDHH1?BGGGDDGHHGGIIII<AGCHGH
@494326/1
aaataaacaaggatgtaagaactatggaggaatattacaataagccgaat
+494326/1
CCCFFFFFHHHHHJJIIJJJJJJJJJJJJJJJJJJJJJJJJJJJJJJJJG
@8108297/1
gtaaagttacaccagttgaagaaatacaaacaaatgataaagataa
+8108297/1
B=@DFFFFHHHHHJJJJIBIHIJJIJJJJJJJIJJJJJJJJJJIHJ
@8109323/1
gtaaagtttgaaggaactatcttcttcatcttcttcatcgtctacagctt
+8109323/1
@BBFFFFFGHHHHJHIJIJJJIJIJJJJJJJJJJJJJJJJJIJJJJJJJI
@4571917/1
cggaaccggaagatcgaagaaagacgccaaacattcggcagccaagaact
+4571917/1
@@@DDFFFGHHHGIEGBHHIIIIGGBBHIIIEFIIFGGEHFHIGHEFE@@
@4571918/1
cggaaccggaagatcgaagaaagacgccaaacattcggcagccaagaact
+4571918/1
CCCFFFFFHHHHHJJJJJJIJIJJJJJJJJIIJJJJJIIJGIJJJHHHHF
@2047801/1
atttttctcgaattgtgggtttttccattatctagtgcgctagaccatga
+2047801/1
CCCFFFFFHHHHHJJGHIJFHJJJIJJJJJJJJJJHIIJJJJJJJJJJJJ
@7631211/1
gctacaacagtcaacatttcccacctttttcactcaaccatagctttctc
+7631211/1
CCCFFFFFGHHHHIJIJJJJJJJJJJJJJJJJJJJJJJJJJJJIJJJJJJ
@7631212/1
gctacaacagtcaacatttcccacctttttcactcaaccatagctttctc
+7631212/1
CCCFFFFFHHHHHJJJJJJJJJJJJJJJJJJJJJJJJJJJJJJIJJJJJJ
@8111875/1
gtaaatctacacaaaaatgtcaaatcatgtcaagaccccgg
+8111875/1
@==DDA;DFDBHDHGEEHGI@HIBGCDHHIIG@CGDCGEHE
@5066175/1
ctatactttgcatcaaataaatgctcccttttcacaatataataaataca
+5066175/1
CCCFFFFFHHHHHJIJJJJJJJJJIJJJJJJJJJJJJJJJDCFHIIJIJH
@7633377/1
gctaccgcgtgttccttaacaacgatctggtggccaccggaaccgga
+7633377/1
@CCFFFFFHCHFHIIJJIJGIIJIGIHGHGBGIDHFHJIIEGHJIIA
@8116031/1
gtaaattgattttagaaaaaaaaccactaattctatgcaaagtatagctt
+8116031/1
@C@FFFFFBHDDBHIDGGIIBEHIGIIGIBBFBGIGEGH>BAHGHIIBHE
@8116032/1
gtaaattgattttagaaaaaaaccactaattctatgcaaagtatagcttg
+8116032/1
CBBFFFFFHHHHHJIJJJJJJJJJJJJJJJJJJJJJJJJJJHIJJJJJJI
@5068924/1
ctatatttcagttaaatttaagaggcttttaaaatttaacgtttagcagt
+5068924/1
CCCFFFFFHHHHHIJJJJJJJJJJJJJJJJJJJJJJJJJJJJJJJJJJJI
@5068951/1
ctatatttcggttaaatttaagaggcttttaaaatttaacgtttagcagt
+5068951/1
CCCFFFFFHHHA0BEHIJJJJJIJJJJJJJJJJJJJJJJJJIIJJJJJJJ
@6596561/1
ctttgccagtggccgtctgctacggaacaggcaaaactccgaaggaagcc
+6596561/1
CCCFFFFFHHHHHJIGJJJJJJJJJJJJJJJJJJJJJIJJJJJJJJJJIG
@6598600/1
ctttgccgtattttattttgtaaggtgaggtatttgtacatgaagttgtc
+6598600/1
CCCFFFFFFHHHHJJJJJJJHIIJJCHHIJCGIJJJJJJJJJJIJIIIJH
@7636962/1
gctagattctgtttgacattcgaaaagtaaacgtcagtttgcgtttcaat
+7636962/1
@@@B??A=:C<FD>F@?E:A@FEG?F9AEH<FCF8?CC?C>>ADEBFCFB
@7636963/1
gctagattctgtttgacattcgaaaagtaaacgtcagtttgcgtttcaat
+7636963/1
CCCFFFFFHHHHHJJJJJJJJJJJJJJIJJJJJIJJJHIJJJJGIJJJJI
@2555202/1
caagaattcggtctgaccatcagcaacaacatgatggaggtcagagggag
+2555202/1
@@@FFFFFHHHHHJJJJJJJJJGIJIIJJJJJJIIIJJJJFGHGIIJIII
@1001706/1
acccattagagaactcttggaactcgaaccagaaacagcaaaattcggca
+1001706/1
@CCFFFFFHHGHGJIJJJJIGHIIJJJJGJJJJJJJIIIJ@DFHGHJJIG
@1002390/1
acccgataaagcgttaccagcgcttgaggaagtaacggcagcactattga
+1002390/1
CCCFFFFFGHHHHJJJJJJIJJJJJJIJJJJJHIJJJJJJJGGGHGHHEC
@8122303/1
gtaacatgtgtgcttaagtggcttaccttctacttaccacttagcagaac
+8122303/1
BBBFFFFFHHHHHJJJJJHJIJJJGJJJJJJJJJJJJJIJJJJIJJJJJI
@4062632/1
ccttttagaagttagaattccaaaaccttgaagggagtcttctgggggat
+4062632/1
CCCFFFFFGHHHHHIJJJJJJJJJJJJJJJJJJJJHIDGIJIJJJJJJIG
@4583495/1
cggaatttcaacacatgacaagcgatggtgaactgcctttc
+4583495/1
??@DADDDDFHB?1AF3E>EH@?CFGGB:??CD4?9DHEGF
@4583496/1
cggaatttcaacacatgacaagcgatggtgaactgcctttcgtgtggtag
+4583496/1
CCCFFFFFHHHHHJJJJJJJJJIJJJJJHIJJJJIJJJJJJJIIHHJFHI
@4584601/1
cggaatttttcagcgttttgtggaactgtgaaactttgtgggactgctgg
+4584601/1
CC@FFFFFHHHHHJJEGHIJFHIJIJIJIJJJJJJJJIJJJJGIIJGEEG
@7640543/1
gctatctactcgttatataatcatcattcaaacattgaagccagatcgat
+7640543/1
CCCFFFFFHHHHHJGJIJJJJJJJIIJJJJJJIIIJJJIJJJJGIJIJI?
@7640544/1
gctatctactcgttatataatcatcattcaaacattgaagccagatcgat
+7640544/1
CCCFFFFFHHHHHJJJJJJJJJJJJEJJJJJJJJJJJJJIJJJJJJJJJI
@6606338/1
ctttgctttggtcactttacgcgcg
+6606338/1
CCCFFFFFGHHHHJJIJJIIJJJJJ
@1527329/1
atccatcgtattacagtatatttctgttttagaagtctcctcattaacct
+1527329/1
CCCFFFFFHHHHHJJJHGJJJJJJJIHJJJJJIIIHIGJJJJJJJJJJJI
@1527330/1
atccatcgtattacagtatatttctgttttagaagtctcctcattaacct
+1527330/1
CCCFFFFFHHHHHJJJIJJJJJJJJJJJJJJJHIJIJJJJJJJJJJJJJJ
@509509/1
aaatacccgtagaaacgaatcatctcagcctcgcgctaggtaaattaaac
+509509/1
@@<DDDDBHHHFFIIIIHG@FEGGIFHG<FGGGIEGIGIIH<=CHEHG;C
@509510/1
aaatacccgtagaaacgaatcatctcagcctcgcgctaggtaaattaaac
+509510/1
CCCFFFFFHHHGHJJIIJJJJJJJIIJJJJIJJIGIIIJJFHIJJJJJIE
@510375/1
aaatacgagaacgttcatgaaggaaagttgagtcatttgaggtctaaaca
+510375/1
CCCFFFFFHHHHHHIJJJJIJJJJJJJHHIJJHIJJJJJIJJHJJJJJJJ
@7642124/1
gctattgcgatattttttcggaaaaaagtgagtttaggatatcttacgtt
+7642124/1
CCCFFFFFHHHHHJJJJJJJJJIJJJJJHIIJGIIJJJJJJJJJJJJJGI
@5079058/1
ctatggttgagtgaaaaaggtgggaaatgttgactgttgtagctgattaa
+5079058/1
BB@FFFDDHHHCFGIJJJJJ<CGIIJJJJIIJHIJJJJJJGHIJJDGIGG
@5079743/1
ctatgtgtgtttggctagattctgtttgacattcgaaaagtaaacgtcag
+5079743/1
@CCFFEFDHHHHHJJJJJJJJJIIJJJIJJJJJJJJJJJJHIJJJJGIIJ
@5079744/1
ctatgtgtgtttggctagattctgtttgacattcgaaaagtaaacgtcag
+5079744/1
BCCFFFFDHHHHHJJJJJJJJJJJJJJJJJJJJJJJJJJJIJJJJJHJII
@4071591/1
cgaaaaccattatgttttactaatttttcaataaagtacactttatttaa
+4071591/1
CCCFFFFFGHGGHJHIJJJJJJJJJJJJJJJJJJJJFHIJJJJJJJJJJJ
@4071592/1
cgaaaaccattatgttttactaatttttcaataaagtacactttatttaa
+4071592/1
CCCFFFFFHHHHHJIJJJJJJJIJJJJJIJJJJJJJHIJJJJJJJJJJJJ
@7644988/1
gctcaatccacctgaggttcagcctcaacccattacacaagacccccaac
+7644988/1
CCCFFFFFHHHHHJJJIHHJJJJJJJJJJJJJJJJJJJJJIJJJJJJJIJ
@4074921/1
cgaaaactcaattggcgcacattcagcaggttttttaacagtttgaaaac
+4074921/1
??@DFFDDDFDDFEE@FGGEFEDB@F@EFH?DGHHGGIIBH?BFHIIIIG
@4074922/1
cgaaaactcaattggcgcacattcagcaggttttttaacagtttgaaaac
+4074922/1
@@<DB?DFHHBFFBFEGGDEHIIGDEHIGI?CGHIGGGGHIIIIIGIEHI
@4074923/1
cgaaaactcaattggcgcacattcagcaggttttttaacagtttgaaaac
+4074923/1
@C@DDFFFFHHGHGFIIIJJIGGGIJGIIIGGIIJJJIIIIBFHIIJGGG
@4074924/1
cgaaaactcaattggcgcacattcagcaggttttttaacagtttgaaaac
+4074924/1
CCCFFFFFGHHHHJJIJJJIJJJJJIJIJJDHIJJJIJJJJHHIGHIIJJ
@4074925/1
cgaaaactcaattggcgcacattcagcaggttttttaacagtttgaaaac
+4074925/1
CCCFFFFFGHHHHJJJIJIJIJJJJJJJJJFHIJJJJJJJJHIJJIJJJJ
@4074926/1
cgaaaactcaattggcgcacattcagcaggttttttaacagtttgaaaac
+4074926/1
CCCFFFFFHHHHGJJJJJJJJJJJJJIJJJDHIIJJIJJJJHIJJIIIJJ
@4074927/1
cgaaaactcaattggcgcacattcagcaggttttttaacagtttgaaaac
+4074927/1
CCCFFFFFHHHHHIJIJJJJJJJJJJJJJJDHIJJJJJJJJHIIJJJJIJ
@4074928/1
cgaaaactcaattggcgcacattcagcaggttttttaacagtttgaaaac
+4074928/1
CCCFFFFFHHHHHIJJJJIJJJJJJJJJJJFHIJJJJJJJJHHIJJJJJJ
@4074929/1
cgaaaactcaattggcgcacattcagcaggttttttaacagtttgaaaac
+4074929/1
CCCFFFFFHHHHHIJJJJIJJJJJJJJJJJGIJJJJJJJJJIIJJIJJJJ
@4074930/1
cgaaaactcaattggcgcacattcagcaggttttttaacagtttgaaaac
+4074930/1
CCCFFFFFHHHHHJIIIJIGIIIJIJIJJJCFHIIIIIGGIFHIJIJIJJ
@4074931/1
cgaaaactcaattggcgcacattcagcaggttttttaacagtttgaaaac
+4074931/1
CCCFFFFFHHHHHJJJJJJJJ<FHJJJJJJDGGJJJJJJJJGHIIIJJJJ
@4075135/1
cgaaaactgaattggcgcacattcagcaggttttttaacagtttgaaaac
+4075135/1
@@@FFFFF2AFFHEHAGIIIIIIIIIIIIICGGIIIIIIIIGGHIIIIFI
@4075666/1
cgaaaacttccaaatctcgcctatcaagaggtctgctaaggtcatttctc
+4075666/1
@@@FFDBDDDBHFHGGGGGGGGGIGGIJJJI:CFHCDGIBBFG9?FHIGI
@1536616/1
atcctaaactcactttttttccgaaaaaatatcgcaatagctcaaaaggg
+1536616/1
CCCFFFFFHHHGHJJJJJJJJJJJJJIJJJJJJJJJJJJJJJJJJJJJJH
@4589759/1
cggaccacttcacggaaatctaccgacagagaggttatccttgggggaag
+4589759/1
CCCFFFFFHHHHHJJJJJJJJJJJJJJJJIJIIIFGIIJJJJJJJJJHHH
@4589760/1
cggaccacttcacggaaatctaccgacagagaggttatccttgggggaag
+4589760/1
CCCFFFFFHHHHHJJJJJJJJJJJJJJJJJJJJJDHIIJJJJJJJJJFHE
@4079801/1
cgaaaagtgaccacaagcaatgtcaaagagaaggatagcaactaatttta
+4079801/1
@@@ADFDAFFHGHJJJIJJIIGHHGIGIIIGIIGJIHGGGIGIFFHGIGG
@4590281/1
cggaccgattcagcccccaccaagggaagggggcggcccccatcccaaca
+4590281/1
CCCFFFFFHHHHHJJJJJJJJJJJJJJJJJJIJJDDDDDDDDDDDDDDDB
@5083062/1
ctattattaggcactagttattaattataatcatcaatattatctatcga
+5083062/1
CCCFFFFFHHFHHIJJJIJJIJJJJJJJJJJIJJJJJJJJJJJJJJJJJI
@6618996/1
ctttggtcactttacgcgcgaaaaccattatgttttactaatttttcaat
+6618996/1
CCCFFFFFHHHHHJJJIJDHIJJJIIJJJJJJIJJJIJJJJJJJJJIJJI
@4082147/1
cgaaaatactcaacctggatcaatatatgctctacgctcacggatc
+4082147/1
CCCFFFFFHHHHHJJIJJIJJJJJJJJJJJJJJJJJJJJJJJJJJI
@4082148/1
cgaaaatactcaacctggatcaatatatgctctacgctcacggatc
+4082148/1
CCCFFFFFHHHHHJJJJJJJJJJJJJJJJJJJJJJJJJJJJJJJJJ
@1540975/1
atccttgcaggatttacccgtggagggtaacaatctgccttctacatttg
+1540975/1
CCCFFFFFHGHHGJJJJJJJHHJHIIJCFHJJJJJJIJJJJJJJJJJJJJ
@8139608/1
gtaatacactattattaggcactagttattaattataatcatcaatatta
+8139608/1
CCCFFFFFHHHHHJJJGJJJJJJJJIJJJJJJJJJJJJJJJJJJJJJJJI
@1017163/1
acgaaaggcagttcaccatcgcttgtcatgtgttgaaattccgcgaaatt
+1017163/1
CCCFFFFFHHHHHJJJJJJJJJJJJJJJJJGHIHIJJIJJJJIIJIJIJI
@5085684/1
ctattgcgatattttttcggaaaaaagtgagtttaggatatcttacgttc
+5085684/1
CCCFFFFFHHHHHJJJJJJJJJJJIJGFGGIBFHIJJIJJJJJJIJJHIE
@1022489/1
acgacattgagcaacttacgtattttctatgtcacatgttcactcggtgc
+1022489/1
CCCFFFFFHHHHHJJJJJJJHGIJJJJJJJJJJJJJJJIJJJJJJJJHII
@1022490/1
acgacattgagcaacttacgtattttctatgtcacatgttcactcggtgc
+1022490/1
CCCFFFFFHHHHHJJJJJJJIIIJJIJJJJJJJJJIJJIIJJJJJJJHIJ
@5090589/1
ctcaaaaacgtatgacaaaactatagagaaaccagaattacaggaaatgg
+5090589/1
CCCFFFFFHHHHHJJJJJJJJJIJJJJJJJJJJJJJJJJIIJJJGIJJJJ
@8148706/1
gtaatttcataatgtggtgattgaaagcctttctttattgccagctcttg
+8148706/1
BB@DFFFFHHHHHJHIIEGIJJJJJJJJIJJJJJJJJJJJJJJJJJJJJI
@5094483/1
ctcaaaatcatgaccaaaaagtgaacagctatcgatacacagtcat
+5094483/1
CCCFFFFFHHHHHJJJJJJJJHHJIIJJJJJJJJJIJIIJJJIJJJ
@8154546/1
gtacaactcctccaaaccttgcaaattttcaatcatgaagcaagatttta
+8154546/1
CCCFFFFFHHHHHJJJJJJJJJJJJJJJJJJJJJJJJJJJIJIJJJJJJJ
@5102194/1
ctcaaactagtgaagacttatctcatccaactgtgggagctaccagttga
+5102194/1
@?@FFFFFHHFHHJJJJJ9FHHJJJIJJJJJJJFHIIIIGIIJJJJJJJI
@6120210/1
cttcatttgaatctatggaagctcgtattattcctcgaaatcaataactc
+6120210/1
CCCFFFFFHHHHHJJJJJJJJJIJJHIJJJJJJJJJJJJJIGHIIGJIII
@6120211/1
cttcatttgaatctatggaagctcgtattattcctcgaaatcaataactc
+6120211/1
CCCFFFFFHHHHHJJJJJJJJJJJJHGIJJJJJJJJJJJJJJJJJJJIJI
@6120212/1
cttcatttgaatctatggaagttcgtattattcctcgaaatcaataactc
+6120212/1
CCCFFFFFHHHHHIJJJJIFIHJFIIJJJJJIIJJJJJJJJJGGIIJJJJ
@9407559/1
tcactttacgcgcgaaaaccattatgttttactaatttttcaataaagta
+9407559/1
CCCFFFFFHHHHHJJJJJJJJJJJJJIIJJJJJJJJJJJJJJJJJJJJEH
@10443912/1
ttcccttttgagctattgcgatattttttcggaaaaaagtgagtttagga
+10443912/1
CCCFFFFFHHHHHJJJJJJJIJIJJJJJJJJJJJJJJJIFHIJFHIJJJI
@10237985/1
ttacaagctatactttgcatagaattagtggtttttttctaaaatcaatt
+10237985/1
CCCFFFFFHHHHHJJJJJEIBFIDHECFFHHFGIJJJJJJIIGIIIJJJJ
@10444581/1
ttccgaccaagagatccagcaagttcttggctgccgaatgtttggcgtct
+10444581/1
CCCFFFFFHHHHHJIJJJIJJIJHIIJIIIIGJJIIGGIJHJJJIIHABG
@9407938/1
tcacttttcgcgcaaaggtaaaatcgttctagacatactttatgctcttg
+9407938/1
CCCFFFFFHHHHHJJJJJGIJJJJJJHGIJJJJJJJJJJJJJJJJIIJJJ
@9407939/1
tcacttttcgcgcaaaggtaaaatcgttctagacatactttatgctcttg
+9407939/1
CCCFFFFFHHHHHJJJJJHHGIJJIJJJJJJJIJJJJJJJJIJJJJJJJJ
@9407987/1
tcacttttttccgaaaaaatatcgcaatagctcaaaagggaacaattttt
+9407987/1
CCCFFFFFHHHHHJJJJJJIIJJJIJJJIJJJJJJJJJJJIJJJJJJJJJ
@10238528/1
ttacaataagccgaataaaaatgcaaaaaactataaatttttattatatt
+10238528/1
@CCFFFFFHGGHHGGIGIGJJJEGHHIIIJIFIJIIGGIIGIJIIIIIGH
@10238529/1
ttacaataagccgaataaaaatgcaaaaaactataaatttttattatatt
+10238529/1
CCCFFFFFHHHHHJJJJJJJJJJIJJJJJJJJJJJJIJJJJIJJJJJJJJ
@9200155/1
tacccaaacttttcggggtgcaatcttcttttccggaaaatgctcgaaaa
+9200155/1
CCCFFFFFHHHHHJJJJI?EHGIJJJJJJJJJGIJJJJJJJJJJJJJIII
@10856588/1
tttcaacacatgacaagcgatggtgaactgcctttcgtgtggtagtccct
+10856588/1
@@@DDDDDFDHF<EHEEFHEIBGHAFHBHGECFBBHIFFHIGBDD?DBD@
@8158869/1
gtacagcgtcgcccaggaattctagcctctggtaacaatctgtaaggtgg
+8158869/1
CBCFFFFFHHHHHJJJJIJJJJJJJJJJJJJJFHJJJJJJIJHIJJJGIH
@9415406/1
tcagcgtcctccaggagttgctgagccgtcgcggcatcactcccaaatac
+9415406/1
@CCFFFDFGGHHHGGHHEFGCHIHIIJJAFGHGGGGIIIIJJGHHHFFFD
@9828127/1
tgagttttgtgattctccgaagagtacgtctcgaaagacttcgacttttt
+9828127/1
CCCFDFFFHHHHHIIIII1CFHGGACCGHIIIIIIIGIGIIGHCFGHIII
@9828925/1
tgataaatggaacgaaattaaacacgctgagaaagctatggttgagtgaa
+9828925/1
@??BDD?DFHBFH@:GGIEEHI@<3C<AGGHIA@?DBFDGGH>FFH?BBF
@10037571/1
tggcattcatgcagaaccgattaagaaaggggcagacaacttcatgtaca
+10037571/1
CCCFFFFFHHHHHJJJJJJIJJJJJIJJJJJJJJJJJJJJJJJJJJHIJJ
@10448075/1
ttccggaaaagaagattgcaccccgaaaagtttgggtacaacctctatac
+10448075/1
CCCFFFFFHHHHHJJJJJJJJJJJJFIJJJHIJJIJHGIJJJJJJJJJJJ
@10039909/1
tggccatctgcgggacatgcacatctcttggagccagccaatgggattgc
+10039909/1
CCCFFFFFHHHHHJJJJJJJIJJJJJJJJJJJJIIJJJJJJHJJJGIJJJ
@8370142/1
gtcgtatttccctaaccaccttacagattgttaccagaggctagaattcc
+8370142/1
@@@FFFFFHHHGHJIIGIJIJFJIIHGIIJIIJJIIJJJJICGGGIGFGF
@8581645/1
gttattgatttcgaggaataatacgaacttccatagattcaaatgaagta
+8581645/1
CCCFFFFFHHHHHJJJJJJJJJJJJJJJJJJJJJJJJJJJJJJJJJJJHH
@10245245/1
ttacatccttgtttatttccctttttgtggagaggtactatgtgtgtttg
+10245245/1
CCCFFFFFHHHHHJJJJJJJJJJJJJJGHIHJIJJCGHIJJJFIFGHIIJ
@8163127/1
gtacccaaacttttcggggtgcaatcttcttttccggaaaatgctcgaaa
+8163127/1
<@@DDFDFHHDHHEGGEHE<EGHIGGGEGHICDDHIGGIIIIIIIIIGGI
@11266628/1
ttttgacaaaatgttaagagcagctttatctgcaccccatggtcctaggt
+11266628/1
CCCFFFFFHHHHHIJJJJJJJJJJJJJJJJIJJJJJJJJJJJHJJJJJJG
@10454641/1
ttcctccatagttcttacatccttgtttatttccctttttgtggagaggt
+10454641/1
CC@FDFFFHHHHHJJJIJJJIIIJJJJJIJJJJJJGIJJJJHIJIJIJID
@10455415/1
ttcctcgaaatcaataatgcaatgtgtttaaatttttgtcgagtcaaaag
+10455415/1
CC@FFFFFFHGGHIJGGIGGEIHG<CFFHIIIJJJJJIHGHEIBFHGGJI
@10658745/1
ttggcgtctttcttcgatcttccggttccggtggccaccagatcgttgtt
+10658745/1
CCCFFFFFHHHHHJJJJJJJJJJJJIJJJJJJJJJJJJJJJJJJJJIJJJ
@8166408/1
gtacgccatttacaacaacccgaaagccgaactcaaaactaaagaccgag
+8166408/1
CBCFFFFFHHHHHJJJJJJJJJJJJJJJJJJJJJJJJJJJJJJJJJJJHE
@9002120/1
gtttttgaggcagcaaatttctcaagggcacacggcaacaaaaagtgata
+9002120/1
CBCFFFFFHHHGHJJJJJJJJJJJJIJIJJJJJIIJJJJJJJJJJCHIJH
@11074875/1
tttggcttcttcccccaaggataacctctctgtcggtagatttccgtgaa
+11074875/1
@@@;DDDBHFHHHIIEHGHIICEGGEHIIDGHDBFH@@FDBFHGGGGDGA
@11268545/1
ttttgacatttatgtaacatgtgtgcttaagtggcttaccttctacttac
+11268545/1
CCCFFFFFHHHGHJHIJJJJJIJIJJJJJJJIJJJJJIJJJJIJJJJJII
@10660370/1
ttggcttccttcggagttttgcctgttccgtagcagacggccactggcaa
+10660370/1
CCCFFFFFHHHHHJHJGIIJJJJIIIJIJJIJIJJIJIIIGIICHIJIGG
@10660794/1
ttggcttgttcgggcgttacttttccgaccaagagatccagcaagttctt
+10660794/1
CCCFFFFFFFHHHIGIGIIIJJJJIJIHJJIJIGIIIJIIIIGJIHFHHH
@10457037/1
ttcctctgttcgtttatgtctcgaatgtccaggacttcgcacataaactc
+10457037/1
CCCFFFFFHHHHHJJIJJJJIJGJJGGHIIJJJGGIJFGGIIIIIJJJIG
@8169740/1
gtactcgagggcatgatgagcagccgagcccttggcttccttcggagttt
+8169740/1
C@@FFFFFHHHHHJJJJJJJJJJJJIGIJJJJJJJIJJJJIJJJJGIEHH
@8376223/1
gtcgtgtaccacatctcggatcttgctactaatattcgattcgataggtg
+8376223/1
@BCFDFDFHHHHHJIIJJJHIJJIJIJJJJJJJJJJIJIJJIJIJJJIBF
@8376224/1
gtcgtgtaccacatctcggatcttgctactaatattcgattcgataggtg
+8376224/1
@BCFDFFFFFFHHJGIIGIEGIGJJJIJJJJJJJIJIJJJJJIIIJIJFC
@8376225/1
gtcgtgtaccacatctcggatcttgctactaatattcgattcgataggtg
+8376225/1
BCCFDFDFHHHHHJJJJJJIJJJJJJJJJJJJJJJJJJIJJJJJJJJJEF
@8376226/1
gtcgtgtaccacatctcggatcttgctactaatattcgattcgataggtg
+8376226/1
C@CFFFFFHHHHHJJJJJJFHIJJJJJJJJJJJJJJJJIJJJJIIJJJHH
@8376227/1
gtcgtgtaccacatctcggatcttgctactaatattcgattcgataggtg
+8376227/1
CCCFFFFFHHGHHJJJJJJJJJJJJIJJJJJJJJJJJJGJIJJIIIJJGH
@10460399/1
ttcctgtaattctggtttctctatagttttgtcatacgtttttgaggcag
+10460399/1
CCCFFFDFHHHHHJJHJJJJJJJJJJJIJJJIGJJJJJGIJJJJIJJJJI
@8378868/1
gtcgttcatttcgccaggctcattaaaccacatttccgggtgaagtcggt
+8378868/1
CCCFFFFFHHHHGJJJJIJJJJJJJJJJJJJIJJJJJJIJ@FHIIHIJIH
@9426296/1
tcatcattcaaacattgaagccagatcgataaaaaaatatcgcaatatta
+9426296/1
CCCFFFFFHHHHHIJJJJJIIGIJJIJJIJJJJJJJJJJJGIJIJJIIJH
@8795070/1
gtttaatttcgttccatttatcaaggttttcaaactgttaaaaaacctgc
+8795070/1
@@@FDFFFHHHHHJJJJJJIJIIJJJFCHIIJJJJJIGIIJIJIIJJJJI
@8795071/1
gtttaatttcgttccatttatcaaggttttcaaactgttaaaaaacctgc
+8795071/1
CCCFFFFFHHHHHJJJJJJJJJJJJJHHIJJJJJJJJJJJIJJJJJJJJJ
@8795127/1
gtttaatttctttcatttatcaaggttttcaaactgttaaaaaacctgct
+8795127/1
CCCFFFFFHHHHHJIJJJJJJJJJJGIJJJJJJJJJJJJJJJJJJJJJJJ
@9010217/1
gttttttaacagtttgaaaaccttgataaatgaaagaaattaaacacgct
+9010217/1
C@CFFFFFHHHHHGIJJJIIJJJIJHIJIIIJJJJJGIJJJJJJJJJJJJ
@9010218/1
gttttttaacagtttgaaaaccttgataaatggaacgaaattaaacacgc
+9010218/1
B@@DFFFFHHHHFHIJJJIJJJJJIGIGGIJIJGIJJJJIJJJJJJIJII
@9010219/1
gttttttaacagtttgaaaaccttgataaatggaacgaaattaaacacgc
+9010219/1
CBCFFFFFHHHHHJJJJJJJJJJJJIIJJJJJJJJJJHIIJJJJJJJJJJ
@9010220/1
gttttttaacagtttgaaaaccttgataaatggaacgaaattaaacacgc
+9010220/1
CBCFFFFFHHHHHJJJJJJJJJJJJIJJJJJJJJJJJJJJJJJJJJJJJI
@9429057/1
tcatgattgaaaatttgcaaggtttggaggagttgtactaatttgtgtaa
+9429057/1
@BCDDDDFHHHHHGGIHIJIJJAFHGIIJJGH?EG?DHFHIIIJJGH?HH
@11082015/1
tttggtcatgattttgaggtactcgagggcatgatgagcagccgagccct
+11082015/1
CCCFFDFFHHHHHJJJIJJEHIJJJIJJJJJJJJJJJJJJJIJJIJJJJJ
@9012909/1
gttttttcaaatttgttcagcaactcacggaaacaagttgagaaatcctt
+9012909/1
:1144=DDHHHHHJJHIJJJIJJJJJJIJJJJJJJJJIJJIJJIJJJJJJ
@9012910/1
gttttttcaaatttgttcagcaactcacggaaacaagttgagaaatcctt
+9012910/1
@@BFFFFFHHHHHJJIJJJJJJIIJJJJJJJJJJJJJIIJIJJJJJJJIJ
@9012911/1
gttttttcaaatttgttcagcaactcacggaaacaagttgagaaatcctt
+9012911/1
BBBFFFFFGHHHHJJIJJJJJJJJJJJJJJJJJJJJJJJJJJJJJJJJJJ
@9012912/1
gttttttcaaatttgttcagcaactcacggaaacaagttgagaaatcctt
+9012912/1
CB@FFFFFHHHHHJIJJJJJIIJJJJJJJJJJJJJJJJJIJJJJJJJJIJ
@9216028/1
tactgaatgtaattttttatatagtgccccgatgatatgatatgtattta
+9216028/1
BB@DDFFFHHHHHJJJJJIJIJJJHGIJJJJHJJJIGJJIIJCFGIIIJA
@9016467/1
gttttttcttcgatgtccacgtaggttacctcgaaggattgttcgctagc
+9016467/1
BBBFFFFFHHHHHJJJJJJJJIIJJIJJJJJJJJJJJIJJJIJIIJJJJF
@9016468/1
gttttttcttcgatgtccacgtaggttacctcgaaggattgttcgctagc
+9016468/1
C@@FFFFFHGHHHJJIJJIJJIJJGGIJJJIJJJIJJJJIIIJJJJJIJ>
@9016469/1
gttttttcttcgatgtccacgtaggttacctcgaaggattgttcgctagc
+9016469/1
C@CFFFFDHHHHGIIGJJJIJIJIJJJJJJJJJJJJJEIIIHIJJIJIJG
@10051161/1
tggcttccttcggagttttgcctgttccgtagcagacggccactggcaaa
+10051161/1
@?@DFDDDHADFAGGFHEGIIEI@HEEHGBEEGHDABAGAHGHEHIGDH6
@8182908/1
gtagatttccgtgaagtggtccgtgccccttgcggttaccccttctgttg
+8182908/1
@@@FFFFFHHHFHEGIEGFIIJBFHHIJJBH>GIJFHIHIJGGIGHDHII
@8182909/1
gtagatttccgtgaagtggtccgtgccccttgcggttaccccttctgttg
+8182909/1
@@CFFFFFHGGHHIIDGHGIIIIEGIIIIIIIIIIIIGIIIIIIIIIHII
@10672336/1
ttggtaatcttagtgtctttcagtcccgaataccgattctcagccgagct
+10672336/1
CCCFDFFFHHHHHHIIJIJJJJJGIJJJJJJIJJJJJJJJJJJJJJGHII
@10259067/1
ttactttcttcttgttttacttcaagcttcatagggaattgctgtaaatc
+10259067/1
CCCFFFFFHHHHHJHJJJJJJJJJJJJJJJJJJJJIJJJJJJJIJJJJJG
@9017848/1
gttttttgcatttttattcggcttattgtaatattcctccatagttctta
+9017848/1
CBCFFFFFHHHHHJJIJJJJJJJJJJJJIJJJJJJIJJJJJJJJIIJJJF
@10054237/1
tgggaaggtttaggtatttgtggtatctgtcgatgttgccagaacgtaag
+10054237/1
BCCFFFFFFHHHHJEFHJJIFHIFGHIJJIJJJIIJJJJJJJJJJJGGID
@9858602/1
tgatgtgataaatatacctgcacacacgcatttttaaatttaaaaattta
+9858602/1
@@CDDD?DDHHHDIBGHIEGBHIIIIIIHIIGGIIID@GGHIIIEHIIII
@9858603/1
tgatgtgataaatatacctgcacacacgcatttttaaatttaaaaattta
+9858603/1
BCCFFDDEHHHHHJJJJJJIJJJJJJJJJJJJJJJJJJJJJJJJJIIJJI
@8806635/1
gtttagcagtcttctttttagaataacattgacattctataaagacgtta
+8806635/1
CCCFFFFFHHHHHJJJJJJJJJJJJJJJJJJJJJJJJJJJJJJIIJJJJI
@11277543/1
ttttgacttgaataaatttttaaatttaaaaatgcgtgtgtgcaggtata
+11277543/1
?@@FABDDHDADDGHBHGIGGEHBHIICCGEIIIGI@DFBBDEHGG0?B?
@9026594/1
gtttttttctaaaatcaatttacatattatttttgacttgaataaatttt
+9026594/1
BBBFFFFFHHHHHJJJJJJJJJJJJJJJJJJJJJJJJJJJJJJJJJJJJI
@9026917/1
gtttttttcttcgatgtccacgtaggttacctcgaaggattgttcgctag
+9026917/1
BBBDFFFFHHHHHIEHAEHHIJEHIJ?DFHIDHHJJJJID4BGHIJJJJG
@9026918/1
gtttttttcttcgatgtccacgtaggttacctcgaaggattgttcgctag
+9026918/1
CBCFFFFFHHHHGIJJHIJIIJHGHIFHJJJJJJJJJJIIIEHIJIIJJI
@9861371/1
tgattatataacgagtagatagctttagaggtaatac
+9861371/1
CCCFFFFFHHHHHJJFHIJJJJIJJJJJIJJCHIJIJ
@9861372/1
tgattatataacgagtagatagctttagaggtaatacactattattaggc
+9861372/1
CCCFFFFFHHHHHIJEHIIJIIJJJJJJIJJCGHIJJIIIIJJJIJJIII
@9861373/1
tgattatataacgagtagatagctttagaggtaatacactattattaggc
+9861373/1
CCCFFFFFHHHHHJJGHIJJJJJJJJJJJJJEGIJJJJJJJJJJJJJJJJ
@11280813/1
ttttgagctattgcgatattttttcggaaaaaagtgagtttaggatatct
+11280813/1
CCCFFFFDHHHHHJJIJIJJJJJIJJIJIJJJJGBFFGCFHHGGGGIGGI
@11280814/1
ttttgagctattgcgatattttttcggaaaaaagtgagtttaggatatct
+11280814/1
CCCFFFFFHHHHHJJJJJJJJJJJJJJJJJJJJJHIIJGIJJJJIJJJJJ
@11280815/1
ttttgagctattgcgatattttttcggaaaaaagtgagtttaggatatct
+11280815/1
CCCFFFFFHHHHHJJJJJJJJJJJJJJJJJJJJJHJIJHIJJJJJJIJJJ
@8808857/1
gtttaggtatttgtggtatctgtcgatgttgccagaacgtaagatatcct
+8808857/1
@BCFFFFDHHHHHHIJFHIJJJJJJJJJJJJJJJJJGIJFHJJIGGIJJG
@8604552/1
gttcaccatcgcttgtcatgtgttgaaattccgcgaaattggcactggca
+8604552/1
CBCFFFFFHHHHHJJIIJJJIIHIJIJJJIJJJJJJJJJJJJJJJJIJJJ
@8604553/1
gttcaccatcgcttgtcatgtgttgaaattccgcgaaattggcactggca
+8604553/1
CCCFFFFFHHHHHJJGIJJJIIJJJJJJJJJJJJJJJJJJJJJJJJJJJI
@8604554/1
gttcaccatcgcttgtcatgtgttgaaattccgcgaaattggcactggca
+8604554/1
CCCFFFFFHHHHHJJJJJJIIIJJJJJJJJJJJJJJJJJJIJJJJJIHJJ
@8604555/1
gttcaccatcgcttgtcatgttttgaaattccgcgaaattggcactggca
+8604555/1
??@FDFFBHDHHDHIIIIIIIIIIGHIIFGIIGIIIIIIIIIGGIIHIII
@9640386/1
tctggagtcacccaacaacaacacttcgactacagatattcgcacttgca
+9640386/1
CCCFFFFEHHHHHJJJJJJJJJJJJJJJJJJJJJJJJJJJJJIIJJJIJJ
@8397537/1
gtctgattggcttgttcgggcgttacttttccgaccaagagatccagcaa
+8397537/1
CCCFFFFFHGHHHBCFE=GH8E?FDFHHIIBH?@<FBHADFCADHGFHFF
@11281709/1
ttttgaggtactcgagggcatgatgagcagccgagcccttggcttccttc
+11281709/1
@CCFFFFFFHHHGJIJIIIJJIFIJGIJJJJIJJJIJJJIJIJJIIIJJF
@10484673/1
ttcgcgcaaaggtaaaatcgttctagacatactttatgctcttgacattt
+10484673/1
CCCFFFFFHHHHHIJJJJJJIGIJJIJJJJJJJJJJIIJJJJJIJJJJJJ
@10484724/1
ttcgcggaatttcaacacatgacaagcgatggtgaactgcctttcgtgtg
+10484724/1
CCCFFFFFHHHHHJJJJJJJJIJJIJJJJJIJHIJJJJJJJJJJJJHHHH
@8605977/1
gttcactaaaaaatattaggaatcactacaagg
+8605977/1
CCCFFFFFHHHHHJIJJIJJJJJJ<GACB?FEH
@8605978/1
gttcactaaaaaatattaggaatccactacaaggttttcaatagggcatt
+8605978/1
8?@BDFFFGHHHHJJJJIGGIJGIG@FFHIIIIJHIGIIJJIGHGIHJHD
@8605979/1
gttcactaaaaaatattaggaatccactacaaggttttcaatagggcatt
+8605979/1
B@?DFFFFHHHHHJJJJJJJJJJJJJJJJJJJJJFGIJJJJJJJJIIJJG
@8605980/1
gttcactaaaaaatattaggaatccactacaaggttttcaatagggcatt
+8605980/1
CBCFFFFFHHHHHJJJJJJJJJJJJIJJJJJJJJFHIJJJJJJJJJJJJJ
@8401017/1
gtctggttaactttggtgggaaggtttaggtatttgtgg
+8401017/1
?@@DDFFFFDFHHIDHCGGEDCFBAAEHIF:EFGHADBG
@8401203/1
gtctggttgaacttcgagtaagttgattttggtaggaataaaacttttat
+8401203/1
@BCFFFEFHHHHHJJJIICGIJIJJJJIJJIIGHIJJIJJJJJJJJJJJI
@8607857/1
gttcactttttggtcatgattttgaggtactcgagggcatgatgagcagc
+8607857/1
CCCFFFFFHHHHHFHGIJIJJJJJGIJAEHIGIIJJJJJJJJJJJJJGIG
@9227163/1
tagaacgaattttgtgcatacaaaaatagtaaaaagtcaaagtctttcga
+9227163/1
CCCFFFFFHHGHHJHJJJIJJJJJJJJIJHIJJJJJHGHIJJHIJJJJIG
@10062625/1
tgggcaatcccattggctggctccaagagatgtgcatgtcccgcagatgg
+10062625/1
BB1DDFFFHHHHHJJJIIJJJIIJIIIHGHHGDGHHIIGIJJGGGIIIJI
@8403177/1
gtctgttgggggggaacagtttgatgttgctgttgtggagctgtttgtct
+8403177/1
B@BFFFFF=FHHDDBDDBDCCEDCCCDDDDDDCDDCBDABCDDDDDDBCA
@9866004/1
tgatttcttagtgtcaatagtgctgccgttacttcctcaagcgctggtaa
+9866004/1
@C@FDDDEHFHHHJIIIGEECIGIIIJGGEDEFGBFHGGGGFHHGIEBBD
@9645043/1
tctggctgtaattctgaacttaatagacctgttgttaaaccaagtattct
+9645043/1
CCCFFFFFHHHHHJJJIJJJJJJJJIJIIJJJIIIIJJJJJJJJGIJJIJ
@8613837/1
gttcagttcttgcaggagatcgctagcgaacaatccttcgaggtaaccta
+8613837/1
CCCFFFFFHHHHHJIJJJJCHGGHGGIIJIJJJJJJJJJJGIJ;FHHJGI
@8615088/1
gttcatatctcattcgctggagctagacatcgatgaagatcttttaaacc
+8615088/1
CCCFFFFFHHHHHJJJJJIJHIJJJJHIJJJJHIJIJJJJJJJJJIJJJI
@10274029/1
ttagtaaaacataatggttttcgcgcgtaaagtgaccaaagcaaagacgc
+10274029/1
CCCFDFFFHHHHHJJJJGIIJJIJJJJGIJJJFHIJJJJJJJJJIJJJJJ
@10274030/1
ttagtaaaacataatggttttcgcgcgtaaagtgaccaaagcaaagacgc
+10274030/1
CCCFFFFFHHHHHJJJJGIJJJJJJJJGIJJJHHJJJJJJJJIIJIJIJF
@8405232/1
gtcttatcgatgcattgaaacgcaaactgacgtttactcttctaatgtca
+8405232/1
CBCFFFFFHHHHHJJJIJJJJJIJJJJJJJJJHIJIJJJJJJJJJJIJJI
@10493079/1
ttcggggtgcaatcttcttttccggaaaatgctcgaaaactcaattggcg
+10493079/1
B@CFFFFAFHHHHJJJJJ>HHIJJIIJJJJJIIJJJJJJJJIJJJJIJJI
@9035455/1
taaaaaattacattcagtatcgatagataatattgatgattataattaat
+9035455/1
CCCFFFFFHHHHHJJJJHHIJJJJJJIJJJJJJJJJJJJJJIJJIJJIJG
@10876620/1
tttcaatagggcattctaacatgtcaaaattaaatcaat
+10876620/1
CCCFFFFFHHHHHJJJJJJJJJJJJJJJJJJJJJJJCB?
@9451612/1
tccacgcaagtacctgctggaacgtttaaatttctgtcatgagaatctct
+9451612/1
CCCFFFFFHGHHHJJJJJJJIJIJJJJJJJJJJJJJJJJJJJJIJJJJJJ
@11107979/1
tttgtggtatctgtcgatgttgccagaacgtaagatatcctaaactcact
+11107979/1
CCCFFFFDHHHHHJJJJJJJJJJJJIJJJJJJJIJJJJJJJJJJJJJJJJ
@11109907/1
tttgtgtttacataatctagctctattcttccttggaggaggcacatact
+11109907/1
@CCFDFFFHHHGHJJJJIIJGJGJHIIJJJJJJJJIGIJJJJIJJJJJJJ
@11111305/1
tttgttcagttcttgcaggagatcgctagcgaacaatccttcgaggtaac
+11111305/1
@@@FDDFFGHFFHEIIIIGIJDHGGCIIGIJIIIGJIJIJGIGCHH;CGH
@10878518/1
tttcaatcaccacattatgaaattactcatagtgtcaccggaactcataa
+10878518/1
CCCFFFFFGHHHHJJJJJJJJJJJIJJJIJJJIJJJIJJJIJJJJIJIJJ
@10277927/1
ttagttttgataaacaaccaaacctagaggaacatcctggtccaagtcct
+10277927/1
CCCFDFFFHHHHHJJJJJIJJJJJJJJJJJJJJJJJJJJJIJJJJJIJJI
@8820028/1
gtttattattatatctgtctgcatttattacttcaagcaaagcttctata
+8820028/1
CBCFFFFFHHHHHJJJJIJJJJIIJJJJJJJJJJJJJJJJJJJJJJJIIJ
@10689632/1
ttgtcatacgtttttgaggcagcaaatttctcaagggcacacggcaacaa
+10689632/1
CCCFFFFFHHHHHJJJHIIIJIIJJIJJJIJJJJIJJJJJJJHIHIIJJJ
@10689633/1
ttgtcatacgtttttgaggcagcaaatttctcaagggcacacggcaacaa
+10689633/1
CCCFFFFFHHHHHJJJIJJIJJJJJIJJJHJJJJJJJJJIJJJJJJJJJJ
@10689972/1
ttgtcatcttcgacttccaattaactctccagttaagaaaaccatcagca
+10689972/1
CCCFFFFFHHHGHIJJJJJHJIJJJJJJJIIJHIIJIJJJJIJJIIIIJJ
@10690027/1
ttgtcatgtgttgaaattccgcgaaattggcactggcaagtcaaagaagc
+10690027/1
CCCFFFFFHHHHHJJJJJJJJJJJJJJJJJJJJJJJJJJJIJJJJJJJJJ
@11114496/1
tttgtttcctactgtctttttaaatatgaattgtctacgagcaataccga
+11114496/1
CCCFFFFFHHHHHJHIJJJJJIJIIEIJJJJJIJJJJJJJJJJJIGIJGG
@8620924/1
gttcattttaaatgaaaaacgtatgttgtttacttcatttgaatctatgg
+8620924/1
CBCFFFFFHHHHHJJJJJJJJDHIGJJGGIJJJJJJIJJJIJIJIJIJJJ
@9872333/1
tgcaaagtatagaggttgtacccaaacttttcggggtgcaatcttctttt
+9872333/1
;=@DDDA=CCFHDGAFFGBFIGHDHCEHG@HDHIII?@GGCDGHH<FDHE
@8198510/1
gtataggattatccgatctagctgaagatccgacccatagtgtcggcatc
+8198510/1
@==DDFFFHGFHHGGHJIIJGGIJJJGHIIIJIGGGIIJJDDFGGGIGIA
@10881398/1
tttcaatgcatcgataagacgaatggtaaagctgctaaaaaagcaggaaa
+10881398/1
@@@=DDDBDFFHF@B@:?:CEGA@GGEG@E<@FFHHIIIIGIG9FGGIHI
@10881399/1
tttcaatgcatcgataagacgaatggtaaagctgctaaaaaagcaggaaa
+10881399/1
CCCFFFFFHHHHHJJJJJJJJJJIIJFGIJJJJJJJIJJJJJIFIIIHIJ
@9874033/1
tgcaaatcggccaacttcttgccgacggaatttttcagcgttttgtggaa
+9874033/1
@@@FFFFFHFFHFGGIJJIIIIGGDHEGIJIJJIIIIIGGGGGHI@EHAC
@9874034/1
tgcaaatcggccaacttcttgccgacggaatttttcagcgttttgtggaa
+9874034/1
@CCFFFFFHHHHHJJJJJAHIJIJJJJJJIJJJJJJIJJIHIJJJEHFEC
@9237051/1
tagagaggttcactaaaaaatattaggaatccactacaag
+9237051/1
@@@F=DDFHFFHFGEEGIIGIDFGIIICIIIIIIGIIIII
@8822979/1
gtttatttatcatacacaggtaaacagttgtacagtagaggataaaccaa
+8822979/1
C@@FFFFFHHHHHJJJJJJJFHIJIGIHIJIJJJJIIIGJJGIJJJJJJI
@8822980/1
gtttatttatcatacacaggtaaacagttgtacagtagaggataaaccaa
+8822980/1
C@CFFFFFHHHHHJJIJJJJEIIIJJJHIJIIJJJGHHJJJJJJJJJIJI
@8822982/1
gtttatttatcatgcacaggtaaacagttgtacagtagaggataaaccaa
+8822982/1
CCCFFFFFHHHHHJJJJJJJIIIJJIJHHJIIIJJHGHIJJJJJJJJJJJ
@8411170/1
gtcttctttttagaataacattgacattctataaagacgttagagaggtt
+8411170/1
C@CFFFFFHHHHHJJJJJJJJJJJJJJJJJJJJJJJJJJJJJJJJJJJDD
@8823315/1
gtttatttccctttttgtggagaggtactatgtgtgtttggctagattct
+8823315/1
@@@DFFFFGFFHFJBGHFGGIIGIICFGHGGICGFDCDGHIHEIJJGDFC
@8823316/1
gtttatttccctttttgtggagaggtactatgtgtgtttggctagattct
+8823316/1
@@CFFFFFHHHHHJJJJDGIDH@GIFEHHIIIHHEGHEIIJIJIGHIIII
@8823317/1
gtttatttccctttttgtggagaggtactatgtgtgtttggctagattct
+8823317/1
C@@FFFFFHHHHHJJIJGHJHIGIJCFHJIIIHICGIJJJJIJJJIJJGH
@8823318/1
gtttatttccctttttgtggagaggtactatgtgtgtttggctagattct
+8823318/1
CBCFFFFFHHHHHJJJJGHJHIHIJCGHIIJJIIGHIIJJIIJJJHIJIC
@8412135/1
gtcttgctcggcatggaggccatttcttgagagtagagcaatttggcttc
+8412135/1
CCCFFFFFHHHHHJJJJJJJJJJJJJJJJJJIJHHIJJJJJJJJJJIIJG
@10282130/1
ttataattaataactagtgcctaataatagtgtattacctctaaagctat
+10282130/1
CCCFFFFFHHHHHJJJJHJJJJJJJJJJJJIIHIJJJJJJJJJJJIIJJI
@10693524/1
ttgtgagccgccattctcttggctagcttctttgacttgccagtgccaat
+10693524/1
CCCFFFFFHHHHHJJIJJJJJJJJJEGIIIJJIGGIIIFEIIIGHIIJJJ
@9239720/1
tagaggttgtacccaaacttttcggggtgcaatcttcttttccggaaaat
+9239720/1
CCCFFFDFHHHHHJJJIIJJJJJJIJJCGHIJJJJJJJJJJJJJIHJJJJ
@8623121/1
gttccacaaaacgctgaaaaattccgtcggcaagaagttggccgatttgc
+8623121/1
@@?DBD;BBFHFF<BB<AE>GCBFHIGFGDEH:8DGHFFG@DGHAGGGGI
@8623122/1
gttccacaaaacgctgaaaaattccgtcggcaagaagttggccgatttgc
+8623122/1
@@@DDDDDDHHDFHGGFHJJJIIJIEFDHHGIBFFCH?DFHHCGBHGEEG
@9039316/1
taaaaagaagactgctaaacgttaaattttaaaagcctcttaaatttaac
+9039316/1
BBCFFFFFHHHHHJJJJJIIIHGIIJJIIJJJJJIHJJJIIIIJGIJGHI
@10696740/1
ttgtgggactgctggttgcccaacttggtaatcttagtgtctttcagtcc
+10696740/1
CCCDFFFFHHGHHJJJJJJJJJJJJGJIFHIJJJJJJIIIIHIJJJJIJJ
@10700681/1
ttgttctccaaaaggtaacatagtagtgctgtataaattttttcttccat
+10700681/1
CCCFFFFFHHHHHJJGHJJJJJJEHIHIJJJHIJJJJJJJJJJIJJJIJI
@8414399/1
gtctttatagaatgtcaatgttattctaaaaagaagactgctaaacgtta
+8414399/1
?@@FFFDD??BDHGGFHH4<IHBIE<CEHE<FGC>C;E>?BGEH?9D?B:
@8414400/1
gtctttatagaatgtcaatgttattctaaaaagaagactgctaaacgtta
+8414400/1
@BCFFFFFGHHHHJJJJJJIGGIJJJJJJJJJGJJIIGIIJIIJIGHFIG
@8203859/1
gtatgcacaaaattcgttctacatatgaaacatgtcagttatatattcac
+8203859/1
CBCFFFFFHHHHHJJJJJJJJJJJJJJJJJJJJJJJJJIJIJJJIJJJJJ
@9460232/1
tccagctccgacgtactatgcccatttagctgcggccagaggcaaagtct
+9460232/1
CCCFFFFFHHHHHJJJJJJJJJJJJJJJJJJJJJJJJJJJJJIJJJJGIG
@10283622/1
ttatacgcagtggtctcaatcgcaacagacatctacgaacgtctacagtt
+10283622/1
CCCFFFFFHHHHHGHJJJJJJJIJJJJJJJJJJJJJJJJJJHIIJJJJHH
@9243534/1
tagatggatacgataaatttgaaagacacattggttacaagtttgcagac
+9243534/1
BB?DDFFEFHHHGJJJJIJJJJJJJGIJHIJJJJIJJJIJJIJJIJJIIH
@9880720/1
tgcaatcttcttttccggaaaatgctcgaaaactcaattggcgcacattc
+9880720/1
CCCFFFFFHHHHHJJJJJJJIIIJJIJJIJIJJJJJJJJIJIJJFIIJJI
@9880721/1
tgcaatcttcttttccggaaaatgctcgaaaactcaattggcgcacattc
+9880721/1
CCCFFFFFHHHHHJJJJJJJJJJJJJJJJJJJJJJJJJJIJJJJJJJJJJ
@8415113/1
gtctttcttcgatcttccggttccggtggccaccagatcgttgttaagga
+8415113/1
CCCFFFFFHHHHHIJJJJJJIIJIIJGJHIJJJJJJIJJDEGIJJJIJJJ
@10893713/1
tttcactcaaccatagctttctcagcgtgtttaatttcgttccatttatc
+10893713/1
CCCFFFFFHHHHHJJJJJJJJJJJJJJGHHIJJJJJJJJJJJJIIJJIJJ
@8206385/1
gtattacctctaaagctatctactcgttatataatcatcattcaaacatt
+8206385/1
CCCFFFFFHHHHHJJJJJJJJJJJJJJJJJJJJJJJJJJJJJJJJJJIJI
@8207066/1
gtattatttcctcgaaatcaataatgcaatgtgtttaaatttttgtcgag
+8207066/1
CCCFFFFFHHHHHJJJJJJJJJJJJJJJJJJHIIHJJJJJJJJJJIJJJI
@10895550/1
tttcacttcattctatcggcctttcttctctttgccgtattttattttgt
+10895550/1
BBCFDDFFHHGHHJIIHJJIIIJJGEIGGIJJGIJJJDFGGHIGHIJJIF
@11125341/1
ttttaaaagcctcttaaatttaaccgaaatatagaatacaccccttaatc
+11125341/1
CCCFFFFFHHHHHJJJJJJJJJJJJJJJJJJJJJJJJJJJJJJIJJJJJI
@9044811/1
taaaaatgcaaaaaactataaatttttattatattttatgcatgttatca
+9044811/1
CCCFFFFFHHHHHJ:FHJJJJJJJJJJJJJJJJJJJJJJJJJJJJJJIJJ
@9044812/1
taaaaatgcaaaaaactataaatttttattatattttatgcatgttatca
+9044812/1
CCCFFFFFHHHHHJJJJJJJJJJJJJJJJJJJJJJJJJJJJJJJJJJJJG
@9044951/1
taaaaatgcgtgtgtgcaggtatatttatcacatcattcgtcgtgtacca
+9044951/1
@@@FFFFFFFHH8CGGGIHIAFHHHIIIHFEGGGGHIGFDHGHHIGGIGE
@9044952/1
taaaaatgcgtgtgtgcaggtatatttatcacatcattcgtcgtgtacca
+9044952/1
CCCFFFFFHHHHHIGHIJJJFHIJJJJJJJJJJJJJJJJJIJJIJJJJJG
@8628069/1
gttccatttcatagaatggtggtggccatctgcgggacatgcacatctct
+8628069/1
;:8B?DDDHD<DCFH@BH<<?BEGGGGIICHE4CFEII<>FFIIFI@FCF
@8628070/1
gttccatttcatagaatggtggtggccatctgcgggacatgcacatctct
+8628070/1
@@@DDADDFHBFFGGDBFD?AE1C?EGBEEHIIGEGA@BH>G@D@BB8CB
@8628071/1
gttccatttcatagaatggtggtggccatctgcgggacatgcacatctct
+8628071/1
BBBFFFFFHHHHHJJJJJJFHIFHIIJJJJJJJJIJHIJJJJJJJJJJJJ
@8630128/1
gttcccttttgagctattgcgatattttttcggaaaaaagtgagtttagg
+8630128/1
@@BFFFFFHHHHHJJJJJJIJJJJJJJJJJJJJIIJJJJJIJIIGGIHGI
@9884530/1
tgcacatctcttggagccagccaatgggattgcccatcactttgtcatcg
+9884530/1
CCCFFFFFHHHHHJJJJJJIJJJJIJJJJJJJJJJJJJJJJJJJJJJJJG
@9656805/1
tctgtttgacattcgaaaagtaaacgtcagtttgcgtttcaatgcatcga
+9656805/1
CCCFFFFFHHHHHJJJJJJJHHIHIJFHIJJJJJJJHIIJJJJJJJJJJI
@8631364/1
gttccgttggtctgattggcttgttcgggag
+8631364/1
@@@DFFBDHGHFFIHIFIJIGI1AE4CFH?@
@9047949/1
taaaacagaaatatactgtaatacg
+9047949/1
@CCFFFFFGHHHGJJJJJIJIIIII
@11308212/1
ttttgattcagtgctgattctgcacacattcgatctctgatagtagatgg
+11308212/1
B?@FFFFFHHHHHJJJIJJJJJJJJJJEGHHIJJJJJJJJJJJIIJJJII
@11308213/1
ttttgattcagtgctgattctgcacacattcgatctctgatagtagatgg
+11308213/1
CCCFFFFFHHHHHJJJJJJJJJIJJJJGHIFIIJJJJJJJJJJGHGGIJJ
@11308214/1
ttttgattcagtgctgattctgcacacattcgatctctgatagtagatgg
+11308214/1
CCCFFFFFHHHHHJJJJJJJJJJJJJJEHHHJJJJJJJJIJIJGIJJJJJ
@11308215/1
ttttgattcagtgctgattctgcacacattcgatctctgatagtagatgg
+11308215/1
CCCFFFFFHHHHHJJJJJJJJJJJJJJGHIIJJJJJJJJJJJJGIJJJJJ
@11308216/1
ttttgattcagtgctgattctgcacacattcgatctctgatagtagatgg
+11308216/1
CCCFFFFFHHHHHJJJJJJJJJJJJJJIHIIJIJJJJJHIJJJJGIJIJI
@10707656/1
tttaaaagcctcttaaatttaaccgaaatatagaatacaccccttaatca
+10707656/1
CCCFFFFFGHHHHJJJIJJJJJJIJJIJJIJJJHIJJJJJJJJJJJJJJI
@8838360/1
gtttccgtgagttgctgaacaaatttgaaaaaaccagagacgattttgtc
+8838360/1
CCCFFFFFHHHFHIGHGICHIJIJJIJIJIJJJIJJHHIIIIJJJJJJIG
@10507508/1
ttcgtgttccatttcatagaatggtggtggccatctgcgggacatgcaca
+10507508/1
@CCFDFFFHFDHHJJJJJIJIIJI?FHCGGGIJJIGEIIJDEGIGEIIIB
@10508532/1
ttcgttccatttatcaaggttttcaaactgttaaaaaacctgctgaatgt
+10508532/1
CCCFFFFFHHHHHJJJJJJHIJJJJJJJJJJJJJJJJJJJGJJJJJJJIG
@9251108/1
tagcagtcttctttttagaataacattgacattctataaagacgttagag
+9251108/1
@CCFFFFFHHHHBHIJJJJIFIJIIIJIIJIJJIJJIIJJJIJJJJJJJD
@9251109/1
tagcagtcttctttttagaataacattgacattctataaagacgttagag
+9251109/1
CCCFFFFFHHHHHJJJJIJJJJJJJJJIJJJJJJJJJJJJJJJJJJJIJI
@8425918/1
gtgaaaagggagcatttatttgatgcaaagtatagaggttgtacccaaac
+8425918/1
@@@DFFDDHFHGDHIIIIJJJIJJJIIEHI?CEFBDFHHIAGHJFIEGH9
@10902093/1
tttcagtcccgaataccgattctcagccgagctgcccagtttagtggcca
+10902093/1
CCCFFFFFHHHHHJJJJJJJJJJJJJJJJJJJIJJJJIJJJIIJHJIIJG
@11130945/1
ttttaaaggagctacgaagttaacagatgaaggtatagctgtaccagcat
+11130945/1
CCCFFFFFHHHHHJJJJJJJJJJJJJJJJJJJJCGIJJJJJJJJJJJIJI
@10903805/1
tttcagttggatttaagaggcttttaaaatttaacgtttagcagtcttct
+10903805/1
=114ADBDHHHHHJJIJIJIIJJIJIGIJIJJJIJJIJJJJJJIGEGIHH
@10514638/1
ttctaatattgcgatatttttttatcgatctggcttcaatgtttgaatga
+10514638/1
CCCFDFFFHHGHHJJIJJJJJJJIJIIJJJJJJJJJJHJJIIIIJJJJIF
@9054179/1
taaaagtggtgatctaggtggtttaatttctccataaccatcatctggta
+9054179/1
BCCFFFDDHFFHHJJJJJCGIHIJJJJJJJJJJJJJJJJJJJJJJJJJHH
@9054258/1
taaaagtgtgctccattggtttatcctctactgtacaactgtttacctgt
+9054258/1
@@CFFFEEHHHDHHHIJIGEEHJHIGJIIGIJJHIJJJIJJDHHIIIGIB
@8638855/1
gttcgactttcacttcattctatcggcctttcttctctttgccgtatttt
+8638855/1
CCCFFFFFHHHHHJJJJJJJJJJJJJJJJJJJJJJJJJJJJJJJHHJJJJ
@8217743/1
gtcaaaatagagagaaaatatataaagtgaaagtcaaatttgcaaattcg
+8217743/1
C@@FFFFFGHHHGIGJIJJJJFHJGIJCHGHIIHGIIJIIJJIIJJIJJI
@9661585/1
tcttaatcggttctgcatgaatgccatctgggcccggggct
+9661585/1
<??DD:DDFFC:<CEBE@HF<E:CG<EBBHE9?BC?GA6:@
@9661586/1
tcttaatcggttctgcatgaatgccgtctgggcccggggctctgtgattt
+9661586/1
CCCFFFFFHHHHHJJJJJJJJJJII8CGHGGIJJJJJJJJJJJJIJFHHH
@9888830/1
tgcagaaccgattaagaaaggggcagacaacttcatgtacaaatacctca
+9888830/1
CCCFFFFFHHFHHJJJJJJJJJJJJJJJJJJJJJJJJIJJIJJJJJJJJG
@10293296/1
ttatgatccaaaagaaattcccatgagggaatttaaggcatctattatac
+10293296/1
C@CFFFFFGHHHHJJJJJIJJJIJJEHJJEHJJJJJJIJJJJJJJJJIII
@8847284/1
gtttctctatagttttgtcatacgtttttgaggcagcaaacttctcaagg
+8847284/1
CBCFFFFFHGGHHIJJJHJJJJJJHJJJJJIJJJJJJJJIBFHGHIJJJJ
@8219296/1
gtcaaaattaaatcaatatggcgactgagaggcaaacaaatgttatttta
+8219296/1
C@@FFFFFHHHHHIJJJJJJIGJIIIJGIIIJGHIIIJJJJJJJJJIJJG
@8219662/1
gtcaaacagaatctagccaaacacacatagtacctctccacaaaaaggga
+8219662/1
CCCFFFFFHHHHHJJJJJJJJJJJJJJJJJIIIJJJJJJJJJJJJJJJJJ
@11133789/1
ttttaaatttaaaaatgcgtgtgtgcaggtatatttatcacatcattcgt
+11133789/1
?@@DDDDDHHHFHGF@EHAC<3C?BEHCG@C?FHGGHBDBGIDEFHIGIF
@8848456/1
gtttctgccatcgaatactggttttaggttgccgaatattttgccgtatg
+8848456/1
CBCFFFFFHHHHHIJJJJJJJHIJJIJJHIJJJJJJJJJJJJJHJJIJII
@9665724/1
tcttagtgtcaatagtgctgccgttacttcctcaagcgctggtaacgctt
+9665724/1
BCCFFFFFFHHHHJJGIJJJIJIJJJJJJJJJJJJJJJJJJIHIJJJJJJ
@9893630/1
tgcagctataccttcatctgttaac
+9893630/1
?@=DDD?DHAFFFDHG?EH<CHGHG
@9472966/1
tccatttcatagaatggtggtggccatctgcgggacatgcacatctcttg
+9472966/1
C@@DDDFFHHHFHJGIJGHGGGGHGIIIIJJIJJHIIGIJJIJIJJJIJJ
@9473111/1
tccatttcctgtaattctggtttctctatagttttgtcatacgtttttga
+9473111/1
CCCFFFFFHHHHHJJJJJJJFIIJJIJJJIJHIJIIIJJJJJIHIJJJIG
@8434194/1
gtgaacacatactttattcgtcatcgctccccacg
+8434194/1
@@@DD?DDDDHHFGIIBFBGA@FC@BGECEFHEG@
@10909122/1
tttcattatgataacttgccattttgataaatatctctttggagtggaaa
+10909122/1
CCCFFFFFGGHHHJJJJJJJJJJJJJIJJJJJIIJJJJJJJIGGDHGGII
@10298498/1
ttattacaagctttgacaatgtcaaatgccaacgatggtattaattt
+10298498/1
CCCFFFFFHHHHHJJJJJJJJIIJIJJJJJJJJJIJJJDEIIJJJJJ
@9059111/1
taaaatttaacgtttagcagtcttctttttagaataacattgacattcta
+9059111/1
CCCFFFFFHHHHHJJJJJJJJJJJJJJJJJJJJJJJJJGIJJJJJJJJJG
@10089628/1
tggtcaatgttttttcttcgatgtccacgtaggttacctcgaaggattgt
+10089628/1
BCCDDFFFHFFHGJJJJJEIIIJEHIIJJHIJJIJJJJJJJJJJIJIIGI
@8647410/1
gttcgggcgtcacttttccgaccaagagatccagcaagttcttggctgcc
+8647410/1
@@@FFFFDHFHHHIIGGBGGIIIIGGIGGGIIIIGGGHHGGIIC7@EAEC
@8647411/1
gttcgggcgtcacttttccgaccaagagatccagcaagttcttggctgcc
+8647411/1
CCCFFFFFHHHHHJJJJJJJJJJJJJJJJJJJIJJJJJHIJJJJJJIJHH
@9061147/1
taaacacattgcattattgatttcgaggaaataatacgaacttcaattac
+9061147/1
CCCFFFFFHHHHHJJIJJJJJJIJIJJJJJJJJJJIJJJGIIJJIJJJJI
@9672026/1
tcttctagcagctttaatgcattgtatgcagcatcatgtttactaatctg
+9672026/1
CCCFFFFFHHHHHJJJJJJIJJJJIJJJJJJJJJIIJIHIJJIJJJJIIG
@9257795/1
tagctgttcactttttggtcatgattttgaggtactcgagggcatgatga
+9257795/1
CCCFFFFFHHHGHJJJJHFHHIJHJJIJJJJJGHIJJJJJJIJJJJIJJI
@8857541/1
gtttgaaaaccttgataaatggaacgaaattaaacacgctgagaaagcta
+8857541/1
CBCFFFFFHHHHHJJJIIGIJIJIEGIJIJJJJIJJJ<GGIJJJJIIJHG
@8857542/1
gtttgaaaaccttgataaatggaacgaaattaaacacgctgagaaagcta
+8857542/1
CCCFFFFFHHGHHJJIJIGHIJIGIIGIJIGJIIJJJJJJJJIJIIJJJG
@8857543/1
gtttgaaaaccttgataaatggaacgaaattaaacacgctgagaaagcta
+8857543/1
CCCFFFFFHHHHHJJJJJJJJJIJJJJJJJJJJJJJJJJJJJJJJJJJJI
@9477562/1
tcccactaaagttaaccagacaaagcacctatcgaatcgaatattagtag
+9477562/1
CC@FFFFDHHHHHJJJIIIJIIJJEGHHJIJGGGGBDHIGIIJIIAD9?D
@8439035/1
gtgaagtggtccgtgccccttgcggttaccccttctgttgggatgggggc
+8439035/1
@@CFFFDFHHHHHJJJJJJJJJJJIIJJJJJJJJJJJIJJJJGGIIJJJH
@10303637/1
ttattgaaaaattagtaaaacataatggttttcgcgcgtaaagtgaccaa
+10303637/1
CCCFFFFFHHHHHJJHIJJJJJJJJIJJFHIJJJJJJJHIJJJHI<FIII
@8226495/1
gtcaaatcatgtcaagaccccggcgatggttcttcaagagctggcaataa
+8226495/1
CBCFFFFFHHHHHJJJIJJJJJJIJIJJJFHIIJJJJJJJJJJJJIJJJI
@8226496/1
gtcaaatcatgtcaagaccccggcgatggttcttcaagagctggcaataa
+8226496/1
CBCFFFFFHHHHHJJJJJJJJJJJJJJJJHIJJJJJJJJJJJJJJJJJJI
@8441089/1
gtgaatctgattgtgaactggaagaaagttgcgctccttcctcttgttga
+8441089/1
CCCFFFFFGHGHHIIIJIGGIGGHIJJJFHHHGIIGHIJJIIIGGIIIJI
@8228423/1
gtcaaatgtcgcaaattatgtcacataaatgtcaaaatgccacataattt
+8228423/1
@?@DFFFFFFHHHJJJIGIIHIJJIIJIJJCEGIIJIJAHGDFHIGJGIH
@8228424/1
gtcaaatgtcgcaaattatgtcacataaatgtcaaaatgccacataattt
+8228424/1
@@@FFFFFDFDHGJJIJJJJGFHIIFJJJJEGGIFHIJIGHGGGGIGIHH
@8228425/1
gtcaaatgtcgcaaattatgtcacataaatgtcaaaatgccacataattt
+8228425/1
CCCFFFFFHHHHHJJJJJJJJJIJJJJJJJJJJJJJJJIJJIIJIJIJJJ
@8228505/1
gtcaaatgttgcaaattatgtcacataaatgtcaaaatgccacataattt
+8228505/1
CBCFFFFFHHHHHJJJJJJIJIJJIJJJJJJIIJJIJJJJJIIJJJJJJJ
@10094853/1
tggtgcagctatccactttgccagtggccgtctgctacggaacaggcaaa
+10094853/1
@@@BDDFFHHHFDBHHIJJJJJJICFIGJJJJIJJJJJJJGGGGIIJJEH
@8445775/1
gtgaattttacagggcgttcacgtgtgccaaagccaatgacatcgttaat
+8445775/1
@?@DFFFFHHHD?@FEGFHIIIJGFGHIIH@F9BGIFDHIGG?FHFHGHH
@10307863/1
ttatttccctttttgtggagaggtactatgtgtgtttggctagattctgt
+10307863/1
CCCFFFFFHHHHHJJHIJIJHHIEHHIJJJIJIIIIIJJJJJJIJJJJIJ
@8862909/1
gtttgacatatcgttgtcatcccacaaggtacaatactttgttggtttcg
+8862909/1
CCCFFFFFHHHHHJJJJJJJJJJIJJJJJGHIJJJJJJJJJJJJJFHIJG
@8862995/1
gtttgacattcgaaaagtaaacgtcagtttgcgtttcaatgcatcgataa
+8862995/1
CCCFFFFFHHHHHJJJJIJJJJJHIJIHHJJJJFIJJJJJJJJJJJJJJI
@9906169/1
tgcatttttattcggcttattgtaatattcctccatagttcttacatcct
+9906169/1
@=?DDBDDDBHFDH@HHE?FH<FBHIBEBA?CCGCD?GCDDGI4?:??DF
@10309493/1
ttatttttatacaaaagaatctgaaaattgtaaatctacacaaaaatgtc
+10309493/1
@CCFFFDDHBHHHJFGGIJJJJIHIIJIJJIGIJJJJIIIIIIGGICHGA
@10309595/1
ttatttttcatcacagtgatgtttgtttcagaacaaaccgggaaaagtat
+10309595/1
CCCFFFFFHHHHHJJJGIIJJJJJJJJJJJJJJJJJJIJJJJIJJJJDHH
@9482059/1
tcccggtttgttctgaaacaaacatcactgtgatgaaaaataaaaaaaaa
+9482059/1
@C@FFFDFFHHGHJJIJJJIJIIDHIHIJJHIGIJJJJJJIIIJJJJJJH
@8447942/1
gtgacatagaaaatacgtaagttgctcaatgtcgtcgtttgacatatcgt
+8447942/1
CCCFFFFFHHHHHJJJJHJJJIJJJJJJJJJIJJJJJJJJIJJJJJJJIJ
@8231116/1
gtcaaatttgtatccattatcactttttgttgccgtgtgcccttgagaaa
+8231116/1
BBBFFFFFHHHHHJJJJJJJJJJJJJJJJJJJJJJIJIJJJJHJIJJIJI
@8231117/1
gtcaaatttgtatccattatcactttttgttgccgtgtgcccttgagaaa
+8231117/1
CBCFFFFFHGDFHIJJJJJJJJJJJJJJJIIJIJJJIIJIIJJJJIJJJI
@8231304/1
gtcaaattttgacatttatgtaacatgtgtgcttaagtggcttaccttct
+8231304/1
C@@FFEFFHHHHHJJJJJIIJIJJJJJIJJGIJJJJJIIJJJIIJIGIJJ
@8231305/1
gtcaaattttgacatttatgtaacatgtgtgcttaagtggcttaccttct
+8231305/1
CCCFFFFFHHHHHJJJJJIIHHHJJJJIIGHIJJJJJIIJJJJIJJJJII
@9911090/1
tgccacattcataagtgaattctctacagtgtggcggaccaacatctgat
+9911090/1
CCCFFFFFHHHHHJJFHHIJJJJJJIJJJHHFHIJJJHGI?FFGGHHIH@
@10104227/1
tgtaaagtttgaaggaactatcttcttcatcttcttcatcgtctacagct
+10104227/1
CCBFFFFFHHHHHJJHIJJIJIIIGJJJJJJJJJJJJJJIJJJJJJJJIJ
@10923161/1
tttcccacctttttcactcaaccatagctttctcagcgtgtttaatttcg
+10923161/1
CCCFFFFFHHHHHJJJJJJJJJJJIIJIJJIJJJGIJJIJJIJJJJJIIG
@9274871/1
tagtgccccgatgatatgatatgtatttattatattgtgaaaagggagca
+9274871/1
@CCFFFFFHHHHHIJIJJIJJIJHIJJJJJIJJJJJJIJJJJJJJJJJII
@10105504/1
tgtaaatctacacaaaaatgtcaaatcatgtcaagaccccggcgatggtt
+10105504/1
CC@FFFFFHHHHHJJJJJJJGIJJJJJJJJIJJJJIJJJJJJIJJJJJEH
@9685933/1
tcttggtgaacacatactttattcg
+9685933/1
@@@DD;DD?A2ABF<DBB??@FEHE
@10106259/1
tgtaaattgattttagaaaaaaaccactaattctatgcaaagtatagctt
+10106259/1
CCBFFFFFHHHHHJIJJJJJJJJJJJJJJJJJJJJJJJJJJJGHJJJJJJ
@10926133/1
tttccgaccaagagatccagcaagttcttggctgccgaatgtttggcgtc
+10926133/1
CCCFFFFFHHGHGJGIJIJJJJIJIIJJJJJJJJJJIGIJIHIJIJGIAB
@9918870/1
tgccgagcaagactcccgtcagcgtcctccaggagttgctgagccgtcgc
+9918870/1
CCCFFFFFHHHHHJJJJJGHGHCGHHIJJIIJJIJHHHJJJEHGJJGGG<
@9276852/1
tagttttttgcatttttattcggcttattgtaatattcctccatagttct
+9276852/1
CCCDFFFFHHHHHJJJJJJJJJIJJJJJJJJJJJJJJIIJJJJJIJEIII
@10320734/1
ttcaaatattcttcgcttttgactcgacaaaaatttaaacacattgcatt
+10320734/1
@@@FFFFFHHHHGGIGIIIIIHHBBBEHIGGGCHHIIIIICHGEECEEHI
@8241808/1
gtcaatagtgctgccgttacttcctcaagcgctggtaacgctttatcggg
+8241808/1
BB@FFFFFFHHHHJJJJJJJJJJJJJJJJJJJJJJFHIIIJJJJJJJJJI
@10109834/1
tgtaattgaagttcgtattatttcctcgaaatcaataatgcaatgtgttt
+10109834/1
@@CFFFFFHHHHHIIFHIJJJJJJJIJJJIJJJJIJJJJJIJJJJFGHHG
@10109835/1
tgtaattgaagttcgtattatttcctcgaaatcaataatgcaatgtgttt
+10109835/1
CCCFFFFFHHHHHJJJJJJJJJJJJJJJJIJJJJJJJJJJJIJJJHIHIG
@9689409/1
tctttatagaatgtcaatgttattctaaaaagaagactgctaaacgttaa
+9689409/1
CCCFFFFFHHHHHIJJJJJIJJJIJJJJJJJJJJJJJJJJJJJJHGGIIH
@9921730/1
tgccgtgtgcccttgagaaatttgctgcctcaaaaacgtatgacaaaact
+9921730/1
B@@FFDFDHHHHFIJHIJJJIJJIJJIJJJJIGJIIJIHIIIIJIIFIGG
@9491759/1
tccggtttcatcattttatagtacactttccacacagcatctaatgacat
+9491759/1
<<@DDDDD?FFDFGGFHBBHA4AEEHHCHGDGHIIGG;CHGIIIIIGCGC
@10110282/1
tgtacaaatacctcaccttacaaaataaaatacggcaaagagaagaaagg
+10110282/1
BCBDFFFFHHHHHJJJIJJJJJJJJJIJJJJJJJJJJJJIJJJJIIJJJF
@10110283/1
tgtacaaatacctcaccttacaaaataaaatacggcaaagagaagaaagg
+10110283/1
CCBFFFFFHHHHHJJJJJJJJJJJIJJJJJJJJJJJJJJJIJIJIJJJJI
@10110284/1
tgtacaaatacctcaccttacaaaataaaatacggcaaagagaagaaagg
+10110284/1
CCBFFFFFHHHHHJJJJJJJJJJJJJJJJJJJJJJJJJJJJJJJJJJJJI
@8874485/1
gtttgatgttgctgttgtggagctgtttgtctgccccaagtgggttgttg
+8874485/1
CBCFFFFFHHHHHJIJJHIJHIJJJJJJJJJJJIJJJIIJGHIJ@GGGHH
@8874486/1
gtttgatgttgctgttgtggagctgtttgtctgccccaagtgggttgttg
+8874486/1
CBCFFFFFHHHHHJJJJGIJIJIIJIJJJJJJJJJJJJIJGHJJGIJIIE
@8666695/1
gttcttacatccttgtttatttccctttttgtggagaggtactatgtgtg
+8666695/1
CCCFFFFFHHHHHJJJJJJJJJJJJJJJJJJHIJIJIIJ?FHJJJJIIGG
@8669349/1
gttcttctgggcttttcctgcttttgtagcagctttaccattcgtcttat
+8669349/1
CCCFFFFFHHHHHJJJJJJIJJJJJAGIJJJJJJJJJJJJJJJJIJJJJJ
@10543887/1
ttctggtttctctatagttttgtcatacgtttttgaggcagcaaatttct
+10543887/1
CCCFFFDEHHHHHJJJJHJJJIIJJJJJJHIJJJJIJJJJJJJJJJJJGE
@9284290/1
tataaccgaaaatatggtatacagatccaaaatttgaaccagaatctact
+9284290/1
CCCFFFFFHHHHHJJJJFHIIHJJHHIJIJJJJJJFIIIIJIJJJJJHIJ
@9927060/1
tgcgaataatagagaaattaccatccaacggtattttgaaacagaaaaaa
+9927060/1
CCCFFFFFHHHHHJJJIJJIJJJJJJJJJJJDHIJJJJJJJJJJJJJJJG
@9078616/1
taaagctatctactcgttatataatcatcattcaaacattgaagcc
+9078616/1
CCCFFFFFGHHDHJJIFIJJJJJIIIJJJJJIJEGJJJJIFIJJII
@9078617/1
taaagctatctactcgttatataatcatcattcaaacattgaagcc
+9078617/1
CCCFFFFFHHHHHJJJIJJJJJJJJJJJJJJJJJJJJJJJJJJJJJ
@9079031/1
taaagctgctaaaaaagcaggaaaagcccagaagaacgttcgactttcac
+9079031/1
CCCFFFFFHHHHHJJJJJJJJJJJJIIJJJJJJJJJJIJJJJJJJJJJJI
@8250336/1
gtcacattttgtggttctttaatgaaatgtcaagagcataaagtatgtct
+8250336/1
BCCFFFFFHHHDHIGIJJJIJIJJJJJJJIJJJJJJIJJIJJJGHIJIIJ
@8459661/1
gtgataacatgcataaaatataataaaaatttatagttttttgcattttt
+8459661/1
B@BFFF>DHHHHHJJJJIIJIJJIJJJJJGIJIJJJIFIIIJIGIIJJJJ
@9287254/1
tataatcatcattcaaacattgaagccagatcgataaaaaaatatcgcaa
+9287254/1
@@@ADBBDDFFFHB?FGGAH<FF>D@?DBFGGH<CF?FGEIEEDGFBGH>
@9287255/1
tataatcatcattcaaacattgaagccagatcgataaaaaaatatcgcaa
+9287255/1
CCCFFFFFHHHHHJJJJJJJJIJJJJJJJJJJJIJJJJJJJJJJJHIJJJ
@11171472/1
ttttacctgaacaatttgaaattttttccaaacccgaaaaaagtttattt
+11171472/1
CCCFFFFFHHHHGJJJJJJJIJIJJJJJJJJJJJJJJIJJJIIFHIIJJJ
@8886622/1
gtttggaaaaaatttcaaattgttcaggtaaaatcttgcttcatgattga
+8886622/1
CBBFFFFFHHHHHJJJJJJJJJJJJJJJHIIJJJJJJJJJJIJJJIJJJG
@8886623/1
gtttggaaaaaatttcaaattgttcaggtaaaatcttgcttcatgattga
+8886623/1
CCCFFFFFHHHHHJJJJJJJJJGIJJJJIJIIJJJJJJJJJIIJJJJJJI
@9697704/1
tgaaaaccttgataaatgaaagaaattaaacacgctgagaaagctatggt
+9697704/1
@@@FDFFFHDHHAGIIIIGIFCGIIIIIIGGIIIIGHIIIIIIIIFIIGG
@9697713/1
tgaaaaccttgtagtggattcctaatattttttagtgaacctctctaacg
+9697713/1
CCCFFFFFHHHHHJHIJGHHJJJJJIJJJJJJJJJJJJJJJIJJJJJJJJ
@9697714/1
tgaaaaccttgtagtggattcctaatattttttagtgaacctctctaacg
+9697714/1
CCCFFFFFHHHHHJHIJJJJJJJJJJJJJJJJJJJHJJJJJJJIJJJJJJ
@10551971/1
ttcttcgatgtccgcgtaggttacctcgaaggattgttcgctagcgatct
+10551971/1
CCCFFFFFHHDHGGGECGGIHGHIGBGEIJJJJJJCEGIIIGIGBGHGI@
@9700123/1
tgaaaagcgagcttcatgatcccctgaaaaatatatcttgaagaactatt
+9700123/1
CCCFFFFFHHHHHJJJJJIJJJJJJJJJJJJJJJIIJJJIFIJIJJJJJI
@9700648/1
tgaaaagggagcatttatttgatgcaaagtatagaggttgtacccaaact
+9700648/1
@@@DFFFDBFAHFIJIGIIJEFGGIIIEEIGIIIIJF?DF?DGHIJJIJH
@9700649/1
tgaaaagggagcatttatttgatgcaaagtatagaggttgtacccaaact
+9700649/1
BCBFFFFFHHHHGJJJIJJJIGIJIJIJJFHIJJJJJIIJHIGIJIJJIJ
@9700650/1
tgaaaagggagcatttatttgatgcaaagtatagaggttgtacccaaact
+9700650/1
CCCFFFFFHHHHHJJJJJJJJJJJJJIJJHHIJIJJJDHIIJJJJJJJJI
@10938404/1
tttcgaggaaataatacgaacttcaactacacaaattagtacaactcctc
+10938404/1
CCCFFFFFHHHHHJJJJJJJJJJJJJJJJJJJJJJJJIJIJJJIJJJJJJ
@10125249/1
tgtattacctctaaagctatctactcgttatataatcatcattcaaacat
+10125249/1
@@@DFFFFFFGHHIJJJJBJEEJIJJIEFHIGIIJJGGIJIHIHGDIFHH
@10125250/1
tgtattacctctaaagctatctactcgttatataatcatcattcaaacat
+10125250/1
CCBFFFFFHHHHHJJJJJJJJJJJIJJHIIJIJJJJJJJJJJJJJJJJJJ
@8465225/1
gtgatgggcaatcccattggctggc
+8465225/1
CBCFFFFFHHHHHJJJJJJJJJJJI
@9936624/1
tgcgtgtccacgcaagtacctgctggaacgtttaaatttctgtcatg
+9936624/1
CCCFFFDFHHHHHJJJEGHIIIIJJIGIJJJJJJJIJJJIJJJJJJI
@11177480/1
ttttacttcagctacttgaaccgtacgtcaaatgtcgcaaattatgtcac
+11177480/1
CCCFFFFFHHHHHJJJJJIJJJJIJIJIJJJJJIJJJJJJJJJIJIIIJI
@9937356/1
tgcgtttcaatgcatcgataagacgaatggtaaagctgctaaaaaagcag
+9937356/1
CC@FDFFFHHHHHJJJJJIJIIHIIJJJJJFIJJJJJJJJIJJJJJJIJI
@8255557/1
gtcacttttcgcgcaaaggtaaaatcgttctagacatactttatgctctt
+8255557/1
CCCFFFFFHHHGHJJJJJJEGHJIIHJIJJJJJIJJJJJJIJJJJJJJJI
@11338461/1
ttttggtcatgattttgaggtactcgagggcatgatgagcagccgagccc
+11338461/1
@CCFFFDFHHHDHIJJIFHJCBHHIJJJJJJJJJIJHIJIJIJJJJJJJJ
@11179645/1
ttttagaataacattgacattctataaagacgttagagaggttcactaaa
+11179645/1
CCCFFFFFHHHHHJJIIJJJJJJIJJJJJIJJIJJJJJJJJBGIGIJJJJ
@11179646/1
ttttagaataacattgacattctataaagacgttagagaggttcactaaa
+11179646/1
CCCFFFFFHHHHHJJJJJJJJJJJJJJJJJJJIJJJJJJJJDGIJJJJJJ
@8686341/1
gttgaagttgcttttgtttcttctttttacctccttgttggggttggggg
+8686341/1
B@CFFFFDHHHHHJJJIJJIJJJJJJJJJJJJJJJJJIJIJJJ:FGHJJI
@10736352/1
tttaaatttaaaaatttattcaagtcaaaaataatatgtaaattgatttt
+10736352/1
CCCFFFFFHHHHHHJJJJJJJJJJGJJJJJJJJJJJJJGIJJJJJJJJJJ
@10736353/1
tttaaatttaaaaatttattcaagtcaaaaataatatgtaaattgatttt
+10736353/1
CCCFFFFFHHHHHJJJJJJJJJJJIIJJJJJJJJJJJJGHJJJJJJJJJJ
@9293803/1
tatagaggttgtacccaaacttttcggggtgcaatcttcttttccggaaa
+9293803/1
BCCFFFFFFHHHHJJJJJJHIJJJIIJJJDGHIJJJJJJJJJJJIJJHIH
@9294058/1
tatagatatatcttctccttttcggggacatcctccatgcgtttgtttaa
+9294058/1
@CCFDDDDHFHBHIGGIGJJIIGIB1CDGHGHIIIIJJIJIJJJIIIJJF
@9295520/1
tatagctgcaccagcatctaattcacattgtttttgtataatagatgcct
+9295520/1
CCCFFFFFGHGHGJIJJJJJIIJJJJJJJJIIJJJJF?CFFCHIIJIJJH
@9295521/1
tatagctgcaccagcatctaattcacattgtttttgtataatagatgcct
+9295521/1
CCCFFFFFGHHHHJJJJIJJIJJJJJJJJJHIJJJJH??DHDHHIIJJJJ
@10945912/1
tttcgcgcaaaggtaaaatcgttctagacatactttatgc
+10945912/1
CCCFFFFFHHHHHFGHJJIIIJJIJJJIIJJJJJJJJJJJ
@10738332/1
tttaaatttttgtcgagtcaaaagcgaagaatatttgaaaatttctaata
+10738332/1
@CCFFFFFGHHGHIJJJIIHGGHIEB;FF@C@DFHICFGIGGIJ@FBFD8
@10738333/1
tttaaatttttgtcgagtcaaaagcgaagaatatttgaaaatttctaata
+10738333/1
CCCFFFFFHHHHHJJIJHHIIJJJIJJJIHGIHIIJIIIJJJJJJJIIJE
@10948627/1
tttcggaaaaaagtgagtttaggatatcttacgttctggcaacatcgaca
+10948627/1
CCCFFFFFHHHHHHIIJHJJJJJJJJJJJJJJJGHIJJJJJJJJJIJJJI
@10739529/1
tttaacagtttgaaaaccttgataaatggaacgaaattaaacacgctgag
+10739529/1
CCCFFFFFHHHHHJJJJJJJJHIJJJJJJJJJJJJJJJJJJJJHJJJJJE
@8469104/1
gtgatttcttagtgtcaatagtgctgccgttacttcctcaagcgctggta
+8469104/1
CBCFFFFFHHHHFIHHIIJIJFHJJJJJJJJJJJJJJJJJJJJJJJJJFF
@8469105/1
gtgatttcttagtgtcaatagtgctgccgttacttcctcaagcgctggta
+8469105/1
CBCFFFFFHHHHHIHIJJJJJJJJJJJJIIIJJIJJJJJJJJJJJIJIFF
@8469106/1
gtgatttcttagtgtcaatagtgctgccgttacttcctcaagcgctggta
+8469106/1
CCCFFFFFHHHHFHGHGGGJFHGGJEJJIIJJJJIGIIJJJJJFJGIFHH
@9510122/1
tcgaaaactcaattggcgcacattcagcaggttttttaacagtttgaaaa
+9510122/1
@C@FFDDFDDDFAFHBBDGGHIGEEGHC>GGGIGIGHIGHHEFGGDGGG@
@10335975/1
ttcaaattctcgtgacttttctcccctgttcttaaataaagtgtacttta
+10335975/1
CCCFFFFFHHHHHJJJJJJJJJJJJJJJJJJJJJJJJJJJJIIIJJJJJJ
@10336521/1
ttcaaattgttcaggtaaaatcttgcttcatgattgaaaatttgcaaggt
+10336521/1
BCCFFFFFHHHHHJJHIJJJJJJJJJJJJJJJJJJJJJJJJJJJJIJJJI
@10336522/1
ttcaaattgttcaggtaaaatcttgcttcatgattgaaaatttgcaaggt
+10336522/1
CC@FFFFFHFFHAHIHJIFIJHIGHGGIJJIIIJIIIJJIHGIIIIJJIJ
@10336523/1
ttcaaattgttcaggtaaaatcttgcttcatgattgaaaatttgcaaggt
+10336523/1
CCCFFFFFHHHHHJJIJJJJJJJJJJJJJJJJIJJJJJJJJJJIJJJJJJ
@10336761/1
ttcaaatttatcgtatccatctaacagtctggttaattctccctccggat
+10336761/1
CCCFFFFFHHHHHIIJJIJJJJJJIJJIIJJJIIIJJJJJIJJJJJJJJJ
@10950165/1
tttcggggtgcaatcttcttttccggaaaatgctcgaaaactcaattggc
+10950165/1
BCCFFFFFDFHHHJJJJJJJJIJJJIIJJJJIJJIJJJIJJJJIJJJJJE
@11185005/1
ttttaggttgccgaatattttgccgtatgccttcaccattgtctcgatga
+11185005/1
CCCFFFFFGHGHHIJJJJJJJJIJIHGHGIIIJHGGIJIIIGIIIJIIHG
@10950261/1
tttcgggtttggaaaaatttcaaattgttcaggtaaaatcttgcttcatg
+10950261/1
?;8AD@@2<CD=::22223222<EBF4E:EE<?:C?9D<DE<::009009
@10742219/1
tttaacgtttagcagtcttctttttagaataacattgacattctataaag
+10742219/1
CCCFFFFFHHHHHJJJJJJJJJJJJJJJJJJJJJJJJJJJJJJJJJIJJJ
@11188057/1
ttttagtgaacctctctaacgtctttatagaatgtcaatgttattctaaa
+11188057/1
BCCFFFDFHHHHHJJJJJJJJJJJJJJJJJJJJJIJJJJJJJJJJJJJJJ
@9091825/1
taaatgcagacagatataataataaacttacgagaaatgaccttagc
+9091825/1
CCCFFFFFHGHHHJIJJIJJJIIIGIJJJJJJIJJJJJJIIJJJJGI
@9091826/1
taaatgcagacagatataataataaacttacgagaaatgaccttagc
+9091826/1
CCCFFFFFHHHHHJJJJJJJJJJJJJJJJJJJJJJJJJJGIIJJJJJ
@9512598/1
tcgaaatcaataactcgacaaaaattgttcccttttgagctattgcgata
+9512598/1
CCCFFFFFHHHHHJJJJJJJIJJJJIIIIJJJJJJJJJIJJIJJJJJJJI
@9512599/1
tcgaaatcaataatgcaatgtgtttaaatttttgtcgagtcaaaagcgaa
+9512599/1
CCCFFFFFHHHHHJIJJJJIHHIJJJJIJJJJJIIJJJIEIJJJJJJJJI
@9512600/1
tcgaaatcaataatgcaatgtgtttaaatttttgtcgagtcaaaagcgaa
+9512600/1
CCCFFFFFHHHHHJJJJJJJHIJJJJJJJJJJJJIJJJJGJJJJJJJJJI
@9513073/1
tcgaaatctaaggttatattacttttatgaatcgtgataacatgcataaa
+9513073/1
CCCFFFFFHHHHHHIJJJJJJJJJJJJJJHHIJJIIJJJJJJJJJJJJJJ
@10133421/1
tgtcatcgaacgatgtcaccacctgattcgtgatatcagccgctccgggc
+10133421/1
CCCFFFFFHHHHGJJJJIIIJJJIJJJI<GHIJIJJJIJHIHJFIJGJIF
@9092671/1
taaatgtcaaaatttgacataatttgtggacataaaggaaagaaaaaaat
+9092671/1
@@@FFFFFHHHHHJJIFIIJJIJJJJHHJGIJJJJJJJIJJJIIJJJJJJ
@10743853/1
tttaactgaaatatagaatacaccccttaatcagctacaacagtcaacat
+10743853/1
BCCFFFFFHHHHHJJJJIJJJJJJJIJJJJJIIJJJIJJJJJJJJJIJIG
@10743854/1
tttaactgaaatatagaatacaccccttaatcagctacaacagtcaacat
+10743854/1
CCCFFFFFHHHHHJJJJJIJJGJJJJJJJJJJJJIJJJJJJJJGHJJJJJ
@9707476/1
tgaaaatttctaatattgcgatattttttatcgatctggcttcaatgttt
+9707476/1
CCCFFFFFHHHHHJJJJJJJJJJJJJJJJJJJJJJJJJJJJJIJIJJJII
@9707514/1
tgaaaatttgcaaggtttggaggagttgtactaatttgtgtaattgaagt
+9707514/1
;:?D?ADDBBA:AAA<AA?FFEB1A<AF?CCEBEEDDDIC?:?BDEBDCD
@9707515/1
tgaaaatttgcaaggtttggaggagttgtactaatttgtgtaattgaagt
+9707515/1
CCBFFFFFHHGHHHJFHIJJGHJCFFHIFHIIJIJJJJHIDFIIJJIIJJ
@9707516/1
tgaaaatttgcaaggtttggaggagttgtactaatttgtgtaattgaagt
+9707516/1
CCCFFFFFHGHHGIDACFHIJIJIJFGIFFFIIJIIIGHHHCHIIGGGEH
@10341930/1
ttcaacttcgttcagttcttgcaggagatcgctagcgaacaatccttcga
+10341930/1
CCCFFFFFHHHHHJJIIJIFIJIIGHGBFGIJJJJJJGJIJJJJIEHIIE
@9298833/1
tatataacgagtagatagctttagaggtaatacactattattaggcacta
+9298833/1
CCCFFFFFHHHFHIIJJJJJJJIJHIJFHGJJJJJJIJJJJJJJJJJJJI
@11347773/1
ttttgtcgagtcaaaagcgaagaatatttgaaaatttctaatattgcgat
+11347773/1
?@@FFBDDCFCFDGIGGEGGAHEIGGHGIIICECFGICHFBHFEDBFHHI
@8902844/1
gtttgtctatagttttgtcatacgtttttgaggcagcaaatttctcaagg
+8902844/1
CCCFFFFFHHHHFIJJIIIIJJJJHJJJJJHIJJJJIIJJJJJIJJJIJJ
@8697870/1
gttgactgttgtagctgattaaggggtgtattctatatttcagttaaatt
+8697870/1
CBCFFFFFHGHHHIJJJIJJJJJJJJCFEHIJIIJJJJJJJIJJJIJJJI
@8268857/1
gtcagtttgcgtttcaatgcatcgataagacgaatggtaaagctgctaaa
+8268857/1
?@@DDDDFDFDDFHIIEIIIIEGIGEIGGIGHGFEHGDDFHHIIGIIGII
@8268858/1
gtcagtttgcgtttcaatgcatcgataagacgaatggtaaagctgctaaa
+8268858/1
CBCFFFFFHHHHHJJJJJJJJJJJJIIJJJJIIJJIJFHHIIJJJJJJJI
@10137212/1
tgtcgagtcaaaagcgaagaatatttgaaaatttctaatattgcgatatt
+10137212/1
CCCFFFFFHHHHHJJJIJIJJJIGJJJIJJJJJJJJJJJIJJJJJJFHIH
@11349535/1
ttttgtggttctttaacgaaatgtcaagagcataaagtatgtctagaacg
+11349535/1
@CCFFEFFHHHHHJJJJJJJJIJGHIJJJJJIJIJJJIJJJGIJJIIJII
@8473576/1
gtgcaatcttcttttccggaaaatgctcgaaaactcaattggcgcacatt
+8473576/1
CBCFFFFFHHHHHJJJJJJJJJJJJJJJJJJJJJJJJJJJJJIJJJIJJJ
@10138308/1
tgtcgatgttgccagaacgtaagatatcctaaactcacttttttccgaaa
+10138308/1
CCBFFFFFHHHHHJJJJJJJJJJJIJJJJJJJJJJJJJJJJJJJJJJJJI
@10747516/1
tttaagaacaaacaggggagaaaagtcacgagaatttgaaaagcgagctt
+10747516/1
CCCFFFFFHHHHGIJIJJHIJJJIJIJIJJIJIIJIIIJJJJJIIIIJGG
@10747555/1
tttaagaacaggggagaaaagtcacgagaatttgaaaagcgagcttcatg
+10747555/1
CCCFFFFFHHHHHJHJJJJJJHHJJJIJJJJJJIIJJJJIJJJIJJJJJJ
@9517822/1
tcgaatcactttcggatccgcgttggatccgctttggatccgtttcggat
+9517822/1
@@@DDDDFHHHHHJJJJJEIIJIEIIJJJJJJJJJJIIJJJDHGJIJJGG
@9094884/1
taaatttaaaaatgcgtgtgtgcaggtatatttatcacatcattcgtcgt
+9094884/1
;?@FFFFFHGFHHJJIFGGHGIIHGHCFIIGIJIJJJIIGGIIJBHEHI:
@10955860/1
tttcgttaaagaaccacaaaatgtgacatataaaggtgaatatataactg
+10955860/1
CCCFFFFFGHHHHJJJJJJJJJJIJJJJJJJJJJJJFHIJJJJJJJJJJI
@10956658/1
tttcgttccatttatcaaggttttcaaactgttaaaaaacctgctgaatg
+10956658/1
CCCFFFFFHHHHHJJJJJJJHHIJJAJGJJJJJJJJJJJJJJJJJJJJJI
@10565446/1
ttgaaaatttgcaaggtttggaggagttgtactaatttgtgtaattgaag
+10565446/1
CCCFFFFFHHHHHJJJGHIJJGIJGHHIJGIJJJJJJJIIIIJJJJJJJJ
@11353831/1
ttttgttgccgtgtgcccttgagaaatttgctgcctcaaaaacgtatgac
+11353831/1
CCCFFFFFGHHHHIIJJIJJJJJJJJJJJJJJIJJJJJJJJJIJHIJJJJ
@9949610/1
tgctgccgttacttcctcaagcgctggtaacgctttatcgggttctgcta
+9949610/1
@@CFDFFFHHHHHIJJJJJJIIIJIJJHIJIJJJJJJJIIJIIIJGIJIJ
@9715409/1
tgaaatatagaatacaccccttaatcagctacaacagtcaacatttccca
+9715409/1
CCCFFFFFHHHHHIJJJJJJJJJJJJJJJJJJJJJJJHHJJJJJJJJJJG
@8479132/1
gtgcccttaagaaatttgctgcctcaaaaacgtatgacaaaactatagag
+8479132/1
CBCFFFFFHHHHHIJJJIJIIJJJJJJJJJJJIJJJJJJJJJJJJJJJJH
@8479210/1
gtgcccttgagaaatttgctgcctcaaaaacgtatgacaaaactatagag
+8479210/1
CBCFFFFFHHHHHJJJJJJJIJJJIIJJJJJJIJJJJJJJJJJJJJJJJH
@11195108/1
ttttatcgagttattgatttcgaggaataatacgaacttccatagattca
+11195108/1
??=ADDDDFFADHGDHHG9CHHCIIIIIIIIIIIIGIIIIIGIIIIIIGH
@8274816/1
gtcatctggtcttggtggcctcctatcagcgcacacgattgtccatttgt
+8274816/1
BBCFFFFFHAFDFHIAFGGIJJIJGIAEGIJJJJIIIJIJJGHIIJJJJJ
@9718180/1
tgaaattccaaatttgcccagttctagaagaagttataaggttaacggta
+9718180/1
CCCFFFFFHHHHHJJJJJJJJJJJJJJJJJJJJHIIJJJJJJIIJIIJHB
@9718502/1
tgaaattccgcgaaattggcactggcaagtcaaagaagctagccaag
+9718502/1
CCCFFFFFHHGHHJJJIJJIJJJJIJJJJJJJJJJIJJJJJJJJJJJ
@9718503/1
tgaaattccgcgaaattggcactggcaagtcaaagaagctagccaag
+9718503/1
CCCFFFFFHHGHHJJJJJIJJJJJJIJJJHIJJJJIIJJJJJFIJIG
@9719305/1
tgaaatttaaaagaaaatttgaaaagtatcatgagttttgtgattctccg
+9719305/1
@@CFBFFFHHHHHHJIGIIJIGIHHIFHIIIJIBG:CGHGHGGIJGIJJG
@9720161/1
tgaaatttttccaaacccgaaaaaagtttatttatcatacacaggtaaac
+9720161/1
?@@FBDFFFGDHHIIIGIIGH<GEAGDHHEHHDBGIIGHH>D??@8=FGH
@9525938/1
tcgactttttactatttttgtatgcacaaaattcgttctacatatgaaac
+9525938/1
CCCFFFFFHHHHHJJJJJIIFHIJIHIIJJJJJJJIJIIJJJIJJIJJJJ
@9102167/1
taacaatctgccttctacatttgcgagtgacgaagagttggccactaaac
+9102167/1
CCCFFFFFHHHHGIIJJIJJIJIGIHIFFEIJJJJIJFIHIIJIHIJJJJ
@9102168/1
taacaatctgccttctacatttgcgagtgacgaagagttggccactaaac
+9102168/1
CCCFFFFFHHHHHJJJJJJJJJGJJIJFHIJJJJJJJGIJJJJJJJIJIJ
@9952087/1
tgctgggcaaatcaatcaatttgcctcgaaatctaaggttatattacttt
+9952087/1
BCCFFFFFHGFHHJJJJJIJIIIIJHIJJJJIJJJIFIIGGIGIIIIJII
@9721273/1
tgaacacatactttattcgtcatcgctccccacgagcgtt
+9721273/1
CCCFFFFFHHHHHJJJJJJHJJJJJJJJJJJJJJJJIJHE
@10357555/1
ttcacagttccacaaaacgctgaaaaattccgtcggcaagaagttggccg
+10357555/1
CCCFFFFFHHHHHJJIJJJJJJJJJJJJJJJJJJJJJJJJJJJIIJJJJJ
@10963000/1
tttctatgtcacatgttcactcggtgcaacagatccgtaagctatccagc
+10963000/1
@@@FFFFDFFHHHEFFHHHJIEHG:CBBHIGGGIGIIHHJGGHJJGGHGH
@10572126/1
ttgaaattccgcgaaattggcactggcaagtcaaagaagctagccaagag
+10572126/1
CCCFFFFFHHHHHJJJJJJIJJJJJJJJJJHIJJJJJJJJJJIIJIJJII
@11201842/1
ttttattcggcttattgtaatattcctccatagttcttacatccttgttt
+11201842/1
CCCFFFFFHGHHHJJJIIIIJIJIJIJJJJJJGIIJJJIJJIJJJJJGIJ
@11201843/1
ttttattcggcttattgtaatattcctccatagttcttacatccttgttt
+11201843/1
CCCFFFFFHHHHHGIJIGHIJJGIIIIJJJJIGIIJJJJJJIJGIIJIIG
@11201844/1
ttttattcggcttattgtaatattcctccatagttcttacatccttgttt
+11201844/1
CCCFFFFFHHHHHJJJJJJJIIJJJJJJJJJJJJJJJJJJJJJJJJJIJJ
@8920714/1
gttttactaatttttcaataaagtacactttattt
+8920714/1
@@@DBBDDFHDH>HB?FB@BIHDHBDHBFHEIIGH
@8284329/1
gtccaaatcgagggcgccatccacgagccaatcttccgctaccgcgtgtt
+8284329/1
CBCFFFFFHHHHHJJJJJJJJJJJJJJJJJJIJJJJJJJHIJJHHFEDAB
@8485520/1
gtgctgccgttacttcctcaagcgctggtaacgctttatcgggttctgct
+8485520/1
@@@FFFFFGAFFFIIIIIJIJIDIGIIGDHHIJIHHIGHIJJJGGCHGIJ
@9529084/1
tcgaggtaacctacgtggacatcgaagaaaaaacattgaccaatcgccac
+9529084/1
;?@FFFDDHHHHHIIIHIIIIGGIGIIGIIGGHHIIIGIGIIIGEGEHGH
@10759624/1
tttaatgcattgtatgcagcatcatgtttactaatctgctttgagcaacc
+10759624/1
CCCFFFFFHHHHHJJJJJJIJJJJJJIJJJJJJJJJJJJJJJJJJJJJJJ
@10153664/1
tgtgggactgctggttgcccaacttggtaatcttagtgtctttcagtccc
+10153664/1
CCBFFFFFHHHHHJHIJJJJJJJJJIJHHIIJJJJIIIIIHIJJJJIJJI
@11367639/1
tttttagcagctttaccattcgtcttatcgatgcattgaaaacacaaact
+11367639/1
CCCFFFFFHHHHHJJJJJJJJJGIJJJJJJIJJJJJJJJJJJJJJIJJJI
@11367640/1
tttttagcagctttaccattcgtcttatcgatgcattgaaacgcaaactg
+11367640/1
@@@FFDFFHHHGHJJJIEHIHIFHIJGGJJFGHIIJJJIIIIIGIGGGHG
@8714431/1
gttgccagaacgtaagatatcctaaactcactttttttccgaaaaaatat
+8714431/1
CCCFFFFFHHHHHJJJIJJJJJJJIIIIIJJJJJJJJJHIJIJJJIIIJI
@11368723/1
tttttagtgaacctctctaacgtctttatagaatgtcaatgttattctaa
+11368723/1
@CCFDFDDHFFHHIIJIIIJJFDHIJJJGGIIJJGFFIGIIFHGIJIJJG
@11368724/1
tttttagtgaacctctctaacgtctttatagaatgtcaatgttattctaa
+11368724/1
@CCFFFFDHHHHHJJJJJJJJJIJIJJJJJJJJJJIIJJJIGIJJJJJJJ
@10765502/1
tttaattttgacatgttagaatgcc
+10765502/1
CCCFFFFFHHHHHIJJJJJJJIJJJ
@10765503/1
tttaattttgacatgttagaatgccctattgaaaaccttgtagtggattc
+10765503/1
@@BFFFFFHHHHHJJIJJJJJJJJJJJJJJJJJJJJJJJJIJJIIIIJJJ
@11370056/1
tttttatacaaaagaatctgaaaattgtaaatctacacaaaaatgtcaaa
+11370056/1
CCCFFFFFHHHHHIJJIJJIJJJIJJGHIJJIJJJJJJJJJJJIJHIJII
@11370057/1
tttttatacaaaagaatctgaaaattgtaaatctacacaaaaatgtcaaa
+11370057/1
CCCFFFFFHHHHHJJJJJJJJJIJJJJHIJJJJJJJJJJJJIJJJIIIJJ
@8715516/1
gttgccgtgtgcccttgagaaatttgctgcctcaaaaacgtatgacaaaa
+8715516/1
CCCFFFFFHFHHHJJJJJJJJJJJJJJJJJJIJIJJJIJJHIJJJJJJJI
@9532893/1
tcgatctccggtttcatcattttatagtacactttccacacagcatctaa
+9532893/1
CCCFFFFFHHHHHJJJJJJJJJJJJJJIIJJJJJJIJIJJJJJJJJJJJJ
@11371220/1
tttttatatagtgccccgatgatatgatatgtatttattatattgtgaaa
+11371220/1
CCCFFFFFHHHFHIJJJJDHIGHIHI@HGGJGIIGIIGJIGGIHHGJFII
@11371221/1
tttttatatagtgccccgatgatatgatatgtatttattatattgtgaaa
+11371221/1
CCCFFFFFHHHHHJJJJJHIJHIIIIHIIJJIIJJJJJJIJJJJJHIIJJ
@10364106/1
ttcacctttatatatgtcacattttgtggttctttaacgaaatgtca
+10364106/1
CCCFFFFFHGHHHJIJJJIJIJJJJJHJIGIJJJJJJJJJJJJJIJJ
@10965781/1
tttctccatagagaacctggaaatggatgaatggcacatagttcgggcac
+10965781/1
CCCFFFFFHHHHHJJJJJJJJJJJJJIJJFHHIIFIJJJJJIJJJJJJJJ
@9321314/1
tatctatcgatactgaatgtaattttttatatagtgccccgatgatatga
+9321314/1
CCCFFFFFHHHHHJJJJJJGIIJJJJJJJJJJIIJJJJIJJGIJIJJJJB
@10968712/1
tttctctatagttttgtcatacgtttttgaggcagcaaatttctcaaggg
+10968712/1
CCCFFFFFHHHHHJJJHJJJJJJJJJJJJIJJIJJJJJIIJJJJJJJJJG
@9958478/1
tgcttttttagcagctttaccattcgtcttatcgatgcattgaaacgcaa
+9958478/1
BBCDDFFFHHFHHJJIJIIJJJHGIIAFGHIJIJJGIJJHIHIJIIJIJJ
@9958479/1
tgcttttttagcagctttaccattcgtcttatcgatgcattgaaacgcaa
+9958479/1
CCCFFFFFHHHHHJJJJJIJJIJJIIHIJJIIJJJJJJJJJJJJIJJJJJ
@10582594/1
ttgacactaagaaatcacagagccccgggcccagatggcattcatgc
+10582594/1
CCCFFFFFHHHHHJJJJJJIJJJJJJJJJJJJIJJIJJJJJJJJJJJ
@10582595/1
ttgacactaagaaatcacagagccccgggcccagatggcattcatgc
+10582595/1
CCCFFFFFHHHHHJJJJJJJJJJJJJJJJJJJJJJJJJJJJJJJJIJ
@10584282/1
ttgacattctataaagacgttagagaggttcactaaaaaatattaggaat
+10584282/1
CCCFFFFFHHHHHJIGIJGIFIJEHDIICFGEHGGIJJIIIIFIJJIIJD
@10584661/1
ttgacatttatgtgacataatttgcgacatttgacgtacggttcaagtag
+10584661/1
CCCFFFFFHHHGHIJJJJJJJJJJJIJJIJJJIJJJHIJJJFGHIJIIHG
@9536891/1
tcgcaaatgtagaaggcagattgttaccctccacgggtaaatcctgcaag
+9536891/1
CCCFFFFFHHHHHJJJJJJJJJJJJJJJJJJJJJJJJHIJJJJJIJJJJJ
@10369910/1
ttcactttttggtcatgattttgaggtactcgagggcatgatgagcagcc
+10369910/1
CCCFFFFFHGHHHIJJJGJIJJJIIJFHHGIJHIIJIJIJJIJIJJJJJF
@9113739/1
taacctacgtggacatcgaagaaaaaacattgaccaatcgccaccaatgc
+9113739/1
@CCFFFFFHFHHHJJJJJJJJJJJIIIJJJJIIJJJJJJDGHGIJJJIJJ
@11379093/1
tttttatcgagttattgatttcgaggaataatacgaacttccatagattc
+11379093/1
@@@DDDDDFHHCF>EGFBE?HB@;C:8EH??GGDG=G@GI?9?99?9DHG
@11379094/1
tttttatcgagttattgatttcgaggaataatacgaacttccatagattc
+11379094/1
CCCFFFFFHHHFHJJJJHIJJJJDIIIJJJIJJJJJJJJJJJJJJIGIIG
@11379095/1
tttttatcgagttattgatttcgaggaataatacgaacttccatagattc
+11379095/1
CCCFFFFFHHHHHIJJJJJJJJJGIIIJJJIJJJJJJJJJJJJJJJJJJF
@9326176/1
tatgaatcgtgataacatgcataaaatataataaaaatttatagtttttt
+9326176/1
??@BDDD4C3CDD?EAEBB@?DFHH>FDEFHI<<E?CFGIIEIEFCFFFD
@9326445/1
tatgaatgtggcataggttctgtcaaaactgttgcgactagcacaacaaa
+9326445/1
CCCFFFFFHHHHHJJJJJJJJIHIJIJJIJJIIJJJJJJJJJJJJJJJJJ
@9546447/1
tcgctccccacgagcgtttctttagtctgtatattttcttgtatcactta
+9546447/1
CCCFFFFFHHHHHIIJHIJJJJJIJHIJIIIJJJJJJJJJJHIJJJJJJI
@9546448/1
tcgctccccacgagcgtttctttagtctgtatattttcttgtatcactta
+9546448/1
CCCFFFFFHHHHHJJJIJJJJJJHIHIJJJJJJJJJJJJJJJJIGIJJJG
@9546449/1
tcgctccccacgagcgtttctttagtctgtatattttcttgtatcactta
+9546449/1
CCCFFFFFHHHHHJJJIJJJJJJIJGGJJJJJJJJJJIJJIGIJJJJJJF
@8500469/1
gtggattcctaatattttttagtgaacctctctaacgtctttatagaatg
+8500469/1
@@@DDFBDDDFDHGEHIIII?FF>E4FEGHDHGIGIIHIHIIDGCHFGHC
@11215986/1
ttttcaaactgttaaaaaacctgctgaatgtgcgccaattgagttttcga
+11215986/1
CCCFFFFFHHHHHJJIJJJJJJJJJJJIJJJIIJJJJJIJJJJFIIIJJI
@11382803/1
tttttattatattttatgcatgttagcacgattcataaaag
+11382803/1
@@<DD?DD8DDDDD>G:2:CH><CE33<A@CBF<4:?CF9?
@9548902/1
tcggaacataaaagcacggtggcaaccaattatcgtgaggatcaaatttt
+9548902/1
CCCFFFFFHHHHHJJIIJJEFHGIJIJJJIJJJJJGIIIJIIJIGIJJJG
@10380060/1
ttcagcctcaacctattccacaagacccccagccccaacaaggaggtaaa
+10380060/1
CCCFFFFFHHHHHJJJJJJJJJJJIJJJJJJJJJJJJJJJJJJIJJ<CGH
@8302495/1
gtcccaatatcaaactacaggcagtgttaacgattatacgaaagatctag
+8302495/1
CCCFFFFFHHHHHJJJJJJJIJJJF<CHHJJIJJJJJIJJJJJJJJJJJG
@10594880/1
ttgaggaagtaacggcagcactattgacactaagaaatcacagagccccg
+10594880/1
CCCFFFFFHHFFHJIJIJIEIIGJJ>FGIIIIGHIEHFDHGGDGHGJJJI
@8503551/1
gtggcattttgacatttatgtgacataatttgcgacatttgacgtacggt
+8503551/1
CCCFFFFFHHHHHJJJJJJJHJIJJJJJJJJJJJIIIJJJJGHJIJJJJI
@8304910/1
gtcccgaataccgattctcagccgagctgcccagtttagtggccaactct
+8304910/1
C@@FFFFFHHHHHJJJJJJIJJIJJJIJDHIJIJGGIJJGGJJJJJJJJJ
@10779825/1
tttaccattcgtcttatcgatgcattgaaacgcaaactgacgtttacttt
+10779825/1
???BD8DD<AD::C;EEAC;@>;3AFDEF<C?EDDDIIEICDDDD<<DEB
@8305694/1
gtccctcttcgtgttccatttcatagaatggtggtggccatctgcgggac
+8305694/1
CCCFFFFFHHHHHIJJJJJJJJJJIIIJJJJFHJFHIJJJJJJJJJJJHG
@8306116/1
gtcccttgcggttaccccttctgttgggatgggggccgcccccttccctt
+8306116/1
@@@DABDDBDH@H1CEBGEFGGGIIIEGGBFFFAHFHGBEEBAACCCCCC
@8505586/1
gtgggaaatgttgactgttgtagctgattaaggggtgtattctgtatttc
+8505586/1
CBBFFFFFHHHHHJJJJIIJHIJJJJIJJIJIJJJCFGHIJIJJGIIJJI
@8737883/1
gttgggatgggggccgcccccttcccttggtgggggctgaatcggtccgg
+8737883/1
@@CFFFDFHHHHHJJIJIJJJIJIJIJJJJJJIJHF@BBDDDDDDDBDDB
@9745973/1
tgaagcttgaagtaaaacaagaagaaagtaaagttacaccagttgaagaa
+9745973/1
CCCFFFFFHHHHFHIJJJJJJJJIJJJJHHIJJHIJJJJJJJIJJJJJJJ
@8738952/1
gttggggttcatgacccattcctttttagaattcgtgttattttccgaac
+8738952/1
B??DDFFAFHFHHJIJJIIIJIIIIJJIIHJIIJJCGGHIIJJJGHIDFH
@8507966/1
gtggggattgtattgagcttgtgtaggtggaggatagtttaagttgtcat
+8507966/1
?BBFFFDFHHHHHJJIJJJJJFHHIIJCGIIIJIJIIIIIIJJIIIIJJI
@9747955/1
tgaaggtatagctgcaccagcatctaattcacactgtttttgtataatag
+9747955/1
BCCFFFDDHHHHHJJJJJIJJJIJJJJJJJJJJJJJHIJJJIH??DHDGG
@10982792/1
tttcttctcttggtgaacacatactttattcgtcatcgctccccacgagc
+10982792/1
CCCFFFFFHHHHHGHIJJJJJJJJJJJJJJJJFHIJJJJJJJJJJJJJIG
@9554822/1
tcggcatggaggccatttcttgagagtagagcaatttggcttcttccccc
+9554822/1
CCCFFFFFHHHHHJJJJJJJJIJJJJHHIIJJIJIJJIJJJJIIJGJJJJ
@9555285/1
tcggccgtagttcgatacgcttcaccaacaagttggatggcagtagatac
+9555285/1
CCCFFFFFFHHHHJJJJJJJIIIEHJIJJJIJIHIJIJIJJIJHIIIJJI
@9750623/1
tgaagtgaaagtcgaacgttcttctgggcttttcctgcttttttagcagc
+9750623/1
CCCFFFFFHHHHHJJJJJJJJJJIJJJJJJJJJJJJJIJJJJJJIIJIJI
@9751668/1
tgaagttcgtattatttcctcgaaatcaataatgcaatgtgtttaaattt
+9751668/1
B@@FFFFFHHHHHIJJJIIIJJJJJJJJJIJJJJJJIJJGGIJJJJJGII
@8510779/1
gtggtatctgtcgatgttgccagaacgtaagatatcctaaactcactttt
+8510779/1
@BCFDFFFHHHHHJJJJJJJJJJJJJJIJJJJJIJJJJJJJJJJJJJJJJ
@8510780/1
gtggtatctgtcgatgttgccagaacgtaagatatcctaaactcactttt
+8510780/1
CBCFFFFFHHHHHJJJJJJJJJJJJIJIJJJJJJJIJJJJJJJJJJJJJJ
@9558103/1
tcgggagtcacttttccgaccaagagatccagcaagttcttggctgccga
+9558103/1
@@@DDDD<DFHDFIIIFG@FHIGABCGDHDDHIGIIFGHIIEGGIFIGGE
@9337264/1
tatgtctagaacgattttacctttgcgcgaaaagtgaccacaagcaatgt
+9337264/1
CCCFFFFFHHHHHJJJJJJJJJJJJJJJIGJJJJFHIJJJJJJJJJJJJG
@9337345/1
tatgtctcgaaagactttgactttttactatttttgtatgcacaaaattc
+9337345/1
@@@FFDFFAHGFDAGHGGEHIIIIIGEFHEBHIIIFIGGEHGGGHII@FH
@9337346/1
tatgtctcgaaagactttgactttttactatttttgtatgcacaaaattc
+9337346/1
CCCFFFFFHHHHGHHGIJIFEHIJJJFIIIJJJJJIHIIHIJGHIIJIJG
@10390941/1
ttcagttaaatttaagaggcttttaaaatttaacgtttagcagtcttctt
+10390941/1
@@@BABBDFFFHHGF>EHICEHIFGHGIIIIIIIIGGGGCHIBHCGDGII
@8741792/1
gttggtctgattggcttgttcgggcgttacttttccgaccaagagatcca
+8741792/1
@@CFFDFFHHHHHIIII<CFCEHIAB?FDFHHIIBHG<FHGHEA;@?CHC
@8312212/1
gtccgtgccccttgcggttaccccttctgttgggatgggggccgccccct
+8312212/1
@1=DDDFFHHHHFIIIFGIGIIIIIIIEHHIIIEHGIIGIIIBEEFC@D;
@8312213/1
gtccgtgccccttgcggttaccccttctgttgggatgggggccgccccct
+8312213/1
CCCFFFFFHHHHHJJJJJJJJJJJJJJJJIJJJJHJIJJJJIIGFFDDDD
@8312214/1
gtccgtgccccttgcggttaccccttctgttgggatgggggccgccccct
+8312214/1
CCCFFFFFHHHHHJJJJJJJJJJJJJJJJIJJJJJJJJJJJJJHFFDDDD
@9560735/1
tcgggttctgctaagtggtaagtagaaggtaagccacttaagcacacatg
+9560735/1
@CCFDFFFHHHHHIJCFGIIIJ@BHHJIJIGIJIIJJJIJIJIJJJJIII
@10603921/1
ttgatgattataattaataactagtgcctaataatagtgtattacctcta
+10603921/1
CCCFFFFFHHHGHJJJJJJJJJIGBFHJJJJJJJJJJIGHIJIJJJGIJI
@8517553/1
gtgtaattgaagttcgtattatttcctcgaaatcaataatgcaatgtgtt
+8517553/1
@?BDDFFFHHHGHIIIHGIHIJJJIGIJJJJJJIGDGIIJJGHGIGIJIG
@8517554/1
gtgtaattgaagttcgtattatttcctcgaaatcaataatgcaatgtgtt
+8517554/1
@BBFFFFFHHHHHJJJJJJJJJJJJJJJJJJJJJJJJJJJJJJJJJGHIH
@8517555/1
gtgtaattgaagttcgtattatttcctcgaaatcaataatgcaatgtgtt
+8517555/1
B@@DFFFFHHHHHJJJJJJJIJJJJIJJJJJJJJJJJJJJJJJJJIHGIH
@8517926/1
gtgtaccacatctcggatcttgctactaatattcgattcgataggtgctt
+8517926/1
CBCDFFFFHHHHHJJJJJJJJJJJJJJJJJJJJJJJJJJJJJJJJDHHII
@9757539/1
tgaatcaaaaaattctccatcgttacaataagttattcggacaagttata
+9757539/1
CCCFFFFFHHHHHJJJJJJJJJJJJJJJJJJJHIJJJJJJIJJJJIIJJI
@8949825/1
gttttctagatctttcgtataatcgttaacactgcctgtagtttgatatt
+8949825/1
CBCFFFFFHHHHHJIJJJIJJJJJJ;FHIJJJJJJJJJHHIAGIIHIJII
@9130288/1
taagaggcttttaaaatttaacgtttagcagtcttctttttagaataaca
+9130288/1
@@;DDDABHFHHDG>GCGA:FEDCFG9A?FCFGHIIGHIHII>FHIGG>B
@10607403/1
ttgatttcgaggaataatacgaacttccatagattcaaatgaagtaaaca
+10607403/1
CCCFFFFFHHHHHJJJJJJJJJJJJJJJJJJJIJJIJJJJJJJJHIJJJJ
@9132987/1
taagcacacatgttacataaatgtcaaaatttgacataatttgtggacat
+9132987/1
C@CFFFFFHGHHHJJJJJJJGJJHIIIJJJJJIHHIJIJJJJJIIJIIIH
@8748489/1
gttgtacccaaacttttcggggtgcaatcttcttttccggaaaatgctcg
+8748489/1
@@@FFFFFHHHHHJJIJJJJIICAHHIJIIJIIJJJJJJJIJJJJJJJJG
@8748490/1
gttgtacccaaacttttcggggtgcaatcttcttttccggaaaatgctcg
+8748490/1
BBCFFFFFHHGHHJJJJJGIIJ@DHEEHIJJJFIIJJJJJGIJIIJIIJI
@8748491/1
gttgtacccaaacttttcggggtgcaatcttcttttccggaaaatgctcg
+8748491/1
CCCFFFFFHHHHHJJJJJJJJJ@FHIJJJJJJJJJJJJJJJJJJJJJJJJ
@8749371/1
gttgtagctgattaaggggtgtatt
+8749371/1
CCCFFFFFHGFHHJJJJJJ@FHHIJ
@8749372/1
gttgtagctgattaaggggtgtattctatatttcagttaaatttaagagg
+8749372/1
B@CFDEFFHHHHHJJJJJJ<CCFIGIIIJJJJJJJJHIHJJIJJJJJJJJ
@8749373/1
gttgtagctgattaaggggtgtattctatatttcagttaaatttaagagg
+8749373/1
BCCFFFFFHHHHHJJJJJJCGGHIJIJJJJJJJJJJIIJJJJJJJJJJJJ
@8749374/1
gttgtagctgattaaggggtgtattctatatttcggttaaatttaagagg
+8749374/1
BBCFFFFFHHHHHJJJJJJ@FEHHIIJIJJJJJJJJ::?FHIJJJJJIJJ
@9762182/1
tgaatgtgcgccaattgagttttcgagcattttccggaaaagaagattgc
+9762182/1
BCCFFFDFHHHHHJJJJIJHIJJJJJJJJJJJJJJJJJJJJJJJJJJJJI
@8520148/1
gtgtcaatagtgctgccgttacttcctcaagcgctggtaacgctttatcg
+8520148/1
@@@DDFFFHHDHGJFIIJJGGIGGIJJJIGIDGIJIIGIJJJJJJIHHGG
@11391768/1
tttttatttcatcatacaaactgtcaggttcatttttaggacattctatt
+11391768/1
CCCFFFFFHHGHHJJJJIIIGHIJIJIJFHHIJIJJJGHIJJJJJIJJJH
@11391769/1
tttttatttcatcatacaaactgtcaggttcatttttaggacattctatt
+11391769/1
CCCFFFFFHHGHHJJJJJJJJJJIJJJJFHIJJJJJJJJJJIJJJJJJJI
@11393555/1
tttttcaataaagtacactttatttaagaacaaacaggggagaaaagtca
+11393555/1
CCCFFFFFHHHHHEGIJJJJJJIJJJJJJJJJJJJIJJJJJJFIIJJJJJ
@8522785/1
gtgtgctccattggtttatcctctactgtacaactgtttacctgtgtatg
+8522785/1
C@CDFFFFHHHHHJFHIJJJJJJJJJJJIJJJJJJJIJJJJJJJIIHIII
@11225980/1
ttttcatcacagtgatgtttgtttcagaacaaaccgggaaaagtattatg
+11225980/1
@CCFFFFFHHGHHJGIJIJJJIIJIJIJJJJJJJIIJJGIJJJBFIIJHE
@10176544/1
tgttggtccgccacactgtagagaattcacttatgaatgtggcataggtt
+10176544/1
CC@FFFFFHHHHHJJJIJIJGFHHGIIJJJJJJJJJJJJIIJJJJJJJBF
@10177150/1
tgttgtagctgattaaggggtgtattctatatttcggttaaatttaagag
+10177150/1
@CBFFFFFHHHHHJJJIJJJ@FFHIIJJJJJJJJJJJ?:BFHIJJJJJJJ
@11398380/1
tttttccgtagctcttcctccctggatttcttgaggacatcggagaggct
+11398380/1
CCCFFFFFHHHHGJJJJJJJJJJJJHIJJJJJJJJJJJJJJJJIJIJJJI
@9344542/1
tattaattataatcatcaatattatctatcgatactgaatgtaatttttt
+9344542/1
CCCFFFFFHHHHHJJJJJJIJJJJIBHJJJJJJJJJJJJJIIIGJIIJJG
@9344543/1
tattaattataatcatcaatattatctatcgatactgaatgtaatttttt
+9344543/1
CCCFFFFFHHHHHJJJJJJJJJJJJJ?HIJJJJJJJJJJJJIIIIJJJJI
@8960091/1
gttttgacatgatttgacatttttgtgtagatttacaattttcagattct
+8960091/1
CBCFFFFFHHHHHJJJJJJJJJJJJGHHGJJJJJJJJJJJJIJJJJJJJI
@9346203/1
tattacttttatgaatcgtgataacatgcataaaatataataaaaattta
+9346203/1
CCCFFFFFHHHHHJJJJIHJIJJJJJJJJJJJJJJJJJJJJJJJJJIJIH
@10402850/1
ttcatgaagcaagattttacctgaacaatttgaaattttttccaaacccg
+10402850/1
CCCFFFFFHHGHHJJIJJJJIJJJJJJIJJJJJJJJJJJJJIIJJJIJJG
@10797253/1
tttagaggtaatacactattattaggcactagttattaattataatcatc
+10797253/1
BCCFFFFFFHFHHJJJJIJIIJGIJIJJIJIIEGGIHIHIJIIJJIIJJ@
@10403447/1
ttcatgcagcctgtgacaaaaataaaaagcatatactttcaagtggcata
+10403447/1
CCCFFFFFHGHHGHGJIIJJJJJJJJJJJIIJJJJHIJJIIIJDHIIJII
@10179704/1
tgtttatttccctttttgtggagagg
+10179704/1
@@@DDDDDFBF?DEEGIAFAE3;<CC
@9982463/1
tggaattctaacttctaaaaggataccaaagataagtgccttcccaatat
+9982463/1
CCCFFFFFHHHHHJJJJJJJJJJJJJJJJJJJJJJJIIJJJJJJJJJJJJ
@10404394/1
ttcatgtacaaatacctcaccttacaaaataaaatacggcaaagaga
+10404394/1
CCCFFFFFHHHHHIHIJJIJJJJJJJJIJJJJIJJJJJJJJJJJJIJ
@10404395/1
ttcatgtacaaatacctcaccttacaaaataaaatacggcaaagaga
+10404395/1
CCCFFFFFHHHHHIJJJJJJIJJJJJJJJJJIJJJIJJJJJJJJJJJ
@10404396/1
ttcatgtacaaatacctcaccttacaaaataaaatacggcaaagaga
+10404396/1
CCCFFFFFHHHHHJJIJJJJIJJJJJJJJJJJJJJJJJJJJJJJJJJ
@10404397/1
ttcatgtacaaatacctcaccttacaaaataaaatacggcaaagaga
+10404397/1
CCCFFFFFHHHHHJJJJJJJIJJJJJJJJJJJJJJJJJJJIJJJJJJ
@10404398/1
ttcatgtacaaatacctcaccttacaaaataaaatacggcaaagaga
+10404398/1
CCCFFFFFHHHHHJJJJJJJJJJJJJJJJJJJJJJJJJJJGJJJJJI
@10404399/1
ttcatgtacaaatacctcaccttacaaaataaaatacggcaaagaga
+10404399/1
CCCFFFFFHHHHHJJJJJJJJJJJJJJJJJJJJJJJJJJJJJJJJJI
@9778383/1
tgacactaagaaatcacagagccccgggcccagatggcattcatgcagaa
+9778383/1
@C?DFFFDHHGHHIJIIJEGGGIGIGGEGHIHGIGGGGIJIIJGGJJIJJ
@9573207/1
tcgtgttccatttcatagaatggtggtggccatctgcgggacatgcacat
+9573207/1
@CCDDFFFHGHHHJJJIJJJJJJCHHFHIIIIJIGIIGIJBHGEIJJJJE
@9573671/1
tcgttatataatcatcattcaaacattgaagccagatcgataaaaaaata
+9573671/1
@@CDFFFFGHHGHJJJIIJJJJJJJJJIJJJJJJJGJJJJJJJJJIJJJI
@10802896/1
tttagattctggaatgtcattagatgctgtgtggaaagtgtactataaaa
+10802896/1
CCCFFFFFGHHHHJJJHGIJJIIJJJJJJJIIJJJJJIFHFGIJJIJJJI
@10802897/1
tttagattctggaatgtcattagatgctgtgtggaaagtgtactataaaa
+10802897/1
CCCFFFFFHHHHHJJJIICJIJIJJIJIJIJIIJJJJJEGFHIJJJJJJJ
@11408011/1
tttttcttcgatgtccacgtaggttacctcgaaggattgttcgctagcga
+11408011/1
CCCFFFFFHHGGGHIJGIJGGIIIJIJIJJIJJJIJJJJJJIIIIJJJIG
@11408012/1
tttttcttcgatgtccacgtaggttacctcgaaggattgttcgctagcga
+11408012/1
CCCFFFFFHHHHHIJJJJJCFHJEFHIJIJIJJJJIHIJIJJIJHIJJGH
@11408013/1
tttttcttcgatgtccacgtaggttacctcgaaggattgttcgctagcga
+11408013/1
CCCFFFFFHHHHHIJJJJJHIIIIHGJIJJJGIJJIJJGHIJIJIJJJGG
@11408014/1
tttttcttcgatgtccacgtaggttacctcgaaggattgttcgctagcga
+11408014/1
CCCFFFFFHHHHHJJJJJJGIJJHIIJJJJJJJJJIJJJJJJJJJJJIJJ
@9576598/1
tctaaagctatctactcgttatataatcatcattcaaaattgaagcc
+9576598/1
CCCFFFFFHHHHHJJJJJJJIJJJJJJJJJJJJJJJJJJJJIJJJJJ
@9576599/1
tctaaagctatctactcgttatataatcatcattcaaacattgaagccag
+9576599/1
@@@DFEEFFFFFHGHGHHEGGGGIIGGGIGHEFFFGGGIGGIGGFDCGG>
@9576600/1
tctaaagctatctactcgttatataatcatcattcaaacattgaagccag
+9576600/1
CCCFFFFFHGHHHJJJJIIJIJIJJJJIJJJJJJJJJJJJJJJJJJJJJI
@9576601/1
tctaaagctatctactcgttatataatcatcattcaaacattgaagccag
+9576601/1
CCCFFFFFHHHHHJIJJJIJIIJFIJJJJJJJJJJIIJJJJJJJJJJJJJ
@9576602/1
tctaaagctatctactcgttatataatcatcattcaaacattgaagccag
+9576602/1
CCCFFFFFHHHHHJJJJJIIGIJJJJJJJJJJJJJIJJJJJJJIJJJJJJ
@9576603/1
tctaaagctatctactcgttatataatcatcattcaaacattgaagccag
+9576603/1
CCCFFFFFHHHHHJJJJJJJJJJJJJJJJJJJJJJJJJJJJJJJJJJJII
@9576604/1
tctaaagctatctactcgttatataatcatcattcaaacattgaagccag
+9576604/1
CCCFFFFFHHHHHJJJJJJJJJJJJJJJJJJJJJJJJJJJJJJJJJJJJG
@9354364/1
tattgatttaattttgacatgttagaatgccctattgaaaaccttgtagt
+9354364/1
C@CFFFFFHHHHHJJJJIJJJJJIJJJJJJJJJJJJJJJJJJJJJJIJJA
@9354365/1
tattgatttaattttgacatgttagaatgccctattgaaaaccttgtagt
+9354365/1
CCCFFFFFHHHHHJJJIJJJJJJJJJJJJJJJJJJJIGIJJJJJJJJJI9
@11004069/1
tttgaatccgtagcaggtgcaatatttttagattctggaatgtcatt
+11004069/1
CCCFFFFFHHHHHJJIJ?FHIJJIIJJJJIIJJIIJIJHJJJIGGII
@11004542/1
tttgaatctatggaagttcgtattattcctcgaaatcaataactcgataa
+11004542/1
CCCFFFFFHHHHHHJJIIGGFHGGBHIIGHIIIIIGGHIIIIIIIJIIII
@10625156/1
ttgcgatattttttcggaaaaaagtgagtttaggatatcttacgttctgg
+10625156/1
@@CBDAFDHHHHHJGEGIFJJJII??9B?GGIGGEIIIGIIBHIIIGHII
@10625157/1
ttgcgatattttttcggaaaaaagtgagtttaggatatcttacgttctgg
+10625157/1
BBCFFFFFFHFHHJJJJJJJJJJJ:BGHBDGFGIGDHGGGGHIIIJJJJJ
@8327922/1
gtcgaacgttcttctgggcttttcctgcttttttagcagctttaccattc
+8327922/1
@BCFFFDDFHHHHJJIJJIIIJJJJJJJJJJJJJGHJJJIJJJJJJJJJI
@11235770/1
ttttccgaaaaaatatcgcaatagctcaaaagggaacaatttttatcgag
+11235770/1
CCCFFFFFHHHHHJJIJJJJJIJJJJJIIJJJIJIIJJJJJJJJJJIJII
@9987576/1
tggacatcgaagaaaaaacattgaccaatc
+9987576/1
@<@DDDDDHFDHDGIIII<CBHHIIHIFGC
@9987577/1
tggacatcgaagaaaaaacattgaccaatcgccaccaatgcttggtgcag
+9987577/1
CCCFFFFFHGFHFIIJJJJJJIIIJIJIJGCEGHIIIJJJIJJJJFFICE
@9987578/1
tggacatcgaagaaaaaacattgaccaatcgccaccaatgcttggtgcag
+9987578/1
CCCFFFFFHGGHHJJJIEHIJJIIGGIGGIDGIIIJJJJIJGIGEHEHIJ
@9783738/1
tgacatcgttcgatgacaaagtgatgggcaatcccattggctggctccaa
+9783738/1
@@@FFFFFHHBHHHGIIIJDICEHIGHHHIJIJJIIJJECFFGH<FGIGH
@9783739/1
tgacatcgttcgatgacaaagtgatgggcaatcccattggctggctccaa
+9783739/1
CCCFFFFFHHHHHJJJIJJIJHIJJJJIJJJJJJJJJJIJIIJJCGIGGG
@9579303/1
tctaacgtctttatagaatgtcaatgttattctaaaaagaagactgctaa
+9579303/1
CCCFFFFFHHHHHJJJJJJJJJJJJJHJJJJJJJJJJJJJJIJJJJJJJI
@8328680/1
gtcgaagatctctgtgagaagacagaagaatcgctagtcagaatttt
+8328680/1
CBCFFFFFHHHHHJIJJJJJIJJJIJJIJJJJJJJJJJJJJJJJJJJ
@9785012/1
tgacattcgaaaagtaaacgtcagtttgcgtttcaatgcatcgataagac
+9785012/1
@C@FDFFFFDFHDH<CGEFGDGHIIGHEHEFGGEHG@HGIGIBGEBFFC3
@9785013/1
tgacattcgaaaagtaaacgtcagtttgcgtttcaatgcatcgataagac
+9785013/1
CCCFFFFFHHHHHJGGIJJHFHIJHIJJJJEHIIIIJIIJJJJHIJJJJJ
@9785173/1
tgacattctataaagacgttagagaggttcactaaaaaatattaggaatc
+9785173/1
CCCFFFFFHGHHHIJJJJJIJJJJGJJEHIJJJJJJJJJIJJJJJJIJJJ
@9785174/1
tgacattctataaagacgttagagaggttcactaaaaaatattaggaatc
+9785174/1
CCCFFFFFHHHHHJJJJJIIJIJJGHJAFHIJJJJJJJJIJJIJJJIJJJ
@9785175/1
tgacattctataaagacgttagagaggttcactaaaaaatattaggaatc
+9785175/1
CCCFFFFFHHHHHJJJJJJJJJJJIJJHIJJJJJJJJJJJJJJJJJJJJJ
@9785176/1
tgacattctataaagacgttagagaggttcactaaaaaatattaggaatc
+9785176/1
CCCFFFFFHHHHHJJJJJJJJJJJJJJGHIJJJIJJJJJJJJJJJJJJJJ
@9785893/1
tgacatttatgtgacataatttgcgacatttgacgtacggttcaagtagc
+9785893/1
CCCFFFFFHHHHHJJIJJJJJJJJJJJJJJJJIIJHIJJJDHIJJJJJJI
@9785992/1
tgacatttcgttaaagaaccacaaaatgtgacatataaaggtgaatatat
+9785992/1
CCCFFFFFAHHHGJJGIJJJJJIJJJJJIIJJIJJJJJIJJBGHGGGIIE
@9785993/1
tgacatttcgttaaagaaccacaaaatgtgacatataaaggtgaatatat
+9785993/1
CCCFFFFFHHHHHJJJJJIJIJJJJJJJHIJJJJJJJJJJJBGHIJIJJC
@9786459/1
tgaccaaagaattagatgattaccttcaaccaattagcaaggaaaatttt
+9786459/1
CCCFFFFFHHHHHJJJJJJJJJJJJJJJJJJJJJJJJJJJIJJJJJJJJJ
@9583803/1
tctacatatgaaacatgtcagttatatattcacctttatatatgtcacat
+9583803/1
CCCFFFFFHHHHHJJJJIJJJIIIJJGJJJGJJJJJJJJIJIIIHIJGII
@9583804/1
tctacatatgaaacatgtcagttatatattcacctttatatgtcacattt
+9583804/1
CCCFFFFFHHGHHJIJJJJJIHIJJIJIJJJJJJJJJIJIJJHIIJJJJJ
@10188666/1
ttaaaagaaaatttgaaaagtatcatgagttttgtgattctccgaagagt
+10188666/1
?B@FFFA=AFFHHJIJJJJJFHIJJIJJJHIJJJJJJJJJJJJJIJJJJF
@10189372/1
ttaaaagcctcttaaatttaactgaaatatagaatacaccccttaatcag
+10189372/1
@@@FFFDFHFFCFHHIEEIEDHC<EHIAFHIIIIIIIIIGHIGIIIIGIG
@11011070/1
tttgacattgcttgtggtcacttttcgcgcaaaggtaaaatcgttct
+11011070/1
CCCFFFFFHHHHHJGIIHIJJJJJJJIJJJJJJJJFHIIIIHIIJIJ
@9364563/1
tcaaaaaattctccatcgttacaataagttattcggacaagttataccga
+9364563/1
CCCFFFFFHHHHHJJJJJIJJJJJJJIJGIIJJJJJJJJJIHJJJJJJJJ
@10194431/1
ttaaaatttaacgtttaggagtcttctttttagaataacattgacattct
+10194431/1
@@;DDDDDFFFFDCFGBE3ACAGFHFHFHHIFFIEFFIFFIGCD<?GGC<
@8541475/1
gttaaatttaagaggcttttaaaatttaacgtttagcagtcttcttttta
+8541475/1
@@@DFFFFHHGHHJJJJJJJIJJIJJJIIJJHIJJJJIIFHHIIJJJJJJ
@8541476/1
gttaaatttaagaggcttttaaaatttaacgtttagcagtcttcttttta
+8541476/1
@@@DFFFFHHHHGJIIJJJJJJJJJJJJJGHFGIGIIJJJIHIJIJJJJI
@8541477/1
gttaaatttaagaggcttttaaaatttaacgtttagcagtcttcttttta
+8541477/1
C@BFFFFFHHHHHJJJJJJJJJJJJJJJJJJIJJJJJJJIJJJIJJJJJJ
@8541478/1
gttaaatttaagaggcttttaaaatttaacgtttagcagtcttcttttta
+8541478/1
C@CFFFFFHHHHHJJJJJJJJJJGIJJIIJJIJJJJJJJIJJIIJJJJJI
@8542085/1
gttaaattttaaaagcctcttaaatttaaccgaaatatagaatacacccc
+8542085/1
@@?DFFDDFFFHFIGEEHGGGGIEHGFEGBBC<CGEDHGDFEFFEEFDHG
@8542086/1
gttaaattttaaaagcctcttaaatttaaccgaaatatagaatacacccc
+8542086/1
C@CFFFFFGGHHGIIIIIIJJJJHJJJIJHJJJJJIJJJGIIIIJJJIII
@11242465/1
ttttcgcgcaaaggtaaaatcgttctagacatactttatgctcttgacat
+11242465/1
=@@DDAA>FHHAHB9AGAEF@CCD=GHIIIIIIBFIGGGGA?8BD<B@FC
@11243127/1
ttttcggggtgcaatcttcttttccggaaaatgctcgaaaactcaattgg
+11243127/1
@CCFFFFFHCFFHJJJJJJJJJJJJJJIJJJJJJJJIJJIIIIJJJJJJG
@11243128/1
ttttcggggtgcaatcttcttttccggaaaatgctcgaaaactcaattgg
+11243128/1
BCCFFFFFHFHHHJJJJJJJJJJJJJJJJJJJJJJJJJJJJJJJJJJJII
@11243160/1
ttttcgggtttggaaaaaatttcaaattgttcaggtaaaatcttgcttca
+11243160/1
BCCFFFFFFHHHHJJJJJJJJJIJJJJJJJJJJJJGIJJIIJJJJIIJGI
@11243161/1
ttttcgggtttggaaaaaatttcaaattgttcaggtaaaatcttgcttca
+11243161/1
CCCFFFFFHHHHHJJJJJJJJJJIJGIJJIJJJJJHJJJJJJJJJJJJJI
@10195941/1
ttaaactatcctccacctacacaagctcaatacaatccccacattccacc
+10195941/1
CCCFFFFFHHHHHJJJJJIIIIJFHIJJJIJIIIIJIJJJJJJJJJJJJJ
@10813867/1
tttaggtatttgtggtatctgtcgatgttgccagaacgtaagatatccta
+10813867/1
CCCFFFDDHHHHHIJIJJJJJJJJJJJJJJJJJJJJJJHGIIJIJJJJJJ
@10813868/1
tttaggtatttgtggtatctgtcgatgttgccagaacgtaagatatccta
+10813868/1
CCCFFFDFHHHHHJIGHIJJJJJJIJJIJJJJJGIJJJIJJJIJJJJIII
@11420503/1
tttttgtatgcacaaaattcgttctacatatgaaacatgtcagttatata
+11420503/1
@@@DDDDDHHHHHIIGIEEH:F@A?EHGGGIIIIIGCGHDG9?9BBDA<9
@11420504/1
tttttgtatgcacaaaattcgttctacatatgaaacatgtcagttatata
+11420504/1
CCCFFFFFHHGHHJJIIJIHIJJJJJJIIJJJJJJIJJJIIJJHIJJJJH
@8545189/1
gttaacttcgtagctcctttaaaagacatttgtgctgaaaagaaaattca
+8545189/1
CCCFFFFFHHHHHJJJJJJJJJJJJJJJJJJJIIJJJJJJIIJJJJJJJI
@11424467/1
tttttgtcgagttattgatttcgaggaataatacgaacttccatagattc
+11424467/1
@@@DDDDDHHFDBGAEH<FGFGGIGGHHIIIEH@?BFHIIGIIG@DH<?B
@11424468/1
tttttgtcgagttattgatttcgaggaataatacgaacttccatagattc
+11424468/1
CCCFFFFFHHHFHIIJIJJJJIJIJIHIJJJJJJJIJJJJJJJJJJJJJI
@11424469/1
tttttgtcgagttattgatttcgaggaataatacgaacttccatagattc
+11424469/1
CCCFFFFFHHHHHJJJJIJJJJJJJJIJJJJJJJJJJJJJJJJJJJJJJJ
@11424470/1
tttttgtcgagttattgatttcgaggaataatacgaacttccatagattc
+11424470/1
CCCFFFFFHHHHHJJJJJJJJJJGIJHIJJJJJJJJJIJJJJJJJJJJJG
@11424471/1
tttttgtcgagttattgatttcgaggaataatacgaacttccatagattc
+11424471/1
CCCFFFFFHHHHHJJJJJJJJJJIIJIJJJJIJJJJJJJJJJJJJJJJJI
@9372597/1
tcaaactgttaaaaaacctgctgaatgtgcgccaattgagttttcgagca
+9372597/1
@@<DDADBDFHHHIGIDGE?FGH@@@G?EAG>FHIBBF?D9BFII<C=F8
@9372598/1
tcaaactgttaaaaaacctgctgaatgtgcgccaattgagttttcgagca
+9372598/1
CCCFFFFFHHHHHJJJJJJJJJJJJJJHJJJJJJJJJJJJGIIJJJJJJJ
@11015357/1
tttgactactgtatagctttcttctcttggtgaacacatactttattcgt
+11015357/1
CCCFFFFFHHHHHIIIIIIIHJJHJJJJIJHJJIJIJJJIJJJJJJJJJJ
@11015358/1
tttgactactgtatagctttcttctcttggtgaacacatactttattcgt
+11015358/1
CCCFFFFFHHHHHJJIJJJJGJJIJJJJJJIJJJJJJJJJJJJJJJJJJG
@11015359/1
tttgactactgtatagctttcttctcttggtgaacacatactttattcgt
+11015359/1
CCCFFFFFHHHHHJJJJJJJJJJIJIJJJJHHJJJJJJJJJJJJIJJJJF
@11428085/1
tttttgttgccgtgtgcccttgagaaatttgctgcctcaaaaacgtatga
+11428085/1
CCCFFFFFHGHHHGHHIJGIGEEECHGIJGGHHGGGJJJJJJJJJFHIII
@11428086/1
tttttgttgccgtgtgcccttgagaaatttgctgcctcaaaaacgtatga
+11428086/1
CCCFFFFFHHHHHIEHJJJJIJIJJJJJJJJJJJJJJJJJJJJJJGGIJJ
@11428087/1
tttttgttgccgtgtgcccttgagaaatttgctgcctcaaaaacgtatga
+11428087/1
CCCFFFFFHHHHHJGIJJJJJJIJIJJJJJJJJJJJJJJJJJJJJHIIJG
@11428211/1
tttttgttgtgctagtcgcaacagttttgacagaacctatgccacattca
+11428211/1
@@@FDFEDHHHGHJJBFGDHEGGGHHGGGADHEGIGGCIBGBBBBFGIJI
@11016392/1
tttgactcgacaaaaatttaaacacattgcattattgatttcgaggaaat
+11016392/1
CCCFFFFFHHHHGJJJJJJIJJJJJIJJIJJJJJJJIIJJIIJGJJIJJD
@11429633/1
ttttttaacagtttgaaaaccttgataaatgaaagaaattaaacacgctg
+11429633/1
CCCFFFFFHHHHHJIJJJIJJJJJJJJJJJJJJJJJIJJJJJJJJJJJJJ
@11429634/1
ttttttaacagtttgaaaaccttgataaatgaaagaaattaaacacgctg
+11429634/1
CCCFFFFFHHHHHJJJJJJJJJJJIJJJJJJJJJJJJJJJJJJJJJJJJJ
@11429635/1
ttttttaacagtttgaaaaccttgataaatggaacgaaattaaacacgct
+11429635/1
CCCFFFDFHHHHHJJJJJJJJJJJIIIJJJJJIJJJIJJJJIJJIJIJJI
@11429636/1
ttttttaacagtttgaaaaccttgataaatggaacgaaattaaacacgct
+11429636/1
CCCFFFFFHHHHHJIJJJJJJJJJJJJJJJJJJJJJJJJJJJJJJJJJJJ
@11429637/1
ttttttaacagtttgaaaaccttgataaatggaacgaaattaaacacgct
+11429637/1
CCCFFFFFHHHHHJJJJJJJJJJJIJIIJJJJJJJJIJJJJJJIJJJJJI
@11429638/1
ttttttaacagtttgaaaaccttgataaatggaacgaaattaaacacgct
+11429638/1
CCCFFFFFHHHHHJJJJJJJJJJJIJJJJJJJJJJJJJJJJJJJJJJJJJ
@11429639/1
ttttttaacagtttgaaaaccttgataaatggaacgaaattaaacacgct
+11429639/1
CCCFFFFFHHHHHJJJJJJJJJJJJJJJJJJJJJJJJJJJJJJJJJJJJJ
@10641623/1
ttggaattctaacttctaaaaggataccaaagataagtgccttcccaata
+10641623/1
CCCFFFFFHHHHHJJJJJJJJJIIJJJJJJJJJJIJJHIIJJJJJJJJJ<
@10202028/1
ttaaatcccatagttaataatattgatttatcaggactatatatgacccc
+10202028/1
CCCFFFFFHHHHHJJJJJJJJJJJJIJJJJJJJJJIJJJJIJJIJJJJJJ
@10204011/1
ttaaatttaagaggcttttaaaatttaacgtttagcagtcttctttttag
+10204011/1
CCCFDFFFHHHHHJJIJJJJJJJIJJJJJJGIJJJJIJJJJJJJJJJJII
@10204358/1
ttaaattttaaaagcctcttaaatttaactgaaatacagaatacacccct
+10204358/1
CCCFFFFFHHHHHIJJJJJJJJJJJJJJJJJJJJJJJJJJJJIJJJJJJJ
@11017735/1
tttgacttgaataaatttttaaatttaaaaatgcgtgtgtgcaggtatat
+11017735/1
CCCFFFFFHHGGHJJJJJJJJJJJJIGHIJJGIJJHIFHIIJJJJ?FIII
@11017736/1
tttgacttgaataaatttttaaatttaaaaatgcgtgtgtgcaggtatat
+11017736/1
CCCFFFFFHHHHHJJJJJJJJJIIJJJJJJJIJJJHIHIFHIIJJHGGII
@9156410/1
taatcttagtgtctttcagtcccgaataccgattctcagccgagctgccc
+9156410/1
CCCFFFFFHHHHHJJJIJJHIJJJIJJJJJJIJJJJJJJJJJJJJJJJJJ
@9156786/1
taatgaaaaaattcgccatcatctaccgctttgttcaaaaatcgaacaaa
+9156786/1
@@?DDFDDHFGDFDHHGGHIIIGHIIIGHIIGDHGGADDFHIGGCFHGGI
@9375731/1
tcaaattcctcttcctcacgaggacactctaataataaatcctgtagaat
+9375731/1
CCCFFFFFHHHHHIJJJJJJJJJJJJJJJJJJJJJJJJJJJJJJHJIIJI
@11250845/1
ttttcttacccctagatatgtgaacagaaaaggagttgctctgccaacaa
+11250845/1
CCCFFFFFHHHHHJJJJJJJGIJJJJJJJIJJJJIGHIJJJJIJJJJJJI
@9805534/1
tgagaaagctatggttgagtgaaaaaggtgggaaatgttgactgttgtag
+9805534/1
CC@FFFFFHHGHHJHIJFHCFHIJJIJJAFHIIJJIJIIJHIJJGHIHHH
@9380017/1
tcaacatttcccacctttttcactcaaccatagctttctcagcgtgttta
+9380017/1
<@@FFFFFHHHHHJJJIFIIIEGGIJJJJJGGJIJJIGGIGIJIBFDGGG
@9380018/1
tcaacatttcccacctttttcactcaaccatagctttctcagcgtgttta
+9380018/1
CCCFFFFFHHHHHJJJJJJJJIJJJJJJJJJJJIJJJJJJJJJJHIIIJJ
@9380019/1
tcaacatttcccacctttttcactcaaccatagctttctcagcgtgttta
+9380019/1
CCCFFFFFHHHHHJJJJJJJJJJJJJJJJJJJJIJJJJJJJJJJGIGIJJ
@9805923/1
tgagaaatttgctgcctcaaaaacgtatgacaaaactatagagaaaccag
+9805923/1
CCCFFFFFHHHHHJJJJJJJJJJJJHIJJJJJJJJJJJJJJJJIJJJJJJ
@8348030/1
gtcgcaacagttttgacagaacctatgccacattcataagtgaattctct
+8348030/1
CCCFFFFFHHHHHJJJJJJJJJJJJJIJJJJJJJJJJJJJHIIJJJJJJJ
@10822580/1
tttatacaaaagaatctgaaaattgtaaatctacacaaaaatgtcaaatc
+10822580/1
CCCFFFFFHHHHHJJJIIJJJJJJJGJIJJJJJJJJJJJJJJJJJJJJJI
@11431777/1
ttttttagcagctttaccattcgtcttatcgatgcattgaaacgcaaact
+11431777/1
???DDDBB4D?BDDIIA3CFCC9EFFIAEEDDDEIEIIIIDEIDDIDACE
@10824128/1
tttatagaatgtcaatgttattctaaaaagaagactgctaaacgttaaat
+10824128/1
CCCFFFFFHHHHHJJJJJJJJIIJJJJJJJJJJJJJJJJJJJJJHHIJJH
@10426028/1
ttccagaatctaaaaatattgcacctgctacggattcaaagacatctcct
+10426028/1
@@CFFFFFHHGHHJJJJIJJJIIJJJJJJJJJJIIJJFIJJGHGGHIJIG
@10003077/1
tggagcacacttttacttcagctacttgaaccgtacgtcaaatgtcgcaa
+10003077/1
C@CFFFFFHHHHHJJJJJJJJJJJJJJJJJJJJIIJIIJJJJJJIGIIJI
@10003996/1
tggagcgagacaacagcaagctgctcctccacaacaacaacctcaagctt
+10003996/1
CCCFFFFFHHHHHJJJJJIIJJIJJJJJJJIJIJJJJJJJJIJJJJIIJI
@11433914/1
ttttttatttttcatcacagtgatgtttgtttcagaacaaaccgggaaaa
+11433914/1
CCCFFFFFHHHHHJJJJJJJHHIIJEHJIIJJJJJJJJJJJJJJIJHJJF
@10825972/1
tttatatagtgccccgatgatatgatatgtatttattatattgtgaaaag
+10825972/1
@@CFFFFFGHHGHIJGIGIIIGIFAHIHH@DGHIHIIFGIIJIFDGIIIJ
@10825973/1
tttatatagtgccccgatgatatgatatgtatttattatattgtgaaaag
+10825973/1
CCCFFFFFHHHGHJJJGIJHIIIJGIJJJGIJJIJIJIIIJJJHIIIJJJ
@10825974/1
tttatatagtgccccgatgatatgatatgtatttattatattgtgaaaag
+10825974/1
CCCFFFFFHHHHHJJJHIJIJJJJIJIJJFIIJJJJJJJIJJJIIHIJJJ
@10825975/1
tttatatagtgccccgatgatatgatatgtatttattatattgtgaaaag
+10825975/1
CCCFFFFFHHHHHJJJIIJHHHIIGIIJJHIJJJIJJIJJJJJIJJJIJJ
@10825976/1
tttatatagtgccccgatgatatgatatgtatttattatattgtgaaaag
+10825976/1
CCCFFFFFHHHHHJJJIJJJJJJJIJJJJIGJJJJJJJJJJJJIIIJJJJ
@10825977/1
tttatatagtgccccgatgatatgatatgtatttattatattgtgaaaag
+10825977/1
CCCFFFFFHHHHHJJJIJJJJJJJJJJJJIIJJJJJJJJJJJJIJJJJJJ
@10826203/1
tttatatatgtcacattttgtggttctttaacgaaatgtcaagagcataa
+10826203/1
@@@FFFFFHGDDDGGIJJIICGGGHJJJJJJJGEIGIGJIJJJJJJJJJI
@8558266/1
gttacattcaaagtaaagcaagagctagagctcctgaggctcattatatt
+8558266/1
CBCFFFFFHHHHHGIIJJJJJJJJJIJJJJJJJJJJJJJJIJJIJJJJJI
@8560567/1
gttacctcgaaggattgttcgctggcgatctcctgcaagaactgaacaaa
+8560567/1
CCCFFFFFHHHHHIJJJJJJIJJJJIJJJJJJJJJJJJIJJJJJJJJJJJ
@9808478/1
tgagaatcggtattcgggactgaaagacactaagattaccaagttgggca
+9808478/1
@@@FFFFFHHCFHJJJJJIEEHGHJJADHJJJJIIJGIIGIGH?FHII@C
@9808479/1
tgagaatcggtattcgggactgaaagacactaagattaccaagttgggca
+9808479/1
CCCFFFFFHHFHHJJJJJIJJJJJIIIJJJJJJJJJJJIJJJIHIJJJJI
@9808480/1
tgagaatcggtattcgggactgaaagacactaagattaccaagttgggca
+9808480/1
CCCFFFFFHHFHHJJJJJJJJJJJJJJJJJJJJJJJJJJJJJJJJJJJJJ
@11256197/1
ttttcttgtatcacttattgcgtctttgctttggtcactttacgcgcgaa
+11256197/1
CCCFFFFFHHHHHJJJJJIJJJIJJJJJJJJJJJGIIJJJJJJJJIGIJJ
@9384984/1
tcaagatatatttttcaggggatcatgaagctcgcttttcaaattctcgt
+9384984/1
@@@DDFDFHHHHHIGIJJIIG:FFGCHACGHIHHBHHIJJJJIJIGGGH?
@11436843/1
ttttttcggaaaaaagtgagtttaggatatcttacgttctggcaacatcg
+11436843/1
CCCFFFFFHHHHHJJIFHHJIJJJJJJJJJJJJJJJJJJJIJJJJJJJJI
@11436844/1
ttttttcggaaaaaagtgagtttaggatatcttacgttctggcaacatcg
+11436844/1
CCCFFFFFHHHHHJJIHHHJFHIIJJJJJJJJJDIJHJIIJJJJJJJJJI
@11437011/1
ttttttcgtcccaagattactgctccatggcgacagttaatctctggacc
+11437011/1
CCCFFFFFHHHHHJJJJJJJJJJJJJJJJJJJJIIJHJJJJJJJJJIJJG
@10012825/1
tggatacaaatttgactactgtatagctttcttctcttggtgaacacata
+10012825/1
CCCFFFFFHHHHHJJJJJJJJIHIJJIJJJIJJIJJJJJJHIIJIJJJJJ
@9607761/1
tctcataatacttttcccggtttgttctgaaacaaacatcactgtgatga
+9607761/1
@@CFFFFDHGFHHJIJJJIEIIGEIIIEGIGGIJGHEIJIJJIJHIJJJJ
@10218675/1
ttaagcacacatgttacataaatgtgaaaatttgacataatttgtggaca
+10218675/1
CCCFFFFFHHHHHJJJJJJJJJJJIGJJJIJJJJJJJJJJJJJJIIJJJG
@11031948/1
tttgatttcatttccggaataaggatttctagggtagccttggctgcgtc
+11031948/1
CCCFDFFFHHHHHJJJJHIJJJJJHIJJJJJJJJGHIJJJJJJJIJIJHI
@11442088/1
ttttttgttgtgctagtcgcaacagttttgacagaacctatgccacattc
+11442088/1
@C@DFFFFHHFHHHIGHIEHGGIIJIIIJJJJJJJIJJGGGHIJJIIHIE
@9168552/1
tacaaaataaaatacggcaaagagaagaaaggccgatagaatgaagtgaa
+9168552/1
CCCFFFDFHHHGHJIJJDIDHIJIGHJJGIIJIG:DHGGGIGEGIG<FGH
@10017876/1
tggatctatgactgtgtatcgatagctgttcactttttggtcatgatttt
+10017876/1
@@@DDDFEHHHHHGEGDGGIGDCHI9H@AFCCGIIGIIII:BBGH@GGGI
@10021625/1
tggattcctaatattttttagtgaacctctctaacgtctttatagaatgt
+10021625/1
CCCFFFFFHHHHHJJJJJJJJHIIIJJJJJJJJJJJJJJJJJJJIJJJJD
@10838364/1
tttatgtatggcgatgaaaaaccatcgttcttttacttaatcacattatt
+10838364/1
CCCFFFDDHHHGHIJJJJJJJJJJJJJGIIJJJJGIJJJJJIJJJJJJJJ
@10838365/1
tttatgtatggcgatgaaaaaccatcgttcttttacttaatcacattatt
+10838365/1
CCCFFFEFHHHHHJIJJJIJJJJJJJJJJJIJJJJJJJJJJIJJJJJIJI
@10438968/1
ttcccactaaagttaaccagacaaagcacctatcgaatcgaatattagta
+10438968/1
CCCFFFFFHHHHHIJJJJJJJJJJIIJJJJJJJJJJJJJJIJIJJJJJGG
@9396726/1
tcacaatataataaatacatatcatatcatcggggcactatataaaaaat
+9396726/1
CCCFFFFFHHHHHJJJJJJJJJJJJJJJJJJJJJJJJJJJJJJJJJJJJJ
@9396727/1
tcacaatataataaatacatatcatatcatcggggg
+9396727/1
@?@FFFFBFDFDB>EC?FE@CC??FHI@CHIGIIDE
@9173850/1
tacaaatttcagcaacataaaaatactgaggctgatcttgattcctatac
+9173850/1
@@@DDEFDHHBFFHEFDHGGHJGICCEAFHFHECHIJJJ>DFF9BHDH<F
@9174176/1
tacaacagtcaacatttcccacctttttcactcaaccatagctttctcag
+9174176/1
@CCFFFFFHHGHHJJJJJJJJIHIJJIJIJJJJJJJJJJIIIJIJJJJIJ
@11037058/1
tttgcatcaaataaatgctcccttttcacaatataataaatacatatcat
+11037058/1
CCCFFFFFHHHHHJJJJJJJJJJJJJJJJJJJJJJJJJIIJJJJJJJIJI
@10841867/1
tttattcgtcatcgctccccacgagcgtttctttagtctgtatattttct
+10841867/1
CCCFFFFFFHHHHIIJJJJJIJIIIIIFHIJJJJJJHIGIIIJIJIJJJJ
@10842302/1
tttattgaaaaattagtaaaacataatggttttcgcgcgtaaagtgacca
+10842302/1
CCCFFFFFHHHHHJ4EGHIIJJIIJJJJJCHIJJJJJJJHGJJJHIGHIH
@9404317/1
tcacgattcataaaagtaatataaccttagatttcgaggcaaattgattg
+9404317/1
8=@D?;D?AAACDH@G<EI@FGIIE<AHHD<?AF<38:::0?89D@9DF?
@10025902/1
tggcaacatcgacagataccacaaatacctaaaccttcccactaaagtta
+10025902/1
CCCFFFFFHHHHHJJJJJJJJJJIJJJJJJJJJJJJJJJJJJJJJJJGHI
@9406465/1
tcactcgcaaatgtagaaggcagattgttaccctccacggg
+9406465/1
;?@DDDDADFFFBGHIIAHG9FFC?FFFH@EHID?G>GGD@
@9406466/1
tcactcgcaaatgtagaaggcagattgttaccctccacgggtaaatcctg
+9406466/1
CCCFFFFFHHHHHGIIJJJJJIJJJIJJIJJJJJJJJJJJIFHIIIJJJI
@11043064/1
tttgcctcgaaatctaaggttatattacttttatgaatcgtgataacatg
+11043064/1
CCCFFFFFHHHHHJJJJJJHIIJJJJJJJJJJJJJJJJJJJJJJJJIJJJ
@11456007/1
tttttttctaaaatcaatttacatattatttttgacttgaataaattttt
+11456007/1
CCCFFFFFHHGHGJJJJJJJJJIGJJJJJJJJJJIJJJJJJIJJJIJJJI
