# Supplementary material for: Identification and comparison of key RNA interference machinery from western corn rootworm, fall armyworm, and southern green stink bug
Source: PLoS One. 2018 Sep 5;13(9):e0203160. doi: 10.1371/journal.pone.0203160 (PMC6124762; doi:10.1371/journal.pone.0203160)
Supplement: S2 File — (TGZ) [file pone.0203160.s012.tgz › data/fastq/wcrw/11_Late-mated-male_LMM_Rep4_aligned.fq]

@520588/1
aagaatatttgaaaatttctaatattgcgatatttttttatcgatctggc
+520588/1
BC@DFFFFHHHHHJJJJJJJJJJJJJJJJJJJJJJIJJIJJJIIJJJJEG
@3071839/1
cccgaataccgattctcagccgagctgcccagtttagtggccaactcttc
+3071839/1
CCCDFFFFHHHHHJIJIJJJJJGIJJIJJJJJIJIJIHHHIJJJJJJJJJ
@5625299/1
ctttgacaatgtcaaatgccaacgatggtattaatttagagaggttagaa
+5625299/1
BCCFFFFFHHHHHIJJIIJJJJJJIIJIFHHIIIJJIJJJJJJJFHIJJJ
@5626523/1
ctttgacattgcttgtggtcacttttcgcgcaaaggtaaaat
+5626523/1
?@@B;:BBF???A?A<CE<A<CHFHFD@E@E?@<BB0?FFB8
@5626524/1
ctttgacattgcttgtggtcacttttcgcgcaaaggtaaaatcgttctag
+5626524/1
CCCFFFFFHHGGHJIFHIGHIIIHJJIJJJGGIJJJ9BFIIIIJGIIIIH
@5626525/1
ctttgacattgcttgtggtcacttttcgcgcaaaggtaaaatcgttctag
+5626525/1
CCCFFFFFHHHGHJJFGIEIIIJJJIJIJJJJJJJJDGHIJIIJIJJJJJ
@5626526/1
ctttgacattgcttgtggtcacttttcgcgcaaaggtaaaatcgttctag
+5626526/1
CCCFFFFFHHHHGJIGGJHIJJJJJJJJJJJIIJIJDGHIJJJJHJJJJJ
@5626527/1
ctttgacattgcttgtggtcacttttcgcgcaaaggtaaaatcgttctag
+5626527/1
CCCFFFFFHHHHHJJGIJIJJJJJJJJJJJJJJJJJDGHJJJIJFIIIJJ
@1036594/1
ataaagacgttagagaggttcactaaaaaatattaggaatccactacaag
+1036594/1
CCCFFFFFHHHHHGIIIJHIJJJJJJJJJJJJJJJJJJJJJJJJJJJJJJ
@3588503/1
cgagcattttccggaaaagaagattgcaccccgaaaagtttgggtacaac
+3588503/1
@@@FFDFEHHHHHIIHIIEDH@EHIGHIIIIIIGIIIIDGHEGI@FHGII
@1038949/1
ataaaggtgaatatataactgacatgtttcatatgtagaacgaattttgt
+1038949/1
CCCFFFFBFHHHGJIJJJJJJJJJJJIJJJJJJJJIIJJJJJIJJJJJJH
@1552444/1
atttaattttgacatgttagaatgccctgttgaaaaccttgtagtggatt
+1552444/1
CCCFFFFFHHGHHJJJJJJJJJJJJJJJGIIJJJJJJJJJJJJIIJJGIJ
@1039280/1
ataaagtatgtgttcaccaagagaagaaagctatacagtagtcaaatttg
+1039280/1
CCCFFFDFHHFHHJJJJJJJIJJJJJIJJJJJIJIJJJGIJIHJGIJIII
@525160/1
aagacatcaaaacgttccattttaccgtttttgacagcgtcttggaaatt
+525160/1
CCCFFFFFHHHHHJGHJJJJJJJJIJJIJJJJJIJJJJJHIJJJJJJJJJ
@6136478/1
gcaaattatgtcacataaatgtcaaaatgccacataatttgcaaaatttt
+6136478/1
CCCFFFFFHHHHHJJJJJJJJJJIJIJJIJJJJJJJJJJJJJJJJJJJJJ
@6136482/1
gcaaattatgtggcattttgacatttatgtgacataatttgcgacatttg
+6136482/1
@@@DFDFBFDF?FE@FHIIACFHGHIAFHCHCGIIIIGIIEEGGIIIIIA
@6137496/1
gcaaatttctcaagggcacacggcaacaaaaagtgataatggatacaaat
+6137496/1
CCCFFFFFHHHHHJJJEGIJJGDIJJIGIJFGI?DDFDCEHIIIIIIIJJ
@6137565/1
gcaaatttggaatttcataaacaactcttaactgcttcatgtacttgccg
+6137565/1
?@@;DDFFHHHHHIJJGGIIJJJIIJJJIJJJIIJIJIJJJJIJIJJIJJ
@3076614/1
cccgatgatatgatatgtatttattatattgtgaaaagggagcatttatt
+3076614/1
@@CDBDD:CDHDFGGHIHGGHHIIIGHIEIIHHIIIIGGAHFHIIIIHHI
@7673211/1
taacgtctttatagaatgtcaatgttattctaaaaagaagactgctaaac
+7673211/1
CCCFFFFFHHGGHIIIJJHJJIJJHIJJJJJIJIIIIJIIJJJJJJJJJG
@3591315/1
cgagcttcatgatcccctgaagaatatatcttgaagaactattatttttt
+3591315/1
@?8ADDDDHHHHHIIIIIIIIIEIIIIIIIIGIIIIIIIIIIIIIIIIII
@7162373/1
gtgatatcagccgctccgggcgttccgttggtctgattggctt
+7162373/1
@@@FFFFFHGGHHIIJJJJJGGIJJJJHIJJFHJIGIJGIJJJ
@5643198/1
ctttgcatagaattagtggtttttttctaaaatcaatttacatattattt
+5643198/1
@@@FADDDDAAFFGGEAGH@GGIIIIEHIIGICGDHHIIGIIGGIIGGII
@5643199/1
ctttgcatagaattagtggtttttttt
+5643199/1
1=@DDDA?F<FFF:EGA<33<CECGIA
@5643231/1
ctttgcatcaaataaatgctcccttttcacaatataataaatacatatca
+5643231/1
CCCFFFFFHHHHHJJJJJJJJJJJJJJJJJJJJJJJJJIJJJJJJJJJJJ
@5644243/1
ctttgccagtggccgtctgctacggaacaggcaaa
+5644243/1
;8=?=8?DCBC;:21C1:?FBHFD@;CC@?@7B3?
@5644244/1
ctttgccagtggccgtctgctacggaacaggcaaaactccgaaggaagcc
+5644244/1
CCCFFFFFHHFHHJIGGIFGIJJJIGIIJJJIJJJJJJJJIJIIJJJGH>
@2057142/1
caaccgaatttgcaaatttgactttc
+2057142/1
CCCFFFFFHHHHHJJJJJJJGIGIJ9
@529919/1
aagacttcgactttttactatttttgtatgcacaaaattcgttctacata
+529919/1
CCCFFFFFHHHHHJJJJJJJJJJJJJIJJJJJJJJJJJJIJJJJJJIJJJ
@5128713/1
cttagatttcgaggcaaattgattgatttgcccagcacaaacttggagaa
+5128713/1
CCCFFFFFHHHGHJJIJJJJIJIJJIIJJIIJJJJJIJJJJJJJJJJJJJ
@5128714/1
cttagatttcgaggcaaattgattgatttgcccagcacaaacttggagaa
+5128714/1
CCCFFFFFHHHHHJJIJJJJJHIJIJJJIIIIJJJJJJJIGIIJJJGIII
@4107279/1
ctaacgtctttatagaatgtcaatgttattctaaaaagaagactgctaaa
+4107279/1
@@@FFDDDHHGHBGGGHJG?CHHGGHDBFF>HIJ@DFE@GH@FFHGIGIH
@530838/1
aagagaagaaaggccgatagaatgaagtgaaagtcgaacgttcttctggg
+530838/1
CCCFFFFFHHHHHJJJIJJIJJJJJJJGHJJJJ?FFGIJJHIJJJJJJJJ
@2059114/1
caacctcgagcgagacaacagcagtctgctcctcctcaacaacaacaacc
+2059114/1
CCCFFFFFHHGHHJJJJJJJGJGIIJJJIJJJJJJIJGIJJIJJJJJJJJ
@531946/1
aagagactcacctgaacaaaattgttaatccatggtacagacgggataca
+531946/1
@@@DDFFBDFHHBHBGHGIIIGHGEHHFDHGEEHFCEF??FGG@FGAEBC
@15964/1
aaaaaacattgaccaatcgccaccaatgcttggtgcagctatccactttg
+15964/1
C@CFFFFFHHHHHJJJJJBGHJIJJJJJJJJJGGIIJJIJIIGHFDHEHI
@5650028/1
ctttgctttggtcactttacgcgcgaaaaccattatgttttactaatttt
+5650028/1
CCCFFFFFHHHHHGIJJJIJJJJJJJJJJJJJJJJJJJJJJJJJJJJJJJ
@3084715/1
cccggataccgattctcagccgagctgcccagtttagtggccaactcttc
+3084715/1
CCCFFFFFHHHHHJJIJJIJJGIIJJJJJJJIIFIJFHIGIJJJJJJJJJ
@7174216/1
gtgcaatcttcttttccggaaaatgctcgaaaactcaattggcgcacatt
+7174216/1
@B8DDFFFHHHHHJJJJJJGIJJIJJJJJJJJJJJJJIIJIJJIJGJJJJ
@7682771/1
taaggaacacgcggtagcggaagattggctc
+7682771/1
CCCFFFFFHHHHHJFHJJJJHIIIIIJJIJJ
@7684006/1
taaggggtgtattctatatttcagttaaatttaagaggcttttaaaattt
+7684006/1
CCCFFFFBFFHHHJJJJJJJJJJJJHHIIJJJJJJJJIJJJJJJJJJJJI
@3087433/1
cccgggcccagatggcattcatgcagaaccgattaagaaaggggcagaca
+3087433/1
BCCFFFFFHGHGHJJIIJJIIJJJJJIIJJJJJJJIJJJJJJJJJJJJJG
@3087434/1
cccgggcccagatggcattcatgcagaaccgattaagaaaggggcagaca
+3087434/1
CCCFFFFFHFHDHIIIJJJJIJJIJIGJJIIIJJJJIJJJJJJJJIIJJH
@543400/1
aagatgtggcaatccttgcaggatttacccgtggagggtaacaatctgcc
+543400/1
CCCFFFEFHHHHHJJJJJJJJJJJJJJIJJJGHGIJIH?DHIJJIJJJJJ
@543401/1
aagatgtggcaatccttgcaggatttacccgtggagggtaacaatctgcc
+543401/1
CCCFFFFFHHHHHJJJJJJJJJJJJIJJJIJGIIIJJIFGIJJJJJJJII
@6663290/1
gggaagggggcggcccccatcccaacagaaggggtaaccgcaaggggcac
+6663290/1
C@CFFFFFFHHDHIJJJHEEEFFFFDDEEDDCDD=BDDDBDDDBDBDBB@
@4624925/1
ctcgtgacttttctcccctgttcttaaataaagtgtactttattgaaaaa
+4624925/1
CCCFFFDDFHHHDDHIII>BEHBHHGIIBHHIG?EFHIIIIIHHFGHIII
@4626671/1
ctcgtggggagcgatgacgaataaagtatgtgttcaccaagagaagaaag
+4626671/1
CCCFFFFFHDHHFIJJJJGHIJJJJIIGJJHIJJIJJJJJJJJJJIIJIJ
@2066855/1
caacgatctggtggccaccggaaccggaagatcgaagaaagacgccaaac
+2066855/1
@@CFDDDDHDHHFGIIIIJJIIIJJJIIGJIEFGHEBFHJIGGIBEEEFD
@2066856/1
caacgatctggtggccaccggaaccggaagatcgaagaaagacgccaaac
+2066856/1
CCCFFFFFHGGFHIJJGIJJJIGIIJIGIJJJIIJJIJJJIJJJJHHHFF
@6667903/1
gggacatgcacatctcttggagccagccaatgggattgcccatcactttg
+6667903/1
B@@FFFFFGHHHHJJJJJJJJJIJJJFIJJIGIIIIIJJJJJJJJJJIGI
@6150308/1
gcaaggtttggaggagttgtactaatttgtgtaattgaagttcgtattat
+6150308/1
@@;?DDADHHHHHIEIGGIDHIGIIIIIIGIDHIIIIIIIIIGGHIIIII
@5660298/1
ctttggtcactttacgcgcgaaaaccattatgttttactaatttttcaat
+5660298/1
CCCFFFDDAHDDFHIJGIJJHIIJIJJJIIJJIJJIJFIGIIJJJJHIIJ
@2573608/1
caggaaatggataattataggattggatctatgactgtgtatcgat
+2573608/1
@@@DDFFFD8FBDGEIGBCIGFGCFHIHHGEH><FHGEDEFHI;DH
@5661559/1
ctttggtggggaactttgttgttgacgttcatttcgacccgtttgctgtt
+5661559/1
CCCFFFDFHHHHHJJJJJIJJJJJJIJHJJIJJJIJHIJJJGIJJJJIIJ
@4629529/1
ctcgttatataatcatcattcaaacattgaagccagatcgataaaaaaat
+4629529/1
@CCFFFFFHHHHHJJJIJIJJJJJJJJJIJJJJJJJJJJJJJJJ@HGIII
@4629530/1
ctcgttatataatcatcattcaaacattgaagccagatcgataaaaaaat
+4629530/1
BCCFFFFFHHHHHJJJJJJJJJJJJJJJJJJJJJJJJJJJJJIJJJJJGH
@4629531/1
ctcgttatataatcatcattcaaacattgaagccagatcgataaaaaaat
+4629531/1
CCCFDFFFGHGHHJJJJJJJJJJJJJJJIJJJJJJJJJJJJJJJJJJJJG
@6668867/1
gggactaccacacgaaaggcagttcaccatcgcttgtcatgtgttgaaat
+6668867/1
CCCFFFFFHHHHHJJJJJJIJJIJJJJJJJJJJJJJJJJIJIIIIJIJJJ
@23537/1
aaaaaagcaggaaaagcccagaagaacgttcgactttcacttcattctat
+23537/1
C@CFFFFFHHGFHJJGIJJJJIGIJJHGHIGIIBGHHJGIJGIJJIJJJJ
@23538/1
aaaaaagcaggaaaagcccagaagaacgttcgactttcacttcattctat
+23538/1
CCCFFFFFHGGHHJJJJJIGEHJIJJJIGIEHFDGHIJD@DGGHHGIIHG
@23539/1
aaaaaagcaggaaaagcccagaagaacgttcgactttcacttcattctat
+23539/1
CCCFFFFFHHDHHIIGHIHJIIJIJJIIIJIJGGIIIIGGHIIGIIJJJJ
@23540/1
aaaaaagcaggaaaagcccagaagaacgttcgactttcacttcattctat
+23540/1
CCCFFFFFHHGHHJJJJIJGJIJJJJJJHJJIGGIIIJJJJJJHIIJJJJ
@7690747/1
taataatagtgtattacctctaaagctatctactcgttatataatcatca
+7690747/1
CCCFFFFFHHHHHJJJJJIJJJJJJIJJJJIIJJJJIJJJJJJJJJJJJJ
@7691339/1
taataatattttttatttcatcatacaaactgtcaggttcatttttagga
+7691339/1
CBCFFFFFHHHHHJJJJJJJJJJJJJJJJIJJIJIJGCFFGIIIJJEGIE
@6155252/1
gcaatcttcttttccggaaaatgctcgaaaactcaattggcgcacattca
+6155252/1
@7@DDFDFFHHHGJJJJJJJJCHGIIIJIIEHGGIJJJJJGIGIJJJJII
@5666069/1
ctttgtcatcgaacgatgtcaccacctgattggtgatatcagccgctccg
+5666069/1
?BBDDFFFHGHHHJIJJJIIIIJJJJJIIGJJICFHIIIJJJJJJJIJJJ
@5667150/1
ctttgtctggttaactttagtgggaaggtttaggtatttgtggtatctgt
+5667150/1
CCCFFEFDDFFHFIJJJJGICEHIIJHIAFHCGI?FIIJCDHIDGGIGIG
@27010/1
aaaaaagtttatttatcatacacaggtaaacagttgtacagtagaggata
+27010/1
C<@DFFFDHHHHHJJJJJIJJJJJJJHHIJJJJIJIIIJIIGGHIIJJJJ
@7694607/1
taatagtgtattacctctaaagctatctactcgttatataatcatcattc
+7694607/1
CCCFFFFFHHHHHJJJJJJJJJJJJJJJJJJJJHIIIGGJJJJJJJIIJJ
@3607780/1
cgataaagcgttaccagcgcttgaggaagtaacggcagcactattgacac
+3607780/1
@@@DDDBBFDCFAGHIIGDHGGIGGGAGG:BF>FBG:FGG>3==@;=CHD
@3608017/1
cgataaatttgaaagacacattggttacaagtttgcagaccg
+3608017/1
@??DBDD8=CDFFGBBCFECCH@>HGG>@<F9CB>DC<<DGG
@4638452/1
ctctaaagctatctactcgttatataatcatcattcaaacattgaagcca
+4638452/1
CC@FFFFFHHHHHJIIHIGGIJJJIIIIIHIGHIJJJIIIJGHIJJIIJJ
@4638453/1
ctctaaagctatctactcgttatataatcatcattcaaacattgaagcca
+4638453/1
CCCFFFFFGHHHHJJJJJJIIIJJJJJJJJJJJJJJJJJJJJJJJJJJJJ
@1576393/1
atttatcaaggttttcaaactgttaaaaaacctgctgaatgtgcgccaat
+1576393/1
1??DADDDDDD<?AFG@GIGED<<AF<EHAEE?88??90B900:D@F:FF
@1576394/1
atttatcaaggttttcaaactgttaaaaaacctgctgaatgtgcgccaat
+1576394/1
CCCFFFFFGHHCFHJJJJJJJJJJJJJJJJJJIJJJJJJIJIIIJJJJJI
@1576395/1
atttatcaaggttttcaaactgttaaaaaacctgctgaatgtgcgccaat
+1576395/1
CCCFFFFFHHHFHJJJJJJJJJJJJJJJJJJJJJJJJJJJJIJIIIIIJJ
@1576396/1
atttatcaaggttttcaaactgttaaaaaacctgctgaatgtgcgccaat
+1576396/1
CCCFFFFFHHHHGJJIJJJJJHGHIJJJJJIHIGGIGIGIJFHHJJJIJJ
@5671718/1
ctttgttgcccgtttgccgatttaggttgttgtggtacatctccatgtgg
+5671718/1
@?@DDD;?DFF:0CCBFFF3CGIIE@GIIIEG0:699??BBBFFEDDDFB
@5672086/1
ctttgttggtttcgccactccctgtatactggcgtgggaaa
+5672086/1
???DDADDDDDDB1EEEAEFDF9F:?CCEE><BD@DII>DD
@4639939/1
ctctaacgtctttatagaatgtcaatgttattctaaaaagaagactgcta
+4639939/1
CCCFFFFFFHHHHJJJJJJJJIIJJJJJJJJJJJJJJJJJJJJJJJIJJJ
@4639940/1
ctctaacgtctttatagaatgtcaatgttattctaaaaagaagactgcta
+4639940/1
CCCFFFFFHHHHHIJJIIJJJHHJJJJIJJJJJJJJJJJIIJJJIJJJJJ
@4639941/1
ctctaacgtctttatagaatgtcaatgttattctaaaaagaagactgcta
+4639941/1
CCCFFFFFHHHHHJIJIJJJJHIIJJJJJJJJJJJJJJJJJJJJJJIJJJ
@4639942/1
ctctaacgtctttatagaatgtcaatgttattctaaaaagaagactgcta
+4639942/1
CCCFFFFFHHHHHJJJJJJJJEHIJJIIJJJJJJJJJJJJJJJJJJJJIJ
@7696762/1
taatcatcaatattatctatcgatactgaatgtaattttttatatagtgc
+7696762/1
CCCFFFFFHGHGHJJEHGIEFHJIJJFIGIIIFIIJIIJJJIHJJIEFGG
@7696783/1
taatcatcattcaaacattgaagccagatcgataaaaaaatatcgcaata
+7696783/1
=@@4=BDDFHHHGIIGIIIGEHIGFGIGEGGIJIJJIGGGHGIGGIIGIJ
@1579422/1
atttatgtgacataatttgcgacatttgacgtacggttcaagtagctgaa
+1579422/1
CCCFFFFFHHHHHJJJJJJJJDIJJJIJJIJGIIJJFHIJJJIIJJ8DGH
@4125594/1
ctaagtggtaagtagaaggtaagccacttaagcacacatgttacataaat
+4125594/1
CCCFFDDFHHHHHJJJGIIFHHIJJIJIIIJIGHHJJJJJIJIGIIJEHI
@3092296/1
cccggtttgttctgaaacaaacatcactgtgatgaaaaataaaaaaaaaa
+3092296/1
@@@DDADDBAFDB<?FHGEIIEBBEDEDDEFGADCGIII;FHHHIIIIIF
@32801/1
aaaaaatacaggaagaatgaaaaagtttttttgtaactttcaaaatttgt
+32801/1
B@CFFFFFHHHGHJJIJJIJJJJIHGHGIJJJIGIJGIJJHIIJIIJJJD
@2591107/1
caggatttattattagagtgtcctcgtgaggaagaggaatttgaacagtt
+2591107/1
@<1:DEFFHHHHHIIIIICFHHIIIIGGIIIGIIIIIIIIIIIIIIIIII
@3093847/1
cccgtatccaactccgtaccgcatatctttgataataactgtggcagcat
+3093847/1
CCCFFFFFHHHHHIJIHJJJIJJJIJJJJJJJJJJJJIIJIIJIHJIJFI
@3094906/1
cccgtcagcgtcctccaggagttgctgagccgtcgcggc
+3094906/1
@@@DDDDDH>DFHGGIBB>A?FFHIEDGGGIDFIIG@;;
@4646663/1
ctctactgtacaactgtttacctgtgtatgataaataaacttttttcggg
+4646663/1
@C@FFFFFFHFHHIIICFIIIIIGAFHHHHCHHHHIIIIGGHHIIIGGEF
@6683285/1
gggcaatcccattggctggctccaagagatgtgcatgtcccgcagatggc
+6683285/1
@@@FFFFFHHDHHIIIIIIIA@G@B<AE?@@CDEGFFFHIIIGGHG<CFH
@6684174/1
gggcactatataaaaaattacattcagtatcgatagataatattgatgat
+6684174/1
@@@FFFFFHGHGHJJJJJJJJJIIIJJHIJJJIJJJIIJIIIJIGGIIJI
@552289/1
aagcaggtcgcaaaatacccgtagaaacgaatcatctcagcctcgcgcta
+552289/1
CCCFFFFDHHHHHJJJJJJJJGIIJJIJJJJJJJJJJJIJJJJJJJJIHE
@554150/1
aagccacttaagcacacatgttacataaatgtcaaaatttgacataattt
+554150/1
@CCFFFFFHHHHHJJIJJJJHJJJJJJJJIIJIIJJJJJJJJIJJIJJII
@4128071/1
ctaataatagtgtattacctctaaagctatctactcgttatataatcatc
+4128071/1
CCCFFFFFHHFHFHIIGJJIGGIJIJIJIJJJJJJJJIJJIIJIJJIJJJ
@34288/1
aaaaaatatcgcaatattagaaattttcaaatattcttcgcttttgactc
+34288/1
CCCFFFFFHHHHHJJJJJGHIJIJJJJJJJJJIJIJJJJJJJJJJJJJJJ
@34289/1
aaaaaatatcgcaatattagaaattttcaaatattcttcgcttttgactc
+34289/1
CCCFFFFFHHHHHJJJJJJJJJJIJJJJJJJJJJJJJJIJIJJIJJIJJI
@34290/1
aaaaaatatcgcaatattagaaattttcaaatattcttcgcttttgactc
+34290/1
CCCFFFFFHHHHHJJJJJJJJJJJJJJJIJJJJJJJJIJJJJJJJJJJJJ
@34884/1
aaaaaatattaggaatccactacaaggttttcaatagggcattctaacat
+34884/1
CCCFFFFFHHGGHEIJGJGIIJJJJJJHIJJIJIJJJIJEIIJJIJJJJJ
@34885/1
aaaaaatattaggaatccactacaaggttttcaatagggcattctaacat
+34885/1
CCCFFFFFHHHGHIJJJIJJGIJJIJJFHGEHHHGIGGGGIJJJJJIJJI
@4650814/1
ctctatactttgcatcaaataaatgctcccttttcacaatataataaata
+4650814/1
CCCFFFFFHHHFHIIIJJJIGIJJJJJJJJJJJJJJJJJJJJJJJJJJJJ
@5684769/1
cttttaaaatttaacgtttagcagtcttctttttagaataacattgacat
+5684769/1
CCCFFFFFHHHHFIBEDFGHIJIIHGHHIIIIJJJJJEGIIJIEGGEHEI
@5142749/1
cttagcttcacaattacttagagaagcacgcggaagcggtatgcagattg
+5142749/1
CCCFFFFFHHHHHJJJJJJJJJJJJJJJJJJJJJJJJJJAGIJJJJIJJJ
@1588414/1
atttatttgatgcaaagtatagaggttgtacccaaacttttcggggtgca
+1588414/1
CCCFFFFFHHHHHJJJJGHJIJIJJGGJHIJJJJJJJIJIJJJJJJFFHI
@1588415/1
atttatttgatgcaaagtatagaggttgtacccaaacttttcggggtgca
+1588415/1
CCCFFFFFHHHHHJJJJGJJJJIJJJIJIJJJJJIJIIJJJJJJJJFHJI
@6168345/1
gcacgatgcatttgtttattcagatttacagcaattccctatgaagcttg
+6168345/1
CCCFFDFDHHHHHJIJJJJJJJJIGJIJJJIJJJJJJJJJJJJJJIJIJJ
@557876/1
aagctatttaaattccagaccatgaaagtattgagatttaaatcttggtc
+557876/1
CCCFFFFFHHHHHJJJJJJJJIJJJJJJEHHJIJJJIJJJJJJJIJIJHI
@1590693/1
atttcaaattgttcaggtaaaatcttgcttcatgattgaaaatttgcaag
+1590693/1
CCCFFFFFHHHFHJIJIGEHIIJJJJJJJIJJJIFHGIGJGIJJJIIGII
@1590694/1
atttcaaattgttcaggtaaaatcttgcttcatgattgaaattttgcaag
+1590694/1
CCCFFFFFHHGHHJJJJHJJJJJJJJJIJJJIJJJJIJJJJJJJJJJIII
@6689476/1
gggcttttcctgcttttttagcagctttaccattcgtcttatcgatgcat
+6689476/1
CCCFFFFFHHHHHJJJJJJJJJJJJJJJJJJJJJJJHIJJJJJIIJJJJI
@3099877/1
cccgtttgctgttgttgggcacctttttgctgcccttgtgtgggaccagt
+3099877/1
@CCFDDFFHHGFHIHGJJJJIIJIJIJJJIIIJJJJJIIIIIIJJJJJJF
@7706703/1
taattataggattggatctatgactgtgtatcgatagctgttcacttttt
+7706703/1
CCCFFFFFHHHHHJJGIJJJIJIIIJHIGIGIIHHIIIJIHIFIIJIJIJ
@2090525/1
caactgtttacctgtgtatgataaataaacttttttcgggtttggaaaaa
+2090525/1
CCCFFFFFHHHHHJIIIJJJIJJJJJJJIJIIJJJJJIJIHIJJJIJJJJ
@1593460/1
atttcagttaaatttaagaggcttttaaaatttaacgtttagcagtcttc
+1593460/1
BCCDFFFEFHHHHJJJIJJJJJJJJJJJJJJJJJJIJIJJJJJJJIIJJJ
@1593461/1
atttcagttaaatttaagaggcttttaaaatttaacgtttagcagtcttc
+1593461/1
CCCFFFFFHHHHHJJJJJJJJJJJJJJJJJJJJJJJJIJJJJJJJIJJJJ
@1593873/1
atttcatatacgtattatacattccaaacatacaagcaacatttcctgta
+1593873/1
CCCFFFFFHHHHFGIIJJJJJJIJJIIJJJIIJJIJIIJJJIIIIJJJGH
@2092005/1
caacttcatgtacaaatacctcaccttacaaaataaaatacggcaaagag
+2092005/1
CCCFFFFFHHHHHJJJJJJJJJJJJJJJJJJJJJJJJJJJJJJJJJJJJJ
@4656654/1
ctctcagcttcaacgccaaggacttcaactttgttcagttcttgcaggag
+4656654/1
CCCFFFFEHHHHHJGIJJJJJGHHHIJJIJJJJHGJIIJJJJIJJJIJJJ
@1071290/1
ataagattatggaaggaataacacgggctaattttaacaaccatcccact
+1071290/1
CCCFFFFFHHHHHIII@HCEHBEHIIIIIGIIIIIIIGHHHIGHIIIIIG
@6172982/1
gcactatataaaaaattacattcagtatcgatagataatattgatgatta
+6172982/1
@@@BDBDDDHHHGEGEBHDFGGHGAFFADCFHGGHIIIDEHIIEIIGIGG
@1598046/1
atttccgtgaagtggtccgtgccccttgcggttaccccttctgttgggat
+1598046/1
CCCFFFFFHGHHFHJHIJIGIIIJJIJIJJJEIJJJIJIGJIJGIIIJHE
@4143964/1
ctaatttgtgtaattgaagttcgtattatttcctcgaaatcaataatgca
+4143964/1
BB@DFFFFHHHHHJJJJJJIIJJJJJJJJJJJIJJJJJJJJIJJJJJJJI
@4143965/1
ctaatttgtgtaattgaagttcgtattatttcctcgaaatcaataatgca
+4143965/1
CCCFFFFFHHHHHJJJJJIHIJIIHJIJJJJJJJJJJJJJJJJJJJJJJJ
@4144155/1
ctaattttaacaaccatcccactgtacgagaattcggtttttcagtttct
+4144155/1
CCCFFFFFGHGHHJJJIJJJJJJJIJIJIJJJJJJJJHJJJJIIJJJJIJ
@7197680/1
gtggacataaaggaaagaaaaaaatgtcaaaattttgcaaattatgtggc
+7197680/1
CBBFFFFFHHHHHJJJJJJJJJJJJJIIJJJIJJJJJJJJJJJIJJIJJJ
@5696362/1
cttttatgagtctaataaaggtcaaaaaccccaaagaattatctttttta
+5696362/1
CCCFFDFFGHHHHJJIJJJIJCHHJJJJJJJJJIJJIIIIJJJJJJJJJJ
@2096965/1
caactttgttcagttcttgcaggagatcgctagcgaacaatccttcgagg
+2096965/1
@@@FFFFFFHHHGGGIIJJJIJIJJIEIJIIJIJJJGIJIIGIJJIJIJI
@1599212/1
atttcctcgaaatcaataatgcaatgtgtttaaatttttgtcgagtcaaa
+1599212/1
@@@ADDFFDFHFHJJJIGIIHGIHJIFDHGIGGGIJJJIIIJIDHDHIGI
@1599213/1
atttcctcgaaatcaataatgcaatgtgtttaaatttttgtcgagtcaaa
+1599213/1
@@@DDDDDFADAFHBEHGCHEGBBHHHGHHHGIIIIIGIBHIFCEIGHGI
@1599214/1
atttcctcgaaatcaataatgcaatgtgtttaaatttttgtcgagtcaaa
+1599214/1
CCCFFFFFHHHHHIIJJJJGGIHJJJFHIHIJJJJJJJJHGIJIIIJJJJ
@1599215/1
atttcctcgaaatcaataatgcaatgtgtttaaatttttgtcgagtcaaa
+1599215/1
CCCFFFFFHHHHHJJJJJJJJJGJJJFIHHIJJJJJJJJJJJJJJHHIJJ
@3106486/1
ccctattgaaaaccttgtagtggattcctaatattttttagtgaacctct
+3106486/1
CCCFFFFFHHHHHJJJIIJJIHIHIJIIIEIIIJJJJJJGHGGIIJJJJI
@3106623/1
ccctatttaaattttgtaaatccacattttcgggttctatgtagactttg
+3106623/1
@?@DF?DADHDCCBFHFEHHIGIIGGGIEEGGIIFHGIGIIIIIIIGIIE
@3110549/1
ccctcttcgtgttccatttcatagaatggtggtggccatctgcgggacat
+3110549/1
C@CFFFFFHHHFHIJJJJJJJJJJJJJJJCHHCFGGIHIIIJJJJJEHGG
@1077702/1
ataatagtgtattacctctaaagctatctactcgttatataatcatcatt
+1077702/1
CCCFFFFDHFHHHJJJJJJJJJJIJJIJJJJJJJIJJJJJJGGJJJJJJJ
@5697251/1
cttttatgttccgaaacaactggaggaggcg
+5697251/1
???DDD?;AD?D88EE8AF;:9F9CE??D;?
@4659220/1
ctctccacaaaaagggaaataaacaaggatgtaagaactatggaggaata
+4659220/1
CC@FFFFFHHHHHJJIIJJIJJJJJIJIJJJIIJJJIJIIIJJGIIJIIJ
@4146959/1
ctacaacagtcaacatttcccacctttttcactcaaccatagctttctca
+4146959/1
CCCFFFFFHHHHHJIJJJJJJJJJJJJJJJJJJJJJJJJIIJJJJJJJJI
@4147007/1
ctacaacataatctaatcaatgttactatttccgatgaagtgtccacatc
+4147007/1
CCCFFFFFHHHHHJJIJJJJJJHJJJJJJJJJJJJIJJJJJIJIJJJJJJ
@7201391/1
gtggagtttgttgtctaccccatgcagcttgttgttgagatgtaggagct
+7201391/1
B:?DBDDDHHHHHJJJJJJJJJJJJJIIJJJHIJHIJFHGHIIJJJIJJG
@7201392/1
gtggagtttgttgtctaccccatgcagcttgttgttgagatgtaggagct
+7201392/1
B@BFDFFFHHHHHIJJJJJJJJJJJJJJJJJJIJJJJHIGGIIJJJGHJI
@2099898/1
caagaaacatgataagatatgctgcaacctctactacagtacgcaagaat
+2099898/1
CCCFFFFFHHHGHJJJJJIIIEGIJJJJJJJJIIJJJIGFIIIJIIIIJI
@2103217/1
caagaaatggcctccatgccgagcaagactcccgtcagcgtcctccagga
+2103217/1
@@@=DFFBFDHHHIGGGHEGIHIJJGIIIIIJIIIGIEEGEGHIGICGIG
@2103218/1
caagaaatggcctccatgccgagcaagactcccgtcagcgtcctccagga
+2103218/1
B;@FFFFFHHHHHJJJJJJJJHIJJJJIJJJJIIIJIJJJJIJJJJJJJE
@2103219/1
caagaaatggcctccatgccgagcaagactcccgtcagcgtcctccagga
+2103219/1
CCCFFFFFHHHHHJJJJJJJJHIJJJJJJJJJJIIJJJIJJJJJIJJJIG
@1607008/1
atttcttagtgtcaatagtgctgccgttacttcctcaagcgctggtaacg
+1607008/1
::1=ADFFHHHHHJJJJJIJIIIJIIIJJIJJJJJJJHJJJJJJJHIJJJ
@5700360/1
cttttcacaatataataaatacatatcatatcatcggggcactatataaa
+5700360/1
@@@DDA?BCH?BFDHBCGICDAADHGGGIIGHGIGGIII@AF;?FFGDFI
@5700867/1
cttttcagatgttttaatgcacatttagctgcggtacacttggcaatacg
+5700867/1
CCCFFFFFHHHHHJJJJJJIJJIIJJJIIJJJJJEHIGIJJHIIHJJJJI
@6188294/1
gcagctttaccattcgtcttatcgatgcattgaaacgcaaactgacgttt
+6188294/1
CCCFFFFFHHHGHJJJHIIJIGGJGJJJJIJJJJJIIDHIIJIJJJJGIJ
@1610261/1
atttctttcatttatcaaggttttcaaactgttaaaaaacctgctgaatg
+1610261/1
CCCFFFFFHHHHHJJJJJJIAHHIGIJJJIJJJJJJJJJJJIJJIIJJJJ
@1611557/1
atttgaaaatttctaatattgcgatatttttttatcgatctggcttcaat
+1611557/1
BC;DFFFFHHHHHJJJJJJJJJJJJJJJJJJJJJJJJJJJIJIJJJJIJI
@5703606/1
cttttccgaccaagagatccagcaagttcttggctgccgaatgtttggcg
+5703606/1
CCCFFFFFHHHHHJIGIIJJJJJJJJHJJJJJIJJJIJJFIIJHJIHIII
@5703687/1
cttttccggaaaatgctcgaaaactcaattggcgcacattcagcagg
+5703687/1
@@@DDDDDH:FHH?CEBFEAGHIIGGHIGIIIEFF6@DDGDGEHGEG
@5703688/1
cttttccggaaaatgctcgaaaactcaattggcgcacattcagcaggttt
+5703688/1
BC@DFFFFHHHGHJJJJJJJJJJJJJJJJJJJJJJJJJJIIJIJJJJCGH
@5703689/1
cttttccggaaaatgctcgaaaactcaattggcgcacattcagcaggttt
+5703689/1
CCCFFFFFHHHHHJIJJJJJJJJJJJJJJJIJIIIJJJJJJJJJJJJEHJ
@1079252/1
ataatatgtaaattgattttagaaaaaaaccactaattctatgcaaagta
+1079252/1
CCCFFFFFFHHHHJJJJJJJJJJJJIJJIJJJJJIJJJJJIJIJJGIJGI
@1612555/1
atttgaacaagttacaagtgccgaagtacgagctattcgagcagcatgca
+1612555/1
CCCFFFFFHHHHHJJJJJIIIJJIJJFHIIJJJJJJJJJJJJJJJJJJJJ
@7718022/1
tacaacagtcaacatttcccacctttttcactcaaccatagctttctcag
+7718022/1
CCCFFFFFHHHHHIIJJJJJJJJJJJJJJJJJJJJJJJJIJJJJJJJJJJ
@60662/1
aaaaaatttcaaattgttcaggtaaaatcttgcttcatgattgaaaattt
+60662/1
@@@FFFFFHHHHHJJJIIJGIIFHIGJJJJJJJJJJJIIEGGIEHIGIJH
@60663/1
aaaaaatttcaaattgttcaggtaaaatcttgcttcatgattgaaaattt
+60663/1
C?@FFFFFHHHHHJJJHIIJJJHHIJJJJJJJJJJIIIJIJJJIJJJJJJ
@61999/1
aaaaacaccagtatatgccgaagtaaaaagagttggcgatactgtgttag
+61999/1
CCCFFFFFHHHHHJJJJIJJHIIGJJJJJJIJHIJJJIIJFIFIIIIJJJ
@2108338/1
caagaactgaacaaagttgaagtccttggcgttgaagctgagagtctctt
+2108338/1
CCCFFFFFHHHHHJJJIJJJJJIIJJJJJJJJJJJIJJJIJJJJJJIJJI
@2109397/1
caagaacttgctggatctcttggtcggaaaagtgactcccgaacaagcca
+2109397/1
@?@DFFFFHHHGFJJJIJJIJIJIJJJJJJJICGHIIIJJJJIJJJJJJJ
@2109398/1
caagaacttgctggatctcttggtcggaaaagtgactcccgaacaagcca
+2109398/1
CCCFFFFFHHHHHJHIIJJJJHIHIIJIJJJJHIIIJJJJJJJIJJIGIJ
@2109399/1
caagaacttgctggatctcttggtcggaaaagtgactcccgaacaagcca
+2109399/1
CCCFFFFFHHHHHJJJJJJJJJJIJIJJJJIJHIJJJJJJJJIJJJJIJJ
@5705647/1
cttttcgcgcaaaggtaaaatcgttctagacatactttatgctcttgaca
+5705647/1
CCCFFFFFGHHHHJJFHIJJJJJJJIJJIGIIJJJJJJJJJJJJJJJJJJ
@576731/1
aagggagcatttatttgatgcaaagtatagaggttgtacccaaacttttc
+576731/1
CCCFFFFFHHHHHJJJIJJJIJJJJHHIIIIIJHIJJIJIJJIJJJJJJJ
@4162753/1
ctacatatgaaacatgtcagttatatattcacctttatatatgtcacatt
+4162753/1
CCCFFFFFHHHHHJJJJJJJIJIJJJJJJJJJJJJJJJJJJJJJJJJJJJ
@4162754/1
ctacatatgaaacatgtcagttatatattcacctttatatgtcacatttt
+4162754/1
BBBFFFFFHHHHHJJJIIJJJJJJJJJJJJJJJJJJJJJJJJJJJJJJJJ
@4163434/1
ctacatctcaacaacaagctgcatggggtagacaacaaactccaccacag
+4163434/1
CCCFFFFFHHGHHIIJIJJJJIGGHIEIGGIIIJIJJIJJIJJJJJJJJJ
@6191543/1
gcaggtacttgcgtggacacgcatattacacatccatttatgcaggactt
+6191543/1
CCCFFDDFHHHGHFHIGEGCGEDGHIIJJJJJIJJJIJJJJJJJJJGGJJ
@577515/1
aagggctcggctgctcatcatgccctcgagtacctcaaaatcatgaccaa
+577515/1
CCCFFFFFGGGGFEEEDGDFHGGHHBED@G?FHIGHFGHIEECHIIJJDI
@7214583/1
gtggtatctgtcgatgttgccagaacgtaagatatcctaaactcactttt
+7214583/1
B@BFDEFFHHHHHGGGGIGIIGGHJJJGIIIIIJJJJJJJJJJJJJJJJJ
@7214584/1
gtggtatctgtcgatgttgccagaacgtaagatatcctaaactcactttt
+7214584/1
BBBFDFFFHHHHHIJJIIJJJIJJJJJIJJJJJJJJJJJJIJJJJJJJJJ
@7725449/1
tacagattgttaccagaggctagaattcctgggcgacgctgtactcgatt
+7725449/1
CCCFFFFFHHHHHJJJJJJICHGGIJJJJJJIJIJIIGIJIFHHJIIIJJ
@3117490/1
ccctgtttgattatcaggaacaatctttgatttcatttccggaataagga
+3117490/1
@CCDFFFFGBFHHGIJIIJIGGIIJJJIIIJJJGIHIJIJJJJJJIJJJJ
@580946/1
aaggttttcaatagggcattctaacatgtcaaaattaaatcaatatggcg
+580946/1
@B@DBDFFHHGHHIIIJIJJIIIIJJIJJJICHHJJIJGJJJ3DGIGGIJ
@7728782/1
tacatgaagttgtctgcccctttcttaatcggttctgcatgaatgccatc
+7728782/1
CCCFFFFFHHHHHJJJJJJJJJJJIIIIIJIJGIJIIJGIIJJGJJJIIH
@583197/1
aagtaattgtgaagctaagttccgtaagtcatctggtcttggtggcctcc
+583197/1
BCCDFFFFHHHHHJJJJJIIJJJJJJJJIIIJJJJJJJJIJJIJJJJIJJ
@5714292/1
cttttgagctattgcgatattttttcggaaaaaagtgagtttaggatatc
+5714292/1
@@CFFA;DFAFFHBBG@BHHIIJJJEGJDHIJJJGBFGIHHIJJJJIJJF
@5714293/1
cttttgagctattgcgatattttttcggaaaaaagtgagtttaggatatc
+5714293/1
CCCFFADDDFFFHFEGBHIGHIJJJGBHAHIJJIDDDFFHHIGHEGHIJG
@5714294/1
cttttgagctattgcgatattttttcggaaaaaagtgagtttaggatatc
+5714294/1
CCCFFBDFHHDHHHIGGGHHIJJJJIJJIIIJJJFFHIJGIIIJJJJJIG
@7731513/1
taccacacgaaaggcagttcaccatcgcttgtcatgtgttgaaattccgc
+7731513/1
?@==DDDDFDHHFIGGGFHGCHIEHCBFE;B?F<BBBGDFHIEGIIIGEH
@4682902/1
ctctggttttttcaaatttgttcagcaactcacggaaacaagttgagaaa
+4682902/1
<@?DDAEABFDDDHBFGHCHHEHE@EAGB@GBDE?:??GG?;8?B8BB=B
@3625600/1
cgatacacagtcatagatccaatcctataattatccatttcctgtaattc
+3625600/1
CCCFFFFFDHFHFGIGHDIIHIEHIHIGJIJIIGIJGIJJEGHIHI@DBG
@7222190/1
gtgtaattgaagttcgtattatttcctcgaaatcaataatgcaatgtgtt
+7222190/1
BB@DFFFFHHHHFJJJHJJJJJJJJJJJJJJJJJJJJJJJJJHJJJFHIJ
@3626320/1
cgatactgaatgtaattttttatatagtgccccgatgatatgatatgtat
+3626320/1
@@@FDDFDDFHHFDHIIJJJJGCAFGHFGGHIJG?@FE??F@4B>FGF@G
@3626834/1
cgatagataatattgatgattataattaataactagtgcctaataatagt
+3626834/1
@@?DDDDDFHFFDHCBFEEEIAFBIGIEGGGIIGEHGGHIEHIJIIIHHD
@1097680/1
atacaccccttaatcagctacaacagtcaacatttcccacctttttcact
+1097680/1
CCCFFFFFHHHHHJJJJJJIJJJJJJHIIJJJJJJJJJJJJJJJJJJJJJ
@4683768/1
ctctgtcaaatgtacatgatgacttatggtggatatcagcattgttttca
+4683768/1
CCCFFFFFHHHHHJJJJJJJJIJJJJJJJFHIGIJJJJJJJJJJIJJJJH
@585172/1
aagtattgtaccttgtgggatgacaacgatatgtcaaacgacgacattga
+585172/1
BCCDFFFFHHHHHJJEGIJJJJJJJJJJJJJJJIJJIJJJJJJJJJJJJI
@4684168/1
ctctgtcggtagatttccgtgaagtggtccgtgccccttgcggttacccc
+4684168/1
CCCFFFFFH@FHHIIIHJIGGGIJHGIIJJJGIIJJJJJJJIJGIIIJJJ
@587370/1
aagtgactcccgaacaagccaatcagaccaacggaacgcccggagcg
+587370/1
@@@D?DDDDFFAD@EGF;2AAGGIE<EFFGAG=DBDF@:FF>8AAE?
@6204348/1
gcatgaatgccatctgggcccggggctctgtgatttcttagtgtcaatag
+6204348/1
CCCFFFFFHHHHHJJJJJIJJJJJIJJJJIGIIIIJJJJJJIJIIBFBGF
@1102503/1
atacgaaagatctagaaaactacagatatataaaatcaagagtaactgaa
+1102503/1
CCCFFFFDADFFHIGIGEHIJIJJJGIGHHIJCIGGIIJJIG?DAHIIGD
@2124061/1
caagactcccgtcagcgtcctccaggagttgctgagccgtcgcggcatca
+2124061/1
@CCFFFFFHHADDEHEGGHHGIJIIIIIFGGIJJGGGIIEGGI>A69B;@
@590532/1
aagttgggcaaccagcagtcccacaaagtttcacagttccacaaaacgct
+590532/1
@B@FFFFFGGHHHJJJIJIJJIJJJJEHCGIGIHIEHIJJJJJJJJJIIG
@2126784/1
caagagattctcatgacagaaatttaaacgttccagcaggtacttgcgtg
+2126784/1
CCCDFFFFHHHHHIJIJJJJIIJJJJJJJJIJJIJIJJJIGHGIIJIIHJ
@2127003/1
caagagcataaagtatgtctagaacgattttacctttgcgcgaaaagtga
+2127003/1
CCCFFFFFHHHHHEHIJIHJJJJJJJJJJJIJJJIJJIIIJJIJJJJFHI
@2128133/1
caagaggcaggaagatttatcccccagaagactcccttcaaggttttgga
+2128133/1
CCCFFFFDHHH?DBCEHI<EEHIIIIEEG;DFDHIIDGEGIGG?FGH?FB
@3629419/1
cgatatttctagagcattcttggcagcattcatttctgcttgttgtatac
+3629419/1
?@?DBDDDBDBB??B:AF?BI:E;<CB8AF?<BFF<?B>@G>BG;:9B@F
@7736206/1
tacctgaacaatttgaaatttttccaaacccgaaaaaagtttatttatca
+7736206/1
CC@FFFEFHGHHHIJJIIIJJIJIJIHIJIJIJIIJJBF?DGIIJJIIGG
@2639992/1
cataaaggaaagaaaaaaatgtcaaaattttgcaaattatgtggcatttt
+2639992/1
CCCFFFFFHHHHHJJJJJJIJHIIJJJJJJJJIJJJJJJJJJJJJJJJJJ
@7227720/1
gtgtgcttaagtggcttaccttctacttaccacttagc
+7227720/1
?@@ABBDDFFHDDBHBGIACF@3?FCFEHGCHBFGIIG
@2641927/1
cataaatgtcaaaatgccacataatttgcaaaattttgacatttttttct
+2641927/1
CCCFFFFFHHHHHJJJJJJJJJJJJJJJJJJIJIJJJJIJJIJJJJJJJJ
@6720446/1
ggtacatggtgtaatgaaatggccggatctacagacccagaaaattcggc
+6720446/1
B@@DFEFFHDFFHJJJJJIJJJJJJJJJJJIJJHIIIJJJJJJIJJJJJJ
@7738046/1
tacgaacttccatagattcaaatgaagtaaacaacatacgtttttcattt
+7738046/1
CCCFFFFFHHHHHJJIIJJJJJJJJJIHHIJJJJJIJJIJGIJJIIJJJJ
@3123974/1
cccttttgagctattgcgatatttttttcggaaaaaagtgagtttaggat
+3123974/1
CCCFFFFFFHGGFIIIIJIIJJJJJJJJJJJJJJJJJJHIIIHIJJJJHH
@6722772/1
ggtagatttccgtgaagtggtccgtgccccttgcggttaccccttctgtt
+6722772/1
BC@DFFFFHHHHHJJJJIIJHHIIFFHJJJJJDGIIJJIIJIJIIJIJGI
@2131869/1
caagatccgagatgtggtacacgacgaatgatgtgataaatatacctgca
+2131869/1
CC@FFFFFGHHGHIDFHCHHIJIJJGBFGHCFHGHIIIIFHIIJJJGIJJ
@3637813/1
cgatgatatgatatgtatttattatattgtgaaaagggagcatttatttg
+3637813/1
@@@DDFDEHDHHGIIJJFIIFHIHIIJJJHIGGIIIJIHJJJIIJJGIII
@3637814/1
cgatgatatgatatgtatttattatattgtgaaaagggagcatttatttg
+3637814/1
BB@FFDEFHHHGHJJGGHJJHJJJJJJJJIIJJJJJJJJJJIJJJJJJJG
@3637815/1
cgatgatatgatatgtatttattatattgtgaaaagggagcatttatttg
+3637815/1
BC@FFDFFHHGHHJJGGIJJFHJJJJJJJJJJJJJJJJJJJJJJJJJJJJ
@3637816/1
cgatgatatgatgtatttattatattgtgaaaagggagcatttatttgat
+3637816/1
@@?DDDDFHGDBHEGGHIEIIBHEIIHHGGHIIGIGFHIIIIIIEHIEGG
@6213528/1
gccaaacacacatagtacctctccacaaaaagggaaataaacaaggatgt
+6213528/1
CCCFFFFFHHHHHJJFHIJJJJJJJJJJJJJJJJJJJJJJJJJJJJJJJF
@6213529/1
gccaaacacacatagtacctctccacaaaaagggaaataaacaaggatgt
+6213529/1
CCCFFFFFHHHHHJJGHIJJJJJJJJJJJJJJJIJJJJHJJJJJJJIJID
@6213776/1
gccaaacattcggcagccaagaacttgctggatctcttggtcggaaaagt
+6213776/1
CCCFFFFFHHHHHJJJJJIJIIJJJJJJJJJJJJJJJJJJJIIJGIJJI=
@5164800/1
cttatacgcagtggtctcaatcgcaacagacatctacgaacgtctacagt
+5164800/1
@@@DFFEDHHDAFGHGHBCFCHIGEGGDHFGCFHIGGHDAFGIGHBFHII
@2136740/1
caagattttacctgaacaatttgaaatttttccaaacccgaaaaaagttt
+2136740/1
CCCFFFFFHHHHGJIJJJJJJJJJJJJJJJJJJJIJJJJJJJJJIJJCFH
@4696780/1
ctcttctagcagctttaatgcattgtatgcagcatcatgtttactaatct
+4696780/1
@@@DFFFFGGGHHHHJGIIIJJGJIFHHIEFHIFHIEGEFIIIGHIIJJI
@5166272/1
cttatataccatcatcttctggagtcacccaacaacaacacttcgactac
+5166272/1
@CCFFFFFHHHGHIIGHIJJJJIGCFHIJJJJIJJGJJIIIIJIJIJJIH
@7239430/1
gttaaaggcaaatatgatgtaatctttgtcgtcgtaccaaatagcggacc
+7239430/1
CCCFFFFFHHHHHJJJJJIJJJJJJJJJHJIGIIIJJJJJJJJJIJJJJJ
@7743566/1
tactaatttgtgtaattgaagttcgtattatttcctcgaaatcaataatg
+7743566/1
CCCFFFFFHHFHFIJJJJJJJJIJIIIJJJJJJHIJJJJJJJJIJJJJJI
@5731231/1
ctttttcactcaaccatagctttctcagcgtg
+5731231/1
@@@DDD;ADFDHHIGGB<CFGFHHIDBHEHEB
@5731232/1
ctttttcactcaaccatagctttctcagcgtgtttaattt
+5731232/1
@@@FFFADBFHFFHGIIGIIIHI<FEGE>FGG?DG9:4CG
@4702337/1
ctcttgctgctaattgtttcgccatcttttttgttgtgctagtcgcaaca
+4702337/1
CCCFFFFFHHHHHJJJIIJIJJJJJJJJJJJJJJJJIJJJJJIJJJJJJJ
@5171571/1
cttatcgatgcattgaaacgcaaactgacgtttacttttcgaatgtcaaa
+5171571/1
CCCFFFFFHHHHHJJJIJGIIIIJJJJJJJJJJJJJJJJJJJJJJIJJJJ
@4702894/1
ctcttggctagcttctttgacttgccagtgccaatttcgcggaatttcaa
+4702894/1
@@CFFFFFFHFHHHGGGHDA<EHBHIEGCGGHFHHIIIDBGF?FHIICHI
@2137693/1
caagcaatgtcaaagagaaggatagcaactaattttacaagctatacttt
+2137693/1
@@@FFEDFDFHFHGE>FAGFGAGBFHIIIGGBGHIIGFEHIGIIIGIIII
@4703425/1
ctcttggtgaacacatactttattcgtcatcgctccccacgagcgtttct
+4703425/1
C@CDFDDFDFHBFGEGGFHIHBHHEEHF;F?EABDFBHC@G:F:A@;AGE
@6726725/1
ggtatttgtacatgaagttgtctgcccctttcttaatcggttctgcatga
+6726725/1
BC@DFFFFHHHHHJJJJJIJJJJJJJJJGIJIJJJJJJJJGHGIIIJJIJ
@6726798/1
ggtatttgtggtatctgtcgatgttgccagaacgtaagatatcctaaact
+6726798/1
BB=DDFFFFHHHHJJJJIJJJJIJJJJJJJJJJJHIJJJJJJJJJJIJJJ
@7244473/1
gttaaatttaagaggcttttaaaatttaacgtttagcagtcttcttttta
+7244473/1
@@@=DFFFHFFBHEIDBHGGIHIEECEHEHIHIGAGDCGHGHEGIFHHIJ
@7244474/1
gttaaatttaagaggcttttaaaatttaacgtttagcagtcttcttttta
+7244474/1
@BBFFFFFHHHHHJJJJJJJJJJJJJJJJJJIJJJJJJJJIJJJJIJJJJ
@2143817/1
caagcgaaaaatgtcaataagacttctcctcaaacactgtccaatttatg
+2143817/1
CCCFFFFFHHHHHHIJJJJJJJJJJJJJJJJJJJJJJJJIJIJIJJJJJI
@2145121/1
caagctcaatacaatccccacattccaccccaatctagccactcttatac
+2145121/1
@@@DDFFFFHHHGIJIIIJJJGEHHGIHHJIJCHGBFHFGIIIJGIIJII
@88750/1
aaaaatagtaaaaagtcgaagtctttcgagacatactcttcggagaatca
+88750/1
B@@DDFFFFFHHHJJCDHIJJHEIJJIGGGIJD<DHIIJGHIJDGHIEGG
@3642338/1
cgatggagaattttttgattcagtgctgattctgcacacattcgatctct
+3642338/1
CC@FFFFFHHHHHJJIIHIJIJJHIJJJJJJJJJJJIJJGHJIJJJJJJI
@3643850/1
cgatggttcttcaagagctggcaataaagaaaggctttcaatcaccacat
+3643850/1
@@@DDFAD?FHDBHAFB>EGGFGIADHIGGHIBGAFHIHIIGGGIIIIIG
@1117458/1
ataggattggatctatgactgtgtatcgatagctgttcactttttggtca
+1117458/1
CCCFFDFFHH?FDGHGGGIGEFGHHIIGEEGGH?EFGHIJGIIIIGGFEG
@6221935/1
gccaactcttcgtcactcgcaaatgtagaaggcagattgttaccctccac
+6221935/1
?@@DDDDEHDBHFEHIGGHIIGBGGDGEHB<;DFGGIBHIIIIGGIIGIG
@6222255/1
gccaacttcttgccgacggaatttttcagcgttttgtggaactgtgaaac
+6222255/1
CCCFFFFFHHHHHJJJJJJJJJJJJJJJJJIHIJJJIJJJJJJJIIJJIE
@5180209/1
cttattgtaatattcctccatagttcttacatccttgttt
+5180209/1
@@CDDFDDDHADFHBHEFHGGGAEHGIIGHGIIIII>:EH
@3138345/1
ccgaaggaagccaagggctcggctgctcatcatgccctcgagtacctcaa
+3138345/1
CCCFFFFFHHHHHJJJJJJJIJIIJGBGHEGGGHIIIBHGGHBFFH=FDH
@7248532/1
gttaagagttgtttatgaaattccaaatttgcccagttctagaagaagtt
+7248532/1
@?@AD?DDFD<FHF?CFCIEGGGGCEHGGIEH>E?D<?BEFGIIHIGE<F
@7751276/1
tagaaattttcaaatattcttcgcttttgactcgacaaaaatttaaacac
+7751276/1
@@@FDBBDDBHHHIIGHIHIGHIEGCECHGHIIIBGHIEGHIIGHEHIIB
@5742133/1
cttttttagcagctttaccattcgtcttatcgatgcattgaaacgcaaac
+5742133/1
@@@DDDDB;CFBB;FHDGG>BH@F@BDH@GEDFAFFHHIA@FH<B:@FHG
@5743921/1
cttttttcgggtttggaaaaatttcaaattgttcaggtaaaatcttgctt
+5743921/1
@@@DDDDB?DFDFGEGBGIIG8FHACHIIHCGIII@GDGHGGEAHIBDFF
@2147010/1
caagcttgaggttgttgttgtggaggagcagcttgctgttgtctcgctcc
+2147010/1
CCCFFFFFHHHBFHEHIHIFGGJIIJEHGFHGHIIIJIGGGEHDGHHEIG
@3650171/1
cgattcagcccccaccaagggaagggggc
+3650171/1
@@<?DDD;:DB8<88C?DFFFCG;@0?0:
@3650195/1
cgattcataaaagtaatataaccttagatttcgaggcaaattgattgatt
+3650195/1
@@@DDDFFHHHHGACEEEGGJGIJJJJGIJJJJIIGIJJIHHIHEHHJJJ
@2147843/1
caagcttttgatccaccatatatacccatggtttcaacatgatacttcaa
+2147843/1
CCCFFFFFHHHHHJJJJJJJJJJJJJJJJJJFHJJJJJJIJJJJJIJJJJ
@3650637/1
cgattcgataggtgctttgtctggttaactttagtgggaaggtttaggta
+3650637/1
@@@FFFFFGHDH<EEHIJGHHIFIFGHIJIJJGHFHIIJJIIBGHGCIDF
@7752784/1
tagaaggtaagccacttaagcacacatgttacataaatgtcaaaatttga
+7752784/1
@CCFFFFDDHHFHIJJJJJIJIIJGGGHIIGGIJIHGIJIIIJIGHIJIE
@5746667/1
cttttttgttgtgctagtcgcaacagttttgacagaacctatgccacatt
+5746667/1
@C@FDDDDFHHHAGDHGEHBBGHJCHDGFHGGGJIJJJJJJFHGIIIJIJ
@5746668/1
cttttttgttgtgctagtcgcaacagttttgacagaacctatgccacatt
+5746668/1
CCCFFFFFHHHHHJJJIGIJIBHIGIGHJJJJJJIIJJJJJJJJJJJJJI
@7753478/1
tagaatcacaatatccgtggaaagatatcgaagaacctcttgatgttgaa
+7753478/1
@;:DDDDDHHHHHGIIIFHIIIIIIIIIIIIIIIIIIBGGIG>DBFHGGG
@2655128/1
catagatccaatcctataattatccatttcctgtaattctggtttctcta
+2655128/1
CCCFFFFFHHHHHJJJJJJJJJJJJJJJJJJJJIJIIJJJJJIIJJIJJJ
@6226590/1
gccaatcagaccaacggaacgcccggagcggc
+6226590/1
CCCFFFFFHHHHHJJJJEIIIJJJJIIIJJJI
@6226833/1
gccaatcttccgctaccgcgtgttccttaacaacgatctggtggccaccg
+6226833/1
CCCFFFFFHHHHHGIIIGGE@F@GHIEHHIGIIGGCFHDAFGIHGIGHJB
@2151293/1
caaggaggtaaaaagaagaaacaaaaacaacctgaacaacaagctgcaaa
+2151293/1
CCCFFDDFCFDHHJJJJIIJJJJJJJJJJJJJJJJJJJJJJJIJJFJJJI
@2657823/1
catagttcttacatccttgtttatttccctttttgtggagaggtactatg
+2657823/1
B@=DDDDFHGHHHJJJJJJIIJFJJJJJJJJJJJJIIIGIHIJ?DHIIJJ
@1123110/1
atagttcttacatccttgtttatttccctttttgtggagaggtactatgt
+1123110/1
@CCFDFFFGHHHHIJJJJIGJGHJHGFHIJIJIJIIGEHHGEGHIJHIIF
@3145136/1
ccgaatttgcaaatttgactttcactttatatattttctctctattttga
+3145136/1
B@BDDFFFHHHHGJIJJGIIJJJJJJJJJJIIJIJJJIJJJJJGIIJJIG
@7255441/1
gttacaataagttattcggacaagttataccgaataaaaaaggaaaacta
+7255441/1
@?<DFF>DHHFBFHIII>HGGGHIHFIIIIGIHHDHIJIJJGGGIEHJJI
@614157/1
aataactcgataaaaattgttcccttttgagctattgcgatattttttcg
+614157/1
@@@BDFBDDBFFFHIE??CAFHEGGIHEG;E<FEFHFD@:BFHI@DH;B@
@4725092/1
ctgaaatatagaatacaccccttaatcagctacaacagtcaacatttccc
+4725092/1
CCCFFFFFHHHHHJJJJJJJJJJJIJJJJJJJJJIJJJHHJJIJJIJIJI
@4725285/1
ctgaaatatctgttgaacagctcagtacctctgatgaaagctgacgattt
+4725285/1
CCCFFFFFHHHHHIJJJJJIJJJIJHIIJIJJJJJJJJIIJJJJJJJJJI
@5751726/1
gaaaaaaatgtcaaaattttgcaaattatgtggcattttgacatttatgt
+5751726/1
@@@FFFFFHHHHGEGIJJJJJJJJIIIGIJIIIJHIJJJJIJJJJJJIJF
@5751727/1
gaaaaaaatgtcaaaattttgcaaattatgtggcattttgacatttatgt
+5751727/1
CCCFFFFFHGFHHJJIJJJIJIIJJJJJJJGIIJJJJJJIJIJJJJJJJF
@5751728/1
gaaaaaaatgtcaaaattttgcaaattatgtggcattttgacatttatgt
+5751728/1
CCCFFFFFHHHHHJJJJJJJJIJJJJJJJJGIIIIJJJJJIIIIIJHIJH
@2153673/1
caaggatgtaagaactatggaggaatattacaataagccgaataaaaatg
+2153673/1
CCCFFFFFHHHHHIJJJJJJJJJJJJJJJJJJJJJJJJJJJJJJIJJJJI
@97776/1
aaaaatgtcaaaattttgcaaattatgtggcattttgacatttatgtgac
+97776/1
@CCFFFFFGHHHHJJJJEIJJJJJEJIHIIJJJJJJJJJJJJJJIJIJJJ
@5752324/1
gaaaaaacattgaccaatcgccaccaatgcttggtgcagctatccacttt
+5752324/1
@@@FFFFFHHHHHJHIGJJ1FHGHHIGI@FIIEG@EEGHIJJJJJJJJJI
@7261011/1
gttactattcacgacagtcaaaatagagagaaaatatataaagtgaaagt
+7261011/1
CCCFFFFFHHHHHJJJJHIJJJJJJJJJJJJJJJJJJJJJJJJGIJJJJH
@6230105/1
gccaattttatagttgggcataacagtaatccttataatgacactaggga
+6230105/1
CCCFFFFFHGHHHHHIJJIIJJJJJJHIJJJJJJJJJIJJJJJJJJJJJJ
@5753447/1
gaaaaaacttctgcccacttgaagtagattttgtgaaggagcacaacgta
+5753447/1
@@@DDDADAADDFEDH@GICCHGG<CBBEHHIIBCFCGDEECGEHGGEGH
@5753926/1
gaaaaaaggaaaaggaaagaagcaagaggaaggatcgcaagcttcttcca
+5753926/1
CCCFFFFFHHHHHIIJJJJJJIJIJIJJJJJJJJIIIIJIJJJJJJJJJJ
@5753927/1
gaaaaaaggaaaaggaaagaagcaagaggaaggatcgcaagcttcttcca
+5753927/1
CCCFFFFFHHHHHIJJJJIJIIJJJJJJIJJJIJJIJJJJJIIJJJJJJJ
@6231616/1
gccacatcttgtgagccgccattctcttggcta
+6231616/1
@@@DDDDDDF>?CGHHIAEGIII9E<?9:EC39
@6231617/1
gccacatcttgtgagccgccattctcttggctagcttctttgacttgcca
+6231617/1
CCCFFFFFHHHHHJJJJJJJJJJJJJJJIJJJJJJJJJIIJIIJIJIIJI
@5192476/1
cttcaaccatgacatagtaaagactttctttatgtctagctcttcctttc
+5192476/1
CCCFFFFFHHHGHJJJJHHJIGHJJJJJJJJJJJJJJJJIJJJJJJJJJJ
@5193159/1
cttcaacgccaaggacttcaactttgttcagttcttgcaggagatcgcta
+5193159/1
CCCFFFF@FHFHFIIJIJJJJJJIJIGJJJIJJJJJJJJJDGIIJJJJJI
@616086/1
aataatacgaacttccatagattcaaatgaagtaaacaacatacgttttt
+616086/1
CCCFFFFFGHHHHIIIJJJJHJIJJIIJJJJJFGHIIJJJJJJJIFFIJJ
@6232498/1
gccaccggaaccggaagatcgaagaaagacgccaaacattcggcagccaa
+6232498/1
CCCFFFFFHHFHHIFGGGCHICHJIIIGGDGIIJIG?FCAHIJDFDBDEC
@2157613/1
caaggggcacggaccacttcacggaaatctaccgacagagaggttatcct
+2157613/1
CCCFFFFFHHHHHJJJIJJJJJJJJJJJJJJJJJJJJJJJJIJGHIHHHH
@1126711/1
atataatcatcattcaaacattgaagccagatcgataaaaaaatatcgca
+1126711/1
CCCFFFFFHHHHHJJJJJIJJJJIJJJJJJJJJJJJJJJJJJJJJJJIJJ
@1126899/1
atataatctagttacacagcatagtatccctgataaaagcattgcagatt
+1126899/1
@B@DFFFFGGHHFIJJJJJJJGJIFEJIIIIGFHGIIIIG@FHIIGHIDD
@5194175/1
cttcaacttcgttcagttcttgcaggagatcgctagcgaacaatccttcg
+5194175/1
CCCFFFFDHGGHHGGHEHGGHBGIIJJHIJJJHIJJJJJJIJIIGJJJJI
@5194176/1
cttcaacttcgttcagttcttgcaggagatcgctagcgaacaatccttcg
+5194176/1
CCCFFFFFHHHHHJJJGIIJJJJJJJJJJJJJJJJJJJJIJJJJIJJJJI
@5194469/1
cttcaactttgttcagttcttgcaggagatcgctagcgaacaatccttcg
+5194469/1
CCCFFFFFHHHHGIJJFIIIJJIJIGIJGIGJJJJIIJJIJIIIDFHGIG
@5195027/1
cttcaagagctggcaataaagaaaggctttcaatcaccacattatgaaat
+5195027/1
CC@FFFDEGHHHGJGGI>EHIIJJIIJGGEGGGGCGHCHHIIGIJJGGCI
@5195156/1
cttcaagatatattcttcaggggatcatgaagctcgcttttcaaattctc
+5195156/1
11:4=:=BFFDABF<FFGBECEG>GGGGIIIIGGGIFIIIGIIIGIIIGH
@5195157/1
cttcaagatatattcttcaggggatcatgaagctcgcttttcaaattctc
+5195157/1
@@<DDDDDDF?FBHCHEDIHIG@C?CCEHGG@GIGGBFGHEEDDF@GBFC
@3148935/1
ccgaccaagagatccagcaagttcttggctgccgaatgtttggcgtcttt
+3148935/1
CCCFFFFFHHGHHJIIJGIFGHHIJJJJJJJJJG@DFB9DH8DBF6;8@F
@1128131/1
atatagaatacaccccttaatcagctacaacagtcaacatttcccacctt
+1128131/1
CCCFFFFFHHHHHJJJJJJJIJJJJJJJJIJIJHIIIJIJJIJIJJJJJJ
@7262273/1
gttacttcctcaagcgctggtaacgctttatcgggttctgctaagtg
+7262273/1
?@@B;BD;?B?DFF>BFD8<39CFC<;FGI<DCF0?BDEE4B<FEBC
@3659565/1
cgcaaaggtaaaatcgttctagacatactttatgctcttgacatttcgtt
+3659565/1
@C@FFFFFDFHGHGFGFH@CEBFGHGHIGGJAGECGGHIEGHGGIJIJHI
@3659566/1
cgcaaaggtaaaatcgttctagacatactttatgctcttgacatttcgtt
+3659566/1
CCCFFFFFCFHHHJJJHIIJJIIJJJIJJJJJJJJJJJJJEIJJIJJIIJ
@3659567/1
cgcaaaggtaaaatcgttctagacatactttatgctcttgacatttcgtt
+3659567/1
CCCFFFFFFHFHHJJIBGGHIHIIJJJJJJJJJIIGIIJIHJIJJJJJIJ
@7264104/1
gttagaatgccctattgaaaaccttgtagtggattcctaatattttttag
+7264104/1
@CCFFFFFGHHFFIEG@HIJJJJIJJIIIJJIIIJIGGHIGHIHIIJJEF
@6237208/1
gccagatcgataaaaaaatatcgcaatattagaaattttcaaatattctt
+6237208/1
CCCADFFFHHHHHJJJJJIJJIJJJIJJJJHIJIGHIJJJJJJJIJJJIG
@6237209/1
gccagatcgataaaaaaatatcgcaatattagaaattttcaaatattctt
+6237209/1
CCCFFFFFHHGHHJJIJJIJJJJIJJJJJJJJJJHIJJJJJJJJGIJIII
@6237210/1
gccagatcgataaaaaaatatcgcaatattagaaattttcaaatattctt
+6237210/1
CCCFFFFFHHHHHJJJJJIJIIGGHIGHIIIIIIIJJJJIIJJJEIGEIG
@2161440/1
caaggtttggaggagttgtactaatttgtgtaattgaagttcgtattatt
+2161440/1
CCCFFDDFHHHHHIJFGIGHIIJJJJJJIIHIIGIIIIIHJJJIIIJJIJ
@2161656/1
caaggttttcaaactgttaaaaaacctgctgaatgtgcgccaattgagtt
+2161656/1
CCCFFBDFHHHHHJJJJJIJJJJJJJJJJJJJHIIGHIJJJJJJJJIIFH
@2161659/1
caaggttttcaatagggcattctaacatgtcaaaattaaatcaatatggc
+2161659/1
@@@BDDDFHHHHHIJJJIJJJJJJIJJJJGIIJJJGHIJDIJJJJJJIGI
@2161660/1
caaggttttcaatagggcattctaacatgtcaaaattaaatcaatatggc
+2161660/1
CCCFFDDFHHHHGJJIJJJJJJJJJJJJIIJJJJJJJJJJJJJIJIJJJJ
@110233/1
aaaaatttgcaaggtttggaggagttgtactaatttgtgtaattgaagtt
+110233/1
CCCFFFFFHHHHHJFGHIJHIJEHIIJIIIJHHIJJJIJIJJIJJIIIHI
@1129003/1
atatagtccccctgaatttcatctagaatgtgagaaccagtgggtaatag
+1129003/1
@@@FBDDDAFFHHIJIJJIGGGIJIJJIJGHIGIJJJIGGFEDG?9BFII
@1129194/1
atatataactgacatgtttcatatgtagaacgaattttgtgcatacaaaa
+1129194/1
CCCFFFFFHHHHGJJJIJIJJJJJJIIJJJJIIHIJJJJHIIGGJJEHEI
@3662108/1
cgcaaatgtagaaggcagattgttaccctccacgggtaaatcctgcaagg
+3662108/1
CCCFFFFFHHHHHGIIIJJJJJJJJJJJIIJJJJI>?DDHDGHGGIJJIG
@3662109/1
cgcaaatgtagaaggcagattgttaccctccacgggtaaatcctgcaagg
+3662109/1
CCCFFFFFHHHHHJJIIIJJJJJJJJJJJJJJJJJJGGHHJIJJJJJJJJ
@6737780/1
ggtgaatatataactgacatgtttcatatgtagaacgaattttgtgcata
+6737780/1
@@@BDDEAHHFHHIGGFGGHGCHIHEIIEIFEI@FCFHFHGHIHHDFACH
@4731101/1
ctgaacaacaagctgcaaaacataaaggagatcctgtaacacaaagttct
+4731101/1
@B@FFFFFHGHHHIJIJIIGIJIIJIIHIIGGGHGCFGIIIIGCHHGGII
@4193659/1
ctactctcaagaaatggcctccatgccgagcaagactcccgtcagcgtcc
+4193659/1
CCCFFFFFHHHHHJIGJJJJJJJJJJJJJJJJJIJJJJJJJIJJJJJIIJ
@4196169/1
ctactgtacaactgtttacctgtgtatgataaataaacttttttcgggtt
+4196169/1
CCCFFFFFHHHHHJGIJHJJJJGGHJJJJJJJJJJJJIJJJJJJJJJJGI
@4196170/1
ctactgtacaactgtttacctgtgtatgataaataaacttttttcgggtt
+4196170/1
CCCFFFFFHHHHHJGIJIJJIJIJIJJJIJJJJJJJJHIJJJIJJIIIFG
@4197159/1
ctacttaccacttagcagaacccgataaagcgttaccagcgcttgaggaa
+4197159/1
CCCFFFFFHHHGHI:EHIJJJJJJJJIJIJIJJJJIJJIJJJJJJJJIJI
@3156608/1
ccgagatgtggtacacgacgaatgatgtgataaatatacctgcacacacg
+3156608/1
CCCFFFFFHHHFHIIJJIJJJJIIHIJIIIJJJIJJJJJIJJJIJIJJJJ
@112677/1
aaaacaagaggttaatgaggagacttctaaaacagaaatatactgtaata
+112677/1
CCCFFFFFHGHFHJJJJGJJHJJIIIIIJJJIIJJJJJIJJJJJJJJJJJ
@5766918/1
gaaaaaggtgggaaatgttgactgttgtagctgattaaggggtgtattct
+5766918/1
@@@DDDDB2AFF?BDD@CDH>FHEHCFHACFECHIGIHCIGE877DFHEG
@1134792/1
atatgatatgtatttattatattgtgaaaagggagcatttatttgatgca
+1134792/1
CCCFFFFFHHHHHJJIJJIJJJJJHIJJJJIJJJJJIJIJJIJJJJJJJJ
@5769951/1
gaaaaataaaaaaaaaataatagttcttca
+5769951/1
@@@DDDDDHHHHHIIIE@FFBDFH@BG>BF
@5203132/1
cttcaatgtttgaatgatgattatataacgagtagatagctttagaggta
+5203132/1
@@@DDFFEFHHHGGHGIIIJIIGGIHIJIGHIADDEIIJJJIIHIGIG:F
@7769329/1
tagctttagaggtaatacactattattaggcactagttattaattataat
+7769329/1
@CCFFFFFHHHHFHJIJJJJJJJJIJJJJJJIIIGIJJJJJJJJJJJJJJ
@3665264/1
cgcaactttcttccagttcacaatcagattcacaagcaggatcaactcaa
+3665264/1
CCCFFFFFGFDHHIGHEFEHIIJIJJJGHIGDGEGIIJJJEHHJIJJJJJ
@1138151/1
atattagaaattttcaaatattcttcgcttttgactcgacaaaaatttaa
+1138151/1
CCCFFFFFHHHHHJJJJJJJJJJJJJIJJJJJJIJJIJJJJJJJJJJJIJ
@5774957/1
gaaaaatgacagaaggacagacaagaaacatgataagatatgctgcaacc
+5774957/1
@CCFFFEFDHHHHJJIJJIIJIGIIJJIJJJIIJJIIIJJJIJJJIJJIJ
@4743246/1
ctgaagtaaaagtgtgctccattggtttatcctctactgtacaactgttt
+4743246/1
@@@DFFFFHHHHDHIGIIHIJIIJICFHIIIJIJIIGIJHIGIJJJIIHG
@4743247/1
ctgaagtaaaagtgtgctccattggtttatcctctactgtacaactgttt
+4743247/1
BC@DFFDDFHHHDGFGHGGJGGIIJHGIJJJJJJJGIIJIIHJIJIJGHI
@4743248/1
ctgaagtaaaagtgtgctccattggtttatcctctactgtacaactgttt
+4743248/1
CCCFFFFFHHGHFHFGHIIJJJJJIHJJJJJJJJJJJJJIIJJIJJJGIJ
@5208726/1
cttcacggaaatctaccgacagagaggttatccttgggggaagaagccaa
+5208726/1
CC@FFFDAFFHDHIEIIIDAFGHC?CD:BGGGGGGHICGHEHIHGIIGFA
@633233/1
aatcaaaaaaattctccatcgttacaataagttattcggacaagttatac
+633233/1
??=D?3AA:1C:DHFCFFEFFCE;FDHHG?DDBFGGIGD6DFEDBFHAGH
@4748458/1
ctgaatcaaaaaattctccatcgttacaataagttattcggacaagttat
+4748458/1
CCCFFFFFHHHHHJJJIJJJJJJJJJJJJJJIJHIIJJJJJJJJJJHIII
@1141031/1
atattcctccatagttcttacatccttgtttatttccctttttgtgg
+1141031/1
CCCFFFFFHHHHHJIHIJJJJJIJJJJJJJJGIJJGIJJJIJJJIGD
@6751678/1
ggttcttcaagagctggcaataaagaaaggctttcaatcaccacattatg
+6751678/1
BB:DDFFFHHHHHIJJJJJJJJJIJJJJJJJJJJJJIJJJJJJJJJJJJJ
@3668176/1
cgcaatagctcaaaagggaacaatttttatcgagttattgatttcgagga
+3668176/1
?7;BD@:2A4CFDFBB;1FFEECHEHAHEFGIEGD8CBFACB<DCFIIBF
@3668177/1
cgcaatagctcaaaagggaacaatttttgtcgagttattgatttcgagga
+3668177/1
C@@FFFFAFFFFFGIJJGGIGJIGIJIIGFEEIIGGIEHIIJJJGICIIH
@3668393/1
cgcaatattagaaattttcaaatattcttcgcttttgactcgacaaaaat
+3668393/1
@??DDDDDFFFDCHIIIGHHIHIGGHHIIIGHGIIIGFEEHIDHD@BFFH
@3668394/1
cgcaatattagaaattttcaaatattcttcgcttttgactcgacaaaaat
+3668394/1
BB@DFFFFHHHHHJJJJJJJJJJJJJJJJJJIJJJJJJIJJJJJJJJJJI
@3668395/1
cgcaatattagaaattttcaaatattcttcgcttttgactcgacaaaaat
+3668395/1
CCCFFFFFGFDFHJJIJJJJJJIGIJGJJJJJJJJJFIJJJIIJJJJJJJ
@2179578/1
caataagttattcggacaagttataccgaataaaaaaggaaaactaaagg
+2179578/1
@@@DDDDDHHFDDHE?@EHG@CHHEHHHIFG;CF<GBEC?FHGEGHG=@B
@2179579/1
caataagttattcggacaagttataccgaataaaaaaggaaaactaaagg
+2179579/1
@@CDFBDDHFHGFGGGGFHGHGHGHHIGHIGGADDGAGHGDHIIEIICG>
@6752844/1
ggttgagtgaaaaaggtgggaaatgttgactgttgtagctgattaagggg
+6752844/1
@@CFFBDDHHHHHEGH:CGHEGGEGIJGIIIED?C?<?<@G@FEHGDACA
@6247501/1
gccatattgatttaattttgacatgttagaatgccctattgaaaaccttg
+6247501/1
CCCFFFFFHHHHHJJJJJJJJJJJJJJIJJJJJJJJJJJJJJJJIJJJJJ
@6753950/1
ggttgcccaacttggtaatcttagtgtctttcagtcccgaataccgattc
+6753950/1
@@@DDFFFHHHHHJJCHIJGHIEHHHHGHIJJFIIIJGIIIIJJJJGJII
@6249297/1
gccatctgcgggacatgcacatctcttggagccagccaatgggattgccc
+6249297/1
CCCFFFFDHHHHFGHJJJIIHGGIIJJEIIIJJJIJJJJJIIJIJJJIJJ
@6249333/1
gccatctgggcccggggctctgtgatttcttagtgtcaatagtgctgccg
+6249333/1
@CCFFFFFGFFHHGIHIGGGGCBF>FIIIIJGEFDHIGI@GEHGCHHGIG
@5778774/1
gaaaaattccgtcggcaagaagttggccgatttgcagactctcagcttca
+5778774/1
C@@FFFFFGGFFFGGGIIGGGG?GGCGDGAGIGIEGEIJIIEHIHGJIII
@5778775/1
gaaaaattccgtcggcaagaagttggccgatttgcagactctcagcttca
+5778775/1
CCCFFFFFGHHHHJJJGIJFIIGGGIIGHHIIJJIJJDIIJJJIJIIIJJ
@5778776/1
gaaaaattccgtcggcaagaagttggccgatttgcagactctcagcttca
+5778776/1
CCCFFFFFHHHHHJJIJJJIIJHIJIJJJJJJJIJJJJJJJJJJJIJJJJ
@7279790/1
gttattgatttcgaggaataatacgaacttccatagattcaaatgaagta
+7279790/1
@@@DFFDDFHHFDFHIFHHGIBHGIIJIJJJJJIJIIJIGGGIIIIIIFH
@3167106/1
ccgatgatatgatatgtatttactatattgtgaaaagggagcatttattt
+3167106/1
@CCFFFFFFGHGGJJJFHHIII<IHJHIJGHIIJJIJJJIIJJIJJIIJI
@3169570/1
ccgattatgacctcgcatataaagtatctaacagatttaaattgtattag
+3169570/1
CCCFFFFD>FFHHJJJHJJGHIIJIGGGIIJJIJIJJIIJEGIGHIIJIE
@3169780/1
ccgattcagcccccaccaagggaagggggcggccccca
+3169780/1
CCCFFFFFGHHHHJIJJGGEGGGIIJIIGGEE@BBDD6
@4750842/1
ctgaatgtgcgccaattgagttttcgagcattttccggaaaagaagattg
+4750842/1
BBBFFFFDHHHGHJJJJJIHFHIJJJJJIJGJJIIJJJJJJJIIJIJJJG
@3170114/1
ccgattctcagccgagctgcccagtttagtggccaactcttcgtcactcg
+3170114/1
@C@FBDFDHHFFHIJGJIIHIICHEHIFI?DDHIJHIGIJJJJJJIJIJG
@3674290/1
cgcacattcagcaggttttttaacagtttgaaaaccttgataaatggaac
+3674290/1
CCCFFFFFHHHHHJJFHIJJJIJJJJHIJJJJJJJJJJJJIJJJJJIJJI
@2684066/1
catcgttcgatgacaaagtgatgggcaatcccattggctggctccaagag
+2684066/1
CCCFFFFFHHHHGJJJJJHIJIIJJJIIJJJIJJJJGIJJJEGHHBHGDG
@2181438/1
caataatgcaatgtgtttaaatttttgtcgagtcaaaagcgaagaatatt
+2181438/1
C@@FFFFFHHHHHHIJJJJJJJJJJJJJJJIJJJJJJJJJJJJJJIJJJJ
@2181439/1
caataatgcaatgtgtttaaatttttgtcgagtcaaaagcgaagaatatt
+2181439/1
CCCFFFFFHFHHHFHGHIJJJJJJJJJIJJHJGIJJJJJJJJJJJJJIJJ
@2181440/1
caataatgcaatgtgtttaaatttttgtcgagtcaaaagcgaagaatatt
+2181440/1
CCCFFFFFHHGHHHIIJJJJJJJJJJJGHIJJGHIJJJJJIJJJGIJIJJ
@2181441/1
caataatgcaatgtgtttaaatttttgtcgagtcaaaagcgaagaatatt
+2181441/1
CCCFFFFFHHHHHGHGHGIJJJJJJJJHGJIIHIIJJJJJIJJJJJJJIJ
@1632375/1
atttgacgtacggttcaagtagctgaagtaaaagtgtgctccattggttt
+1632375/1
CCCFFFFFFHHHHHIJJJJHIIIJJJJJFHHJJIFHGHIJGHIJJJJHIJ
@1632511/1
atttgactactgtatagctttcttctcttggtgaacacatactttattcg
+1632511/1
CCCFFADAFHFH<CABFGGEHCGH@EHFHGHHGEGIIIIIGGGGGIIIIF
@5216499/1
cttcagctacttgaaccgtacgtcaaatgtcgcaaattatgtcacataaa
+5216499/1
CCCFFFFFHHHGHIJJJIHIJIGIJJJJJHIHIIJJJIJJJIIIJJJJJH
@5788151/1
gaaaagaagattgcaccccgaaaagtttgggtacaacctctatactttgc
+5788151/1
CCCFFFFFHHHHHJIJIJJJIJJIJGIJJJJ?GHJIJJJJJJJJJJJJJJ
@7782246/1
tagtgtattacctctaaagctatctactcgttatataatcatcattcaaa
+7782246/1
BCCDFDFFHHHHHJJGJJJJJJJJJJIJJJJJJJJJJIJJJJJJJJJJJI
@2685991/1
catctatttgccacacactatcatcgttgtaaagtttgaaggaactatct
+2685991/1
CCCFFFFFHHHGFJ@EEHGGIIJJJIHJFHGIIIIGIIGCHIIIHD<DFH
@3177909/1
ccgcagatggccaccaccattctatgaaatggaacacgaagagggactac
+3177909/1
CCCFFFFFHHHHHJJGHIJJJJHIJJJJIIJJJJIIIGEHIIJIIJIJJI
@643188/1
aatcgaatttgtctgaagattttaaatggccttccttaaatttcggttgg
+643188/1
CCCFFFFFHHHHHJJJJJJJJJJJJJJJJJJJJJJJJJJIHJJJJJIIHG
@128418/1
aaaacattgaccaatcgccaccaatgcttggtgcagctatccactttgcc
+128418/1
CCCFFFFFDHHGHIGF<EEEGGGIJGGIJJIHGHCHGGGJJJJGGGIEFH
@7785863/1
tataaagacgttagagaggttcactaaaaaatattaggaatccactacaa
+7785863/1
B@@DFFFDHHHHHIGHEGIIHHHGIIJEEGGEGIGIIIIGIFGIJJIJJC
@129780/1
aaaaccagaggttaatgaggagacttctaaaacagaaatctattgtaata
+129780/1
CCCFFFFFF?AFDHGJGIJJIDIGGHIIIJJJIJICIGFIIICIHAFGEG
@1636598/1
atttgatgcaaagtatagaggttgtacccaaacttttcggggtgcaatct
+1636598/1
?@?DDDDDHFHHBGGGD@HIFHHG@H@F@FHIIEBGGG:0?GFGIEH<FG
@1636599/1
atttgatgcaaagtatagaggttgtacccaaacttttcggggtgcaatct
+1636599/1
CCCFFFFFHHGHHEGHJJIIJCEDGHIJIJJJIIJJIJJHEB8@;@FBFD
@1636600/1
atttgatgcaaagtatagaggttgtacccaaacttttcggggtgcaatct
+1636600/1
CCCFFFFFHHHFHFHIEIIGIEFIGHIIIIJJJJJJJJJJIG@FHIIJJJ
@1636601/1
atttgatgcaaagtatagaggttgtacccaaacttttcggggtgcaatct
+1636601/1
CCCFFFFFHHHHH@GHIIIIJFHIEHJJJJJJJJJJJJJIDI@FGIIJJJ
@1636602/1
atttgatgcaaagtatagaggttgtacccaaacttttcggggtgcaatct
+1636602/1
CCCFFFFFHHHHHEHIIJIIJEHIIJIJJJIGIJJJJJIJJJGFHJJJJI
@1636603/1
atttgatgcaaagtatagaggttgtacccaaacttttcggggtgcaatct
+1636603/1
CCCFFFFFHHHHHFHIJJGJJFHJHJJJJJJJJJJJJJIJIJ@FGIGIIJ
@1636604/1
atttgatgcaaagtatagaggttgtacccaaacttttcggggtgcaatct
+1636604/1
CCCFFFFFHHHHHHIJIJJJIGHJJJJJJIJJIJJJJJJGGJGHHHIJJJ
@2689222/1
catctttaaaggttttcacggccggtgggtcatttataccgttaacctta
+2689222/1
CCCFFFFFHHHHAFHIIIIJJJJJICFEHDBFFII@GIBCBFGEGEGCHG
@645371/1
aatcggtattcgggactgaaagacactaagattaccaagttgggcaacca
+645371/1
CCCFFFBDFFHHGJIJIJJJJIIJJIJIJIJGIIIIIIIFGHIJJIJIIJ
@4761200/1
ctgacatgtttcatatgtagaacgaattttgtgcatacaaaaatagtaaa
+4761200/1
@=;DFFFFFFHHHJJJJHHGIJJJIJJJJJJGIIIJJJJJJJJJIJGHIJ
@5794339/1
gaaaagtatcatgagttttgtgattctccgaagaatatgtctcgaaagac
+5794339/1
CBCFFFBDHHHHHIJGHJJJHJJJJIJJJJJJJJJJJJJIIIJIDGIGHI
@5794502/1
gaaaagtattatgagaatatgaaatttaaaagaaaatttgaaaagtatca
+5794502/1
@?@FFD=BFFBH?DHGIIIIGIIIIIIIIIIIIIIIIIIIIIIIICFGHI
@5794503/1
gaaaagtattatgagaatatgaaatttaaaagaaaatttgaaaagtatca
+5794503/1
CCCFFFBDHHHHHIJIJJJJJIJJJJJIJJJJJJJIJJJIJJJJJFHIJI
@5795530/1
gaaaagttaaacgatattctacaggatttattattagagtgtcctcgtga
+5795530/1
CCCFFFDDFHHHHIIJIJIJJJJJJJJIJJJJJJJJJJJHHIJJJJJHII
@2692349/1
catgaagcaagattttacctgaacaatttgaaattttttccaaacccgaa
+2692349/1
@CCFFFFADHFHHJIIHJIGI@HGIBFEHIJJ>EHGGIEHGIIJIJJJFI
@6264575/1
gccctattgaaaaccttgtagtggattcctaatattttttagtgaacctc
+6264575/1
CCCFFFDFHHHHHG@FHFDGHGIIGAAEH@FCHAHGIIIECADEDHDCHI
@6264576/1
gccctattgaaaaccttgtagtggattcctaatattttttagtgaacctc
+6264576/1
CCCFFFFFGHHHHJJJJJHIJGHJHJJJJJJJJJJJJJJJJJIJJJJJJJ
@6264577/1
gccctattgaaaaccttgtagtggattcctaatattttttagtgaacctc
+6264577/1
CCCFFFFFHHHHHJJJJBHHGJGGCHIIIIFIJBGIJJJIJEGGIIGIIG
@5225318/1
cttcatcatgaggtatttcttctacatacggtttatagtctagaaggtac
+5225318/1
C@@FFDDDHHFHG:CGHHGHHIIIIIGIIIIHIIIIGIGIHIIIGGIGHI
@2692870/1
catgaagttgtctgcccctttcttaatcggttctgcatgaatgccatctg
+2692870/1
CCCFFFFFHHHHHJJJJJIJJJJJJJJJJJJJJJJJJJJJJJJJJJJJJJ
@2693760/1
catgaatgccatctgggcccggggctctg
+2693760/1
CCCFFFFDFHFDFFEBEHHI>DAG<?;90
@4215865/1
ctagatctttcgtataatcgttaacactgcctgtagtttgatattgggac
+4215865/1
CCCFFFFFHHHHFIJJJJJJIJIJJJJJIJJJJHHIGIJJIIJIJJIJHG
@2694629/1
catgaccaaaaagtgaacagctatcgatacacagtcatagatccaatcct
+2694629/1
@CCFFFFFHHHGHCFIJJJJIEIJJJJJIIJJJIFDFGGGEIGCHIJFIG
@4217218/1
ctagattctgtttgacattagaagagtaaacgtcagtttgcgtttcaatg
+4217218/1
@CCFFDFFHHHHHIJJJJJIIIIIIJJJJJJJJIJJIJJJJJIJJJJJIG
@4217219/1
ctagattctgtttgacattcgaaaagtaaacgtcagtttgcgtttcaatg
+4217219/1
@@;DBBDADD<CDBF>G@H:CFEHEEABECC=CCGEIIHEIGGIBDD<FC
@4217220/1
ctagattctgtttgacattcgaaaagtaaacgtcagtttgcgtttcaatg
+4217220/1
BCCFFFFFHHHHHIHJJJJJJIJJIJIJJJJJIJJJJJJJJJHIJJIJJJ
@1644898/1
atttggagaatattgtggtagaccaattgaagttcttttatgagtctaat
+1644898/1
CCCFFFFFHHHHHIIFHIFHIIIJJJJJJJIJGIJJJJJIJJIIHIGJJJ
@2197447/1
caatcttccgctaccgcgtgttccttaacaacgatctggtggccaccgga
+2197447/1
CCCFFFFDHFGHHJJIIGEGFHGIIIIIIJJHIJIIDGGHIGIJJJJIIB
@4219759/1
ctagcagctttaatgcattgtatgcagcatcatgtttactaatctgcttt
+4219759/1
CCCFFFFFHHHHHJJJIJJJJIJJJJJJJJJJJJJJJJJJIJJJJJJJJI
@647908/1
aatcttcttttccggaaaatgctcgaaaactcaattggcgcacattcagc
+647908/1
CCCFFFFFHHHHHJJJJJJJJJIJJJJJJIJJJIJJJJJJJJJJJJJJIG
@3686352/1
cgcaggtatcgaaacggacctggtacacctaacataagtatgacataact
+3686352/1
CCCFFFBDFHHFHJJIJJJJIJJGGIJJJJJJJJIJJIFHHIHIJJJJJJ
@1163016/1
atcaatattatctatcgatactgaatgtaattttttatat
+1163016/1
;?@DD>DD?FCBF<<F:?:FGHB??FAHF4C<<AE?DFFD
@6267334/1
gccgaaaacttccaaatctcgcctatcaagaggtctgctaaggtcatttc
+6267334/1
CCCFFFFFHHHHHJJIJJJJJJJJJJJJJJIJIGHIIJJFIIJHHIIJJJ
@7297931/1
gttcactaaaaaatattaggaatccactacaaggttttcaatagggcatt
+7297931/1
CCCFFFFFHHHHHJJJJIIJJJJJJIJJJJJJJJHHIJJJJJJJJJJJJI
@7297932/1
gttcactaaaaaatattaggaatccactacaaggttttcaatagggcatt
+7297932/1
CCCFFFFFHHHHHJJJJJJJJJJJJJJJJJJJJJDHIJJJJJJJJJJJJJ
@7298334/1
gttcactcggtgcaacagatccgtaagctatccagctccgacgtactatg
+7298334/1
BBCFFFFFHHHHHJJJJJJJJJJJJJJJJJJJJJJJJJJJJJJJJJJJJJ
@6270355/1
gccgaataaaaatgcaaaaaactataaatttttattatattttatgcatg
+6270355/1
C@@DFFFFHGHHHJJJJJJJJJJJJJJGIJJJJJJJJJJJJJJJJJIIJJ
@7298996/1
gttcacttttgggaattattcctatccattccattattctgatgccgcct
+7298996/1
BBBFFFFFHHHHHJJJJIIJIIIIJJJJJJJJJJJJJJIIGIJIJJIHJJ
@1167300/1
atcacagtgatgtttgtttcagaacaaaccgggaaaagtattatgagaat
+1167300/1
CCCFFFFDHHHHHJJIHIJIIIJIJJJJJJJJJJJJJJBFIJJJJJIJJI
@1654216/1
atttgtggacataaaggaaagaaaaaaatgtcaaaattttgcaaat
+1654216/1
11=D42222ACFBHIJGIIIJGGGGHFDCDBBFGGCHFGH?<DH4?
@5807574/1
gaaaatttgaaaagtatcatgagttttgtgattctccgaagaatatgtct
+5807574/1
C@CFFFFFHHGHHIAFGIIIDCEIGIJGEAHIIIJIJJJJJJJIJJIJBH
@5807723/1
gaaaatttgcaaggtttggaggagttgtactaatttgtgtaattgaagtt
+5807723/1
@?@?DDFFHHHHHJFEGGIHIIHIIGIHHIIGIJIIJHGDHIHHIBDCFI
@655508/1
aatggaaaaacccacaattcgagaaaaatcaagagatatgttgttg
+655508/1
=:1=B;BDDF<<BF@F@<C<1?EFFIFE3??DB<DGDFII4?<?D8
@655666/1
aatggaacgaaattaaacacgctgagaaagctatggttgagtgaaaaagg
+655666/1
CCCFFFFFHHHHHJJJJJJJJJIJJJIJJJJJJJJIHIJGHDGGIIJJJJ
@3697292/1
cgcatttttaaatttaaaaatttattcaagtcaaaaataatatgtaaatt
+3697292/1
@@<DBDDDH;FHDHIEGGIIDHIGEHGIIGHGIIIGIGGHGGAGCFHIDH
@6773194/1
gtaaaagtgtgctccattggtttatcctctactgtacaactgtttacctg
+6773194/1
@@@FFFDDFFHFBGIDGIIIEGGHHHIIGIIGIGGIJJGIGIGHIJJJJI
@6773195/1
gtaaaagtgtgctccattggtttatcctctactgtacaactgtttacctg
+6773195/1
@CCFFFFDHHHHHIJJIIIJEHIIJGHGIHHIIIDGHIJJJGHIIIJJIG
@6773196/1
gtaaaagtgtgctccattggtttatcctctactgtacaactgtttacctg
+6773196/1
CBBFFFFDHHHHHJJGIJJJFHIJJJJJJJJJJJIIJJIJJJGIJIJJJJ
@1172838/1
atcactttttgttgccgtgtgcccttgagaaatttgctgcctcaaaaacg
+1172838/1
CCCFFFFFHHHHHIIJJJJGEGIJJJGIIJJJJJJJIJJJJJJJJJIJJJ
@4771526/1
ctgagaaagctatggttgagtgaaaaaggtgggaaatgttgactgttgta
+4771526/1
CCCFFFFFHHHHHJJEGIEHCHGHIJJJJ?EHIGIJIJIGGJIJJHIIGG
@2207743/1
caatgtcaaagagaaggatagcaactaattttacaagctatactttgcat
+2207743/1
CCCFFFFFHHHGHJJJJJJJJIJJJJJJJIJJIJIHIDGJJJJIJJJIHI
@7308503/1
gttcattttaaatgaaaaacgtatgttgtttacttcatttgaatctatgg
+7308503/1
@B@?BDFFFFFHGJIIJIJIIAEHGIIIIIJJIJIIIIIJJJJIJJIJFJ
@7308504/1
gttcattttaaatgaaaaacgtatgttgtttacttcatttgaatctatgg
+7308504/1
CBCFFFFFHHHHGJJJJJJJJFHJJIJJJJJJJJJJJIJJJJJJJJIJJI
@5813114/1
gaaacatgataagatatgctgcaacctctactacagtacgcgagaataag
+5813114/1
B@CDFFFFHHHHHJJJJJJJJJJJJJJJJJJJJJJJIIJJJGIIGIIIJJ
@5813290/1
gaaacatgtcagttatatattcacctttatatatgtcacattttgtggtt
+5813290/1
CCCFFFFFHHHHHJJJJJJJJJIJJJJJJJJJJJJJJJJJJJJJJJJJJJ
@4774438/1
ctgagagtctgcaaatcggccaacttcttgccgacggaatttttcagcgt
+4774438/1
CCCFFFFDHGHHHJJJJJJJJJJJJJJJJGJJJJJJJEIJJJJJIJJJJC
@7802413/1
tatatattcacctttatatatgtcacattttgtggttctttaacgaaatg
+7802413/1
BB1BDDFFHHHHHJJIJIJJJJJJJJIJJJJJHJIHJJJJJJJJJIJJJJ
@1660175/1
attttaaatgaaaaacgtatgttgtttacttcatttgaatctatggaagt
+1660175/1
@C@FDFFFHHHHHEGIJEHIIIJIHJJEHHJJJJIJIGIIIIGIFEDDFD
@1176928/1
atcagatgttggtccgccacactgtagagaattcacttatgaatgtggca
+1176928/1
CCCFFFFFHHHHHHIJJJJJIJEHGIIIIJJJJIJJJJJIJGJJJHIIJI
@2708797/1
catgtcagttatatattcacctttatatgtcacattttgtggttctttaa
+2708797/1
BBCFDFFFHHGHHJIJJJJJJJJJJJJJJJJJJJJJJJJHHJIJIIIJJJ
@1178352/1
atcagccgctccgggcgttccgttggtctgattggctt
+1178352/1
CCCFFFFFHGHHHJJIJ@HIJJGIIJHIIJJJJJJJIJ
@657661/1
aatggcctccatgccgagcaagactcccgtcagcgtcctccaggagttgc
+657661/1
CCCFFFFFGHBHHIJIGHDHEHIJJJJJJHJIIJJ=FIJJJIJIIICHGI
@1178834/1
atcagctacaacagtcaacatttcccacctttttcactcaaccatagctt
+1178834/1
CCCFFFFFHHHHGIEHIJIIJJJJJJJJJJJJJJJJJJJJJJJIJJJJJJ
@7804372/1
tatattgtgaaaagggagcatttatttgatgcaaagtatagaggttgtac
+7804372/1
CCCFFFFDHHHHHJJIIIIJJJJJJIJJJJJIJJJIBHIJJJJIGIIIIJ
@7804753/1
tatatttcggttaaatttaagaggcttttaaaatttaacgtttagcagtc
+7804753/1
CCCFFFFFHH<0<EHIJJIJJIJJJJJJJJJJIIJIJIJJHJJJIJJJJJ
@2710353/1
catgtgttgaaattccgcgaaattggcactggcaagtcaaagaagctagc
+2710353/1
BCCFFFFFHHHHHJJJJJJJJJJJJJJJJJJJJJJJHGJJJJJJIIIIJH
@659732/1
aatgtcaaagagaaggatagcaactaattttacaagctatactttgcata
+659732/1
CCCFFFFFHHHHFHIJJJJJIJJJJJJJJJJJJJJJIIJJJJIJJJJIJJ
@7311966/1
gttccatcacggttcttaaaaactttttcggggtatctggtaccaaatca
+7311966/1
CCCFFFFDDFBDFFGGGIEHEH6F@HGHHIIE<?FHIEC@HGBFGGIIGI
@7313314/1
gttccatttatcaaggttttcaaactgttaaaaaacctgctgaatgtgcg
+7313314/1
CCCFFFFFHHHHHJJJEGIJJJJJJJJJJJJJJJJJJIJJJJIGJJIJIJ
@7313333/1
gttccatttcatagaatggtggtggccatctgcgggacatgcacatctct
+7313333/1
@@@DDDDDHHHHFGHIIFGAIE@CCFCEHHAGGHII0?DE@EC9CBFIGH
@7313334/1
gttccatttcatagaatggtggtggccatctgcgggacatgcacatctct
+7313334/1
CCCFFFFFHHHHGIJJJJJCHHGHGJJJIJIGIIJGIIIJIFIJIIGGHI
@3703914/1
cgccaattgagttttcgagcattttccggaaaagaagattgcaccccgaa
+3703914/1
@@@DDFFFHDHHFE@FGHG<EGHIIIHIGIIIF>FEHE>GE>BDHHIGII
@3703915/1
cgccaattgagttttcgagcattttccggaaaagaagattgcaccccgaa
+3703915/1
CCCFFFFFGHGFHIJIJIJIEHIJJJJJJJJJJJJIIIIJJJJJJJJJJI
@3703916/1
cgccaattgagttttcgagcattttccggaaaagaagattgcaccccgaa
+3703916/1
CCCFFFFFGHHCFIIGHGIIGIIJJJJJJJJJJIJGGIGIJJJJJJJJJJ
@3703917/1
cgccaattgagttttcgagcattttccggaaaagaagattgcaccccgaa
+3703917/1
CCCFFFFFHFFAFHJI<FGIJFIIJJIIGIIGGGIIEGGGGIJJ@GHIGJ
@6777432/1
gtaaaatcttgcttcatgattgaaaatttgcaaggtttggaggagttgta
+6777432/1
@@CFFDFEDHBFFIIEHE<EFHGIIGIGGHIIIIE:?GGGIIIII?DD?F
@6777433/1
gtaaaatcttgcttcatgattgaaaatttgcaaggtttggaggagttgta
+6777433/1
CCCFFFFFHHGGFIJIIHGIJGEHIIIJJIJJJJJBHIHIIIJCHBFHGI
@6777434/1
gtaaaatcttgcttcatgattgaaaatttgcaaggtttggaggagttgta
+6777434/1
CCCFFFFFHHHHHJJJJJGJGGHIJIJIJJJJGHJFHHJIHIJDHHHIIJ
@7808719/1
tatcacgattcataaaagtaatataaccttagatttcgaggcaaattgat
+7808719/1
CCCFFFFFHHHHHJJJJJCJHIJJJIJJJJJJJJJJJJJIJJIIJJJJJJ
@6779075/1
gtaaaattagttgctatccttctctttgacattgcttgtggtcacttttc
+6779075/1
CBCFFFFFHHFHGIJIIJJJJIGIJJJJJJJJJJJJJIHIJIJJJJJJJJ
@660579/1
aatgtgtttaaatttttgtcgagtcaaaagcgaagaatatttgaaaattt
+660579/1
BCCFDDDFHHHHHJJJJIGIJGIHHIJJJCHIJIJJJJJJJJJJIJJJJJ
@156574/1
aaaagcccagaagaacgttcgactttcacttcattctatcggcctttctt
+156574/1
CCCFFFFFHHHHHJJJIHIHIHJJJJJHGIIIGIIIJJJJIIJJJJJIIJ
@5822104/1
gaaactttgtgggactgctggttgcccaacttggtaatcttagtgtcttt
+5822104/1
CC@@DDFFHFHHDGHGHIGIDCHGC9CGFFGAGG9?:FDHIGI?DGGGGH
@5822377/1
gaaagaaaaaaatgtcaaaattttgcaaattatgtggcattttgacattt
+5822377/1
CBCFFFFFHGHHHIIIIJJIJJJJJIJJJJIJIJIIIIGIJJJJIGIIJJ
@7813396/1
tatcgatacacagtcatagatccaatcctataattatccatttcctgtaa
+7813396/1
CCCFFFFFHHHHHIJJJJJJIJJJJJJJJJJJJJJJJJJJJJJJJJJIJI
@3709431/1
cgccagttccgacattttttctgattccgaaaatgttcttacattccatg
+3709431/1
@<<DDFFFHHHGHHIJJJJJEHE>FHIIGIIJJGEGHGIGCHJIJJJJJJ
@5823827/1
gaaagaagcaagaggaaggatcgcaagcttcttccagttcaccatc
+5823827/1
CCCFFFFFHHHHHJJJJJJJJJJJIJJJJJJJJJJJJJJJJJJIIJ
@3710123/1
cgccatattgatttaattttgacatgttagaatgccctattgaaaacctt
+3710123/1
CCCFFFFFHHHHHJIJJJJJIGIJJIJIJIIJJJJJIJJJIJJJJJJJJI
@7814433/1
tatcggcctttcttctctttgccgtattttattttgtaaggtgaggtatt
+7814433/1
CCCFFFFFHHHHGJIJJIIJGGJJHIJJJJJJJJJJIIIIJBFHIJGHIJ
@5825286/1
gaaagacactaagattaccaagttgggcaaccagcagtcccacaaagttt
+5825286/1
CCCFFFFFHHHGHJJJHHJJJJFCHJJJIIJJJIJJJHIJJJIJJIJFHI
@5826780/1
gaaagacttcgactttttactatttttgtatgcacaaaattcgttctaca
+5826780/1
B@BFFFFFHGHDHJIIJJIIGGIIIIIFHGIIGJIHJJGIHJIHGIGEGC
@5826781/1
gaaagacttcgactttttactatttttgtatgcacaaaattcgttctaca
+5826781/1
CBCFFFFFHHHHHJJJJJJJJJJJJJJJHIJJGIIJIJJJJJJIIJJJFI
@5826782/1
gaaagacttcgactttttactatttttgtatgcacaaaattcgttctaca
+5826782/1
CCCFFFFFHHGFHJJJIIJJJGIIJJJIIJJJJJJJJJJIJIJHIIJJJI
@5826881/1
gaaagactttgactttttactatttttgtatgcacaaaattcgttctaca
+5826881/1
@<?DBDFDDFHGHJIJIJJIIGCHGGHGGGIIGGGII@GIJJIBGIGIII
@159356/1
aaaagcttggagagactatgtcaaatttcgtcatctactggccaacatgt
+159356/1
@C@FFFFFHGHHDHIJIJJIHIJIIIGHIIJJIJJJGEHGIJJJJJIJII
@5830135/1
gaaagatctagaaaactacagatatataaaatcaagagtaactgaaactg
+5830135/1
CCCFFFFFHHHGHJJJJJJJJJJGGJJIJJIJJJJJJJCGGIJFIIJJIG
@2717617/1
cattatcactttttgttgccgtgtgcccttgagaaatttgctgcctcaaa
+2717617/1
CCCFFFFFFHHHHJJJJIIJJHIHGIIJIJJBHGIIJJJJJIIIJGHIJJ
@2717618/1
cattatcactttttgttgccgtgtgcccttgagaaatttgctgcctcaaa
+2717618/1
CCCFFFFFHHHHHJIIJIIJJAEFHGHIGICEHGIJIJJAGHIIIIJHII
@5832030/1
gaaagatttaaaatccaggacagtatccagaagggactgcctatgttctt
+5832030/1
CCCFFFFFHHHHHIJJJJJIIJJHHHJJIJJJJIIFGIJJJJGIJIIJJI
@1190202/1
atcatgagttttgtgattctccgaagaatatgtctcg
+1190202/1
CCCFFFFFFHHHGFFHEHFAFH>FHIGHBFGGEIGH3
@1190203/1
atcatgagttttgtgattctccgaagagtatgtctcgaaagacttcgact
+1190203/1
CCCFFFFFFHHHHIJJJJJJJJJJJJJJFHHIJJJJIGIJGECFHG=DCG
@1190321/1
atcatgccctcgagtacctcaaaatcatgaccaaaaagtgaacagctatc
+1190321/1
CCCFFFFFHHHHHIAFGICFGGIIGIIEIIGIGIIIII?BGHIIGIIGHH
@3198788/1
ccgctatttggtacgacgacaaagattacatcatatttgcctttaac
+3198788/1
=?8AA@@>?CFDFGBHIEGEHIGIGAHIEGGEHFHIIG@DHCEGGIB
@3199175/1
ccgctccgggcgttccgttggtctgattggcttgttc
+3199175/1
CCCFFFFFHHFFDIIJIFHIJBDHJIJJIIGHJ0=B4
@7819018/1
tatgaatcgtgataacatgcataaaatataataaaaatttatagtttttt
+7819018/1
CCCFFFFFHDHADHIGEBGFHHGHIJGGGIJFEGIJJGGIGHGGGHGIJJ
@6787847/1
gtaaacgtcagtttgcgtttcaatgcatcgataagacgaatggtaaagct
+6787847/1
@@@DDFABFDHFHHIGG8FAF@HHDIIIIBGHIHGIIIIIGIIGHIIII3
@7822550/1
tatggaggaatattacaataagccgaataaaaatgcaaaaaactataaat
+7822550/1
BCBBFDFFHHHFHJJJJJJJIJJJIJJJJJJJIIJIIIJJJJIIJJJJJJ
@5834040/1
gaaagctatggttgagtgaaaaaggtgggaaatgttgactgttgtagctg
+5834040/1
@@@DDFFFHHFFHGII<FEIGC@FE2<@FEGEGGGIAHH>EBGAGIGEHE
@2721558/1
cattcgtcgtgtaccacatctcggatcttgctactaatattcgattcgat
+2721558/1
@@@DDDDDHFHDBGH@E;<ACE;G8CG@F>4??G@>DD@DF<;?FG>@?F
@6286594/1
gccgtattttattttgtaaggtgaggtatttgtacatgaagttgtctgcc
+6286594/1
@CCFDDEFHHDHHJJICGIHI3AEHHAEHIIIIIJGGJGFIIIJIJJIJJ
@4247414/1
ctatactttgcatcaaataaatgctcccttttcacaatataataaataca
+4247414/1
CCCFFFFFHGHHHJJJJJJJJJJJJJIJJJJJJIJJJJJJJJJJJJJJJI
@6288184/1
gccgtgtgcccttgagaaatttgctgcctcaaaaacgtatgacaaaacta
+6288184/1
@@CFDDDFHHHGHJGIGJJJJJHGJJIIJJIIIJJIJHIJJJJJJJJJJH
@7321263/1
gttcgactttcacttcattctatcggcctttcttctctttgccgtatttt
+7321263/1
?BBADAADFHHFHIIJIIIJJJJJIIIDGIIGIJJIIJJJJJJJIBGGII
@7321264/1
gttcgactttcacttcattctatcggcctttcttctctttgccgtatttt
+7321264/1
@B@FFDDFFHHDHGHJIJJJJJJIIGJJJJJJJJJJJJJJJJJJHHHIJJ
@3205130/1
ccggaaaatgctcgaaaactcaattggcgcacattcagcaggttttttaa
+3205130/1
CCCFFFFFHHHHHJJJJJJJJJJJJJJJJJJJJJJJJJJJJJFHIJJJJJ
@3206469/1
ccggaaccggaagatcgaagaaagacgccaaacattcggcagccaagaac
+3206469/1
@@CFFFFFHHDHHIJIJJIJJJJJJJIIJJIIGIIJGHIIIICGHHHHFD
@3206470/1
ccggaaccggaagatcgaagaaagacgccaaacattcggcagccaagaac
+3206470/1
@C@FFFFFHGGHHJJIJJJGIJJGIJIJJJJJJJJIGIIIIJIJHHHHFF
@4794452/1
ctgatagtagatggtaactgttcaaattcctcttcctcacgaggacactc
+4794452/1
CCCFFFFDHDHHHJHHJGJJIJIJJJJJIJJJJJJJJJJJIIGIJGIJII
@5838933/1
gaaaggtttgtttaaagggattggacgcaattaccgtattgccaagtgta
+5838933/1
BCCFFFBDHHHHHJJJJJJIJJJJJJJIJIIJIJJJIJJIJJJJJJGHFH
@178886/1
aaaatataataaaaatttatagttttttgcatttttattcggcttattgt
+178886/1
@@@FFFFDDHHFHEFHGFHGGI?CCBGHIIIHHHHHGICCHCGGGDFFHD
@6798196/1
gtaaatcgggaaatcacatatggttggcaatggtgacgtggtaataatgc
+6798196/1
C@BFFFFFHHHHHJJJJJJIGJJHIJJJJJJJJFHGHIBFHBDHGGJGEG
@6799024/1
gtaaatgatacatcagtattgatacataaagtgacaataattggagattt
+6799024/1
CBBFFFFFHHHHHJJJHIJJJJJIJJJJJIJHHIJIJJJJJJJJJJHIJJ
@2730374/1
catttatcaaggttttcaaactgttaaaaaacctgctgaatgtgcgccaa
+2730374/1
=?@DABD???CDF<BCGI>I<333<C?HDG:EG>GF@??B900:?@?@?F
@2730375/1
catttatcaaggttttcaaactgttaaaaaacctgctgaatgtgcgccaa
+2730375/1
CCCFFFFFHHHHCFHJJJJJJJJJJJJJJJJJJJJJJJJJJJHIIIJJIH
@2730774/1
catttatgtaacatgtgtgcttaagtggcttaccttctacttaccactta
+2730774/1
BB:BDFFFHHHHHJIGIIIJJJJJJJJIHJJJJJGCGIJJJJJIIJJJJJ
@3740282/1
cgcgaaattggcactggcaagtcaaagaagctagccaagagaatggcggc
+3740282/1
CCCFFFFFHHGHGJIIIJJJIHHIJJIJJJJJJIIIIIJGIIJJJJJJJB
@2230197/1
caattctttaacagaagctgtctgctgcctatcctgaggcctacgctgtt
+2230197/1
CCCFFFFFHGHHHIIJIJJJIJIJJIJJJJJJJJJJIJJJJJJJJJHIGH
@7836117/1
tattattcctcgaaatcaataactcgataaaaattgttcccttttgagct
+7836117/1
@CCFFFFFHHHHGJJJJHIIIJJJJIJJJJIJJJJJIIIJJJJJJJIJJI
@4252088/1
ctatatttcagttaaatttaagaggcttttaaaatttaacgtttagcagt
+4252088/1
CCCFFFFFHHHHHHIJJJJJJJIJJJJJJJJJJJJJJJJJJJJJJJIJJH
@7837390/1
tattcctcgaaatcaataactcgataaaaattgttcccttttgagctatt
+7837390/1
CCCFFFFFHHHHHJIJJJJHJJJJJJJJJIJJIIJJJJJJJJJIIJIIJJ
@3748381/1
cgcgcgtaaagtgaccaaagcaaagacgcaataagtgatacaagaaaata
+3748381/1
C@@FFFFFHHHCFHGEHIJGDHJJIIJJJIIIIIIHEIJJGIEHIJJJIJ
@5843519/1
gaaataaacaaggatgtaagaactatggaggaatattacaataagccgaa
+5843519/1
CCCFFFFFHHHHHJHIFHHEHIIJIJIGIIHGIIIJJJJJJJJJJIJJJJ
@7337111/1
gttctccaaaaggtaacatagtagtgctgtataaattttttcttccatca
+7337111/1
CBCFFFFFHHHHHCGHJIJJJHHJIJHIJHHJJJJJJJJJJJJJJJIIJJ
@2743801/1
ccaaaacatgaccatgatgcactcggccggaccgattcagcccccaccaa
+2743801/1
@CCFFFFFHHHHHJJJIIIDEHEGIJJIJJJJBEGGHICGIIJIHHFFED
@2743802/1
ccaaaacatgaccatgatgcactcggccggaccgattcagcccccaccaa
+2743802/1
CCCFFFFFHHHHHJJJJJIJIJIJJJJJJJJJJJJIJIJIJJJJHHFFFD
@2743803/1
ccaaaacatgaccatgatgcactcggccggaccgattcagcccccaccaa
+2743803/1
CCCFFFFFHHHHHJJJJJJJJIJJJJJJJJJJJJIJJJJJJJJJHHFFFC
@4255120/1
ctatcgaatcgaatattagtagcaagatccgagatgtggtacacgacgaa
+4255120/1
CCCFFFFFHHHDHGEGG@HCEECHIIIEHHGHGGGCBFGBFHIIIIJGGH
@1209202/1
atccagtgtttaaggaactatcagatgttggtccgccacactgtagagaa
+1209202/1
CCCFFFFFHHHHHJJJJJJJJJJJJJJJJJIIJJJJJJJJJJJIJJJJJJ
@7344497/1
gttcttcaagagctggcaataaagaaaggctttcaatcaccacattatga
+7344497/1
BBBFFFFFHHHHHJJJJJJJJJJIJJJJJIJJJJJGIGIIIIJJJJJIIJ
@1213107/1
atcccattggctggctccaagagatgtgcatgtcccgcagatggccacca
+1213107/1
CCCFFFFFHGHHHIEDGH:FB@DFGGEHGGEGFEHIEGF>GGGGCGEGI;
@2244203/1
cacaaaacgctgaaaaattccgtcggcaagaagttggccgatttgcagac
+2244203/1
CCCFFFFFHHHHHJJJJJJJJJGHHGIJJJGIJGIIIJJIIGIIJJGHII
@7847015/1
tatttttatacaaaagaatctgaaaattgtaaatctacacaaaaatgtca
+7847015/1
CCCFFFFFHHHHGJJJGIJJJJJJIJJIJGHIHGIJJIIJIIJIJJJGGI
@7847476/1
tatttttgtatgcacaaaattcgttctacatatgaaacatgtcagttata
+7847476/1
CCCFFFFFHHHHHJJJJJJJJIJJJJJIJJJJJJJJJJIJJJJJJIJJJJ
@4817625/1
ctgcaaaacataaaggagatcctgtaacacaaagttctcaacaaccagct
+4817625/1
@@?DFFFDGFHHHGGGGGIGIJJJHIIIJIJJII?DIGFGGGHGGGIGJJ
@4818363/1
ctgcaaacttgtaaccaatgtgtctttcaaatttatcgtatccatctaac
+4818363/1
CBCFFFFFHHHHHJJJJJJJIIHJJJJJJJIJJJJJJIIIJJJIJJJJJJ
@3229660/1
ccgggcccagatggcattcatgcagaaccgattaagaaaggggcagacaa
+3229660/1
@@<DFFFFFHHHHJJGJJJJIG>HIGHIJJJJJJJJIJJJJGGHHJIJJJ
@3229661/1
ccgggcccagatggcattcatgcagaaccgattaagaaaggggcagacaa
+3229661/1
B:?BDFFFHHFFHJIJJIJJJJIJJJJJJJIIJJJJJJIJIGIJJJJJII
@3229662/1
ccgggcccagatggcattcatgcagaaccgattaagaaaggggcagacaa
+3229662/1
BCCFFFFFHHDGHJIIJJIIJJJJJJJJJIGHIJIIJIIJJJJIIIJJJI
@3229663/1
ccgggcccagatggcattcatgcagaaccgattaagaaaggggcagacaa
+3229663/1
CCCFFFFFFFFFHJEGIIIGHIIJJJJIJJIJJJJJGGIGIFIGGJGEGI
@6815147/1
gtaagaactatggaggaatattacaataagccgaataaaaatgcaaaaaa
+6815147/1
CBCFFEFFHHHHGIJJIJJJIJJJJJJJJJJJJJJJJJJIJJJJJJIJJJ
@3230022/1
ccgggcgttccgttggtctgattggcttgttcggg
+3230022/1
CCCFFFDDFHGHHIJJIEGIIIJJJIII0?F<;?D
@4819954/1
ctgcaacctctactacagtacgcaagaataagattatggaaggaataaca
+4819954/1
@@CFFFFFHGHHHJGIJJJEHGIIIJJIJJJFHGIIIJGIIIJGJEGHID
@3230743/1
ccggggctctgtgatttcttagtgtcaatagtgctgccgttacttcctca
+3230743/1
C@CFFFFFFFGFFEHHJJJIIF<ECFHIIIIFIFGGIIGHJJJJJJIJJE
@6816801/1
gtaagatatcctaaactcacttttttccgaaaaaatatcgcaatagctca
+6816801/1
CCCFFFFFHHHHHJJJIJIJJJJJJJJJJJJJJJIJJJGJJJJJIJJJJJ
@6816802/1
gtaagatatcctaaactcacttttttccgaaaaaatatcgcaatagctca
+6816802/1
CCCFFFFFHHHHHJJJJJJJJJJJJJJJIJJJIJJJJJIIJIJJIJJJJJ
@4261921/1
ctatggttgagtgaaaaaggtgggaaatgttgactgttgtagctgattaa
+4261921/1
B@@FFFDDHHHAFGIIJIGJ<CGHIIIIJIJJJJIJIJJGIIIJJGIJII
@4261922/1
ctatggttgagtgaaaaaggtgggaaatgttgactgttgtagctgattaa
+4261922/1
CCCFFFDDHDFCFGIJJJJJAFHJIJJGIIIJIJJJJJJHIIIJJCGIIG
@5857399/1
gaaatgttgactgttgtagctgattagggggtgtattctatatttcagtt
+5857399/1
CCCFFFDFHHHHHIJJGHIJIJFHJIIJJJJ?DD@HIIGGIIIJJJJIIG
@4266605/1
ctattattaggcactagttattaattataatcatcaatattatctatcga
+4266605/1
CCCFFFFFHHHHHJJJJHHHJJJJJJJJJJJIJJJJJJJJJJJIJIJJJG
@2245503/1
cacaaaattcgttctacatatgaaacatgtcagttatatattcaccttta
+2245503/1
CCCFFFFFHHHHHJJJJGIIJJJJJIGGJIIGIGIJIJJJJJJJIJJJHJ
@7349792/1
gttcttttatgagtctaataaaggtcaaaaaccccaaagaattatctttt
+7349792/1
??=DDEFFHFHFFFGHIIGIJIJIEHHIJJJJJJJJJIJJJJJJJIJIII
@6316359/1
gcgacatttgacgtacggttcaagtagctgaagtaaaagtgtgctccatt
+6316359/1
CCCFFFFFHHHHGFGIJJCGHIJJIIJJJJIIGDGHIJGDHDCEGHIDGI
@2760238/1
ccaaaccttgcaaattttcaatcatgaagcaagattttacctgaacaatt
+2760238/1
CCCFFFFFHHHHHJJJJJJIJJJJJJJIJJJJJJJJJJJJJJJJJJJJJJ
@2760239/1
ccaaaccttgcaaattttcaatcatgaagcaagattttacctgaacaatt
+2760239/1
CCCFFFFFHHHHHJJJJJJJJJJJJJJJJIIJJJJJJJJJJJJJJJJJJJ
@3760970/1
cgcgtcttcttttgcctcttcgaaatccggacctacacccattgcagtaa
+3760970/1
@@@?ADDFBFHHG>EHBFBHFF;FHGIIIIDHIF@B<DHIGHIEIIIDHI
@3760971/1
cgcgtcttcttttgcctcttcgaaatccggacctacacccattgcagtaa
+3760971/1
@@CAD?DDFDHFHBDHGEEHDEGGGIBFGIIIGHEEEHGGHDDHIIIFHI
@1219983/1
atcctataattatccatttcctgtaattctggtttctctatagttttgtc
+1219983/1
CCCADFFFHHHHHIJJJJJJIIJHGGHFIIJBHIJJJJIJJIJIJJJIII
@7856585/1
tcaagatatattcttcaggggatcatgaagctcgcttttcaaattctcgt
+7856585/1
CCCFFFFFHHHHHJJJJJJJJHIJJJJJIJJJIJIJJJJJJJJJJJJJJI
@3761713/1
cgcgtgcttctctaagtaattgtgaagctaagttccgtaagtcatctggt
+3761713/1
BCCFDFFFHHHHHJJJGGIJJJIJJJJJJJJJIJJJJJJJJIGIIJJJHF
@7858553/1
tcaaggttttcaaactgttaaaaaacctgctgaatgtgcgccaattgagt
+7858553/1
CCCFFFDEFHHHHJJJIIIJIJIIJJIGIJJJIHIIFIJJJJJJIJJIJF
@7858606/1
tcaagtcaaaaataatatgtaaattgattttagaaaaaaaccactaattc
+7858606/1
CCCFFFFFHHHHHJJJJJJHJJJJJJJJJJJJJJJJJJJJJJJJJJJJJJ
@1223577/1
atccttgtttatttccctttttgtggagaggtactatgtgtgtttggcta
+1223577/1
@@@FDDDFBHHBFHHII@HGHIICGGCGEFCCGDHHIIII@DBCGHCHCH
@1223666/1
atcctttaggcggtggtagagaagtctggtttggatttcatcaatctgta
+1223666/1
CCCFFFFFHHHHH8CH8CFGGEGIFHIIIBGHHICGII>FHGIGGIIIHG
@2256182/1
cacaaattatgtcaaattttgacatttatgtaacatgtgtgcttaagtgg
+2256182/1
CCCFFFFFHHGHHJJJJJJJJJJJJJJJJJIIJJJJJIJIHJJJIJJIIB
@7861670/1
tcacaagatgtggcaatccttgcaggatttacccgtggagggtaacaatc
+7861670/1
CCCFFFFFHHHHHJJJJJJJJJJJJJJJJJJJJJJHIJHHJJDGIIJJIJ
@2760854/1
ccaaactatgccattttatcgaaattgaatatagaactaggtaaattaag
+2760854/1
CCCFFFFFHHHHHJJJJJJJJJJIJJJJJIIJJIJJJFIJIFHIIJJJJI
@2763238/1
ccaaagcaaagacgcaataagtgatacaagaaaatatacagactaaagaa
+2763238/1
@?@BDDDDFBD?FFEFF@HHH2<F9CGFIE?@DF<DDAGFGFEEG@BA89
@6323825/1
gcgatattttttcggaaaaaagtgagtttaggatatcttacgttctggca
+6323825/1
?<?=BADDFFD@D8:CEFH>A8:BDE0:BG@DGBFHIIIG@DFG@F@A9C
@7356202/1
gttgaagctgagagtctgcaaatcggccaacttcttgccgacggaatttt
+7356202/1
@@@=DDDFHFFDBEBEFDDEGI9FFG6CFEHCFGHFHHGA:6?F@CDH@;
@7356203/1
gttgaagctgagagtctgcaaatcggccaacttcttgccgacggaatttt
+7356203/1
@CCFFFDFHHHGGIGGIEHIHHIJJJIIIGJJJJJIBHHHGHGEIEADHJ
@7356204/1
gttgaagctgagagtctgcaaatcggccaacttcttgccgacggaatttt
+7356204/1
CCCFFFFFGHHHHJGGIIJJJJIJIJJJJJJJIJJJECGIJIIGGIIIJJ
@7356205/1
gttgaagctgagagtctgcaaatcggccaacttcttgccgacggaatttt
+7356205/1
CCCFFFFFHHHHHJHHHJJJIJHGIJJJIIJJJJJIIJJJJJJJIIJJJJ
@5863310/1
gaaattttcaaatattcttcgcttttgactcgacaaaaatttaaacacat
+5863310/1
@;<BDBDD>BFF?GGEG>C?C<FE@FEGAHHEHI<:??;DF?BH@<DD@F
@6324695/1
gcgatgatttggatatggccaagtacgccatttacaacaacccgaaagcc
+6324695/1
CCCFFFFFHHHHHJJJJJJJJJIHHIJJJJJJJJJJJJJJJJJJGJJJJJ
@6324921/1
gcgatggtgaactgcctttcgtgtggtagtccctcttcgtgtt
+6324921/1
CCCFFFFFHHHHHJJJJJIJJIIHIJIIJIJJIIIJJIIF=8?
@6826386/1
gtaatattcctccatagttcttacatccttgtttatttccctttttgtgg
+6826386/1
@C@BDFFFHFHHHIIIGEIHIIIIIIIHHIIEHFDGHICGCGGIIIID@C
@691242/1
aattctttaacagaagctgtctgctgcctatcctgaggcctacgctgttg
+691242/1
@@@FDFFFFHHDDFHIHIGJGHEH@<EGGGIIIDHIJIIDGGGIIIJJJG
@1228442/1
atcgaatcgaatattagtagcaagatccgagatgtggtacacgacgaatg
+1228442/1
@@@?DDDDDFHDDHIIH<FHGIIIIIIIGIIGGIGHG?DHHIGIIGIIII
@2767617/1
ccaaatacgaactggtccaaatcgagggcgccatccacgagccaatcttc
+2767617/1
CCCFFFFFHHHHHJJGIHJJJJJIIJJIJJJIJJJJJJJJJJJJIHHHHH
@2767618/1
ccaaatacgaactggtccaaatcgagggcgccatccacgagccaatcttc
+2767618/1
CCCFFFFFHHHHHJJGIJJJJJJJJJJJIJJJJIJIJIJJIJJIJHHHHH
@2262997/1
cacaagacccccaaccccaacaaggaggtaaaaagaagaaacaaaagcaa
+2262997/1
CC@FFFFFHHGFHIJJJJJJJHGHGCHIDGIIJIIIJJIJJIJGJJJJGE
@2262998/1
cacaagacccccaaccccaacaaggaggtaaaaagaagaaacaaaagcaa
+2262998/1
CCCFFFFFHHHHHJJJJJJJJJIJIJJJBGHIJJBHIEGIHGIIIIC2CE
@2263540/1
cacaagcaatgtcaaagagaaggatagcaactaattttacaagctatact
+2263540/1
CCCFFFFFHHHHHJJJJGHIJIJJJGIJJJJJJJJJJJJJJJJJIJJJJJ
@4273761/1
ctatttttgtatgcacaaaattcgttctacatatgaaacatgtcagttat
+4273761/1
CCCFFFFFHHHHHJJJJJJJJJJJJJJJJJIIJJJJJJJIJJJJJJIJJJ
@5870137/1
gaacaatccttcgaggtaacctacgtggacatcgaagaaaaaacattgac
+5870137/1
CCCFFFFFHHHHHJJJFHGIJIJJJHJJIJJJJJIIIJJJJJJJJJJIJJ
@5870138/1
gaacaatccttcgaggtaacctacgtggacatcgaagaaaaaacattgac
+5870138/1
CCCFFFFFHHHHHJJJGHIJJJJIJFHIJJJJJJJJJJJJJJJIJJJJJJ
@3774230/1
cgctccgggcgttccgttggtctgattggcttgttcggg
+3774230/1
CCCFFFFFHGGFHIJJIIIJFHIIHIIIJJJJ:?B<6@G
@1232697/1
atcgagggcgccatccacgagccaatcttccgctaccgcgtgttccttaa
+1232697/1
CCCFFFFFHHHHGJJJJJGJIIJJJJJJJJJIJHHIJGIGAD8@CEEDEE
@7867884/1
tcactaaaaaatattaggaatccactacaaggttttcaatagggcattct
+7867884/1
CCCFFFFFHHHHHJJJJJJJJJJJJJJJJJJJFGIJJGGIIJJJIJIJJI
@4276581/1
ctcaaaagggaacaatttttgtcgagttattgatttcgaggaataatacg
+4276581/1
CCCFFFFFHHHHGJIJJJJJGHHIIJEHIJJJJJJJJJIJJIIJJJIJJI
@208383/1
aaaatcttgcttcatgattgaaaatttgcaaggtttggaggagttgtact
+208383/1
@CCFFFFFHHHHGIGIIIJEFGIEIJJIJIHIIFGIJJAGHFHGHIHGIJ
@6828812/1
gtaatctttgtcgtcgtaccaaatagcggaccacaatatagttacgttaa
+6828812/1
@@@FADEFHHFFHIGECFGGHIIIIIFGGHGGIHIIIIGIEHGHIGIIII
@6329581/1
gcgccaattgagttttcgagcattttccggaaaagaagattgcaccccga
+6329581/1
C@@FFDFFHHHHFHGIIJIJIGIIJJJJJFIIIJGIJJJIJJIIGIJJJJ
@4835479/1
ctgcatgaatgccatctgggcccggggctctgtgatttcttagtgtcaat
+4835479/1
CCCFFFFFHDDHHIJJJJJIIJJJJJJJJJ@GDF?FHIIGIFHHIIJHII
@6833825/1
gtaattgaagttcgtattatttcctcgaaatcaataatgcaatgtgttta
+6833825/1
CCCFFFFFHHHHHJJJJJJJJJIJJJJJJJJJIIJJIJJJIJJJHIIIJJ
@2772472/1
ccaaatttgcccagttctagaagaagttataaggttaacggtataaatga
+2772472/1
@@CFFFFFHHGGAGFHBHGBEHHGIIIIGIHHGGFGIIHIIHEIFIJJJJ
@1235030/1
atcgataagacgaatggtaaagctgctaaaaaagcaggaaaagcccagaa
+1235030/1
@CCFDFFFGGHFDHGFGCEFH@BHGHIIIIHIIIGGG9DFGIEHIIIDII
@3779082/1
cgctgagaaagctatggttgagtgaaaaaggtgggaaatgttgactgctg
+3779082/1
CCCFFFFFHHFGHHIIGCFGIICHHAEHDHI:CFHGGGGIHIEGIGIJII
@3779083/1
cgctgagaaagctatggttgagtgaaaaaggtgggaaatgttgactgttg
+3779083/1
CCCFFFFFHHGHHDHIIHGIHJ<FGIJJIJI?EHIGHIJIIIIJIJJIJJ
@698885/1
aatttaaacacattgcattattgatttcgaggaaataatacgaacttcaa
+698885/1
CCCFFFFFHHHHHJJJJJJJJJJIJJJJIJJIJJJJIIJIJJJJJJJJJJ
@7368319/1
gttgataaaggaatatggagaggtgacaaattcttccaagcggtcacgat
+7368319/1
CCCFFFFFGHHHHJIJJJJIGIJEFHIIIIJJJJJJJIIJJJJGHIJIIJ
@7876558/1
tcataaaagtaatataaccttagatttcgaggcaaattgattgatttgcc
+7876558/1
CCCFFFFFHFHHHJJJJJJJJJJJJJJJJJIJIJJJJJJHIJJHIJJJJJ
@2274774/1
cacacacgcatttttaaatttaaaaatttattcaagtcaaaaataatatg
+2274774/1
CCCFFFFFHHHHHJJJJJJJJJJJIJJJJJJJJJIJIIIJJJJJJJJJJJ
@2274775/1
cacacacgcatttttaaatttaaaaatttattcaagtcaaaaataatatg
+2274775/1
CCCFFFFFHHHHHJJJJJJJJJJJJIJJJJJJJIGIHIIIJJJJJJJIJJ
@705408/1
aatttctcaagggcacacggcaacaaaaagtgataatggatacaaatttg
+705408/1
@C@FFFDFHHFHHJIJJJJIJJJJJJJJJJBFHIIJIJIIJIJJJJGIJI
@706209/1
aatttgaacaagttacaagtgccgaagtacgagctattcgagcagcatgc
+706209/1
B@BFFFFFHHHHHJJJJJJIIJJJJJJHIIJJJJJJJJJIIJJJIIIJJJ
@7879039/1
tcatcattcaaacattgaagccagatcgataaaaaaatatcgcaatatta
+7879039/1
CCCFFFFFHHGHHJJJJIJJIJJGJGIIGIJIIGJJJCHGIGJJJJJJGI
@706986/1
aatttgactactgtatagctttcttctcttggtgaacacatactttattc
+706986/1
CCCFFFFFHHHHHHIIIJJJJJIJJJJJJJJIHIJJJJJIJJJJJJJJJJ
@707186/1
aatttgcaaggtttggaggagttgtactaatttgtgtaattgaagttcgt
+707186/1
CCCFFFFFHHHFHIJJHJJFHGHIHIJJJJJJJJHIHIIIJJJJJHJJJI
@7373193/1
gttgatttatcccccttgaaagattacgatttatctagagcaactccgac
+7373193/1
@@@FFFFFFHFHHJJIJGDHIEDDHHGHGHHIGIGIHFHIJGIJJJJIGH
@5881090/1
gaacgatgtcaccacctgattggtgatatcagccgctccgggcgttccgt
+5881090/1
CCCFFFFFHHHHHJJJJJIJJJJHHIJJJJJIJJJJJJJJJJJIBHHHGE
@5881091/1
gaacgatgtcaccacctgattggtgatatcagccgctccgggcgttccgt
+5881091/1
CCCFFFFFHHHHHJJJJJIJJJJHHIJJJJJJJJJJJJIJJJIJBGHHGE
@5881382/1
gaacgattttacctttgcgcgaaaagtgaccacaagcaatgtcaaag
+5881382/1
?<@DADD?B?BF8EADF<FGEBA<A@GEHDGBFH@?@F3BBF@F44@
@223529/1
aaaatttatagttttttgcatttttattcggcttattgtaatattcctcc
+223529/1
@;@D;?D?FAF<<ECE@8A3CCFHIIFID;FBDF@DFF<???FCGD<DDD
@223840/1
aaaatttcaaattgttcaggtaaaatcttgcttcatgattgaaaatttgc
+223840/1
@@@FFFFFHGDHHIFHIFHIFDGIIIGHIJIIJJGGIFIJJIIIIIGHJE
@223841/1
aaaatttcaaattgttcaggtaaaatcttgcttcatgattgaaaatttgc
+223841/1
CCCFFFFFHHHHHJGIJJJJIIJIIJJJJJIJJJJIJGIJJIJJJJJJJI
@223842/1
aaaatttcaaattgttcaggtaaaatcttgcttcatgattgaaaatttgc
+223842/1
CCCFFFFFHHHHHJJJJJJJIIJJJJJJJJJJJJJIJIJJJJJJJJJJJJ
@224333/1
aaaatttctaatattgcgatatttttttatcgatctggcttcaatgtttg
+224333/1
BBCFFFFFHHHHDHJJIIFGGIJJJJJJJJIIIJJJJIEHIJHIIIFGHI
@224334/1
aaaatttctaatattgcgatatttttttatcgatctggcttcaatgtttg
+224334/1
CCCFFFFFHHHHHJJJJJJJIJJJJJJJJJJIGIIIJIJJJJJJJJJJJI
@224335/1
aaaatttctaatattgcgatatttttttatcgatctggcttcaatgtttg
+224335/1
CCCFFFFFHHHHHJJJJJJJJJJJIJJJJIJFIIIJJJJJIIIJJJHJII
@224696/1
aaaatttgcaaggtttggaggagttgtactaatttgtgtaattgaagttc
+224696/1
@@@BDDFFHGHDHAEFIIJJJGGEGHGFGIJIHJJFFDGIGEGHGIGGHH
@224697/1
aaaatttgcaaggtttggaggagttgtactaatttgtgtaattgaagttc
+224697/1
CCCFFFFFHHHHHHIJJJIJJIHEHHHHGJJIIIIIGIIIIIJIGGGHEI
@708143/1
aatttgtgtaattgaagttcgtattatttcctcgaaatcaataatgcaat
+708143/1
CCCFFFDFHHHHHJJJJIJJJIJJJJJJJJJJJIJJIIIJJJJJJJJIJJ
@4291839/1
ctcaaatgactcaactttccttcatgaacgttctcgtatttagaatataa
+4291839/1
CCCFFFFFHHHHHJJJJJJJJJJJIJJJJJJJJJJJIIIJJJJJJJJJJJ
@4846532/1
ctgccgccacactcggtatatgttgcgaatcagggctgggatgagtgacg
+4846532/1
C@@FFFFFGHDFHIEGGIIII<F>GHGEGIGGGIICIIIIIHHIG@;;EG
@1237977/1
atcgatacacagtcatagatccaatcctataattatccatttcctgtaat
+1237977/1
CCCFFFFFGHHHHIJJJJJJJJJIJJJJJIJJJJJJJJJJIJJJJJIIJJ
@1237978/1
atcgatacacagtcatagatccaatcctataattatccatttcctgtaat
+1237978/1
CCCFFFFFHHHHHJJJJJJJGGJJJJIJJJJJJJJJJJJJJJJJJJHIIJ
@3786843/1
cgctggtaacgctttatcgggttctgctaagtggtaagtagaaggtaagc
+3786843/1
@@@DDDBDHFFFFII@FFCGIBGGIGGIGII?FHBGHGBDGEHEH3BGAC
@6343062/1
gcgggacatgcacatctcttggagccagccaatgggattgcccatcactt
+6343062/1
CCCFFFFFHHHHGJJJJJIJJJHIIJJJJJJJJJJJIJJJJJJJJJIJJJ
@1241246/1
atcgcaagcttcttccagttcaccatcagattcacaagcaggatcaactc
+1241246/1
CCCFFFFFHHHHGJJJJJHHGHIJJGJJJJJIJJJJJGIIJJJIJIJJJI
@1241267/1
atcgcaatattagaaattttcaaatattcttcgcttttgactcgacaaaa
+1241267/1
??@BBDDFDFHFFHGGHJGDFHIDEHHAFIIEHGFEFAFG@HGEHGIJDH
@4298063/1
ctcaaccatagctttctcagcgtgtttaatttctttcatttatc
+4298063/1
@@?BDADDFHDHHFBEGBB@GGG1@E91?4::9CGHGG?FGBB4
@5887239/1
gaactgcctttcgtgtggtagtccctcttcgtgtt
+5887239/1
CCCFFFFFHHHGHIJFGIHIGHGIIIIJJJIHG3D
@4850248/1
ctgccttctacatttgcgagtgacgaagagactctcagcttcaacgccaa
+4850248/1
CC@FFFFFHHHHHJJJJJFIGGGGJIJJIJJJIJJJIIIJJJJJJIJJIF
@4850249/1
ctgccttctacatttgcgagtgacgaagagttggccactaaactgggcag
+4850249/1
CCCFFFFFHGHHHJIJJJGJFGGJJJJIJJJJJJJJJJJJJJJJJJJJJJ
@4850250/1
ctgccttctacatttgcgagtgacgaagagttggccactaaactgggcag
+4850250/1
CCCFFFFFHHHFHJJJJJIJFGHJJIJIHIIIIJJJJJJJJJJJIJIHHI
@4850251/1
ctgccttctacatttgcgagtgacgaagagttggccactaaactgggcag
+4850251/1
CCCFFFFFHHHHHJJJJJIJFHIIIJJJJJJJJJJJIJJJJJJJJJJJJJ
@7885092/1
tccaaaccttgcaaattttcaatcatgaagcaagattttacctgaacaat
+7885092/1
@@@FDFFFGHGHHJJIIIJGIJJJIJIEIGIJJGIJJJJIIGGGGGIFDH
@7885093/1
tccaaaccttgcaaattttcaatcatgaagcaagattttacctgaacaat
+7885093/1
CCCFFFFFHHHHHJGIIJJIJJJJJJJJJJJIIJJJJJJIIJIJHIIJJJ
@3792021/1
cgcttatttaatagagtgtggaccgcggggagcacttctatttatggctt
+3792021/1
CC@FFFFFHHHGHJJJEGEHIJIJGIJJJJHHHGHFFFFFFEEFFEEDDD
@3792173/1
cgcttcaccaacaagttggatggcagtagatacaaactacgaagattttt
+3792173/1
CCCFFFFFHHHHHJJGHIJIJIJJJJIIJJJJJJJJJIJJ1HHJJJJJIJ
@712547/1
aatttttcagcgttttgtggaactgtgaaactttgtgggactgctggttg
+712547/1
CCCFFFFFHHHHHIJJJIIIEHIJJHJJJJIJJJIJIIJGJIJIJJJIEG
@712548/1
aatttttcagcgttttgtggaactgtgaaactttgtgggactgctggttg
+712548/1
CCCFFFFFHHHHHJJJJIJIIJJJJHHJJJJJJJJIJJJJHIJJJJJIIJ
@7886671/1
tccaaatcgagggcgccatccacga
+7886671/1
??1=B:AD;<AD88@:81C9:CD??
@7886672/1
tccaaatcgagggcgccatccacgagccaatcttccgctaccgcgtgttc
+7886672/1
CCCFFFFFHHHHFFGIIIJGIJJEHAGHGIGIEDHIIJJAHIGH84=3;@
@7886673/1
tccaaatcgagggcgccatccacgagccaatcttccgctaccgcgtgttc
+7886673/1
CCCFFFFFHHHHHIJJJJJJJIJJIJIIIJJJJJJJJIGIJJHHFDDAED
@2282776/1
cacacttttacttcagctacttgaaccgtacgtcaaatgtcgcaaattat
+2282776/1
@@CDAEFFHHGGGGGGIIGHIGHHGEEHHIIGCFGHJIIFIFHEGIEBHG
@2282777/1
cacacttttacttcagctacttgaaccgtacgtcaaatgtcgcaaattat
+2282777/1
CCCFFFFFHHHHHJJJJJJJJJJJJJJJIIJJIJJJJJJGIJJGIJJJJI
@5893039/1
gaagaaagctatacagtagtcaaatttgtatccattatcactttttgttg
+5893039/1
CCCFFFFFGHHHGJJJIJIJJIJIIJJIJJJJJJJIJIIIJJJJJJIJJH
@5893040/1
gaagaaagctatacagtagtcaaatttgtatccattatcactttttgttg
+5893040/1
CCCFFFFFHHHHHJJJIJGIJJJJJJJJJJJJJJJJJJJJJJJJJJJJJJ
@6846039/1
gtacaaatacctcaccttacaaaataaaatacggcaaagagaagaaaggc
+6846039/1
@BBFFFFFHHHHHJJJJIJIJJJIIJJJJJJIJJJJJGIJIIIGJJGIHI
@3794258/1
cgcttgaggaagtaacggcagcactattgacactaagaaatcacagagcc
+3794258/1
CCCFFFFFHGGHFGIIIIIIIC;FBFHHCFHIIGHIAEHIBDEHF9DEEG
@4857255/1
ctgcgggacatgcacatctcttggagccagccaatgggattgcccatcac
+4857255/1
CCCFFFFFHHHHHJJJJJJIJJJJIJJIJJJJJJJJJJJJJJJJJJJJJJ
@4857256/1
ctgcgggacatgcacatctcttggagccagccaatgggattgcccatcac
+4857256/1
CCCFFFFFHHHHHJJJJJJJJJJJJJJJJJIJJJJJJJIJJJJJIJJJJJ
@3795214/1
cgcttgtcatgtgttgaaattccgcgaaattggcactggcaagtcaa
+3795214/1
@@@DDDBDHHD?>?F9EEG@I@FHBHBHIGGC3??BHEADDD;=CDH
@3795856/1
cgctttatcgggttctgctaagtggtaagtagaaggtaagccacttaagc
+3795856/1
@@@DDDDDFFFFAEEFADCFHB9CFAFFA?FDFFEF9CGBDGFEFIEICE
@4305694/1
ctcaagcgctggtaacgctttatcgggttctgctaagtggtaagtagaag
+4305694/1
@CCFBEDFGDHGCFGBAHIEGHGIG>HIFGCGGGHEHGGGHHGJBGIIIJ
@4305695/1
ctcaagcgctggtaacgctttatcgggttctgctaagtggtaagtagaag
+4305695/1
CCCFFFFFHHHHDGIJJJIJJIJJJJJGIJJJJJJJJGHIFHIJFIIJJJ
@4306016/1
ctcaagcttggggtcaacaacagcccgttccgccacagcaacaacctcga
+4306016/1
CCCFFFFFHHHHHEHIJJJJJIGIJJJIJJJIJJIJIIJIJJJJIJJJJJ
@4306017/1
ctcaagcttggggtcaacaacagcccgttccgccacagcaacaacctcga
+4306017/1
CCCFFFFFHHHHHFHIJIJJJJJJJIJHIJJJJJJJJJJIJJJJIIJJJI
@3797303/1
cgcttttgactcgacaaaaatttaaacacattgcattattgatttcgagg
+3797303/1
B<@ADDFFHHHHHJJJJJJJJJJJJJJJJIIJJJJJJJJJJJJJJJJJJI
@5896174/1
gaagaacgttcgactttcacttcattctatcggcctttcttctctttgcc
+5896174/1
@@@FDFFFHFFHGJIEHJJJJIJGJJGJIJIHBFIIJJGCHJJJJJGGIG
@5896175/1
gaagaacgttcgactttcacttcattctatcggcctttcttctctttgcc
+5896175/1
@BCFFFFFHHHHHJIJJJJJJJJJJJJJJJJJIJJJJJJJJJJIJIJJJJ
@5896176/1
gaagaacgttcgactttcacttcattctatcggcctttcttctctttgcc
+5896176/1
CBCFFFFFHHHHHJJJJJGIIIJIHJJJJJJIJJJJJIJJJJJJIJJJIJ
@2785912/1
ccaaccccaacaaggaggtaaaaagaagaaacaaaagcaacttcaacaag
+2785912/1
?@@DDDDDAFFBFAAA;?CFGGHGIHGGFGHG>=;GB;DCGHIEEFGIIE
@2288233/1
cacagatgcaatcatttccacttcaattagaaaacggccaaactgtcgag
+2288233/1
@?@FFFFDDHGHHIEFGGCHEHIIIIIFIGIIIIIEHIIIIGIGADGEIG
@720138/1
acaaaactcatgatacttttcaaattttcttttaaatttcatattctcat
+720138/1
C<@FFFFFHHHHHJJIJJJJIJGJJJJJJJJJJJJFIJJJGIIJJJJJJJ
@1250407/1
atcggttctgcatgaatgccatctgggcccggggctctgtgatttcttag
+1250407/1
B?;DDDFFHHHHHJIJJJJJJJJJIJIIJJJJJJJJJJJGGIJJJJJJIJ
@4860862/1
ctgctaaggtcatttctcgtaagtttattattatatctgtctgcatttat
+4860862/1
CCCFFFFFHHHHHJJJJJJGIJJJIJJJJIJJJJJIJJIGHIJJJJJJJJ
@4860893/1
ctgctaagttctcttgttttttccgtagctcttcctccctggatttcttg
+4860893/1
CCCFFFFFHHHHHJJJHIIJIJJJIIIIJJJJJJJJJIIJJIIIJJJJJJ
@5898756/1
gaagaagccaaattgctctactctcaagaaatggcctccatgccgagcaa
+5898756/1
CCCFFFFFHHHHHJJJJJJIJJJJJJJJJJJJJJJJJJJJJJJJJEIJJI
@5902774/1
gaagaatatttgaaaatttctaatattgcgatatttttttatcgatctgg
+5902774/1
CCCFFFFFHHHHHJJJIJIJIJJJJJJJJJJJJJJJJJJJJJJJIJJJIH
@245646/1
aaacacgctgagaaagctatggttgagtgaaaaaggtgggaaatgttgac
+245646/1
CC@FFFFFFFHGGIJIJJEHIJEHHGIFEFIIIJGIGHGEGHEIEIIGGH
@6854763/1
gtaccacatctcggatcttgctactaatattcgattcgataggtgctttg
+6854763/1
B=?DFFFFHHHHGJIJJJJJJJJJJJJJJJJJJJJJJJIIJJIHHIIJJJ
@6855825/1
gtacccaaacttttcggggtgcaatcttcttttccggaaaatgctcgaaa
+6855825/1
CCCFFFFFHHHHHJJJIJI<EHGIIJJJJJJJJJJJJJJJJJJJJJJJJJ
@725124/1
acaaattatgtcaaattttgacatttatgtaacatgtgtgcttaagtggc
+725124/1
<?@DDDDDF?D8FC>FE@FA;CIE:<EHD:CEHFHCCEFFIIFFFFC?@B
@725125/1
acaaattatgtcaaattttgacatttatgtaacatgtgtgcttaagtggc
+725125/1
=?;;BDDDHADDFA?ACFHHIHFCHH>HHBFFH@CHGHCEFFGIIGIC<1
@7397689/1
gttggcatttgacattgtcaaagcttgtaataacacgttaggacttggac
+7397689/1
BBBBFFFFHHHHHJIJJHIIJJJJJJIFHIJJJJJJIHJIJJJGJIJJJJ
@4864582/1
ctgctacggaacaggcaaaactccgaaggaagccaagggctcggctgctc
+4864582/1
CCCFFFFFHHHHHJJJJJJJJJJJJJJJIJJJJJJJJJIJJJJJIJJFHH
@2296022/1
cacagtcatagatccaatcctataattatccatttcctg
+2296022/1
CCCFFEFFHHHHHJJJJJJJJJJJJJJJJJJJJJ<F911
@2296023/1
cacagtcatagatccaatcctataattatccatttcctgtaattctggtt
+2296023/1
@C@FFDDFHHHFHJJIJJJJJIGGGIJIIJJIJIJJJIJJJIJJIJIIHI
@7895516/1
tccacaacaacaacctcaagcttggggtcaacaacagcccgttccgccac
+7895516/1
@@@DFFABFHHHHIIEGIIC@GIGGHDHGHIGGIGGDGFFE68C;<@FBH
@249632/1
aaacagttgtacagtagaggataaaccaatggagcacactttacttcagc
+249632/1
CCCFFFFFHHHHHJHIIJJJJJJJJJJJJJJJIJJIJJJJJJJJJJJJJJ
@3805318/1
cggaaatctaccgacagagaggttatccttgggggaagaagccaaattgc
+3805318/1
CCCDFFFFHHHHHIIIIGHFGH?EHIIJJJJJJJJGGHHGHGIFIJJJJI
@3805319/1
cggaaatctaccgacagagaggttatccttgggggaagaagccaaattgc
+3805319/1
CCCFFFFFHHHHHBGIJIIIJJCGHJJJJJJJJJJJIJJIJJJJJJJIJJ
@4316881/1
ctcaattggcgcacattcagcaggttttttaacagtttgaaaaccttgat
+4316881/1
CCCFFFFFHHHHDGGGHGHIIJGIEGHJJJHJIIIHHIGIIIJIJIJEHI
@5907163/1
gaagacagaagaatatctagtcagatttttaaacaagatggaactacagc
+5907163/1
CCCFFFFFGHHHHJJJJJJJHIJJJJJJJJJJJJJJJIIJJJJJJJJJJI
@6860101/1
gtacggttcaagtagctgaagtaaaagtgtgctccattggtttatcctct
+6860101/1
BB@FFFDDHHHHHGIJIIIJJFHJJJGEHIHGIIJJJJJJHHJJJIJJJJ
@6351828/1
gcgtaaagtgaccaaagcaaagacgcaataagtgatacaagaaaatatac
+6351828/1
BB@=BDFFCFHHHJIJJJJIJJJJJJJJJJJJHHIJJJJJJIJJJJJJJJ
@7402010/1
gttgggttgatcctgcttgtgaatctgattgtgaactggaagaaagttgc
+7402010/1
CB@FFFDDHHHHHJIJIJJFGFFHHIIHIJJFHGIIJJJJIHGEGGFFHH
@251310/1
aaacatgatgctgcatacaatgcattaaagctgctagaagaggacggcat
+251310/1
CCCFFFFFHHHHHJJJJJJJJJJJJJJJJJJJJJJIJJJJIJJIIJJJJJ
@2300507/1
cacatactttattcgtcatcgctccccacgagcgtttctttagtctgtat
+2300507/1
@@@FDDDDHHDHFGIHHGIIIJIGGHGGIGJBGGHIIGIIGFGFGIFJJJ
@2300508/1
cacatactttattcgtcatcgctccccacgagcgtttctttagtctgtat
+2300508/1
B;BDFFFFHHHHHJJFHIJJJJIIJJJJIIJJJJHIJJJJJJJHHIJIJJ
@730155/1
acaaggcctatcttttacaagcgttgacgcataactcttacacaccaaat
+730155/1
CCCFFFFFHHHHHJJJJJJJJJJFHIJJJJJJJJJJJJJJJJJJJJJJJJ
@3807613/1
cggaaccggaagatcgaagaaagacgccaaacattcggcagccaagaact
+3807613/1
@C@FFFDDHDHHFHGEHIC<FFBFC<FHGIIIIIIIIGEG@EHIIGDHEC
@1711757/1
attttcggtaagacctcatgtggttgacaattgccgtttaacagagtcgc
+1711757/1
CCCFFFFFFHHGHJJJJJJJIJJHIJJJJJJJJJJJIJJJJJJJJJIJIJ
@6862122/1
gtactaatttgtgtaattgaagttcgtattatttcctcgaaatcaataat
+6862122/1
BB@FFFFFHHHFHGIJJJJJIJIIJJJJIJJJJJJJJJJJJJJJIJJJJJ
@6862123/1
gtactaatttgtgtaattgaagttcgtattatttcctcgaaatcaataat
+6862123/1
CBCFFFFFHHHFHHJJJJJJJJIJJJHJJIJJJJJJJJJIJJIJJJJJJJ
@6862721/1
gtactatgtgtgtttggctagattctgtttgacattagaagagtaaacgt
+6862721/1
C@CFFFFFHHHHFIJJJJJJJIJJJJJJJIJJJJ>GIJJJJJJHHHJJJF
@6862722/1
gtactatgtgtgtttggctagattctgtttgacattcgaaaagtaaacgt
+6862722/1
B@BFFFFFHHHHHJJJIJJJJGJIIJJJJJIJJJJJJJJJJJJGIJJJFG
@7899404/1
tccactacaaggttttcaatagggcattctaacatgtcaaaattaaatca
+7899404/1
CCCFFFFFHHHH<CFHGEGIHJIJJJJJIJIJJJJJJJJJHIJIJJJJJJ
@5911645/1
gaagagtatgtctcgaaagacttcgactttttactatttttgtatgcaca
+5911645/1
CCCFFFDDHGHHHJIGIJBACDHIECHIJJIJGIIIJJJJJGGIJJJIJJ
@2302711/1
cacatcattcgtcgtgtaccacatctcggatcttgctactaatattcgat
+2302711/1
CCCFFFFFHHHHHJIIGIHIGHHIGIJJJGIIGIEGIFHHIJJFGI@HCI
@5912178/1
gaagagttggccactaaactgggcagctcggctgagaatcggtattcggg
+5912178/1
CCCFFFDFHHHHHJIJJJJGIIJJIJJJJIIJIIJGIJIIIJ@FHJJJJJ
@5912179/1
gaagagttggccactaaactgggcagctcggctgagaatcggtattcggg
+5912179/1
CCCFFFFFHHHHHJIJJJJIJJIIJJJIJJJJIJIIJIIJJHBFGIJIJG
@4871201/1
ctgctgaatgtgcgccaattgagttttcgagcattttccggaaaaga
+4871201/1
=11BDEFFHHFHHIIJJJJJJJJHIIJJGIIJIJJJJJJJIJJJJJJ
@2303992/1
cacatcttgtgagccgccattctcttggctagcttctttgacttgccagt
+2303992/1
@@CFDFFFFHHFHIIJIJGDFHEGHIJIJ>FFFGHIGGH>@FHHGEGGGG
@1718394/1
attttgacatgttagaatgccctattgaa
+1718394/1
8??DBDDD?BFDDD4CF<FFFGF@FIE<<
@2305524/1
cacatgttcactcggtgcaacagatccgtaagctatccagctccgacgta
+2305524/1
CCCFFFFFHHHHHJJEHIJJJJIJJJJJIJJJJJJJJJJJJJJJJJJJHI
@2306240/1
cacattcataagtgaattctctacagtgtggcggaccaa
+2306240/1
@@@FFFDDFHHHHJGIIIGJJGHIIGIHEHEFEG0860?
@7409699/1
gttgtacccaaacttttcggggtgcaatcttcttttccggaaaatgctcg
+7409699/1
@BBFFFFFHHHHGJJJJJJJJJDGIJJJJJJJJJJJJIJJIJJJJJJJCH
@7409700/1
gttgtacccaaacttttcggggtgcaatcttcttttccggaaaatgctcg
+7409700/1
BBCFFFFFHHHHHJJJJJJJJJEGIJJJJJJJJJJJJJJJJJJJJJJJJJ
@7409853/1
gttgtactaatttgtgtaattgaagttcgtattatttcctcgaaatcaat
+7409853/1
B@CFFFFFHHHHHJEHFHGIJGIIJGJJJHIIJJJJJJJIJJJJIJJJII
@7409854/1
gttgtactaatttgtgtaattgaagttcgtattatttcctcgaaatcaat
+7409854/1
BBCFFFFFHHHHHJHIGHIJJIJJIJJJJIJJJIJJJIIJJJIJJJJJJJ
@5916331/1
gaagattttaaatggccttccttaaatttcggttggagcctctccgatgt
+5916331/1
CCCFFFFFHHHHHJJJJJJJJJJJJJJJJJIJJIJIJHIIJJJJJJJJJI
@1266728/1
atctcccaaaaattccaacctctggtttgatcccatcgttagattagtat
+1266728/1
@@@FFFFFFHHHDGEHIJJIGIGEGEHHIBGGHGIGIIHIIGEIJIGIII
@1267538/1
atctcggatcttgctactaatattcgattcgataggtgctttgtctggtt
+1267538/1
CCCFFFFFHHHHHJJJJJJJJIJJJJJJJJJIJJJIFHGIJJJJJJJJHI
@7414356/1
gttgtctcgctccaggttgttgttgtggaggagcagtttgctgttgtcta
+7414356/1
CCCFFFFFHHHGHFHI?FGEHGHHIFGIEGI?GE3BDHIGGGGFHCFBGC
@7415063/1
gttgtgaaggagctggctgctgttgtctcgctccaggttgctgttgtgga
+7415063/1
B@CFDFFFHHHHHJJIJIJGGICHHHEHGCECHI@GI@FHD>DFGGFCE=
@5920412/1
gaagctcgcttttcaaattctcgtgacttttctcccctgtttgttcttaa
+5920412/1
<@<BDD?:?A?DD?EAAGH<CCFEE3?EFFFC<?<;DGB?FFBDGFFIF4
@260955/1
aaaccttgcaaattttcaatcatgaagcaagattttacctgaacaatttg
+260955/1
CCCFFFFFHHHHHJJJJJJJJJJJIJIJIJJIJJJJJJIJJIIJIIIJJJ
@3818635/1
cggaatttcaacacatgacaagcgatggtgaactgcctttcgtgtggtag
+3818635/1
@CCDFFFFHHHFDGBFHHGGIGCGGHJJEGGIIHIIIGIIJJHIEGG?DG
@3818636/1
cggaatttcaacacatgacaagcgatggtgaactgcctttcgtgtggtag
+3818636/1
CCCFFFFFHHHHHJIJJIJJJJJJJJJJIIJJIIJJIJJJJJJGHIIIII
@1272369/1
atctgccttctacatttgcgagtgacgaagagactctcagcttcaacgcc
+1272369/1
CCCFFFFFHHHHHJJJJJJJJJFGHHJJIJJJJJJJJJJJJJJJJJJJJJ
@7419853/1
gttgttgttgaggaggagcagactgctgttgtctcgctcgaggttgttgc
+7419853/1
@?@FDDFDHDHHHIIIAGHEEAGHIIIIIIABB@GDGGGB@GB@FCAHHG
@6362870/1
gcgtttctttagtctgtatattttcttgtatcacttattgcgtctttgct
+6362870/1
@@@BDFFFGHGHFHIJIJJJJJJJJJIIHIJJJJEHHJJJJJJIJIJJIJ
@3823462/1
cggaccgattcagcccccaccaagggaaggggg
+3823462/1
CCCFFFFFHHFHHIJJJJEHIGHCHIAHDGHGI
@5927337/1
gaaggttatgaaccggcaataactttccttgttgtccagaaacgtcatca
+5927337/1
@@CFFDDEHFHHHJIJIIJEHBFHGIIIJJJJIGHJGJIGCHIJDFGGHG
@5928445/1
gaagtaacggcagcactattgacactaagaaatcacagagccccgggccc
+5928445/1
@C@FDFFFHHHHHGEF@@CF<CFDFCFE>DHIGEGG<??FDGHI67AGEH
@3827878/1
cggagaatcacaaaactcatgatacttttcaaattttcttttaaatttca
+3827878/1
@@@DDDDBBAFDFIID@FECFEEHHBHIIGIIIIIIICHIIIGIIGIIGG
@3827879/1
cggagaatcacaaaactcatgatacttttcaaattttcttttaaatttca
+3827879/1
@C@F@ABEHHDDDBHGGGGGHIIHCHDGEHA@BGGCFDGIIIIBDGHIGH
@3827880/1
cggagaatcacaaaactcatgatacttttcaaattttcttttaaatttca
+3827880/1
BCCFFFFFHFHHHJJIGHIIIIGIIJIJJIJJIJJJJJIJJJJJJIJJJI
@3827881/1
cggagaatcacaaaactcatgatacttttcaaattttcttttaaatttca
+3827881/1
CCCFFFFFGHHHHJJIJJJJJJGIJJJJJIIIIJJJIJIJJJJJHIIJJI
@1279271/1
atcttccgctaccgcgtgttccttaacaacgatctggtggccaccggaac
+1279271/1
CCCFFFFFHHHHHIJIFGGHIIIIJJJJJIJJIIIJIHIIJJJJJJJIHH
@744984/1
acataatttgtggacataaaggaaagaaaaaaaatgtcaaaattttgcaa
+744984/1
CCCFFFFFHGHHHJIIIJJJJJIJIJJJIJJJJJJJHIIJJJJJJJJIJJ
@744985/1
acataatttgtttgtggacataaaggaaagaaaaaaatgtcaaaattttg
+744985/1
CCCFFFFFHHHHHJHJJJJJJJJJJJJJJJJJJJJJJIJGIIJJJJJJJI
@7908180/1
tccaggagttgctgagccgtcgcggcatcactccc
+7908180/1
CCCFFFDFHHHHHJFIIIIGIHIHI<:0?DF8BFH
@745675/1
acatcattcgtcgtgtaccacatctcggatcttgctactaatattcgatt
+745675/1
CCCFFFFFGHHHHJJGIGIGHHIJJIGJGIGIJJIJIIJJJJJIJGGIIJ
@2800684/1
ccaactcttcgtcactcgcaaatgtagaaggcagattgttaccctccacg
+2800684/1
@?@DFFFFFBDHD@FEIEDEHIJFHGIIIJG<FGIJJJEHGEDADHHDHI
@6878332/1
gtagatttccgtgaagtggtccgtgccccttgcggttacccc
+6878332/1
<@@BDDDADD1<CEFGA<>EA?@BFEFFC3::?:@?DF38DD
@6878333/1
gtagatttccgtgaagtggtccgtgccccttgcggttaccccttctgttg
+6878333/1
@?;=DDDDHHHHHIIIFIIFIIIIIIIIIIIIIIIIIDIIIIIIIIIHGG
@6878334/1
gtagatttccgtgaagtggtccgtgccccttgcggttaccccttctgttg
+6878334/1
@@CDDDFFDHHDFGHHBGCFHGGIEGIHIE>;DH8DHBHIIEEIGIGHGI
@6878335/1
gtagatttccgtgaagtggtccgtgccccttgcggttaccccttctgttg
+6878335/1
@BBFFFFFHHHHHJJIEHHHHIJEIIJIJIJIIJIIJJIJJJIJJGHIIJ
@6878336/1
gtagatttccgtgaagtggtccgtgccccttgcggttaccccttctgttg
+6878336/1
@C@FDDEFHHGFHIGIJJJHHHIHIJJJIJJJJJJJJJIGGHIIIJJHIJ
@747584/1
acatttcccacctttttcactcaaccatagctttctcagcgtgttt
+747584/1
@@<ADDDBDHHFHIIGEGEIDG@FHIIIIIIIIGGGIG>DGF:09B
@1280827/1
atcttcttttccggaaaatgctcgaaaactcaattggcgcacattcagca
+1280827/1
@@@DD:AAAAFHHG@GHI@DFHGDEFGIGGGIIGEGBDGEHHGHGGHGII
@1280828/1
atcttcttttccggaaaatgctcgaaaactcaattggcgcacattcagca
+1280828/1
CCCFFFFFHHHHGJHIJJJJJJJJJJJJJJJJIIJHIJIJIJJJJJJJJJ
@5272792/1
cttcattctatcggcctttcttctctttgccgtattttattttgtaaggt
+5272792/1
B@CFFFFFHHHHHJJJJJJIJJIJJJJJJJJJGHIJJJIJJJJJJJJJJB
@6372087/1
gctaattttaacaaccatcccactgtacgagaattcggtttttcagtttc
+6372087/1
CCCFFFFFHHHGGJJJJJJJJJJJIHIJJJJIHHIJJGHJJJJJJJGIJJ
@1728894/1
attttgctctggatgaatctgatgatgaaacctctgaagttcggccaggt
+1728894/1
CCCFFFFFHHHHHJJJJJJJJJJFIIJJJJJJJJIJJJJIJJIFIIIJJ?
@2807437/1
ccaagagatgtgcatgtcccgcagatggccaccaccattctatgaaatgg
+2807437/1
@C<FDFFDFHFFHHIJGIIIFGIJDHGIIIIIEHGIIJGIICGIJHHHIG
@6882114/1
gtagctgattaaggggtgtattctatatttcggttaaatttaagaggctt
+6882114/1
@@@FFFFDHHHHHIJI8C@FHIGJIJJJJIJJJ::@FHIJJIJIIJJJJJ
@5934855/1
gaataaagtatgtgttcaccaagagaagaaagctatacagtagtcaaatt
+5934855/1
CCCFFDEFFHHFFHIJJIJJGGIIIJJJIIIGICEDGHJI?FHIHHIIIJ
@5274640/1
cttcatttgaatctatggaagttcgtattattcctcgaaatcaataactc
+5274640/1
CCCFFFFFHGHHHJJJJJJJJGIJIGIJJJJJJJJJJJJJJJJJJIIJJJ
@5274641/1
cttcatttgaatctatggaagttcgtattattcctcgaaatcaataactc
+5274641/1
CCCFFFFFHHHHGIJJJJIJIHIJJJJJJJJJJJJJEHIIJJIIIJIJJJ
@5274642/1
cttcatttgaatctatggaagttcgtattattcctcgaaatcaataactc
+5274642/1
CCCFFFFFHHHHGJHIJJIJIHIIIFEHHJJIIIJJJJJJJIJIIIGIII
@1734857/1
attttgtgcatacaaaaatagtaaaaagtcgaagtctttcgagacatact
+1734857/1
BB@DDDDDFHHHHJJJJJJJICFJIIIHAFHGIIBDFGIGEEIFGJJJJI
@7916997/1
tccatttcctgtaattctggtttctctatagttttgtcatacgtttttga
+7916997/1
@@@BDDDDHAHFDIIIEHEI:BGHIGGHHHGHHIIGEHIGEAEDGIIIBB
@2813188/1
ccaagcggtcacgattaacaaatggacaatcgtgtgcgctgataggaggc
+2813188/1
CCCFFFFFHHHHHIHJJIIJJJIJJJJJJJJJIJGHHIJIJJJJJIJJII
@2322285/1
caccaattgtttctaacctctctaaattaataccatcgttggcatttgac
+2322285/1
CCCFFFFFHHHHHJJJJJJJIJJJJHIJJJJJJJJJJJIIJJJIJJJJJJ
@5282852/1
cttccatagattcaaatgaagtaaacaacatacgtttttcatttaaaatg
+5282852/1
CCCFFFFFHHHHHJJJJJJJJJHJJJJJJJJJJJGIIJIJIJJJJJIJJG
@3838907/1
cggagttttgcctgttccgtagcagacggccact
+3838907/1
@@@DDDDFHBFFHIEHHIHGHE=EEGGGFGBDBA
@3838908/1
cggagttttgcctgttccgtagcagacggccactggcaaagtggatagct
+3838908/1
@CCDFBDFHHFHBBFHEIB?EHCHGGGGGDH6DDGHD@GGC9DFBBFD><
@3838909/1
cggagttttgcctgttccgtagcagacggccactggcaaagtggatagct
+3838909/1
@CCFDDFFHHFHHFGIIJJHHGJJJJIJJJJJJIIIIJJIJFGIIIIJII
@3838910/1
cggagttttgcctgttccgtagcagacggccactggcaaagtggatagct
+3838910/1
BCCDFDFFHHHHHIGIJJJHIJJJJJJJIJJGIIJIJIJJIBFHGHJIIH
@6379239/1
gctacggaacaggcaaaactccgaaggaagccaagggctcggctgctcat
+6379239/1
B@BDDFFFHHHHHJJJJJJIJJJJJJJJJJJJJJJJJJIIIJJJJIFHEF
@2816546/1
ccaagggtttccagacgttccagattaacgatgtcattggctttggcaca
+2816546/1
CCCFFFFBFHHHHJJJJGJJJJJJJJJJJJJJJIJJJJJJJIJJJJJJJJ
@1288232/1
atgaaacatgtcagttatatattcacctttatatgtcacattttgtggtt
+1288232/1
CCCFFFFFHHHHGIGHIIIJJJJJJJJJJJJJJJJJJJJJJJJJJHIJJJ
@7919857/1
tcccacctttttcactcaaccatagctttctcagcgtgtttaatttcgtt
+7919857/1
@C@DFDFFHHHHHIJIIJJJIIGGGGGGIIIIIIIIDEHEHGIJJIJFFH
@756782/1
accacttcacggaaatctaccgacagagaggttatccttgggggaagaag
+756782/1
@C@FFFFFHHHHHJJJJJIJJIJIJJIJIJIFHIJJJJIJIJJJJJJGFH
@7922550/1
tccccactaaagttaaccagacaaagcacctatcgaatcgaatattagta
+7922550/1
CCCFFFFFHHHHHJJJJJJJHIJJGJIJJJJJJJIJGIJJJJJJJJJIGH
@1291733/1
atgaaattaagatacccccatttgccatgcctccaggttggccaagaaca
+1291733/1
CCCFFFFFHHHHHJJJJJJJJJJJJJJIJJIJIJIJJDFHJJJJIJIJJI
@281617/1
aaacttttttcgggtttggaaaaaatttcaaattgttcaggtaaaatctt
+281617/1
@@CDFFFFHHHHHGGGIIIJIIJJIIJJJJJIIJIHHJJJIHGIIJJJJJ
@6382221/1
gctagccaagagaatggcggctcacaagatgtggcaatccttgcaggatt
+6382221/1
@@@DDDDDFFFFFFIIIIII:0@DG@D;BFF?DF?BFDFIB>F@FEFFFI
@6382222/1
gctagccaagagaatggcggctcacaagatgtggcaatccttgcaggatt
+6382222/1
@@@DDDDDHHHHHIIIIIIIA0D?B?F?FG@?@FFGIDGIBFCGGFGGHG
@758650/1
accagcatctaattcacattgtttttgtataatagatgccttaaattccc
+758650/1
@CCDFFFFGHHHHJJJJJJJJFHJJJJHGIHFHIJIIJJJJJIGGIIIJJ
@2822325/1
ccaagtttgtgctgggcaaatcaatcaatttgcctcgaaatctaaggtta
+2822325/1
CCCFFFFFHFHHHJJIJJJJJJJJJJJJJJJIJJJJJJJJJJJJJJJHHJ
@5287647/1
cttcccactaaagttaaccagacaaagcacctatcgaatcgaatattagt
+5287647/1
CCCFFFFFHHHGHHIJJJJJJIJJJJJJJJJJJJJJJJIJJJJJJJJIJB
@5288326/1
cttcccccaaggataacctctctgtcggtagatttccgtgaagtcccgtg
+5288326/1
CCCFFFFFHGDHGGGJJJJIJIIIGHII:??DFFH@BA?F<F99?FG@=;
@762826/1
acccaaatcaccgaaacggtattcgagaagcaggtttaaaagatcttcat
+762826/1
;?@DDDDBFHBHFECCFGIADGGHGGDDGE@EGGDGBBDFEHECHGGIII
@1299447/1
atgacagaaggacagacaagaaacatgataagatatgctgcaacctctac
+1299447/1
CCCFFFFFHHHHHJJJJJJJJJIJJJJJJJJJJJJJJJJJJJJJJJJJJJ
@2827491/1
ccaatcgccaccaatgcctggtgcagctatccactttgccagtggccgtc
+2827491/1
CCCFFFFFHGHHGIJJIJIJJGGIJIIJJJJJJJGIJJJJJJIJJJJJJJ
@1300972/1
atgaccttagcagacctcttgataggcgagatttggaagttttcggcaag
+1300972/1
@C@FDFFFFFHHDGIGHGGIIIFIGIIIIIH=BDFHGGIAFGGDHG:@FA
@1300973/1
atgaccttagcagacctcttgataggcgagatttggaagttttcggcaag
+1300973/1
CCCFFFFFHHHHHJJJJIJJJHGIIGHGHI6DGH<G@DF9?FHCHIFIJI
@764216/1
acccgataaagcgttaccagcgcttgaggaagtaacggcagcactattga
+764216/1
CCCFFFFFGHGFHGHJJJJJJIJDGIHGIJIJGGIGJIIIIIFGGIIH@A
@2830097/1
ccaatgtgttcaagcgaaaaatgtcaataagacttctcctcaaacactgt
+2830097/1
C@CFFFDBADFHHJJJHIIJJJJGIIIJIJIIIEGBGHIIHIGHHGJIIH
@1302035/1
atgacttatggtggatatcagcattgttttcagttgaaaa
+1302035/1
?@@BDEFDFBD:AFFHGADEHCADHIHHIEEHHGH@<GD>
@6385509/1
gctatctactcgttatataatcatcattcaaacattgaagccagatcgat
+6385509/1
CCCFFFFFHGHHDGGHGGHHHIJJJIJJJJJJJJJJJJJIJJJJJJJJJI
@3270475/1
ccgtattgtttatttttatacaaaagaatctgaaaattgtaaatctacac
+3270475/1
@@CDDFFFHHHBHIJJJBHGH@GHBHIJGIGIIIJJJJJIJGIIEHIIJJ
@7929171/1
tcccttttgagctattgcgatattttttcggaaaaaagtgagtttaggat
+7929171/1
;?@DDDBDBDHHFIIIIIIIGGGIIIGIIGIHHIEHGIFD@D=CFHEGII
@290905/1
aaagaagctagccaagagaatggcgg
+290905/1
<@@<DDDBHHF<CGHAF?FD?<C>??
@1753402/1
atttttgtatgcacaaaattcgttctacatatgaaacatgtcagtt
+1753402/1
?@@?=A82=CFDF@AA?F:<FB3AGGFBFC<C<EFF<9:?FGIE00
@1753644/1
atttttgtcgagtcaaaagcgaagaatatttgaaaatttctaatattgcg
+1753644/1
@@CDDFFBFFFHCGGHJJJIGGIIIJJIIJGGGGIGGIIIIIFIJIJJJI
@6899401/1
gtatcgatagctgttcactttttggtcatgattttgaggtactcgagggc
+6899401/1
C@CFFFFFHGHHGGHIGIHIJJJJIFHCGIFHIIIJHIDFHHIJJIGGJJ
@766122/1
accgaatccaacattacccacaacgaacgtctggaattccttggtgacgc
+766122/1
CCCFFFFFHHHHFJJIJJJJJIJJJJJJJDHIJJIJIJJJIIJJFHIJJJ
@767178/1
accgattaagaaaggggcagacaacttcatgtacaaatacctcaccttac
+767178/1
CCCFFFFFHGHHHJJJJIIIIJJJJJGGIJJIIJJJJJJIJJJJJJIJJJ
@2332348/1
caccattcctatggaggaacaaatttccggtgtcttaagcgaagaaacta
+2332348/1
@@8DDFFFHHHHHIIIIIIIIIIIIIIIIIFHHIII4BDHIIIIIIHHIG
@2332466/1
caccattctatgaaatggaacacgaagagggactaccacacgaaaggcag
+2332466/1
CCCFFFFFHHGHHJJIJIJJJJIJIJJGIJIJJJIIJJJIJIGIJJIJJJ
@5293077/1
cttccggttccggtggccaccagatcgttgttaaggaacacgcggtagcg
+5293077/1
CCCFFFFDHFGGHGHIIIGIIIIIJJJJJJJJJIJJIIIIIJJIJBEHGF
@1757037/1
attttttagtgaacctctctaacgtctttatagaatgtcaatgttattct
+1757037/1
CCCFFFFFHFHHHJJJJJJJJJJJJJJJJJJJIJJJJIIIJJJGIIJIJI
@6901050/1
gtatgagtgaactgcaagctggtccacttgtacctatgaggttaagaaac
+6901050/1
CBCFFFFDHHHHHJJJJJJJJJGIIIIJJJIJIIJJJJJJJGHIJJJJJJ
@3849176/1
cggcaaaccagaaaaattggctgatggaaggagagttagagttactgtgg
+3849176/1
CCCFFFFFHHHDHJJIIGIJIJJGGIJEHIIBH=FDGIIEGHGIIGHGGI
@3850030/1
cggcaacaaaaagtgataatggatacaaatttgactactgtatagctttc
+3850030/1
CCCFFFFFHHHHHCGGGHIJIJIIJJJJJJJJIJIJJJJIIJJJJJJJJI
@3850031/1
cggcaacaaaaagtgataatggatacaaatttgactactgtatagctttc
+3850031/1
CCCFFFFFHHHHHCGHIJJJJJJJJJJJJJJJJJJJJJJJIJJJJJJJJJ
@3850032/1
cggcaacaaaaagtgataatggatacaaatttgactactgtatagctttc
+3850032/1
CCCFFFFFHHHHHFHGIJJJJJIJJJJJJJJJJJJJJJJJIIJIJJJJJI
@6902870/1
gtatgtctcgaaagacttcgactttttactatttttgtatgcacaaaatt
+6902870/1
CCCFFFFFHHHHHIIJJIIJIHIIJJJJIJJJJJJIGHHJIJJJJJJJIJ
@2334279/1
cacccacgcagatctggaagacatcaaaacgttccattttaccgtttttg
+2334279/1
CCCFFFFFHHHHHJJJJJJJJJJJIJJIJJJIJJJJJJJJJJGHGHJJJI
@5944521/1
gaataatacgaacttccatagattcaaatgaagtaaacaacatacgtttt
+5944521/1
CCCFFFFFHHHHHJJJJJJJJHJJJJJJJJJJJIIGIJIIJIJJJIGIJJ
@5944522/1
gaataatacgagcttccatagattcaaatgaagtaaacaacatacgtttt
+5944522/1
CC@FDFFFHHHDHIGIGIIIGEHICHIJJIJIGHGGHIIIJIJJJFFGHI
@1759102/1
attttttatatagtgccccgatgatatgatatgtatttattatattgtga
+1759102/1
@@@FFFFFHHGHHGGIIJJJ@GIIIJJIIJIIIIIIJJGIFIGJJIIFHG
@7934159/1
tccgggcgttccgttggtctgattggctt
+7934159/1
@@@DDD<?@DDFHGHBB:CCHEEHHIGII
@7934160/1
tccgggcgttccgttggtctgattggcttgttcggg
+7934160/1
@@@=D?DDCCFDFCHEH?@GG<FHIH@HG>?F4??A
@5295639/1
cttcctcaagcgctggtaacgctttatcgggttctgctaagtggtaagta
+5295639/1
CCCFFFFFGGHHHIJJGHIJIJIJJJJJJJJIJIJJJJJIJGGIHGJIFH
@1308054/1
atgatatgatatgtatttattatattgtgaaaagggagcatttatttgat
+1308054/1
CCCFFFFFHGHHHFIJIJJJJIIJJJJIGGJIJJIIJJJIIGIIJJJJII
@297323/1
aaagaattagatgattaccttcaaccaattagcaaggaaaattttcgggc
+297323/1
CCCFFFFFHHHHHIJJJJJJJJJJJJJJJJJJJJJIJJJJJJJJJJJJJI
@298190/1
aaagaattgacatctcgtatgagtgaactgcaagctggtccacttgtacc
+298190/1
CCCFFFFFHHHHHJIJIGIJJJJHIJJJJJJJJJJIJIHHIJJJJJHIIJ
@6905276/1
gtattattcctcgaaatcaataactcgacaaaaattgttcccttttgagc
+6905276/1
C@CFFFFFHHGHHJJJIIIJIIJJJJJIIJJJJJJJIHGHIJJJJJJJIJ
@6905277/1
gtattattcctcgaaatcaataactcgataaaaattgttcccttttgagc
+6905277/1
C@CFFFFFHFHGGIGIJHHIGGHGFHIIJJJIJJJIJIJIHIGGIGEEII
@4917630/1
ctggagcgagacaacagcagccagctccttcacaacaacaacctggagct
+4917630/1
@@@DDDDD:DDFDEBHG3FCFH@FHEBFDGHGHIIIGFFGGGGB@FHIIE
@301181/1
aaagacgttagagaggttcactaaaaaatattaggaatccactacaaggt
+301181/1
CCCFFFFFHHHHHIJJHIJJJJJJJJJIJJJJJJJJJGHIJGGHIJJIHB
@5949795/1
gaatatttgaaaatttctaatattgcgatatttttttatcgatctggctt
+5949795/1
@@@FD;DD>DFHHGIGEBGB<HIHD?GHBFDBBGFHGED???BFB?8=F@
@5298537/1
cttcctgtattttttcgtcccaagattactgctccatggcgacagttaat
+5298537/1
CCCFFFFFHHHGHIJIJHIJJJJIIJJJJIJJJJJJJIIJJJJIIGIIJI
@1311046/1
atgattataattaataactagtgcctaataatagtgtattacctctaaag
+1311046/1
CCCFFFFFHHHHHJJJJJJJJJJJJJIJJJJJJJIIIIJIIJJIJJJIJJ
@1311203/1
atgattcgtttctacgggtattttgcgacctgcttttccaggttcagggt
+1311203/1
8=@ADD;BCFDFFDGEBFE<ABAHID@1?C0B?FGFFFCGF@BD<BACE=
@1312334/1
atgattttgaggtactcgagggcatgatgagcagccgagcccttggcttc
+1312334/1
@@@DDFFFGDHACGIIIIGGAEEFGHIIBGGGIIIIDGGGIGCHAFHCGG
@1312335/1
atgattttgaggtactcgagggcatgatgagcagccgagcccttggcttc
+1312335/1
CCCFFFFFHHHHFIIJJJJJJJJJJIJJIJIJIJJJJIIJJJJJJJJIJJ
@301985/1
aaagacttcgactttttactatttttgtatgcacaaaattcgttctacat
+301985/1
@8?DDFFFHFHHGJJJJJJJJJJJJJJJGIIIJJJJJJJIEIIJIJIIGH
@301986/1
aaagacttcgactttttactatttttgtatgcacaaaattcgttctacat
+301986/1
CCCFFFFFHHHHHJJJJJJJJJJJJJJHGIJJJJJJJJJJJJHJJJJJGF
@1314027/1
atgcacatctcttggagccagccaatgggattgcccatcactttgtcatc
+1314027/1
CCCFFFFFHHHHHJJIJJJGGIIJJJJJJJJJGIJJJJIJJJJJIIJJIJ
@1314376/1
atgcactcggccggaccgattcagcccccaccaagggaagggggcggccc
+1314376/1
CCCFFFFFHHHHGJJJJJJJJIIJJJJJJIJJIIIJJHHFHFFCDDD@BB
@3284928/1
ccgttggtctgattggcttgttcgggagtcacttttccgaccaag
+3284928/1
???DDDDDDFDDEIIIIII8<C:8@E8?1?CDDDEI@BB6?D@CC
@5304004/1
cttcgaaaatatcaccaagtaccttaggtacatctaccgattctgccagt
+5304004/1
@@@DD?DD<?CF?AC3FG;FHDHFFH9G<AGF<EEFC?DFI?FEBD<<BF
@7942301/1
tcctccacaacaacaacctggagcgagacaacagcaagctgctcctccac
+7942301/1
CCCFFFFFHHHHHJJJJJJJJJIJJJJJJJJJJJJJDGJJJIGJJIJJJJ
@2839437/1
ccacaaatacctaaaccttcccaccaaagttaaccagacaaagcacctat
+2839437/1
BC@FFFFFHHHHHJJJIIJJJJGJJJJIIIHGJJJJJJJJJIJJJJJJJJ
@3286123/1
ccgtttgctgttgttgggcacctttttgctgcccttgtgtgggaccagtc
+3286123/1
CC@FFFFFHHHHHHIGIIJJJJJJFIJJIJJIHGIIJFHDBBEHI;FF<E
@1316393/1
atgccatctgggcccggggctctgtgatttcttagtgtcaatagtgctgc
+1316393/1
CCCFFFFFHHHHHJJJJJJJIJIIHIGIIJIIJIIHIIJFIGIGGIJJJJ
@2342913/1
caccggaaccggaagatcgaagaaagacgccaaacattcggcagcca
+2342913/1
@@CFFDDDFFDDHIIDEEGIIE@FD<?FBBHIII;;@CGHIDG<ED<
@4920962/1
ctggagtcacccaacaacaacacttcgactacagatattcgcacttgcag
+4920962/1
B??DDFDFHHHHHJJJJJJJJIJJJJIJJJIGJIJJJJJJJJJJJJJJJI
@4340088/1
ctcaccttacaaaataaaatacggcaaagagaagaaaggccgatagaatg
+4340088/1
@@@DB?DDHGHHHJIJJJJJJGHGJJEIIJIGIEGEHGCHIJGGIIIIIG
@2839995/1
ccacaacagactggtcccacacaacagactggtcccacacaacagactgg
+2839995/1
@@@DDDFFCFHDHGIIGHIJGIHIJI8?FHJAGHCGHGIGGHGEHGEHCA
@6912992/1
gtcaaaaataatatgtaaattgattttagaaaaaaaccactaattctatg
+6912992/1
CCCFFFFFHHHHHJJIJJJJJJJIJJJJJJJJJJJJJJJJJIIJJJJJJI
@3289485/1
cctaaactcacttttttccgaaaaaatatcgcaatagctcaaaagggaac
+3289485/1
CC@FFFFEHBFHHJJJJEIGGIIJJJEHIJIIIJIIIJJJJJJJIJJIIG
@3289486/1
cctaaactcacttttttccgaaaaaatatcgcaatagctcaaaagggaac
+3289486/1
CCCFFFFFHGHHHJJJJGIIEHIJJJIJJJJJIJIJIJIJJJJJJJJIII
@3289487/1
cctaaactcacttttttccgaaaaaatatcgcaatagctcaaaagggaac
+3289487/1
CCCFFFFFHGHHHJJJJIJIJJJJJJIJJJJJJJGJIJJJJJIJJJJJJI
@3289488/1
cctaaactcacttttttccgaaaaaatatcgcaatagctcaaaagggaac
+3289488/1
CCCFFFFFHHHHHJJJJIJJIJJIIJIIJJJJJJJJJJJJJJJJJJJIGI
@2841407/1
ccacaagcaatgtcaaagagaaggatagcaactaattttacaagctatac
+2841407/1
CCCFFFFFHHHHHIJJJJIIGIJJJJGJIIIJJJFIJJJJJJJJJJJJJJ
@6916363/1
gtcaaaatttgacataatttgtggacataaaggaaagaaaaaaatgtcaa
+6916363/1
CCCFFFFFHHHHHJJJJJJJJIIJJJJJJJJJJJJJJJJJJJJJJJIGIJ
@7946243/1
tcctgcataaatggatgtgtaatatgcgtgtccacgcaagtacctgctgg
+7946243/1
CCCFFFFFHHHHHJIIJFHHJJIJIJJJJIIJJJJJJJIJIHJJJJJJJJ
@2841848/1
ccacaaggtacaatactttgttggtttcgccactccctgtatactggcgt
+2841848/1
CCCDFFFF=CFHGIJJJJJIJJIJHIIJJJJJJJJJJJJGHGIJJJJHI@
@2842569/1
ccacaatatagttacgttaaaacagcagctgagattaatgtaggctgttt
+2842569/1
CCCFFFFFHHHHHJJJJJJJJJJJJJJJJJJIJHIJJJJIIIJJJJJDHI
@7947425/1
tcctggaggacgctgacgggagtcttgctcggcatggaggccatttcttg
+7947425/1
@;1ABDDDFFFFFIIFIIIIEFDDGIGIEFBFFEFIIAF1@@EIFFFFFF
@2846373/1
ccacactcggtatatgttgcgaatcagggctgggatgagtgacgtcagcg
+2846373/1
CCCFFFDDFHCFHHIBHHIIEEIJIIGIIIGIIJCHIDGFDCHIGIIFFI
@6401574/1
gctgaagatccgacccatagtgtcggcatctgaggatatcttaatttgca
+6401574/1
CCCFFFFFHHHGHIIIEAEHHHHHEHGIIEGH?FG<BDGGEG@DFHI@BG
@6403177/1
gctgaatctcagatggattgagctgttgagttgatcctgcttgtgaatct
+6403177/1
CCCFFFFFHHHHHJJJJJJJHJJJJJJJIGHIIIJJJJIJJJJHIHGIJJ
@6403425/1
gctgaatgtgcgccaattgagttttcgagcattttccggaaaagaagatt
+6403425/1
CCCFFFFFFHHHHJJJJJJIJEHIJJJJJJJIJJJJJJIJJJJJJJJJJI
@5311206/1
cttcgatcttccggttccggtggccaccagatcgttgttaaggaacacgc
+5311206/1
CCCFFFFFHHHHHJHIJJJIGIJJJJJJIIJJJJGIIJJIJJJJJIJJJI
@5311207/1
cttcgatcttccggttccggtggccaccagatcgttgttaaggaacacgc
+5311207/1
CCCFFFFFHHHHHJHJJJJJIJJJJJJJJJJJJJIIJJJJJJJJJJJJJJ
@5311690/1
cttcgatgatctcctgtctgggtggttgcaatctccagcagatattgtac
+5311690/1
CCCFFFFFGHHHHJIJIGIJJJ3CFCFIIIJJJJJJJIIIJIJJJJJIJI
@776463/1
acctggtacacctaacataagtatgacataactgatatgtcaaacactgc
+776463/1
CCCFFFDFHHHHHJJJJJJJJHIJJJJJJJJJJJJJJJJIJJGGIJJJJJ
@7441170/1
gtttaaatttttgtcgagtcaaaagcgaagaatatttgaaaatttctaat
+7441170/1
@@@FDFFDHGHFAFH@C@CFFHIIJIGIJJIIGDHGIECHIGCEHIJHII
@1323653/1
atggaagttcgtattattcctcgaaatcaataactcgataaaaattgttc
+1323653/1
CCCFFFFDHHHHHJFHJJIIGJIIJJJIJJIJJIJJJIJJJJJJJJIHIJ
@5313112/1
cttcgatgtccacgtaggttacctcgaaggattgttcgctagcgatctcc
+5313112/1
C@CFFFFFHHGDHIDFHIGHIIJJIIIIJJJJJGIIJFIJJJJJIJJIGJ
@6922535/1
gtcaaatgtcgcaaattatgtcacataaatgtcaaaatgccacataattt
+6922535/1
==BDDDDDDHHHHJJIJJJIIJJJJJJJJJJGIIJJJJIIIJJJJJJJJI
@5958971/1
gaattacaggaaatggataattataggattggatctatgactgtgtatcg
+5958971/1
B@BFFFFFHHFHGJIIIJIIJJIJJIIIJJJIGHIJJJEGGIIGGHIIII
@3295452/1
cctaataatagtgtattacctctaaagctatctactcgttatataatcat
+3295452/1
CCCFFFFFHHHHHGHIIIJJJJJJJJJJJJJJJIJJJJJJJJJJJJJJJJ
@5959791/1
gaattagtggttttttttctaaaatcaatttacatattatttttgacttg
+5959791/1
@BBFFFFDFHCFHJJJJJJJIJJJJJJGJJJJJIJJIIJJJJJJJJIIJJ
@6924309/1
gtcaaatttgtatccattatcactttttgttgccgtgtgcccttgagaaa
+6924309/1
CBBFFFFFHHHHHJJJJJJJJJJJJJJJJJJJJJJJJHIJJJIJIJJJJJ
@7443193/1
gtttaacttttccagcatttctcttgctgctaattgtttcgccatctttt
+7443193/1
CBCFFFEFHHFHFGIIJJJIGJJIJJIJIJIIHIJGIJJJIIJGGIJJII
@7443194/1
gtttaacttttccagcatttctcttgctgctaattgtttcgccatctttt
+7443194/1
CCCFFFFFHHHHHJIIJJJJIIIJJJJJJJJJIJIJJJJJJJIJIJJJJI
@2850739/1
ccacatcttgtgagccgccattctcttggctagcttcttt
+2850739/1
CCCFFFFDHFFHDIIIIII<EFBFHGH>E@@??<9???GH
@2850740/1
ccacatcttgtgagccgccattctcttggctagcttctttgactt
+2850740/1
@@@DDDDDFFFFFIIIIII@EH<ABFG<GEDFDDBGBBFG4:??F
@2850741/1
ccacatcttgtgagccgccattctcttggctagcttctttgacttgccag
+2850741/1
CCCFFFFFHGHHHJJJJJJJJJJJJJJJFIJJJIIJIJJJIJJJJJIJEH
@780891/1
acgaacttcaattacacaaattagtacaactcctccaaaccttgcaaatt
+780891/1
CCCFFFFFHHHHHJJJJJJJJJJJIHIIJJJJJJJJJJJJJJJJJJJHJJ
@4930877/1
ctggattccttgatggctacagagatagaaatcaaattctgtcggatgag
+4930877/1
CCCFFFFFHHHHGJJJJJJIJIIIJJJJJJJJJJJIJJJJJJIJJJJJIJ
@6407643/1
gctgattaaggggtgtattctatatttcagttaaatttaagaggctttta
+6407643/1
@CCFFFFFGFHHGFGHIIIJJIGIJJJJJIICFIHIJJJJIFIJIJJJJJ
@5319243/1
cttcgcttttgactcgacaaaaatttaaacacattgcattattgatttcg
+5319243/1
1:?440=BFAHHHHGEGIGIIIGIEHHIJJGGHIHII>HGIHIIGJJJIJ
@5319244/1
cttcgcttttgactcgacaaaaatttaaacacattgcattattgatttcg
+5319244/1
@@@AB:DDFHH?HBFGEBHIHHEDFHIEHGHGGGC>9DHCHGGICGHIGG
@5319245/1
cttcgcttttgactcgacaaaaatttaaacacattgcattattgatttcg
+5319245/1
@@@DBDADHHBBFEGA9CEGGIIEHIIIIEGCGAH@FGFGHHIGHHIIGH
@5319246/1
cttcgcttttgactcgacaaaaatttaaacacattgcattattgatttcg
+5319246/1
@@@DD<D?DHFHAGI;CFFCFFEGIBA?DFFBGFH><G?BDHCHCDEHAF
@5319247/1
cttcgcttttgactcgacaaaaatttaaacacattgcattattgatttcg
+5319247/1
@@@DDD?DHAHFFIEGFHIIIIIIIIHIIICHIGDGICHIIGIIIIIIII
@5319248/1
cttcgcttttgactcgacaaaaatttaaacacattgcattattgatttcg
+5319248/1
CCCFFDDDHHDFHBFAFHAHIJGHJJEJJAGGCHIIJJGIGGIGGIIGBD
@5319249/1
cttcgcttttgactcgacaaaaatttaaacacattgcattattgatttcg
+5319249/1
CCCFFFDFHHFFHGIGGGHIJJJIJJIJJGGGDGIIJIGIIIJGHIIJGH
@5319250/1
cttcgcttttgactcgacaaaaatttaaacacattgcattattgatttcg
+5319250/1
CCCFFFFDHHFHHGIGHGIIJJJJJJJJJIIGDGIIJJJJJJJIIIJJJJ
@5319251/1
cttcgcttttgactcgacaaaaatttaaacacattgcattattgatttcg
+5319251/1
CCCFFFFFHHDFHIIHGBEHIJJJJJJJJGGIGIJJJJJJJJJGIIJJHG
@5319252/1
cttcgcttttgactcgacaaaaatttaaacacattgcattattgatttcg
+5319252/1
CCCFFFFFHHDHHHHDBG@GIIIIIIIIIGIGGIIIIIIIIIIEFGIIGI
@5319253/1
cttcgcttttgactcgacaaaaatttaaacacattgcattattgatttcg
+5319253/1
CCCFFFFFHHHHHJJIGIIJJJJJJJJJJJJJJJIIJJJJJJJJIIJJJI
@5319254/1
cttcgcttttgactcgacaaaaatttaaacacattgcattattgatttcg
+5319254/1
CCCFFFFFHHHHHJJJJJJJJJJJJJJJJJJJJJJJJJJJJJJJJJJJJJ
@1327684/1
atggataattataggattggatctatgactgtgtatcgatagctgttcac
+1327684/1
CCCFFFFFHHDHFJJHJJJJIHGHHHHIGGHIIJIIJGGIGIJJJEHIII
@1328058/1
atggatcttacattaccaatcatacaagcttctctgttggaaaatatact
+1328058/1
CCCFFFFFHHHGHJIJJIJJJJJJJJJJJJIIJJIJJJJJHIIJJJJIJJ
@6929474/1
gtcaagaccccggcgatggttcttcaagagctggcaataaagaaaggctt
+6929474/1
CCCFFFFFFHHHGJIJIJIBFFHHIGJDHIIIIGIIBHEGEECACHI67C
@313352/1
aaagcaggtcgcaaaatacccgtagaaacgaatcatctcagcctcgcgct
+313352/1
C@@FFFFFFHHHHJJJJJJJJJHIJJJJIIJJJJJJJJIIJJJJJJJJJG
@784312/1
acgagaatttgaaaagcgagcttcatgatcccctgaagaatatatcttga
+784312/1
CCCFFFFFHHHHHJJJJJJJJJJJJIJJJJJJJJJIJJJJJJJJJJJJJI
@7957969/1
tcgaaggattgttcgctggcgatctcctgcaagaactgaacaaagttgaa
+7957969/1
CCCFFFFFHHHHGJIJJJJIJFIJJJJIJJJIIJJJJJJJJJJJJIIJJJ
@314893/1
aaagcccagaagaacgttcgactttcacttcattctatcggcctttcttc
+314893/1
BCCFDFFFHHHHHJJJHIJJJJJJJJJJJIJJJJJJJJJJJJJJJJJJJI
@314894/1
aaagcccagaagaacgttcgactttcacttcattctatcggcctttcttc
+314894/1
CCCFFFFFHHHHHJIJIJJJJJJJJJJIJJJJJJJJJJJJJJJJJJJJJJ
@1330889/1
atggcctccatgccgagcaagactcccgtcagcgtcctccaggagttgct
+1330889/1
BCCFFFFFHHHHHJIIJIJJIIJJJJJJIIIIJJGIIIJJJJIJJCFHII
@4933851/1
ctggattttaaatctttcatattccctatttaaattttgtaaatccacat
+4933851/1
CCCFDFFFHHHHHJJJJGHHIIJJJJIJJJJJJJJJJJIHIJJJJJJJIJ
@5320931/1
cttcggagttttgcctgttccgtagcagacggccactggcaaagtggata
+5320931/1
CCCFFFFFFHHHHJJIJIJJJJHIJJIJJJJJJJIJIJIIJJFHCHIGIJ
@4934867/1
ctggcaaagtggatagctgcaccaagcattggtggcgattggtcaatgtt
+4934867/1
C@CFFFFFGHHGHEGGGIIIGCHGGJIFHIJF<EG;AF@;DDB4BFIGCG
@4935154/1
ctggcaacatcgacagataccacaaatacctaaaccttcccactaaagtt
+4935154/1
CCCFFFFFHHHGHJIJJJJJJIJJJIJJJJIJJJIJJJJJJJJJJJJJEH
@785284/1
acgagctattcgagcagcatgcaagagagtccaaagagaaggttatgaac
+785284/1
CCCFFFFFHHHHHJJJJJJJJJIIJJIJJHIIJJJJJJJJJJFHIJJIJJ
@2856916/1
ccaccattctatgaaatggaacacgaagagggactaccacacgaaaggca
+2856916/1
CCCFFFFFHGHHGGGIJJJJIIIIIIIJIIGIIIGIJJJIJIJJIEGGGH
@786960/1
acgattcataaaagtaatataaccttagatttcgaggcaaattgattgat
+786960/1
@@@FFFFDHDBDHIGHCEGIIHIJJIIIDDIGH@1CEAGGIJFFGGJIEI
@6934783/1
gtcaatgttattctaaaaagaagactgctaaacgttaaattttaaaagcc
+6934783/1
?=?DFDDAFADFDEFGHIGGFECBCHGCEHEBEFFDFIGIHIIIEDHEDD
@6934784/1
gtcaatgttattctaaaaagaagactgctaaacgttaaattttaaaagcc
+6934784/1
CBCFFFFDHHHHHJJJJJJIHJIJJJJJJIJJJGGHGHFGIJJJJIJJJJ
@7962132/1
tcgaggtaacctacgtggacatcgaagaaacattgaccaatcgccaccaa
+7962132/1
CCCFFFDEHHHHHJJGGJJJIJJJJJJJJJJIJJIJIGHIJJJJJJJJJI
@4935779/1
ctggcaagtcaaagaagctagccaagagaatggcggc
+4935779/1
CCCFDFFFFHBHHIJJFGIIJEGHII@EGJIGG@FF?
@7962905/1
tcgataaaaaaatatcgcaatattagaaattttcaaatattcttcgcttt
+7962905/1
CCCFFFFFHHGGHGHHJJIJJJIJJJJJJJJJIJIJIJJJJJJJJIJIJJ
@7962906/1
tcgataaaaaaatatcgcaatattagaaattttcaaatattcttcgcttt
+7962906/1
CCCFFFFFHHHHHJJJJJIJJJJJGJJJJIJJJJJJJJJJJJJJJJJJJJ
@7963473/1
tcgatactgaatgtaattttttatatagt
+7963473/1
8:?BAA?DFFBF?AE?EFIIFI;FD@H<:
@5327723/1
cttcgtcactcgcaaatgtagaaggcagattgttaccctccacgggtaaa
+5327723/1
CCCFFFFDHGFDHJJJIGHHEDHGG<GHIGIEIIJJJIIIJIIGGE7AGI
@7965802/1
tcgcaaatgtagaaggcagattgttaccctccacgggtaaatcctgcaag
+7965802/1
;?@FFFFFHHFGFGGIJIIGHIIIJFGI@GHGGGIE<FBHII4DHGH>FG
@7965828/1
tcgcaacatataccgagtgtggcggc
+7965828/1
CCCFFFFFHHHHHJIHG@FCFHGIGD
@7966041/1
tcgcaatagctcaaaagggaacaatttttgtcgagttattgatttcgagg
+7966041/1
CC@FFFFFHHHHHJJJJJJJJIJJJJJJJJJJJIIHIJJJJJJJJJJFII
@7967847/1
tcgccagcgaacaatccttcgaggtaacctacgtggacatcgaagaaaaa
+7967847/1
CCCFFFFFHHHHHJJJJJJJJIJJHIIJJJJJJDGGIJJIJJJJJJJJJJ
@7969356/1
tcgctagcgatctcctgcaagaactgaacaaagttgaagtccttggcgtt
+7969356/1
CCCFFFFFHHHHHJJJIJJJJIJJJJJJJJJJJJJJJJIHIJIJJJIIII
@5336782/1
cttctacttaccacttagcagaacccgataaagcgttaccagcgcttgag
+5336782/1
CCCFFFFFHHHHHJJJIJJJIIJJJJJJJJJIJIJJJJJIJJIJJJJJJJ
@5336784/1
cttctacttacctcttagcagaacccgataaagcgttaccagcgcttgag
+5336784/1
CCCFFFFFHHHHAHIJIJJJJIJJJJJJJIJJIGJIJIJJJJJEIIJJJJ
@6938954/1
gtcacataaatgtcaaaatgccacataatttgcaaaattttgacattttt
+6938954/1
CCCFFFFFHHHHHJJJJJJJJJIJJJJJJJJJJJJJJIJJJJJJJJJJJJ
@4943278/1
ctggccgcagctaaatgggcatagtacgtcggagctggata
+4943278/1
1=:A;?8ADFHDFHGB9A;9:E<?9?CDFFDGGIGICH;<=
@1342302/1
atgtcagttatatattcacctttatatatgtcacattttgtggttcttta
+1342302/1
CCCFFFFFHHHHHJJJJJJJJJJJJJJJJJJJJJJJJJJJJJJJJJJJJJ
@330236/1
aaagtatagaggttgtacccaaacttttcggggtgcaatcttcttttccg
+330236/1
@BCFDFFFHGHHFHIJJJJJJJIJJJJJJJIIJ?FHIJJJJJJJJJJIII
@6942861/1
gtcacttttcgcgcaaaggtaaaatcgttctagacatactttatgctctt
+6942861/1
@@@FDFFFHHGFHIJIIGGCEFGIIJGFHHGGIIJGGJIIHIJJJJJIJI
@6423607/1
gctgttgtctcgctccaggttgttgttgtggaggagcagtttgctgttgt
+6423607/1
CCCFFFFFHHHHHIJJFHGCHCDGIHIIEGIEHJFGHBHFGGGIID@FGH
@794107/1
acggtattttgaaacagaaaaaaggtgcaaattaagatatcctcagatgc
+794107/1
@@@FBDFFDHBDDGHEHIJJJJJJDCGHHGAHIIJGGGIGIJJJJJJIIF
@794989/1
acgtaagatatcctaaactcacttttttccgaaaaaatatcgcaatagct
+794989/1
CCCFFFFFHHHHHJJJJJJJJJJJJJJJJJJIJJJJIJJJIJJJJJIJIJ
@1345772/1
atgtgtgtttggctagattctgtttgacattagaagagtaaacgtcagtt
+1345772/1
?@@ABABDDFBFHIBGGIIGHIHHIIIIGIGIIIIIIIGHIIIIHIIIHI
@7975606/1
tcgggagtcacttttccgaccaagagatccagcaagttcttggctgcc
+7975606/1
CCCFFFFDFHHHHJIDHBFGHGIJIIIIJIIIIJJJGGIJJGJIJJJI
@2872248/1
ccactacaaggttttcaatagggcattctaacatgtcaaaattaaatcaa
+2872248/1
CCCFFFFFGHHACFHIIGHJJIIJIJGJJIJJJJIJIGIJJIJJJJGCII
@2872249/1
ccactacaaggttttcaatagggcattctaacatgtcaaaattaaatcaa
+2872249/1
CCCFFFFFHHHDHIJJJJJJJJJJJJJJJJJJJJJIJJJJJJJJJIJJJH
@338779/1
aaagtttatttatcatacacaggtaaacagttgtacagtagag
+338779/1
=?@DDDD8DD>?F4:CACC@DA;<AEF<:2AFAFEIFGB<B41
@6948678/1
gtcagcgtcctccaggagttgctgagccgtcgcggcatcactcccaaa
+6948678/1
@@CFDBDDDFAFDIGE@DCFCHHC989?CCDGBDA6FHD==4=?ECDE
@343122/1
aaataaatgctcccttttcacaatataataaatacatatcatatcatcgg
+343122/1
CCCFFFFFHHHHHJJJJJJJJJJJJJJJJJJIJJJJJJIJJIJJJIJJIJ
@6429679/1
gcttattgtaatattcctccatagttcttacatccttgtttatttccctt
+6429679/1
CCCFFFFFHHHHHJJJJJJJJJJJJJJJJJJJJJJJIJJJJJJJJJJJJJ
@6429680/1
gcttattgtaatattcctccatagttcttacatccttgtttatttccctt
+6429680/1
CCCFFFFFHHHHHJJJJJJJJJJJJJJJJJJJJJJJJJIJJJJJJIJIJJ
@5343821/1
cttctcctaagtcgataatttctccgactggcttatggaaaaaacttctg
+5343821/1
CCCFFFFFHHHHHJGGHJIJJGIJJIIJIIIJJJJJJJJIIJJJJJJJJG
@2874985/1
ccactcttatacgcagtggactcaatcgcaacagacatctacgaacgtct
+2874985/1
@@7DBDDDHFFFHIH@<C>CE?<CFHFEG7@DBFGC>9DGHHIGE@@CFH
@7980088/1
tcgtattattcctcgaaatcaataactcgataaaaattgttcccttttga
+7980088/1
CCCFFFFFHHHHHJJJJJJJJJJJJJJJJJJJJJJJJJJJJJJJJJJJII
@5980379/1
gacaacttcatgtacaaatacctcaccttacaaaataaaatacggcaaag
+5980379/1
CCCFFFFFHHHHHJJJJJJIJJJIJJIIJJJJIJJJJJJIJJIJJJJJGI
@3312593/1
cctattgaaaaccttgtagtggattcctaatattttttagtgaacctctc
+3312593/1
CCCFFFFFHHHHHJJJJJJGHIGIJJJJJJJJJJJJJJJJHIJIJJJIJJ
@3312803/1
cctatttaaattttgtaaatccacattttcgggttctatgtagactttgc
+3312803/1
CCCFFFFFHHFHHJIHIJJIJJIJIJJJJJJJI?GGGCG@CFBDEHIJEF
@1356523/1
attaaagctgctagaagaggacggcatttatgatccaaaagaaattccca
+1356523/1
==:ADDFFHFGHHGIJGIIJGGHJJJJIGIJGIJJJJJJEHIGJJJGGII
@6436150/1
gcttgaggaagtaacggcagcactattgacactaagaaatcacagagccc
+6436150/1
CCCFFFFFHHHFHIJJJIIJCEF@EGIEGIGHGIIEGIJCGGHB?DFEHI
@803560/1
actcgacaaaaattgttcccttttgagctattgcgatattttttcggaaa
+803560/1
CCCFFFFFHHHHHJJHIJIJIIJJJGFIJIJIJJJJJIJJJGIJJJIGHG
@7984501/1
tcgttccatttatcaaggttttcaaactgttaaaaaacctgctgaatgtg
+7984501/1
CCCFFFFFHHHHHJIJJJCIIJJJJJJJIJJJJJJJJJJIJJJJJJJJIG
@6439146/1
gcttggtgcagctatccactttgccagtggccgtctgctacggaacaggc
+6439146/1
==;?:DABFFB?FDGHDHIDHEHCFHGGGIGII@GHGECBF@FDFDG=8F
@7986089/1
tctaaagctatctactcgttatataatcatcattcaaacattgaagccag
+7986089/1
CCCFFFFFHHHHHIJJJIHIJJJJJJJIJJIJJJIIJJJIJJIJJJJJJJ
@7986090/1
tctaaagctatctactcgttatataatcatcattcaaacattgaagccag
+7986090/1
CCCFFFFFHHHHHJJJJJHIJJJJJJJJJJJJJJJJJJJJJJJJJJJJJI
@6955026/1
gtcagtttgcgtttcaatgcatcgataagacgaatggtaaagctgctaaa
+6955026/1
@@@DDB?BBC@<AEFGGEH>HEHECBBCEH<:86DA@0?B9DDFHFHGFG
@6955027/1
gtcagtttgcgtttcaatgcatcgataagacgaatggtaaagctgctaaa
+6955027/1
CCCFFFFFHHHHHJJJJJJJJJJJJJJJJJJJJJJJJHHIIJJJJJJJJJ
@7465426/1
gtttaatttcgttccatttatcaaggttttcaaactgttaaaaaacctgc
+7465426/1
CCCFFFFFHHHHHIJGJJJJJJJJJJCHIJJJJJJJJJJJJJJJJJJJJJ
@5354821/1
cttctcttggtgaacacatactttattcgtcatcgctccccacgagcgtt
+5354821/1
C@CFFFFFHGFHFHJJJJJJJJJJJJJJJGHIIIIJIJJJJJIIIJJIGG
@5355049/1
cttctctttgacattgcttgtggtcacttttcgcgcaaaggtaaaatcgt
+5355049/1
CCCFFFFFHHFHDIIIIJJGHGIHJJJJIJJIJJJJIJJJJFGIJJJIJI
@5355050/1
cttctctttgacattgcttgtggtcacttttcgcgcaaaggtaaaatcgt
+5355050/1
CCCFFFFFHHHHHJJJJJJIGIJIJJJJJJJJJJJJJJJJJHHIJIJIJI
@3319191/1
cctcaccttacaaaataaaatacggcaaagagaagaaaggccgatagaat
+3319191/1
@@@DDDFFHFFDHIGHDFGHHIEHGEEGGIJJIJHHGII@;B@FGIGGIJ
@3319192/1
cctcaccttacaaaataaaatacggcaaagagaagaaaggccgatagaat
+3319192/1
@@@FFFFFDFHFHJI@GGIG<FFHIGIJJIIIIHGGGIGHIDI>HJJIII
@3319193/1
cctcaccttacaaaataaaatacggcaaagagaagaaaggccgatagaat
+3319193/1
CCCFFFFFHHHHGIIJJIJJJIJIJJJJJJIIJIGGIJJJIGHHHIJGGH
@809674/1
acttaaactatcctccacctacacaagctcaat
+809674/1
@@@BDDDDHHFHFGJGAFHEHGEHGEGIGIIGA
@2884002/1
ccagaacgtaagatatcctaaactcacttttttccgaaaaaatatcgcaa
+2884002/1
@@1=DDFFHFHHHIGHIIJEHGIJIGEHJJJJJJJIGEHJJIJJJIJIJG
@2884003/1
ccagaacgtaagatatcctaaactcacttttttccgaaaaaatatcgcaa
+2884003/1
CCCFFFFFHHHHHJJJJJJJJJJJJJJJJJJJJJJJIJJJJJJJJJIJJG
@2884004/1
ccagaacgtaagatatcctaaactcactttttttccgaaaaaatatcgca
+2884004/1
CCCFFFFFBHHHHJIIJJJJIIJIIIGHIIIJIJJIGGIIJGHIJJJGHH
@2884723/1
ccagaagaacgttcgactttcacttcattctatcggcctttcttctcttt
+2884723/1
CCCFFFFFHHHHHJJEHGIJGDHHIJIJJJJIJIJJHJIJJGIJGGGGHJ
@811301/1
acttattgcgtctttgctttggtcactttacgcgcgaaaaccattatgtt
+811301/1
CCCFFFFFHHHHHJJJJJJJJJHIJIJJJJJJJJJJIIJJJJJJJHHHHH
@814422/1
actttatttaagaacaggggagaaaagtcacgagaatttgaaaagcgagc
+814422/1
CCCFFFFFHHHHHJJJIJIIGIFHJIJEGIGJGIGIIJJJJJJJJJIIJI
@6447195/1
gcttttcctgcttttttagcagctttaccattcgtcttatcgatgcattg
+6447195/1
CCCFFFFFHHHHHJJJJJJJJIJJJIJJJJJJJJIJJJJIJJJIJJJJJJ
@368707/1
aaatcacagagccccgggcccagatggcattcatgcagaaccgatta
+368707/1
CCCFFFFFHHHHHJJIJJIHIGIIJIJIIJJJJJIJJJJJJJJJJIJ
@7472026/1
gtttacttttcgaatgtcaaacagaatctagccaaacacacatagtacct
+7472026/1
@?@FDEFFHHFABHGGDEFIH@B@FHGHIIIGIIIIGGHEHHHIIFHIIA
@5992596/1
gacatttcgttaaagaaccacaaaatgtgacatataaaggtgaatatata
+5992596/1
CCCFFFFFHHHGHJHIJIJJJJJJJJJHIJJJJJJJJJJJDFHIJJIJJJ
@5361573/1
cttctgtattctacattccaccttgcgtcttacgttgtttgatttcgcca
+5361573/1
C@CFDDFFHGHHFGHEHIJJIIAHIJIJIJJEHGEHCGHIJHGHJI@GIG
@7995112/1
tctagacatactttatgctcttgacatttcgttaaagaaccacaaaatgt
+7995112/1
@@CFFFFFHGHHHJIJIJIGIJIJIIJJJIIGEHFIEDFH@FHGFFHGEI
@5994057/1
gaccaagagatccagcaagttcttggctgccgaatgtttggcgtctttct
+5994057/1
CCCFFFFFGGHHHJJJJJJIIJJJJJJJJJJJHHJJJJJJJIJHJJJJJJ
@7996164/1
tctagatctttcgtataatcgttaacactgcctgtagtttgatattggga
+7996164/1
CCCFFFFFHHHGHGHII?IHIHIJJJJJJJJJJJHIJIIGIIJJJJIJJJ
@7475237/1
gtttaggtatttgtggtatctgtcgatgttgccagaacgtaagatatcct
+7475237/1
BBCFFFFADHHHHHHIFHIIJIHIJIJJJJJJIJJJJJJIIJJJJJJJJJ
@370434/1
aaatcatgtcaagaccccggcgatggttcttcaagagctggcaataa
+370434/1
CCCFFFFFHHHGGIIJJIEHJIGA@D?DDDFFHGHGCGGGEAHIIIG
@6449562/1
ggaaaaaacaagagaacttagcagctttggaaacaaaagtaacagaaaaa
+6449562/1
CCCFFFFFHGHHHJJJJJJJJJJJJJJJJJJJJJIJJJIFHJJJJJJJJJ
@6967962/1
gtccaaagagaaggttatgaaccggcaataactttccttgttgtccagaa
+6967962/1
CBCFFFFFHHHGHJEHIIJIJIJJJJJJJJJJJJJJJJJJJJJJJJJJJJ
@2363071/1
cacctctccatattcctttatcaacattcacttctttaccggcatagcct
+2363071/1
CCCFFFFFHHHHHJJJJJIJJJJJJJJJJJJJIJJJJJJJJJJJJIJJJI
@5372058/1
cttcttgccgacggaatttttcagcgttttgtgg
+5372058/1
@@@DDDDDHFDHDG:F?GGII;9?CDBGHI9?BF
@6455340/1
ggaaaactaaaggatttctcaacttgtttccgtgagttgctgaacaaatt
+6455340/1
CCCFFFFFHHHHHIJJJJJJJJJJJJIJJJJIGHJJGIIJJJJJJJJJJJ
@375221/1
aaatcttccaagcggtcacgattaacaaatggacaatcgtgtgcgctgat
+375221/1
=;14=ADDFADFHBGGEHGG=EFHIIGE@?DHGGGAHGDDFHEGEH<FH=
@824881/1
agaaaatgattagtaccatttaacttggcattaaccttaagtaaaaggtt
+824881/1
CC@DFFFDDB?DFHGIIGIIIIIIGHIGIIHHIGGGIIIHGDHGIGECBE
@5372736/1
cttcttggtcccttccccctacattttattttaactggtgaagtttcctc
+5372736/1
CCCFFFFFHHHHHIIIIIIBDFBHHIIGHIIIEIGIGGDFHGGFGIHIIG
@377759/1
aaatgaccttagcagacctcttgataggcgagatttggaagttttcggca
+377759/1
CCCFFEFFHHHHHIJIJJJJJJJJJJJJJJIJIJJJJJJJJGIJJJJJJJ
@2365643/1
caccttacaaaataaaatacggcaaagagaagaaaggccgatag
+2365643/1
?8?DBD?AFDFBFGIIGIEBCB@GF@CB:E;9:?F<;?D??@;@
@6459373/1
ggaaaagtaacgcccgaacaagccaatcagaccaacggaacgcccg
+6459373/1
?@;DDDB2=DFDDFF>DDDFEC@@FH>?BBDFHABHEGHCEAABEH
@2367223/1
cacctttatatgtcacattttgtggttctttaacgaaatgtcaagagcat
+2367223/1
@@@DDDDDHHDDHIGHIIIGIIIHEIGEDCHDB@;??GHB?<??@@DGG@
@3896577/1
cggcgatggttcttcaagagctggcaataaagaaaggctttcaatcacca
+3896577/1
@<@FFDA@FAFDDGGBFFHHGIGGHGGCHIICIGHFHF?GHGEHDDHHAD
@4373634/1
ctcagatgccgacactatgggtcggatcttcagctagatcggataatcct
+4373634/1
CCCFFFFFHHGHHJJJJJJJJEHIJGHIJJIIJIIIHIGIGEGIIJCAGG
@3334986/1
cctcgagtacctcaaaatcatgaccaaaaagtgaacagctatcgatacac
+3334986/1
CCCFFFFDFHHHHJJJJJJIIJJJJJJJJJIFHIJJJJJJJJJJJJJJJJ
@2368695/1
cacctttttgctgcccttgtgtgggaccagtctgttgtgtgggaccagtc
+2368695/1
@@CBDDDDDFHHHGIIJJJFHFGEGIDHIGEGEHEHGIJ?GHHGGIGDHI
@382129/1
aaatgctcccttttcacaatataataaatacatatcatatcatcggggca
+382129/1
CCCFFFFFHHHHHJJJJJJJJJJJJJJJJJJJJJJJJJJJJJJJJJJJJJ
@4375561/1
ctcagcaactcctggaggacgctgacgggagtcttgctcggcatggaggc
+4375561/1
B@<DDFDFHHHHFIJJJJIJJJIJJJJIJHJHIJIJJJIJIJIJJIJJHH
@5378814/1
cttcttttccggaaaatgctcgaaaactcaattggcgcacattcagcagg
+5378814/1
@@@BADDDBFAD1CGGEEBDH@AFGIEGGEHBHGIFGGE?68CCEGADGH
@5378815/1
cttcttttccggaaaatgctcgaaaactcaattggcgcacattcagcagg
+5378815/1
@@@D?DFDAF?F6@GH@BCGHEEGGIE<DFIIIBDEHFIIGIGEGEGGGI
@5378816/1
cttcttttccggaaaatgctcgaaaactcaattggcgcacattcagcagg
+5378816/1
CCCFFFFFHHGHHIJJGJJJIJJJIJIJJJIJIIJJJJIJJJJJJJJJJJ
@5378817/1
cttcttttccggaaaatgctcgaaaactcaattggcgcacattcagcagg
+5378817/1
CCCFFFFFHHHHGJJJIJJJIJIJIJJIHIJJJIJJJJGIJJJJIJJIIJ
@3901410/1
cggctcacaagatgtggcaatccttgcaggatttacccgtggagggtaac
+3901410/1
CC@DFDDFHGHDHJEHGHGIIIIIGGGGHHGIJJJIJJGHHGFHJI;BCC
@5379649/1
cttctttttagaataacattgacattctataaagacgttagagaggttca
+5379649/1
CCCFFFFFHFBHDHHIGHGIECHHIJJJIJJJJJJJJGGIJIJGIIDGGH
@4378621/1
ctcagcgtgtttaatttcgttccatttatcaaggttttcaaactgttaaa
+4378621/1
CCCFFFFDHFHHFIGIJGEFIGHIIJJIIIGJIJCFIJJJJJIGHGIGII
@4380172/1
ctcagcttcaacgccaaggacttcaacttcgttcagttcttgcagg
+4380172/1
CCCFFFFFHHHHFGIJIJIGJJJJJIJJJJIHIJIJIIJJJJJJJJ
@5382533/1
cttgaaagattacgatttatctagagcaactccgacggaagctatacaag
+5382533/1
?@1BDFDFGHGGBGIJJIJGGIJIGGBHGJJIIGIGJIIGGIIIIIJGHI
@4380711/1
ctcagctttaaattcgtagtctactcttttttcgtcgacaataaactccg
+4380711/1
@CCFFFFFHHHHGJJIHJJFHIJIJJJJJIJJIIIJGDHJFIJJFIJJJJ
@1817638/1
caaaaacaacgctcccatgagagcttcaaagcaattagccatggcgtggc
+1817638/1
CCCFFFFFFHAHFIJJGHJJ@@FHFCGIEGIIGJGCD<AHEHGEEHAFGG
@3904571/1
cggcttatcactatgatgttgatttggtaccagataccccgaaaaagttt
+3904571/1
CCCFFFFFHHHHHJJIJJHIIIIJJJJHIJJJJJJIJJJJJIGIIJJDHI
@389418/1
aaattacattcagtatcgatagataatattgatgattataattaataact
+389418/1
?@;BDDEDHDFDDIGIIIACDEIGGIIIIGDGHIIDHGHIGIIHGIGHHI
@7489122/1
gtttattgatgttttaaaacaatttaagcctcctggagaaaagccacaac
+7489122/1
@?@DDDD?AADCFHIBHIIACHDHHHIBDHGHICGHEGGIII@EGDFFHB
@6008997/1
gacgcaataagtgatacaagaaaatatacagactaaagaaacgctcgtgg
+6008997/1
B@C7DFFFHHHHHJIJIJJIIJJJJJIJJJIJJJJJJIIIHIIIIJIFHG
@6987941/1
gtcccgaataccgattctcagccgagctgcccagtttagtggccaactct
+6987941/1
@CCFDAADHGFHH>FHGIJGHGHHDEGGB?DBGGBFBBE8=FGGCDAHHI
@6987942/1
gtcccgaataccgattctcagccgagctgcccagtttagtggccaactct
+6987942/1
CCCFFFFFHHHHHJJJJJJIIJJJJJJJJJJJIJHIJJJFIIJJJJJJJJ
@2378108/1
cacgagccaatcttccgctaccgcgtgttccttaacaacgatctggtggc
+2378108/1
CCCFFFFFHHHHHJJJJJJIJJIJJHGGIJJJJJJJJJIJIIIJJIGIII
@5385759/1
cttgaaccgtacgtcaaatgtcgcaaattatgtcacataaatgtcaaaat
+5385759/1
CCCFFFFFHHGHHHIJJJJJHIGIIJJJJJJJIIIJJIJJJJJDIIJJJJ
@8019326/1
tctctgtcggtagatttccgtgaagtggtccgtgccccttgcggttaccc
+8019326/1
@C@DFFDFGH@DHFHIJJJGHIHIICFA?FHIJ?HGJJJIJJIFIJIIIJ
@7490376/1
gtttatttccctttttgtggagaggtactatgtgtgtttggctagattct
+7490376/1
@?@DDDFFHHHDHJJJG@GHDH?FG<FHIIJJFHHGGGIIJIIIJGIHIJ
@2381300/1
cacgattcataaaagtaatataaccttagatttcgaggcaaattgattga
+2381300/1
@@?D=DDFDHFDDHBFGHHGHGIII@HHIIHBBCAF?EA@FEBGGDGFG<
@2381301/1
cacgattcataaaagtaatataaccttagatttcgaggcaaattgattga
+2381301/1
C@BFFFFFHHHHHJJEGGIJJJJJJJJJJGGJJIJJIJIIIIJJJJIJIG
@2381302/1
cacgattcataaaagtaatataaccttagatttcgaggcaaattgattga
+2381302/1
CCCFFFFFHHGHHJIHIJJJJJJJJJJJJJJJJJJJHIJJJJJJIJJJJH
@2381303/1
cacgattcataaaagtaatataaccttagatttcgaggcaaattgattga
+2381303/1
CCCFFFFFHHHHHJJEHIIJJJJJIJJJJIJJJIJIHGHIJJJJJEIJJG
@1823876/1
caaaaacgtatgacaaaactatagagaaaccagaattacaggaaatggat
+1823876/1
@CCFFFFFDHHHHJJJJJJJJGJIIJJJJJIJIJJJGHIIJIIIIJIJJJ
@839211/1
agaacctcttgatgttgaaagggaccttaatgcaacagttttagatgtgg
+839211/1
CCCFFFFFHHGFHIIHGHIJIJIFEHJJJJJIIJIIIIHIJJIIIJJFHI
@6015400/1
gactaaagaaacgctcgtggggagcgatgacgaataaagtatgtgttcac
+6015400/1
CCCFFFFFHHHHHJJJJFIIJJEIIJIIJIHJJJJJJJJGHIJIIIJJHH
@6480185/1
ggaaatggaactgggagcaaccctctttgtcaccagcggctttgaagtct
+6480185/1
CCCFFFFFHHHHHJJJJIIJJJJJJJJJJJJJJJJJJJJJJJJJJJJGHI
@2387335/1
cacggaaatctaccgacagagaggttatccttgggggaagaagccaaatt
+2387335/1
CCCFFFFFHGHGHJJIJJJJJIGIFGHIJJIIIJJJJGIIJJIIJJIJHH
@3915111/1
cgggagtcacttttccgaccaagagatccagcaagttcttggctgccgaa
+3915111/1
@@CFDFDDHHHHHIIJIGJIJIGCHJJJJJIJJEG?@@GIIBFHEICG@G
@3915112/1
cgggagtcacttttccgaccaagagatccagcaagttcttggctgccgaa
+3915112/1
CCCFFFDFHGHHHJIJIEHIGIGIJJJJJJJJIIJHIJJJJIJJIGHG5@
@1835251/1
caaaaagtgaacagctatcgatacacagtcatagatccaatcctataatt
+1835251/1
CCCFFFFDHHHGHJJJJJJJJJJJJJJJIIJJJJJJJJJJJIJJJJJJJH
@1835320/1
caaaaagtgataatggatacaaatttgactactgtatagctttcttctct
+1835320/1
CCCFFFFBFHHHHJJJIJIHIIJJJJIIJJIIJJGIJJJJJJJJJJJJJJ
@1837796/1
caaaaataatatgtaaattgattttagaaaaaaaccactaattctatgca
+1837796/1
CCCFFFFFHFHHHIJIIGIGHIJJIIIIJJJJJJJIIJIJJAHIIJIJIJ
@6485771/1
ggaacacgaagagggactaccacacgaaaggcagtt
+6485771/1
@<@A;DB=1@:1A;?EC3C3F@BFG6DG??D2BF?B
@7000236/1
gtcctcttctagcagctttaatgcattgtatgcagcatcatgtttactaa
+7000236/1
CCCFFFFFHHHHHJJJJJJJJJJJJJJJIJJJJJJJHIJJJJIIJIJJJJ
@848155/1
agaagatcccagagtttttgaattttgtgccaaaactaccgagccagctc
+848155/1
CC@FFFFFHHHHHIFGIJJJIIIJJJJJIJJJIJJJIIJIIIJJJJJJII
@8026894/1
tctgcccctttcttaatcggttctgcatgaatgccatctgggcccggggc
+8026894/1
CC@FFFFFFHHGGJJJJJGJHIJJJJJJJJJJJIIJJJIIIJJJJJIHJG
@2392626/1
cacggcttatcactatgatgttgatttggtaccagataccccgaaaaagt
+2392626/1
CCCFFFFFGHHHHJJJJHJHHHIIJJJJJHIJJJJJJJJJJJJJJJJJIF
@3920957/1
cgggcccagatggcattcatgcagaaccgattaagaaaggggcagacaac
+3920957/1
@@?1B:AADBDHHBDGGCGA>HEHGGIEGH<FFDFCH;FH=6AFFCH<GG
@8029582/1
tctggagatggttgttgccacatatattctaatcgttcacttttgggaat
+8029582/1
CCCFFFFFHHHHHIHGFHIHIIFIGJJJJJJJIJFGGIJIIJFJIJJGII
@3922602/1
cgggcgttccgttggtctgattggcttgttcggg
+3922602/1
CCCFFFFFHHHFHJIHEIJJJJIJJJI@?F<1@F
@7504134/1
gtttctaacctctctaaattaataccatcgttggcatttgacattgtcaa
+7504134/1
@?@FDEDFHHDFFGEFGIGIGIEHIIBFHIGIIIECGHJIIIGHIJGIHH
@1850990/1
caaaaatttaaacacattgcattattgatttcgaggaaataatacgaact
+1850990/1
CCCFFFFFHHHGHJIJJJIGJIIHGJJFIGGHGGGGHJJGIJGIJBDGGA
@1850991/1
caaaaatttaaacacattgcattattgatttcgaggaaataatacgaact
+1850991/1
CCCFFFFFHHHGHJJJJJJJJJJJJJJJJJJJJJJJJJIJJJJIJJJJJJ
@1850992/1
caaaaatttaaacacattgcattattgatttcgaggaaataatacgaact
+1850992/1
CCCFFFFFHHHHHJJJJJJIJJJJJJJIJJJIJJJJJJJJJJJIJJJJJJ
@1850993/1
caaaaatttaaacacattgcattattgatttcgaggaaataatacgaact
+1850993/1
CCCFFFFFHHHHHJJJJJJIJJJJJJJJJJJJJJIIJJJJJJJJJIIJJI
@1850994/1
caaaaatttaaacacattgcattattgatttcgaggaaataatacgaact
+1850994/1
CCCFFFFFHHHHHJJJJJJJJJJJJJIIJJJJJJJJJJJJJJJIJJJIJI
@1850995/1
caaaaatttaaacacattgcattattgatttcgaggaaataatacgaact
+1850995/1
CCCFFFFFHHHHHJJJJJJJJJJJJJJJJJJJJIJJJJJJJJJJJJJJJJ
@1850996/1
caaaaatttaaacacattgcattattgatttcgaggaaataatacgaact
+1850996/1
CCCFFFFFHHHHHJJJJJJJJJJJJJJJJJJJJJJJJJJJJJJJJJJJJJ
@7505884/1
gtttctctatagttttgtcatacgtttttgaggcagcaaatttctcaagg
+7505884/1
CBCFFFFFHHHHFIJJJHIJJJJJJJJJJJJJJJIJJJJJJJJJJJJJJI
@6027625/1
gagaaatttgctgcctcaaaaacgtatgacaaaactatagacaaacc
+6027625/1
CCCFFFFFHHHHHJJJJJJJJJJJIJJJJJJJJJJJJJJJJJJJJII
@6027626/1
gagaaatttgctgcctcaaaaacgtatgacaaaactatagagaaacc
+6027626/1
CCCFFFFFHHHHHJJJJJIJJJJJFIJJJJJJIJJJJJJJJJJJIJJ
@5410299/1
cttgaggaagtaacggcagcactattgacactaagaaatcacagagcccc
+5410299/1
?@@DDDDDHHFHHIFIIII?8C9BBGA>GDFCEGHIII>FFDD4B3?DGI
@4978793/1
ctgggcccggggctctgtgatttcttagtgtcaatagtgctgccgttact
+4978793/1
@CCFFFFFHHHHFGGCE?DCDHHGHIIIFHGGHIFHGBGGIIIIIBHIII
@6494777/1
ggaactttgttgttgacgttcatttcgacccgtttgctgttgttgggcac
+6494777/1
CCCDFFFFHFHHHJGGGGFEHHHJIJJJIIJJHGIIIJIIHJFHHEEGGE
@8032934/1
tctgggcttttcctgcttttttagcagctttaccattcgtcttatcgatg
+8032934/1
CCCFFFFFHHHHHJJIJJIJJJJJIJJIIJIJIIIIIIGGIJJJIJIJJG
@856886/1
agaatacaccccttaatcagctacaacagtcaacatttcccacctttttc
+856886/1
CCCFFFFFHHHHHJJJJJJJJJIJJJJJJGHJJJJJJJJJJJJJJJJJJI
@1854321/1
caaaacatgaccatgatgcactcggccggaccgattcagcccccaccaag
+1854321/1
CCCFFFFFHHHHHJJIJJIJIIHIJJJIJIJJJIJJGHJHIIJHHHFFEE
@1396638/1
attacctctaaagctatctactcgttatataatcatcattcaaacattga
+1396638/1
CCCFFFFFHHHHHJJJJIJJJJJJIJJJJJJJJJJJIJIJJJJJJJJJJJ
@1396639/1
attacctctaaagctatctactcgttatataatcatcattcaaacattga
+1396639/1
CCCFFFFFHHHHHJJJJJJJJFJJIJJJJJJJJJIJJIJJJIIIJIJJJI
@1396640/1
attacctctaaagctatctactcgttatataatcatcattcaaacattga
+1396640/1
CCCFFFFFHHHHHJJJJJJJJJJJJJJJJJJJJJJJJIJJJJJJJJJJJJ
@4980779/1
ctgggcttttcctgcttttttagcagctttaccattcgtcttatcgatgc
+4980779/1
@B@FFFFFHHHHHJGIJIJJJJJJJJJJJJJJJJJJIIHIJJJJJIIJII
@4980780/1
ctgggcttttcctgcttttttagcagctttaccattcgtcttatcgatgc
+4980780/1
@CCFFFFFFHHGGIGGIJJJJEGIJJJJJJJJJJIGIHDFGHIHGIIJJI
@4980781/1
ctgggcttttcctgcttttttagcagctttaccattcgtcttatcgatgc
+4980781/1
CCCFFFFFGHGHHHIJJJJJJIGJIJJJJJJJJJJJJJIJJJJJJJJJJJ
@4980782/1
ctgggcttttcctgcttttttagcagctttaccattcgtcttatcgatgc
+4980782/1
CCCFFFFFHHGHGGIIIJJJJIJJJJIJJJJJJJJJIJGIJJJJJJJJIJ
@4980783/1
ctgggcttttcctgcttttttagcagctttaccattcgtcttatcgatgc
+4980783/1
CCCFFFFFHHHHHJJJJJJJJEHIJJIJJJJJJJJJJJJJJIJJJJIJJJ
@858974/1
agaatatttgaaaatttctaatattgcgatatttttttatcgatctggct
+858974/1
C@@FFFFFHHHHHJJJJJJIJJIJJJJIJJJJJJJJJJJIJIIJJJJJJJ
@8036726/1
tctgtcaccaggcttgaacgaagttgtggagagatttataagactacaag
+8036726/1
CCCFFFFFHHGHFGIGBHGG?FHEFE?EH?F?C6BFH@BDHGEHIGIHGG
@859131/1
agaatcagcactgaatcaaaaaattctccatcgttacaataagttattcg
+859131/1
CCCFFFFFHHHHHIJJJJJJJJJJJJJJJIJJJHIJIJJJJJJGIJJJJJ
@3928370/1
cggggctctgtgatttcttagtgtcaatagtgctgccgttacttcctcaa
+3928370/1
@@@DDDDDF?AF<EFGA@HBF<CCEFHCFC:CBAABGD@GGHBFEHGG<F
@403904/1
aaattatgtcaaattttgacatttatgtaacatgtgtgcttaagtggctt
+403904/1
CCCFFFFFHHHGHIJJJJJJJJJJJJJJJJJJJJIIIJJJJJJIIIJJJI
@860002/1
agaatgaagtgaaagtcgaacgttcttctgggcttttcctgcttttttag
+860002/1
CCCFFFFFHHHHGJJEGHIIIJJJJJJJJJJJJJJJJJJIJJJJJJGIIH
@861117/1
agaattacaggaaatggataattataggattggatctatgactgtgtatc
+861117/1
@C@FFFFFHHHHHJJJJIJJIIJJJJJJIJJIJJJJJIJJJJIJGHIJIJ
@7511864/1
gtttgaaaaccttgataaatggaacgaaattaaacacgctgagaaagcta
+7511864/1
@@@FAFFFHHFHHGEHIIIEIGIJJJIIIJJJJJJJHIGJJIIJJJGHHG
@7511865/1
gtttgaaaaccttgataaatggaacgaaattaaacacgctgagaaagcta
+7511865/1
BBCFFFFFGHHHHJJGGIJJJJIJJJJJIIJJJJJJIIJIJJJJJHIJJJ
@3361168/1
cctgcacacacgcatttttaaatttaaaaatttattcaagtcaaaaataa
+3361168/1
CCCFFFFFHHHHHJJJJJJJJJJJJJJJJIJJJJJJJJJJJJJJJJJJJI
@4986900/1
ctgggtggttgcaatctccagcagatattgtacttaaaggcttttggatc
+4986900/1
CCCFFDDFFHHGHJJJJJJIJJIJIJJJJJJJJJJJJJJJJJJJJJIJJJ
@4986901/1
ctgggtggttgcaatctccagcagatattgtacttaaaggcttttggatc
+4986901/1
CCCFFDDFFHHHHJJJJJJIJJJJIJJJJJJJJJJJJJJGIIJJIJJIJH
@4413339/1
ctcatttggaaatggcgatctggcagacttattaaaacatacttctgtaa
+4413339/1
CCCFFFFFHHHHHJJJJJJJJJJJJJJJJJJJJJJJJJJJJJJJJJJJJI
@7514255/1
gtttgaatgatgattatataacgagtagatagctttagaggtaatacact
+7514255/1
=@BADDDFHHHHHJJJIJJJJJIHIGIIIJJIJJJIJJIIJDHIJJJJJJ
@7514256/1
gtttgaatgatgattatataacgagtagatagctttagaggtaatacact
+7514256/1
@??DABDDDHBBFGE@CFHEGGB;C3A?CHG94:CFEFGDEFFHHG?4?:
@2408872/1
cactaataaaaataattaacagtttttaggaggaaagtgcagtacttcat
+2408872/1
B;BDFFFFHHHHHJJJJJJJJJHJJJJJJJJIJIJGIDFGHIHIIIJJJJ
@7515253/1
gtttgacattcgaaaagtaaacgtcagtttgcgtttcaatgcatcgataa
+7515253/1
C@CFFFFFHHHGHIJJGCHHJIGGIJJHIIIGJHIJJJJJJJJJJJGIII
@4416635/1
ctccaaaccttgcaaattttcaatcatgaagcaagattttacctgaacaa
+4416635/1
CC@FFFFFHHHHHJJIJJJJJJJIJJJJJJJJJIJIJJJJJJJJJIJJII
@6506891/1
ggaaggaataacacgggctaattttaacaaccatcccactgtacgagaat
+6506891/1
?@?DFD>>FDFFFFA@EFEGEGHIGHHHHDGGIIIIEFG@FBDDGIGEHD
@6038975/1
gagaggtactatgtgtgtttggctagattctgtttgacattagaagagta
+6038975/1
@@<DDFBDHHFHHEHHIFGGIGEIIJHGIIJJJIFGDHGIIGHHIHIIGE
@6038976/1
gagaggtactatgtgtgtttggctagattctgtttgacattagaagagta
+6038976/1
B@@FFFDFHHGHHHHDHIJJJJIJJJJJJJJJJJJJJJIJJIJJJJJJIG
@6039141/1
gagaggttcactaaaaaatattaggaatccactacaaggttttcaatagg
+6039141/1
CCCFFFDEHHHHHIJIJJJJJJJJJJJJJJJJIIJJIJIGHIJJJJJJII
@410953/1
aaattccagaccatgaaagtattgagatttaaatcttggtctgaaagaag
+410953/1
CCCFFFFFHHHHHJJJJJJDFHJJJIHGIJJJJJJJJJGHHIJJJJJJJI
@6509453/1
ggaaggtttaggtatttgtggtatctgtcgatgttgccagaacgta
+6509453/1
CCCFFFADHHHHAFHIIIFHIFHGGJJIIJIIJIJJJJJJIJJJHG
@412009/1
aaattctccatcgttacaataagttattcggacaagttataccgaataaa
+412009/1
@;;DDDEFHHHGGFHGIJJJJJJHIJJJJJGIIJIIIJJJJJJJHGIJJI
@412010/1
aaattctccatcgttacaataagttattcggacaagttataccgaataaa
+412010/1
C@CFFDFFHHHGFHGGGGIGIAFIIFIBHGGGIIJJJJIIJEIIJIIIJJ
@3368766/1
cctggaacgagacaacagcaccctggtcctccacaacagcaagctcctcc
+3368766/1
CCCFFFFDHGHGGJJJJDBHIJJIIJFHIIJGGIIIJJJGIJGHJJJJJI
@5428460/1
cttgcatgctgctcgaatagctcgtacttcggcacttgtaacttgttcaa
+5428460/1
CCCFFFFFHHHHHJJJJJJJJJJIIJJJJJJJIJJJJJJJJJJJJIJJJJ
@7520110/1
gtttgatattgggactgcaagtgcgaatatctgtagtcgaagtgttgttg
+7520110/1
@@@FDDDDHHDHHGGIGIIJIDBHGGHGIEIIEIIIDGHGICDHFB??D?
@7520111/1
gtttgatattgggactgcaagtgcgaatatctgtagtcgaagtgttgttg
+7520111/1
CBCFFFFFHHHHHJJJJIJJJEHHHIJJJJJJIHIJIIIGHHBFFGHIJC
@416587/1
aaatttaacgtttagcagtcttctttttagaataacattgacattctata
+416587/1
CC@FDFFFHHHHHJIIIIIJJJIGGHIJJHIJIIHHGHGJBHIIHGIIJG
@416588/1
aaatttaacgtttagcagtcttctttttagaataacattgacattctata
+416588/1
CCCFFFFFHHHHHJJJJJJJJJJJJJJJIJJJJJJJJJJJJJJJJJJJJJ
@5429436/1
cttgcatttcataattaaggtaatccacggcatttctggtcatgggccac
+5429436/1
@@=BDD4BCFHHBEFFIGHGCFHAFFAAFG@C@??BFEHBDCEHCA@FII
@6514097/1
ggaataatacgaacttccatagattcaaatgaagtaaacaacatacgttt
+6514097/1
CCBFFFFFHHHGHJJJJJJJJIIJJJJJJJJJJJFFHGJJJJJIJJJFHI
@1406417/1
attacttttatgaatcgtgataacatgcataaaatataataaaaatttat
+1406417/1
BCBDFFFFHHHHHJJJJGHIJJJJJJJJJJJJJJIJJJJJJJJJJJJJJH
@5434788/1
cttgcggttaccccttctgttgggatgggggccg
+5434788/1
@@CBDDDDHFHFBGHIFIIHHH?B;CC?EGDEGG
@5435239/1
cttgcgtggacacgcatattacacatccatttatgcaggacttctatcta
+5435239/1
@@=BDFDFHHHHHJIJJJJJJJJJJJJJJJJJJJJJJJIIHIIJIJJJJJ
@872180/1
agacgaatggtaaagctgctaaaaaagcaggaaaagcccagaagaacgtt
+872180/1
CCCFFFFFHHDHHJIJIJJJJJJJJJJIJJIJJJIGIJIIJGIGIJIIFA
@5000579/1
ctggtcccacacaagggcagcaaaaaggtgcccaacaacagcaaacgggt
+5000579/1
CCCFFFFFHHHHHJJJJJJJJJJJJJJJDHIIJJJJJJJJJJIJJJJJJB
@875125/1
agactaaagaaacgctcgtggggagcgatgacgaataaagtatgtgttca
+875125/1
@@@DDDEFDHHBHIIIII@EFGHCAGG<FHIIIGHHIIGI@EHI@@=@EH
@7526027/1
gtttgcgtttcaatgcatcgataagacgaatggtaaagctgctaaaaaag
+7526027/1
=@8=ABDDFFHHHIIIIBHIDCHGIGHIIIGII@FHHGGGEHIGIGIIIF
@3943243/1
cgggtttggaaaaatttcaaattgttcaggtaaaatcttgcttcatgatt
+3943243/1
@BCDBDFFHHFHHJJJJJJJJIJJHJJIIJHGHGJJIGIIIIJJJJIJGI
@6048345/1
gagcagccgagcccttggcttccttcggagttttgcctgttccgtagcag
+6048345/1
CCCFFFFFHHHHHJGIIJIIJGICHIIIDGDHGIIIIGIGIIJJIJJJJI
@6048404/1
gagcagcttgctgttgtctcgctccaggttgttgttgtggaggagcagtt
+6048404/1
@BCFFFFFHHHHGIJIIJGHGGGIJHIJFHIHIJGIIGGFHGJ@GGDHBA
@5437860/1
cttgctgctaattgtttcgccatcttttttgttgtgctagtcgcaacagt
+5437860/1
CCCFFFDDHHGHGGEHHIIIIDG3BFHIIIGGGGBBGGHCFHGIIIGEEH
@5437948/1
cttgctggatctcttggtcggaaaagtgactcccgaacaagccaatc
+5437948/1
CCCFFFFFHHHHHJJJJIIJJHIJJJGHGGIJJJJJGIJIJIJJJJJ
@5439100/1
cttgcttcatgattgaaaatttgcaaggtttggaggagttgtactaattt
+5439100/1
CCCFFFFFHHGFHJIJJJJJJIJJIJJIGBHIHHIJFHDEHIGHJGIJJJ
@5442468/1
cttggaactcgaaccagaaacagcaaaattcggcaaaccagaaaaattgg
+5442468/1
@@CFFDDFBHBHFII@FIIIHHIIGBHAGGHIIFIF@HGCDHEF=FHICG
@5442469/1
cttggaactcgaaccagaaacagcaaaattcggcaaaccagaaaaattgg
+5442469/1
CC@FFDEFHHFFFGHIIGDHGGHHGIJJIGHGJAGGEGGCHJGGJJJCHI
@7528561/1
gtttggaaacaacgtttcatagtaaagtcgccacagtagaagaacttaaa
+7528561/1
CCCFFFFFHHHHHJFHJJJJIJIIJJJHIJJIGGGGBGB@HB@F;BFCGI
@878644/1
agagaagaaaggccgatagaatgaagtgaaagtcgaacgtt
+878644/1
CCCFDFFFFFFHGIJIEGEGIIHGHICDFGHG1BFII>@FA
@5005839/1
ctggtgctttgacggatttgagatcagctctagttaataatacaattttt
+5005839/1
BCCFDFFFHHHHHJJFHIJIJIJJJJJIJJJIJJJJJJJJJJJJJJJJJJ
@8055332/1
tcttgcttcatgattgaaaatttgcaaggtttggaggagttgtactaatt
+8055332/1
@@@D?BBDBFD?<@E<EFIICHIGBHGHGFHGDE<FG1CCFG?@DHEGCF
@7531901/1
gtttggcgtctttcttcgatcttccggttccggtggccaccagatcgttg
+7531901/1
@BCFFFFFHHHHHJJJJJIIGJJIJJIIIJJJJHGGIJJGJJIIJIJHIJ
@7532021/1
gtttggctagattctgtttgacattagaagagtaaacgtcagtttgcgtt
+7532021/1
@@CFDFDFGHHGHIIIIJJIGGHIJJEIJIDGEHJJIICDGHIIJIEHHG
@7532022/1
gtttggctagattctgtttgacattcgaaaagtaaacgtcagtttgcgtt
+7532022/1
CB@FFFFFHHGGHJJJHIJIIIJJJJJJJJJJGHJJJJHIJJJJJJJJGI
@4430906/1
ctccaattcctgcatcttatataccatcatcttctggagtcacccaacaa
+4430906/1
@@?BDB?DFFDDFHBFAGGBCDFHCEHHBBDEHHEHAHAHDBBDHBGHGD
@4430907/1
ctccaattcctgcatcttatataccatcatcttctggagtcacccaacaa
+4430907/1
CCCFDFFFGHGHHGEHGIIGGIIJJJIJIJIJJJIJJHJHHIJJJJJJJJ
@3951777/1
cggtccacactctattaaataagcgcctataactgcttctacacaatctg
+3951777/1
@?1BDDDDHHHHHIIIGHHGHEDHGHEHIIIIIIIGIIIIIIGIIIIIII
@8058294/1
tcttgttgaagttgcttttgtttcttctttttacctccttgttggggttg
+8058294/1
@@@FDFFFFBHDFHGHIJIEHIBHGHCGIIHI3EFIIGGGIDFG?AGGEH
@8058638/1
tctttaacgaaatgtcaagagcataaagtatgtctagaacgattttacct
+8058638/1
@B@FFDFFHHHHHJHGIJGGIJJJIJJJCDHIFIIIIJIIJJIGGGIHIJ
@5008917/1
ctggtgttcatataatgtatccgtcgatctccatattc
+5008917/1
@@@DDDDDHHHHHIIIIHIIII@3<@1:8?EC991C@C
@6055140/1
gaggaagtaacggcagcactattgacactaagaaatcacagagccccggg
+6055140/1
CCCFFFFFHHHHHIIIGBHEGBHCCHGGBFHCHIIDHHIICHAGHIIAGG
@6055410/1
gaggaataatacgaacttccatagattcaaatgaag
+6055410/1
@???DDDDDAHD?G;DCAFGAH>D@HHCBHHI<@B>
@6055411/1
gaggaataatacgaacttccatagattcaaatgaagtaaacaacatacgt
+6055411/1
CCCFFFFFHHHHHIJJJJJJJIJJJJJIJJJJJJIIFHIIJJJJJJJJJH
@1420918/1
attataatcatcaatattatctatcgatactgaatgtaattttttatata
+1420918/1
BB=DDFFFHHHHHJJJJJJJJJJIGJIJIJJIJJIJHIHIJJJJJGIJJH
@1420919/1
attataatcatcaatattatctatcgatactgaatgtaattttttatata
+1420919/1
CCCFFFFFHHHHHJJJJJJJJJJJJJJJJJJJJJJJHIIJJJJJJJJJJJ
@5009743/1
ctggttaactttagtgggaaggtttaggtatttgtggtatctgtcgatgt
+5009743/1
BCCFDDFFHHHHHJGHJJJIJJCHHIIJAFHIIJGHIHJJJJJIIJIIJJ
@2428040/1
cactttgtcatcgaacgatgtcaccacctgattggtgatatcagccgctc
+2428040/1
C@CFFFFFHHHHGJJJJJJIJIIJIJJJJJIJJJIIIIJIIHIJGIIJJI
@5449299/1
cttggagccagccaatgggattgcccatcactttgt
+5449299/1
@@@FDAE?HHHHHIGICGGC@DHGIJIIJJJ@A?DF
@2428537/1
cacttttcgcgcaaaggtaaaatcgttctagacatactttatgctcttga
+2428537/1
C@CFFFFFHHHHDIJJJCGHIJGGIHIIJIJJJIJJJJJJJJJJJJJJJH
@1887911/1
caaaattaaatcaatatggcgactgagaggcaaacaaatgttattttatc
+1887911/1
CCCFFFFFHHHGHJJJJJJJJJJJJIJHIJDIJJJJIJJJHIJJJJJJJH
@6533639/1
ggacaatcgtgtgcgctgataggaggccaccaagaccagatgacttacgg
+6533639/1
CCCFFFFFHFFFHIIIIIIIJIJJJJIJJJJJJIIJJIJJJJJJJJJJJJ
@8063489/1
tgaaaaattagtaaaacataatggttttcgcgcgtaaagtgaccaaagca
+8063489/1
CCCFFFFFHHHHHJJJJJJJJIJJHJJJJJIJJJGHJJJHIIJJJJJJJJ
@1424280/1
attatattgtgaaaagggagcattt
+1424280/1
@@@DDDDDHHFAB?G??FHIIECAB
@1424281/1
attatattgtgaaaagggagcatttatttgatgcaaagtatagaggttgt
+1424281/1
@@@FFFFFHFDFHIIJJJDEHIGHIJIJJJGIJJJIGHDGFGHIIIHIJH
@1424282/1
attatattgtgaaaagggagcatttatttgatgcaaagtatagaggttgt
+1424282/1
@CCFFFFFGHHHHJJJIJIIJGIJIGIIIJGIJIJJHHDFGIIIIJJIII
@1890531/1
caaaattcgttctacatatgaaacatgtcagttatatattcacctttata
+1890531/1
CCCFFFFFHHHHHJJJJIJJJJJJJJJJJJJJJJJJJJJJJJJJJJJJJJ
@5014202/1
ctggttgttgagaactttgtgttacaggatctcctttatgttttgcagct
+5014202/1
BBCFDFFFHHHHGJJJJJJHIIJJJJJJHIIJJJJJJJJJJJJJJJIJJI
@1426537/1
attatgaaattactcatagtgtcacgggaactcataacaatagattcgat
+1426537/1
CCCFFFFFHHHHHJJJJJJJIIJIHHIJJJJJJJJJJJJJJJJIJJJJHI
@6060616/1
gagggtaacaatctgccttctacatttgcgagtgacgaagagttggccac
+6060616/1
CCCFFDDDHHGHGJIJJJJJIJJIIJIIJIJJFHIIJJJJJJJIJIIJIJ
@887823/1
agaggttcactaaaaaatattaggaatccactacaaggttttcaataggg
+887823/1
B<@DFBDFHHHGHJJJJJJJJJGIJJJJJJIIIJJJJJDHHIJJJJJIIJ
@8065197/1
tgaaaagcgagcttcatgatcccctgaagaatatatcttgaagaactatt
+8065197/1
CCCFFFFFGGHHGIJJGGGJJIJJJGIJGGIHJJJGGIJIGHIGIIJIIG
@8065388/1
tgaaaagggagcatttatttgatgcaaagtatagaggttgtacccaaact
+8065388/1
@@@DDFFFGHHHFIJJIJJJJJJJJIHHIFHIIIGIJIIJJJJJJJIIJI
@8065389/1
tgaaaagggagcatttatttgatgcaaagtatagaggttgtacccaaact
+8065389/1
CCCFFFFFHHHHGJJJIJJJIJJJJJJIJHHIJJJJJIIJIJJJJJJJIJ
@4448121/1
ctccaggttgttgttgtgaaggagctggctgctgttgtctcgctccaggt
+4448121/1
CC@FFFFDHHGHHJIIHIJJIJGIJJJJJJJJJI>FHHJJGJIJIICFHF
@4448122/1
ctccaggttgttgttgtggaggagcagtttgctgttgtctagctccaggt
+4448122/1
@@CFDFFBFDFHHFHIHGI@FH?FHHHCFHCCGIIGFGGIIIIIIIGGIB
@7545786/1
gttttaacgtaactatattgtggtccgctatttggtacgacgacaa
+7545786/1
CCCFFFFFHFHHDHIJIGGJFHIHHIJIJIIIJIGDGIIGIIJJJG
@8068196/1
tgaaacatgtcagttatatattcacctttatatatgtcacattttgtggt
+8068196/1
CCCFFFFFHHHHHHIJJJJJJJJJJJJJJJJJJJJJJJJJJIJJJJJIJI
@6061859/1
gaggtgacaaattcttccaagcggtcacgattaacaaatggacaatcgtg
+6061859/1
@CCFDDFFHHHHHJJJJJJJJJJJIIJJJIJJJJJJJJIJJJJJJJIJGI
@437883/1
aacaacctgaacaacaagctgcaaaacataaaggagatcctgtaacacaa
+437883/1
CC@FFFFFHHHFGGJJJIJJJJJJJJJJIJJJIIJGIIJJJIFIIJJIJJ
@8070904/1
tgaaagtcgaacgttcttctgggcttttcctgcttttttagcagctttac
+8070904/1
@@@DDDBDDHFDDE@>FH:A4FECAHII?FHCDBCGIGE=DGHCCGCGCE
@5016529/1
ctggtttctctatagttttgtcatacgtttttgaggcagcaaatttctca
+5016529/1
@@@DADDDFHHFFGHDHII;CEEFEHHCGHII??FHDC;B;BGCGI9D??
@5016530/1
ctggtttctctatagttttgtcatacgtttttgaggcagcaaatttctca
+5016530/1
@@@FBDFFFHHHHIJAGIJDBHHHGIIEHIJJJIJJJJJJIJJJJJIGIJ
@5016531/1
ctggtttctctatagttttgtcatacgtttttgaggcagcaaatttctca
+5016531/1
B@CFDDFFHHHHHJJFHIIEGEHJIIJEGHIIJIJJFJIDGHIIIIEFCI
@8074112/1
tgaacaagttacaagtgccgaagtacgagctattcgagcagcatgca
+8074112/1
CCCFFFFFHHHHHJJGHIJJIJJHIJJJJJJJJJJJJIJJJJJJJJJ
@1898440/1
caaacacacatagtacctctccacaaaaagggaaataaacaaggatgtaa
+1898440/1
@<@DDDB;C?CBFCFHBG?EHGGGCGIIIFECCHGIGE@9?FGDFH>DD>
@8075016/1
tgaacagttaccatctactatcagagatcgaatgtgtgcagaatcagcac
+8075016/1
CC@FFFDDDFFFFEHGAGGIIIGIIIIIIIIIGEHIGIIIIIIIIIIIII
@1900597/1
caaacagctccacaacagcaacatcaaactgttcccccacaacagactgg
+1900597/1
CCCFFFFFHHHHHJJJIIJJJJJJJIJIJJJHJJJJJJJJIJJJ>GIJCH
@7549435/1
gttttacgttgtgctccttcacaaaatctacttcaagtgggcagaagttt
+7549435/1
@@@DFFDDFHDHFIJIJJGIHEGIEHIJGIJIIGIJICGHJIHGJJIDHI
@7549508/1
gttttactaatttttcaataaagtacactttatttaagaacaaacagggg
+7549508/1
B@@FFFFFHHHHHJJJJJJJJJJEHIJIJJJJJJJJIJJJJJJJJJJJII
@5019932/1
ctggttttttcaaatttgttcagcaactcacggaaacaagttgagaaatc
+5019932/1
?1=BADDDFHGHFJIIIJGGIGHGHEHGIJIJIGIBHIGHHIIIIJIJIJ
@3392336/1
cctgtagtttgatattgggactgcaagtgcgaatatctgtagtcgaagtg
+3392336/1
BCCFDDFDHHHHHIJJJJJJJGIJJJJFHHIJJJJJJJJHIJIIJHIIBF
@2436772/1
cagaaacgtcatcatactagacttttcccattgaatccaagagattctca
+2436772/1
CC@DDDDDCFDDFCHGIIIHEDHHIIIIIIGHBHIHGECHG;DEDFHGHI
@1905828/1
caaacattgaagccagatcgataaaaaaatatcgcaatattagaaatttt
+1905828/1
CCCFFFFFHHHHHJJGIIIJGGIIJJJJJIJGIGIIJJJJJHHCGHJJJJ
@1432812/1
attatttcctcgaaatcaataatgcaatgtgtttaaatttttgtcgagtc
+1432812/1
B:BBDFFFHHHHHJJJJJJJJJJJJJJJJHIIIIJJHJJJJJJJJIJJGI
@1432813/1
attatttcctcgaaatcaataatgcaatgtgtttaaatttttgtcgagtc
+1432813/1
CCCFFFFFHHHHHJJJJJJJJJJJJIIJJHIJJJJJJJJJJJJJJIIJIJ
@442754/1
aacaatccttcgaggtaacctacgtggacatcgaagaaaaaacattgacc
+442754/1
C@CFFFFFHHHHHJJFHIJJJJJJGHJGJJJJJJJJJJJIJIJIJJIJJI
@3963582/1
cggtttgttctgaaacaaacatcactgtgatgaaaaataaaaaaaaaata
+3963582/1
@@@BDFDBHFHDDGGHGHIIEDGGIGJHHIGIJJJJIIJJJJJJJJJJ>C
@6068777/1
gataaagcgttaccagcgcttgaggaagtaacggcagcacta
+6068777/1
????DFD?FC?DFGHAE@AHIEFHIBFG:CGEHGGIDGDH3B
@6069039/1
gataaataaacttttttcgggtttggaaaaatttcaaattgttcaggtaa
+6069039/1
C@CFFFFFHHHHHJJJJJJJJFHJIJGIJJJJJJGIJJJJIIJIJJJHII
@6069361/1
gataaatcaaccgaatttgcaaatttgactttcactttatatattttctc
+6069361/1
CCCFFFFFHHHHHIJJJJJJJJJJJJJGIIJJJJJJJJJIJIIJJJJJJJ
@1909765/1
caaaccttgcaaattttcaatcatgaagcaagattttacctgaacaattt
+1909765/1
@@@D=:A?=:CBFGHBC:AFCIHI@HIE?FEHC@BBC@BG>9D?DGB:BB
@1909766/1
caaaccttgcaaattttcaatcatgaagcaagattttacctgaacaattt
+1909766/1
@@@FFDDDFHFFBACEEHHECIB<<EE>E@H?EEH?CBBDH?DDGCD?BB
@1909767/1
caaaccttgcaaattttcaatcatgaagcaagattttacctgaacaattt
+1909767/1
C@CFFFFFGHHHHIJJJHJIJDHJJJJJJJIJIJJJEIIJJJJIIJJJJJ
@1909768/1
caaaccttgcaaattttcaatcatgaagcaagattttacctgaacaattt
+1909768/1
CCCFFFFFHHHHHJJJJJJJJJJJJJJJJJJJJJJJJIJJJJJJJJJIJJ
@8085663/1
tgaagctgagagtctcttcgtcactcgcaaatgtagaaggcagattgtta
+8085663/1
CCCFFFFDDBDAHBHG@GD@GCEDH?FEAHBFHC@DCCHFHHIEIE?9B<
@2939493/1
ccaggcttgaacgaagttgtggagagatttataagactacaagaagagag
+2939493/1
CCCFFFFFGHHHHGIIEHHEGH<FDHHIIIGHIIIIIIIIIIIIIIIIII
@2939617/1
ccaggctttgcctttaaacgccgtatcaagaatcaacaaacaattcacaa
+2939617/1
CCCFFFDFHDFHDHIGIIBCDHBEGHIIHAGIIIIIIIIIGIIGGIGIII
@4469186/1
ctcccgaacaagccaatcagaccaacggaacgcccggagcggctgatatc
+4469186/1
CCCFFFFFHHHHHJJJJJJIIJJJJJJJJIIIIJJIIGGGGHEBB53>BC
@5465227/1
cttggctgccgaatgtttggcgtctttcttcgatcttccggttccggtgg
+5465227/1
@CCFFFFFHHF@FEFCGHGHDFCFEHICBECEDFFFHGIGIFGHG@GE>H
@7034600/1
gtcgaacgttcttctgggcttttcctgcttttttagcagctttaccattc
+7034600/1
CCCFFFDDBFDFHBFFIIBFHIIGIGGEHHIIIIEFFGIGGFHEEHAFHD
@5466080/1
cttggcttccttcggagttttgcctgttccgtagcagacggccactggca
+5466080/1
@@@DDDDDFHFHDEH?F<FHIDBHGGGGGIIGHIIFGGGGIHIAHDHIEA
@5023997/1
ctgtaatacgatggatgattcattaatggacacatgtaaaattgaaatta
+5023997/1
CCCFFFFFHHHHGJFHIIJJJGJJJJJJJJJJJJJJGIJJJJJJJJJJJJ
@8088006/1
tgaagtaaaagtgtgctccattggtttatcctctactgtacaactgttta
+8088006/1
@C@FFDFFHHHCFFHHIIJIIJJJHIJJJJJJIJJJJJJJJJJJJIHIJI
@2444272/1
cagaaatatactgtaatacgatggatgattcattaatggacacatgtaaa
+2444272/1
CCCFFFFFHHHHHJJJJGIJHIJJJJJIJJJIJJJJJJJIJJJJJJJIII
@6544673/1
ggactatatatgacccccatcgagcaacaaatggatgatatattagaatt
+6544673/1
CCCFFFFFHHHHHJJJJJJJJJHIJJJJIJJJJJJJJJJJJJJJJJIJJJ
@6074972/1
gatacatttccatgccttctcctaagtcgataatttctccgactggctta
+6074972/1
CC@FFFFFHHHHHJJJJJJJJJJJIIHIIJJIJJJJJJJJJJJJJJJJIH
@4471090/1
ctcccgtcagcgtcctccaggagttgctgagccgtcgcggcatcactccc
+4471090/1
CCCFFFFFHHHHHJJJJJJJJIJGHIJIJEIJJJBHIIIIIBHFFFFFCD
@6545312/1
ggactcacggcgactctgttaaacggcaattgtcaaccacatgaggtgtt
+6545312/1
CCCFFFFFGHHHGJJJJJJIJJJJJJJJJIJJHIIJJJJJJJJJJJHHHH
@1914937/1
caaactccaccacaggaacctcaagcttggggtaaaccgcaagtttcaca
+1914937/1
@@@FDFFFFFHHFEDHGHAFFCGFHIGIGEHI8@DFGGAAF@A88CBFHF
@3396943/1
cctgtggttgaccccaagcttgaggttgttgttgtggaggagcagcttgc
+3396943/1
CCCFFFFDFHDFHHJIEEHIIJFHGGGGHIIHGHHHH>GHFGADHGIIJI
@3966611/1
cgtaaagtgaccaaagcaaagacgcaataagtgatacaagaaaatataca
+3966611/1
CCBFFFFDHHHHHJJJJJJJJJJJIJJJIJJFGIIJJJJJJJIJJIJJJI
@5025775/1
ctgtaattctggtttctctatagttttgtcatacgtttttgaggcagcaa
+5025775/1
BC@DFFFFFHDGCGIIIGAIIGIGIGIEHIIGIGIDHJJJFGGIIJJGCH
@7562636/1
gttttcacggccggtgggtcatttataccgttaaccttataacttcttct
+7562636/1
@@@DDDDDFFFFFI1?GG8CBDGIFFFIIIFIIIIIIIFEFFFFIFIIII
@1442591/1
attcacctttatatgtcacattttgtggttctttaacgaaatgtcaagag
+1442591/1
:11=DADDDDAFHICHGIIIGIIHI?EA;FHGGGCGH=?DFHC?BFBB>G
@1442592/1
attcacctttatatgtcacattttgtggttctttaacgaaatgtcaagag
+1442592/1
CCCFFFFFHHHHHJJJJIJJJJJJJHIJIJJJJJJJJJJJJJJIJJJJJJ
@1442593/1
attcacctttatatgtcacattttgtggttctttaacgaaatgtcaagag
+1442593/1
CCCFFFFFHHHHHJJJJJJJJJJJJJJJIIJJJJJJJIJJJJIHGIJJEI
@8090768/1
tgaatatataactgacatgtttcatatgtagaacgaattttgtgcataca
+8090768/1
CCCFFFFFHHHHHJJJIIIIJJJJJJIJJJJJJGIIIJJIIIHGIJJJJJ
@2451895/1
cagaacccgataaagcgttaccagcgcttgaggaagtaacggcagc
+2451895/1
@@@FFFFFGHGAHGAGHFHGIIIIIIIFHIIIEHIIDFHIIIIIIB
@2451896/1
cagaacccgataaagcgttaccagcgcttgaggaagtaacggcagcacta
+2451896/1
CCCFFFFFHHHHHJJJJIJJJJIJJJJJIJJJJJIJDGIGGIGIJEEEED
@3403380/1
ccttaatcagctacaacagtcaacatttcccacctttttcactcaaccat
+3403380/1
@;@ADDEFFFHHGJJJJIJFHJJJIJJJJJIIIJGIIIGGEGIJIJJJJI
@3403381/1
ccttaatcagctacaacagtcaacatttcccacctttttcactcaaccat
+3403381/1
@?@DFFFDHHHHFIGIIIIGDGIFIIIIDHHII:EHGIGIGIGIIIIIGG
@3403382/1
ccttaatcagctacaacagtcaacatttcccacctttttcactcaaccat
+3403382/1
@@@FFFFFGFHHGIIIJJGIGHIJGIIJJIJJIJJIJIJJJJIJJJJGID
@3403383/1
ccttaatcagctacaacagtcaacatttcccacctttttcactcaaccat
+3403383/1
@C@FFFFFHHGH?HIJJJJIIIIJJJJJJJJJJJJJJJJJJJJJIJJJJI
@3403384/1
ccttaatcagctacaacagtcaacatttcccacctttttcactcaaccat
+3403384/1
B@:BDFFFHHHHHJJJJJJIIIJJJJJJJJJIJJJJJJIHHIIJJJJJJJ
@3403385/1
ccttaatcagctacaacagtcaacatttcccacctttttcactcaaccat
+3403385/1
CC@FFFFFHGGHHIIJGIIEIHIJJJJJIJJGHIJJJJJIJJJJJJIJJG
@3403386/1
ccttaatcagctacaacagtcaacatttcccacctttttcactcaaccat
+3403386/1
CCCFFFFFHHHHGIJJJJJHHJJJJJJJJJJJJJJJJJJIJJJJJJJJJJ
@3403387/1
ccttaatcagctacaacagtcaacatttcccacctttttcactcaaccat
+3403387/1
CCCFFFFFHHHHGJJJJIIIIIIJJJJJJJJJJFHIJJJJJJJJJJJJJJ
@3403388/1
ccttaatcagctacaacagtcaacatttcccacctttttcactcaaccat
+3403388/1
CCCFFFFFHHHHHJJJJIJFHIJJJJJJJJJIJJJJJJJJJJJJJJJJJJ
@3403389/1
ccttaatcagctacaacagtcaacatttcccacctttttcactcaaccat
+3403389/1
CCCFFFFFHHHHHJJJJJJHIJJJJJJJJJJJJIJJJJJJJJJJJJJJJI
@1916732/1
caaactgttaaaaaacctgctgaatgtgcgccaattgagttttcgagcat
+1916732/1
CCCFFFFFHHHHHJJJJJJJIJIJJJGHIIJJJJIJJJJGIJJJJIJJJJ
@6076617/1
gatagcaactaattttacaagctatactttgcatagaattagtggttttt
+6076617/1
CCCFFFFFHHHHHJJJJJJJJJJJJJJJJJJJIJIJIIJJJJIJJHIJJJ
@5034349/1
ctgtcaaaactgttgcgactagcacaacaaaaaagatggcgaaacaatta
+5034349/1
B@CDFFFFHHHHHIJJJJJJJJJJJJJJJJJJJJJJIJJIJIJJJJJJHH
@450103/1
aacagactggtcccacacaacagactggtcccacacaagggcagcaaaaa
+450103/1
@@CFDFFFHGHHHGIIIIEHIG;FHIGIGIIIIIIFGIIIIIIIGIGECF
@5038868/1
ctgtcggtagatttccgtgaagtggtccgtgccccttgcggttacccctt
+5038868/1
BCCDFFFAFHHHHIJJIGIIIJHHJIJJIIGIJJJJJIJFIGGHGIJIJI
@6552041/1
ggagaatcacaaaactcatgatacttttcaaattttcttttaaatttcat
+6552041/1
BC@FFFFFHHHHGJIJJJJIIIJIJJJJJIGIIJJJIHJJJJG1?DGIII
@2950710/1
ccagtctgttgtgggggaccagtctgttgtgggggaacagtttgatgttg
+2950710/1
@@CFDFFFHHHHHEGIIHIHHGHGIIGIGFHGIJJHIIAGCEHGHHB?BD
@2950711/1
ccagtctgttgtgtgggaccagtctgttgtgggggaccagtctgttgtgg
+2950711/1
@C@FDFFFHHFDH<CGIAEH?>AF>BCFF;CGHII7@F=F@FEGCGC;@E
@3975041/1
cgtacagtgggatggttgttaaaattagcccgtgttattccttccataat
+3975041/1
=@BADDFDFHHDHIJHIGHIIJJJJJJJJJIJHIHIBFHIJJIJJJJJJI
@2951536/1
ccagtgccaatttcgcggaatttcaacacatgacaagcgatggtgaactg
+2951536/1
BCCFFFFFHHHHHJIJJJIJIJJJJJJIJJJJJJJJJJIJJJJHHJJJJI
@7047324/1
gtcgatgttgccagaacgtaagatatcctaaactcacttttttccgaaaa
+7047324/1
CCCFFFFFHHHHHIJJJJHHIIJJJJJJJJJJJJJJJJJJJJJJJJJJJJ
@1920229/1
caaacttttcggggtgcaatcttcttttccggaaaatgctcgaaaactca
+1920229/1
CCCFFFFFHHHHHJ@FFEHIGGIIIJIJEIGIDHIJJJJIJIIJJJIJIJ
@1920230/1
caaacttttcggggtgcaatcttcttttccggaaaatgctcgaaaactca
+1920230/1
CCCFFFFFHHHHHJ@FGGIGHEIIJIJJIJGJEIJIIJJJGJJJIJJJJJ
@1920231/1
caaacttttcggggtgcaatcttcttttccggaaaatgctcgaaaactca
+1920231/1
CCCFFFFFHHHHHJCFHIJIIIJJJJJJJJJJIJJJJJJJJIJJJJJJJJ
@1920232/1
caaacttttcggggtgcaatcttcttttccggaaaatgctcgaaaactca
+1920232/1
CCCFFFFFHHHHHJCGGIJJJJJJJJJJJJJIJJJJJJIJIJJJJJJJJJ
@1920233/1
caaacttttcggggtgcaatcttcttttccggaaaatgctcgaaaactca
+1920233/1
CCCFFFFFHHHHHJEHGIJJIGIIJJJJJJJJJJJJIIJJJJFIJJJEIJ
@1447758/1
attcatgcagaaccgattaagaaaggggcagacaacttcatgtacaaata
+1447758/1
CCCFFFFFHHHHHJJIIJJJJJJJJJJJJIJJJJJJJJJIJJJJJJJJJJ
@2953593/1
ccagttccgacattttttctgattccgaaaatgttcttacattccatgtt
+2953593/1
@??=BDDDHHHAAGHGGH?E<<EGA??CEHBGHBHCGE9BBBGDFHDEHG
@1923112/1
caaagaagctagccaagagaatggcggctcacaagatgtggcaatcc
+1923112/1
CCCFFFFFHHHHHJJIIIGGIJJJIJI@@A<??B2BBA8BF;CH@FH
@7567375/1
gttttcgcgcgtaaagtgaccaaagcaaagacgcaataagtgataca
+7567375/1
?;?;DDFFFFHFHIGHBFHIIGIGBHHGIICGFIIIIGHICFGIIII
@7567376/1
gttttcgcgcgtaaagtgaccaaagcaaagacgcaataagtgataca
+7567376/1
@B@DFFFFGHHDHIIJ:CGGIJJJJFIIGGEGGHJJJJII@FHIIJI
@7567377/1
gttttcgcgcgtaaagtgaccaaagcaaagacgcaataagtgataca
+7567377/1
CCCFFFFFHGHFHJJJHGGIJJJIIGIIJIIIJJJJGGHIHGIHIGI
@7567520/1
gttttcggcaagtacatgaagcagttaagagttgtttatgaaattccaaa
+7567520/1
CBCFFFFFHHHHHJJJJJJJJJJJJJJJIJJIJJJJJJJJJJJIJJJJJI
@457642/1
aacagtcaacatttcccacctttttcactcaaccatagctttctcagcgt
+457642/1
CCCFFFFFHHHHHJJJJIJIJJJIIJIJJIJJJIIJIJJGIIJJJIJJIH
@2456027/1
cagaagaatctctagtcagatttttaaacaagatggaactacagcatgat
+2456027/1
@@@DDDDDHBFDAFBEFEHH@FHHHGG<F@E?@BBEHF;?DFHGG;D>DF
@1450197/1
attccacaaaagtacttcttggcacagagcctcatttttcttgtttttta
+1450197/1
???B>DDAD:C>22AEEEEEDEC>DDEE9AEECEEDDEIBDFDE@DDDID
@6086800/1
gatcgttgttaaggaacacgcggtagcggaagattggctc
+6086800/1
CCCFFFFFHHHHH3EHIJJJJJJFHIJJJJIJHIIJJJJJ
@911952/1
agatgacttacggaacttagcttcacaattacttagagaagcacgcggaa
+911952/1
CCCFFFFFHHHHHJJJJJJJJJJJJJJJJJJJJJJJJIJJJJJJJJJJJI
@1927648/1
caaagacgcaataagtgatacaagaaaatatacagactaaagaaacgctc
+1927648/1
CCCFFFFFHHHHHIICFHIJJJJJJJJJJJJIJJJJIIJJJJJJJJJIJJ
@3985059/1
cgtattggtaccaacccctttagacttaaagtaattggcatcggatttcc
+3985059/1
@@@FFFFFCFFHHJIJJJGJJEHHIIJJJJJFHIJJIJIJJIJJIJJJIJ
@4479281/1
ctccgatgtcctcaagaaatccagggaggaagagctacggaaaaaaacaa
+4479281/1
CCCFFFFFHHHHHJJJJJJJJJJJJJIJJJGIIJJJJJJIIJJJJJJIJH
@1929118/1
caaagagaaggttatgaaccggcaataactttccttgttgtccagaaacg
+1929118/1
CCCFFFFFHHHHHJJJJJIJJJIJJJIJJJJJJJJJJIIIJJJJJJJJJI
@6088150/1
gatctggtggccaccggaaccggaagatcgaagaaagacgcctaacattc
+6088150/1
CCCFFFFFHHHHGJJJJGJJJIIHIIJIIJIIJJIIGEIGHIHGHIHGHH
@6088780/1
gatcttgctactaatattcgattcgataggtgctttgtctggttaacttt
+6088780/1
CCCFFFFFHHHHHJJJJJJJIJJJJGIJJJHHIJJJJIJIJJHIIJJJJJ
@3985511/1
cgtatttgggagtgatgccgcgacggctcagcaactcctggaggacgctg
+3985511/1
BBBDFFFFHHHHFHIIJJJIIIIIJJJJJJJJJJJJJJJHHHHHFFDDDD
@3986322/1
cgtcaaatgtcgcaaattatgtcacataaatgtcaaaatgccacataatt
+3986322/1
@@@DDFFFGDFDFGGIEHGGHAFDGHIJJJJIIIJJJJIHJJGIJIJJIJ
@3986330/1
cgtcaaatgttgcaaattatgtcacataaatgtcaaaatgccacataatt
+3986330/1
CC@FFFFFGFHDHJJJJJIJIFHJJJJJJJJIHIIJJIJJJJJJJJJJJJ
@5490064/1
cttgtagtcagcttccaatttaatacaagcctctctgatagcagtaagtt
+5490064/1
@@@DFFFFHHGHHJJJIJJIJJIJIIGJIBHIIJJJJIGHIIIIHIJJIJ
@462872/1
aacatttaaaagtggcttccagcctcgaatggccgattgataaaatccgt
+462872/1
CCCFFFFFHHHHFGJIJJGJEFGHGHHIJIEHGIIFHIJFGIHIJDEHHC
@1456044/1
attcctgcatcttatataccatcatcttctggagtcacccaacaacaaca
+1456044/1
CCCFFFFFHHHHHJJJJJJJJJJIJJJJJJJJJJJJIJJIJJJIJJJJJJ
@5491795/1
cttgtatcacttattgcgtctttgctttggtcactttacgcgcgaaaacc
+5491795/1
@@CFBDDEFFFHDGIGGGCEEHIGIGIJIIFH@GHHJIJIJIIGFGIJHH
@5059720/1
ctgttgtctcgctcgaggttgttgctgtggcggaacgggctgttgttgac
+5059720/1
@BCDFFFFHHHHDGEFHJFHIFHIJJJHIJIIJGHIIJIGEH>EDDED@C
@6093284/1
gatgagcagccgagcccttggcttccttcggagttttgcctgttccgtag
+6093284/1
CCCFFFFFHHHHGIIJJHJIJJIJJJGJIIJGIBGHJGGIGIGHEIGGIJ
@6094902/1
gatgcactcggccggaccgattcagcccccaccaagggaagggggcggcc
+6094902/1
CCCFFFFFHHHHHJJIJJIIJJIJJIJJJJIJJJIIIGHHGDDEDDDD@B
@2966800/1
ccatctgcgggacatgcacatctcttggagccagccaatgggattgccca
+2966800/1
CCCFFFFFHHHAHIJJIIIJJJIJJIJIIJJJJJIJJJJJJJJJJJJJJJ
@6095521/1
gatgctgtgtggaaagtgtactataaaatgatgaaaccggagatcgaaca
+6095521/1
=B1=ADEDHFHHHIJGEHFHJJJJJJJIJJJJJJJJJJJHIJJJIIIIJI
@5495345/1
cttgtcatgtgttgaaattccgcgaaattggcactggcaagtcaaagaag
+5495345/1
BCCFDEFFHHHHHIIJJIJIJGGIIJJJJJJJJJJJIIJIJIJJJJJIJJ
@1945701/1
caaagcttaaagaagacgtgtacatatcatgaagagttgattgattaatg
+1945701/1
CCCFFFFFHHHHHJJJJJHIIJJJJJJJJJJJJJJJGIIIJJJJJJJJJI
@2469997/1
cagacaacttcatgtacaaatacctcaccttacaaaataaaatacggcaa
+2469997/1
CCCFFFFFHHHHHJJJJJJJJJJJJJJJJJJJJJJJJJJJJJJJJJJJJJ
@3993454/1
cgtcatcatactagacttttcccattgaatccaagagattctcatgacag
+3993454/1
BC@FFFFFHHHHGGGEIIJJIJJIHJJJIJFIIJJIJIGJJJIIIJIIJI
@1461268/1
attcgattcgataggtgctttgtctg
+1461268/1
CCCFFFFFHHHHHJJAGGIJJIHHJB
@2969144/1
ccatgagggaatttaaggcatctattatacaaaaacaatgtgaatt
+2969144/1
CC@FFDFFHFHHHJJJIIJJIIHGJJJIJJJJJIJJJJJJIIJJJJ
@8105017/1
tgacattctataaagacgttagagagg
+8105017/1
@@@FBEFFFDHGGIIGHIICFHAHEHE
@8105018/1
tgacattctataaagacgttagagaggttcactaaaaaatattaggaatc
+8105018/1
@<BFFFFFHHHHHJIJJJGHIJHIIIIHHIIJJJJJJJJJJJJJJJJJJJ
@8105019/1
tgacattctataaagacgttagagaggttcactaaaaaatattaggaatc
+8105019/1
@C@FFFFFFHHHHJGEHGDHGGFHFHIFHIJJJJJJJJJGJIJJIJJJIJ
@1953015/1
caaagtatagcttgtaaaattagttgctatccttctctttgacattgc
+1953015/1
?@@BA==DHHBHDDC<BGHG>I:FB?ABE<CDHIEEHD?GBH<BD4DH
@7583042/1
gttttgtgattctccgaagagtatgtctcgaaagacttcgactttttact
+7583042/1
@@?DDDDDHHHFFHI@@FGBH<EC@HEHHG?FHFABDCA1FGD?DGGA8D
@7583200/1
gttttgtggaactgtgaaactttgtgggactgctggttgcccaacttggt
+7583200/1
@@@FFFBDHHHGHJGEGHIJJJJIECHEGIIJJCHEGGHEEHIIJIJJIB
@470246/1
aaccgattaagaaaggggcagacaacttcatgtacaaatacctcacctta
+470246/1
CCCFFFFFHHHHGJJJJJJJJJJJJJJJJJJJJJJJJJJJJJJJJJJJJJ
@5072660/1
cttaaactatcctccacctacacaagctcaatacaatccccacattccac
+5072660/1
CCCFFFFFDHHHGJJGGIJJGGBGHEIIGIIGIGIJJIGIJIIIIHIJJI
@3422176/1
ccttgagaaatttgctgcctcaaaaacgtatgacaaaactatagagaaac
+3422176/1
CCCFFFFFHHHHHJJJJJJIJJJJJJJJHIJJJJJJJJJJJJJJJJJJIJ
@926659/1
agcacacatgttacataaatgtcaaaatttgacataatttgtggacataa
+926659/1
CCCFFFFFHHHHHJJJJJJJJJJJJJJIJJJJJIJJIJJJJHIGIIFIII
@5502259/1
cttgtgagccgccattctcttggctagcttctttgacttgccagtgccaa
+5502259/1
@@CFDFFFGHHHHJIJJIIIIFIJCHHGHIGIIGEIIIIGEGGGHI@EEH
@6105041/1
gattatacgaaagatctagaaaactacagatatataaaatcaagagtaac
+6105041/1
<?=?DA;DHHHDDGIHGGGE@HHGGIGAFE@FHGIIIIIGGGGGCE?FE<
@3427698/1
ccttggcgttgaagctgaaagtctcttcgtcactcgcaaatgtagaaggc
+3427698/1
@CCFFFFFHHGHHJIJJHIJIHIJJJJJJIJJJGJIJIJJIJGIJJIJJI
@5504254/1
cttgtggtcacttttcgcgcaaaggtaaaatcgttctagacatactttat
+5504254/1
@@CFDEFDHFHFHJJJIGED:GHEI:CHIIBGGDGA;BDFGDDGFGIJEH
@2977097/1
ccattctcttggctagcttctttgacttgccagtgccaatttcgcggaat
+2977097/1
CCCFFFFFHHGGHJJIJGJHGJJIJIJJHGHFHEHGIIIJJJJJJIIGGG
@3427783/1
ccttggcttccttcggagttttgcctgttccgtagcagacggccactggc
+3427783/1
CCCFFFFFHGHHHIGJBHCGHJGHIJJIJJJJIJJJJIIJIJIIHIGIIJ
@4502995/1
ctcctctgttcttaaataaagtgtactttattgaaaaattagtaaaacat
+4502995/1
@@?BA?AB=ABFAGGIEEIICIGHHGEFHH@HEGIIIEAFGEHFGBFGHI
@6580722/1
ggataacctctctgtcggtagatttccgtgaagtggtccgtgccccttgc
+6580722/1
?7?DDBDEBHHFDCEFGB@F@FEHHIIIGGHGG<C3:DFFFEBGHIICHE
@6580723/1
ggataacctctctgtcggtagatttccgtgaagtggtccgtgccccttgc
+6580723/1
@@@FFFFFHHGHGIHIJJGGHGIJGHIIFDGIICGGFHIJJIHEHIFAGG
@6580724/1
ggataacctctctgtcggtagatttccgtgaagtggtccgtgccccttgc
+6580724/1
CCCFFFFFHHGHHJHJJJ<CF@AHIIJGAGBFF9FG?FH6;DFHIH;D>C
@6580725/1
ggataacctctctgtcggtagatttccgtgaagtggtccgtgccccttgc
+6580725/1
CCCFFFFFHHHHHJHIJJFHHGHIJIJIGHIJJDHIFHIJJIIJJJIGIG
@4007852/1
cgtctttatagaatgtcaatgttattctaaaaagaagactgctaaacgtt
+4007852/1
@CCDDDFFHHHDHIIHIJIIIHHGIJGJIJJJIGIJEIJJJJJJJJJIHI
@478306/1
aacgagtagatagctttagaggtaatacactattattaggcactagttat
+478306/1
CCCFDFDFHHHHHJJJJHIIJJEFHIJJJJJJJJJJJJJJJIJJJJIJJJ
@5082639/1
cttaaattcaactgaaatatagaatacaccccttaatcagctacaacagt
+5082639/1
CCCFFFFFHHHFHIIJJJJJJJIEIJJJJJJJJJJJJJJJJJJJJJJJJF
@2486538/1
cagagatcgaatgtgtgcagaatcagcactgaatcaaaaaattctccatc
+2486538/1
CCCFFFFFHHHHHHIHIJJJJJJJJJJJJJJJJJJJJJJJJJJJIJJJJJ
@8123198/1
tgaggagaaagtacagagtctgtaatgtgacgaggagaccagcacagatg
+8123198/1
CCCFFFFFHHHFHJJJJJIHIJHJJJJHIJJJJJJIJJJIJJJJJJJJJJ
@5082896/1
cttaaattccctcatgggaatttcttttggatcataaatgccgtcctctt
+5082896/1
CCCFFFFFHHHGHIJJJJIJJJJJJJJJJJJJJIJJJJJJJJJIJIJJJJ
@7073426/1
gtcgttccagatcaagtaccagatccagatcacgtggccgatctagatac
+7073426/1
CCCFFFFFHHHHHJJJIJJJIJJJJJJJJJJJJJHIIIJJIJJIJJJJJJ
@5083347/1
cttaaatttaaccgaaatatagaatacaccccttaatcagctacaacagt
+5083347/1
CCCFFFFFHHHHHJJJJJJJJJJJJJJJJJJJJJJJJJJJJJJJJJIIJF
@5083356/1
cttaaatttaactgaaatatagaatacaccccttaatcagctacaacagt
+5083356/1
@@@DFFDFHDHDFGBHIGGHFCCH@GHIIIIIGHGGGGHGGIIIIIIIG?
@5083357/1
cttaaatttaactgaaatatagaatacaccccttaatcagctacaacagt
+5083357/1
CCCFFFFFHHHDHIIJJJJIIJIJJJJJJJJJJJJIJJJJJJJIJJJJIF
@6585963/1
ggatattcttgtttcacaactaattcaggaggtaaatattcttccaattc
+6585963/1
BC@FFFFFHHGHDIGFIHIJGIJJJJJJJIIJ:EHGIJJJJJJJJGIJJJ
@937729/1
agccaagagaatggcggctcacaagatgtggcaatccttgcaggatttac
+937729/1
@@@DDDDDHHHHHIIII@@A9DDE9FA99BF?DGBAFBH>AGCG18CFEE
@479790/1
aacgattttacctttgcgcgaaaagtgaccacaagcaatgtcaaagagaa
+479790/1
CCCFFFFFHHHHHJJJJJJJIJJJJBFHJJJJJJJIJJJJJIIIHJJJGG
@1473061/1
attcggcagccaagaacttgctggatctcttggtcggaaaag
+1473061/1
?=?ADDDDFFFHHGIIIJG@AHHDBHAHEHHIGAGAAFGB8?
@8126554/1
tgagtgaaaaaggtgggaaatgttgactgttgtagctgattaaggggtgt
+8126554/1
BCCFDDDFFHHHHAFHIGIIHIHIIIIJJIJIFGIJJJFHIIJJJJJ8B;
@6587426/1
ggatcatgaagctcgcttttcaaattctcgtgacttttctcccctgttct
+6587426/1
CCCFFFFFHHHHHJJIEIIJIGIJJJJJIJJG;??DFE?9?DHG;19B<D
@5511436/1
cttgttggggctgggggtcttgtggaataggttgaggctgaatctcag
+5511436/1
???D=A?DAADAFFEGF0?BF<9:BD??BDF??;@==;=F9==;@@AC
@938123/1
agccaatcagaccaacggaacgcccggagcggctgatatcaccaatcagg
+938123/1
@@CFFFDFHAHDD>GGE@FGIEGGEGBH?FHGGEHG@;AA??CAB@CF9>
@7599975/1
gttttttaacagtttgaaaaccttgataaatggaacgaaattaaacacgc
+7599975/1
@@@FFFFDHFFFFFHEFIJJGGFHEECIIJIIGGIGIIIJFIJJJJJIIJ
@7599976/1
gttttttaacagtttgaaaaccttgataaatggaacgaaattaaacacgc
+7599976/1
B@BFFFFFHHHHHJJJJJJJJJJJJJJJJJJJJJJIJJJJJJJIJJJJJJ
@7599977/1
gttttttaacagtttgaaaaccttgataaatggaacgaaattaaacacgc
+7599977/1
BBBFFFFFHHHHFIJJIIIIIJJIJJJJJJJJJJJJJJJJJJJJJJJJJJ
@5513255/1
cttgtttatttccctttttgtggagaggtactatgtgtgtttggct
+5513255/1
@@@BDDFBBHHDHIGIIIIBAEGAF9EH1?EGFHEGF?FFHIIEGI
@5513256/1
cttgtttatttccctttttgtggagaggtactatgtgtgtttggct
+5513256/1
@@@DBDDDDHHDHIGIIIII3AG<E?FH:CFGEHECD?DDHHEHEE
@4513559/1
ctccttccatcagccaatttttctggtttgccgaattttgctgtttctgg
+4513559/1
CCCFDFFFHHGHHJJIJJJJJJBHHIHIJIIJGGIJJJJGIJIHIJGGEE
@6589458/1
ggatcttgctactaatattcgattcgataggtgctttgtctggttaactt
+6589458/1
CCCFFFFFHHHHGJJJJJJJJHJJJJJJJJJFGHJJJJIJJJJIIIJJJJ
@481900/1
aacggaacgcccggagcggctgatatcaccaatcaggtggtgacatcgtt
+481900/1
CCCFFFFFHHHHHJJIJJJJIJECHIGHIIJJGGHEG=DGAEHGHFFFBE
@1475773/1
attcgttctacatatgaaacatgtcagttatatattcacctttatatatg
+1475773/1
?@@BDDDFGGFFFHIIIGIBEEGFHHIIIIIIIIFGGHHIIIIIIIIIIG
@5517905/1
ctttaaaagacatttgtgctgaaaagaaaattcaagatccagtgtttaag
+5517905/1
CCCFFFFFHHHHHJJJHHJJJJJJJIJJJIJIIIIJJJJJJGGGIIIJJJ
@7602998/1
gttttttgcatttttattcggcttattgtaatattcctccatagttctta
+7602998/1
BBBFFFFFGHHHHJJJJJIIJJJJJJJJHIIJJJJJJJJJJJJJIJJIJJ
@942379/1
agcctcttaaatttaactgaaatatagaatacaccccttaatcagctaca
+942379/1
@<7DDFFFHHHHHIIIIIIGIIIIIIIIIIIIIIIIIIIIIIIIIDIIII
@6591645/1
ggatgagtgacgtcagcgcccatgatcatggttggtctattcaaaatggg
+6591645/1
CCCFFFFEHHHHHJJJIJIJJGFHIJJJIJJFHJIDEGGJJJJJJIIFFH
@4522263/1
ctcgaaagactttgactttttactatttttgtatgcacaaaattcgttct
+4522263/1
CCCFFFFFFHDHGJJJJJJJJIIJJJJJJJJGGJGIJJJJJJJJGIIIJJ
@4522785/1
ctcgaaatcaataactcgacaaaaattgttcccttttgagctattgcgat
+4522785/1
??<DDDDBFHDHFHGDFH?E@CFG;;?@FHID9CH>?F7FHE4D99D@GB
@4522786/1
ctcgaaatcaataactcgacaaaaattgttcccttttgagctattgcgat
+4522786/1
B@BFFFFFHHHGHJJIJJJJJJJJJJIJJJJJJJJJJJJFHIHJJJJJJG
@4522787/1
ctcgaaatcaataactcgacaaaaattgttcccttttgagctattgcgat
+4522787/1
CCCFFFFFHHHHHJJJJJJIJIIJJJJDFIIJGIJJJJJIHJIGJJJIII
@4522788/1
ctcgaaatcaataactcgacaaaaattgttcccttttgagctattgcgat
+4522788/1
CCCFFFFFHHHHHJJJJJJJJJJJJJJJIJJJJJJJJIHIIJJJJJJJJJ
@4522789/1
ctcgaaatcaataactcgataaaaattgttcccttttgagctattgcgat
+4522789/1
<@@BDED?FDFFFHGDFGGGGIIIIIDHCFGEGEHIIIIIIIGIIIGGGG
@4522790/1
ctcgaaatcaataactcgataaaaattgttcccttttgagctattgcgat
+4522790/1
BBBFFFFFHHHHHIHJJJJIIIGIIIJJJJJJJIJJJJGIJIIIJJIJJJ
@4522791/1
ctcgaaatcaataactcgataaaaattgttcccttttgagctattgcgat
+4522791/1
CCCFFFFFGHHHHJJJJJHIJJJJJJJJJJJJJJJJJJIIJJJJJJIJJJ
@4522792/1
ctcgaaatcaataatgcaatgtgtttaaatttttgtcgagtcaaaagcga
+4522792/1
CCCFFFFFHHFHHJIJJIJJJHIIIJJIJJJJJJJJJIJGGHIIJJJJJI
@4522793/1
ctcgaaatcaataatgcaatgtgtttaaatttttgtcgagtcaaaagcga
+4522793/1
CCCFFFFFHHHHHJJJJJJJJHHJJJJJJJJJJJJJJJJJIIJJJJJIJJ
@5094797/1
cttaagtggcttaccctctacttaccacttagcagaacccgataaagcgt
+5094797/1
CCCFFFDFHHHHHIJIGI>FHHIJJJJJIHIIIJJIJJJJIIGIJIGHJG
@5094798/1
cttaagtggcttaccttctacttaccacttagcagaacccgataaagcgt
+5094798/1
@@@DFDDDDAFFBEHBGHBGH<GFHADFEHHEGHI>EEIIBIIIGGGGGF
@5094799/1
cttaagtggcttaccttctacttaccacttagcagaacccgataaagcgt
+5094799/1
CCCFDFB4AFDFHIIEH>DHBEDHGGDIGIIBHCBEHHGIGIII=GD9DC
@5094800/1
cttaagtggcttaccttctacttaccacttagcagaacccgataaagcgt
+5094800/1
CCCFFFDEHHFHFIGDGFHHIGIHIJEIGIIJIJGIHIJJGEHIJJIFIH
@5094801/1
cttaagtggcttaccttctacttaccacttagcagaacccgataaagcgt
+5094801/1
CCCFFFDFHHHHHJJGJIJIJJJJJJJJJJJJJJIJGIJIJIJJJJIIIH
@4524397/1
ctcgaaccagaaacagcaaaattcggcaaaccagaaaaattggctgatgg
+4524397/1
CCCFFFFFHHHHHIJJJJJJJJJIJJJJJJJJJJJJIIIJJJJJIJGIIJ
@4016937/1
cgtgacttttctcccctgttcttaaataaagtgtactttattgaaaaatt
+4016937/1
@?@D=DADBF>DFIII?;AF4<EFHIEHIIEFFFG>FFE<FF9?CFGF3?
@8142372/1
tgatgattataattaataactagtgcctaataatagtgtattacctctaa
+8142372/1
@@@BDA;DBF8DFHGGGGHHHICGIGGECHBBDHG@FEFEHIIIIGIIII
@6120400/1
gatttttcttgtatgggaataatatcatgctgtagttccatcttgtttaa
+6120400/1
@?@DDDDDFH?CBFBHI3CEEHBFFCHGGIFIHGGEEEIGGHGIAFHH@F
@3007055/1
cccacaaggtacaatactttgttggtttcgccactccctgtatactggcg
+3007055/1
CCCFFFFFHFHHHJJJJJJJJJJJJHIIJJJJJJJJJJJJJJIJIJJJIJ
@5525570/1
ctttaacgaaatgtcaagagcataaagtatgtctagaacgattttacctt
+5525570/1
CCCFFFFFHHHHHGJIJJIJIIJJJIIHIIJIJJJJJJJJFIJJJJJJJJ
@5525571/1
ctttaacgaaatgtcaagagcataaagtatgtctagaacgattttacctt
+5525571/1
CCCFFFFFHHHHHHIJJJGHGGIJJJJFHIJIGIIJJJIIEIIJJJFHHI
@7608855/1
gtttttttcttcgatgtccacgtaggttacctcgaaggattgttcgctag
+7608855/1
@?@FFFFFHHHHGIIIEIIDHGEHIJAHIJGEHGIJJJGFHICGIJIJII
@4018965/1
cgtgcacactttctttcttaacctccgctttaatttcaattttacatgtg
+4018965/1
@@?DDDD;DFFHDDHIDFH@HFHHHIGGGHH<FBHI9:CCFHI<??D<?B
@4019755/1
cgtgccccttgcggttaccccttctgttgggatgggggccgcccccttcc
+4019755/1
@@?DDFFFDHFHFGFHHHIJJGHIGIIIJJJGIIIJIEIIIBEFDD>BCD
@6122977/1
gcaaaaaggtgcccaacaacagcaaacgggtcgaaatgaacgtcaacaac
+6122977/1
CCCFFFFFHCFHHJJIIJJIJJJJJJJJJJFFIJJJIJJJJJIIJJJIJJ
@4532626/1
ctcgacaaaaattgttcccttttgagctattgcgatattttttcggaaaa
+4532626/1
CCCFFFFFHHHHHJJJJJJJJIJIJIJJJJJJJJIJJJIIJIJJIIIIJJ
@4532627/1
ctcgacaaaaatttaaacacattgcattattgatttcgaggaaataatac
+4532627/1
@@@DFDFFHHHHHIIJIGHIJJIJIJJJJIJJ>FIIGCBFHIGEGHJICG
@8148000/1
tgattctgcacacattcgatctctgatagtagatggtaactgttcaaatt
+8148000/1
CCCFFFFFHHHHHHGIIJIJIIIJJIJIJHIJIJJEFGHJJJHIJJJIJJ
@8149024/1
tgatttcttagtgtcaatagtgctgccgttacttcctcaagcgctggtaa
+8149024/1
CCCFFFFFHHHHFHIGHHJJIHGIJJJJIJJJJJIIGJJJJJJJJJJIJG
@5098229/1
cttaatcagctacaacagtcaacatttcccacctttttcactcaaccata
+5098229/1
<@@FFADDFFDHHJIDGBIIIJJJIIBHIGIBFHIIII;?FBCBDBHE<B
@949828/1
agcgttaccagcgcttgaggaagtaacggcagcactattgacactaagaa
+949828/1
@@@FBFFFGHGGGIIIJJIJIJJEGHJJIJJIF8DDFDGECGDEBCGCCF
@1483053/1
attctgtttgacattcgaaaagtaaacgtcagtttgcgtttcaatgcatc
+1483053/1
CCCFFFFFHHHHHJJJJJJJJJHHHIIJGIJJIIJJJJHIJIJJIJJIII
@3011167/1
cccacctttttcactcaaccatagctttctcagcgtg
+3011167/1
@?@DB@DEHHGFD:AFEHIIIGHHBHHIEHG>HEG8?
@3011168/1
cccacctttttcactcaaccatagctttctcagcgtgttt
+3011168/1
CCCFFFFFHHHADHGGEHGHFHFHIJIJEIGIJJIE@1?D
@3011169/1
cccacctttttcactcaaccatagctttctcagcgtgtttaatttctttc
+3011169/1
CCCFFFFFHGHHHJJJJJJJJIHJJJJJIJJJIJJHGDFHDHGIHDGIJE
@3445929/1
cgaaaactcaattggcgcacattcagcagg
+3445929/1
@@?DDD?;C?FBD3E:C:1@@<F@BB>9?D
@3445930/1
cgaaaactcaattggcgcacattcagcaggttttttaacagtttgaaaac
+3445930/1
@C@FFFFBDHHFHBGGGEEDEEGEHIIAHI8DGIII=FGHGBDGGEHIIG
@3445931/1
cgaaaactcaattggcgcacattcagcaggttttttaacagtttgaaaac
+3445931/1
CC<DDFFFHHHHHJIJIGIIIIJIJJJJJJGIJIIJJJJJJIJJJJJJJI
@3445932/1
cgaaaactcaattggcgcacattcagcaggttttttaacagtttgaaaac
+3445932/1
CCCFFFFDHGHHHEIEHGGEDFHHIJJIIJ?FHIJJIJGHICHHHEIJJI
@3445933/1
cgaaaactcaattggcgcacattcagcaggttttttaacagtttgaaaac
+3445933/1
CCCFFFFFFHFHHJGIJIGIJJJJJJJJJIIIJJIJJJIJJHJIIJJJJJ
@3445934/1
cgaaaactcaattggcgcacattcagcaggttttttaacagtttgaaaac
+3445934/1
CCCFFFFFGFHHHIJIGIGHGIJJIIJJJJHIJJJJJJIJJHIIIJIIII
@3445935/1
cgaaaactcaattggcgcacattcagcaggttttttaacagtttgaaaac
+3445935/1
CCCFFFFFHHHGHGJIGGAHGIIJJJJJJJGIIJJJIJGHJHHJJIJJJJ
@3445936/1
cgaaaactcaattggcgcacattcagcaggttttttaacagtttgaaaac
+3445936/1
CCCFFFFFHHHHHEGIJJEIIJJJEHHIJJHIJJJJJIJJJFGIJJIIJI
@950191/1
agcgtttctttagtctgtatattttcttgtatcacttattgcgtctttgc
+950191/1
BCCFDFFFHHHHHFHIJGIJJJJJIJJIJIJJJJJJJIJJJJJHIJJJJJ
@7089727/1
gtctcttgtgttacttccaaattaatcttctgttcttcgcttaattcatt
+7089727/1
CBCFFFFFHGHHHJJJJJJJJJJIJJJJJJJJJJJJJJJJJJIJJJJJJJ
@1484962/1
attctttaacagaagctgtctgctgcctatcctgaggcctacgctgttgt
+1484962/1
CCCFFFFFHHHHHJJJJJIJJJIIIIJJJJJJJIGIIJIJIJJJJJIJIJ
@952276/1
agctacttgaaccgtacgtcaaatgtcgcaaattatgtcacataaatgtc
+952276/1
CCCFFFFFHHDHBHHGJJHIJIGHJIIJIIIJJGJJIIGGIIIJGIJIJH
@6124732/1
gcaaaactccgaaggaagccaagggctcggctgctcatcatgccctcgag
+6124732/1
CCCFFFFFHHHHHJJJJIIJJJJJIJIJJIJIIGGHIHGGIGHIIEGGEH
@4022072/1
cgtggacatcgaagaaaaaacattgaccaatcgccacc
+4022072/1
@@@DDD;DFBB3CCCGIFIIA=1:9CEFEECE6DG6?F
@954937/1
agctgattaaggggtgtattctatatttcagttaaatttaagaggctttt
+954937/1
@C1BDEFFHHHHGJAGGIJJJJJJJIJJJJJJEHIIJIIJJIJJJIJJJJ
@4540499/1
ctcgagtacctcaaaatcatgaccaaaaagtgaacagctatcgatacaca
+4540499/1
@@@DDADDHHHDDHGHIDII@EFBHGHIFGECABFHEIIIJGI;DADGBF
@955170/1
agctgctaaaaaagcaggaaaagcccagaagaacgttcgactttcacttc
+955170/1
CCCFFFFFHHHHHIJJJJIJJJHJJJJJJIJJJJJIJJJGIIIIJJIEIJ
@1487823/1
attgaaacgcaaactgacgtttacttttcgaatgtcaaacagaatctagc
+1487823/1
CCCFFFFFHHHHHJJJIJJIJJJJJJJJJJJJJJIJJJJJJJJJJJJJJJ
@491715/1
aactgaacaaagttgaagtccttggcgttgaagctgagagtctcttcgtc
+491715/1
CCCFFFFFHHHHHIJIJJGIJGIIJJIJIIIEGIGIIIEIGHIJJJJJJJ
@5102928/1
cttaatttcatcggcgtaactctgccattcgttctgagtcatctccatca
+5102928/1
@C@DFDFFBDFFHIDFCFHBEDDCFHGIIEEGHGG>9DBFFHHIGHEGGD
@5102933/1
cttaatttcatcttgtacttgtccaagaaatatttcgccactgtacactc
+5102933/1
@@@DDDDDBDCDFEBCFHHICCI<CHHIGCGHIIGEGGAFHIIIIIIIGI
@3449206/1
cgaaaagtaaacgtcagtttgcgtttcaatgcatcgataagacgaatggt
+3449206/1
CCCFFFDDFHHHHHHHIGHIJGIGIJJJJJJJJJJJIJJJIJJJJJJJJF
@3449207/1
cgaaaagtaaacgtcagtttgcgtttcaatgcatcgataagacgaatggt
+3449207/1
CCCFFFFDHHHHHHIJJHIJJJJIIJJJJJJJJJJJIJJJJJJJJJJJJB
@3019659/1
cccagatggcattcatgcagaaccgattaagaaaggggcagacaacttca
+3019659/1
CCCFFFFFHGHHHJGGHIJJIJJJJJIJJIIGIEIHIIIJIJJIJIJIIF
@3019660/1
cccagatggcattcatgcagaaccgattaagaaaggggcagacaacttca
+3019660/1
CCCFFFFFHHGHHJJIJJJIIJJJIIHIJJJJJJJGGHDHGIJJJJJJJI
@3019661/1
cccagatggcattcatgcagaaccgattaagaaaggggcagacaacttca
+3019661/1
CCCFFFFFHHHHHJJJJJJJIJJJIJJJIGJIJJJJIJJJJGJJIJIIJI
@1988248/1
caaatgtcgcaaattatgtcacataaatgtcaaaatgccacataatttgc
+1988248/1
B@BDFFDEHHHHHJJJJJJJJJJJJJJJJJJJJJJJIIIJJJJJIJJJIJ
@494100/1
aactgtttacctgtgtatgataaataaacttttttcgggtttggaaaaaa
+494100/1
CCCFFFFFHHHHHIIHGIJJJIJJJJJJJJJJJJJJIJJJIJJJJJJJIJ
@3021110/1
cccagccccaacaaggaggtaaaaagaagaaacaaaaacaacctgaacaa
+3021110/1
CCCFFFFFHHHHHJJIIJJAFHIJJJJIJJJJJJJJJJJJJJJJJJIIJJ
@1491433/1
attgaagttcgtattatttcctcgaaatcaataatgcaatgtgtttaaat
+1491433/1
CCCFFFFFHHHHHJJJJJJIJJJJJJJJJJJJJIJGJJIJHFIIIJJJJJ
@3450198/1
cgaaaagtttgggtacaacctctatactttgcatcaaataaatgctccct
+3450198/1
@C@FFFFDHHFHH<CGFGGIIJJJJJJJJJIIJJJJJJJIJIJJJJJJJJ
@495515/1
aacttcgttcagttcttgcaggagatcgctagcgaacaatccttcgaggt
+495515/1
CCCFFFFFGHHHDFHIJJIIHEHIHEHIIIJGJIIBHFBFHGGIIJJJJ@
@1492518/1
attgaatccaagagattctcatgacagaaatttaaacgttccagcaggta
+1492518/1
CCCFFFFFHHHHHIIIJJGGGJJIJJJJJJIJJJJJJJIJJJJJJJJIDH
@1991237/1
caaattatgtcaaattttgacatttatgtaacatgtgtgcttaagtggct
+1991237/1
CCCFFFFFHHHHGJJJJJJJJJJJJJJJIJJJJJJIIIIIJJJJJIJJJJ
@1991238/1
caaattatgtcaaattttgacatttatgtaacatgtgtgcttaagtggct
+1991238/1
CCCFFFFFHHHHHIJJJJJJJJJJJJJJHHIJJJJIJIIJIIIJJHIJJJ
@7096087/1
gtctggttaactttagtgggaaggtttaggtatttgtggtatctgtcgat
+7096087/1
@=@DDFDDFHFHHJJICFHIIIGGEHHEHICGIIJIGHHHIIJIJJJIIG
@7096088/1
gtctggttaactttagtgggaaggtttaggtatttgtggtatctgtcgat
+7096088/1
CBBFFFDEFHHHHJJJDHHIJJJJHGIHIJEFHIJJEHIGHJJJJIJJJJ
@963655/1
aggaaggatcgcaagcttcttccagttcaccatcagattcacaagcagga
+963655/1
CCCFFFFFHHHHHJJJJJJJJIJJJHIJJJJIJJJJJJJJJJJJJJJJII
@1992881/1
caaattcctcttcctcacgaggacactctaataataaatcctgtagaata
+1992881/1
:?=D?:B=CFA>DAFGGDGIFEEFFFGIFEIAFEFFICDF@EEIF>BEFG
@6606823/1
ggcaacatcgacagataccacaaatacctaaaccttcccactaaagttaa
+6606823/1
CCCFFFFFHHHHHIJJIJJIJJJJIJJJJJJJJJJIIJJJJJJGJJIJJJ
@501270/1
aagaaacatgataagatatgctgcaacctctactacagtacgcaagaata
+501270/1
CCCFFFFFHHHHHJJJJJJJJJJJJJJJJJJJJJJJJJHIJJJJJJJJJJ
@501627/1
aagaaaccctgaacctggaaaagcaggtcgcaaaatacccgtagaaacga
+501627/1
C@@FFFFFHGFBHIIIJJIIJIIIJJJCGHHIIGHIIGIIJIIJJJJIJJ
@501977/1
aagaaacgctcgtggggagcgatgacgaataaagtatgtgttcacca
+501977/1
CCCFFFFFHHHHFFIJJFHIJFGGHHIHGHHIIJFHIIHIIHJJJJJ
@8163407/1
tgcagattgtgtagaagcagttataggcgcttatttaatagagtgtggac
+8163407/1
@CC;DDFFHHHHHJIJJJIIHIHIIJJIJJJJIJJJJIJJJJJGIHJJIJ
@1995800/1
caaattgttcaggtaaaatcttgcttcatgattgaaaatttgcaaggttt
+1995800/1
@C?DFFFFHHHHHFHIJJJJJJJJJJJJJJJJJJJJJJJJJJJIHIIGHH
@4551914/1
ctcgatttggaccagttcgtatttgggagtgatgccgcgacggctcagca
+4551914/1
@BCDDFFFHHHHHIJHIIIGIIJJJIJEGHFEIJJIJJDIIIHGFFFFEE
@504637/1
aagaaaggccgatagaatgaagtgaaagtcgaacgttcttctgggctttt
+504637/1
CCCFFFFFHHHHHJJJIIJGJIGGIJJJIIHIJDHIIDHIIIGIJJJIIH
@5109522/1
cttacatccttgtttatttccctttttgtggagaggtactatgtgtgttt
+5109522/1
@@@DDDDDFDFDAFGAFGI<IF<EFII<AFD?F?GF3?D90?F9BBFDFE
@507502/1
aagaaatccagggaggaagagctacggaaaaaacaagagaacttggcagc
+507502/1
CCCFFFFFHHHHHGJJHIJIJJJJIJJJJJJJIIJIIJIJJJJJIJJJJJ
@1998144/1
caaatttctcaagggcacacggcaacaaaaagtgataatgga
+1998144/1
CCCFFFFFHHHHGJJJIIJJIIEGIJJJJIII??FECHGCG>
@1998145/1
caaatttctcaagggcacacggcaacaaaaagtgataatggatacaaatt
+1998145/1
CCCFFFFFHHHHGJJIIJJIHIIJJJJJJJIJBGHJJIJJJJJJJJJJJJ
@3456969/1
cgaaaccaacaaagtattgtaccttgtgggatgacaacgatatgtcaaac
+3456969/1
CC@FFFDFGHHGHIFGGIIHJIJIIIIIIIJGGCGEHIJJJJJGFIGIJG
@1998874/1
caaatttgactactgtatagctttcttctcttggtgaacacatactttat
+1998874/1
@<@FFFFBFHGHHJIACGHGEHGIIJJIGGIGGIHHGHHHE?BFGGGGGH
@1999366/1
caaatttgtatccattatcactttttgttgccgtgtgcccttgagaaatt
+1999366/1
B@8BDFFFHHHHHJJJJJJJIIJJJJJJJJJJJHJHIJJIJJJJJJJJIJ
@7101012/1
gtcttatcgatgcattgaaacgcaaactgacgtttacttttcgaatgtca
+7101012/1
@@@DFFFFGFFHDHHIIIJGIIIIJIJJJFFHDGIGHHIIJIIJGIIIII
@1501868/1
attgcattattgatttcgaggaaataatacgaacttcaattacacaaatt
+1501868/1
CCCFFFFFHHHGHJJJJJJJJIJJJJJJJJIJJJJJJJJJJJJJJJJJIG
@2510339/1
cagatgtgaagtatttcttgatgtccatatttctgtcaccaattgtacag
+2510339/1
CCCFFFDFHHHFHJJJJJJJJJJJJJIJJJJJJJJIJJIJJJJJJIJIJJ
@1502408/1
attgcccatcactttgtcatcgaacgatgtcaccacctgattggtgatat
+1502408/1
CCCFFFFFGHHHHJJJIJJJJIJJJJIJJJJJJJJJJJJHIIJJFHIJJJ
@1502409/1
attgcccatcactttgtcatcgaacgatgtcaccacctgattggtgatat
+1502409/1
CCCFFFFFHHHHGJJIHJJJJJJJIIJJJIIJJIEHJIJHIIIJHHJIJJ
@7631076/1
taaaatcttgcttcatgattgaaaatttgcaaggtttggaggagttgtac
+7631076/1
CCCFFFFFHHHHHJJJJHJJJJJJJJJIJJJJIIGHIJJIIJIIGHJIHG
@4034170/1
cgttacttcctcaagcgctggtaacgctttatcgggttctgctaagtggt
+4034170/1
@@?DADDD?F?C<F<??@:@F2<FBB?BGIAFFDGI;FB@?D>DFD=FF8
@4034171/1
cgttacttcctcaagcgctggtaacgctttatcgggttctgctaagtggt
+4034171/1
@@?DFFFFHHGFDHIGHEEGH?EHIIJJIJJJJGJIGIGIIIIJJJFHHC
@1503068/1
attgccttctagaatgctaaaaaatcagtttcaacattttttgtatgtta
+1503068/1
CCCFFFFFHHHHHJJJJJJJJJJIJJJJJJJIIJJJJJJJJJJJJJJJJJ
@5113071/1
cttaccttctacttaccacttagcagaacccgataaagcgttaccagcgc
+5113071/1
CCCFFFDFBDDDFHEHIIIGI@FHHGGIIIIFFGIIIGGIGIIIIIIIBH
@7632414/1
taaaatttaacgtttagcagtcttctttttagaataacattgacattcta
+7632414/1
CCCFFFFFDHFFDFH@GFBIHAHHIGHIIIIIGHGHICGHID@FHIIIII
@3042483/1
cccattttgaatagaccaaccatgatcatgggcgctgacgtcactcatcc
+3042483/1
CCCFFFFFHFHHHHJJJIIIJIJJJIJJJJJJJJJDHIJJIIJJJJJIIJ
@2003142/1
caacaaactccaccacaggaacctcaagcttggggtaaaccgcaagtttc
+2003142/1
CCCFFFFFHHHHHJJJIIJIJJJJJJIJJJIJJJI@DGHJJIJJJJFHIJ
@2003659/1
caacaaagtattgtaccttgtgggatgacaacgatatgtcaaacgacgac
+2003659/1
C@CFFFFFADBFDHIJJIIFIIIGGEIGEGIIIIJIIIIIIIIGGIGGIJ
@969949/1
aggacgctgacgggagtcttgctcggcatggaggccatttcttgagagta
+969949/1
CCCDFFFFHHHHHJGIEGHIJJIIJJJJJJJHIJIIJJJJJJJFGIHID@
@2005161/1
caacaacaaagttccccaccaaagcaaatgggtccacatggagatg
+2005161/1
@@@FFFFDDHFFFHEGIBDGBGHJJJIGHGGH1?DDBAF9999F@D
@2005670/1
caacaacaaggcctatcttttacaagcgttgacgcataactcttacacac
+2005670/1
CCCFFFFFHHHHHJIJIIJJJJIJJIJJIIJJIJJIIJIJJJJIJIJJJI
@7637015/1
taaacgttaaattttaaaagcctcttaaatttaactgaaatatagaatac
+7637015/1
@@CFFFFFHHHHHJJJJJJJJJJJJJJJJJJJJJJIJJJJIJJIIJJJJJ
@3460826/1
cgaaagacttcgactttttactatttttgtatgcacaaaattcgttctac
+3460826/1
@@<DFDDFHHGFDIJJJJJIIJGGIJJJGHGIGIGJJJJJJJJJHHIIJI
@3460827/1
cgaaagacttcgactttttactatttttgtatgcacaaaattcgttctac
+3460827/1
@@?DFFDFHHDDFIGHIJJDHEEIIJJJDEGIGHEGEHIIIIJJGGIJFG
@2008779/1
caacaaccagctcctacatctcaacaacaagctgcatggggtagacaaca
+2008779/1
CCCFFFFFGHHHHJJJJIJJJJJJJJJJJIJJJJJJJJJJJHHIJJJJJJ
@2009197/1
caacaacctcaagcttggggtcaacaacagcccgttccgccacagcaaca
+2009197/1
CCCFFFFFGHHGGIJJJJJJEGIIJJJJJIJJJJIIJIJJJJJJJJIJIJ
@3051587/1
ccccacaacagactggtcccacacaacagactggtcccacacaacagact
+3051587/1
CCCFFFFFHHFHHJJJGGIJIJJJJJJJ?CGHIJHIIJGJJJIJJJCBFC
@5545094/1
ctttacgcgcgaaaaccattatgttttactaatttttcaataaagtacac
+5545094/1
CCCFFFFFHHHDHJJJJIJJIJJIIJJJJJJJJJJJJJJIJJJJJHIJJJ
@5545095/1
ctttacgcgcgaaaaccattatgttttactaatttttcaataaagtacac
+5545095/1
CCCFFFFFHHHFHJJJJJJJJJIIJJJJJJJJJJJJJJJJJJJJJHIIII
@7639941/1
taaagacgttagagaggttcactaaaaaatattaggaatccactacaagg
+7639941/1
C@CBDDFFHHHHHJJJJIJJJJJJJJJJJJJJJJJJJJJJJJJJJJJJJI
@3461981/1
cgaaagccgaactcaaaactaaagaccgagcagatctgcttgaggcgt
+3461981/1
=@8AA=:;<0CCF?>BGFIFEE9<EFFF6@AAFFCF>>FFEFFF@@BE
@6617607/1
ggcatgatgagcagccgagcccttggcttccttcggagttttgcctgttc
+6617607/1
CCCFFFFFHHHHHJJJIJJIJJHIJJJJJIJIIJJJHJFHHIHIJJJIGI
@973682/1
aggagttgtactaatttgtgtaattgaagttcgtattatttcctcgaaat
+973682/1
B?@DFDDFHHHHHJJIIGHGHHJJIJIJJGIIJGHHIGJIIIIIJIGIIJ
@3054730/1
ccccatcccaacagaaggggtaaccgcaaggggcacggaccacttcacgg
+3054730/1
CCCFFFFFHHHHHIIJJIIJCGIJJJJJIJJIIIIIJIGIJJJJHHHHHF
@3055102/1
ccccatgcagcttgttgttgagatgtaggagctggttgttgagaactttg
+3055102/1
@@@DDDDDFDFFFF<AAACG4F?CF<FFE3C@@GF;@DFDFBFFGIIIFA
@2519814/1
cagcaactcacggaaacaagttgagaaatcctttagttttccttttttat
+2519814/1
CCCFFFFFHHHHHIJJJJJJIJJJJJJJJIJJJJJJJJJJJJIJIJJJJJ
@2520472/1
cagcaagagaaatgctggaaaagttaaacgatattctacaggatttatta
+2520472/1
CCCFFFFFGFHHHJJJJJJJJJJJJJJJJJJJJJJJJJIIJIEHJJJIJJ
@1513424/1
attggatctatgactgtgtatcgatagctgttcactttttggtcatgatt
+1513424/1
@@CDDDFFFHHGHIJJGGIIGIJJGIIJIJIIJJIGIIJIIIHHHHIFHI
@2521334/1
cagcaagttcttggctgccgaatgtttggcgtcttt
+2521334/1
@@@DDDDDHHHH??EE7GHGEGGCCGHCEGEF0?6B
@6619178/1
ggcattttgacatttatgtgacataatttgcgacatttgacgtacggttc
+6619178/1
CCCFFFFFHHHHHJJJJJIJJJJJJJJJJJJJJJJJJJJJJIIIJIJFHI
@7109854/1
gtcttctttttagaataacattgacattctataaagacgttagagaggtt
+7109854/1
@@@FFFFFHHHHHIJJJJJIHJIGIJJJJJJJJJJIJJJJJJJIIIJJDH
@4568722/1
ctcgcttttcaaattctcgtgacttttctcccc
+4568722/1
@@@DDDDDFDFFFFIIFIECD:1<CHH4<<AGG
@3466865/1
cgaaatcaataatgcaatgtgtttaaatttttgtcgagtcaaaagcgaag
+3466865/1
CCCFFFFFHHHHHJIHIIJFHHHJIJJJJJJJJJJJJIFHIJJJJJJJJJ
@4042525/1
cgttgattctgtaaagaatgcaaggtaacgctacagcttttctccat
+4042525/1
@@;DBB?DDD?<CGG@EH>EEAHHG:CH@BDGGBGECHHGIAHEGHI
@6622205/1
ggccaccagatcgttgttaaggaacacgcggtagcggaagattggctc
+6622205/1
BCCFFFFFHHHHHGGIGIJJJJJJJJJJJJJDGHIJJIIJJJJJJHHH
@2527271/1
cagcactattgacactaagaaatcacagagccccgggcccagatggcatt
+2527271/1
CCCFFFFFHHHGHJJJJJJJJJJJIJJJIIJJJJJHGHHJJJIJJIICHI
@2527272/1
cagcactattgacactaagaaatcacagagccccgggcccagatggcatt
+2527272/1
CCCFFFFFHHHHHJJJJJJJJJJJJJJIJJJJJJJJIIJJJJIIJJJIJJ
@2527477/1
cagcactgaatcaaaaaattctccatcgttacaataagttattcggacaa
+2527477/1
CCCFFFFFHHHHHJJJJJJJJJJJJJJJJJIHGIJJJJGIIIJJIIJIJI
@3469124/1
cgaaattaaacacgctgagaaagctatggttgagtgaaaaagg
+3469124/1
@C@FFFFDHHHHHIIGHFGGIIGIJJIIJEFHDHCFGIJJJGI
@3469125/1
cgaaattaaacacgctgagaaagctatggttgagtgaaaaaggtgggaaa
+3469125/1
@?;DDDDBFHDFDBGGFGCCHIEEABGGHEFEBF?CFHIIIDI0?FG9=F
@3469126/1
cgaaattaaacacgctgagaaagctatggttgagtgaaaaaggtgggaaa
+3469126/1
CC@FFFFFHHHHHIJJJIJJJJJJJJJJJHHIGIDHIIJJJJJDFHJIJJ
@5549000/1
ctttactttcttcgtgttttacttcaagcttcatagggaattgctgtaaa
+5549000/1
CCCFDFFFHFGHHJFHEHIJIHHIIJJHGIIIIIJJJJGJIJCHIIEHIJ
@2014883/1
caacaagttggatggcagtagatacaaactacgaagatttttctgatagt
+2014883/1
CCCFFFFFHHHHHJJJIJIJJJJJJJJJJJJJJJJJJJJJJJIJJJJJIH
@4572104/1
ctcggatcttgctactaatattcgattcgatagg
+4572104/1
@;?DDDDDHBAFFGHIIIIIBHCGGEFEG>HHGG
@4572105/1
ctcggatcttgctactaatattcgattcgatagg
+4572105/1
@@@DDD=DDFHHDDFIAGHBHGG@?C9CBHDHIG
@7644547/1
taaagcgttaccagcgcttgaggaagtaacggcagcactattgacactaa
+7644547/1
CCCFFFFFHHHHHJIJJJJJJJJJIJGHIJJJIJJCAFHGBFCFHIIGIJ
@978831/1
aggccaccaagaccagatgacttacggaacttagcttcacaattacttag
+978831/1
@@@DBDFFHHFGHIIGEECHIGGHHIIEGIGIG<GGDFDHIIFIIJJJIH
@4574349/1
ctcggccggaccgattcagcccccaccaagggaagggggcggcccccatc
+4574349/1
@@?ADDFDHDHFDHGIEBHIIHGGIIEHGFGC@E=C:=?ABBBBBBC@CC
@4574350/1
ctcggccggaccgattcagcccccaccaagggaagggggcggcccccatc
+4574350/1
CCCFFFFFHFHHFGIJJIIGIIJJEHJJIHIJIJIIHHFDDDBDDDD8CD
@1520600/1
attggtttatcctctactgtacaactgtttacctgtgtatgataaataaa
+1520600/1
@7=DA2BAAAC?AC:EAF>CDIIEIEFABBF9ACEGFIFFFFFGEEFFCG
@1520601/1
attggtttatcctctactgtacaactgtttacctgtgtatgataaataaa
+1520601/1
CCCFF?DFHHHHHJJIJJJJJJJJJJJHJIJJJJJHIHJJJJJJJJJJJI
@4575818/1
ctcggctgctcatcatgccctcgag
+4575818/1
???DDDDDDDB?BBEAE:FEBDE<C
@4575819/1
ctcggctgctcatcatgccctcgag
+4575819/1
@@@DDDDDF?D8DC:EAFDGCHE?8
@4575820/1
ctcggctgctcatcatgccctcgagtacctcaaaatcatgaccaaaaa
+4575820/1
@CCFFFFFFDFDBB@FFEHICEA@F?FHICGGHII>@DADGGHDHIGI
@4052321/1
ctaaaaaatattaggaatccactacaaggttttcaatagggcattctaac
+4052321/1
CCCFFFFFHHHHHJJJJJJJJJJJJJJJJEHHJJJJJIIJJJJJJJJJJJ
@6626995/1
ggccgacccatcggtctcaaagcgaaccatttcca
+6626995/1
@@7;DDFFHGHGHIIIIJJJJCGGGIJE>@GDIEF
@6627200/1
ggccgatagaatgaagtgaaagtcgaacgttcttctgggcttttcctgct
+6627200/1
CCCFFFFFHHHHHJJIEHHIIJHHIJJJJJDIJJIJJJJJJJJJGIIIIJ
@6627201/1
ggccgatagaatgaagtgaaagtcgaacgttcttctgggcttttcctgct
+6627201/1
CCCFFFFFHHHHHJJJGHIJJIAEHIJFIDHHIIIJJIFGIIIJFJHGGI
@6627566/1
ggccgatttgcagactctcagcttcaacgccaaggacttcaactttgttc
+6627566/1
CCCFFFFFHHHHHJJJIIIJJIJIIJJJIJIJJJJIIJJJIIIGJJIHIG
@3069496/1
cccgaaaaaagtttatttatcatacacaggtaaacagttgtacagtagag
+3069496/1
CCCFFFFFGGHFHIIJJJJJJJJJJJJJJIFFHIJJJIIJJJJJJFHIIJ
@5555500/1
ctttagtgggaaggtttaggtatttgtggtatctgtcgatgttgccagaa
+5555500/1
CCCFFFFFHHHHHJFHIIJJAEHJJJHIJJJJJJJJJJIJJIJJJJJJJJ
@7130409/1
gtgaaacttgcggtttaccccaagcttgaggttcctgtggtggag
+7130409/1
@@@DDBB2AB?FA8C1CGI;AFB?EGIAG>CC;DDFCGB;08188
@5558474/1
ctttatcaacattcacttctttaccggcatagcctaatctgggagggggc
+5558474/1
CCCFFFFFHHHHHIIIGIJJJJIIGJJJJIJJJJJJJJJIJJJHHIJGJG
@5559788/1
ctttatcgggttctgctaagtggtaagtagaaggtaagccacttaagcac
+5559788/1
@@@DDDDDFFBFAEGEBGHG<EFFHIIAABFHII9CGGBHIIIIIIGGHB
@5559789/1
ctttatcgggttctgctaagtggtaagtagaaggtaagccacttaagcac
+5559789/1
CCCFFFFFHHFHFIGIIIJJEHIHEGIHIIJIJJEHHHIIHIJJJJIJJI
@5559790/1
ctttatcgggttctgctaagtggtaagtagaaggtaagccacttaagcac
+5559790/1
CCCFFFFFHHHHHJJJJJJJEHIHHJJFHIJJJJFGIIIJJJJJJJJJJJ
@4586481/1
ctcgtagacaattcatatttaaaaagacagtaggaaacaaaaaacgccaa
+4586481/1
CCCFFFFDHGHHHJJJIIJJ<FHIGEIIIIFGIJHIIGIJIIGIEGEGEG
@3478732/1
cgaacgatgtcaccacctgattggtgatatcagccgctccgggcgttccg
+3478732/1
CCCFFFFFHHHHHJJJJJJHIJJJHHJJJJJJJJJJJJJJJJJJJEHHFF
@4587530/1
ctcgtatagatgtcttgttattaaataatcgagtacagcgtcgcccagga
+4587530/1
BCCFDDFFHHHHHIJJIHIIJJGIIJJJJJJJJCGGJJIJHIJIJJGGIE
@7655691/1
taaatgctcccttttcacaatataataaatacatatcatatcatcggggc
+7655691/1
CCCFFFFFHHHHHJJJJJIJJIJIGJJJJJJJJJJJJFIJJJJJJIJDIJ
@3479592/1
cgaacgtctacagttatcctccagttccttcgtaccctcctcctccaatt
+3479592/1
@@@=DAD;FDFFBIFFFFAHBFE9CEHH?@:?EFE?C@DDFC;BF9DFFF
@3479839/1
cgaacgttcttctgggcttttcctgcttttttagcagctttaccattcgt
+3479839/1
@C@DDDDFHGHHGIIIIIIIIIIIIIIIIIIIIIIIIIIIIIIIIIIIIH
@1530676/1
atttaaaacccaaaaactgctcgtagtgttccacatctaaaactgttgca
+1530676/1
CCCFFFFFHHHHHJIIJJJJJJJGIJHIIIJJJJJJJJJJJJJIJIJIII
@3481632/1
cgaacttccatagattcaaatgaagtaaacaacatacgtttttcatttaa
+3481632/1
@@@FFDFDHBDBFFGHGGHIBEEHGCHHIEHGGGCHHIGIIIIIGIIIGH
@3481633/1
cgaacttccatagattcaaatgaagtaaacaacatacgtttttcatttaa
+3481633/1
@C@DDDFDHHFHDFFHDGIIBCHHGCFHJGHIGIEHGIHIJJJJJJJJIJ
@3481634/1
cgaacttccatagattcaaatgaagtaaacaacatacgtttttcatttaa
+3481634/1
CCCFFFFFHHHHHJJJJJJJJJJJJHJJJJJJJIJIJJHJIJJJJJJJJJ
@2027237/1
caacagatccgtaagctatccagctccgacgtactatgcccatttagctg
+2027237/1
CCCFFFFFHHHHHJJJJJJJJJJJJJJJJJJJJJIJIIJJJJIJJJJJJI
@2027238/1
caacagatccgtaagctatccagctccgacgtactatgcccatttagctg
+2027238/1
CCCFFFFFHHHHHJJJJJJJJJJJJJJJJJJJJJJJJJJJJJJJJJJJJJ
@2028311/1
caacagcgtaggcctcaggataggcagcagacagcttctgttaaagaatt
+2028311/1
CCCFFFFFHHHHHJJJJJJIIIJJIJJJIJGIEHJJJIJJIIIIJJIJJJ
@2028427/1
caacagctcaatccacctgaggttcagcctcaacccattacacaagaccc
+2028427/1
CCCFFFFFHHHHHJJJJJJJJJFHIJIJJIIJJJJJJJIJIJJJJJJJJJ
@7659934/1
taaatttttgtcgagtcaaaagcgaagaatatttgaaaatttctaatatt
+7659934/1
CCCFFFFFHHFHHHGGHIGJIGFFIJHGHIJIIJJJJIHHIIJJIJIIJI
@7659935/1
taaatttttgtcgagtcaaaagcgaagaatatttgaaaatttctaatatt
+7659935/1
CCCFFFFFHHHHHHJGIIJJJJJJJJJJJJJJJJJJJJJJJJJJJJJJJJ
@7659936/1
taaatttttgtcgagtcaaaagcgaagaatatttgaaaatttctaatatt
+7659936/1
CCCFFFFFHHHHHIJFHIJJJJJJJJJJJJJJJJJJJJJJJJJJJIJJJJ
@2540627/1
cagccgagcccttggcttccttcggagttttgcctgttccgtagcagacg
+2540627/1
@@<DDAA>A?DFHDFAHDAG<FBFHII:?DB?DE<BDHCC<DFHIIHIGB
@2540628/1
cagccgagctgcccagtttagtggccaactcttcgtcactcgcaaatgta
+2540628/1
BC?DFFFFHHHHHJIJHIJJJIJJJJJJJJJJJJIJJIJJIJJJGIIJHI
@7140252/1
gtgaagggtgatgttgtctcgctccaggttgctgttgcggaggagcttgc
+7140252/1
B@8DDFFFFDFFFIIIGEGIGIGIIJJGIEGIEIGG@BFD<FEB;FACHB
@2029955/1
caacagtcaacatttcccacctttttcactcaaccatagctttctcagcg
+2029955/1
@@@AFFDFFBHFBGIJJIIGIHGGIA@EDHHJJJJIIGBFHIJJJIEHEF
@7142139/1
gtgaagttttctgtcaagtgaccctattcccgcgacttcaagatttcatc
+7142139/1
@@@DFFDEHHFHHGGGHICGGIJIIJIIIJJAGD@DDBFGGG@GHCHGIJ
@6632735/1
ggcctttcttctctttgccgtattttattttgtaaggtgaggtatttgta
+6632735/1
CCCFFFFFHHGHHJJJGIJJFHHIIJJJJJJJHIJJICFHIJ@GIIJJIJ
@3482761/1
cgaagaaaaaacattgaccaatcgccaccaatgcttggtgcagctatcca
+3482761/1
CCCFFFFFHHFHGJFIJIIJJIGGIIIJJIJIIJIGGCHDCGGIJJJIEG
@7663112/1
taacaatctgccttctacatttgcgagtgacgaagagttggccacta
+7663112/1
@@@DFFFFHBFHDHIHHGGHIGHHGAFH<BE?1::DHH4B9DH@?BB
@990421/1
aggtaacctacgtggacatcgaagaaaaaacattgaccaatcgccaccaa
+990421/1
CCCFFFFFHHHHCFGIJJJJIHJJJJJJJGIIJJIJJIJJJJJJJJJJJF
@990556/1
aggtaagttccaatgagactttcaaccacatcagcgataaacttatcccc
+990556/1
@@@BDFFEHHHGFIJJJJJIJJIIJJIIIJJIJJJJIJJIIIIIJIIIIJ
@990630/1
aggtaatacactattattaggcactagttattaattataatcatcaatat
+990630/1
BBCDDFFFHHHHHJJJJJJJJJJJJJJIJJJJJIJIJJJJJJJJJIJJJJ
@5565035/1
ctttattcgtcatcgctccccacgagcgtttctttagtctgtatattttc
+5565035/1
@B@DFFFFHHGHHJJJIJJJJIJIIGJJIJIJJJJHHHIIIIJIIJJJJJ
@5565036/1
ctttattcgtcatcgctccccacgagcgtttctttagtctgtatattttc
+5565036/1
CCCFFFFFHFHHHJJJIJJJJGIHGIIJHGJGGJJGGBFIIHIJJJJJJI
@5565037/1
ctttattcgtcatcgctccccacgagcgtttctttagtctgtatattttc
+5565037/1
CCCFFFFFHHHHHJJJIJJJJIJJIJJJIJJJJJJJJJJJJIJJJJJJJJ
@5565451/1
ctttattgaaaaattagtaaaacataatggttttcgcgcgtaaagtgacc
+5565451/1
@@CFFDFFHHHHHAHGGEGJJJGHGJJIGJHHJJIJIEGB@EHIIGHIJJ
@5565452/1
ctttattgaaaaattagtaaaacataatggttttcgcgcgtaaagtgacc
+5565452/1
CCCFFFFFHHHHHJJJJHJJJJJJJJJJJJHIJJJIIJJIIJJJJFHIJJ
@5565453/1
ctttattgaaaaattagtaaaacataatggttttcgcgcgtaaagtgacc
+5565453/1
CCCFFFFFHHHHHJJJJIJJJJJJJJJJJJHIJJIJJJJJIIJJJGIJJI
@5566057/1
ctttattgctaaactgttcgatctccggtttcatcattttatagtacact
+5566057/1
CCCFFFFFHHHHHJJJHJIJJJJJJJJJHHJJJJJJJJJJJJJJIIJJJJ
@5566771/1
ctttatttaagaacaggggagaaaagtcacgagaatttgaaaagcgagct
+5566771/1
CCCFFFFFHHFDHGGGHJJDFCFHIIHIJIJGGAHHIIIGGIJIEHHIFI
@2546614/1
cagcgcttgaggaagtaacggcagcactattgacactaagaaatcac
+2546614/1
CCCFFFFFHGHHGJJGHJJJJJIJEEHIGIIGDHEHIJJGGHJEGIJ
@1540329/1
atttaagaggcttttaaaatttaacgtttagcagtcttctttttagaata
+1540329/1
CCCFFFFFHHHHHJJJJJJJJJJJJJIJJJJJJJIJJJJJJJJJJIJJJJ
@6637813/1
ggcgattggtcaatgttttttcttcgatgtccacgtaggttacctcgaag
+6637813/1
BCCFDDFFHHHHHJJIIJJJJGIJIJJJJJJJJIJGIIJJIJJJJJIHIJ
@6637814/1
ggcgattggtcaatgttttttcttcgatgtccacgtaggttacctcgaag
+6637814/1
CCCFFFFFHFHHHJGEHIJJJJJJJIIJIIIGHEIFHIJGIJJJJJIIJJ
@6638758/1
ggcgccctcgatttggaccagttcgtatttgggagtgatgccgcgacggc
+6638758/1
CCCFFFFFHHFHHICEEHH@FFHJIFGGIIGIIDGBGGGJJIJJIHHFCD
@7152284/1
gtgactgtcttggaccatataaacaatcatcaataacaaataaattgaat
+7152284/1
CBCFFFFFHHHHHHJJJIIIJJJIJJIJJJJJJJJJJJJJJJIJJJGIIJ
@4072885/1
ctaaaatcaatttacatattatttttgacttgaataaatttttaaattta
+4072885/1
@@@DDBDBFF?DHBHE@G<E??HBEHAHA??CHACFHIIIIGGGI<GIGG
@4072886/1
ctaaaatcaatttacatattatttttgacttgaataaatttttaaattta
+4072886/1
@CCFFFFFHHHHHJJJJJJJJJJJJJJIJJJJJJJJJJJJJJJJJJJJJJ
@7153325/1
gtgacttttctcccctgtttgttcttaaataaagtgtactttattgaaaa
+7153325/1
CCCFFFFFHHHHHJJIJJJJJIJJJJJJJJJJJJFHIIJJJJJJIJJJJJ
@3490148/1
cgaagagggactaccacacgaaaggcagttcaccatcgcttgtcatgtgt
+3490148/1
@C@FFFFFHHHGHJJJJJJJJJJJIJJJIJGIJIJIJJIIJJJJJJJGIE
@3490365/1
cgaagagtatgtctcgaaagacttcgactttttactatttttgtat
+3490365/1
@@@DDDDDFFFFDGG??EH1::<CAABFGGHII3:??FHHII:??D
@3490366/1
cgaagagtatgtctcgaaagacttcgactttttactatttttgtatgcac
+3490366/1
@@@FFFFAFFFHHIIEFHIEAH<FFFFGGGIIIGIAFHIIIIIFFHEGGH
@3490617/1
cgaagagttggccactaaactgggcagctcggctgagaatcggtattcgg
+3490617/1
CCCFFFFDHDHHHIJJJJJJJJJJIIIIJJJJJIIHIIJJIII?CFHGIJ
@2550954/1
cagcgttttgtggaactgtgaaactttgtgggactgctggttgcccaact
+2550954/1
BC<DFDFFHHHHHJJJJJHIJJJJJJJIHIJIIIGHIIJJJJJJIJJJJJ
@2038450/1
caacatttcccacctttttcactcaaccatagctttctcagcgtgttt
+2038450/1
CCCFFFFFHHHHHJJJJJJJJJJJIJJJJJJJIJJJJJJJJJJGD0?B
@4081868/1
ctaaaccttcccactaaagttaaccagacaaagcacctatcgaatcgaat
+4081868/1
CCCFFFFFHHHHHJJJJJJIIJJJJJJJJJJJJJJJJJJJJJJJJJJJJJ
@4081869/1
ctaaaccttcccactaaagttaaccagacaaagcacctatcgaatcgaat
+4081869/1
CCCFFFFFHHHHHJJJJJJIJJJJJJJJJJJJJIJJJJJJJJIJJJJIJJ
@4083003/1
ctaaactcacttttttccgaaaaaatatcgcaatagctcaaaagggaaca
+4083003/1
8=?ADDFFHFFHHIIIIIIEGIIIIIIIIIIIIEHGGIIIIIIIIGHIII
@4083526/1
ctaaactgggcagctcggctgagaatcggtattcgggactgaaagacact
+4083526/1
CCCFFFFFHHHHHJJJJJIFIIJIJJJIIDHIJJIJJJJIIIIJIIIJJG
@3500521/1
cgaagggaattatacatttccagagattgttcactttggaattagacctc
+3500521/1
CCCFFFFFHGHHGJIJJJIIJJGJJIJJIIIJJJJJJJJJJJJJHJJJIJ
@4086064/1
ctaaagctatctactcgttatataatcatcattcaaacattgaagcc
+4086064/1
CCCFFFFFHFHHGGIIJJJGGIFIIJIIJJJJJJJJJJJJJIJI@FE
@2043694/1
caaccatcccactgtacgagaattcggtttttcagtttctagcgcatttg
+2043694/1
C@CFFFFFHHHHDIGHJJCHEHJJJJJHIJJJIJJGIIJJJJJJJJIJJJ
@2043850/1
caaccatctccagatccattattactacccctgtcacaacatgagcttaa
+2043850/1
@C@DDDFFGFHHHEHGIIIIIJJJJJJIGHGGIGFDHGHIGIGIJIJJIE
@4089515/1
ctaaagttaaccagacaaagcacctatcgaatcgaatattagtagca
+4089515/1
CCCFFFFFHHHHHJJJJJJJIIJJJIJJFIJJIIIJIJJIJJHIJJJ
@3508016/1
cgaataccgattctcagccgagctgcccagtttagtggccaactcttcgt
+3508016/1
@@@DDDDAFDF;FEFD@@::::8:DFFEGIBBDGI?B@FABFFEFAAFFC
@1008628/1
agtgaacatgtgacatagaaaatacgtaagttgctcaatgtcgtcgtttg
+1008628/1
B@@FFFFFHHHHHJJJJJGIJJJIJJIIIIJJJJJJJJIJIIJJJJJJI?
@3514800/1
cgaatggtaaagctgctaaaaaagcaggaaaagcccagaagaacgttcga
+3514800/1
CCCFFFFDFHHHHIIJIIJJJJJJJJIIJJJIIJIIIJJIIJIGIHJIII
@1019261/1
agttgtactaatttgtgtaattgaagttcgtattatttcctcgaaatcaa
+1019261/1
@CBFFFFFHHHHGJJHHHIJIJIIIJJJJJJJJJJJJJJIIJJGIJJJII
@5586930/1
ctttcctttatgtccacaaattatgtcaaattttgacatttatgtaacat
+5586930/1
CCCFFFFFHFHFHIJGHIIJEIEIGGIIJJJJJJIGIJJJJIJIIIGIJH
@5586931/1
ctttcctttatgtccacaaattatgtcaaattttgacatttatgtaacat
+5586931/1
CCCFFFFFHGHHHJJIJJJJIJJJJGJJJJJJJJJIJJJJJJIIIIIJJI
@5586932/1
ctttcctttatgtccacaaattatgtcaaattttgacatttatgtaacat
+5586932/1
CCCFFFFFHHHHHJJJJJJJJJIJJJJJJJJJJJJJJJJJJJJJJJJJJJ
@1024352/1
ataaaaatttatagttttttgcatttttattcggcttattgtaatattcc
+1024352/1
:?8:::DDFDDBFGEFGFIIFF4CHHE?EF>EGFDCEGFIEIE?DBFGFF
@1027437/1
ataaaataacatttgtttgcctctcagtcgccatattgatttaattttga
+1027437/1
CCCFFFFFHHHHHJJJJJJJJJJJJJJJJJJJJIJJJJIJJJJJJJJJJI
@3533400/1
cgacagcatcactatatgcctcagctttaaattcgtagtctactcttttt
+3533400/1
CCCFFFFFHHHHFIGIGEGIDGBGHJJJJJJHIJJGIIHHIIIJJJJJJJ
@3548519/1
cgacgaatgatgtgataaatatacctgcacacacgcatttttaaatttaa
+3548519/1
CCCFFFFFHGHHHIIJIJJGJIJJJJJJJJJJJJJIIJJJJJJJJJJJJJ
@3548520/1
cgacgaatgatgtgataaatatacctgcacacacgcatttttaaatttaa
+3548520/1
CCCFFFFFHHHHFHIIJJJIJJJJJJJJJJJJJJJJJJJJJJJJJJJJJJ
@3548521/1
cgacgaatgatgtgataaatatacctgcacacacgcatttttaaatttaa
+3548521/1
CCCFFFFFHHHHGIJJJJJIJJJJJJIJJJIJJJJJJJJJJJJJJJJJIJ
@3548522/1
cgacgaatgatgtgataaatatacctgcacacacgcatttttaaatttaa
+3548522/1
CCCFFFFFHHHHHIJIJJJJJJJJJIJJJJJJJIJJJIJJJJIHJJJJGI
@3549089/1
cgacgacattgagcaacttacgtattttctatgtcacatgttcactcggt
+3549089/1
CCCFFFFFHHHHHJJJJJJJJJIJJJJJJJJJJIJJJJIJJJJJJIJJJG
@3572464/1
cgagaaaggtccagaattatgtgaattttacagggcgttcacgtgtgcca
+3572464/1
B@@FFFFFHHHHHJHIJJJJJFHIJIJJJJJIJJJIJJJIGJJHIIIIJJ
@5607340/1
ctttcgtataatcgttaacactgcctgtagtttgatattgggactgcaag
+5607340/1
CCCFFFDFHHHHHJJJJJGIIIJJJJJHJIIJIJIJJIJJJJIJJJJJJJ
@5607993/1
ctttcgtgtggtagtccctcttcgtgttc
+5607993/1
@<@D?BBDDDF3D>?FGF@E:C@A9<<E@
@3579647/1
cgagaatttgaaaagcgagcttcatgatcccctgaagaatatatcttgaa
+3579647/1
@@@DDDFDHHHHHJIIEBGIJGIHIGJGIJJGHIHJIJIIIIIIJIJJ4D
@5615051/1
ctttcttataccactccggagctgcgtcactgtacacgtcggaagaaagg
+5615051/1
CCCFFFFFGHHHHJJJJJJIJJJJJJJJJJJJIJJJJJHIJJIIJJJJGJ
@5616238/1
ctttcttcgatcttccggttccggtggccaccagatcgttgttaaggaac
+5616238/1
CCCFFFFFHHBFHIIIIIHHIIGG?EHIIIIEIEG>GH@??B8BF@3<CF
@5616772/1
ctttcttctcttggtgaacacatactttattcgtcatcgctccccacgag
+5616772/1
@@@DBBDADB=FBF<AAF@@@BBFFHIIEHIFG9C=FGFG>FHIIBG?DA
@11711513/1
cagttgtttcggaacataaaagcacggtggcaaccaattatcgtgaggat
+11711513/1
BCCFFFFFHHHHHJJJJJJJJJIJJJJGHJIJJJJJJJJJJJJHIJJJJJ
@10210151/1
atcagctacaacagtcaacatttcccacctttttcactcaaccatagctt
+10210151/1
CCCFFFFFHHHHHJBGHGHEHIJJJJJJIIJIIJIJIIJJGIIJIIJJJI
@10210152/1
atcagctacaacagtcaacatttcccacctttttcactcaaccatagctt
+10210152/1
CCCFFFFFHHHHHJHIIJJIJJJJJJJJJJJJJJJJJJJJJJJJIJJJJJ
@14228624/1
cttacatccttgtttatttccctttttgtggag
+14228624/1
???DDDDDDDDDDEE4<EF?CF:CFII82<E1C
@10709748/1
attttacaagctatactttgcatagaattagtggtttttttctaaaatca
+10709748/1
CCCFFFFFHHHGHJIJJJJJJHIJJJJIJJGIIJHGIJJJJJJJIIIJJJ
@14230440/1
cttaccacttagcagaacccgataaagcgttaccagcgcttgaggaagta
+14230440/1
CCCFFFFFHHHHHJJJJJJJJIJJJJJJJJJJJJJJJIJJJJJJIJJJHG
@11212917/1
caaggataacctctctgtcggtagatttccgtgaagtggtccgtgcccct
+11212917/1
CCCFFFFFHHHFHJJJIIIIJ@?ECHIIGIGFHGGEFHGGGEIHGGGHGB
@11212918/1
caaggataacctctctgtcggtagatttccgtgaagtggtccgtgcccct
+11212918/1
CCCFFFFFHHHHHJJJJGHIJ@HHGGJJJJJHIJJIGIGIIJJJJIJJJJ
@8179501/1
tgccccttgcggttaccccttctgttgggatgggggccg
+8179501/1
CC@FFFDFHHHHDHIIJIJAGEFGGGIJJBDGHIJJABB
@8179690/1
tgcccgtttgccgatttaggttgttgtggtacatctccatgtggacccat
+8179690/1
CCCFFFFFHHHHHIIJJJJJHGHFGHHGJHHGJJJJIJIJHIGIJJJIIJ
@8179719/1
tgccctattgaaaaccttgtagtggattcctaatatttttt
+8179719/1
CCCFFFFFHHHHHJJJIJIHIJGHJHJJ<E49C9:1?EHIJ
@8180086/1
tgcccttgagaaatttgctgcctcaaaaacgtatgacaaaactatag
+8180086/1
CCCFFFFFHHHGHJJJJJJJJJJJJJJJIJJHIIJJJJIJJJJJJJJ
@13223955/1
ctaatattcgattcgataggtgctttgtctggttaactttagtgggaagg
+13223955/1
@@@DFFFF<FFHHJJHIIJJCGHIJIJJJJJJHIIJJJIJJIHIFIJJJI
@13223956/1
ctaatattcgattcgataggtgctttgtctggttaactttagtgggaagg
+13223956/1
BBCFFFFFHHGHHIIIJJJJCGHJJJJGHIIJHJJJJJJJJJHIIJJJJJ
@15233396/1
gatcgataaaaaaatatcgcaatattagaaattttcaaatattcttcgct
+15233396/1
B@BFFFFFGHHHGIIJHIIJIJJIJJJJJJIJJJJJJJGJJJJJJJJJJJ
@15233397/1
gatcgataaaaaaatatcgcaatattagaaattttcaaatattcttcgct
+15233397/1
CCCFFFFFGHHHHJJJJIHIHIJJJJIJJJJJJJJJJJJJJJJJJJJJIJ
@15233398/1
gatcgataaaaaaatatcgcaatattagaaattttcaaatattcttcgct
+15233398/1
CCCFFFFFHHHHHJJJJJJIJJIJJJJJJJJJJJJJJJJJJJJJJJJJIJ
@8689226/1
tttagtagaagaattgtacctggttgtagagaccgaatgtgaggaaatag
+8689226/1
CCCFFDFFHHHHHJJJJJJJJJJHIIHIJJJIJJIJJJJHIIJJJJJJJJ
@14233355/1
cttacggatctgttgcaccgagtgaacatgtgacatagaaaatacgtaag
+14233355/1
CCCFFFFFHHHGHJJJIIJJJJEHIIIJIJIIJJIJGIJJJJJJJJFIIE
@11716656/1
cataaaggaaagaaaaaaatgtcaaaattttgcaaattatgtggcatttt
+11716656/1
CCCFFFFFHHHHHJJIJJJJJGHIJIJJJJJIJJIGIGJJJIIIIJIJIJ
@11716775/1
cataaagtatgtctagaacgattttacctttgcgcgaaaagtgaccacaa
+11716775/1
CCCFFFFDFHHHHJJJJJIIIIIIJJJJJJJJJJIJJJIGI=BGIBHIJJ
@13729954/1
ctcgtgacttttctcccctgttcttaaataaagtgtactttattgaaaaa
+13729954/1
CCCFFFB?FHHHDFHIIIEACHBHHDHIGHIIFCFGIIIIIIIIEGHIII
@14234284/1
cttacgttctggcaacatcgacagataccacaaatacctaaaccttccca
+14234284/1
CCCFFFDFHHHHHJJJJJJIJJJJIJJJJJJJJJJJJJJJJJIJJJJJJH
@11214928/1
caaggatgtaagaactatggaggaatattacaataagccgaataaaaatg
+11214928/1
CCCFFFFFHHHHHJJJJJIJJJJJJJJJJJJJJJJIJJJJJJJJJJJJIJ
@11214929/1
caaggatgtaagaactatggaggaatattacaataagccgaataaaaatg
+11214929/1
CCCFFFFFHHHHHJJJJJJJIJJIJJIJJJJJJJJIJIIJIJJJJJJJJI
@13226565/1
ctaatctgctttgagcaaccagtaccagttgcttccactccggctactct
+13226565/1
@@@FFDFDHADHFHIJGIJIDHFFFHGICFGIIJJJGIHEGDGGGCGGIJ
@12721225/1
cgatagaatgaagtgaaagtcgaacgttcttctgggcttttcctgctttt
+12721225/1
B@@FFFFFHHHHHGIJJJJAFHIJIJJJJJJJJJJJIJJJJJJJJJJJII
@12721395/1
cgatagataatattgatgattataattaataactagtgcctaataatagt
+12721395/1
@@?DDAADFHAFDG9B@@EEICFFHEHCHDHIDAF><EBGCGHGGHGE>?
@8187173/1
tgcgaatcagggctgggatgagtgacgtcagcgcccatgatcatggttgg
+8187173/1
CCCFFFFFHHGHGIIII;EGAG<FEHHGIIIEGGHIIEHDHGHIII=FHI
@15740645/1
ggataaaccaatggagcacacttttacttcagctacttgaaccgtacgtc
+15740645/1
BC1DDFDFHHHHHJJJJIJJJJJJJIJJJJJIJJJJJJJIJJJJIIJJJJ
@11218670/1
caagggcagcaaaaaggtgcccaacaacagcaaacgggtcgaaatgaacg
+11218670/1
CCCFFFFFHHHHHJJJJEHHJJJJJJJJJIIJJJJJJJ@FIJJJJJJJJJ
@13734685/1
ctcgttatataatcatcattcaaacattgaagccagatcgataaaaaaat
+13734685/1
@=@DDDFFGHHHHIJIIGGHJJJIIIIHBHEHHJJIHEEIGHHIJGIJJJ
@13734686/1
ctcgttatataatcatcattcaaacattgaagccagatcgataaaaaaat
+13734686/1
@@@FDFDDDDHDDEEEGEGIFGIIGHGIGGGIEIIEHIIEIJIJIIIJJE
@13734687/1
ctcgttatataatcatcattcaaacattgaagccagatcgataaaaaaat
+13734687/1
BB@FFFFFGHHHHIJJJJJJJJJJJJJIIIIJJIJJFIJJJJJIJJJJJI
@8189264/1
tgcgatattttttcggaaaaaagtgagtttaggatatcttacgttctggc
+8189264/1
BCCFDDFFHGHHHHIIIJJJJJGGHIJIGHGIJIGIJJJIJJJHIIJIJI
@8697014/1
tttatatgtcacattttgtggttctttaacgaaatgtcaagagcataaag
+8697014/1
CCCFFFFFHHFHHJJJJJHIJEIHJIJJJIJJJIHIHCICHIJJJJJIJJ
@9708188/1
aattctggtttctctatagttttgtcatacgtttttgaggcagcaaattt
+9708188/1
CCCFFFFFHHGHHJJJJJJHJJJJIJJIIJIEHJJJJEIJIJJEGIJJII
@12723479/1
cgatattctacaggatttattattagagtgtcctcgtgaggaagaggaat
+12723479/1
@C@DDFFFHHHHHJBHHIEHJDHIIIGIEHHIJIJIHIGIIGGIIIJGHI
@11222860/1
caaggtttggaggagttgtactaatttgtgtaattgaagttcgtattatt
+11222860/1
CCCFFDDFHHHHHFHGHIHHIJJJJJJJIIFIIJJJJIJJJJJGIJJJJJ
@9710075/1
aattgagttttcgagcattttccggaaaagaagattgcaccccgaaaagt
+9710075/1
CCCFFFFEHHHHHJIIEHIJJJJJJJJJJIIJJJJIIJJIJJJJIJIJIH
@11223508/1
caagtaacacacaatagtggaatgcctatttatttacaaaaagtttctag
+11223508/1
BBCFDDFFHHHHHIIJJDIIHHIIJJIHIIJIIIJIJIHIJJIBFFHJJJ
@12225098/1
ccgaacaagccaatcagaccaacggaacgcccggagcgg
+12225098/1
CCCFFFFFHGHHHJJJJIJJJIJJJIIIJIIJGGEGBGI
@9712572/1
aattggagatttttcttgtatgggaattatatcatgctgtagttccatct
+9712572/1
CCCFFFFFHHHHHJJJJJIJJJJJIJHJJJJJJJJJJJJIJJIIJJIJJJ
@15245400/1
gatggcattcatgcagaaccgattaagaaaggggcagacaacttcatgta
+15245400/1
CCCFFFFFHHHHHJJJJJJJJJJJJJJJIIJJJJIJJGJJJJJJJJJIJJ
@12732482/1
cgatgatatgatatgtatttattatattgtgaaaagggagcatttatttg
+12732482/1
@@?DDDBDDDABAHHCFEIJ@IJGJEHIGEHEIJJJIJGHIGJIJJJIJE
@12732483/1
cgatgatatgatatgtatttattatattgtgaaaagggagcatttatttg
+12732483/1
@@@DDDEBHDBFFGECGHIIFHIIIGIJIHHIJIJGGIGJJJJJJIJJJG
@15247725/1
gatgtgcatgtcccgcagatggccaccaccattctatgaaatggaacacg
+15247725/1
BCBFFFFFGHHHHIJJGIIIJJJJJJJIJJJJIJJGIIJJJJJIJJJJJG
@8701073/1
tttatgagtctaataaaggtcaaaaaccccaaagaattatctttttt
+8701073/1
CCCFFFFFHHHHHJJJJJJIIJJJJJJJJJJJJJJJJJJJJJJJJJJ
@12229351/1
ccgaaggaagccaagggctcggctgctcatcatgccctcgagtacctcaa
+12229351/1
CC@FFFFDHFHGHJIJIJII<FGEIEEHEHIIGAGGI<BBFHBFFH@C;D
@12229352/1
ccgaaggaagccaagggctcggctgctcatcatgccctcgagtacctcaa
+12229352/1
CCCFFFFFHGGHHJJJJJJIHIGIJGBDHGCGHIGII>FABE8@=FCFCE
@8702064/1
tttatgtccacaaattatgtcaaattttgacatttatgtaacatgtgtgc
+8702064/1
CCCFFFFFHHHHHJJJJIIIJJJJJJJJJJJJJJJJJJIIJIJIJGHFGG
@11229177/1
caagtctccttgtacggtctcgaagaagctctcgaaggcagaactagaca
+11229177/1
BCCFDFFFHHHHHJJJJHJJJJJJJJJJJJJJJJJJJJJJJJJJJJJJJJ
@13743772/1
ctctaaagctatctactcgttatataatcatcattcaaacattgaagcca
+13743772/1
CCCFFFFFHHHHHJJJJJJIJJJJJJJJJJJJJJJJJJJJJJJJIJJJJJ
@13743773/1
ctctaaagctatctactcgttatataatcatcattcaaacattgaagcca
+13743773/1
CCCFFFFFHHHHHJJJJJJJJIJJJJJIIIJHHIIGGIHHGIHIJJIJJJ
@11727126/1
cataatttgcgacatttgacgtacggttcaagtagctgaagtaaaagtgt
+11727126/1
@@@FDFFFGBHFFIIIIIC@FAGGGIHGIIIIFHIIIIGEIDFHHEG@FD
@13745320/1
ctctaacgtctttatagaatgtcaatgt
+13745320/1
CCCFFFFFHHHHHJJJJHIIIHHIJJIH
@13745321/1
ctctaacgtctttatagaatgtcaatgttattctaaaaagaagactgcta
+13745321/1
CCCFFFFFHHGHHJJJJJJJJHIJJJJIJJJJJJJJJJJJIJIJJJJJJJ
@13745322/1
ctctaacgtctttatagaatgtcaatgttattctaaaaagaagactgcta
+13745322/1
CCCFFFFFHHHFHGIJGBHHIFHIIJJHIIIIJJJIIEHHDDGIJIGIII
@13745323/1
ctctaacgtctttatagaatgtcaatgttattctaaaaagaagactgcta
+13745323/1
CCCFFFFFHHHHGGIIGIJJIBHHGJIIJJJJIJJJJJJIJJJJJJJJJJ
@14739963/1
ctttcgtgtggtagtccctcttcgtgttccatttcatagaat
+14739963/1
@@CFABDDFFHDDGIIIIIIIICGHIAG<E:EFH>??9?:@<
@15751123/1
ggatcatgaagctcgcttttcaaattctcgtgacttttctcccctgttct
+15751123/1
@<?DFD?DBHABDG1@FFHBHBEFG?HGFHEGCHIDGII?FDFHHB9BFH
@14247929/1
cttagatttcgaggcaaattgattgatttgcccagcacaaacttggagaa
+14247929/1
BBBDFFFFHHHHHIJJJJJJJJJJJJJJJJJJJIIJJJJJJJJJIJJJJJ
@14247930/1
cttagatttcgaggcaaattgattgatttgcccagcacaaacttggagaa
+14247930/1
CCCFFFFFHHHGFGHIJIJIICHIIJIIJJJJJJIJIJJJJJJJDCFHGC
@12233633/1
ccgaatgtgaggaaatagaagatgtagaagttcccaaagccttagg
+12233633/1
BCCFFFFDHHHHHJJIJGGIGGGJGIJJJJJJJJJJJJIIIJJJJJ
@15250032/1
gattaaggggtgtattctatatttcagttaaatttaagaggcttttaaaa
+15250032/1
?<=ABDFFHH@DFHIJJJJJJJJJJJJJHHIHJJJJJJJJJJIJIJJJJJ
@13746670/1
ctctaagtaattgtgaagctaagttccgtaagtcatctggtcttggtggc
+13746670/1
CCCFFFFDHHHBHHIJJJJJJJJJJJJJIJJJIIJJJJJJIIIJJJJJJJ
@10224171/1
atcatgtttactaatctgctttgagcaaccagtaccagttgcttccactc
+10224171/1
CCCFFFFFHHHHHJJJJJJJJJIJJJJJJJJJIHJJJIIIJJJJJJJJIJ
@12737409/1
cgatggccaactttataaaatgccagtacatcggggataagtttatcgct
+12737409/1
??@=DDBDDHDD>FHHGIIG<FHGIFHCHIGGGBGIEGIIGBHHGIGGHE
@13235337/1
ctaattttacaagctatactttgcatagaattagtggttttttttctaaa
+13235337/1
CCCFFFFFHHHHHIJIJJJJJJIJJJJJHIHIJJHGIHIIJJJJIJJJJJ
@11731498/1
catagaattagtggtttttttctaaaatcaatttacatattatttttgac
+11731498/1
BBBDFFFFHHHHHJFIJJJJJHIJIJIJIIIIJJIJJJIIJJJJJJJJGI
@12738563/1
cgatggttcttcaagagctggcaataaagaaaggctttcaatcaccacat
+12738563/1
?@@:ADDDH>C?FI>G;BHGGCH@EHHICHIGBDFGHDHIFGGHIEGGIE
@11732440/1
catagatccaatcctataattatccatttcctgta
+11732440/1
??<D:DD43D:2:C<@@EEEEFBF?FEFECBF9E9
@11732441/1
catagatccaatcctataattatccatttcctgtaattctggtttctcta
+11732441/1
=B1ADDFFHHHHHJJJJJJJJJJJJJJJJJJJJHJFHIJJJJIIJJJJJJ
@12739806/1
cgatgttgccagaacgtaagatatcctaaactcacttttttccgaaaaaa
+12739806/1
@@<DFFFFHHGHHJJJHIJIJIIJJJIIJIJIGJIIJJIJJJJJJJIIGI
@11732821/1
catagattcaaatgaagtaaacaacatacgtttttcatttaaaatgaact
+11732821/1
CCCFFFFFHHHHHJIJJAJJIJJIJJJJJJIJJIJIIJJIJJJJJIJJIJ
@12741927/1
cgattaacaaatggacaatcgtgtgcgctgat
+12741927/1
@@7DDDFFGHHHGJIJJJIIJFGEGHGHGIGG
@13752116/1
ctctactgcagaaatatgtgtggaaatgctcaagcaaagtattatttcag
+13752116/1
@B@ADDFFHHHFHJJJJJHHFEIJJJJJJJJJIJJJJJJDGHJJJJJJJJ
@13752260/1
ctctactgtacaactgtttacctgtgtatgataaataaacttttttcggg
+13752260/1
@@@BDFFDDDHDFFEHIGGHIEFFHI9F@HCEFEFHHFBED>GHA@GGII
@13752261/1
ctctactgtacaactgtttacctgtgtatgataaataaacttttttcggg
+13752261/1
CCCFFFFFHHHHHIJJHHJIJJIJIJHJIIHIJJJJJJIIIJJJJJJIJH
@9206934/1
aaaatcaatttacatattatttttgacttgaataaatttttaaatttaaa
+9206934/1
CCCFFFFFHHHHHJJIJJJJJJJJJJJJJJJJJJJGJJJJJJJJIJJJJJ
@8708008/1
tttatttccctttttgtggagaggtactatgtgtgtttggctagattctg
+8708008/1
CCCFFFFFHHHHHJJJFHIEHBHICGHJIJJHIHHIJIJJJJJJJJJJJJ
@14748326/1
ctttcttcgatcttccggttccggtggccaccagatcgttgttaaggaac
+14748326/1
CCCFFFFFHHHHHJIIGHHIJJDHGHIIJIJJGIJJJJJIIIHIJJJJJI
@11735216/1
catagttcttacatccttgtttatttccctttttgtggagagg
+11735216/1
@@@BBADDBDFBDHGIIGBFAAEHIIFHIIIGGIAG@8:?DGC
@9207301/1
aaaatcatgaccaaaaagtgaacagctatcgatacacagtcatagatcca
+9207301/1
C@CFFFFFHHHGHJJIJJDBHIEHFCFHIIGGIJIJIJJGEHIJJJJJIJ
@14748884/1
ctttcttctcttggtgaacacatactttattcgtcatcgctccccacgag
+14748884/1
???D=DDBDBAD<E<CBE:ACC<EECFI@CF?@9CEEEDDDDDIIBD??@
@14748885/1
ctttcttctcttggtgaacacatactttattcgtcatcgctccccacgag
+14748885/1
@@@DBDDDFAFFFE<?CGFF;EDHFIIIHFIFFFEFFGFEIIIIIIIIFF
@14748886/1
ctttcttctcttggtgaacacatactttattcgtcatcgctccccacgag
+14748886/1
@@@DDDFFHGHHGJCGHIEDCGCGHIIJHIJJGHIIIJIIJJJJJGIIHI
@8709532/1
tttattttgtaaggtgaggtatttgtacatgaagttgtctgcccctttct
+8709532/1
@CCDFFFFGFHFGJCFEGH<ADHIICHIJJJIIJIIJIJIIIJJJIJJJJ
@9725278/1
aatttgcaaaattttgacatttttttctttcctttatgtccaca
+9725278/1
;?@BDDDBHBHFFEI>?GBEFHEEHFEHI<DHIC?GHEDBG>??
@15255529/1
gattcagcccccaccaagggaagggggcggcccccatcccaacagaaggg
+15255529/1
CCCFFFFFHHHHHJJJJIJJJJJJJIIIJFDDDDDBCDDDDDDBDDDDDD
@9726164/1
aatttgtctgaagattttaaatggccttccttaaatttcggttggagcct
+9726164/1
CCCFFFFFHHHHHJJJJJJJJJJJJJJJJJJJJJJJJJJJJJJJJJJIJJ
@9726278/1
aatttgtgtaattgaagttcgtattatttcctcgaaatcaataatgcaat
+9726278/1
CCCFFFFFFHGHHIJJJIGJJGHIIJJJIJIJJIHGIJJJJJJJJJJJJI
@12745221/1
cgattcgataggtgctttgtctggttaactttagtgggaaggtttaggta
+12745221/1
@@?DD;DBB??H?B?@GH9CDDBF3C?FHFHIAB1?FHGGHH9BF;?F09
@15257098/1
gattctgtttgacattagaagagtaaacgtcagtttgcgtttcaatgcat
+15257098/1
CCCFFFFFHGHHHJJJJJJJIJJHHIIJJHIIJJJJJJIFHIJJJJJJJJ
@15763259/1
ggattgttcgctagcgatctcctgcaagaactgaacaaagttgaagtcct
+15763259/1
B@@FFFEFHHHHHJJJJJJJJJIJJJJJIJJJJJJJIJIJIJIJJFHIJI
@15763260/1
ggattgttcgctagcgatctcctgcaagaactgaacaaagttgaagtcct
+15763260/1
CCCFFFDFHHHHHIJJIJJJJJIIIJJJJJJJJJJJJJJJHGIJJJJJJJ
@11740262/1
catatttctgtcaccaattgtacagaatggttgttctgcttcaccaatct
+11740262/1
CCCFFFFFHHHHHJJJJJJIHJJJJGHIIHHIIJJIJIJJJJJJJJHGHH
@9210221/1
aaaatcttgcttcatgattgaaaatttgcaaggtttggaggagttgtact
+9210221/1
CCCFFFFFHHHHHJJJIJJJJJJIJJJJJJJJJIJJJJIIJHIIIJIHIJ
@9210222/1
aaaatcttgcttcatgattgaaaatttgcaaggtttggaggagttgtact
+9210222/1
CCCFFFFFHHHHHJJJJJJJJJJJJJJJJJJJJCHHJJIJJHIGHIIIII
@11243290/1
caataatgcaatgtgtttaaatttttgtcgagtcaaaagcgaagaatatt
+11243290/1
CCCFFFFFHHHHHHHHJJJJJJJJJJJJJJHIHIIJJJJJIIHIIIJIJJ
@9212594/1
aaaatgcgtgtgtgcaggtatatttatcacatcattcgtcgtgtaccaca
+9212594/1
CCCFFFDFHHFHFDFGHH<CHHGIIIJFJJJIJJIDHIFGHHICGIJGII
@9731916/1
aatttttgtcgagtcaaaagcgaagaatatttgaaaatttctaatattgc
+9731916/1
1:?DDDDDFHHBFAEHEBHGFHIHGCBHHHGGGG@DDBFGGIEFGIIIII
@9731917/1
aatttttgtcgagttattgatttcgaggaataatacgaacttccat
+9731917/1
CCCFFFFFHHHGHGHJJJJHIJJIJJIJGJJJJJJJJJJJJJJJJJ
@15769071/1
ggcaaatatgatgtaatccttgtcgtcgtaccaaatagcggaccacaata
+15769071/1
CCCFFFFFHHHHGJJJJJJJJJJJJJJJJIIIJHGIJJJJJIJJJJJJJJ
@15769209/1
ggcaaatcaatcaatttgcctcgaaatctaaggttatattacttttatga
+15769209/1
@@@DFFDEHHHHHJIJJIJJAGEHIJJJIJGHIBGIIJIIIIJJIIJJEF
@11248605/1
caatagctcaaaagggaacaatttttatcgagttattgatttcgaggaat
+11248605/1
@@;DDDDDHHFFHJEGHHIIGGGGIIGIIEFHDGGIGICHHIII=FAFHG
@10235954/1
atccaatcctataattatccatttcctgtaattctggtttctctatagtt
+10235954/1
CCCFFFFFHHHHHJJIIJJJJJJIJJJJIJIJJIJJIGIJJEIJJJJJII
@13765078/1
ctctccacaaaaagggaaataaacaaggatgtaagaactatggaggaata
+13765078/1
CCCFFFFFHHHHHJJJGIJJJJJJJJJJJJJHIJJJIJJJJJJJIJIIJJ
@10239461/1
atccactttgccagtggccgtctgctacggaacaggcaaaactccgaagg
+10239461/1
CCCFFFFFHHHHGJFHIIJJHIJJJIIJJJJJJJJJIJJJIJJJJJJJII
@12248374/1
ccgagatgtggtacacgacgaatgatgtgataaatatacctgcacacacg
+12248374/1
@@<BDFFFHHHFHIJJJIJJJJJJIJJHIJJJJJJJIJJJJJJJJJJJJJ
@12248375/1
ccgagatgtggtacacgacgaatgatgtgataaatatacctgcacacacg
+12248375/1
CCCFFFFFFHHFHIJJJIJJIJJIIIIFGIJJJJIJIJJIJIJJJJJJJI
@12248376/1
ccgagatgtggtacacgacgaatgatgtgataaatatacctgcacacacg
+12248376/1
CCCFFFFFHFHFHJJJJIJJIJIIGIJGIGIJJJJJJJJJJIJJIJJJJI
@15772236/1
ggcaagtacatgaagcagttatgagttgtttatgaaattccaaatttgcc
+15772236/1
@@@FFFDDHHHHHIIIHIHIIIJIJHHJHIIIJIJIIIJJIEGIJJJJJJ
@12753947/1
cgcaaaggtaaaatcgttctagacatactttatgctcttgacatttcgtt
+12753947/1
CCCFFFFFFHHHHIIIHIIIJHIJJJJIIJJJJJIIJJIIIIIIJJJJIJ
@8213147/1
tgcttggtgcagctatccactttgccagtggccgtctgctacggaacagg
+8213147/1
CCCFFFFDHHHHHJJJJJIJJJJJJIJJIIJJJJHIJFIIJJJJJJJJJJ
@14758854/1
ctttgacattgcttgtggtcacttttcgcgcaaaggtaaaatcgttctag
+14758854/1
?@@FFDFDHHHDDHHACDCFHGHHIHCGEEGGFHGEDFHGIIGCFFGHGI
@14758855/1
ctttgacattgcttgtggtcacttttcgcgcaaaggtaaaatcgttctag
+14758855/1
CCCFFFFFHHHHHJJHIJHIJJJJJJJJJJJJJJJJFGHIJJJJHIIJJJ
@12248886/1
ccgagcaagactcccgtcagcgtcctccaggagttgctgagccgtcgcgg
+12248886/1
@@@DFFFFGHHHHJJJAFHHBHGIJIIJIJIGGFFHEIJFHGIJHGGIBB
@12249207/1
ccgagcccttggcttccttcggagttttgcctgttccgtagcagacggcc
+12249207/1
@<@DDDDDHAADDIGGGGIIHG81:9C>;A?GDHGBCDBFC@BB;B:6;;
@11251954/1
caatattagaaattttcaaatattcttcgcttttgactcgacaaaaattt
+11251954/1
CCCFFFFFGHHHHJJIJJJJJHJJJIIIIJJJJJJIIJJJJJJIJJJIJJ
@11252066/1
caatattatctatcgatactgaatgtaattttttatatagtgccccgatg
+11252066/1
@@@AFDFDHFHHHJJGIIJIIIIIIIHGJIIJJJIIGIJIHGIIHI??0;
@14263378/1
cttaggagaaggcatggaaatgtatcacggattttatcaatcggccattc
+14263378/1
CCCFFFFFHHHHHIJJJJJJIJDHIJJJJJJJJJJIJJJJJJJJJJJJJJ
@12756583/1
cgcaaatgtagaaggcagattgttaccctccacgggtaaatcctgcaagg
+12756583/1
@@CDFFFDFHHGHEGHHGHIIGHHIJJJIIJJJIJFDGHICHJGGGBGDC
@12756584/1
cgcaaatgtagaaggcagattgttaccctccacgggtaaatcctgcaagg
+12756584/1
CCCFFFFFHHHHHJJJJJIJJJJIJJJJJJJJIJJJFHIJJJJJJJJJJJ
@12756879/1
cgcaaattatgtcacataaatgtcaaaatgccacataatttgcaaaattt
+12756879/1
CCCFFFFFHHGHHJJJJJJJJIIJIJJJJJJIJJJIJJJJJJJJJJJJJJ
@12756880/1
cgcaaattatgtcacataaatgtcaaaatgccacataatttgcaaaattt
+12756880/1
CCCFFFFFHHHHHJJJJJJJJJHIIJJJJJJIJJJJJJJJJJJJIJJJJJ
@13257381/1
ctacatttgaggagtattataaccgaaaatatggtatacagattcaaaat
+13257381/1
CCCFFFFFHHHHGJCGIJIJJJJJJJJJJJJJJJDGHIJJJJJJJJJJJJ
@12757754/1
cgcaacagcaacctggagcgagacaacatcacccttcacctccacaacaa
+12757754/1
CCCFFFFFHHHHHJJIIJJJIJGHJDFHHGIJJJJJIJJJJJIHIHJIJG
@13768708/1
ctctcgtcatttcttccgactaaatactgatttaacatgtcctcgatttt
+13768708/1
CCCFFFFFFHHHHJJEHIEHHHIIJJJJJIIGJJJJGIIGHGIIJHIIII
@12254223/1
ccgataaagcgttaccagcgcttgaggaagtaacggcagcactattgaca
+12254223/1
CCCFDFFFHGHFFIJIGGIGGBEBAGIJJJ@DHGGFHGG<CD9FAG94@G
@12254224/1
ccgataaagcgttaccagcgcttgaggaagtaacggcagcactattgaca
+12254224/1
CCCFFFFFGDHHHIIJGEGIJFIIJIIIHIFEEFGHIDGFDHF7=C>>E;
@12254225/1
ccgataaagcgttaccagcgcttgaggaagtaacggcagcactattgaca
+12254225/1
CCCFFFFFHHHHHJJJJJJIIJJJIIJIJJGIIJJJJJJDEGEHGHCCHC
@9738938/1
acaaaagcaacttcaacaagaggaaggagcgcaactttcttccagttcac
+9738938/1
@@@FFFFAHHHHHGIIGGIIJIGIIIEEFH@FGGIJJIIIJFHIIJJIEH
@11751563/1
catcattcaaacattgaagccagatcgataaaaaaatatcgcaatattag
+11751563/1
CCCFFFFFHHHHHJJJJJJJJJHIJJJJJJJJJJJJJJJIJJJIJJJJJI
@11751564/1
catcattcaaacattgaagccagatcgataaaaaaatatcgcaatattag
+11751564/1
CCCFFFFFHHHHHJJJJJJJJJJJJJJJJJJJIJJJIJIJJJJJJJJJHH
@11256130/1
caatcatgaagcaagattttacctgaacaatttgaaatttttccaaaccc
+11256130/1
CCCFFFFFHHHHHJJJJJJJJJJJJIJJJJIJJJJJJJJJJJJIIIJJJJ
@9740881/1
acaaaattcgttctacatatgaaacatgtcagttatatattcacctttat
+9740881/1
CCCFFFFFHHHHHJJJJJJIJIJJJIJJJJJIJJJIJJJJJJJJJIJJJJ
@11257315/1
caatcctataattatccatttcctgtaattctggtttctctatagttttg
+11257315/1
CCCFFFFFHHHHHJJJJJJJJJJJJJJJJJJJJJHIJJJJJJJJJJIJJJ
@11257316/1
caatcctataattatccatttcctgtaattctggtttgtctatagttttg
+11257316/1
BCBDFFFFHHHHHJJJJJJJJIIJIHHJJIJJJGHGIJHHIIJJJIJJJJ
@15777813/1
ggcagctcggctgagaatcggtattcgggactgaaagacactaagattac
+15777813/1
CCCFFFFFHHHHHIJIJJIJJCEHJGIJJGIJJJJJIGGJJJJJJJIJJI
@8721059/1
tttcaatgcatcgataagacgaatggtaaagctgctaaaaaagcaggaaa
+8721059/1
CCCFFFFFHHHHGHIIGIIIJJJFIJGIIGIJJJJJJJJJIJJJJJJJJJ
@13772257/1
ctctcttgcatgctgctcgaatagctcgtacttcggcacttgtaacttgt
+13772257/1
@@@DDDFDHHHDFGGGHHIG@?FDEHGHEHAHFHCDHIEHIGIIEFHGH@
@15273144/1
gcaaaacataaaggagatcctgtaacacaaagttctcaacaaccagctcc
+15273144/1
CCCFFFFFHHHHHJJJJJJJJJIIJJJJJJJJHIJJJJGJJJJJJJJJIJ
@15273675/1
gcaaaacgcaggttctgaatgcagctgctctctttgctagttttatattt
+15273675/1
CCCFFFFFHGGHFGHIIJJJJHJIJJJIJJIJJJJJJJJIJJIJJJJGJJ
@11257769/1
caatccttgcaggatttacccgtggagggtaacaatctgccttctacatt
+11257769/1
CCCFDFDEHHHFFGIIJJJJJIGH@CGGI?@FDHIIBHEGGIIJJJCGII
@11755161/1
catcccaacagaaggggtaaccgcaaggggcacggaccacttcacggaaa
+11755161/1
CCCFFFFFGHHHGJIJJEGHIIJJJJJGIIHHIJJIIIGJJJIJJHH?DE
@11259855/1
caatcttccgctaccgcgtgttccttaacaacgatctggtggccaccgga
+11259855/1
@@@FDFFFGADDHGEHEBHEGGIHIIIIGIIIEFHEEH@GGGGHG?HIEA
@9224401/1
aaaatttaaacacattgcattattgatttcgaggaaataatacgaacttc
+9224401/1
CCCFFFFFHHHHHIJJJJJJJJIJJJJJJJJJJJJJJJJJJJJJJJJJJJ
@9224507/1
aaaatttaacgtttagcagtcttctttttagaataacattgacattctat
+9224507/1
BC@BDFFFHHGHHJJJJJJIJJJJJJJJJJJIJJJIJJIIJJIJJJJIJJ
@12262357/1
ccgattcttccttttctaaggcttttctgtaatttaaacatggtatggca
+12262357/1
CCCFFFFDFHHHFGIJJIJJJJIIJIJJIIIJJJJJIJJJIJJFIIJJJI
@15783128/1
ggcattttgacatttatgtgacataatttgcgacatttgacgtacggttc
+15783128/1
CCCFFFFFHHHHHJJJJJHIJJJJJJJJJIJJJJJJJJJGHJFHIJJBFH
@12762878/1
cgcaatagctcaaaagggaacaatttttgtcgagttattgatttcgagga
+12762878/1
B@CFFFFFHHHHHJJJJJIJJJJJJJJJJIJJJJIJJIJJFIIJJIGGJJ
@10253346/1
atcctcagatgccgacactatgggtcggatcttcagct
+10253346/1
@@@ABDDBFHHFBAG@@FFAEBEG@E<GH;DBDBDFE<
@11760811/1
catcgcttgtcatgtgttgaaattccgcgaaattggcactggcaagtcaa
+11760811/1
CCCFFFFFHHHHHIIIJJJJJJJJJJJJJJIJJJJJJJIJJJJJIIIJJJ
@11760812/1
catcgcttgtcatgtgttgaaattccgcgaaattggcactggcaagtcaa
+11760812/1
CCCFFFFFHHHHHJJJJGIJJJJJJJJJJJJJJJJJJJIJJIJJJJIIJJ
@9744132/1
acaaatttgactactgtatagctttcttctcttggtgaacacatacttta
+9744132/1
CCCFFFFFHHHHHJJJHIJJJIJJJJJJJJJJIJJIJIJJIIJJJJJJJI
@8725324/1
tttcacttcattctatcggcctttcttctctttgccg
+8725324/1
@@@DD8DABFFDFGIIHB<@EDGH9FGHCHGGDGEGI
@11762616/1
catcgttcgatgacaaagtgatgggcaatcccattggctggctccaagag
+11762616/1
CCCFFDFFGHFHHIJJIIEECHHEGBFIJIIJJJJJJFIIEEGGH<BA?F
@15282596/1
gcaaaggtaaaatcgttctagacatactttatgctcttgacatttcgtta
+15282596/1
CCCFFFFFHHHHHJIGIJJJIJIJJJJJJJJJJJJIJJJJIJJIJJJJJJ
@9226024/1
aaaatttcaaattgttcaggtaaaatcttgcttcatgattgaaaatttgc
+9226024/1
@C@FFFDFBHHHHHAFHEHIEFHICHGGGEGIEHGGGGIIGGHBDBCDHE
@9226889/1
aaaatttgcaaggtttggaggagttgtactaatttgtgtaattgaagttc
+9226889/1
@CCFFFFFHHHHHGHIJJFHIAGGHIJJJJIHIIJJIIIJJIIJIIIJJJ
@9226890/1
aaaatttgcaaggtttggaggagttgtactaatttgtgtaattgaagttc
+9226890/1
CCCFFFFFHHHHHFHHIJIJJEHIIJIHIIIIJJIJGHGIIIIJJIJIIH
@11766028/1
catctgggcccggggctctgtgatttcttagtgtcaatagtgctgccgtt
+11766028/1
@@@DB?BAFFD?<EGGIIDHEE>FHI9DAED<<??BF>F?BDFA=CDB;@
@8727577/1
tttcagtcccgaataccgattctcagccgagctgcccagtttagtggcca
+8727577/1
CCCFFFFFHHDFFHJJIGIJJIJJJJJJJJIIHIIJJIIDGHIJHHGIJI
@11268677/1
caatgggattgcccatcactttgtcatcgaacgatgtcaccacctgattg
+11268677/1
?@@DFFDFHDFFHGHEGEHHIIGHIIIHFHGIIEGIII@HHIIIIG?DEH
@11268678/1
caatgggattgcccatcactttgtcatcgaacgatgtcaccacctgattg
+11268678/1
CCCFFFFFHHHHHIJIJJIJJJIJGGIJJIIGGGGIHIGGGIGIJFBEHJ
@10255343/1
atcctgtaacacaaagttctcaacaaccagctcctacatctcaacaacaa
+10255343/1
@@CFFFDDHHHGGJJICFHJIGGHIJJIJIJEHIIJJIFJIHEHIIJJJH
@9749232/1
acaaggttttcaatagggcattctaacatgtcaaaattaaatcaatatgg
+9749232/1
CCCFFFBDHHHGHJJJJJIJJJIJJJJJJJJJJJJJJJJJJJIJGIIJJH
@14776106/1
ctttgcatagaattagtggtttttttctaaaatcaatttacatattattt
+14776106/1
@@@DDDDDDFDHBHAGAEG<FHIIIIGGGHGHGGIIIIIIIIIIIIIIII
@14776135/1
ctttgcatcaaataaatgctcccttttcacaatataataaatacatatca
+14776135/1
CCCFFFFFHHHHHGIJGIIJJJJJJJJDHIJJJJJJJJJJJJJJJJJIJJ
@15787635/1
ggccatctgcgggacatgcacatctcttggagccagccaatgggattgcc
+15787635/1
CCCFFFFFGHHGHIJIJIIIJIGJJJIJJJJIGJFGHIHJIJJJIJJJJJ
@10256253/1
atccttctctttgacattgcttgtggtcacttttcgcgcaaaggtaaaat
+10256253/1
CCCFFFFFHHHHHJJJJJJJJJIJHIHJJJIJJIJJJJJJJIHIFHIJJJ
@9750242/1
acaatacttctgtattctacattccaccttgcgtcttacgttgtttgatt
+9750242/1
CCCFFFFFHHHHHJJJJJCAHIJJJJJJJJJJJIHAF?@FFFBDDE99BF
@12768875/1
cgcacattcagcaggttttttaacagtttgaaaaccttgataaatggaac
+12768875/1
CCCFFFFFHHHHHJJEHIIJJJJJJJIJJJJJJJJJJJJJJJIJJJJJJI
@12768876/1
cgcacattcagcaggtttttttaacagtttgaaaaccttgataaatgaaa
+12768876/1
@@@DDFFFHHDDAEHCFHIIIIGIIGIIHICCGGFIIIIIIIIIIIIGHH
@12267080/1
ccgcaaggggcacggaccacttcacggaaatctaccgacagagaggttat
+12267080/1
CCCFFFFFGFHHHHHGIJJJJJJCGHGHIJIIJIIJGBEHIJIIHHADDF
@12267081/1
ccgcaaggggcacggaccacttcacggaaatctaccgacagagaggttat
+12267081/1
CCCFFFFFHHHHHJJIJJJJJJJJJJJJJJJJIJJJJIJJJJJIHHCDFF
@15286117/1
gcaaattatgtcacataaatgtcaaaatgccacataatttgcaaaatttt
+15286117/1
CCCFFFFFHHHHGJJJJJJJJHJIJIJJJJJJJJJJJJJJJIJIIJJJJJ
@15287266/1
gcaaatttggaatttcataaacaactcttaactgcttcatgtacttgccg
+15287266/1
BC@FFFFFHGGHHJJIIJJJIIGIJJJJJJJJJJGIIIGIJJIIJJJJJJ
@15287353/1
gcaaattttcaatcatgaagcaagattttacctgaacaatttgaaatttt
+15287353/1
CCCFFFFFHHHHHJJJJJJJJJJJJJJJJJJJJJJJJJJIJJJJJJJJJJ
@14777184/1
ctttgccagtggccgtctgctacggaacaggcaaaactccgaaggaagcc
+14777184/1
BCCFFFFFHHHHHJJHJJJJJIJIJJJJJJJJJJJJJJJJJJJJJJJJJJ
@8229052/1
tggacataaaggaaagaaaaaaatgtcaaaattttgcaaattatgtggca
+8229052/1
C@CFFAEEDDGHFGGGGGIIGIICHGIGIGGIIIIIEHIFCHIIIFHGHI
@8229258/1
tggacatcaagaaatacttcacatctgttaaaggcaaatatgatgtaatc
+8229258/1
CCCFFFFFHHHHHJJJJJJJJJJJJIJJJJJJJJJJJJIJJJJJJJJJJJ
@8229259/1
tggacatcaagaaatacttcacatctgttaaaggcaaatatgatgtaatc
+8229259/1
CCCFFFFFHHHHHJJJJJJJJJJJJJJJJJJJJJJJJJJJJJJJJJJJJJ
@12270326/1
ccgcagatggccaccaccattctatgaaatggaacacgaagagggactac
+12270326/1
CCCFFFFFHHGHHJJIJJJJJJJJJJJIJJJJJIJJJJJJIJJJJIIJJJ
@11773664/1
catgaccatgatgcactcggccggaccgattcagcccccaccaagggaag
+11773664/1
B@BDFFFFHHHHHJIJJJIJJJJIIIIJIJJJJJJJJJIIJHHHEEEFED
@8230444/1
tggacccatttgctttggtggggaactttgttgttgacgttcatttcgac
+8230444/1
CCCFFFFFGHHGGJJJII?FHIJEHHJJJJJJJJJJJJJGHJIIJJIJJJ
@10259278/1
atcgaacgatgtcaccacctgattggtgatatcagccgctccgggcgttc
+10259278/1
CCCFFFFFHGHHHGIJIJIGGEHGIJFGHIGGIIJJEHIGIJGEIBB:=B
@10261406/1
atcgaatattagtagcaagatccgagatgtggtacacgacgaatgatgtg
+10261406/1
CCCFFFFFHHHHHIJIJJJJJJIJJJJJJIIJEFHJJIIIJJIJIJJJFH
@11277038/1
caattacacaaattagtacaactcctccaaaccttgcaaattttcaatca
+11277038/1
B@@DFFFFHGFHFIJJGHIJJIEHIECHIJIIJJHGEHIIJIJJJIIJJI
@11277039/1
caattacacaaattagtacaactcctccaaaccttgcaaattttcaatca
+11277039/1
CCCFFFFFHHHHHJJJGIJJJJJJIJIJJJJJIJJIIIIHIJJJJIIJJI
@15293523/1
gcaacttgtgctggagcacattatggtgtttttgattttcgcagattcca
+15293523/1
CCCFFFFFFHGFFIGGIGHEHIEIIJHHGHIJJJIIJJJIGIJJJJJJGG
@14281676/1
cttagttgctctaattgtagcataaacgaaagcctacttagaatcgttgg
+14281676/1
CCCFFFFFGHHHGIJIJGHJJJIJJJJJJJJJJJJJJJJJJJJJJJGGII
@15797197/1
ggcctttcttctctttgccgtattttattttgtaaggtgaggtatttgta
+15797197/1
CCCFFFFFGHHHHJJJIIIGCFHJJJIJJJJJGIIJJCFGHIBGIJJIGI
@10261658/1
atcgaatcgaatattagtagcaagatccgagatgtggtacacgacgaatg
+10261658/1
@@@DDDDDBCD8;<F>EEC@H:FFGGGHII<G@BGGG:BFFH@GHB:FED
@10261659/1
atcgaatcgaatattagtagcaagatccgagatgtggtacacgacgaatg
+10261659/1
CCCFFFFFHHHDHGIGG@FHGHJEGIJJIIIJGJEHIDGGJJIGGIIIJI
@15797974/1
ggcgaaaccaacaaagtattgtaccttgtgggatgacaacgatatgtcaa
+15797974/1
CCCFDFFFHHHHHJJFCFHIGIJIIJIJGHIGHGGGJIJGEHJJIJIIJI
@15797975/1
ggcgaaaccaacaaagtattgtaccttgtgggatgacaacgatatgtcaa
+15797975/1
CCCFFFFFHHHGHIIJFHJJIIJJJJJJIJJJHIJJJJJJJIIJJJJJJJ
@12276972/1
ccgccattctcttggctagcttctttgacttgccagtgccaatttcgcgg
+12276972/1
C@@FFDFFFDHFFHIIGICCHEDHIIC@EHG@FHEGGEBHGGIJJGIGJG
@15294855/1
gcaagaataagattatggaaggaataacacgggctaattttaacaaccat
+15294855/1
CCCFFFFFHHHHHJJJJJJJJJDHHIJIIIJJJIJJJJJJJJJJJJJIII
@12776591/1
cgcagatggccaccaccattctatgaaatggaacacgaagagggactacc
+12776591/1
CC@FFFFFHHHHHJIJJGGHGIIIIJJJIJIJGEHIJJIIJIIJGIIGHE
@15800450/1
ggcgaccaccagtggtactatgacaacttaaactatcctccacctacaca
+15800450/1
CCCFFFFFHHGHDHIEGIJJJJJJJJJJJIJJIIIJJJJJJIJJJJJJJJ
@8737905/1
tttccctttttgtggagaggtactatgtgtgtttggctagattctgtttg
+8737905/1
CCCFFFFFHHHGCFHGHFHJ<FHIIJJIHFGEGIIJJJJJJJJJJJJJJI
@13274436/1
ctacgagcaataccgatagacaaagactgaaattgagaaaaaatgaacat
+13274436/1
CCCFFFFFHHHHHJJJJJJJJJJIIEIJJJJJJIIIJJJJJJJJJJIJII
@9759734/1
acagcaagctcctccgcaacagcaacctggagcgagacaacatcaccctt
+9759734/1
CCCFFFFFHHHHHJJJIJIJJIIIJJJJJJJJJJIJFHIGGGGIFGIIJI
@14292064/1
cttatcgatgcattgaaacgcaaactgacgtttacttttcgaatgtcaaa
+14292064/1
CCCFFFFFHHHHHIIJIIIIIJJJJIJJIIHIJIJIJIJJJIIGGIJJJI
@15296894/1
gcaagatccgagatgtggtacacgacgaatgatgtgataaatatacctgc
+15296894/1
??@DDDDDHDH@@FG:CGAFHCHIIIIIIID@EA?D@DHIIIIIIIIIII
@12778592/1
cgcagctaaatgggcatagtacgtcggagctggatagcttacggatctgt
+12778592/1
@@CFFFFFHHHHHJJJJJJHHIIGGIJIJJIJIFHIGGGIIIIJDIJGG@
@12778593/1
cgcagctaaatgggcatagtacgtcggagctggatagcttacggatctgt
+12778593/1
CCCFFFFDFHHBHIIIJJFFDFEGGIG@FFFGIDEIEGIIJJGBEHHGII
@13277724/1
ctacgctgttgttgtggtccacccctttgttgcccgtttgccg
+13277724/1
CCCFFFFFHHHHHJEGJIJJJJJJJJIJJIJJJ>GEG2DEFHI
@13277908/1
ctacggaacaggcaaaactccgaaggaagccaagggctcggctgctcatc
+13277908/1
BC@FFFFFHHHHGJJJJJIJJJIJJJIJJJJIJJGGJJJJJIGIIIJEEH
@10266160/1
atcgagggcgccatccacgagccaatcttccgctaccgcgtgttccttaa
+10266160/1
CCCFFFFFGHHHHJJJJJJJJIJJJJJJJJJIJIHJIIJFEFBDCEDEEE
@11790843/1
catgtttcatatgtagaacgaattttgtgcatacaaaaatagtaaaaagt
+11790843/1
CCCFFFFFHHHHHHIJJJJJGIIJJIHGGHHIGJIIEIGIJJICGIJJJF
@15299048/1
gcaagctgctcctccacaacaacaacctcaagcttggggtcaaccacagg
+15299048/1
@@@DDDDDDFHF;GIBG?GHEHCHGGGGGIIIIIIIIIG?FHGDHIIIII
@11793940/1
cattaatggacacatgtaaaattgaaattaaagcggaggttaagaaagaa
+11793940/1
@@@FFDDFFHFHHIIHBGIIGIICEHIHIIIIG@BGAFIBFHGIGGIGEH
@13802832/1
ctcttcggagaatcacaaaactcatgatacttttcaaattttcttttaaa
+13802832/1
@@@DFDDDGHDHHIIGIIIIIGGGGGG>FFFIIIGEFIIIJJCHGIJJJ?
@15300973/1
gcaagtcaaagaagctagccaagagaatggcggctcacaagatgtggcaa
+15300973/1
CCCFFFFFHHHHHJJJJJIJJJJJJJJJJJJJJD:D@DFG;C3B@@F6=E
@15301999/1
gcaagttcttggctgccgaatgtttggcgtctttcttcgatcttccggtt
+15301999/1
CCCFFFFFHHHGHJJJJGFHJIGIJEGIJFGIJJIIJGIGIJJJGIGGGG
@14299945/1
cttattcttgcgtactgtagtagaggttgcagcatatcttatcatgtttc
+14299945/1
CCCFFFFFHHHHHIJJJGGIGHIJJJHIJJIJJHIGIJJJIJJJJJJJJG
@13806262/1
ctcttcttgtagtcttataaatctctcca
+13806262/1
@@@FDDFFHHAFAFGGDEHHHAHHFG@?F
@13281919/1
ctactaatattcgattcgataggtgctttgtctggttaactttagtggga
+13281919/1
BB@FFFFFHHHHHJJJJJJJJJJFHHJJJJJIJJJHIJJJJJJJJHIJJJ
@13283762/1
ctactatcagagatcgaatgtgtgcagaatcagcactgaatcaaaaaatt
+13283762/1
CCCFFFFFHHHHFHHIHIJJHIHHIGHIIJIJJJJJIJJJJJJJJJJJJJ
@8748215/1
tttcggaaaaaagtgagtttaggatatcttacgttctggcaacatcgaca
+8748215/1
CCCFFFFFHHHHHGHIJJHIIJJJJJJJJJIJJJJJJJJJJJJJJJJJJJ
@9765930/1
acatgtaaaattgaaattaaagcggaggttaagaaagaaagtgtgcacga
+9765930/1
CCCFFFFFHHHHGJJJJJJJJJIIJIIIGHJIJJJJJJJJJDFFHIJIIH
@13809799/1
ctcttggctagcttctttgacttgccagtgccaatttcgcggaatttcaa
+13809799/1
@@@DDDDDHHDAF?2<CGDFDFH@AGCG<FGH@FFHIE3D?F0@@FH9=F
@13285859/1
ctactcgttatataatcatcattcaaacattgaagccagatcgataaaaa
+13285859/1
???D=BA=A?D<A?@AFHEHHHIGIGBHGDG<CBBDB?BFH>GDFBGAAD
@13285860/1
ctactcgttatataatcatcattcaaacattgaagccagatcgataaaaa
+13285860/1
CCCFFFFDHHHHHJJJJJJJJJJJJJJJJJJJJJJJJJJJJJJJJJJJJJ
@9248745/1
aaacacgctgagaaagctatggttgagtgaaaaaggtgggaaatgttgac
+9248745/1
@<@BDDDDHHDHFIIIIIIIIIHHIGHEGHIIIIGI?DHIGIIIFGIIGI
@10760450/1
attttctagtaatattccgaaaaatgcgataagaaggctatttgaatgga
+10760450/1
CCCFFFFFHFHHHJJJJJJIJJJJJJGGIJJJJIIJHIIJJJJJJJIJIJ
@10760646/1
attttctatgtcacatgttcactcggtgcaacagatccgtaagctatcca
+10760646/1
1=;;BDDDDDHHDGGHGGIGDHGHID<<@FAGHDHIIGIADGGHEDCHBB
@13810343/1
ctcttggtgaacacatactttattcgtcatcgctccccacgagcgtttct
+13810343/1
CCCFFFFDHHHHHIJJJJJJJJJJJJIJJJJJJJJJJJJJJGIJIGHIHI
@11807128/1
cattggctggctccaagagatgtgcatgtcccgcagatggccaccaccat
+11807128/1
@@@DDDDDHHBDFI:CBD@?<F<EFGHGDHHI@D<DDFHH9FGGGA@DAC
@14799804/1
ctttgtcatcgaacgatgtcaccacctgattggtgatatcagccgctccg
+14799804/1
CCCFFFFFHHHHHIJHIJIIGIIIJJJJHIJJJGFHIJJJIJIJJJIJII
@12297351/1
ccggaaaatgctcgaaaactcaattggcgcacattcagcaggttttttaa
+12297351/1
BC@FDFFFHHHHHJJJJJJIJJJJJGIIJIJJJJJJJJJJJIHIIJJIJJ
@14800850/1
ctttgtctggttaactttagtgggaagg
+14800850/1
@@@DDDDDFHAF?GHEGIB><EHIGGEG
@14800851/1
ctttgtctggttaactttagtgggaaggtttagg
+14800851/1
???D;AD?<D:CBEA>EE<?3AEDDDCE2AFCEE
@15815099/1
ggctgctcttactctataatcgaatctattgttatgagttccggtgacac
+15815099/1
CCCFFFFFHHHHHJIIJJJJJGHIJJJJJJIJJJJJIJGJJIJJDHHIIJ
@9252827/1
aaacagttgtacagtagaggataaaccaattgagcacacttttacttc
+9252827/1
@@@BDDDDHFFHBEIGGGCF>GHII@B?FHIIIE99;GB?C@FED@GD
@8248433/1
tggatttacaaaatttaaatagggaatatgaaagatttaaaatccaggac
+8248433/1
CCCFFFFFHHHHHJJJIJJJIJJJJIJJJJJJJJIJJJJJHHHIJJJJJJ
@11809166/1
cattgtttttgtataatagatgccttaaattccctcatgggaatttcttt
+11809166/1
@@@FFDFFHHDDA:ACAECHGEHHIIGHIGIGIIGIEHGIIIGIIIIIII
@10763909/1
attttcttgtatcacttattgcgtctttgctttggtcactttacgcgcga
+10763909/1
BB=DDFFFHHHHHJJJJJJJJJJIIJJJIJJJJJJHIIJJJJIJJIJJJJ
@13296099/1
ctagaacgattttacctttgcgcgaaaagtgaccacaagcaatgtcaaag
+13296099/1
@@@DFFDFHDDFHGIIIEGIGHGGGGGIIFEHD@8DF@BBGEHE@FAFGG
@15816554/1
ggcttaccttctacttaccacttagcagaacccgataaagcgttaccagc
+15816554/1
BCCFFFFFHHHHHJJJHIJIJJJIIJJJJJJJJIIHIJJJJJIIJJIJJI
@9254535/1
aaacatgaccatgatgcactcggccggaccgattca
+9254535/1
=11AA:=?D?A?DGFEEF@?AF7:<EFDG66D:<CD
@15313413/1
gcacacacgcatttttaaatttaaaaatttattcaagtcaaaaataatat
+15313413/1
CCCFFFFFHHHHHJJJJJJJJJJJJJIJJJJJIJIHIIIJJJJJJJJIIJ
@13815627/1
ctctttgacattgcttgtggtcacttttcgcgcaaaggtaaaatcgttct
+13815627/1
CCCFFFFFHHHHGIJJJIIJHIIJJJJJJJJJJJJJJJEHJJJJJJJJII
@11810981/1
catttatcaaggttttcaaactgttaaaaaacctgctgaatgtgcgccaa
+11810981/1
=??DDBD?FFHFHIIIACFI3<CEFHGCHGGD?DFAFGIDG@GF9@?F07
@11810982/1
catttatcaaggttttcaaactgttaaaaaacctgctgaatgtgcgccaa
+11810982/1
CCCFFFFFGHHHFHIIJJJJJIIJJJJJJJJJJFIIIGJJJJFHHIJJJH
@11810983/1
catttatcaaggttttcaaactgttaaaaaacctgctgaatgtgcgccaa
+11810983/1
CCCFFFFFHHHHDHIJJJJJJJJJJJJJJJJJJJJJJJIIJJIIIJJJJI
@15313804/1
gcacacttttacttcagctacttgaaccgtacgtcaaatgtcgcaaatta
+15313804/1
CCCFFFFFHHHHHJJJJJJJJJJJJJJJJJJJJIIJJJJIIJJJJJHIIJ
@8759658/1
tttcgtgtggtagtccctcttcgtg
+8759658/1
CCCFFDFDFHFHDFHJJGHIJIIDA
@11291056/1
caattccctatgaagcttgaagtaaaacacgaagaaagtaaagttacacc
+11291056/1
CCCFFFFFHHHHHJJJJJJJJJHHHIJHIIJJJJJIIIBGIGIHIIJJII
@14315444/1
cttcaactttgttcagttcttgcaggagatcgctagcgaacaatccttcg
+14315444/1
@@@DDFFDHDHFDFIJHIJJJJJIGGGIGIJH=GHGIJJIGIJJDHIIJF
@14316160/1
cttcaagatatattcttcaggggatcatgaagctcgcttttcaaattctc
+14316160/1
@@@DDD>?>?FFHHGIGGH@DCG:DFGCEB<EHGFEBHHHIIGDFHGDCH
@14316161/1
cttcaagatatattcttcaggggatcatgaagctcgcttttcaaattctc
+14316161/1
CCCFFFFFHHHHHJJJJHJJJJJIJIJJJIJJJJJJIIJJJJIJJJJJJJ
@14316162/1
cttcaagatatatttttcaggggatcatgaagctcgcttttcaaattctc
+14316162/1
BBBDFFFFHHHHHJJJJJJJIJJIJJJIJJJJJJIJJJJJJJJJJJJJJJ
@14805403/1
ctttgttgcccgtttgccgatttaggttgttgtggtacatctccatgtgg
+14805403/1
CCCFFDFFGHHFCGHGJJIGHIIJJFFHIIIJ?DHBFHJJJIJJJJJIIJ
@15819225/1
ggctttcaatcaccacattatgaaattactcatagtgtcacgggaactca
+15819225/1
CC@FFFFFHGDHHJIJJIJJJGIJJIGHIIGJJGIEGFGGFHHJ<DGBGI
@10278435/1
atcgcttgtcatgtgttgaaattccgcgaaattggcactggcaagtcaaa
+10278435/1
CCCFFFFFHHHHHIJJJJJJJJJJJJJJJJJJJJJJJJJJJJJJJHHIJJ
@15819915/1
ggcttttaaaatttaacgtttagcagtcttctttttagaataacattgac
+15819915/1
CCCFFFFFHHGHHJJJJJIJJJJJIJIJJJJJJJJJJJJJIJJJJJJJJJ
@15819916/1
ggcttttaaaatttaacgtttagcagtcttctttttagaataacattgac
+15819916/1
CCCFFFFFHHHHHJGIHJGHIFHJJJJJJIGIJJJJJJJJJJJJJIJJIJ
@15819917/1
ggcttttaaaatttaacgtttagcagtcttctttttagaataacattgac
+15819917/1
CCCFFFFFHHHHHJJIIJHIJIJJJJIIJJJJJJJJJJJJIJJIIJJJJI
@15820227/1
ggcttttcctgcttttttagcagctttaccattcgtcttatcgatgcatt
+15820227/1
CCCFFFFFHHHGHJJJJJFGHIIIIJIJJJGIJJJGIGJGIGIIJJJJII
@15820456/1
ggcttttggatcataagatgcagtgactgccgccacactcggtatatgtt
+15820456/1
CCCFFFFFHHHHHJJJJJJJJJJJJJJJJJJJIJJJJJIJJJDGIIJJHJ
@10280219/1
atcggatatttatgttactattggaatatcgttcctttggaaaatatgga
+10280219/1
CCCDFFFFHGHGF@EGDBFHIIIGGIGGIGIAGHGIIIIIIIIIGIGIGI
@13304659/1
ctagactataacatcttctaagtaatgtattttctacttcattatattca
+13304659/1
CCCFFFFFHHHHHIJJJJJJJJIJIJJHHJJJJJJJJJJJIJJJJJJJJI
@8765455/1
tttctctatagttttgtcatacgtttttgaggcagcaaatttctcaaggg
+8765455/1
CCCFFFFEGHHFHIJEEFHGJJIIIJJJGADEHIGHIGIJJJJJJCHGCC
@13305312/1
ctagacttttcccattgaatccaagagattctcatgacagaaatttaaac
+13305312/1
@@@AD?DDHHHFHGBFEIIGHHGIIII@HGHIIEGHIEFDBHIIIIIIIG
@15319907/1
gcacggaccacttcacggaaatctaccgacagagaggttatccttggggg
+15319907/1
B@@DDDFFHHHHHJIJIJJJJJJJJJJJJJJJJJHIJHIIJJJIJJJJJH
@9775446/1
accacatctcggatcttgctactaatattcgattcgataggtgctttgtc
+9775446/1
CCCFFFFFHHHHAHIIJJJIHHIJJIJJJJJIIIJJIIGIJFGGIIJJJJ
@13820453/1
ctgaaaaatatatcttgaagaactattatttttttttt
+13820453/1
C@@FFFDDHHDDFGIIGCBC?EGFIIIIIIIIIIIIGI
@12798318/1
cgccaattgagttttcgagcattttccggaaaagaagattgcaccccgaa
+12798318/1
?@<D;DDDFD>CFHIGFGHFGIHIG>?EG>DGGCFF>?B9??FHFHGI8F
@12798319/1
cgccaattgagttttcgagcattttccggaaaagaagattgcaccccgaa
+12798319/1
@<?DFFFFHHHFHIJIJJJJIJJJJJJJJJJJJJJIJJJIJJJJJJJJIJ
@12798320/1
cgccaattgagttttcgagcattttccggaaaagaagattgcaccccgaa
+12798320/1
@@@7DDEFH?FAFHIHIGIIEIIIIIIIIIIIIGIIGEIEIHHIGGIGII
@12798321/1
cgccaattgagttttcgagcattttccggaaaagaagattgcaccccgaa
+12798321/1
@@@DDDDDFBFAFHIB<DEE@EHHIEHEHGHIICFHDFHIEEHIIIIEBG
@12798322/1
cgccaattgagttttcgagcattttccggaaaagaagattgcaccccgaa
+12798322/1
@@@FDFFFHHHDHIJEGGIGHJJJJGIIIGIJJBEHDGIJGHIIJIJJ8F
@12798323/1
cgccaattgagttttcgagcattttccggaaaagaagattgcaccccgaa
+12798323/1
@@CFDFFFHFHDFIJGGHIIGIIJGGJIJIJJIGJJIIJJJJJJJJJJIJ
@12798324/1
cgccaattgagtttttgagcattttccggaaaagaagattgcaccccgaa
+12798324/1
@C@FDFFEGFFADHIIBGIIEGHGHEHGEHFHIDHICGHIIIIGADHGHI
@9776876/1
accagacaaagcacctatcgaatcgaatattagtagcaagatccgagatg
+9776876/1
CCCFFFFFGGHHHJJIJJJJGGIIIGIIEGIAFF@FAGIIJI>GG?EHIG
@11299811/1
caatttgaaatttttccaaacccgaaaaaagtttatttatcatacacagg
+11299811/1
?==DDDDA?FDHFII@FEEFGHG8A6FGGGHB?FGGIIGIIIIGE<FHID
@13308104/1
ctagatatgtgaacagaaaaggagttgctctgccaacaagcagtgaagaa
+13308104/1
CCCFFFFFHFHHHIJIGIJJJFDHGHGIIIJJJJJIIIIIIJJBGGHIJI
@12799266/1
cgccaccaatgcttggtgcagctatccactttgccagtggccgtctgcta
+12799266/1
?==BA@DDHFFFHHDH<C?BAEDBHEHHB@GGGEHCGBGHCHD:DBDC8?
@12309076/1
ccggatggcattcatgcagaaccgattaagaaaggggcagacaacttcat
+12309076/1
CCCFFFFFHHHHHJJIJJJIJJJJJJJJJIJJJJJIJJJIJJJJJJJJJJ
@8770904/1
tttcttagtgtcaatagtgctgccgttacttcctcaagcgctggtaacgc
+8770904/1
CCCFFFFFHHHHHJJIJGJIJJJJJIJJJJJJJJJJJGJJIJIGGHIJJJ
@8771940/1
tttcttctcttggtgaacacatactttattcgtcatcgctccccacgagc
+8771940/1
@CCFFFFFHFHGHAGGIGGGGFHIJJJIJJIIHIGJJJJJJJJJJJIBHG
@13310317/1
ctagattctgtttgacattagaagagtaaacgtcagtttgcgtttcaatg
+13310317/1
@?@DDDDDDDDHHEFGBGIDFBHFGHAHHIGIFGGGGGIIIF?FHGGIGH
@13310318/1
ctagattctgtttgacattcgaaaagtaaacgtcagtttgcgtttcaatg
+13310318/1
CCCFFFFFHHHHHJJJJJJJJIJJJJJIIIIJGIJJJJJJJIGHJJJJJJ
@13310319/1
ctagattctgtttgacattcgaaaagtaaacgtcagtttgcgtttcaatg
+13310319/1
CCCFFFFFHHHHHJJJJJJJJJJJIJHIJJJJFHIJIJJJJJFHIIJJJJ
@8772379/1
tttcttgatgtccatatttctgtcaccaattgtacagaatggttgttctg
+8772379/1
BB:DDFDFHHHFHIJJIJIIJJIJIJIJGGHGIIJJJIIJGGFHIHIJJJ
@9264460/1
aaaccttgcaaattttcaatcatgaagcaagattttacctgaacaatttg
+9264460/1
CCCFFFFFHHHHHJJJJJIJJJJIJJJIJJIJJJJJJJJJJIJIJIIJJI
@9264461/1
aaaccttgcaaattttcaatcatgaagcaagattttacctgaacaatttg
+9264461/1
CCCFFFFFHHHHHJJJJJJJJJJJJIJIJJJJJJJJJJJJJJJJJGIJJI
@9264462/1
aaaccttgcaaattttcaatcatgaagcaagattttacctgaacaatttg
+9264462/1
CCCFFFFFHHHHHJJJJJJJJJJJJJJJJJJJJJJJJJJJJJIJJJJJJI
@15324102/1
gcactatataaaaaattacattcagtatcgatagataatattgatgatta
+15324102/1
@@8ADDFFHHHHHJJJJJJJJJJJJIJIJJJJJJJJJJJJJJIJJJJIJJ
@15324103/1
gcactatataaaaaattacattcagtatcgatagataatattgatgatta
+15324103/1
CCCFFFFFGHHHHJJJJJJJJJJJJJJJJJJIGIGIJJJJJIJJJJJJJJ
@15324324/1
gcactattgacactaagaaatcacagagccccgggcccagatggcattca
+15324324/1
BCCDFFFFHHHHHJJJJJIJIJJJJIGJJJJJGHIHIIIJJJJJJFIJJJ
@15325034/1
gcactggcaagtcaaagaagctagccaagagaatggcggctcacaagatg
+15325034/1
CCCFFFFFHHHHHJJJJJJJIJJJJIJJIIJIIIJIJJI:7@B@FC;@9=
@11821330/1
catttttttctttcctttatgtccacaaattatgtcaaattttgacattt
+11821330/1
?;?DDDDDH>FHHBGBFH@F<C@GHIIIIGIGH9CGHGGFHIIE?DDGHI
@12312988/1
ccggcatcgtttgagattttctggagttgttgagtaaagttccttagagc
+12312988/1
@@<=DDDFHHHHHIIGGIJJGIGIFGGHGJIIGHIJIGCGGEGGIGHHHH
@11824786/1
ccaaaacatgaccatgatgcactcggccggaccgattcagcccccaccaa
+11824786/1
@@@FFFFFHHHHDEHEGEGE?CFGGGIIEGGGGIIIIGIGGIIIHFFFFC
@11824787/1
ccaaaacatgaccatgatgcactcggccggaccgattcagcccccaccaa
+11824787/1
CCCFFFFFHHHHHIJJJJIIJJJJJJJJJJJJJJJJJJJIJIJJHFFFFC
@11824788/1
ccaaaacatgaccatgatgcactcggccggaccgattcagcccccaccaa
+11824788/1
CCCFFFFFHHHHHJJJJJJIJJJJJIJJJJIJJIGGHIJIJJJJHFFFFC
@15329718/1
gcagaatcagcactgaatcaaaaaattctccatcgttacaataagttatt
+15329718/1
CCCFFFFFHGGHHIJJJJJJJJJJJJJJJJJJJJJIJJJJJJJJJFIIJI
@10291832/1
atcgtttccttcagtttcatccaaaatatgaaacttattaagctcggcat
+10291832/1
CCCFFFFFHHHHHJIIJJJJJJIJJJJJJJJJJJJJJJJIJJJJJJIJJJ
@11308317/1
cacaaaacgctgaaaaattccgtcggcaagaagttggccgatttgcagac
+11308317/1
CCCFFFFFHHHHHJJJJJJJJJIJJJJJJJJJJJJJJJIJJJJJJJJJJI
@11308460/1
cacaaaactcatgatacttttcaaattttcttttaaatttcatattctca
+11308460/1
CCCFFFFFHHHHHJJJJJJJIHIIJJJJJJJJJJJJ?HIIJJJJJJIIII
@12804580/1
cgccatattgatttaattttgacatgttagaatgccctattgaaaacctt
+12804580/1
@@@DDDADHFHDHIEGGHII<CHIIIIIIEIGHHHHIGHIIHIIIIIIEG
@12316692/1
ccggctactcttactctataatcgaatctattgttatgagttccggtgac
+12316692/1
CC@FFFFFGHHHHJJIJIJJJJJJJJJJJJJJJJJIJJJIIIIJJJIIJJ
@9783489/1
acccattacacaagacccccaaccccaacaaggaggtaaaaagaagaaac
+9783489/1
CCCFFFFFHHHHHJJJJJJJIGIJJJJIJJIJIEIIBGHJJIJJJJJJJJ
@13316803/1
ctagcgattcttctgtcttctcacagagatcttcgacaaaatcgtctctg
+13316803/1
BCCFFFFFHHHHHJJGHIJJJJGJJJJJJJJJJJJJJIJJJIJJIIIJEG
@13316887/1
ctagcgcatttgaaaaattagatgccagaatcttgccccctcccagatta
+13316887/1
CCCFFFFFHHHHHJJJJJJJJJJIJJJJJJJJJJJJJJJJJJJJGHGGIJ
@8777853/1
tttgaaattttttccaaacccgaaaaaagtttatttatcatacacaggta
+8777853/1
CCCFFFFFHHHHHJJJJJJJJJJJJJJJJIIJJJJJJJJIJJJJJJJJIG
@10774279/1
attttgaggtactcgagggcatgatgagcagccgagcccttggcttcctt
+10774279/1
CCCFFFFFHFHHHJIJJJJJJJJJJJJJIJJJJJJJJJJJJJJJJJIJII
@15833006/1
gggacatgcacatctcttggagccagccaatgggattgcccatcactttg
+15833006/1
CCCFFFFFGHHHHJJJJJJJJJIJJJJJDHJJJJJJJJJJJJJJJJIIJJ
@8779718/1
tttgaagtccaccttccagtctttgcagcttgttgtcgtcgttctaccag
+8779718/1
BCB;DFFFHHHHHJJJJJJJJJJJJJJIJJJJJJJIJJHIIIJJJJIJIJ
@8780225/1
tttgaatagaccaaccatgatcatgggcgctgacgtcactcatcccagcc
+8780225/1
CCCFFFFFHHGHHJJJJJJJJJJIJJJJJJJJIJJIIJJIJJJIJJJIJI
@9277494/1
aaactcacttttttccgaaaaaatatcgcaatagctcaaaagggaacaat
+9277494/1
CCCFFFFFHHHHGIJJJJJJJJJJJIJJJJJJJJJJJJJJJFIIJJJJJJ
@14824650/1
cttttacgacatgtgcacgatccggagggagaattaaccagactgtt
+14824650/1
CCCFDFDDHHHHGFGEGIIADHGIJFFGBHBFHGGIGHBDHFHIEHI
@10297468/1
atctagagcaactccgacggaagctatacaagtggtcgatattgttttac
+10297468/1
CCCFFFDBFHFDHGBGIJJJIEGHGGDBEIJ?FC>DD66?=;=@GG>GG@
@12322140/1
ccgggcccagatggcattcatgcagaaccgattaagaaagggg
+12322140/1
@@@DD?DDA??ADG<FBGEHCE?FE>GDHI>?DDFGDGIIFI@
@12322141/1
ccgggcccagatggcattcatgcagaaccgattaagaaaggggcagacaa
+12322141/1
@@<BFFFFDDHFHJIEGGIIJHIIGGIJIEI@GHGGIJGCFIIHIGGGGI
@12322438/1
ccgggcgttccgttggtctgattggct
+12322438/1
?;;D?DA@C;DAD@;E?<9BB?D<FAB
@12322439/1
ccgggcgttccgttggtctgattggcttgttcggg
+12322439/1
CCCFFFFDGHHHHJJJFGGIGIJIJIJJ:?F41DH
@12322440/1
ccgggcgttccgttggtctgattggcttgttcgggcgttacttttccgac
+12322440/1
CCCFFFFFHHHHHIBGCFIJJJJJJJJI08D46@H6@5@4;EEHF3?139
@15337540/1
gcagccagctccttcacaacaacaacctggagctagacaacagcaaactg
+15337540/1
@@@FFDDDHBFFDHGHIGHIJJJJJJJIJIEEHIJIIIJJJJJIIJIJGE
@10297816/1
atctaggattacacagctaaattatgcaaattagaagttgaagagaatgg
+10297816/1
CCCFFFFFHHHHHIJIIIJJJJJIJIGIEGIJIJJIIJJFGIIJJJGIIH
@8785210/1
tttgacatttatgtgacataatttgcaacatttgacgtacggttcaagta
+8785210/1
BCCFFFFFHHHHHGIGIJJJJJJJJJJJJJJJJJGIIIJIHIFHIJJIFG
@10298695/1
atctatccaggcgaacagcatttgccaccgtgcgagatggactcgaataa
+10298695/1
CCCFFFFFHHGHFGIIJJIIIIIJIJJJJIGHIJGIJIIGIJJJFGIHII
@10298920/1
atctatgactgtgtatcgatagctgttcactttttggtcatgattttgag
+10298920/1
CCCFFFFFHHHHHIJJJJJJJIIJJHIJJJJJJJJIJFGHIJIJJGJIII
@15339958/1
gcagctttaatgcattgtatgcagcatcatgtttactaatctgctttgag
+15339958/1
CCCFFFFFHHHHHJJJJIIJJJJJJJJJJJJJJJJJJJJJJJJJJJJJJJ
@8787673/1
tttgactactgtatagctttcttctcttggtgaacacatactttattcgt
+8787673/1
BCCFFFFFHHHHHIIJJJJJJJJJJJJJJJIJJJIJJJJJJJJJJJJJJG
@12816922/1
cgccgccatattgatttaattttgacatgttagaatgccctattgaaaac
+12816922/1
@@@DDDDDFBFHFFGHI<DCFHI>AEHGGIIGBGC@DBHIIFHGEGHIGC
@11320552/1
cacaaattatgtcaaattttgacatttatgtaacatgtgtgcttaagtgg
+11320552/1
CCCFFFFFHHHHHJJJJJJJJJJJJJJJJJIJJJJIJIIHHIJJIJJIJJ
@11840086/1
ccaaacacacatagtacctctccacaaaaagggaaataaacaaggatgta
+11840086/1
@@@DDDDDB@FFHGEGADIHGIGGB>?CEFA?DEHIGGHGIGIIDC3BGG
@14830819/1
cttttatgaatcgtgataacatgcataaaatataataaaaatttatagtt
+14830819/1
@@@DDDDDFHHHHCDDAEI<C:CCAEHIIIEGFHIGGIIIIGIIGHGHDH
@14830820/1
cttttatgaatcgtgataacatgcataaaatataataaaaatttatagtt
+14830820/1
CCCFFFFFHFHHHGHGIIIGIHIJJJJJJJJJJJJJJJJJJJJJIJJJFI
@13837811/1
ctgaaattgagaaaaaatgaacatggaatgtaagaacattttcggaatca
+13837811/1
@@@DDFDDHHHHHJJIJDEHIJIEHDGEHJHHHGEGGHGGIIGEHIIGGG
@11841438/1
ccaaaccttgcaaattttcaatcatgaagcaagattttacctgaacaatt
+11841438/1
@@@DFFFFHDDHHJJJJJGIIGHIIJJEG@HIDHIIJJIJJJIIGIIJHI
@11841439/1
ccaaaccttgcaaattttcaatcatgaagcaagattttacctgaacaatt
+11841439/1
CCCFFFFFHHHHHJJJJJJJJJJJJIJJJJJIJJJJJJJIJJJJJJJJJJ
@15344708/1
gcaggttttttaacagtttgaaaaccttgataaatgaaagaaattaaaca
+15344708/1
CCCFFDFFHHGHHJIJHIJJJJJIJJJJIJIJJJJJJJJIJJJJJJJJIJ
@15344709/1
gcaggttttttaacagtttgaaaaccttgataaatggaacgaaattaaac
+15344709/1
CCCFFDDFHHHHHJJJIJIIJJJJJJJJJJJIJJJJJJJJJJJJJJIIJJ
@9285821/1
aaacttttttcgggtttggaaaaatttcaaattgttcaggtaaaatcttg
+9285821/1
???DDDDDDDDDDI:EE@E:CEII;DD49CDBD<BDB?DE9BDEI>9BD8
@9285900/1
aaagaaaaaaatgtcaaaattttgcaaattatgtggcattttgacattta
+9285900/1
CCCFFFFFHHHHHJJJJJJJJJJJIIJJJJJJJGIJJIJJJJJJJJJJJJ
@13333047/1
ctagttattaattataatcatcaatattatctatcgatactgaatgtaat
+13333047/1
BCCFFFFFHHHHHJJJJJJJJJJJJJJJJJJJJJJJJJJJJJJJJJJJIJ
@11322691/1
cacaacaacaacctcaagcttggggtcaacaaca
+11322691/1
@?@BB?;DCFH=?FAGG?<<:FHIEFE>F@FGH@
@14348859/1
cttcatctgttaacttcgtagctcctttaaaagacatttgtgctgaaaag
+14348859/1
CCCFFFFFHHHHHJJJJJIJJJJJJJJJJJJJIJJJJJJJJJJJJJJJJI
@15346441/1
gcagtcccacaaagtttcacagttccacaaaacgctgaaaaattccgtcg
+15346441/1
CCCFFFFFHHHHHJEHIIIGIJIJJJJJJJJJIJJJIJJJJJJIIJIHIJ
@15346455/1
gcagtcccttctggatactgtcctgg
+15346455/1
BCCFFFFFHHHHHJGIIIIGIJJJJJ
@15346456/1
gcagtcccttctggatactgtcctggattttaaatctttcatattcccta
+15346456/1
CC@FFFFFHHHHHIGGIIIIHGGIJICHJHIGJJJGJJJIDIIIIIJII@
@14349836/1
cttcatgattgaaaatttgcaaggtttggagg
+14349836/1
;@@D7AB?DFB8B:?F@?EHFECEACH?EFEF
@14349837/1
cttcatgattgaaaatttgcaaggtttggaggagttgtactaatttgtgt
+14349837/1
C@CFFFFEHHGHHJIJJJIIJJJJGHGIJGHIEGFGGFHIIJJJJIJIJG
@15346841/1
gcagtcttctttttagaataacattgacattctataaagacgttagagag
+15346841/1
CCCFFFFFHHHHHJIJJGIHJIIJJIIJJJJJJIJJJJFHHJHHIJJJJJ
@10303225/1
atctcttggagccagccaatgggattgcccatcactttgtcatcgaacga
+10303225/1
CCCFFFFFHHHHHIJJJIJJJIJJJJJJJJJJJJJJJJJIJJJJJJJJJI
@8274396/1
tgggcttttcctgcttttttagcagctttaccattcgtcttatcgatgca
+8274396/1
@87BDFFFHHHHHJJJJJJJIIJJJJJJJJJHGJJGJHIJJJJIIIJJIJ
@9287451/1
aaagaaacgctcgtggggagcgatgacgaataaagtatgtgttcaccaag
+9287451/1
CCCFFFFFGHDHHEHGIIIFHIJIEHHIJJIJIIG=CHHGHEGHGHIIEE
@11843532/1
ccaaacttttcggggtgcaatcttcttttccggaaaatgctcgaaaactc
+11843532/1
CCCFFFFFHHHHHJJCGHJJJJJJJJJJJJJJJJJJJJJJJJIJJJJJJG
@14834964/1
cttttcacaatataataaatacatatcatatcatcggggcactatataaa
+14834964/1
CCCFFFFFHHHHHJJJJJJJJJJJJJJJJJJJJJJJJJIJJJ3DHIIJJJ
@8276792/1
tgggggaccagtctgttgtgggggaacagtttgatgttgctgttgtggag
+8276792/1
CCCFFFFFHHHHHJJGIIHHIJJJGHIGHFGHIFHIJJJIJJIJJIIHHH
@11327849/1
cacaagatgtggcaatccttgcaggatttacccgtggagggtaacaatct
+11327849/1
C@CFFFFFHDHHFHIIJJJJJJJJJJJJJJJIJJGHGIJJJBFHIIJIIG
@11327850/1
cacaagatgtggcaatccttgcaggatttacccgtggagggtaacaatct
+11327850/1
CCCFFFFFHFHHHIJJJJJJJJJJJJJJJJJJJJFHIIJJJDGIJJJIJJ
@14837240/1
cttttccagcatttctcttgctgctaattgtttcgccatcttttttgttg
+14837240/1
CCCFFFFFHHHHHJJGIJJIJIJJJJJJJJIJJIIJJEHGHIIJJJGHHH
@11327999/1
cacaagcaatgtcaaagagaaggatagcaactaattttacaagctatact
+11327999/1
CCCFFFFFHHHHHJJJJHIGJJJJJJJJJJJJJIJJJJIJJJJIJJJJIJ
@11328000/1
cacaagcaatgtcaaagagaaggatagcaactaattttacaagctatact
+11328000/1
CCCFFFFFHHHHHJJJJJJJJJIIIIJJJGJIGIJJJJIJJJJIJJJIIJ
@13339812/1
ctataattatccatttcctgtaattctgg
+13339812/1
@@@DDDDDB<CDFIIEFF>F3CIF:??3C
@10791475/1
atttttatcgagttattgatttcgaggaataatacggacttccatagatt
+10791475/1
CCCFFFFFHHHHFIJJJIJJJJJJIJIJIJIJJIIIIHGIJIIJIIIJII
@8797356/1
tttgcatagaattagtggtttttttctaaaatcaatttacatattatttt
+8797356/1
CCCFFFFFHFHHHJJFGIFHIJJJJJJIJJJJJJJJJJJIJJIJJJJJJJ
@8797357/1
tttgcatagaattagtggttttttttctaaaatcaatttacatattattt
+8797357/1
<@?DFFBDD?FHHHD<EGHHGIIIIIGGIFIGIIGIHGGIIIHIIGBHHI
@10307053/1
atctgcgggacatgcacatctcttggagccagccaatgggattgcccatc
+10307053/1
CCCFFFFFHCFBFEGHIEGGGHHIEHGIIIGGIIGIGIIIEHIGGHHHGH
@14838414/1
cttttccggaaaatgctcgaaaactcaattggcgcacattcagcaggttt
+14838414/1
@@@DDDDDH?DHDC@GHB?DGGFH>?FDGHIGGGIIDHIIDDBBBHI=FH
@14838415/1
cttttccggaaaatgctcgaaaactcaattggcgcacattcagcaggttt
+14838415/1
B@BFFFFFHHHGHJJJJJGGIJGGIGHIGIGEIGIGIJJHIJEGHII@FG
@14838416/1
cttttccggaaaatgctcgaaaactcaattggcgcacattcagcaggttt
+14838416/1
BBBABDFFHHHHHJJJJJIJJIJJJJJJJJJJJJJJJJJIJJJJJJJCFH
@14838417/1
cttttccggaaaatgctcgaaaactcaattggcgcacattcagcaggttt
+14838417/1
CCCFFDFFHFAFFH>FHIHIIIIIGHIIIGIGIIIGHIIGGIHIIIICHI
@10792522/1
atttttattcggcttattgtaatattcctccatagttcttacatccttgt
+10792522/1
@@@DB>?DFDFF6EGEGECFFFFHIIC>FHHGIIG?EBGHGGGDDDGHED
@10792523/1
atttttattcggcttattgtaatattcctccatagttcttacatccttgt
+10792523/1
CCCFFFFFHHGHHIJJJJJHIIJJJJJJJJJJJJJIJJJJIJJJJJJJJJ
@11853388/1
ccaaattgctctactctcaagaaatggcctccatgccgagcaagactccc
+11853388/1
CCCFFFFFHHHHHJJJJJJJJJJJJJJJJJJJJJIJJJIJIJJJJJJJJJ
@13340651/1
ctataccttcatctgttaacttcgtagctcctttaaaagacatttgtgct
+13340651/1
CCCFFFFFHHHHHJJIJJJJJJJJHIJJJJJJJJJJJJIJIJJJJJIIJJ
@13341285/1
ctatactttgcatagaattagtggtttttttctaaaatcaatttacatat
+13341285/1
CCCFFFFFHHHHHJIGJIJJJCHGCGHIJJJIJJGIIIIIJJJJJJJJJJ
@13341286/1
ctatactttgcatcaaataaatgctcccttttcacaatataataaataca
+13341286/1
?=8DBDBDHBAH?DGHEGEGICHBFHI?FGGAHIGHGIIHFHDB?C?CGC
@13341287/1
ctatactttgcatcaaataaatgctcccttttcacaatataataaataca
+13341287/1
CCCFFFFFHFGHGIGHJFHJJGGJJJJJIJJJIJJJJIJJJJJJJJJJJJ
@10308808/1
atctgggcccggggctctgtgatttcttagtgtcaatagtgctgccgtta
+10308808/1
@C;DDFFFHHGHHJJIJJJHJIJJJJJJJJFHIJBBBGGFIIJIJJJJIJ
@10794321/1
atttttcagcgttttgtggaactgtgaaactttgtgggactgctggttgc
+10794321/1
@@CFFFFFHHGCHHIIHHIJIJIJJHIIJJIJJJHIJJDFHHJJJJIIEG
@10309069/1
atctggtaccaaatcaacatcatagtgataagccgtgtttaatttaccta
+10309069/1
CCCFFFBDHHHHHJJJJEHJIHGJJHIIIJIJJJJGHHIGHIIIJJIJJI
@10309070/1
atctggtaccaaatcaacatcatagtgataagccgtgtttaatttaccta
+10309070/1
CCCFFFDDHHHHHJIIJJJJJJJJJIJJJJJIJJJHJIIJJJJJJJJJJJ
@15354504/1
gcatcacacaaggctcttctgttcggataagaaggaacaaagtggcaaaa
+15354504/1
CCCFFFFFHHHHHJJJJIIJJHIJJJHJJJJJJJJJJJJIJJFHJJJJJI
@13343254/1
ctatataatcagtcctggataggttatccaaaatttgtgacgtcattatc
+13343254/1
CCCFFFFFHHHHHIJJJJIJJJJHIJFJJJJJJJJJIIGJIIGJJJJJJI
@9296035/1
aaagaaggggtttgttaaggaaagtagaaaactaatgtatcacttggcgt
+9296035/1
CCCFFFFFHH@FHGGHEIGIGIJGCGGGIJJJJJJIIHGJJJJJJJJJHF
@9296036/1
aaagaaggggtttgttaaggaaagtagaaaactaatgtatcacttggcgt
+9296036/1
CCCFFFFFHHFHHJIJJJJIJJJJEGHJJJJJJJJJJGIJJJJJJJJJJI
@8283354/1
tgggtggttgcaatctccagcagatattgtacttaaaggcttttggatca
+8283354/1
@CCFDDFDHHHHHJJJJJJJJJJJJJJJJIJJJJJJJJJJJJJJJJIJJI
@15852561/1
gggcgccatccacgagccaatcttccgctaccgcgtg
+15852561/1
@<<DBDDFHGDAHIBEFIGGEGHCDGH>FDD?A:07@
@8804124/1
tttggacattaatcaatcaactcttcatgatatgtacacgtcttctttaa
+8804124/1
CCCFFFFDHGHGGJIIJJJJIJIJJJJIIJJIJIHIIGIJIEGIGIIJGI
@15357323/1
gcatgatgagcagccgagcccttggcttccttcggagttttgcctgttcc
+15357323/1
C@@FFFFFHGFHHJGJGIIIIJJJGHIJJIIJFGIHGFHIIIJJJJEHII
@14843242/1
cttttctctccaaaagcaactgcaaggccaattttgctgctgcttttttg
+14843242/1
=B1=DDAFDHHHHJJGHIIJGHIHIIJJJJJJJJJJJIJJIIJHGGIJJE
@13346011/1
ctatatttcggttaaatttaagaggcttttaaaatttaacgtttagcagt
+13346011/1
@@@DDDDDDD@20<CFHHIGGGHFEEHICEFHIIIIGHIGGDGHIIGGGB
@15358386/1
gcatgtcccgcagatggccaccaccattctatgaaatggaacacgaagag
+15358386/1
CCCFFFFFHHHHHJJIJIJIJJIJJJJJJJJJJIIJJJJIIJJJJJJJJJ
@15358572/1
gcatgttatcacgattcataaaagtaatataaccttagatttcgaggcaa
+15358572/1
C@CFFDFFHHHHFHJJJIJJJJJIFJIIGIJJJJJJJJFEIIJIIGHIII
@15358573/1
gcatgttatcacgattcataaaagtaatataaccttagatttcgaggcaa
+15358573/1
CCCFFFFFHHHHHGIJJJJJIJJJCHHJJJJJJJJJJJIJJJJIJIIIIG
@15361718/1
gcatttatgatccaaaagaaattcccatgagggaatttaaggcatctatt
+15361718/1
CC@FFFFFHGHHHJJIIJJJJJJJJJJIJJIJIJIIJJIGHIJJIJJJJJ
@9807733/1
acgattcataaaagtaatataaccttagatttcgaggcaaattgattgat
+9807733/1
@;??DDDDFFFFFGBFBFH>HGD<FHEH<HGEA>FD:@FHH<B<BBFBFE
@11339636/1
cacacacgcatttttaaatttaaaaatttattcaagtcaaaaataatatg
+11339636/1
CCCFFFFFHHHHHJIJJJJFIIIJJJJJJJJIJIIGFGHIIJJJIIJJJI
@13857861/1
ctgaatcggtccggccgagtgcatcatggtcatgttttgggactccatgt
+13857861/1
CCCFFFFFHFHHHIJJJIJDGGIGIJJJJGHIIIIIJJIJFJIJJIJIJD
@13857862/1
ctgaatcggtccggccgagtgcatcatggtcatgttttgggactccatgt
+13857862/1
CCCFFFFFHHHHHIJJJJJEHIIJJJJJJIIJJJJJJJJJJJJJJJJJJH
@13352201/1
ctatgactgtgtatcgatagctgttc
+13352201/1
@@<B=AAD?CDCF<A?DG;EC<E:A<
@10802057/1
atttttgtcgagtcaaaagcgaagaatatttgaaaatttctaatattgcg
+10802057/1
@CCFBDDDFDFFDDGIIGGGDEDGIIGIGDDGIIEGGIECBGDBFEH@DG
@13353796/1
ctatgatgttgatttggtaccagataccccgaaaaagtttttaagaaccg
+13353796/1
CCCFFFFFHHHHHJJJJHIJJJJJJJJJJJJJJJJIJGIJJJJJJJJJJJ
@9305772/1
aaagacgccaaacattcggcagccaagaacttgctggatctcttgg
+9305772/1
?@@DDDADFFFDD;GFEIDED8?FDGBDD;BGEFFFIEDFFEFFF<
@9306018/1
aaagacgttagagaggttcactaaaaaatattaggaatccactacaaggt
+9306018/1
C@@FFFDFHHHAHGEAHHEBHHDGGHIIGGHDGHAFHDCFHGIIIGG>A?
@14848698/1
cttttgactcgacaaaaatttaaacacattgcattatt
+14848698/1
@@@DD>;DBF7A8<CEGI;DH>DH9?:B>F9D9DE9CG
@12834337/1
cgcgaaattggcactggcaagtcaaagaagctagccaagagaatggcggc
+12834337/1
BCCFFFFFHGHHHJJJJJJJJHIJJJIIJJIGIIIJJJJIJJJJJJIII;
@12834338/1
cgcgaaattggcactggcaagtcaaagaagctagccaagagaatggcggc
+12834338/1
CCCFFFFFHHHHHJIJJJJIJEHJJJJJJJJJIJJJJJIIIIIJJJJIJA
@9307197/1
aaagactttgactttttactatttttgtatgcacaaaattcgttctacat
+9307197/1
@?@DDFFDBFBDAFGIIIIIGHGHIGIHIHIGIGIIIIIEGGDHGIIIII
@9307198/1
aaagactttgactttttactatttttgtatgcacaaaattcgttctacat
+9307198/1
CCCFFFFFHHHHHJJJJJJJJJJJJJJHJJJJJJIJJJJJJJIJJJJIJJ
@14849014/1
cttttgagctattgcgatattttttcggaaaaaagtgagtttaggatatc
+14849014/1
B@BFFFFFHHHHHJJJIIJJJIJJJJJJIJJJJJJGIJIIIJJJJJJJJJ
@14849015/1
cttttgagctattgcgatatttttttggaaaaaagtgagtttaggatatc
+14849015/1
CCCFFFDDHFFFHJIJGGIGJJIIIIIIIIGHIJEHJJIFEFIIIEGGGG
@9810295/1
acgctcgtggggagcgatgacgaataaagtatgtgttcaccaagaga
+9810295/1
@C@DDDFDFHHH=FEEDDECHA@GEGHIEDFHGBDFHIIIIGIIIIG
@9811042/1
acggaacaggcaaaactccgaaggaagccaagggctcggctgctcatcat
+9811042/1
@@@@DFFFFHHHGGIJIIGIIJIIGGGIJJGHCHHGGGIGGIE>EEEIDD
@9811043/1
acggaacaggcaaaactccgaaggaagccaagggctcggctgctcatcat
+9811043/1
C@CFFFFFHHHHHJJJIJJJJJIIIJJJJJJJJIJJJJJJIIJIJGGIII
@15366172/1
gccaaacacacatagtacctctccacaaaaagggaaataaacaaggatgt
+15366172/1
@CCFFFFFHHHHHJJHIJJJJIJJJJIJIJJIJIJJJJIIJJJJJJJJJF
@15366173/1
gccaaacacacatagtacctctccacaaaaagggaaataaacaaggatgt
+15366173/1
CCCFFFFFHHHHHJJGIJJJJIJJJJJIJJJJJJIJIJJJJJIJJJJJJH
@13859459/1
ctgaatgtgcgccaattgagttttcgagcattttccggaaaagaagattg
+13859459/1
CCCFFFFDHHHHHJJJJJJJHIJJIGIJJJIJJJJJIJJJIJJJJJJJJJ
@10323353/1
atgaaacatgtcagttatatattcacctttatatgtcacattttgtggtt
+10323353/1
CCCFFFFFHHHHHJIJJJJJJJJJJJJJJJJJJJJJJJJIJJJJJIJJJJ
@8296691/1
tggttgcccaacttggtaatcttagtgtctttcagtcccgaataccgatt
+8296691/1
CCCFFFFFHHHHGJJJGHJIIJJJJIIIJJJIJJJIIIJJGIJJIJIJII
@15863356/1
ggggtaaccgcaaggggcacggaccacttcacggaaatctaccgacagag
+15863356/1
B@CFDDEFHHHHHJJJJIIJJJIHIJJJJJJJJJJJIIJJIJJJHHFFFD
@8297865/1
tgtaaaattagttgctatccttctctttgacattgcttgtggtcactttt
+8297865/1
@CBFFFFFHHHHHJJJJJJJJJIJJJJJJJJJIJJJJJJHHIIIIJJJJI
@11345123/1
cacacgtgaacgccctgtaaaattcacataattctggacctttctcgtct
+11345123/1
CCCFFFEFHHHHHJJJJJJJJJJJJJJJJJJJJJJJJJJJJJJJJJJIJI
@14853688/1
cttttggatcataaatgccgtcctcttctagcagctttaatgcattgtat
+14853688/1
CCCFFFFFHHHHHJJIJJJJHIJIJJJJJIIJJJJJJJJJJJJJJJJIJJ
@15866126/1
ggggtgcaatcttcttttccggaaaatgctcgaaaactcaattggcgcac
+15866126/1
B@<DDDFFHHHHHJJJJJJJJJJIIJJJIJJJJJJGIGGJJJJIJJJJJJ
@15866342/1
ggggtgtattctatatttcggttaaatttaagaggcttttaaaatttaac
+15866342/1
B@CFDDDFHHHHHJJJJJJJJ<2<CGIJJJJIHIIJJHJJJJJJJIJJJG
@15372001/1
gccaaattgctctactctcaagaaatggcctccatgccgagcaagactcc
+15372001/1
??@DDDD;<?FHDI@F@HBCE>EGHI<<?FEEG@F9?DDHIEH9DGEGDB
@15372002/1
gccaaattgctctactctcaagaaatggcctccatgccgagcaagactcc
+15372002/1
CCCFFFFFHHHHHJJJJJJJJJJJJJJJJJJJJJJJJJJGIJJJJJJJJJ
@13361073/1
ctattattaggcactagttattaattataatcatcaatattatctatcga
+13361073/1
@<?DDDDD?CFDDFFEE:AHHFIIIIFIIEF>HIEHAEFFFFIIIIIFFF
@13361074/1
ctattattaggcactagttattaattataatcatcaatattatctatcga
+13361074/1
CCCFFFFFHHH>FIIJJIJJJJJJJJJJJJJJJJJJJJJJJJJIJJJJJI
@10807567/1
attttttatatagtgccccgatgatatgatatgtatttattatattgtga
+10807567/1
CCCFFFFFHHFHHEGGIJJGFGIJIJJJIJIIJFGIIJIIJJJJJJIIIJ
@9817453/1
acgttaaattttaaaagcctcttaaatttaactgaaatatagaatacacc
+9817453/1
B@@DFFFFHHHHHJJJIJJJJJJJJJJJJJJJJJJJJJJJJJJJJJJIII
@11347696/1
cacacttttacttcagctacttgaaccgtacgtcaaatg
+11347696/1
@<@DADDDDFDHD>AEBG>?AI@3FG=EFE@F1:CGGHG
@11347697/1
cacacttttacttcagctacttgaaccgtacgtcaaatgtcgcaaattat
+11347697/1
CCCFFFFFHHHHHJJIJJJJJJJIJIJJHGJJIIJJJJJIIJJJJJIJJJ
@11347698/1
cacacttttacttcagctacttgaaccgtacgtcaaatgtcgcaaattat
+11347698/1
CCCFFFFFHHHHHJJJJJJJJJJJJJJJIIJJIICFDGGGIIJJJJJJJJ
@11347699/1
cacacttttacttcagctacttgaaccgtacgtcaaatgtcgcaaattat
+11347699/1
CCCFFFFFHHHHHJJJJJJJJJJJJJJJJJJJIJJJJJJHIJIJJJJJJJ
@12842190/1
cgcgcgaaaaccattatgttttactaatttttcaataaagtacactttat
+12842190/1
@@@FFF?DHHFH;BFBFG@EHIBGDFIIIIIIFGDGHIIIHIIIIGGG>F
@12842440/1
cgcgcgtaaagtgaccaaagcaaagacgcaataagtgatacaagaaaata
+12842440/1
CCCFFFDFHHHAFGIJJJJIIJJJJJJJIIJJJIJBFIIJJJJJJJJIJJ
@12842441/1
cgcgcgtaaagtgaccaaagcaaagacgcaataagtgatacaagaaaata
+12842441/1
CCCFFFFFHHH?FHIIIJIJJJJJJJJIJIJJJIJ?DHHIIJIIJJJJJJ
@8303466/1
tgtacccaaacttttcggggtgcaatcttcttttccggaaaatgctcgaa
+8303466/1
@@@DDDFFGFDHHGGGGGGI<EDDGGGGG@EGGCGIIG@FEHGCHEHHII
@8303678/1
tgtacctattgaattgtgtacaatagaagataatcagacaattaatagaa
+8303678/1
@@BBDFFFHHGHHJJIGIHIIIJIJJJJJJIJJJJJIJJIJJJJJJJFIJ
@9318821/1
aaagcaggaaaagcccagaagaacgttcgactttcacttcattctatcgg
+9318821/1
@@CFAEDD;FHFBEB@GGIEBDFE@HBHBGHICBHBFFFDDGFGAHIIEG
@8304725/1
tgtagaacgaattttgtgcatacaaaaatagtaaaaagtcgaagtctttc
+8304725/1
@@@DDDDDDAHDHII9:?A?AEB?GIIIGGGCFHIIIG9BF@F?0??FHC
@15374673/1
gccaactcttcgtcactcgcaaatgtagaaggcagattgttaccctccac
+15374673/1
CCCFFFFFHHHHHJJJIJJIJIJJJIIJJIJJIJJJJJJJJJJIJJJJJI
@9322081/1
aaagctatctactcgttatataatcatcattcaaacattgaagcc
+9322081/1
CCCFFFFFHHHHHJJHJJJIJJJJJJJIJJJJIJJJIJJJIJJJJ
@9322565/1
aaagctgctaaaaaagcaggaaaagcccagaagaacgttcgactttcact
+9322565/1
CCCFFFFFHHHHHJJJJJJJJJJJJJIJJJJJJJJJJJJIJJJJJJJJJJ
@12845878/1
cgcggcatcactcccaaatacgaactggtccaaatcgagggcgccatcca
+12845878/1
CCCDFFFFHGHHHJJJJJJJJIGIIIJIHHIGJIIJJEGGJIJJHHHHFF
@10333093/1
atgaattatcaccacaaaaagaatggttaccaccagccttcaccattccc
+10333093/1
CC@FFFFFHHHHHJJJJJJJJJJJJJIJJJJJJJJJJJJJJJJJJJJJJJ
@15872037/1
gggtattttgcgacctgcttttccaggttcagggtttcttaacctcatag
+15872037/1
B@CBDFFFHHHHHJJJJJJJJIIJJJJHJJJJJJGHIJJJJJJJJJJIJJ
@15376570/1
gccaaggacttcaactttgttcagttcttgcaggagatcgccagcgaaca
+15376570/1
CCCFFFFFHHGHHJJJJJJJJJJIJJJJIJJIJHIJGJIJJJIIJJJJJI
@8824172/1
tttgtgtaattgaagttcgtattatttcctcgaa
+8824172/1
?@?AAB=BDDFHFFHIIIGIGHGGIG9F4<?:AB
@13870236/1
ctgacatgtttcatatgtagaacgaattttgtgcatacaaaaatagtaaa
+13870236/1
CCCFFFFFHHHHHJIJJGHIJJJJJJJJJJIDHIJJIIGJJJJJJGGIIJ
@8309664/1
tgtatgcacaaaattcgttctacatatgaaacatgtcagttatatattca
+8309664/1
CC@FFFFFGHHHGJJJJJJJJJJGHIJJIJJJJJJIIIJJJJJJJJJJJJ
@8310665/1
tgtcaaaatgccacataatttgcaaaattttgacatttttttctttcctt
+8310665/1
@C@DDFFFDFFHDHEDGIEII4CEHIIIIIIIIHIIIIIIIIGIIIIIII
@15378433/1
gccaagttaaatggtactaatcattttctatctacccgtccgcccatttt
+15378433/1
CCCFFFFFHHHHHJEHIJJJJJJJJJJJJJJJJIJJJHHIJJJJJJJIJJ
@14863543/1
ctttttactatttttgtatgcacaaaattcgttctacatatgaaacatgt
+14863543/1
CCCFFFDDHHGHGJJFGHGIIGEGIIJJJGIHHIJJJIIIJJIJIICHHG
@10813513/1
attttttcttccatcaaaggctggatatctttttgggtaatgttgctgcc
+10813513/1
CCCFFFFFHHHHHJJJJJHIJJJJGIJJJJIJJJIIJ?FHIIGIGIJIJI
@15379880/1
gccaatcttccgctaccgcgtgttccttaacaacgatctggtggccaccg
+15379880/1
CCCFFFFFHHHGHGGIIGHG?FCFHHGHGIIIIG>F?FDADCEFCHDHHG
@13372052/1
ctcaaaatcatgaccaaaaagtgaacagctatcgatacacagtcat
+13372052/1
CCCFFFFFHHHHHJJJJJJJJHHJJJJJJJJJJJJJJJJJJJHIJJ
@14866137/1
ctttttcactcaaccatagctttctcagcgtgtttaattt
+14866137/1
B@CFFFFFGHHHHJJJIJJJJJJJJJJJJJF@:CF?BDGI
@15382752/1
gccaatttcgcggaatttcaacacatgacaagcgatggtgaactgccttt
+15382752/1
CCCFFFFFHFHHH1@FHHGEHEGGGIFGEHGGGIIIIIGG9FHG@AGI>@
@9331861/1
aaagggaacaatttttgtcgagttattgatttcgaggaataatacgaact
+9331861/1
CCCFFFFFHHHHHJJJJJIJIJHIIJJJIJJIJIIJIJJJJJJJJJJFIJ
@10345385/1
atgatgagcagccgagcccttggcttccttcggagttttgcctgttccgt
+10345385/1
CCCFFFFFHHHHHJJIJJJJJJJJJIJIGJJJIGHAHIJJJJJJGIIJGH
@15384894/1
gccacatcttgtgagccgccattctcttggctagcttctttgacttgcca
+15384894/1
CCCFFFFFHHHHHJJJIJJJJJJJJJJIJJJIGHIJIIIIJCGHIJJIJJ
@9333482/1
aaaggtgggaaatgttgactgttgtagctgattaaggggtgtattctata
+9333482/1
CCCFFBDFHHHHHIHIJJJIIFHIGHJJJJGGGIJDHJJ:DDGIIIJJJJ
@15385400/1
gccaccaatgcctggtgcagctatccactttgccagtggccgtctgctac
+15385400/1
CCCFFFFFHHHHHJJGIIIJIJJJJJJJJJJJJJJIIJJJJJIJJJJIJJ
@9335651/1
aaagtacccaaatcacccattagagaactcttggaactcgaaccagaaac
+9335651/1
BBCFDDFFHHHHHJJJJJJJJJJJJJJJIIIIJJJJJJIIJJJJJJGJJJ
@10349552/1
atgcaatgtgtttaaatttttgtcgagtcaaaagcgaagaatatttgaaa
+10349552/1
CCCFFFFFFHHHHJJJJJJJJJHJJJJIIJJJJJJJJIJJJJJJJJJJJJ
@10349553/1
atgcaatgtgtttaaatttttgtcgagtcaaaagcgaagaatatttgaaa
+10349553/1
CCCFFFFFHHHHHJJJJJJJJJIJJIJHHIJJJJIJJJJJJJJJJJJJJJ
@10351378/1
atgcatgttatcacgattcataaaagtaatataaccttagatttcgaggc
+10351378/1
?1=DDDFAFFFHHIHIFGHIHIGIIJAFHIJIGJJIJJIJIFIIGIIGIG
@12856481/1
cgcgtgttccttaacaacgatctggtggccaccggaaccggaagatcgaa
+12856481/1
@@@DDDADFHBHDHEGHBAF@F@@ECFHGHBHHDGFHGHGG;FFEDGIHG
@15386871/1
gccacgtcttgtgagccgccattctcttggctagcttctttgacttgcca
+15386871/1
CCCFFFFFHHGHHIIIIGGIEEIGGGGHGIGIIGH<FD?GHBFGGF9@HB
@15881688/1
ggtaaagctgctaaaaaagcaggaaaagcccagaagaacgttcgactttc
+15881688/1
=?1=DDFFHHHHGJJJJJIAHGIGJJIIDICHIIIIJGGGDAHIJDHIII
@15881689/1
ggtaaagctgctaaaaaagcaggaaaagcccagaagaacgttcgactttc
+15881689/1
@@?DDFFFHHHHHJJJJJJIJJDGIJJCFHGGGJJJJIEGFEGHIJIJII
@15881690/1
ggtaaagctgctaaaaaagcaggaaaagcccagaagaacgttcgactttc
+15881690/1
@@@DDFD;?DFFAFHIFFH@FCCFHIIDGI=BBBHHGIB?F@GFCFHEF=
@11363176/1
cacagttggatgagataagtcttccctagtttgaggatatattatataat
+11363176/1
CCCFFDFFHHHHHJJJJJJHIJIJJJJHIIJJJJJJIIJIJJJIIJJJJJ
@15388739/1
gccagaacgtaagatatcctaaactcacttttttccgaaaaaatatcgca
+15388739/1
CCCFFFFFHHHHHJJJJJJJJJJJJJJJJJJJJJJJJIJJJJIJJJIJJJ
@9338129/1
aaagtcacgagaatttgaaaagcgagcttcatgatcccctgaagaatata
+9338129/1
BCCFFFFFHDHHHJJJIHJJJHHIIJJIIJJJJJJJJJJJIJJJIJJJJI
@13883998/1
ctgagagtctgcaaatcggccaacttcttgccgacggaatttttcagcgt
+13883998/1
BB@FDFFDHHHHHJJIJIJGIIJJJJJJJJJJJJJJJJIDHIIJJJJFIG
@14873698/1
ctttttggtcatgattttgaggtactcgagggcatgatgagcagccgagc
+14873698/1
CCCFFFDFAFHHFFHHJJHEGICGHGHIEIJJIGIJGIJEGGCGIIGEBF
@14873699/1
ctttttggtcatgattttgaggtactcgagggcatgatgagcagccgagc
+14873699/1
CCCFFFFFDHHHHGJJJJJHIJFHJJJJJJJJHJJJJJJJJJJJJJJJJI
@11367841/1
cacatcattcgtcgtgtaccacatctcggatcttgctactaatattcgat
+11367841/1
CCCFFFFFHHHHHJHIGFHJJJJJJJJJJJJJJJJJJJJJJJJJJJJIJJ
@15391098/1
gccagatcgataaaaaaatatcgcaatattagaaattttcaaatattctt
+15391098/1
CCCFFFFFHFHHHIJJJJGIGCGBGIIGIIIIGHGIJJIIHIIJJJJIJJ
@11887645/1
ccaagaacttgctggatctcttggtcggaaaagtgactcccgaacaagcc
+11887645/1
CCCFFDFFHHDFDIIJIIGIEIIJCHHIHIJJIHIGIIJJJIIHIJJIIJ
@11368721/1
cacatctcggatcttgctactaatattcgattcgataggtgctttgtctg
+11368721/1
CCCFFFFFHHFHHJJJJJJJJJJJJJJJJJJJJJIJJJJCHIIJJJJJIJ
@11368722/1
cacatctcggatcttgctactaatattcgattcgataggtgctttgtctg
+11368722/1
CCCFFFFFHHHHHJJJJJJJJJJJIIJJJIIJJJJJJJJCGHIIJJJIIJ
@11368784/1
cacatctcttggagccagccaatgggattgcccatcactttgtcatcgaa
+11368784/1
CCCFFFFFHHHHHJIJJJJJJJJIJIJJJJJJJJJJJJJJJJJJJJJJJI
@8839098/1
ttttaacagtttgaaaaccttgataaatggaacgaaattaaacacgctga
+8839098/1
CCCFFFFFHFHHHIJJJJJJJJIJJJIJIIIGIJIIJJJIJJJJJJJJJJ
@9834504/1
acttgatctggaccggttgcatatttgcaaaagcatggttgacctataat
+9834504/1
CCCFFFFFHHHHHIJJFHIIJIIHIJJJJJJJJIJJJJHHIIIJJJJJJJ
@15888584/1
ggtagatagaaaatgattagtaccatttaacttggcattaaccttaagta
+15888584/1
BBBDFFFFHHHHHJJIJJJJHJIJJJJJJJJJJJJJJJJJIJJJJJJJII
@14877144/1
cttttttagagatggagtatcggatggacaatttgaacaagttacaagtg
+14877144/1
BCCFFFFFHHHHFIJGICGIIJJGIIJDFGHHIJ@BHDHIG?BDGIJE4B
@14877199/1
cttttttagcagctttaccattcgtcttatcgatgcattgaaacgcaaac
+14877199/1
@@CFFFFFDHHHGJJIGGIGIJGGFHGIIJIIJIGIIIJIJFIIHGGJJI
@14877953/1
cttttttattcggtataacttgtccgaataacttattgtaacgatgg
+14877953/1
@@@DDDDDFHFDHAFEGIEEH>CFH?@GDHHGGIBFI@DDHIG@GHI
@14877954/1
cttttttattcggtataacttgtccgaataacttattgtaacgatgg
+14877954/1
CCCFFFFFHHHHHEHIJJJJJEHJJJJJJJJJJJJJJIHIGIJJJJJ
@14877955/1
cttttttattcggtataacttgtccgaataacttattgtaacgatgg
+14877955/1
CCCFFFFFHHHHHGHIJIIIJJHIJJJJJJJJJJJJJJHIIJJHJIJ
@9341647/1
aaagtgaccaaagcaaagacgcaataagtgatacaagaaaatatacagac
+9341647/1
@BCFDFFFHHHHHJJJIJJJJJJIJJJJCGHIIJIJJJJJJJJJJJIIJJ
@9341789/1
aaagtgcagtacttcattgtgattctcgaataaatgccagagatgataag
+9341789/1
BCCFDFFFHHHHHJJJJJJJIJJJJJJJJJJJJJJJJJJIJJJJJJJIJI
@14878983/1
cttttttcgggtttggaaaaatttcaaattgttcaggtaaaatcttgctt
+14878983/1
@@@DDDDDHFDCFH;F?FHGI?FHG@HIGI@?DDFGHDFGGIIGGGGGII
@10362965/1
atggagcacacttttacttcagctacttgaaccgtacgtcaaatgtcgca
+10362965/1
@C@FFFFFHDFHHJJGIGHJJHHIGGEGHFGHGIFFFHFFHJJIEEGICH
@10827078/1
atttttttatcgatctggcttcaatgtttgaatgatgattatataacgag
+10827078/1
BCCFFFFFHHHHHJJJJJJJJJGIIJJJJJJJJJIJJJJJJJJJJJJJHI
@14879455/1
cttttttctgtttcaaaataccgttggatggtaatttctctattattcgc
+14879455/1
@C@DDFFFGDHHHJGIIIJGHIIHIGJIIGGFGHJJJGIJJEIJJJJGHJ
@10366302/1
atggcattcatgcagaaccgattaagaaaggggcagacaacttcatgtac
+10366302/1
CCCFFFFFHHHHHJJIJJJJECGHIJJJJJJJIIIJJJJIJJJJJJJJIJ
@10366303/1
atggcattcatgcagaaccgattaagaaaggggcagacaacttcatgtac
+10366303/1
CCCFFFFFHHHHHJJJJJJJIIJJJJJJJJJJJJIJJJJJJJJJJIJIJJ
@11378622/1
caccaagagaagaaagctatacagtagtcaaatttgtatccattatcact
+11378622/1
BC;DDFFFHHHHHJJJJJJJJJJJHIJHIJJJJJJJIJJJJJJJJJJJJJ
@10367241/1
atggcgccctcgatttggaccagttcgtatttgggagtgatgccgcgacg
+10367241/1
@C@FFFFFHDHHDHHJGIGIJIJGHIIHGEHIIIIFG1BFIIIJJIIEED
@11380203/1
caccaatcaggtggtgacatcgttcgatgacaaagtgatgggcaatccca
+11380203/1
CCCFFFFFGHHCFHAGIJJJJJGHIJJIJIIJJJJCGGIIIIJIJJJJJJ
@11380204/1
caccaatcaggtggtgacatcgttcgatgacaaagtgatgggcaatccca
+11380204/1
CCCFFFFFHHHDHJAFHIJJIJGIJJJIJJJJJIJCDHGIIJJIIIJJJJ
@11898697/1
ccaaggataacctctctgtcggtagatttccgtgaagtggtccgtgcccc
+11898697/1
CCCFFFFFHHHHHJJJJJIIJJCHIHJJJJJJIJJJJIJJIJIJJIJJJJ
@15893494/1
ggtatttgtggtatctgtcgatgttgccagaacgtaagatatcctaaact
+15893494/1
@@BDFFFFHHHHHIJIJIJJIJIJIJJJJJJJJJHIJJJJJJJJIJJJJJ
@11899794/1
ccaagggaagggggcggcccccatcccaacagaaggggtaaccgcaaggg
+11899794/1
CCCFFFFFHHHHHJJJJIJHHF<BEEDECD@@?CCBDD8?CCDDBDBBBD
@15401584/1
gccatattgatttaattttgacatgttagaatgccctattgaaaaccttg
+15401584/1
CCCFFFFFHHHHHJJJJJJGHIJJIJJJIJJJJJJJJIIJIJJJJJJJJI
@15401585/1
gccatattgatttaattttgacatgttagaatgccctattgaaaaccttg
+15401585/1
CCCFFFFFHHHHHJJJJJJJJJIJJJJJJJJJJJJJJJJJIJJJJJJJJJ
@10369320/1
atgggattgcccatcactttgtcatcgaacgatgtcaccacctgattggt
+10369320/1
CCCFFFFFHHHHHJJJJJJJIHIJJJJJJJJJJJJJIJJJJJJJIJJJJF
@15402476/1
gccatccacgagccaatcttccgctaccgcgtgttccttaacaacgatct
+15402476/1
?;:DDDDDHHHDHIIIIIII<H1C??CHBEBHI?C>EHIIIIIIIBH6??
@15403337/1
gccatctgcgggacatgcacatctcttggagccagccaatgggattgccc
+15403337/1
@@CDFFFFGD?@?EHHGIIIIBGIIGHHG>HIII@BDEDHGGE>BHIGIG
@15403338/1
gccatctgcgggacatgcacatctcttggagccagccaatgggattgccc
+15403338/1
CCCFFFFFHHHHHJJJJJJJJJJJJJJJJJJJJJJJJJJIJIJJJIGJJJ
@12360486/1
ccgtaagctatccagctccgacgtactatgcccatttagctgcggcc
+12360486/1
@@@DDFFFHHHHHIGGIJJGIGIGGIIJFJIJJIJJJIDEGEHEGII
@12360586/1
ccgtaagtcatctggtcttggtggcctcctatcagcgcacacgattgtcc
+12360586/1
B@@DDFFDHHHHHJJHJJJIJIGIJJJJIIJIJJJIJJJJJJJIJJJIJI
@10371807/1
atggtaaagctgctaaaaaagcaggaaaagcccagaagaacgttcgactt
+10371807/1
BCCFDDFFHHGHHJJJJJJJIIJJIIIJJIIGIJJJJJJJJJIIIJJJJJ
@9843682/1
agaaaagtcacgagaatttgaaaagcgagcttcatgatcccctgaaaaat
+9843682/1
@@CFFFDBHHHHGIIIIIIIIIIICHEHIFEHGGHEGGHIIIIIIIGGCI
@9844967/1
agaaaatatacagactaaagaaacgctcgtggggagcgatgacgaataaa
+9844967/1
CCCFFFFFHHHHHJJJJJJIIJJJJJJJJHIJJJJJIIIJJJJJHGIHHH
@9845023/1
agaaaatatataaagtgaaagtcaaatttgcaaattcggttgatttatcc
+9845023/1
@@@DFFFFHGDDDGJFGGHCFEHIGHGIIIIJFIJJIIGIHGHGHIIIJI
@12871274/1
cgctgaaaaattccgtcggcaagaagttggccgatttgcagactctcagc
+12871274/1
CCCFFFFFHHHHHJJGIGGIGIGEGGFHIIIIJHJJJIJJIJGJJFJIJI
@10374770/1
atggttttcttaactggagagttaattggaagtcgaagatgacaaataaa
+10374770/1
@BCFDEFFFHHGGIIJJFHGIEHJJGIJIJJJGHIIJIJIJJIIJJJIII
@12362508/1
ccgtagcagacggccactggcaaagtggatagctgcaccaagcattggtg
+12362508/1
BCCDFFFFHFHHHIIGIGIIIIIII?DHIHIIIIJGGIJIIJIIJJFJGI
@8331721/1
tgtgtttaaatttttgtcgagtcaaaagcgaagaatatttgaaaatttct
+8331721/1
??1A?DD?DDBDDII:A<@AC<AFFII@>AEDA<DB?DADDBEEIDEI>D
@12872998/1
cgctgagaaagctatggttgagtgaaaaaggtgggaaatgttgactgttg
+12872998/1
@CCFFDFFHHGGDFHHIBHHAG:CFHIIIHI1CGIDHGIIBGGDHII?DD
@13398451/1
ctcaacttgtttccgtgagttgctgaacaaatttgaaaaaaccagagacg
+13398451/1
CC@FFFFFHHHHHJJIJJJIIIJJJJJJJJIJJJIJJJJJJJJJGIIJJI
@13398727/1
ctcaactttccttcatgaacgttctcgtatttagaatataagtaattcgt
+13398727/1
@@@BDDFEFHHHDGGFIJIJGEHHGIIFGIJHIGIIIJIIJIJIJJGIGF
@11904893/1
ccaagttctgtatccgaatcttcatcatacatatctgattcactatc
+11904893/1
@C@FFBDDHADFFGIFGHGCFHCCHCCEAHIEHIGFFGHIGGIGHIG
@10376637/1
atgtaattttttatatagtgccccgatgatatgatatgtatttattatat
+10376637/1
@BCDFFFFHGHGHJJJJHHGIIIIG@FEC>CG@D@FGGIIFFIHIDEDF?
@12365140/1
ccgtcagcgtcctccaggagttgctgagccgtcgcggcatcactcccaaa
+12365140/1
CCCFFFFFHHHHHJIJJJIJHIJJJJGIJJJIGIIIIGIJHGHHFFFECF
@13401529/1
ctcaagcgctggtaacgctttatcgggttctgctaagtggtaagtagaag
+13401529/1
@@@DFFFFGFHHFGHJJJDHJIJJGGIFFGGGEGIGGBDBFHIGIIIIGH
@13402537/1
ctcaagggcacacggcaacaaaaagtgataatggatacaaatttgactac
+13402537/1
CCCFFFFFHHHHHJJIJJJJJJJJJDHIIJJJJJJJIJJJJIJJJIJJJJ
@14888903/1
gaaaaaaggaaaaggaaagaagcaagaggaaggatcgcaagcttcttcca
+14888903/1
CCCFFFFFHHHHHJJJJJJJJJJJJJIJJJJJJJEGIIJGIIJJJJJJJG
@8854824/1
ttttactatttttgtatgcacaaaattcgttctacatatgaaacatgtca
+8854824/1
CCCFFFFFHHHHHJHJJJJJJJJJJJJJJHIJJJJIHIJJJJIJIJJGHI
@8855373/1
ttttacttaaggttaatgccaagttaaatggtactaatcattttctatct
+8855373/1
CCCFFFFFHHHHDGHJJJJJJJJHJJJJIIJCHHIIJJJJJJJJJJJJJG
@8855478/1
ttttacttcagctacttgaaccgtacgtcaaatgtcgcaaattatgtcac
+8855478/1
:?@FBABDFFHBDBGHIHEHIIGGHIEEGFIII>?FDDDGD?GHDFHIHI
@14889405/1
gaaaaaagtttatttatcatacacaggtaaacagttgtacagtagaggat
+14889405/1
BBCFFFFFHHHHHJJJJJJIJJJJJJJHGIJJJJJIJJJJIJIJIJJJIJ
@8336488/1
tgttattctaaaaagaagactgctaaacgttaaattttaaaagcctctta
+8336488/1
BC@FFFFFHHHHHJIIIGGJIFIHIJJIIIJJJIJJJJJJJJIJJJIIJJ
@8336832/1
tgttcaccaagagaagaaagctatacagtagtcaaatttgtatccattat
+8336832/1
CCBFFFFFHHGHHJJIIJJIIHJJJJJJHIIIIJJJJJJJIIJJJIJJJJ
@10382425/1
atgtgtttaaatttttgtcgagtcaaaagcgaagaatatttgaaaatttc
+10382425/1
@CCDFFFFHHHHHJJJJHIJIIHHIJJJJJIJJIJJJIJJJIJIIIIJJI
@12369963/1
ccgtgaagtggtccgtgccccttgcggttaccccttctgttgggatgggg
+12369963/1
@CBFFDFFFHHFHIIHIIJJJEHIIIJGGH>GHI=FEGEFHDGGCFHIJJ
@11911492/1
ccaatcgccaccaatgcttggtgcagctatccactttgccagtggccgtc
+11911492/1
@;?DDD=;FFFFFIEFFFHII9EECFFIIIIFCGIIFIIIIFFIIIIIDF
@11911493/1
ccaatcgccaccaatgcttggtgcagctatccactttgccagtggccgtc
+11911493/1
CCCFFFBDHHHHHJJIJJJGJFGIIJJJJJJJJJJJJJJJJJIIIJJJIJ
@14891403/1
gaaaaaatttcaaattgttcaggtaaaatcttgcttcatgattgaaaatt
+14891403/1
CCCFFFFFHHHHHJJJJHJJJJJJJJJJJJJJJJJJJJJJGJJJJJJJJJ
@13905613/1
ctgatatcaccaatcaggtggtgacatcgttcgatgacaaagtgatgggc
+13905613/1
CCCFFFFFHGHHGIIJIJGHGHIHIJIIJJJJJGIGGIIJIJFEHIJIGG
@9367290/1
aaatataataaaaatttatagttttttgcatttttattcggcttattgta
+9367290/1
CCCFFFFFHHHHHIJJJJJJJJJJJJJJJIJJJJJIJJIIJIJJJJJIIJ
@9367727/1
aaatatataaagtgaaagtcaaatttgcaaattcggttgatttatccccc
+9367727/1
@@@FFFFFGHDD<C@FDGIGGIB@<EHCEHGGIIIG?DHGGIHEH@FEGI
@8861189/1
ttttatatagtgccccgatgatatgatatgtatttattatattgtgaaaa
+8861189/1
CCCFFFFFHHFHHJIJJFHIIJIJJIJJJJIGIJJIJIJJJJJJIIIJII
@8862688/1
ttttatgaatcgtgataacatgcataaaatataataaaaatttatagttt
+8862688/1
CCCFFFFDFHHHFGBGGIEFHGHIHJJJJJJJJJIJJJJJJJJJJJJHHI
@8342605/1
tgttgggcacctttttgctgcccttgtgtgggaccagtctgttgtgtggg
+8342605/1
:?=4=A@DDHHHFIIJIFIGIJJIIJFG?GHBHIGGIGHHIJIIFIJJJJ
@13413186/1
ctcaattggcgcacattcagcaggttttttaacagtttgaaaaccttgat
+13413186/1
CCCFFFFDHHHHGJIJJJJJJJJJHIJJJJJJJJJHIJJJJJJJJJJJJJ
@12375039/1
ccgtgttattccttccataatcttattcttgcgtactgtagtagaggttg
+12375039/1
:?;44=DACFCHHIIIIIIIGIIIIIIGIIIIIHGIIIIIIHHIEIIGII
@15418819/1
gccctattgaaaaccttgtagtggattcctaatattttttagtgaacctc
+15418819/1
??@FFFFFHGHGGEGGGHGGGIIIIIIIIEHIGGHGGIIIIG?DGIIIII
@15418820/1
gccctattgaaaaccttgtagtggattcctaatattttttagtgaacctc
+15418820/1
CCCFFFFFHHHHHJJJJIHHIFGIFFHIGIJJJJJJJJJIIIIJJJJJII
@11394380/1
caccagtatattttccaacagagaagcttgtatgattggtaatgta
+11394380/1
CCCFFFDFHGHHHJJJJJJJJHJIJJJJJFFHGHEIGIJFGIIJHE
@15419949/1
gccctgttgaaaaccttgtagtggattcctaatattttttagtgaacctc
+15419949/1
CCCFFFFFHHHHHJJJJJIJJHHJHIJJJJJJJJJJJJJJJIGIJJJJJJ
@10390872/1
attaaacacgctgagaaagctatggttgagtgaaaaaggtgggaaatgtt
+10390872/1
CCCFFFFFHHHHHIJJJJJJJJJJJIIJGHDGHIJIJJJBFHJIIJIHHI
@10390873/1
attaaacacgctgagaaagctatggttgagtgaaaaaggtgggaaatgtt
+10390873/1
CCCFFFFFHHHHHJJJJJJJJIJJIHGIJJFHIJJJIJJ?DHIGIJIJGH
@15420734/1
gcccttgagaaatttgctgcctcaaaaacgtatgacaaaactatagagaa
+15420734/1
CCCFFFFFHHHHHJJIJJJJJJJJJJJJJJIIJJJJJJJIIJJJIJIJJJ
@8866238/1
ttttattcggcttattgtaatattcctccatagttcttacatccttgttt
+8866238/1
CCCFFFFFHHHHHGIJIGHIIIGIJJJJJJJJJGJJJJIJJJJJJJJIIJ
@11398474/1
caccattcctatggaggaacaaatttccggtgtcttaagcgaagaaacta
+11398474/1
CCCFFFFFHHHHHJJJJJJJJJJJJJJJJJGHIJJJJJJJJIJIJJHFHJ
@11398590/1
caccattctatgaaatggaacacgaagagggactaccacacgaaaggcag
+11398590/1
@@CFFFFFHHHHHGGGIJDHGIIJJJJJJIJIIIIIJIGIEGHIIGBGIC
@13919187/1
ctgattaaggggtgtattctatatttcagttaaatttaagaggcttttaa
+13919187/1
@@CDDBDDFBBFCFHIHIEHE>DHHGEHEHCFHIIIFEHCC@GGEBFGG<
@12382941/1
cctaaaccttcccactaaagttaaccagacaaagcacctatcgaatcgaa
+12382941/1
@C@DDFFFFHFHHJJGFHIIGHEHIJEGIJCHIIIEIIG>FHIGGIJI@F
@12383238/1
cctaaactcacttttttccgaaaaaatatcgcaatagctcaaaagggaac
+12383238/1
CC@FFFDDFBFBFIIIIBHBFGIIIIHGHIGGIIIGEGEHGIIIIII?G@
@12383239/1
cctaaactcacttttttccgaaaaaatatcgcaatagctcaaaagggaac
+12383239/1
CCCBFFFFHHHHHJJJJIJJHIIJJIGIJIJJJIGIJJJJJJJJJJJJHH
@12383240/1
cctaaactcacttttttccgaaaaaatatcgcaatagctcaaaagggaac
+12383240/1
CCCDFFDDHFFHHIIIIGID?FHIIIDDD>DFFHGFEFCD<FHIEIIEHC
@12888977/1
cgcttgtcatgtgttgaaattccgcgaaattggcactggcaagtcaa
+12888977/1
@C@FFFDEFFFDDFGFDHIGIGIFFEGIJEIGIHGIIJIIIIGCGII
@15424518/1
gccgaagtacgagctattcgagcagcatgcaagagagtccaaagagaagg
+15424518/1
C@CFFFFDHHHHGJJJJJJJIGIEGHGIJIIEIEGGIFGHFHJJIJJJJJ
@11402394/1
caccccttaatcagctacaacagtcaacatttcccacctttttcactcaa
+11402394/1
CC@FFFDFHHHFBHGIAEHHBFGEG@HHIIIIIGIIIGIIIIIGIGABGI
@11402395/1
caccccttaatcagctacaacagtcaacatttcccacctttttcactcaa
+11402395/1
CCCFFFFFHHHHHJJJJJJJJJJJIJJJJJJJJJJJJJJJJJJJJJJJJJ
@11926014/1
ccacaaggtacaatactttgttggtttcgccactccctgtatactggcgt
+11926014/1
CCCFFFFFFHHHHJIJJJJJJJGHGGIIJGHHHIIIIIJGIJJJJJJJD7
@11926743/1
ccacaatatagttacgttaaaacagcagctgagattaatgtaggctgttt
+11926743/1
CCCFFFFDFHHHGJJJJJJJJJJJHIJIJJIJIJJIIJJJGHIJGIIFGI
@12890724/1
cgcttttcaaattctcgtgacttttctcccctgttcttaaataaagtgta
+12890724/1
@@@DDDDDHHHDHGBGE=@AF<EHIGBDHII;C?FECHGHIIGIIEFCFH
@12890725/1
cgcttttcaaattctcgtgacttttctcccctgttcttaaataaagtgta
+12890725/1
@@@DDDFFFFHHGGHIFH?A@EHGDFCFGIIB7CGEADDDHIIIIEBFDE
@15427675/1
gccgagcaagactcccgtcagcgtcctccaggagttgctgagccgtcgcg
+15427675/1
@@CFDFFFHHHHFIIIGEGIJJJCFHBHGEGEAG?BDHHI@@EHGFGIHE
@12892530/1
cggaaaagaagattgcaccccgaaaagtttgggtacaacctctatacttt
+12892530/1
CCCFFFFFGHHHHJIJJJJJJIEIJJJHIIJJJBGIIJJJIJJJIJJJJJ
@12892531/1
cggaaaagaagattgcaccccgaaaagtttgggtacaacctctatacttt
+12892531/1
CCCFFFFFHHHHHJJJJJJJJJIJGIJDHIJJJBFGIJJJJJJJJJJJJJ
@11929467/1
ccacacaagggcagcaaaaaggtgcccaacaacagcaaacgggtcgaaat
+11929467/1
CCCFFFFFHHHHGJJJJJJJJJCGHIJJJJJJJJJIJJJJJJIAGGHJJH
@12893208/1
cggaaaatgctcgaaaactcaattggcgcacattcagcaggttttttaac
+12893208/1
BCCFFFFFFFFHHJIJJHIIIJIGGIIJJGGGIJJGGJJJJFHIJJJIII
@12390218/1
cctaatctgagagcctcagcaactgttctgcgtatctgatcggccaggag
+12390218/1
CCCFFFFFHHHHHJJJJJJJJJJJJJJJJJJJHIGIJJJJJJJJJJJJJJ
@9382794/1
aaatcttgcttcatgattgaaaatttgcaaggtttggaggagttgtacta
+9382794/1
B@BDDEFFHHHHGJIGIIIJJJJJJIJIIJHBAFGIIIIJFGFEHFHIIJ
@15920179/1
ggttgagtgaaaaaggtgggaaatgttgactgttgtagctgattaagggg
+15920179/1
BB=DDFFDHDHHHJJJAFHIIJJJJJJIJIGIIJJGGIIIJHIJIIJJJI
@15920180/1
ggttgagtgaaaaaggtgggaaatgttgactgttgtagctgattaagggg
+15920180/1
BCBDFEFDHHHHHJJJ?EGIEGGJJIJJIFIJIIJIIIIJJHJJJJJIIJ
@15921361/1
ggttgcccaacttggtaatcttagtgtctttcagtcccgaataccgattc
+15921361/1
CC@FFFFFHHHHHJJFHGJJJJJJHHHHIJJJIJHHIJJJJJJJJJJJJJ
@8359106/1
ttaacagtttgaaaaccttgataaatggaacgaaattaaacacgctg
+8359106/1
CCCFFFFFHHHHHJJJJJJJJJJJJJJJIJIJHGJJJIJJJIJJJJJ
@8875392/1
ttttcaaactgttaaaaaaacctgctgaatgtgcgccaattgagttttcg
+8875392/1
CCCFFFFFHHHHGIIIIIJGGGIICHGIJGAHCHGIIGGGHDHIFHIJG6
@8875603/1
ttttcaaattctcgtgacttttctcccctgttcttaaataaagtgtactt
+8875603/1
CCCFFFFFHHHHHIIIDBEEII>EDHIIAEDHDFHCHIDDHGG9??BBGI
@11935487/1
ccacattccaccccaatctagccactcttatacgcagtggtctcaatcgc
+11935487/1
?@@?DBDDHHBHDGIIGHEHB?E?CFGGGGIGGIIIIIHIHHIIGIGHGI
@13930636/1
ctgcaacctctactacagtacgcaagaataagattatggaaggaataaca
+13930636/1
CCCFFFFFHHHHHJJJJJJHJJJJJJIJJJJJIJJJJJJIJJIGGIJJJJ
@12899047/1
cggaaatctaccgacagagaggttatccttgggggaagaagccaaattgc
+12899047/1
CCCFFFFFHHHHHJJJJJJIIJFHIJJJJJJJJIJJIIJJJJJJJJJJIJ
@14398512/1
cttcatttgaatctatggaagctcgtattattcctcgaaatcaataactc
+14398512/1
CCCFFFFFHHHHHJJJJJJJJJIHIHHIJJJJJJGHGHIJJJIJIJJJGI
@14398513/1
cttcatttgaatctatggaagctcgtattattcctcgaaatcaataactc
+14398513/1
CCCFFFFFHHHHHJJJJJJJJJIIIEHHIGIJGHFHGHGJGFHIGIIGFH
@14398514/1
cttcatttgaatctatggaagttcgtattattcctcgaaatcaataactc
+14398514/1
@BCFFFFFHFHHGIIIJJIJGHIIJIJIIJJJEHIJGGGGIEGDH@GGGG
@15925971/1
ggtttatcctctactgtacaactgtttacctgtgtatgataaataaactt
+15925971/1
@@=DDDFFHHGFHIIGFGHGIGEGHHIFHIIGFHFFIHEIIIJIIJJEHI
@12901491/1
cggaaccggaagatcgaagaaagacgccaaacattcggcagccaagaact
+12901491/1
@@CDDDDFGDFHHGCE?HIIII>FHD@DHHIFHHIII2;;;A=@ECH<?D
@12901492/1
cggaaccggaagatcgaagaaagacgccaaacattcggcagccaagaact
+12901492/1
@C@DFFFFHHHHHIJJIJJGIIGIIJJJJJIJJJJJJIJIJGIJJHGHHF
@12901493/1
cggaaccggaagatcgaagaaagacgccaaacattcggcagccaagaact
+12901493/1
@CCFFFFFHFHHHJJIIJIGIJIIJJJJJJJJJJJJJIIJJJJIJHFHHF
@12901494/1
cggaaccggaagatcgaagaaagacgccaaacattcggcagccaagaact
+12901494/1
BCCFFFFFHHHHHJJJIJIIJJIIJIJJJIIJJJIJJJIIJJJIJGHHHD
@14921355/1
gaaaactcaattggcgcacattcagcaggttttttaacagtttgaaaacc
+14921355/1
CCCFFFFFHHHHGJJJJEIGIJJJJJJJJFHIJJJIIHIIIIIGHIJJIJ
@14921356/1
gaaaactcaattggcgcacattcagcaggttttttaacagtttgaaaacc
+14921356/1
CCCFFFFFHHHHHJJJJIIJJJJJJJJJJCGIJJJJJJJJHIIJIIJJJJ
@12902091/1
cggaactagaaaatgcagcaactccttatgctgccacagttattatcaaa
+12902091/1
@@@BDDFFHFGHHIJCHIHGIFHGGCHIICHIJJIJJIJHIIIIIJIJII
@12902092/1
cggaactagaaaatgcagcaactccttatgctgccacagttattatcaaa
+12902092/1
CC@DFFFFHHHHHIJJJIIIJJIJIJJJJIJJJIJJJJJIIEIIJJJJJI
@13933697/1
ctgcaatcatctatactctcagggtcttcatccgattttatttcccgaat
+13933697/1
CCCFFFFFHHHHHJJIIIJIIJJJCGHJIIJJJJFHJIJGIJJGIJJDHI
@9389702/1
aaatgctcgaaaactcaattggcgcacattcagcaggttttttaacagtt
+9389702/1
@C@FFFFFHGHGHJJJJIJJJJGIIGIGICFGGIIIJBFHGJJJGGIJIJ
@8363995/1
ttaaggaacacgcggtagcggaagattggctc
+8363995/1
CCCFFFFFHHHHHJJDHIIHJGIJIIJJJJJJ
@15930121/1
ggtttttttctaaaatcaatttacatattatttttgacttgaataaattt
+15930121/1
@C?DFFFFHFHFHIIGGEIIIJEGIGIIJGIJJJJGHIIJIIIIJIJIII
@9392872/1
aaatgtagaaggcagattgttaccctccacgggtaaatcctgcaaggatt
+9392872/1
@@@BDDFFHHHHHJJJJJJJJJJJJJJJJJJJJHHIIJJJJJJJJJJJJJ
@14930614/1
gaaaagtattatgagaatatgaaatttaaaagaaaatttgaaaagtatca
+14930614/1
@@CFFFADFHGHHI@HIIIIIIIIIIIIIIIIEIIIIIIIIIIIIFHIII
@14930615/1
gaaaagtattatgagaatatgaaatttaaaagaaaatttgaaaagtatca
+14930615/1
BBCFFFDFHHHHHJIJJJIJJJJJJJJJJJIJJJJJIJIIIJJJJFHIJB
@14930616/1
gaaaagtattatgagaatatgaaatttaaaagaaaatttgaaaagtatca
+14930616/1
CCCFFFDEHHHHHJJJJJJJJJJJJJJJJJJJJJJJJJJJJJJIJDGIIG
@9886873/1
agacaacttcatgtacaaatacctcaccttacaaaataaaatacggcaaa
+9886873/1
CCCFFFFFHHHHHIJJJJJJIIJJJJJJJJJJJJJJJJJJJJJJJJJJJI
@8883123/1
ttttccattatctagtgcgctagaccatgatcggatatttatgttactat
+8883123/1
CCCFFFFFHHHHGJJCGHIIIJGIJJJIJJIJJJIHIJJJIJJHHGIHII
@8883582/1
ttttccggaaaatgctcgaaaactcaattggcgcacattcagcaggtttt
+8883582/1
7@@DDD?@FHDBCCAGHIBCGDHA<C9DFG@HEHDFAHI>F<4CE@8=8;
@14931702/1
gaaaagttaaacgatattctacaggatttattattagagtgtcctcgtga
+14931702/1
BC8BDFDFHHHHHJJJJJJJIJJJJJJJJJJIJJIJJJIGHHGJJJJJJI
@14405071/1
cttccagcctcgaatggccgattgataaaatccgtgatacatttccatgc
+14405071/1
CCCFFFFFHGHHHJJIJJIIDHIEGGJJJJGIJJ@GGCIGCGIJIJJJJJ
@9394402/1
aaatgttgactgttgtagctgattaaggggtgtattctatatttcagtta
+9394402/1
BC;DDFFFHHHHHIJHIJIJJHIJJJJIJJCFFGIJJJJJJJJJJJJIIH
@9394430/1
aaatgttgcaaattatgtcacataaatgtcaaaatgccacataatttgca
+9394430/1
C@CFFEFFGGGHGIGJIGIHIGIJIIIIHGJIGHIGIGGGIIHGGIIIFI
@9395318/1
aaattaaacacgctgagaaagctatggttgagtgaaaaaggtgggaaatg
+9395318/1
CCCFFFFFHHHHHJJIJJIJJJJJJJJGHJGIFGHIIJIIJDFHIIIJJJ
@13939657/1
ctgcacttgtgtgggaccagtctgttgtgtgggaccagtctgttgtgtgg
+13939657/1
@@@BDFFFHHHFHJJJJJJJIIJJIIJHIIIIJJJJJJHIJJHIJGHGGI
@8886000/1
ttttcgcgcaaaggtaaaatcgttctagacatactttatgctcttgacat
+8886000/1
CCCFFFFFHHHHHJFHIJJJJJGIIJJJJJJJGJJJJJJJJJJJJJIJJJ
@8373983/1
ttacaataagccgaataaaaatgcaaaaaactataaatttttattatatt
+8373983/1
?@<D<DDDH::ADHEGIEBF@H@EFB?EF6FEHGGHGGAHHIGEEFBAA@
@9896156/1
agacgccaaacattcggcagccaagaacttgctggatctcttggtcggaa
+9896156/1
?@@DBDDDFHBFFHHIGGG6FHDHIIEFFH9<BF<;BDFHIG@DFGG><C
@15940964/1
gtaaaagtgtgctccattggtttatcctctactgtacaactgtttacctg
+15940964/1
BBBFFFFDHFHHHJJJJJJIFHIJJJJJJJJJIJHIJJJJJJHIJJIJJJ
@15940965/1
gtaaaagtgtgctccattggtttatcctctactgtacaactgtttacctg
+15940965/1
CB@FFFFDHFHHHJJGJJJJEHIJIJJJJJJJJJJIJJJJJJIJJJJJJJ
@14411942/1
cttcccactaaagttaaccagacaaagcacctatcgaatcgaatattagt
+14411942/1
CCCFFFFFHHHHHHIJJJJJJJJJJJJJJJJJGJJIJIJIJJJJJJJJIF
@8894956/1
ttttgaatagaccaaccatgatcatgggcgctgacgtcactcatcccagc
+8894956/1
CCCFFFFFHHHHHIIJJJJJJJJJJJJJJJJJJJJJJJIJJJJJJJJJJJ
@11948387/1
ccacctttttcactcaaccatagctttctcagcgtgttt
+11948387/1
@@BFFDFFHHGHHJJIJJJJEHIJIJJJIJJJIJGC:CF
@8896057/1
ttttgacatgttagaatgccctattgaaaaccttgtagtggattcctaat
+8896057/1
@@CAFDFFBFDFFEHGIBCCHGGHIGDHI<FHGHGC>EGDCD?@?FAD?0
@14944100/1
gaaaatttctaatattgcgatatttttttatcgatctggcttcaatgttt
+14944100/1
@@@FFFFDFHBFDGIIHJJIIJJJJIJJJJJIJIGHGIDGIIIJIJGFGC
@14944101/1
gaaaatttctaatattgcgatatttttttatcgatctggcttcaatgttt
+14944101/1
CCCFFFFFGHFHGGHIJJJIJIIJGIJJJIIIIHIJJGIIIJJGIJJGGI
@14944102/1
gaaaatttctaatattgcgatatttttttatcgatctggcttcaatgttt
+14944102/1
CCCFFFFFHHHHHJJJJJJJJJIIJJJJJJIJFCHIIJIJJJJGHIJHGH
@14944332/1
gaaaatttgcaaggtttggaggagttgtactaatttgtgtaattgaagtt
+14944332/1
CCCFFFFFHHHHHJEFHIJHIJEHHIJIHIIJIIJJJIIHIIGIJJIJIJ
@12413684/1
cctcaccttacaaaataaaatacggcaaagagaagaaaggccgatagaat
+12413684/1
@@=DDFFFHHGHHIJHGGIGFHH@DEGBH;FBDG9FGH<?9BGGBGBHGG
@12413685/1
cctcaccttacaaaataaaatacggcaaagagaagaaaggccgatagaat
+12413685/1
B?1BDFFFHHHHHJJJJJJJJJJJJJJJJJJJJIJJJJJIJJJJJJJJJI
@12413686/1
cctcaccttacaaaataaaatacggcaaagagaagaaaggccgatagaat
+12413686/1
C@@FFFFDHHDHFGIDEHIC?FHEHEGA;EDHHCGHDG>FCCF@GHIIII
@12415629/1
cctcagatgccgacactatgggtcggatcttcagctagatcggataatcc
+12415629/1
CCCFFFFFHGHHHJJJIJJIJJFGIJFHFDHEBEGIIGGHAGIGHGIACH
@9904056/1
agagactctcagcttcaacgccaaggacttcaactttgttcagttcttgc
+9904056/1
CCCFFFFFHHHHGIJIJJICFHGIIIGIJJJIJJJJJIHIIGIHIHHIHI
@15446437/1
gcctaaagagttccatcacggttcttaaaaaactttttcggggtatctgg
+15446437/1
CCCFFFFFHHFHHJJJJJJJJGHJJJJJJJJIJJJJJJJJJJJFHIJJJJ
@9904943/1
agagagtccaaagagaaggttatgaaccggcaataactttccttgttgtc
+9904943/1
@CCFFFFFHHHHHHJJJIJHIGJJIJJJJJIJJJJJJJJJJJJJJJJIJJ
@9904944/1
agagagtccaaagagaaggttatgaaccggcaataactttccttgttgtc
+9904944/1
CCCFFFFFGHHGHIJGHIJJIEHJJJJIJJJJJIIIIJJIIJJJJIIIIJ
@14420241/1
cttcctcaagcgctggtaacgctttatcgggttctgctaagtggtaagta
+14420241/1
CCCFFDFFHHHDFEII;FHJGGCHJJJJJJJHHIGGIJIIJFHHGIJICH
@14420242/1
cttcctcaagcgctggtaacgctttatcgggttctgctaagtggtaagta
+14420242/1
CCCFFFFFHHHHHJJJGHHIJJJJJJJJJJJHIGJJJJIJJIIJIIJJIJ
@8380180/1
ttaccttctacttaccacttagcagaacccgataaagcgttaccagcgct
+8380180/1
CCCFFFFFHHHHHJJJJJIJIJJIJJJJJJJJJJIIIJJGHIIJJIJJIH
@15448167/1
gcctacgctgttgttgtggtccacccctttgttgcccgtttgccgattta
+15448167/1
CCCFFFFFHHHHHIJJIJJIIJJIJJIIJIIIJIJIJJJIIJJJJFHGII
@12917252/1
cggaccacttcacggaaatctaccgacagagaggttatccttgggggaag
+12917252/1
@@@F?DDDFFHFHIIEHIGGGGCHIHHGHGG?DG9DGGIHGGFHIII8EH
@15945379/1
gtaaaatcttgcttcatgattgaaaatttgcaaggtttggaggagttgta
+15945379/1
CCCFFFFFGFFFHGGGIIIIIECDGDBGHIIEAFHCGEGA<CD?DBFHFG
@15945380/1
gtaaaatcttgcttcatgattgaaaatttgcaaggtttggaggagttgta
+15945380/1
CCCFFFFFGHHHHIJIJIEHHGHJJJJJJJIIHIJEGGIIHJIFHFGHII
@15945381/1
gtaaaatcttgcttcatgattgaaaatttgcaaggtttggaggagttgta
+15945381/1
CCCFFFFFHHHHHJJGIICHHIJJJJJIJJJJIJJGHIJJIIJHHHIJII
@11954435/1
ccacggttttggaacaaatacggccatggccaaaaaagcagcagcaaaat
+11954435/1
CC@FFFDDHHGHHJJJJJJJJJIJJIJJJJJJJIJIGGIJJJIJJJJJJJ
@15451425/1
gcctcttaaatttaactgaaatatagaatacacccctaatcagc
+15451425/1
CCCFFFFFHHHHHJJJIJIJJJJJJJJJJJJJJJJJJGI>9100
@9909016/1
agaggataaaccaatggagcacacttttacttcagctacttgaaccgtac
+9909016/1
@CCFFFFFHHHHHJIIJJIIIIIJJJJJJIJDIHIIJJIJIJIJIJJHII
@9910725/1
agaggttgtacccaaacttttcgggg
+9910725/1
CCBFFDFFHHHHHJJGIJJJJIIIGA
@9911702/1
agagtccaaagagaaggttatgaaccggcaataactttccttgttgtcca
+9911702/1
CCCFFFFFHHHHHJJJJHIIJJJJJJJJJJJJJJJJJJJJJJJJJJJJJJ
@14950144/1
gaaacatgtcagttatatattcacctttatatatgtcacattttgtggtt
+14950144/1
CCCFFFFFHHHHHIEIIIJJJJIJJJJJJJJJJJJJJJJJJJJJJHGIGH
@14950145/1
gaaacatgtcagttatatattcacctttatatgtcacattttgtggttct
+14950145/1
CCCFFFFFGHHHHIJJJJJJJJIJJJJJJJJJJJJJJJJJJJJIJJHIIJ
@13955940/1
ctgcccacttgaagtagattttgtgaaggagcacaacgtaaaacaatatc
+13955940/1
CCCFFFFFHHHGHJCGHHJJJJJHHIJJIJJIJJJJJJDFHIIJJJJJJJ
@14424717/1
cttccttcatgattgaaaatttgcaaggtttggaggagttgtactaattt
+14424717/1
CCCFFFFFFHGFHIFGIJJGIJGIHHGJBHHIJ?FI8DBFHFEIJGIJJI
@12922049/1
cggagaatcacaaaactcatgatacttttcaaattttcttttaaatttca
+12922049/1
B@@FFFFFHHHHHJJJJIJJGIEHIJJJIJJJIJJJJJJJJIJJIJJJJJ
@12922050/1
cggagaatcacaaaactcatgatacttttcaaattttcttttaaatttca
+12922050/1
CCCFFFFFHHHHHJJJJJJJJJJJJJJJJJJIIIJJJJJJJIJI?FIIJI
@15953830/1
gtaaacaacaagcgatgccaaatcaaggtgtttgggatatgcgaggtaaa
+15953830/1
B@BDFFFFGHHHHJJJJJIJJIJJJEIIFGHJIIIGIJJJJIJIJJFGIG
@14953912/1
gaaacgctcgtggggagcgatgacgaataaagtatgtgttcaccaag
+14953912/1
CCCFFFFFHHHHHJJHIIIHJJIGJJJJJJJJFHIJGHIJJJJJJJI
@10434616/1
attacctctaaagctatctactcgttatataatcatcattcaaacattga
+10434616/1
CCCFFFFFHHHHHJJJJJJJIJJJJJGIJJJIJGIJHIIJIJJIJJJJJH
@13959985/1
ctgcctcaaaaacgtatgacaaaactatagagaaaccagaattacaggaa
+13959985/1
BB@DFFFFHHHHGJGHIJJJJJJJJJJJJJJJJJEHIIIJJJJJJJJJII
@12927554/1
cggagcggctgatatcaccaatcaggtggtgacatcgttcgatgacaaag
+12927554/1
@CCFFFFFHFHFFGDE@GHEI<CFBG?DH?D>FGDGFBGD6C<CAHHHIB
@8902367/1
ttttgacttgaataaatttttaaatttaaaaatgcgtgtgtgcaggtata
+8902367/1
1?@?AADDHDHHD<CGHIIII?EHEEEEHGDHIFGIGH?FHGGGIGF9FH
@8902398/1
ttttgacttgtcttcagagaaatttcggcttagacgaccttcaaattagt
+8902398/1
@CCFDFFDHFHFHIIGIHGGGIGGGBGGGIIHGIJHIGIGGIBHHIIJIJ
@15956109/1
gtaaacgtcagtttgcgtttcaatgcatcgataagacgaatggtaaagct
+15956109/1
@@@FFEFFHFH?FEAFA<FHGGGCE@G@GHDFHIGIIDGGEGGBFHGIGH
@8903206/1
ttttgagctattgcgatattttttcggaaaaaagtgagtttaggatatct
+8903206/1
CCCFFFFFHHHHHJJJJIIJJJJIJJJJJJJJJJFEHIJJJIIJJJJIJI
@8903207/1
ttttgagctattgcgatattttttcggaaaaaagtgagtttaggatatct
+8903207/1
CCCFFFFFHHHHHJJJJJJJJJJJJJJIJJJJJJIJJIIIJJJJIJJJJJ
@8903383/1
ttttgaggcagcaaatttctcaagggcacacggcaacaaaaagtgataat
+8903383/1
CCCFFDFFGHHGHJJJJJIJJGJJJJIJJIJJIIJIIIJIJJJBGHJJJJ
@8903384/1
ttttgaggcagcaaatttctcaagggcacacggcaacaaaaagtgataat
+8903384/1
CCCFFFFFHHHHHJIJJJHIJJIJJJJIJIHEIIGGIIGIIIICBDHIGH
@8903421/1
ttttgaggtactcgagggcatgatgagcagccgagcccttggcttccttc
+8903421/1
@CCFFDDBFHDDHIIIIDHHGBFGHG@GGIIIBHGIHGIFIIIIIIIHII
@9915207/1
agataatattgatgattataattaataactagtgcctaataatagtgtat
+9915207/1
CCCFFFFFHHHHHJJJJJJJIJJJJJJJJJJIIJJJJJJJJIIJIFHHII
@12428278/1
cctcgaaatcaataactcgacaaaaattgttcccttttgagctattgcga
+12428278/1
CCCFFFFFHHHHHJJJGIJJJJJIJJJJJIJIJJJJJJIJJJJJJJJJJJ
@12428515/1
cctcgaaggattgttcgctagcgatctcctgcaagaactgaacaaagttg
+12428515/1
CCCFFFFFHDHHFHIIIIIJJIIJJJJJJIIJIJJJJJJJJJJJJJIHIG
@13961932/1
ctgccttctacatttgcgagtgacgaagagttggccactaaactgggcag
+13961932/1
@@@=BBDDFFHHHEHHGAH?F32<C;GE8CF@?9BB?6?F?DGII>@8B:
@14433238/1
cttcgaggtaacctacgtggacatcgaagaaaaaacattgaccaatcgcc
+14433238/1
CCCFFFFFAFHGHGIJG@GH=EEEGIIJIGIIJJJ<FGIFGIJIGBF1@F
@14433239/1
cttcgaggtaacctacgtggacatcgaagaaaaaacattgaccaatcgcc
+14433239/1
CCCFFFFFFFHFHIJJJGGIIFIJJJIIJGGHIGJGIJJ@HGIGCC=7CA
@13962807/1
ctgcctttcgtgtggtagtccctcttcgtgttccatttcatagaatggtg
+13962807/1
BC@BFFFFHGDFFHIGGIIJJJIJJJJJHGIIGIGIGIHCFGCDDDHGBF
@8390598/1
ttaggatatcttacgttctggcaacatcgacagataccacaaatacctaa
+8390598/1
CCCFFFFFHHHHHJJIHJJJIIJJJJJJJJJJJJJJJJJJJJJJJJJJIJ
@9917388/1
agatatcctaaactcacttttttccgaaaaaatatcgcaatagctcaaaa
+9917388/1
@C@FFFFFHHHHHJGIIIIJJJJJJJIJJJJIIJJIJJJGHIGJJIGHGE
@15461677/1
gcctttcttctctttgccgtattttattttgtaaggtgaggtatttgtac
+15461677/1
CCCFFFFFHHHGHJJJJJIFHJJJJIJJJJJIJJJJCGHHICGIJJJJJJ
@9918085/1
agatattgtacttaaaggcttttggatcataagatgcagtgactgccgcc
+9918085/1
C@@FFFFFFHHHHIJGIIJJJJJJJGGIGIJIJJIJJJJIJJJJGIJJJI
@14435919/1
cttcgatcttccggttccggtggccaccagatcgttgttaaggaacacgc
+14435919/1
B@BDFDFFHHHHHJHIJJIJHIIIJJIJJJJJJIHIJJJJJJJJJJJJJJ
@12931946/1
cggagtggaagcaactggtactggttgctcaaagcagattagtaaacatg
+12931946/1
@CCFFBDDFHFBFEGGIIAFHEHIFDB@FEGGEGGHGCHGGFGGHGIIIG
@14959489/1
gaaagaaaaaaatgtcaaaattttgcaaattatgtggcattttgacattt
+14959489/1
CCCFFFFFHHHHHJIJJJJJJJJJJJJJJJJJJJJJJIIIJJJJJIIJJJ
@11968704/1
ccagaacgtaagatatcctaaactcacttttttccgaaaaaatatcgcaa
+11968704/1
CCCFFFFFFHHGHJJJJJIJIJJJJJJJJJJJJJJJJJJJJJJJJJJJJJ
@12933510/1
cggagttttgcctgttccgtagcagacggccactggcaaagtggatagct
+12933510/1
@@@BDBDFHHGHHCCBHIGCBGCHIJIIIIIGGGHIIJJHFFFGHEAAHH
@12933511/1
cggagttttgcctgttccgtagcagacggccactggcaaagtggatagct
+12933511/1
@CCDDDFFHHHGGJGHIJDGIIJIIJGIGGIEGBHGHEHGG9BGBECGHG
@12933512/1
cggagttttgcctgttccgtagcagacggccactggcaaagtggatagct
+12933512/1
BCCDFFFFHHHGHJIJGJJHIJJJIIIIJIJGGIJIIJEGIFHIIIJEGE
@12933513/1
cggagttttgcctgttccgtagcagacggccactggcaaagtggatagct
+12933513/1
CCCFFDFFHHHHHJIJJJJJJJIJJJJJJIIJJJJJJJJIJFGIIIJJII
@11969458/1
ccagaagaacgttcgactttcacttcattctatcggcctttcttctcttt
+11969458/1
CCCFFFFFHHHHHIJGGIGHJHIIIJJJJJJJJJJIJJJJJJJJJJJJJJ
@11428777/1
cacctatcgaatcgaatattagtagcaagatccgagatgtggtacacgac
+11428777/1
CCCFFFFFGHGHHJJJIIIIGHCHIHIIGIJIIIJGIIIFGHDGHGGIIG
@15464013/1
gcgaaaaccattatgttttactaatttttcaataaagtacactttattta
+15464013/1
CCCFFFFFHHHHHJJHIJJIJJJJJJJJJJJJJJJJJCGHIJJIJJJJJJ
@10874594/1
caaaaacgtatgacaaaactatagagaaaccagaattacaggaaatggat
+10874594/1
CCCFFFFFHHHHHJJJJGIJJIJJJJJJJJJJJJJJJJJFIGIJJJJIII
@14964239/1
gaaagactttgactttttactatttttgtatgcacaaaattcgttctaca
+14964239/1
CCCFFFFFHGGHHJJJJJJJJJJJJJJJJJJJJJJJJJJJJJJIJIJJJI
@12937868/1
cggatcttcagctagatcggataatcctatacttgtacctattgaattgt
+12937868/1
@@@?DDDD>CC?CEBBE@CF:ACHBCH??C@FFG4??CGCADG??GFG>?
@13969303/1
ctgcggtacacttggcaatacggtaattgcgtccaatccctttaaacaaa
+13969303/1
CCCFFFFFHHHHHIJIJJIJIJIFHIGIJIJGIJJJJJJJJIJGJJIJJG
@13969304/1
ctgcggtacacttggcaatacggtaattgcgtccaatccctttaaacaaa
+13969304/1
CCCFFFFFHHHHHIJJJJJJJJJGHJJJJJJIJJJJJJHJJJJJJJJJJJ
@14443435/1
cttcgcttaagacaccggaaatttgttcctccataggaatggtgaatcca
+14443435/1
B@@FFFFFHHHHHJJJGEHIEHJJIHIGIJIIJIGIIIHIIJGHIIJJJJ
@14444062/1
cttcgcttttgactcgacaaaaatttaaacacattgcattattgatttcg
+14444062/1
@CCDFFFFHG8D?EFE?BEHIIIIIIGIHIIGCGHGGIFG@DHEFGHIGF
@14444063/1
cttcgcttttgactcgacaaaaatttaaacacattgcattattgatttcg
+14444063/1
CCCFFFFFHHHHHJJJJIJJJJJJJJJJJJJJJJJJJJJJJJJJIJJJJJ
@14444064/1
cttcgcttttgactcgacaaaaatttaaacacattgcattattgatttcg
+14444064/1
CCCFFFFFHHHHHJJJJJIJJJJJJJJJJJJJGJJJJJJJJJJJJJJJJJ
@11432871/1
caccttacaaaataaaatacggcaaagagaagaaaggccgatagaatgaa
+11432871/1
CCCFFFFFHHHHHJJJJJJJJJJJJJJJJJJJJJIIJIIJIIJJHJJIJJ
@11980929/1
ccagatcgttgttaaggaacacgcggtagcggaagattggctc
+11980929/1
CCCFFDFFHFHHGJJGHGIGHHGIJICGHIIIFGGIJJGGIGI
@11980930/1
ccagatcgttgttaaggaacacgcggtagcggaagattggctc
+11980930/1
CCCFFFFFHHDFHGJIJIJIIIGGGIDGIIJJGHGCGIIJGJI
@15472281/1
gcgacatttgacgtacggttcaagtagctgaagtaaaagtgtgctccatt
+15472281/1
????DD?AC<DA>E>EEDF1F9EE1@9:C4:??DDE9?4DAB4??BDBDD
@15472282/1
gcgacatttgacgtacggttcaagtagctgaagtaaaagtgtgctccatt
+15472282/1
@C@DFDDDHFHHHEDHGGAFGEGIGIJGGA@CF?CDEHF?FDEGHHGGGG
@15472283/1
gcgacatttgacgtacggttcaagtagctgaagtaaaagtgtgctccatt
+15472283/1
@CCDFDDFHHHHHHIIEG@GGEIIIJJIJJHEIIJJIIBDGIIJJJJIII
@15472284/1
gcgacatttgacgtacggttcaagtagctgaagtaaaagtgtgctccatt
+15472284/1
CCCFFFFFHGHHHHJJJJFIIJJJJJJJJJJJJIIJJIIDGIGHJJJJJJ
@10884373/1
caaaaagggaaataaacaaggatgtaagaactatggaggaatattacaat
+10884373/1
CCCFFFFFHHHHHJJIJJJJJIJJJJIJIJIJJJJJJJJJIIIJJJJJIJ
@14445455/1
cttcggagaatcacaaaactcatgatacttttcaaattttcttttaaatt
+14445455/1
@@@DDFFFHHHHHJJJJJIGIJHIIJJIJJJJJIJGHJIJIGIJJJJIJJ
@14445456/1
cttcggagaatcacaaaactcatgatacttttcaaattttcttttaaatt
+14445456/1
@B?DDFFFGHHAHEIIJEGFGHHEIIJJFIIJIJJHIJJJJJJJJJJBGI
@14445457/1
cttcggagaatcacaaaactcatgatacttttcaaattttcttttaaatt
+14445457/1
CCCFFFFFHHHHGIIJJJJJJJJIJJJJJJJJJJJJJJJJJJJJJJJBFH
@14445458/1
cttcggagaatcacaaaactcatgatacttttcaaattttcttttaaatt
+14445458/1
CCCFFFFFHHHHHJJJJJJIJJJJJJJJJJJJJJJGHIJJJJJJJJJFHI
@13972268/1
ctgctaaaaaagcaggaaaagcccagaagaacgttcgactttcacttcat
+13972268/1
CCCFFFFFHHHHHJJJJJJJFIJJJJJJJJGGIJIJJIIJJIGIGIJJJJ
@15967469/1
gtaaatgatacatcagtattgatacataaagtgacaataattggagattt
+15967469/1
CBCFFFFFHHHHHJJJHIJJJIJJIIJJJIJHHIIJJJJJJJJJJJFGIJ
@12944469/1
cggcaacaaaaagtgataatggatacaaatttgactactgtatagctttc
+12944469/1
CCCFFFFFHHHHHCGHIJJJJJIIJJJJIJJJJJJJJJJIHIJJJJJIJI
@14969663/1
gaaagatttaaaatccaggacagtatccagaagggactgcctatgttctt
+14969663/1
CCCFFFFFHHHFHIIIJJJIIJJIIJJJJJJIJJJJIIJJJIGIJIIJJJ
@10886398/1
caaaaagtgaacagctatcgatacacagtcatagatccaatcctataatt
+10886398/1
CCCFFFFDHHHGHJJJJJJJGJJIJJJJJJGJJIJJIJJJJIIJIJJJJJ
@10886455/1
caaaaagtgataatggatacaaatttgactactgtatagctttcttctct
+10886455/1
CCCFFFFAFHHHFGGGGHHHIIJJJJJGGIJJIIGGGIGIJIJGIJIJGI
@12444446/1
cctcttcgtgttccatttcatagaatggtggtggccatctgcggg
+12444446/1
@@@DDDDDFDAD<ECFHIGABACFHGHI<CG8CG8DCCE<<D:DG
@14970433/1
gaaagcagcagcatcctgaccgacttcacccggaaatgtggtttaatgag
+14970433/1
@@@DBDFFHHHHHBHIJGIJIIJJJJJIGIIEGIJEHHDEGCFEHIJJJD
@10887998/1
caaaaataaaaagcatatactttcaagtggcatattaattaaaagagaca
+10887998/1
CCCFFFFFHHHHHJJJJJJJJJJIJJJIIIJJJJJJJJJJJJJJJJJJJI
@11436014/1
cacctttttgctgcccttgtgtgggaccagtctgttgtgtgggaccagtc
+11436014/1
@<@DBBDDHHHFDGHEDCFCGABE<@GHEGDHF9?FHFGGHGDBFBHGBF
@10888897/1
caaaaataatatgtaaattgattttagaaaaaaaccactaattctatgca
+10888897/1
CCCFFFFFHHHHHHIJJJJJJJJJJJJJJJJJJIJIJJIIIJJJIIIJJJ
@11436971/1
cacgaaaggcagttcaccatcgcttgtcatgtgttgaaattccgcgaaat
+11436971/1
CCCFFFFFHGHHHJJJJJJJJJJIJJJJJJJGHIIJJJJJJJJJJJHJJJ
@9431403/1
aaatttgaaaagtatcatgagttttgtgattctccgaagaatatgtctcg
+9431403/1
CCCFFFFFHHHHCGIHIJJJJHIJJJJJJJJJJJJJJJJJJJJJJIGIJH
@10889900/1
caaaaatagtaaaaagtcgaagtctttcgagacatactcttcggagaatc
+10889900/1
CCCFFFFFHFHHHIIIGIIGIFAFFHIHEEDAAGEHIEGDHGEHEDFE@F
@10889901/1
caaaaatagtaaaaagtcgaagtctttcgagacatactcttcggagaatc
+10889901/1
CCCFFFFFHHHHHJJJEFGIJIIIJJJJJJJJJJJIJJJJJIGIIJIIJJ
@8404651/1
ttataggattggatctatgactgtgtatcga
+8404651/1
@@<DDAD;FDFF32AF<<A@FFIFHH9EH7?
@8405388/1
ttatataatcatcattcaaacattgaagccagatcgataaaaaaatatcg
+8405388/1
CCCFFFFFHHHHHJJJJJJJHIIIIJJIJJIJIJIJIJJJJJJJJJJGGI
@11439127/1
cacgaagagggactaccacacgaaaggcagttcaccatcgcttgtcatgt
+11439127/1
CCCFDFFFHHHHHJJJJJJJJJIJJJJJIJJIIJJJJIIJJJJJIIJJJH
@14974426/1
gaaaggcagttcaccatcgcttgtcatgtgttgaaattccgcgaaattgg
+14974426/1
CCCFFFFFHHHHHJJJJJJJJJIGIJJJJJJJJJJJJJJJJJIJJJJJJJ
@9434303/1
aaattttcaatcatgaagcaagattttacctgaacaatttgaaatttttc
+9434303/1
CC@FFFFFHHHHHJJJJJJJJJJJJJJIJJJJGIJJIJJJJJJJJJJJJJ
@15480679/1
gcgatgacgaataaagtatgtgttcaccaagagaagaaagctatacagta
+15480679/1
CCCFFFFFHHHHHJJIFHIIHHIIJJJJJJJJJJJJJJIHIJJJJJJJGG
@15480680/1
gcgatgacgaataaagtatgtgttcaccaagagaagaaagctatacagta
+15480680/1
CCCFFFFFHHHHHJJJFHJJGHHIJJJJJJJJJJJIJJIJJIJJJJJJGG
@15480681/1
gcgatgacgaataaagtatgtgttcaccaagagaagaaagctatacagta
+15480681/1
CCCFFFFFHHHHHJJJGGGIHIHJJJJJJJJJJJIIJJJHJJIJJJJJGE
@9435694/1
aaatttttaaatttaaaaatgcgtgtgtgcaggtatatttatcacatcat
+9435694/1
CCCFFFFFGHHHHJJJJJJJJJJHIHIGIJGIIDGIIJJJJJJJJIIIJI
@10451411/1
attaggcactagttattaattataatcatcaatattatctatcgatactg
+10451411/1
CCCFFFFFHHHHHIJJJJIJJIJJJJJJJJJJJJJJJJJJIJJJJIJIII
@10451412/1
attaggcactagttattaattataatcatcaatattatctatcgatactg
+10451412/1
CCCFFFFFHHHHHJJGIIJIGI<HH<C<C?H@C@HED<CEEBEDDHIGEB
@15976493/1
gtaacatgtgtgcttaagtggcttaccttctacttaccacttagcagaac
+15976493/1
?@@DABDDHFDDDHI@BEIHIEFHGIBHHHGHFHGGEGEGIIFHEGCGGI
@9438356/1
aacaaaagcaaatactagtgcccgaactatgtgccattcatccatttcca
+9438356/1
CCCFFFDDHGHHHJIIIJFHIIJIJJIJJIJGGIJJJJJJIJJJJIJJJI
@15978283/1
gtaacctacgtggacatcgaagaaaaaacattgaccaatcgccaccaatg
+15978283/1
CB@FFFFFHHFHHBGIIJIGIIGIIJJJJJJJIJIGIJJIGIJIJJIGGF
@9938294/1
agatggcattcatgcagaaccgattaagaaaggggcagacaacttcatgt
+9938294/1
@@CFDDFFDDFDHIJIGIIJIGIIIIHJJJJJDCHJGGIJHIGGGGGIJH
@9938295/1
agatggcattcatgcagaaccgattaagaaaggggcagacaacttcatgt
+9938295/1
CCCFFFFFHHHHHJJJJJJJJJIIJJJJJJJJJJIJJJIJIJJIJIJJJI
@14457005/1
cttcgttgtacatcgcttggagatcttcttctgaaatctcttctctctcg
+14457005/1
CCCFFDFFHHHHHJJJJJIJIJGIIJJJJJIIJHHJJJJJJJJJJJJJJI
@11445990/1
cacgagccaatcttccgctaccgcgtgttccttaacaacgatct
+11445990/1
??:DD?DDDDD:CC:<1E1<<?1CAD<?9B<BDBD@DDBDCDD;
@11445991/1
cacgagccaatcttccgctaccgcgtgttccttaacaacgatct
+11445991/1
CCCFFFFFFFFDGI?FG<DFGIEEH0?DG??@HEGBHF=FCHG6
@11449122/1
cacgattcataaaagtaatataaccttagatttcgaggcaaattgattga
+11449122/1
B?@?DFFFHHHHHJJGHJJJIJJJJJJJJIJJJJJJJIIJIFIJJJJJJG
@8415643/1
ttattatattgtgaaaagggagcatttatttgatgcaaagtatagaggtt
+8415643/1
@@@DDDDDHHHFD@FHG9DEC@ABEHH>DFG<EEGGDHHI1?F??DBHF@
@12455050/1
cctgattcgcaacatataccgagtgtggcggcagtcactgca
+12455050/1
CCCFFFFFHHHHHJJJJJJJGGIGHHIJJJJ::@7=C@;;=7
@9942112/1
agatttcgaggcaaattgattgatttgcccagcacaaacttggaga
+9942112/1
=@?=ADDFHF>AFGGGG<A@HC<@HIIEHGHGGII@HEHIIIF@DD
@12456167/1
cctgcacacacgcatttttaaatttaaaaatttattcaagtcaaaaataa
+12456167/1
CCCFFFFFHHHHHJJJJJJJJJJJJJJJJJJJJJJJJJJJJJJJJJJJJI
@10902551/1
caaaaatttaaacacattgcattattgacttcgaggaaataatacgaact
+10902551/1
C@@FFFFFHHHHDEEGIIHIIIJJJJEGHIJIIHIIHGIIIJJJJIEGII
@10902552/1
caaaaatttaaacacattgcattattgacttcgaggaaataatacgaact
+10902552/1
CCCFFFFFHGHHHJJJJJJIJJJIJJGHJJJJJJJIJJJJJJIJJJJJJJ
@10902553/1
caaaaatttaaacacattgcattattgatttcgaggaaataatacgaact
+10902553/1
CCCFFFFFHHHHHJJIJJJJJJJJJIJJJIJJJJJIJJJJJJJJJJJJJI
@10902554/1
caaaaatttaaacacattgcattattgatttcgaggaaataatacgaact
+10902554/1
CCCFFFFFHHHHHJJIJJJJJJJJJJJJJJJJJJIJJIIJJIJJJIIJJJ
@10902555/1
caaaaatttaaacacattgcattattgatttcgaggaaataatacgaact
+10902555/1
CCCFFFFFHHHHHJJJJJGIJJJJJJJJJJIJIIJJJJJJJJJIJJJJJJ
@10902556/1
caaaaatttaaacacattgcattattgatttcgaggaaataatacgaact
+10902556/1
CCCFFFFFHHHHHJJJJJJJJJJJJJJIJJJIJJJJJJJJIIJJJJJJJJ
@10902557/1
caaaaatttaaacacattgcattattgatttcgaggaaataatacgaact
+10902557/1
CCCFFFFFHHHHHJJJJJJJJJJJJJJJJJJJIIJJJIJJJJJJJIJJJJ
@10902558/1
caaaaatttaaacacattgcattattgatttcgaggaaataatacgaact
+10902558/1
CCCFFFFFHHHHHJJJJJJJJJJJJJJJJJJJJIJIJJJIJJIJJIIJJJ
@15985617/1
gtaagatatcctaaactcacttttttccgaaaaaatatcgcaatagctca
+15985617/1
CBCFFFFFHHHHHJJJJJJJJJJJJJJJJJJJJJJJJJIJJJJJJJJJJI
@10460211/1
attatacaaaaacaatgtgaattagatgctggtgcagctataccttcatc
+10460211/1
CCCFFFFFHHHHHJJJJIJHHIJJJJJJJJJJHIJJJJJJJJJJJJJJJJ
@8418717/1
ttattgtcgacgaaaaaagagtagactacgaatttaaagctgaggcatat
+8418717/1
=@@4ADDDHHHHHIJJJJJIICFEHIJIIJJDHIGHIJIJIJFHIIIGIG
@9449615/1
aacaagaggaaggagcgcaactttcttccagttcacaatcagattcacaa
+9449615/1
CCCFFFFFHHHHHIJIJJJJJIJJJJJJJIJIJJGIJJJJJJJJJJJJJI
@10461496/1
attatataacgagtagatagctttagaggtaatacactattattaggcac
+10461496/1
BC@DFFFFHHHDHCFEHHGIHJJJIIIJJDFGIIIIJJIGJIIJJIJIGI
@9948417/1
agcaagactcccgtcagcgtcctccaggagttgctgagccgtcgcggcat
+9948417/1
CCCFFFFFHHHHHHIIJJJGIJIJJIIJHIHHIIIJHIIJIHIJJIHB<A
@11455399/1
cacggaaatctaccgacagagaggttatccttgggggaagaagccaaatt
+11455399/1
CCCFFFFFHHHHHJJIIIJIJIJJGHIIJEGHIEGHIHHGGIIJIIIIFH
@14989856/1
gaaatcaataatgcaatgtgtttaaatttttgtcgagtcaaaagcga
+14989856/1
CCCFFFFFHHHHHJIJJJFIHHJJJJJJJJJJIIIIIHIIJJJJJJJ
@14467765/1
cttctccaagtttgtgctgggcaaatcaatcaatttgcctcgaaatctaa
+14467765/1
CCCFFFFFHHFHHJHIJIJJJJJJJJJJJJJJJJJJJJIJIJHJIJJJJI
@10463597/1
attatattgtgaaaagggagcatttatttgatgcaaagtatagaggttgt
+10463597/1
CCCFFFFFHHBHHJJJJIIJJJIJJJJJJJJJIJJJJJCFHIJJJJIJIG
@10909657/1
caaaacgctgaaaaattccgtcggcaagaagttggccgatttgcagactc
+10909657/1
CCCFFFFFHHHHHJJJJJJJJJJJJJJJJIJJJJJJJJJJJJJJJJJJJJ
@13996908/1
ctgcttttttagcagctttaccattcgtcttatcgatgcattgaaacgca
+13996908/1
C@@FDEFFHHDDAEFGGHICEHAFIGCEGDHDGD@DBBDBFHAAFH?BFB
@8946783/1
tttttatcgagttattgatttcgaggaataatacgaacttccatagattc
+8946783/1
@@@DDBA=C?D<2:ACF>IIGEAHIG:@FHCFGFD@BDCHIIIEH>F@F>
@8946784/1
tttttatcgagttattgatttcgaggaataatacgaacttccatagattc
+8946784/1
CCCFFFFFHGHHHIJJJIJJJJJJJIJJJJIJJJJJJJJJJJJJJJJJJJ
@11459673/1
cacggattttatcaatcggccattcgaggctggaagccacttttaaatgt
+11459673/1
CCCFFFFFHHHHHJJJJJIJJJJJJJJJJGEHJ;BB;D;FADGIBDH<<=
@14469315/1
cttctcctaagtcgataatttctccgactggcttatggaaaaaacttctg
+14469315/1
CCCFFFFFHHHHHJJJJJJJJGIJJIJJJJJJJJHJJJGJJIJJJJIJJI
@14994298/1
gaaatggataattataggattggatctatgactgtgtatcgatagctgtt
+14994298/1
CBCFFFFFHHHHHJJJJJGIIIJIJJIIJJJJJJIIIJJJJIJIJJJJIJ
@15493948/1
gcggaatttcaacacatgacaagcgatggtgaactgcctttcgtgtggta
+15493948/1
@@?DDDFFGGHHBHIGIIIGIHGIEHIGB?CGIIGGDEFHIIGDGIGCF<
@8949469/1
tttttattcggcttattgtaatattcctccatagttcttacatccttgtt
+8949469/1
CCCFFFFDFDHG=FEGGBEFHGIJIJJJJJJJJJIIJJIJJJJJJJJGIJ
@11460797/1
cacggcttatcactatgatgttgatttggtaccagataccccgaaaaagt
+11460797/1
?;=:?DDDBAF:A@FGAHIHHGG@?<EE<?<EFHHIDBGGEFAGHBG@A8
@11460798/1
cacggcttatcactatgatgttgatttggtaccagataccccgaaaaagt
+11460798/1
@@@FDDFFDHDHHGHC@B?AACAC<BDDA:CGFEGBGEHEGB?GAHEEG=
@9953672/1
agcagacggccactggcaaagtggatagctgcaccaagcattggtggcga
+9953672/1
CCCFFFFFHHHHHIJJJJJGICFGGHEGIIIJIGGIJIIGHIIJ?DH@F@
@14997054/1
gaaattaccatccaacggtattttgaaacagaaaaaaggtgcaaattaag
+14997054/1
@@@DDDADD?FD;FGEGGG:CFFGEHBHHEG>FHGGFEE0?<DDGGGIII
@12469342/1
cctggattttaaatctttcatattccctatttaaattttgtaaatccaca
+12469342/1
CCCFFDFFHHBFFBFHIIB@AFDIGIJIEHIJGJJJJJJGHIJJGGIJJD
@15000013/1
gaaattggcactggcaagtcaaagaagctagccaagagaatggcggctca
+15000013/1
B@B:DDDFHHHHHJJJJJIJJJJJJJJJJJJHJJJJIJIJIJJJJJ<@@@
@9458388/1
aacacttcgactacagatattcgcacttgcagtcccaatatcaaactaca
+9458388/1
@@@DDDFBFDFFDDDDBBEHDED@GCEED9D<:CDFEGIIGIEGHGGIII
@10474549/1
attatttttgacttgaataaatttttaaatttaaaaatgcgtgtgtgcag
+10474549/1
CCCFFFFFHGHHHJIJJJJJJIJJJJJJJJJJJJJJJJJIJJJIIHIIJJ
@9957683/1
agcaggttttttaacagtttgaaaaccttgataaatggaacgaaattaaa
+9957683/1
CCCFFFADHHHHHJJGIFHIJIJJJJJJJJJJJJJIJJJJIJJJJJJJJJ
@15000573/1
gaaatttaaaagaaaatttgaaaagtatcatgagttttgtgattctccga
+15000573/1
C@@FFFFFHHGFFIJIJJJJJJJJJIHIGDIGDEFHIIJJJJJJJJJJII
@15000574/1
gaaatttaaaagaaaatttgaaaagtatcatgagttttgtgattctccga
+15000574/1
CCCFFFFFHHHGGIIJJJJJJJJJJFHHIGIJHIFGIIJJJJIJJJJIII
@14005468/1
ctggaagccacttttaaatgttgatgttgctcataaaccgtttcctaaag
+14005468/1
@@@DDDDDFHFFDHIE<FIIFBE4CFBHGHGHE@HIGG;CGHIG@BFDHH
@14005469/1
ctggaagccacttttaaatgttgatgttgctcataaaccgtttcctaaag
+14005469/1
CCCFFFFFHHHHHJJJJJJJJJJJJJJJJJJJJJJJJJJJHIJJJJJJIJ
@14476818/1
cttctctaagtaattgtgaagctaagttccgtaagtcatctggtcttggt
+14476818/1
@B@FFFFFGHFHHJJIHGGHJIJJJJHIJJJJGGIIIGGIIJJHIGHGIG
@10918723/1
caaaagcgaagaatatttgaaaatttctaatattgcgatatttttttatc
+10918723/1
??=DD?DDHHDFDEGGGIH@BEBFGHFFHGIIGIIIIIIGGHIIIIIIHG
@16003126/1
gtaattctggtttctctatagttttgtcatacgtttttgaggcagcaaat
+16003126/1
?=?ABDDFHHFHHGIGGGGIJGIIIEFGGGFHHAHHII:?DCAGH@FH@A
@14478863/1
cttctctgttggaaaatatactggtgagatgaatctagacttctggccaa
+14478863/1
BCCDFFFFHHHHFHIJGIJIJJIJHEHIIJJJJJJIIJIIJJJJJJGIJC
@14479898/1
cttctctttgacattgcttgtggtcacttttcgcgcaaaggtaaaatcgt
+14479898/1
CC@FFFFFHHFHHJJJJIJGEGHFIIJJJJJJJJJJJJJJJ?FHJJJJJI
@14479899/1
cttctctttgacattgcttgtggtcacttttcgcgcaaaggtaaaatcgt
+14479899/1
CCCFFFFFHHHHHJJJIJJJGGIHJJJJJJJIIIIJJJJJJGHIIJJIJG
@14479900/1
cttctctttgacattgcttgtggtcacttttcgcgcaaaggtaaaatcgt
+14479900/1
CCCFFFFFHHHHHJJJJJJJIJJJJJJJJJJJJJJJJJJJJHHIJJJJJI
@14479919/1
cttctctttggactctcttgcatgctgctcgaatagctcgtacttcggca
+14479919/1
@@@DDDDDH?HABEGGEDIEHAD>FGIG>H?FGDHCGDH@?FEHHBFHE:
@9961057/1
agcatttctcttgctgctaattgtttcgc
+9961057/1
==;D;DDDDBFD:CACE@CD?A:AAECE@
@15502668/1
gcggtatgcagattggtgaagcagaacaaccattctgtacaattggtgac
+15502668/1
BC@FDFFFHHHHHJJJHIIJJIJJJJJJJIJIJJJJJHIIJJJIJJGHIJ
@9465269/1
aacagctatcgatacacagtcatagatccaatcctataattatccatttc
+9465269/1
CCCFFFFFHHHHGIGJJIJHGGIGIGIJJJJJJIJJJIJJIJJJJIIIII
@9465302/1
aacagctcaatccacctgaggttcagcctcaacccattacacaagacccc
+9465302/1
CCCFFFFFHHHHHJJJJJJJJFHIJJIIJJJJJJJJJJIJJJJJJJJJJJ
@13472307/1
ctcagatgccgacactatgggtcggatcttcagctagatcggataatcct
+13472307/1
CCCFFFFFHHGHHJJJIJJJIHIJJHHIGIHJJJJJIJJJJJEIJJJIIC
@8957135/1
tttttccgaaaaaatatcgcaatagctcaaaagggaacaatttttgtcga
+8957135/1
@C@DFFFFHHHHHIIJJJJJJJIJIJJJJJJIJIGIIJJEHIJJJJIIII
@14484027/1
cttctggagtcacccaacaacaacacttcgactacagatattcgcacttg
+14484027/1
CCCFFFFFHFHHHJJJJJJJIJJJJJJJJJJJJJJJIJJJJJJJJJJJJJ
@10482549/1
attcacctttatatgtcacattttgtggttctttaacgaaatgtcaagag
+10482549/1
@CCFFFFFHHHHGJJIJJJJJJJJJHJJIJJJJIJJIIIGIIJFGIIJGG
@13477465/1
ctcagcgtgtttaatttcgttccatttatcaaggttttcaaactgttaaa
+13477465/1
@@@DDDDDH@FFHIAGI@;AFBG@EHIGGGIIEI:DGHIIIIICGHIIII
@9967755/1
agcgaacaatccttcgaggtaacctacgtggacatcgaagaaaaaacatt
+9967755/1
CCCFFFFFHHHHHJJJJJJFHJJJJJJJDHIIJJJJJJIJJJJJJJJJJJ
@14486723/1
cttctgtattctacattccaccttgcgtcttacgttgtttgatttcgcca
+14486723/1
CCCFFFDFHHHHHJJJJJJJJJIJGJJHIJJIJJFGIIIJIHIJJJIJJI
@8434271/1
ttcaaattgttcaggtaaaatcttgcttcatgattgaaaatttgcaaggt
+8434271/1
CCCFFFFFHHHHGJJHIJJJJJJJJJJJJIJJIJJIJJJJJJJJJJJJJD
@15009453/1
gaacaatccttcgaggtaacctacgtggacatcgaagaaaaaacattgac
+15009453/1
CCCFFFFFHGHHGJJJGHIJJHIIJGIJJIJHIJJJIJIJJJJJJJJIIJ
@10485645/1
attcaggttgtcgaatcccgcaattagtcaaactgttccgggcgtgatct
+10485645/1
B@?DFFFEHHHHHJJJJJJJJIJJJJJHHJJJJJJIJJJJJJJJHIIJHH
@10485905/1
attcagtatcgatagataatattgatgattataattaataactagtgcct
+10485905/1
CCCFFFFFHHHHHJJIIJJJJJJJJJJJJJJJJIJIJIJJJJJJJIJJJJ
@15011560/1
gaacaatttttgtcgagttattgatttcgaggaataatacgaacttccat
+15011560/1
@BCFFFFFHHGGHJJIIFFHIIIGIJIJGIIIJJJIJIIJJJJJJJJJIJ
@15011561/1
gaacaatttttgtcgagttattgatttcgaggaataatacgaacttccat
+15011561/1
CCCFFFFFHHHHHJJJJHIJJJJJJJJJJJJJJJJJJJJJIJJJJJJJJJ
@10929704/1
caaaatagagagaaaatatataaagtgaaagtcaaatttgcaaattcggt
+10929704/1
CCCFFFFDHHFFGJJJJJIJJJIGJEHIIJJHGIJIJJJJJJJJJJJJJG
@14022843/1
ctggacaacaaggaaagttattgccggttcataaccttctctttggactc
+14022843/1
CCCFFFFFHHHHHIJJIHHIJJJJJIJFHIIJJJJJJJJIJGIJJGGIJJ
@12023161/1
ccaggatgttcctctaggtttggttgtttatcaaaactaaatgacagagg
+12023161/1
CCCFFDDDFHDHFGDCEH<IICHCHA<FG<EEBHIIFEDHHGEEEGCBAH
@11481112/1
cactattattaggcactagttattaattataatcatcaatattatctatc
+11481112/1
;@@DDDD?C?DF>@CFGACIIHCFFICBHHIIGHEIIFBHEFGGIICFI>
@9974397/1
agcgttaccagcgcttgaggaagtaacggcagcactattgacactaagaa
+9974397/1
CCCFFFFFHHHHHJJJJIJJJJJHHJJJJJJJE>FBGDI>CHHGBDH>@F
@11483423/1
cactcgcaaatgtagaaggcagattgttaccctccacgggtaaatcctgc
+11483423/1
CCCFFFFFHHHHHHIJJJJIJIIJIJJJJJJJJJJJJJJJGHHJIJJJJJ
@12030242/1
ccaggttgctgttgtggaggagcgggctgctgttgtttcgctccaggttg
+12030242/1
CCCFFBDDHFHHGIIIFBGICHHIIGIIIIEGIGIEFHFHAHCE7?EEAC
@12030624/1
ccaggttgttgttgtgaaggagctggctgctgttgtctcgctcc
+12030624/1
CCBFFDFFHHGHHIHIIJJJGJEHIGIIJJEHFFGHGGGGGEHG
@8966510/1
tttttgtatgcacaaaattcgttctacatatgaaacatgtcagttatata
+8966510/1
CCCFFAADBBFHFGIIIGGE=FGAHIIIGHIIIIIDHGGFDFHGGIHIIC
@9977703/1
agctattcgagcagcatgcaagagagtccaaagagaaggttatgaaccgg
+9977703/1
CCCFFFFFHGHHHJJJJJJJIJJJJJIJJIJJJJJJGJJFHHIIJJJJJG
@16015194/1
gtaattttttatatagtgccccgatgatatgatatgtatttattatattg
+16015194/1
C@@FFFFFHHHHHIJIGIIJJJFCFGDEEIGCEGGGFGBHIDHIGIGJJG
@10943219/1
caaaattcgttctacatatgaaacatgtcagttatatattcacctttata
+10943219/1
C@CFFFFDHFHHHIJIJIJJJIJJIGJIIIJIGGJJJIJGIIJIIJJJJJ
@10943220/1
caaaattcgttctacatatgaaacatgtcagttatatattcacctttata
+10943220/1
CCCFFFFFHHHHHJJIIHJJJJJJJJJIIJJJJJJJJJJJJJIJJJJJJJ
@15514010/1
gcgtaggcctcaggataggcagcagacagcttctgttaaagaattgacat
+15514010/1
CCCFFFFFHHHHHJHJJJJIIJIJIJJJIJJJJIJJJIJJJJJJJJJJJJ
@15019397/1
gaacgaaattaaacacgctgagaaagctatggttgagtgaaaaaggtggg
+15019397/1
CCCFFFFFHHHHHJJJJJJJIJIJJJJJJJIJFHIHIFHIJIJJJJDFHJ
@15019593/1
gaacgaagttgaagtccttggcgttgaagctgagagtctgcaaatcggcc
+15019593/1
CCCFFFFFHHHHHJHIJJJIJJJJIJJJJJJIJIIJHIJGIIJJJJJIJI
@8441005/1
ttcaattacacaaattagtacaactcctccaaaccttgcaaattttcaat
+8441005/1
BCCFDFFFHHHHHJJJJJIHJJJJJJJJJJJJJJJJJJJJJJJJJJJIII
@15515471/1
gcgtcctccaggagttgctgagccgtcgcg
+15515471/1
@C@DDFFFHHGFFHGGIGEHHIDHHHGHFA
@15020918/1
gaacgatgtcaccacctgattggtgatatcagccgctccgggcgttccgt
+15020918/1
CCCFFFFFFHHHHJJJJJGJIJJFGHJJJJJJGIIJJJJJJJIJGHHHHE
@16016461/1
gtacaacctctatactttgcatcaaataaatgctcccttttcacaatata
+16016461/1
C@BFFFFFHHHHHJJJJJJJJJJJJHJJJIJIIJJJJJJJJJIJJJIJJJ
@8444328/1
ttcacatctgttaaaggcaaatatgatgtaatctttgtcgtcgtaccaaa
+8444328/1
CCCFFFFFHHHHHJJJJJJJJJJJJJJJHIIJJJJJIGIIJJJJJJJJIJ
@14499449/1
cttctttaccggcatagcctaatctgggagggggcaagattctggcatct
+14499449/1
CCCFFFFFHHHHHJJJJJJJJIIJJJJJIJJJJJIJJJJJJJJJHHHHHH
@9980039/1
agctgctaaaaaagcaggaaaagcccagaagaacgttcgactttcacttc
+9980039/1
@CCFFDFAHHDDHFGIJJJIGJIIGIGGGFHJJJGHCGIJIDHIJGGHGG
@15517677/1
gcgttaccagcgcttgaggaagtaacggcagcactattgacactaagaaa
+15517677/1
CCCFFFFFHHHHHJJJJJJJJJFHGHIJIJJE@@DFHIEFHHIIIJEEIJ
@15021252/1
gaacgattttacctttgcgcgaaaagtgaccacaagcaatgtcaaag
+15021252/1
CCCFFFFFHGHHHJJIJJJJJIJJJJGHIJJJJJJJJJJJJFHIJGH
@15021463/1
gaacgcccggagcggctgatatcaccaatcagg
+15021463/1
CCCFFFFFHHHHHIIIAG?<@?<BFGFH@AF@G
@8970326/1
tttttgttgccgtgtgcccttgagaaatttgctgcctcaaaaacgtatga
+8970326/1
@@@DDDDDHHHHFI;FEHI<FCCECGHEIICACGGIDHGIIIIIH?FGGE
@15519236/1
gcgtttcaatgcatcgataagacgaatggtaaagctgctaaaaaagcagg
+15519236/1
BCCDDFFFHHHHHJJJJJJJJHIIJIJJJHIJJIJJJJJJJJJJJIIJJH
@9981608/1
agctgttcactttttggtcatgattttgaggtactcgagggcatgatgag
+9981608/1
?@@DADDDHDHHFEEHIACDHGCFHIICHIHHEAHICDDGIGHEGGIIDH
@14035047/1
ctggagtcacccaacaacaacacttcgactacagatattcgcacttgcag
+14035047/1
CCCFFFDEHHHHHJJJJJJJIJJJJJJJJJJJJJJJJJJJIJJJJJJJJJ
@15519962/1
gcgttttgtggaactgtgaaactttgtgggactgctggttgcccaacttg
+15519962/1
BBCDFFFFHHHHGJJJHJJIJJJJJJIIJJJJJJJJJJJJJJJJJJJJJJ
@8446570/1
ttcacctttatatgtcacattttgtggttctttaacgaaatgtcaagagc
+8446570/1
CC@FFFFFHHHHHJJJJJJJJJJJJJIJJJJJJJJJIJJJJJJJJJJIJI
@8446934/1
ttcacgattcataaaagtaatataaccttagatttcgaggcaaattgatt
+8446934/1
CCCFFFFFHHHHHJJJJFJHGIHIJJJJJJJJJJJJJJJJJJJJJJGIII
@14503985/1
cttcttttccggaaaatgctcgaaaactcaattggcgca
+14503985/1
@@@D?D?D?D=68?C;<3FH?C<;?C99?B9BDHI;D?6
@14503986/1
cttcttttccggaaaatgctcgaaaactcaattggcgcacattcagcagg
+14503986/1
@@CFFFFFHHHHAIJJGGIJGEEHIIJJJIJJIGGIIIGHJJIJIIJGIJ
@14503987/1
cttcttttccggaaaatgctcgaaaactcaattggcgcacattcagcagg
+14503987/1
BCCFFFFFHHHHHJJJJJJJJJJIJJJJJJJJJJJJJIIJJIJJJJJJJJ
@14503988/1
cttcttttccggaaaatgctcgaaaactcaattggcgcacattcagcagg
+14503988/1
CCCFFFFFGHHHAHIJJJIIIIIJIJJIIIJJJJFIIJBGHIJJJJJJJJ
@14503989/1
cttcttttccggaaaatgctcgaaaactcaattggcgcacattcagcagg
+14503989/1
CCCFFFFFHHHHDHJJGGIJJIJJJJJJJJJIJJJJJIGIGGIJIJJJJJ
@14503990/1
cttcttttccggaaaatgctcgaaaactcaattggcgcacattcagcagg
+14503990/1
CCCFFFFFHHHHHIJJJJJJJJJJJJJJIJJJJJIJJIFIJJJJJJJIJI
@12994917/1
cggctcacaagatgtggcaatccttgcaggatttacccgtggagggtaac
+12994917/1
CCCFFDDDFHHHGIIGIBGIIGIIGIIGHIIIGIIIGEGHEHGGGG;BFA
@12994918/1
cggctcacaagatgtggcaatccttgcaggatttacccgtggagggtaac
+12994918/1
CCCFFFFFHHHGFH<EGIGHFHIFHHGIIIIE??GIIIJBDGDFGH7BDG
@12994919/1
cggctcacaagatgtggcaatccttgcaggatttacccgtggagggtaac
+12994919/1
CCCFFFFFHHHHHJFHIJJJJJJJJJJJJJJJJJJJJJJFHIHIJJ;CGI
@11490391/1
cactggcaagtcaaagaagctagccaagagaatggcggctcacaagatgt
+11490391/1
CCCFFFFFHHHHHJJJIJJJJJJJJJJJIIJJJJJJJJD0<BB@GAF;;7
@9484146/1
aacgaaatgtcaagagcataaagtatgtctagaacgattttacctttgcg
+9484146/1
CCCFFFFFHHHHHJJJJJJJJJJJJJJIJJJJJJJJIJJJJJJJJJJJJI
@9484154/1
aacgaaattaaacacgctgagaaagctatggttgag
+9484154/1
??<BBDDDHAHDHID@AB@1AHFHH@H<:CBG>GE@
@14504758/1
cttctttttagaataacattgacattctataaagacgttagagaggttca
+14504758/1
1:=44=BDDDD>DHBGFHIIIHIIDIIIGEHIIFHIIHIIIEIGIIBDGF
@8448165/1
ttcactcaaccatagctttctcagcgtgttta
+8448165/1
?@@DADBDDHD??GHCHGHEGGEBG:<FF>GA
@9985658/1
aggaaagttattgccggttcataaccttctctttggactctcttgcatgc
+9985658/1
?;=DDDB2AAFFDFFIIG:CE@HCBEBBECEDBD9;:????BG@FCB?9D
@16023101/1
gtacatgaagttgtctgcccctttcttaatcggttctgcatgaatgccat
+16023101/1
@@@FFFFFHGFHHHJJJIJIJCHJJJJHCIHIICHIJJJIJJIJJIJJJI
@8449697/1
ttcactttttggtcatgattttgaggtactcgagggcatgatgagcagcc
+8449697/1
@CCFFDFDHHHGDGHIGHGHGIGIIGCGHIJGIGIIJIIEGIEDBHGEGG
@8449698/1
ttcactttttggtcatgattttgaggtactcgagggcatgatgagcagcc
+8449698/1
CCCFFFFFHHHHFIJJJHJJJJJIJJIJJJJJJIJJJJIJJJJJJJJJJI
@10499339/1
attcgagcagcatgcaagagagtccaaagagaaggttatgaaccggcaat
+10499339/1
CCCFFFFFHHHHHJJJJJJIIIIIIIJJIJJJJJJGGIIJJJJJJJJJJJ
@15027694/1
gaactggtccaaatcgagggcgccatccacgagccaatcttccgctaccg
+15027694/1
CCCFFFFFHHHHHJJJJJJJIIJJJIJJJJJJJJJIJJJJJJIIJIHHHD
@10500976/1
attcgatctctgatagtagatggtaactgttcaaattcctcttcctcacg
+10500976/1
@@BFFDEFHHHHHJJJHJJJJJIFJIJJJIJJJJJJIIIIJJJJJJJJIH
@10500977/1
attcgatctctgatagtagatggtaactgttcaaattcctcttcctcacg
+10500977/1
@BBDFDFFHHHHHJJIHGJJJJJHIJJGIJJIEIIGJJIIJJJIJIIIIJ
@8975574/1
ttttttccgaaaaaatatcgcaatagctcaaaagggaacaatttttatcg
+8975574/1
@BBBDDFFHGHHHJJGIJIJIIJJJIIJJJGEGHHIIIJJJIGGIIGIJJ
@12998078/1
cggcttattgtaatattcctccatagttcttacatccttgtttatttccc
+12998078/1
CCCFFFFFHFFBFHGGIGIGGIGHIJIIIGIIJEGIJJIGEHIGIJJIJJ
@16026897/1
gtacctctccacaaaaagggaaataaacaaggatgtaagaactatggagg
+16026897/1
CCCFFFFFHHHHHJJJJIJJHIJJJJJJJJJJJJIHIJJJIJJIJJJIJJ
@14041296/1
ctggatctcttggtcggaaaagtgactcccgaacaagccaatcagaccaa
+14041296/1
CCCFFFFFHHHHHHHIJIJJJJAHHJJJJJJJIIIJJIIGJIJJJJJJJJ
@10501670/1
attcgattcgataggtgctttgtctggttaactttagtgggaaggtttag
+10501670/1
@@@DDBDDHH?FHIIG@<FHHEFFHCGIIGGEHIHFC?EGGGGGG0?BFG
@12486486/1
cctgtacacacgcatttttaaatttaaaaatttattcaagtcaaaaataa
+12486486/1
CCCFFFFFHHHHHJJJJJJJJJJJJJJJJIJJJJJJJJJIIJJJJJJJJJ
@11493049/1
cacttaagcacacatgttacataaatgtcaaaatttgacataatttgtgg
+11493049/1
CCCFFFFFHHHHHJJIJJJJJJJJJJJJJIJJJJJJJJJJJJJJJJIIJI
@9487065/1
aacgaattttgtgcatacaaaaatagtaaaaagtcgaagtctttcgagac
+9487065/1
B@@FFFFFHHGFFIIJJJJJJJIJIGHHIIIJG?FGIJJHIJEIGHIJIJ
@10961412/1
caaaccctcaggaacgtaacgttggatttgatagacacagtcttgacgaa
+10961412/1
CCCFFFFFHHHHFIIJHIJJJFHJJIJJJJJJIJJJJJJJIIJJJJJJIJ
@15527614/1
gctaagtggtaagtagaaggtaagccacttaagcacacatgttacataaa
+15527614/1
CCCFFFDDHFHHHIIIJJJJGIJJJJJIJJJJJJJJJIJJJJJJJJJJII
@9489766/1
aacgatgtcaccacctgattggtgatatcagccgctccgggcgttccgtt
+9489766/1
CCCFFFFFHHHHHJJJJJIIJJBFHIJJIJJJJJJJIJIIIDGEGIHHEF
@10963325/1
caaaccttgcaaattttcaatcatgaagcaagattttacctgaacaattt
+10963325/1
@@?DBADDFFHFDIJJJEGJJGGHGGGG@AEFDGFGGGGGIIDDGFFHGF
@16030613/1
gtacgtcaaatgtcgcaaattatgtcacataaatgtcaaaatgccacata
+16030613/1
CCCFFDDFHHHHHIJJJJJJJJIJJIJJJJIJJJJIIJJJIJIGIJJJJJ
@9490527/1
aacgattttacctttgcgcgaaaagtgaccacaagcaatgtcaaagagaa
+9490527/1
BCCFFDFFHHFHHIIJIIJJIGHIJBFHGIJGIGGGIIJIHFGIIIIGFG
@9490528/1
aacgattttacctttgcgcgaaaagtgaccacaagcaatgtcaaagagaa
+9490528/1
CCCFFFFFHHHHHIJJJIIJIJJJJFHGIJJJJJJJJJJJJIIJJJJJJI
@9490529/1
aacgattttacctttgcgcgaaaagtgaccacaagcaatgtcaaagagaa
+9490529/1
CCCFFFFFHHHHHJJJIJJJJJJJJHIIJJJJJJJIJJJJJIJIIJJIHG
@11498092/1
cacttttcgcgcaaaggtaaaatcgttctagacatactttatgctcttga
+11498092/1
CCCFFFFFHHGFFHIIJEGIJJIJJIJIIIIHEHIJJJIIGGHIIJJJDC
@13505606/1
ctcatgggagcgttgtttttggacggaaaaattgaaattgcagatatggt
+13505606/1
@@@?ADBDDFAHHII@FBFHIAHBAAFDFDCB?DDHCAFBFHGGGHIAAE
@16032523/1
gtactaatttgtgtaattgaagttcgtattatttcctcgaaatcaataat
+16032523/1
CBCFFFFFHHHFHHIJJJJIJJHJJJJJJJJJJJGIJJJJJJJJIJJJJI
@11498741/1
cactttttggtcatgattttgaggtactcgagggcatgatgagcagccga
+11498741/1
CCCFFFFFHHFHHJJJJJJJJGHIGIIJJJJJJJJJJJJJJJJJJJJJJD
@9492484/1
aacgctttatcgggttctgctaagtggtaagtagaaggtaagccacttaa
+9492484/1
CCCFFFFFHHHHFEHIIIJJJIIJAFHFHEHGIIJJJJGGHIIGIIDIIH
@8459358/1
ttcagtcccgaataccgattctcagccgagctgcccagtttagtggccaa
+8459358/1
CCCFFFFFGHHHHJJJIIJJJJJJJJIJIIJIIIJJGJHIJJIHIJJJJI
@12057871/1
ccatgccgagcaagactcccgtcagcgtcctccaggagttgctgagccgt
+12057871/1
CCCFFFFFHHHHHIIJJJJJJHIIJCHIJJJJJIIIHHFHIJIJIJJJJA
@14519138/1
cttgaataaatttttaaatttaaaaatgcgtgtgtgcaggtatatttatc
+14519138/1
@@@BDD8DFH<DHIIEHIEHI<FHHIEFCGC@???FGIEEBGDBBGHIID
@14049442/1
ctggcaacatcgacagataccacaaatacctaaaccttcccactaaagtt
+14049442/1
@@@BDDDD?DDHGGEAG@HDCHGGHDEHIICGGGDHDGGEFHIIIIIEH4
@14049443/1
ctggcaacatcgacagataccacaaatacctaaaccttcccactaaagtt
+14049443/1
@@@DDFFFHGGHHJJGIIGIIIIJJJJJJIJIJIJIIIJJIJJIJJAFDD
@13008397/1
cgggagtcttgctcggcatggaggccatttcttgagagtagagcaatttg
+13008397/1
@@?BDDDDFHH?HHGIIGI>>BC?EGBFHGGGICDHG<FBF?FHCHGII<
@13008398/1
cgggagtcttgctcggcatggaggccatttcttgagagtagagcaatttg
+13008398/1
@CCFDFDEFGDHHJ?HEHIIJGHIHIGJJJJJJIJJIJDGHIJJIJJJJG
@15038924/1
gaagaagatgaagaagatagttccttcaaactttacaacgatgatagtgt
+15038924/1
@@CFFFFFHGHFHJJJJJJIIIIJIJJIJEHIGGIJJIJGCHGIJJJGI?
@16036282/1
gtacttgccgaaaacttccaaatctcgcctatcaagaggtctgctaaggt
+16036282/1
CBCFFFFFHHHHHJJJJJJJJJJJJJJJJJJJJJJIJJJ?DHIIIHHIJF
@9496646/1
aacgtctttatagaatgtcaatgttattctaaaaagaagactgctaaacg
+9496646/1
CCCFFFFFHHHHHJJJJJJIIJJJJJJJJJJJJJJJJJIIJJJJJJJJJG
@9497334/1
aacgttcttctgggcttttcctgcttttttagcagctttaccattcgtct
+9497334/1
BCCFDFFFHHHHHJJJJJJIJJIJJJJJJJJJJJJJJJJJJIJJJJJJJJ
@15044748/1
gaagaatctctagtcagatttttaaacaagatggaactacagcatgatat
+15044748/1
@<BFFFFFHHHGGFHIJGJJJIJJJIIJJIJIIIIIIIJJJJJJIJIJHI
@8985570/1
tttttttatttttcatcacagtgatgtttgtttcagaacaaaccgggaaa
+8985570/1
B:?DFFFFHHHHHIJJJJJJJGIIJJHIJJIJJJJJIJJJJJJJJJJIJJ
@12067762/1
ccattttccttggcatcaagagtatattccatgatgctaatacaatttaa
+12067762/1
@@@FFFFDHFHFHEHIJJJICH?FHHJJIIIJJJIIJJJJJJJJJJJJJJ
@9499294/1
aactaatgatggtaaatttatttgtcatcttcgacttccaattaactctc
+9499294/1
CCCFFFFFHHHHFFIIJJJJJJJJJJJJJJJJIIIJJJJIJJJJGIJJIJ
@13514652/1
ctcatttttcttgttttttattcctatatactgtacaatacttctgtatt
+13514652/1
@@@DDDDDH;DFAFBHGHIA<CCHEF?EEH9C<?F<CH<?CGHHGHAGGH
@15046895/1
gaagaattgcttgagatgccctctgtttgccgtcccttttatttttacaa
+15046895/1
BBBFDFFFHHHHHHJIJJJJJJIJJJJJIJJIEGIJEHII4?FIJJ298D
@14057767/1
ctggccgcagctaaatgggcatagtacgtcggagctggatagcttacgga
+14057767/1
CCCFFFFFFHHHHJIJJJJJJJJJJGJJIIJJIIJJJJJJJJIJJJJJJJ
@10974256/1
caaacttttcggggtgcaatcttcttttccggaaaatgctcgaaaactca
+10974256/1
CCCFFFFFHHHHHJ@FGEHEHIIGHIJJJJJJIJJIJJJIJJJJJIJJIJ
@10974257/1
caaacttttcggggtgcaatcttcttttccggaaaatgctcgaaaactca
+10974257/1
CCCFFFFFHHHHHJCFHGJJJGIJJJJJJJJJIJIJJJJIJJJJJJJJJJ
@13015856/1
cgggcgttccgttggtctgattggcttgttc
+13015856/1
@CCFDFDDBHACFEH?DEHHIIGIIGI::B4
@13015857/1
cgggcgttccgttggtctgattggcttgttcgggcgttacttttccgacc
+13015857/1
BCCFDFFFHHHHHJJIJJJFIJIJJJJ:?G4?DH6@;B@1=AHH3=14=B
@9501973/1
aactccgaaggaagccaagggctcggctgctcatcatgccctc
+9501973/1
CCCFFFFFHHGGHIJJJJJJJIJJIIGGGA<B?<FD><DCF=B
@12072696/1
cccaaacttttcggggtgcaatcttcttttccggaaaatgctcgaaaact
+12072696/1
C@@FFFFFHHHHHJIJCGHIJIJIJIIIJJJJJJIIJHHIJJJIJIJJJJ
@12072697/1
cccaaacttttcggggtgcaatcttcttttccggaaaatgctcgaaaact
+12072697/1
CCCFFFFFHHHHHIII?FHIIDGHIIGIIIICGIIIIIIIIIIIIIIIII
@15538532/1
gctagacataaagaaagtctttactatgtcatggttgaagtagggaccta
+15538532/1
BC@FFFFFHHFGHIIIGHGFHIGHEHIJHHHIHIFGIJFIGHHEHGGIJJ
@14527876/1
cttgacatttcgttaaagaaccacaaaatgtgacatataaaggtgaatat
+14527876/1
CCCFFFFFHHHHHJJJJHJJJJJJJJJJJJIJIJJJJJJJJJJFHIJJJJ
@12498748/1
ccttaatcagctacaacagtcaacatttcccacctttttcactcaaccat
+12498748/1
@CCFFFFFHHFHHJJJJHIJCHJGIHIIIIJJIEFHIJJEHAG?FHGHCE
@12498749/1
ccttaatcagctacaacagtcaacatttcccacctttttcactcaaccat
+12498749/1
BBBDDFFFHHGHHJJJJIJAHIIJJJJJJJJJIJJIJJIIIFIJJIIJJI
@12498750/1
ccttaatcagctacaacagtcaacatttcccacctttttcactcaaccat
+12498750/1
CC@FFFFFFDFHGJIIJGGHIIJIGIJJJJJIJJGJJIJIJJJIGJJJGG
@12498751/1
ccttaatcagctacaacagtcaacatttcccacctttttcactcaaccat
+12498751/1
CC@FFFFFFHHFHJIJJGIFFEHJIIJJJJJJJJJJIJJGIJJJJJJJIG
@12498752/1
ccttaatcagctacaacagtcaacatttcccacctttttcactcaaccat
+12498752/1
CCCFFFFFHHHHGJJJJJIFIHJJJJJJJJJJJIIJJJJJJJJJJJJJJJ
@12498753/1
ccttaatcagctacaacagtcaacatttcccacctttttcactcaaccat
+12498753/1
CCCFFFFFHHHHHJJJIJJHIIJJJJJJJJJJJIJJJJJJJJJJJJJJJJ
@12498754/1
ccttaatcagctacaacagtcaacatttcccacctttttcactcacccat
+12498754/1
CCCFFFFFHGHHHJJJIJIHIIJJJJJJJIJJJJJJJJJJIJJGHJIIII
@9504520/1
aactggtccaaatcgagggcgccatccacgagccaatcttccgctaccgc
+9504520/1
@C@DDFBDHHGFFG?GEBAHGGIIIEGGHG>AHGHHEIGDFH@A;EEH<B
@15052240/1
gaagagggactaccacacgaaaggcagttcaccatcgcttgtcatgtgtt
+15052240/1
@BCFFFFFHHHHHJJJJJJJIJIJJJJIIJJJJJJJJJJJJJJJJJHHII
@13020891/1
cggggcactatataaaaaattacattcagtatcgatagataatattgatg
+13020891/1
CCCFFFFFHHHGHIJJJJJJJJJJJJJJIIJJJJHIIJIJJJJJJJJJJJ
@11513966/1
cagaaatatactgtaatacgatggatgattcattaatggacacatgtaaa
+11513966/1
CCCFFFFFHHHHHHIIJJJJHJJJJJJJJIIIJJJJJJJJJJJJJJIIJJ
@11514214/1
cagaaatatggacatcaagaaatacttcacatctgttaaaggcaaatatg
+11514214/1
BCCFFFFFHHGHHJJJJJJJIJJJJJJJJJJIJJJI4EFHGHHJGHHIJG
@10981978/1
caaagacgcaataagtgatacaagaaaatatacagactaaagaaacgctc
+10981978/1
CCCFFFFFHHHHHJJFHIJJJJJJJJJJJJJJJIJJJIJJJJJJJJ?HII
@9508597/1
aacttttcggggtgcaatcttcttttccggaaaatgctcgaaaactcaat
+9508597/1
@@@DDDDD?FDFF@19E<G9E9EFIIEE?FIIII?BDCFDBFCF7=@EEE
@15543387/1
gctatccttctctttgacattgcttgtggtcacttttcgcgcaaaggtaa
+15543387/1
CCCFFFFFHHHHHJJJIJJJIJJJJJJJJJJJJJJJJJJJJIGJJJJFHI
@10004066/1
aggcagttcaccatcgcttgtcatgtgttgaaattccgcgaaattggcac
+10004066/1
@@@DFFFFFHHHFIIGIIJBEHHIJIIJJIJICGGHGGGIJIJJEGGFGH
@12083721/1
cccaaggataacctctctgtcggtagatttccgtgaagtggtccgtgccc
+12083721/1
CCCFFFFFHHHHHJJJJJJJJJJEGHEIJJIJJGJJIJGIJHIJJHIIIJ
@13526101/1
ctccaagtttgtgctgggcaaatcaatcaatttgcctcgaaatctaaggt
+13526101/1
CCCFFFFDHHHHHJIJJJJIJJJJJJJJJJJJJJJJJJJJJJIJJIIJJJ
@9509059/1
aacttttttcgggtttggaaaaaatttcaaattgttcaggtaaaatcttg
+9509059/1
@@@DDDDDHHHHHAFG=BAEGIII@HI@BDHGIBDEFFFHFGHII4=CF<
@11519681/1
cagaaatttaaacgttccagcaggtacttgcgtggacacgcatattacac
+11519681/1
CCCDFFFFHHHHHJIIJJJJJJJICFHIIJIJIJJIJJFEGGIJJIIGGI
@11519682/1
cagaaatttaaacgttccagcaggtacttgcgtggacacgcatattacac
+11519682/1
CCCFFFDFHHHHHIAGEGHII@AFAHDE>A@FCEEEGIGGGIGE@FIIIG
@11519683/1
cagaaatttaaacgttccagcaggtacttgcgtggacacgcatattacac
+11519683/1
CCCFFFFFHHHHHJIJJJJJJJJJIHIJJIIJHIJJJIIGIJJJJJJJJJ
@15057686/1
gaagattttaaatggccttccttaaatttcggttggagcctctccgatgt
+15057686/1
??@BDDFDHA?FDGHHIIIGIIGIIGEHHIGIHEBHGGDHHGHEBGEE:B
@11521197/1
cagaacatgtaagaagtgaataatgtgattaagtaaaagaacgatggttt
+11521197/1
@@;DDFFFHHHHFIJJGIJJJJJJJJIJJIJJJHIIJJIIJJJJJIJFHI
@11521983/1
cagaacctatgccacattcataagtgaattctctacagtgtggcgg
+11521983/1
CC@DDFFDDHFFFIIGIGHDHGHHCHHCGHHGHIAEHGHADFFCGG
@10514095/1
attcgggactgaaagacactaagattaccaagttgggcaaccagcagtcc
+10514095/1
CCCFFFFFHHHHHJJJJJJJIJJJJJIJJJGIIJJJJJJJJJJJJJIFHG
@10514632/1
attcggtctgaccatcagcaacaacatgatggaggtcagagggagggtcc
+10514632/1
CCCFFFFFHGHHHJJJJJJJJJJJJIJJJIIGIJJHIJJJJJJJJJJCFG
@8477682/1
ttccaatttaatacaagcctctctgatagcagta
+8477682/1
<@@DDDDDHF??FEGIIGCGG:AFHG<FEFBH<E
@8479223/1
ttccactaaagttaaccagacaaagcacctatcgaatcgaatattagtag
+8479223/1
<1?BDDA?CDHDBGGBGIIBFHIIGCIIGHHIGIIECHGI@FBFCB@9BF
@13028568/1
cgggtattttgcgacctgcttttccaggttcagggtttcttaacctcata
+13028568/1
B@@FBDFFHHHHHJJJJJJJJJJJJJIIIIJJJJJFHIJJJJJJJJJJJI
@13532569/1
ctccacaaaaagggaaataaacaaggatgtaagaactatggaggaatatt
+13532569/1
CCCFFFFFHHHHHJDHIIIJJJJJJIHIIIJJJJJJJJJJJJJJJJJJJJ
@9516856/1
aagaaagtgtgcacgatgcatttgtttattcagatttacagcaattccct
+9516856/1
CCCFFFFDFFHFHJJJJJJJJJJJJJJJJJJJJJJJIJJIJJJHIIJJJJ
@11525745/1
cagaagaacgttcgactttcacttcattctatcggcctttcttctctttg
+11525745/1
CCCFFFFFHHHHHJJGIIJJEHGHJHIJJJJJIJJJJJIIGGHGHGHGIC
@15552051/1
gctccattggtttatcctctactgtacaactgtttacctgtgtatgataa
+15552051/1
CCCFFFFFHHFHHJJJJIJJIIIGEGJJJJJJJJJJIJJGIJGIJIIJIJ
@15067125/1
gaaggggtaaccgcaaggggcacggaccacttcacggaaatctaccgaca
+15067125/1
<?@DDDDFFDHF>@FGEADBGGGGI>FFHGHIIIIIEHGEGGGEHHFFFD
@12099543/1
cccacctttttcactcaaccatagctttctcagcgtg
+12099543/1
CCCFFFFFHHHFFHHGEIEHDECGHGIIIGGDGHJB?
@14544577/1
cttgatgtccatatttctgtcaccaattgtacagaatggttgttctgctt
+14544577/1
CCCFFFFFHHHHHJJJIJJJJJJJJJJJIHHIJJJJJJJHIIIIJJIJJI
@12104220/1
cccagaagaacgttcgactttcacttcattctatcggcctttcttctctt
+12104220/1
CCCFFFFFHHHHHJJJIIIIIIHIJJJIJJJJJJJJJJJJJJJJJJJJJJ
@9524806/1
aagaactatggaggaatattacaataagccgaataaaaatgcaaaaaact
+9524806/1
CCCDFFFFHHHHGJJJJJJJJJJJJJIIJJJJJJJJJJJJJIJJJJJJJG
@16063547/1
gtagttttctagatctttcgtataatcgttaacactgcctgtagtttgat
+16063547/1
@?@FDDEFHGGHHJGIJJIIEGEHIIJJJJJIIJIGGIIIJGHJJJIJIJ
@12108210/1
cccagatggcattcatgcagaaccgattaagaaaggggcagacaacttca
+12108210/1
CCCFFFFFHHHHGJJJJJJIJJJJJIIJJJJIJJJIFIIIIJJJJJGGGI
@12108211/1
cccagatggcattcatgcagaaccgattaagaaaggggcagacaacttca
+12108211/1
CCCFFFFFHHHHHJJJJIJJJJJIJIIJJIJIIJJIJIJJIJJJJJIFII
@10016217/1
aggtaagccacttaagcacacatgttacataaatgtcaaaatttgacata
+10016217/1
@BCADDDFHHHHHJJJJJJJDIJJJJJJJJJJIJIGGIJGHIJIGJIIIJ
@10016218/1
aggtaagccacttaagcacacatgttacataaatgtcaaaatttgacata
+10016218/1
@CCDDFFFHHHHHJJJJJJJJJJJJJIJJJJJJJJJJJJJJJJJJJJIJJ
@15074241/1
gaagttcgtattatttcctcgaaatcaataatgcaatgtgtttaaatttt
+15074241/1
CCCFFFFFHHHHHJJJJJJJJHJJJJJJJJJJJJJIJJGHHIJIIJJJIJ
@12511979/1
ccttccatcagccaatttttctggtttgccgaattttgctgtttctggtt
+12511979/1
C@CFFFFFHHHGHIGJJJJIJJIJHJJJJJJGIJJJIJJIJGIHIIJFGH
@12512236/1
ccttcccttggtgggggctgaatcggtccggccgagtgcatcatggtcat
+12512236/1
B@=DDFFFHHHCFIJJJJJJJGIIJJGHIJJJJJIHEDFFFFFFEECEEE
@15074836/1
gaagttgtctgcccctttcttaatcggttctgcatgaatgccatctgggc
+15074836/1
@@@FFDFFHHHHHJJJIJJJJJJJJJGHIJGIJJIIIIJJJIJGIIJIFI
@15561532/1
gctgaatcggtccggccgagtgcatcatggtcatgttttgggactccatg
+15561532/1
@@CADFFFHHHHHJGJJJGJ?FHHIJJJIEHHJJIFGIEIIIJJIHJJII
@15561909/1
gctgaatgtgcgccaattgagttttcgagcattttccggaaaagaagatt
+15561909/1
CCCFFFFFFHHHHIHIJJJJJDHIJJJJJJGIIIIIIJJIJJJJIJJIJJ
@15561910/1
gctgaatgtgcgccaattgagttttcgagcattttccggaaaagaagatt
+15561910/1
CCCFFFFFHHHHHJIJJJIJJFHIJJJIJIJJJJJJJJJJJJJJJJJIJJ
@10524139/1
attctgtttgacattagaagagtaaacgtcagtttgcgtttcaatgcatc
+10524139/1
CC@FFFFFHHHGHIJGHJJIIJHHGIIJGIJIJ@EHGGGGHIJJJJGGGH
@11534832/1
cagaatctagccaaacacacatagtacctctccacaaaaagggaaataaa
+11534832/1
CCCFFFFDHGHHHJJJGGGIJJJJHHIIJJJJJJJJJJJJJJJIJJJJJJ
@11534833/1
cagaatctagccaaacacacatagtacctctccacaaaaagggaaataaa
+11534833/1
CCCFFFFFHHHHHJJJIJIJJJJJIIJJJJJJJJJJJIJJJJJJJJJJII
@10017171/1
aggtacttgcgtggacacgcatattacacatccatttatgcaggacttct
+10017171/1
@@CDDFFFHGH@FHEHEGEEHGEHGGCHIIIIJIJJJIGGIJJJGIIJJJ
@9528042/1
aagaagctagccaagagaatggcggctcacaagatg
+9528042/1
CCCFFFFFHHHHHJJJJGJJJJFIJ<0?9?9D;?89
@10018720/1
aggtgaggtatttgtacatgaagttgtctgcccctttcttaatcggttct
+10018720/1
?@@A?DD?DBDBHEEFGIIIHIIHHEIE>HGCHIGHHEBF?DFG8D6@F9
@8493875/1
ttcccttttgagctattgcgatattttttcggaaaaaagtgagtttagga
+8493875/1
CCCFFFFFGFFHHJIJJGIIIIJIJJJJJJJJJJJJJJIHIJJHIIJJJI
@8493876/1
ttcccttttgagctattgcgatattttttcggaaaaaagtgagtttagga
+8493876/1
CCCFFFFFHHGHHJHJJIIJJJJJJIIJJJJIJJJJJIIFHHIHIJJJJI
@8493877/1
ttcccttttgagctattgcgatattttttcggaaaaaagtgagtttagga
+8493877/1
CCCFFFFFHHHHHJJJJJIJIJJJJJJJJJJJIJJJJJJIJJJHIJJJJI
@11536302/1
cagaattacaggaaatggataattataggattggatctatgactgtgtat
+11536302/1
@<@DFFFFHHHHHJJJJJIJIIJJJJJJJJJJJJHJJJJJJJJJJJGIIJ
@9010200/1
aaaaaacattgaccaatcgccaccaatgcttggtgcagctatccactttg
+9010200/1
C@@FFFFFHHGBHGIJJHCGHGIIJIGHIIIIIGGIEHIGHGIIJJIIGI
@9010201/1
aaaaaacattgaccaatcgccaccaatgcttggtgcagctatccactttg
+9010201/1
CCCFFFFFHHGHHJJJJJEGIIIJJJJIJJJJJHIIIIJJIJJJJJJJJI
@15563329/1
gctgacgggagtcttgctcggcatggaggccatttc
+15563329/1
CCCFFFFFHFDBBHIIIJEHIGFHEHAFHIIIIIIB
@15563885/1
gctgagaaagctatggttgagtgaaaaaggtgggaaatgttgactgttgt
+15563885/1
CCCFFFFFHHHHHJJIBHGGICHHJJJJJJCGHIHIJJJIGJIIJJHIJD
@11539782/1
cagacaaagcacctatcgaatcgaatattagtagcaagatccgagatgtg
+11539782/1
CCCFFFFFHHHHHJJJJJJJJJJIJJJJJIIGHGIIJIJJJIIJFIFIBG
@16070780/1
gtatcgatagctgttcactttttggtcatgattttgaggtactcgagggc
+16070780/1
CBCFFFFFGFHFGGIJIJIJJJJIIHIJJIJJIJIHHHJGHIJJIIIIIJ
@9534951/1
aagaattttcctggcaaatgcgaattaagaatggtaaaaaagctctgttt
+9534951/1
CCCFFFFFHHHHHJJJJJJJJJIJJJJJJJJJJJGFIJJJJJJJJJJJJJ
@10536159/1
attgaccaatcgccaccaatgcttggtgcagctatccactttgccagtgg
+10536159/1
CCCFFFFFGFHDHIGIJJJJJJJJJIHIJJIJJIJJJJJJJJJJJJJJEH
@8499344/1
ttcctaatattttttagtgaacctctctaacgtctttatagaatgtcaat
+8499344/1
CC@FFFFFHGHGHJJJJIJIJGIIIJJIJIIGFHIIIJIEHHJJEIIIGG
@14562146/1
cttgcggttaccccttctgttgggatgggggcc
+14562146/1
CC@FFFFDHFFHGGEHIGFHEHHG9GEIIGGDG
@14562147/1
cttgcggttaccccttctgttgggatgggggccgccccc
+14562147/1
BBBDFFFFHHHHHJIJJJJIJJJJHJJJJJJJIIAHIHF
@14562148/1
cttgcggttaccccttctgttgggatgggggccgccccc
+14562148/1
CCCFFFFFHHHHHJIJJJJHIIJJHGIJJJIJJIGIJHF
@11011766/1
caaagttccccaccaaagcaaatgggtccacatggagatgtaccacaaca
+11011766/1
CCCFFFFFHHHHHJJJIJJJIJIJIJGHIJJJJJJJJJIJIIIJJJJJJJ
@15567526/1
gctgcaccagcatctaattcacattgtttttgtataatagatgccttaaa
+15567526/1
CCCFFFFFHHHHHJJIIHJJJJJJJJHIJJJJIEGDCFIHIJJJJJJJJI
@12520499/1
ccttgcaaattttcaatcatgaagcaagattttacctga
+12520499/1
?=@D;A?;A=DHDIIFGHB<:CIDA@BEGDH@FHI<?9:
@15568838/1
gctgcctaaagagttccatcacggttcttaaaaactttttcggggtatct
+15568838/1
CCCFFFFFHHHHHGIJJIJIJJIJHIIJJJJJJJHJJJJJJJJEIDFHIF
@12521248/1
ccttgcggttaccccttctgttgggatgggggccgccccc
+12521248/1
CCCFFFFFHHGHHJJIIJIJCFGIJHHHIJJJIIIAHFHF
@8501696/1
ttcctccatagttcttacatccttgtttatttccctttttgtggagaggt
+8501696/1
@@@FDDDDHFHCFGIIDHIIIGIIFCEG@9CHBCEFHHII6?1?38::B<
@15571864/1
gctggaagccacttttaaatgttgatgttgctcataaaccgtttcctaaa
+15571864/1
CCCFFFFFGHHHHJJJJJJJJIIJJJJJJIJJJJJJJJJJJJJJJJJIJJ
@10541414/1
attgatttaattttgacatgttagaatgccctattgaaaaccttgtagtg
+10541414/1
CCCFFFFFHHHHHJJJJJJJIJJJJJJJJJJJJJJJJJJIIJJJIJIJIJ
@15573076/1
gctggagattgcaaccacccagacaggagatcatcgaagatttggagaat
+15573076/1
BBCFFEFFHFFFHIHHIIIJEIIIJJJFHHIJIJIIGIJEGIIIJIJIJI
@9539748/1
aagacgccaaacattcggcagccaagaacttgctggatctcttggtcgga
+9539748/1
CCCFFFFFHHHHHHJJJJIJJIIJJJJJIJJJJJJIJJIJJIJIJJJIJI
@16076874/1
gtattattcctcgaaatcaataactcgacaaaaattgttcccttttgagc
+16076874/1
C@CFFFFFHHHHGJJJJIJJIJJJJJJJJJJJJJJJJJJJJJJJJJJIJJ
@16076875/1
gtattattcctcgaaatcaataactcgacaaaaattgttcccttttgagc
+16076875/1
CCCFFFFFHHHHHJJJJJJJJJJJJJJJJJJJJIJJJIJJJJJJJJIIJI
@8505789/1
ttcctgtaattctggtttctctatagttttgtcatacgtttttgaggcag
+8505789/1
CC@FFFDDHFHHHJJHIGIIJJJJJJJGIJJHIIJJGIFHIJJJIIJJJI
@9541899/1
aagactttgactttttactatttttgtatgcacaaaattcgttctacata
+9541899/1
@@@DBBDDHA:C?<CFB<@HHHIIEGBHFFDHGCECCGEDGDAEHHIGEH
@9541900/1
aagactttgactttttactatttttgtatgcacaaaattcgttctacata
+9541900/1
CCCFFFFFHHHHHJJJJJJJJJJJJJIJJJJJJJJJIIJIJIJIJJJIII
@9542441/1
aagagaagaaaggccgatagaatgaagtgaaagtcgaacgttcttctggg
+9542441/1
@@<=DDFFHHGGGIJIGIGHIJGHJJGEGIJIG?DDHGIJFGDHGHCEHG
@9543627/1
aagagactctcagcttcaacgccaaggacttcaactttgttcagttcttg
+9543627/1
CCCFFFFFHHHHHJJJJJJJEHJJIJIJJJJJJJJJJJJJJJJJIJJJJI
@14566361/1
cttgcttcatgattgaaaatttgcaaggtttggaggagttgtactaattt
+14566361/1
CCCFFFFFHHHHHJJJJJJIJJJJJGIJGHIJJHIJHIGHIHHIJJHIJJ
@11016675/1
caaataaatagcaccagctactgcttcgaaaatatcaccaagtaccttag
+11016675/1
CCCFFFFFHHHHHJJJJJJJJJIJJEHIIJJJJJJJJJJJJJHHJJJJJI
@13554280/1
ctccatattcctttatcaacattcacttctttaccggcatagcctaatct
+13554280/1
@C@DFFADHDBHHIEFGGIGHIICGHIIGIIAHHFBGGGHGIBEHGGDFH
@15576055/1
gctggctccaagagatgtgcatgtcccgcagatggccaccaccattctat
+15576055/1
=@1=BDFFHFHGAGHIICHEGIJGJIJIJIJIJJJJJJJJJJJDIJJJJJ
@11546286/1
cagacccagaaaattcggccgtagttcgatacgcttcaccaacaagttgg
+11546286/1
CCCFFDFFGFHGHJJJIIJJJIJJHIGJIJJJJJJJJGIJJJJJJJIIJI
@9017764/1
aaaaaagatggcgaaacaattagcagcaagagaaatgctggaaaagttaa
+9017764/1
CCCFFFFFHHHHHIJIJJJJJJJJJJJJJJJJJJJJJJJIJHJJJJGHHI
@9018163/1
aaaaaagcaggaaaagcccagaagaacgttcgactttcacttcattctat
+9018163/1
CCCFFFFFHHHHHJJHIIJJJIJJJJJJJJJJJIJJJIJIJJJIIJJJJJ
@9546627/1
aagagcataaagtatgtctagaacgattttacctttgcgcgaaaagtgac
+9546627/1
CCCFFFFFHHHHHHIJIIJJJJJJJJJJJJJIJJJJJJJJJJJJJJHIJI
@11019972/1
caaatacctaaaccttcccactaaagttaaccagacaaagcacctatcga
+11019972/1
@@<BDDFFDHHHHJHIJJJIJJJJJJHGIIJJJGJJJJJHIJJJIEHHHI
@11019973/1
caaatacctaaaccttcccactaaagttaaccagacaaagcacctatcga
+11019973/1
CCCFFFFFHHHHHJJJJJJJJJJJJJJJJJJJJJJJJJIJJJJJJIJJJJ
@9550344/1
aagagttgtttatgaaattccaaatttgcccagttctagaagaagttata
+9550344/1
BCBFFFFFHHHHHJJJJJJJJJJJJJJJJJJIJHIJJJJJJJJJJIJJJI
@16083419/1
gtattttgcgacctgcttttccaggttcagggtttcttaacctcataggt
+16083419/1
@C@FDFFFHHHHHJIGIJJJJIGGIJGJJJJJHIJJJJJJGGIIIJJHIB
@15579236/1
gctgtaccaagcattggtggcgattggtcaatgttttttcttcgatgtcc
+15579236/1
BC@FFFFFHHHGHIJJIEGIGIEIIIJHIJJJJHIJJJJIHJIJJJJIIJ
@15579612/1
gctgtataaattttttcttccatcaaaggctggatatctttttgggtaat
+15579612/1
CCCFFFFFHHHHHJJJIJJJJJJJJJIIIIJJIDFFHGIIIJJ@FH?DHB
@11550673/1
cagactggtcccacacaacagactggtcccacacaagggcagcaaaaagg
+11550673/1
BC@FFFFFHHHHHJJJJJJJGIJJJJHIJJJJJJJJIJJJJJJJJIJIJJ
@10038370/1
agtgtattacctctaaagctatctactcgttatataatcatcattcaaac
+10038370/1
B@BDDFFFHHHHHJJJJIJJJJJJJJJJJHHGHGGGIFCEGGGHIIJJJD
@8514641/1
ttcgagacatactcttcggagaatcacaaaactcatgatacttttcaaat
+8514641/1
@@@DFDDFFFHFHGIJIJJFGFHGIGIJJECGHGJJJIJIIIIIJJIIII
@8514795/1
ttcgagcattttccggaaaagaagattgcaccccgaaaagtttgggtaca
+8514795/1
@C<DFFFDHHHHHJJGIIJJBGIBHJJGDHIIHGGIJJIIIGJIIJHGHI
@12532185/1
cctttttcactcaaccatagctttctcagcgtgtttaa
+12532185/1
CC@FFFFFHDHHFIIJJHGGIJIIIGIIJIIC??DF4?
@8515487/1
ttcgataggtgctttgtctggttaactttagtgggaaggtttaggtattt
+8515487/1
@CCFFFFFHHHHHJJIIJIJIFHIJJJJJJIHGIJJJJIGHHGIJ?FHHI
@12532904/1
cgaaaaaagtttatttatcatacacaggtaaacagttgtacagtagagga
+12532904/1
@@@DDDDDHAFH>FHIDHCDEEFFEHCHBFGIGBGFHBDEHHIDGAFGHF
@8516635/1
ttcgattcgataggtgctttgtctggttaactttagtgggaaggtttagg
+8516635/1
BB@AFFFFHFHHHIFHIJJJJHIHJGHIIGIIIJFIGIJEIJJIIGHHHI
@9551747/1
aagatatccagcctttgatggaagaaaaaatttatacagcactactatgt
+9551747/1
@@CFDFFFHHFHHJIJJJGIIJIIJJJJIIIJGIJJJJCCHGJIIJJJJJ
@9551773/1
aagatatcctaaactcacttttttccgaaaaaatatcgcaatagctcaaa
+9551773/1
CCCFFFFFHHHHHJJJJJJJIJJJJJIJJJJJJJJJJIIJJJJIIFIIHI
@9551800/1
aagatatcgaagaacctcttgatgttgaaagcgaccttaatgcaacagtt
+9551800/1
CCCFFFFFHHHHHJJJIJJIJJJIJJJJJJI9EHHIIIJJJJJJIJIJHI
@8517468/1
ttcgcacttgcagtcccaatatcaaactacaggcagtgttaacgattata
+8517468/1
CCCFFFFFHHHHHHIJJJJJJJJJJJJJJJJJJJIJHIIJIJJJJJJJJI
@12134303/1
ccccaatctatatcgtttctttctttatccacaggaactaacagcatcat
+12134303/1
CCCFFFFFHHHHHJJIJJIIJJGIJJJJJJJJJJJIIJJJJJJJJJJJJJ
@9553109/1
aagatcccgcagcagagatagggaccgctatggtagaaaacgaagtgtag
+9553109/1
@CCFFFFFHHHHHIIIJJIIJJJJJJJJJJJJJHGHJIJJJJJJI@CBDH
@9021584/1
aaaaaagtttatttatcatacacaggtaaacagttgtacagtagaggata
+9021584/1
CCCFFFFDHHHHHJJJJJJJJJJJ;HFFHIJJJJJJJIIJJJIIJJJIJI
@9021585/1
aaaaaagtttatttatcatacacaggtaaacagttgtacagtagaggata
+9021585/1
CCCFFFFDHHHHHJJJJJJJJJJJIJHGHIJJJJJJHIIJJGHGIJJIJJ
@9021586/1
aaaaaagtttatttatcatacacaggtaaacagttgtacagtagaggata
+9021586/1
CCCFFFFEHHHHHJJJJJJJJJJJJJIHJJJJJJJJGIJJJIIJJJIJJH
@9021587/1
aaaaaagtttatttatcatacacaggtaaacagttgtacagtagaggata
+9021587/1
CCCFFFFFHHHHHJIJJIJJJJJJJJFHIIJJJHIJFHIIJGIIIIIIJI
@16088195/1
gtcaaaattaaatcaatatggcgactgagaggcaaacaaatgttatttta
+16088195/1
@@@FFFFFHHHHHJJJIGIJJIJJJJJHGGIIBGGJJIJJIJFIIIIIJI
@16088196/1
gtcaaaattaaatcaatatggcgactgagaggcaaacaaatgttatttta
+16088196/1
CCCFFFFFHHHHHJJJJJJJJIJJIIJJJJJJIJIJJJJJJJFHJIJJJJ
@16088405/1
gtcaaaatttgacataatttgtggacataaaggaaagaaaaaaatgtcaa
+16088405/1
CC@FDFDFHHF?FEGIIIIIIFG?HHEHIIGIGGIIIIIIIIIEGIIIII
@16088406/1
gtcaaaatttgacataatttgtggacataaaggaaagaaaaaaatgtcaa
+16088406/1
CCCFFFFFHHHHHJJJJJJJIEHIJIJJJJIJJJJIJJJJJIJJJIIIJJ
@16088407/1
gtcaaaatttgacataatttgtggacataaaggaaagaaaaaaatgtcaa
+16088407/1
CCCFFFFFHHHHHJJJJJJJJHGJJJJJJJJJJJJJJJJJJJJIJJJJJJ
@16090158/1
gtcaaagaagctagccaagagaatggcgg
+16090158/1
:11=DDDDDBBHHIIIIICFIIIIFIIIG
@13059825/1
cgtaaagtgaccaaagcaaagacgcaataagtgatacaagaaaatataca
+13059825/1
:?14ADEAFHHGHIIEIJIGIJIIIIIIGIGDBCIGIIJEFHIIIHIJIG
@13059826/1
cgtaaagtgaccaaagcaaagacgcaataagtgatacaagaaaatataca
+13059826/1
@@@DFFF?FFHHHIIIBGHIEGGIIIIIIII?FHGIIIIIIIIIIIIIII
@13059827/1
cgtaaagtgaccaaagcaaagacgcaataagtgatacaagaaaatataca
+13059827/1
@@@FFFFBFHHHDHIIIIJJGIIIIJJIGIJDHGIJJJJJJJJJJJJJJJ
@13059828/1
cgtaaagtgaccaaagcaaagacgcaataagtgatacaagaaaatataca
+13059828/1
B@?DFFFAFFHHHJJIIIIIGCGIJJJJJIJFHIIIIJJIIJJJJJJJJJ
@13059829/1
cgtaaagtgaccaaagcaaagacgcaataagtgatacaagaaaatataca
+13059829/1
CCCDFFD=DDFDHGIJJIJJJGIIJGJIIIJ:?DGGIJJGIJIJIIJJII
@15585319/1
gcttaagtggcttaccctctacttaccacttagcagaacccgataaagcg
+15585319/1
CCCFFFFDHHHHHIJJJIIIHIGJJJJIJJJJJJJJIJJJJJJJJJJJIJ
@11557522/1
cagagatcgaatgtgtgcagaatcagcactgaatcaaaaaaattctccat
+11557522/1
CCCFFFFFHHHHHAEEHHJIJJJIIGJJJHGIJJIIJJJJJJIHIGGJJG
@15090570/1
gaatatataactgacatgtttcatatgtagaacgaattttgtgcatacaa
+15090570/1
@?@DFFBDDFFHABGHIGHGIGGHIEHEHGIIFHGFCGHIIIGGIIGGEH
@8519911/1
ttcgcttttgactcgacaaaaatttaaacacattgcattattgatttcga
+8519911/1
C@@FFFFDHDFHHJ=CGHJIJJIJGIJJJJGHJDDCHIJJJIGBFGICGH
@8519912/1
ttcgcttttgactcgacaaaaatttaaacacattgcattattgatttcga
+8519912/1
CCCFFFFFHGHHHJJGIJJJJJIIJJJIIJJJJJIJJJJJJJJJJJIIJI
@8519913/1
ttcgcttttgactcgacaaaaatttaaacacattgcattattgatttcga
+8519913/1
CCCFFFFFHHGHHIIGJIJJJIGIJJJJGGHIJJJJJIJJJJJIIJJJJH
@11560481/1
cagagccccgggcccagatggcattcatgcagaaccgattaagaaagggg
+11560481/1
CCCFFFFFHHGGHJJHJEHIJGGIJJJJJJJJIJJIIGGIIJIIJJJIHH
@8520656/1
ttcggagttttgcctgttccgtagcagacggccactggcaaagtggatag
+8520656/1
CCCFFFFFHHHGHJJJIIIIJHIJIIJGIJIJGEIJJJJIIGH=BFIGIJ
@12541047/1
cgaaaactcaattggcgcacattcagcagg
+12541047/1
@@@DDDD;DFHDDDH;@@DGDBFBFHIDGG
@12541048/1
cgaaaactcaattggcgcacattcagcaggttttttaacagtttgaaaac
+12541048/1
@C@FFFFFHHHHHGIIIGHIJJJJJIIIJJCGHJJJFIGJJBGHBHIIEH
@12541049/1
cgaaaactcaattggcgcacattcagcaggttttttaacagtttgaaaac
+12541049/1
@C@FFFFFHHHHHIIIGIJJJIJJJJJJJJDHIJIIIGGIJJJJIIIIIJ
@12541050/1
cgaaaactcaattggcgcacattcagcaggttttttaacagtttgaaaac
+12541050/1
CCCFFFFFHGHGHIJJIIGIJIJJJJJIJIFHIJJJIJJJJGGIIIJJIJ
@12541505/1
cgaaaacttccaaatctcgcctatcaagaggtctgctaaggtcatttctc
+12541505/1
@@@DDDDDHFHHHI@<@AEBH8@CFHIGBFG9DEGEHCGIIBF<DGHHIB
@9029758/1
aaaaaatattaggaatccactacaaggttttcaatagggcattctaacat
+9029758/1
@C@FFFFDFHHDDFHJJJIIJIIIJJI??FEGGHIGIHECGGFGFIGBEH
@9029759/1
aaaaaatattaggaatccactacaaggttttcaatagggcattctaacat
+9029759/1
CC<FFFFFHHHHHJJJJJJJJJJJJJJGHIJJJJJJJJJJJIJJJIGIJJ
@9029760/1
aaaaaatattaggaatccactacaaggttttcaatagggcattctaacat
+9029760/1
CCCFFFFFHHHHHJJJJJJJJIJJJJJHHJJJJJJJJJIIIJJJJJJIJJ
@12544255/1
cgaaaagtaaacgtcagtttgcgtttcaatgcatcgataagacgaatggt
+12544255/1
CCCFFFFFHHHHHGIJJHIIIGIIJJJJJJJJJJJJHJJIIJJJJJJJJF
@16093723/1
gtcaaatcatgtcaaaaccccggcgatggttcttcaagagctggcaataa
+16093723/1
BBBFFFFFHHHHHJJIJJJJJIGJJJIIJEEGGIIGIGHIIJIIJDIJJJ
@10047763/1
agttttgtcatacgtttttgaggcagcaaatttctcaagggcacacggca
+10047763/1
:?:BDDDDHHFHHH<FHIII@GGIIGIIGBHIIHGIIIIIICEHGIGGHG
@14583487/1
cttggattcaatgggaaaagtctagtatgatgacgtttctggacaacaag
+14583487/1
CCCFFFFFHHHHHJJJJJIJFHIJJHIJJJJJJJJJJJJJJJJJJJJJJI
@16094903/1
gtcaaatgtcgcaaattatgtcacataaatgtcaaaatgccacataattt
+16094903/1
??BDDDDDHHHHHJJIIIJHHIJJJJIJJIJHGIIGIHGHIJJJJJJJII
@16094904/1
gtcaaatgtcgcaaattatgtcacataaatgtcaaaatgccacataattt
+16094904/1
@BCDFFFFHHHHHJJJJJJJJJHJJJJIJJJHJJJJJJJIIJJJIJJJJJ
@14586103/1
cttggcacagagcctcatttttcttgttatttattcctatatactgtaca
+14586103/1
CCCFFFFFHHHHHJJJIJJJJJJJJJJJJJJJJJJJJJJJJJJJJJIJJI
@10555434/1
attggatctatgactgtgtatcgatagctgttcactttttgg
+10555434/1
@@CDDBDDHFHDHHIBCGEEEF;EG=EC<EB<94CADFGHHG
@13572498/1
ctcccgtcagcgtcctccaggagttgctgagccgtcgcggcatcactccc
+13572498/1
@C<DDF=DHGDFHIIIIIGGIHH@EGIIIIGIIIDEHIGGFEHFFFFFEC
@12544565/1
cgaaaagtgaccacaagcaatgtcaaagagaaggatagcaactaatttta
+12544565/1
CC@FFFFDHHHHHJJJJJJJJJIIJJJJIJHHHIIJIJJJJJJJIJJIJJ
@12544566/1
cgaaaagtgaccacaagcaatgtcaaagagaaggatagcaactaatttta
+12544566/1
CCCFFFFDHHHHGJIJJIIJJJHIJJJJIJIIIJIJIIIJJIJJJJJJJJ
@12544567/1
cgaaaagtgaccacaagcaatgtcaaagagaaggatagcaactaatttta
+12544567/1
CCCFFFFDHHHHHJIJJJJJJJGIJJJJHIGIJJJIGJJJJJJJIJJJJJ
@12544568/1
cgaaaagtgaccacaagcaatgtcaaagagaaggatagcaactaatttta
+12544568/1
CCCFFFFDHHHHHJJJJJJJJJIJIJJJIJIJJJJIJJGIJJJJIJJJJJ
@12545205/1
cgaaaagtttgggtacaacctctatactttgcatcaaataaatgctccct
+12545205/1
@@@4BDEBFHGHHAGFHIIIGGGGIGIIIIIIIIIIIIGIIIIIIIIIII
@15097303/1
gaatgatgattatataacgagtagatagctttagaggtaatacactatta
+15097303/1
@@@FFFFFHHHHHIJFHIHEGFHDHIJGJJJGIIJGHCDAIIJJJJIIJI
@15097304/1
gaatgatgattatataacgagtagatagctttagaggtaatacactatta
+15097304/1
CCCFFFFFHHHGHJJJJJJIJFHJJJIJJJJJJIJJJEFGIJJIJJJJJJ
@15097352/1
gaatgatgtgataaatatacctgcacacacgcatttttaaatttaaaaat
+15097352/1
@@@DDBDDADHDFIIGGGC@CIEGGEHHIIA>GIDDDHIEGCGHDDFGGD
@15097906/1
gaatgccctattgaaaaccttgtagtggattcctaatattttttagtgaa
+15097906/1
CCCFFFFFHHHHBHJJJHIGJJHHIHIJIJJJJIJJJIIJJJJJIIHHGI
@16098761/1
gtcaacatttcccacctttttcactcaaccatagctttctcagcgtgttt
+16098761/1
@@@DFFFFHHHHHJJJJJJJJJJIJJJJJJJJJJJJJJJJJJJJJGIFHJ
@9035421/1
aaaaaatgtcaaaattttgcaaattatgtggcattttgacatttatgtga
+9035421/1
CCCFFFFFHHGHHJJJJJJIIJJJJJJJHIJJJJJJJJIJIJJJJJJIJJ
@9035422/1
aaaaaatgtcaaaattttgcaaattatgtggcattttgacatttatgtga
+9035422/1
CCCFFFFFHHHHHJJJJJJJIJJJJJJJHIIJJJJJJJJJJJJJJJJIJJ
@13576791/1
ctcccttttcacaatataataaatacatatcatatcatcggggcactata
+13576791/1
BC<DDFFFHHHHHJJJJIJJJJJJJJJJJJIJJJJJIJJIIJJJJJIJJJ
@10054287/1
ataaaatacggcaaagagaagaaaggccgatagaatgaagtgaaag
+10054287/1
@@CFFFFBHHGFDGHGGEGHHHCHGICHBGGIIIFGFE@F9CGFH@
@16099609/1
gtcaacgcttgtaaaagataggccttgttgttgaacctgtatccaagtat
+16099609/1
BBCFFFFFGHDHHIJGIGIJIIIIJIJJGIJIHIJIEHHIGIIIJIIFHG
@10054635/1
ataaaatataataaaaatttatagttttttgcatttttattcggcttatt
+10054635/1
CCCFFFFFHHGHHJJJJJJJIIIJIJJJJJJJJJJJJJJIJJJJIGJJIJ
@9562219/1
aagcaatgtcaaagagaaggatagcaactaattttacaagctatactttg
+9562219/1
CCCFFFFFHHHHHJJJIJIJJIJJJJJJJJIJJJJJJJJJIJJJJJJJJJ
@13071993/1
cgtagatgtctgttgcgattgagaccactgcgtataagagtggcta
+13071993/1
?@?DDDDEFHFFFHHHHEHIGCHFGIJJGGGIDGGHIIGI?DHGGG
@14594203/1
cttggcttccttcggagttttgcctgttccgtagcagacggccactggca
+14594203/1
BCCFFFFFHHFHHJJGGCGHJGIJJJJJJJJIJJJJJIJIIJJJJJJJJI
@14594204/1
cttggcttccttcggagttttgcctgttccgtagcagacggccactggca
+14594204/1
CCCFFFFFBFDHGGICG;FHIDCHGHIIBFGGEHCFFD@GGAGAHFCG@@
@14594205/1
cttggcttccttcggagttttgcctgttccgtagcagacggccactggca
+14594205/1
CCCFFFFFHHFHHII1C<FHIGGIGIFGIIIHGCHGIIIFIIIIIIIIIG
@9038645/1
aaaaaattctccatcgttacaataagttattcggacaagttataccgaat
+9038645/1
CCCFFFFFHHHHHJJJHJJJJJJJFJGIIIIJJIJJJJJGIJJJJJJJJJ
@15593837/1
gcttcttcccccaaggataacctctctgtcggt
+15593837/1
<<1BD?DD?BDD?EEE:2?@BCC;EDEC9C1??
@12159056/1
cccgaaaaaagtttatttatcatacacaggtaaacagttgtacagtagag
+12159056/1
CCCFFFFFHHHHHIJJJJJJJJJJJJJJJJHHIJJJJIJJJJJJJIIIJI
@12159057/1
cccgaaaaaagtttatttatcatacacaggtaaacagttgtacagtagag
+12159057/1
CCCFFFFFHHHHHJJJJJJJJJJJJJJIJJFGIIJIIHIJIHIJJHFHIJ
@15103111/1
gaattatcaccacaaaaagaatggttaccaccagccttcaccattcccag
+15103111/1
CCCFFFFFHHHHHJJJJJJJJIJJJJJJJJJJJJJJJJJJJJIJJJJJJI
@10567816/1
attgtgaaaagggagcatttatttgatgcaaagtatagaggttgtaccca
+10567816/1
BCCFDFFFGHHHHJJFJJJJIJJJJJJJJJJJJGHIJJJJJFHIJJJJJJ
@12159609/1
cccgaacaagccaatcagaccaacggaacgcccggagcggctgatatcac
+12159609/1
CCCFFFFFHHHHHJJJJJJJJJJJIIJJJJGJJJHIHGJGHFD@@CCCDC
@15594692/1
gcttctttgacttgccagtgccaatttcgcggaatttcaacacatgacaa
+15594692/1
CCCFFFFFHFHHHJJJJJJGEGIIIIIIJJIIEDEGIIJGIJJIIJJGJJ
@9565737/1
aagcattggtggcgattggtcaatgtttttttcttcgatgtccacgtagg
+9565737/1
CCCFFFFFHDHHGIEHIJJ?HHIJJHIJJJJJJJIJJJIJJJIJJJHIJI
@12161487/1
cccgaataccgattctcagccgagctgcccagtttagtggccaactcttc
+12161487/1
@@CDFFDDHFDDFGGGIIJIIEGEHG@EBFAHIIJIIGIJJIJIGIJIJI
@16112337/1
gtcacatgttcactcggtgcaacagatccgtaagctatccagctccgacg
+16112337/1
@C<DDFFFHHFDHIJIGEG>GHHHJIJIJIGIIIGGGEHGHIDHIGIIJJ
@14598945/1
cttgggggaagaagccaaattgctctactctcaagaaatggcctccatgc
+14598945/1
?@@BDDAD?FHFHIIEHIIIIDHBDH@H9@9:?:D>DBGD39DG@B;88=
@13581100/1
ctccgatgtcctcaagaaatccagggaggaagagctacggaaaaaacaag
+13581100/1
CCCFFFFFHHHHHJJJJJJJJJJJIJIJJJJIIIIIJIJIJJJJJJJJJJ
@15599180/1
gcttggtgcagctatccactttgccagtggccgtctgctacggaacaggc
+15599180/1
CCCFFFFFHHHHHJJIJJJJJJIJJJJHIJJJJGIIIJJJJJJIJJJIJJ
@12555715/1
cgaaagacttcgactttttactatttttgtatgcacaaaattcgttctac
+12555715/1
BC@FFDDEHHGHGJJIJJJJJJGIJJJJIFHIIJJJJJJJJJJJIJJIJJ
@11577848/1
cagatcgataaaaaaatatcgcaatattagaaattttcaaatattcttcg
+11577848/1
CCCFFFFFHHHHHJJJIJGGIHIJJJJJJJJJGIJJJEGHIJJJJIIJJI
@16115976/1
gtcacttttcgcgcaaaggtaaaatcgttctagacatactttatgctctt
+16115976/1
BB@FFFFFHHHHHJJJJIJCGHJJJIJIJIJJJJJJJJJJJJJJJJJJJJ
@13586150/1
ctccggctactcttactctataatcgaatctattgttatgagttccggtg
+13586150/1
CCCFFFFFDHHHHIGIIII>FHIGIIIIIGFFGIIGGEHIGIGIHIIIDE
@15599691/1
gcttgtcatgtgttgaaattccgcgaaattggcactggcaagtcaaagaa
+15599691/1
CCCFFFFFHHFFHIIJIJJJJJJJJJJJJJJJJJJJJJJJJJHHIJJJIG
@11583230/1
cagattagtaaacatgatgctgcatacaatgcattaaagctgctaga
+11583230/1
CCCFFFFFHHHHHJJJJJJJIJIJJJJJJJJIJJJJJJJIJIJJJJJ
@12557858/1
cgaaaggcagttcaccatcgcttgtcatgtgttgaaattccgcgaaattg
+12557858/1
CC@FFFFFHHFHHIJJGHJIIGIIHIIJJIHGHIJJJJIJJJJJIJIIJJ
@12557859/1
cgaaaggcagttcaccatcgcttgtcatgtgttgaaattccgcgaaattg
+12557859/1
CCCFFFFFHGHHHJIJIIJIGAHIHGIJJHGJIJIJJJJIJJJIIJJJJJ
@12557860/1
cgaaaggcagttcaccatcgcttgtcatgtgttgaaattccgcgaaattg
+12557860/1
CCCFFFFFHHHHGGIJJIIJJGIIIJJJIIGHIEGIJIJJJIJJJJJJJJ
@9571265/1
aagctgctaaaaaagcaggaaaagcccagaagaacgttcgactttcactt
+9571265/1
CCCFFFFFHHHHHJJJJJJJJJJJJJJJJJJJJJII8DFGIIIJJJHIII
@13586534/1
ctccgggcgttccgttggtctgattggcttgtt
+13586534/1
CCCFFFFDHFHHHGEHGI?DEGFHIJJIIJ:9B
@16121996/1
gtcagcgtcctccaggagttgctgagccgtcgcggcatcactcccaaata
+16121996/1
CCCFFFFFHHHHHHJICGGHIJIJJJJJJGHIIIG>AGIIIGHHHEEFFF
@15601465/1
gctttaatgcattgtatgcagcatcatgtttactaatctgctttgagcaa
+15601465/1
@@@DDD?D8D>4C:AEE44??<?:?E>FEADHEFHEC>B4??1?<B;DFE
@13084183/1
cgtcagccgccatattgatttaattttgacatgttagaatgccctattga
+13084183/1
@@?DDDDDAFHDDFFGECHHHGHGIJJGHIIJJHHIGGEGIEIHEGEHIJ
@13084221/1
cgtcagcgtcctccaggagttgctgagccgtcgcggcatcactcccaaat
+13084221/1
CC@FFFFFDHHAHIIII=DCFGIIIGIIIIGGIIGGGAHGGHEEHHDEE9
@9574035/1
aaggaaagaagcaagaggaaggatcgcaagcttcttccagttcaccatca
+9574035/1
CCCFFFFFHHGHHJIJJJJIJIJIIIJIJJJJJJJJJJJJHJIJIJJIJJ
@14605884/1
cttggtcggaaaagtgactcccgaacaagccaatcagaccaacggaacgc
+14605884/1
CCCFFDFFGHHHGJGIJIGIJJGEDFHID?FHGHIJIIIJIJGIIGIIEH
@12175626/1
cccggatggcattcatgcagaaccgattaagaaaggggcagacaacttca
+12175626/1
CCCFFFFFHHHHHJJJJJJIJJJJJFIJJIJJJIJJJJIJJJJJJJJJJI
@13085565/1
cgtcatcatactagacttttcccattgaatccaagagattctcatgacag
+13085565/1
@@?BDDD?C=CDDBCCFEDHCIEIICHEHFHBBEGBA;FFBDBGFIFGII
@14606441/1
cttggtgaacacatactttattcgtcatcgctccccacgagcgtttcttt
+14606441/1
CCCFFDDFHHHHHJJJJIJJJJJJHHJIJJJIIJJJJJHIJIIADGICGI
@14094908/1
ctgggcccggggctctgtgatttcttagtgtcaatagtgctgccgttact
+14094908/1
@@@?DDDDFHDA>FHB9:?D@DFH@GHA?9?BDFGGBDDBDBBFBHIHGC
@14094909/1
ctgggcccggggctctgtgatttcttagtgtcaatagtgctgccgttact
+14094909/1
@@@DD=DDHHHHGGIIIHIEHIJIJGIJEHIIDGIGHFGIIIJJJJIIIJ
@14094910/1
ctgggcccggggctctgtgatttcttagtgtcaatagtgctgccgttact
+14094910/1
CCCFFFFFHHHHGJJIICFCGHIGGJGIFFFIGIIIJIJIIIJJJIJIJJ
@13085746/1
cgtcatcgctccccacgagcgtttctttagtctgtatattttcttgtatc
+13085746/1
BB1ADDFFHGHHHJJJIIIIIFHIIJJJJJJJJJIJJJJJJJJJJIIIJJ
@12177385/1
cccgggcccagatggcattcatgcagaaccgattaagaaaggggcagaca
+12177385/1
CCCFFFFFHGHHGJJJJJJJJIJJJJIIJJJEHHJIJJJJJIIGIJJIJH
@15605170/1
gctttcttctcttggtgaacacatactttattcgtcatcgctccccacga
+15605170/1
@1?DD:DD<:DDF@FA@EFEICDF<FHH9HHFBFEC;GEBFED?FEFFI@
@12562699/1
cgaaatctaaggttatattacttttatgaatcgtgataacatgcataaaa
+12562699/1
CC@FFFFFDHDH<EDDFHHIEFIIJGGCHIJJGCE>GFH?F@DFEHDHHI
@15606587/1
gctttgtctggttaactttagtgggaaggtttaggtatttgtggtatctg
+15606587/1
CCCFFFFFHHHHHJJJJJJIJFHJJJJJJFHIIJJEHIIJJJJJJJIJJI
@10072209/1
ataaatacatatcatatcatcggggcactatataaaaaattacattcagt
+10072209/1
CCCDFFFFHHHHHJJJJJJJJJJJIJJJJJJJJJJJJJIJJJJJJIJJJH
@12563931/1
cgaaattaaacacgctgagaaagctatggttgagtgaaaaaggtgggaaa
+12563931/1
CC@FFFFFGHHHHJJJJGGIJJJJJJJJJIIJHIDFHIJJJJIBFHICHH
@14096902/1
ctgggcttttcctgcttttttagcagctttaccattcgtcttatcgatgc
+14096902/1
CCCFFFFFHHHHHGGGGIIJJGFHIJJJJJJJJIJJJJIIIGIJIGIIII
@11591450/1
cagcaacctggagcgagacaacagcagccagctccttcacaacaacaacc
+11591450/1
@@@FFFFFHHHHGJIJJIJIGHIIJJJIIIIJJIIJIJJIJJIJGIJIJJ
@11591979/1
cagcaactcacggaaacaagttgagaaatcctttagttttccttttttat
+11591979/1
@@@BDFFDHHHGGIIGGGIIEHIIEDHE?BD<:C?BCDDHEGBDDHE>DC
@11591980/1
cagcaactcacggaaacaagttgagaaatcctttagttttccttttttat
+11591980/1
CCCFFFFFHHHHHJJJJJJJJJJJJJIJJJJJJJJIJJJJJJJJJJJJJJ
@16128529/1
gtcagtttgcgtttcaatgcatcgataagacgaatggtaaagctgctaaa
+16128529/1
CBCFFFFFHGHFHIJJJJJJJJJJIJJJIJJJJJIIJFGHHIJJIIJIJJ
@10579504/1
atttaaccgaaatatagaatacaccccttaatcagctacaacagtcaaca
+10579504/1
CCCFFFFFHHHHHJJJJJJJJJJJJJJJJJJJJJJJJIJIJJJJEHIJJI
@12565428/1
cgaaattggcactggcaagtcaaagaagctagccaagagaatggcggctc
+12565428/1
CCBFFFFFHGHHHJJIJJCHIIJJGHIJIJJI@EHIIIIJJGIJIGJ<@@
@15607502/1
gcttttcctgcttttttagcagctttaccattcgtcttatcgatgcattg
+15607502/1
CCCFFFFFFHHHHJJJJJJJJJJJJJJJIJJJJJIJJJIJJJJJJJJJII
@12567124/1
cgaacaagccaatcagaccaacggaacgcccggagcggctgatatcacca
+12567124/1
CCCFFFFFHHHHHJJJJJJJJJIJIJJIJJJJJIIJJJJHFDEFFFEEEC
@10583233/1
atttaagaggcttttaaaatttaacgtttagcagtcttctttttagaata
+10583233/1
=??DD?BDFDFHHIIAHHAHHIECCGFHEHGIIG1?GDHHHGHIGEGGIG
@15114080/1
gaatttgaacagttaccatctactatcagagatcga
+15114080/1
@1=D?DDDFFDFFFIF@:EFHEHIIED:CAGFD@?1
@15114081/1
gaatttgaacagttaccatctactatcagagatcgaatgtgtgcagaatc
+15114081/1
CCCFFFFFHHHHHJJJJIJJJJJJJJJJJJJJIJJIIJJGIGHJIJJJII
@12568382/1
cgaacactagagtttacacagtggcagtgtattttcgaggaagaagactc
+12568382/1
CCCFFFFFHHGHHIIIIGIIJ>HHJJJEHEHHGJJJJHIJIJJJJGHIIJ
@8541783/1
ttctagagcattcttggcagcattcgtttctgcttgttgtatactgtgac
+8541783/1
CCCFFFFFHHHHHJJJJJJJJIJJJ<GHJIJIJIJIIIGHJJIJIJAHII
@15117276/1
gacaaaaatttaaacacattgcattattgatttcgaggaaataatacgaa
+15117276/1
CCCFFFFFHHHGHGIIJJJJJJJJJJJJJIIJJIIGIHEGDGHGIGJIEF
@15117277/1
gacaaaaatttaaacacattgcattattgatttcgaggaaataatacgaa
+15117277/1
CCCFFFFFHHHHHJJJJJJJIJJJJJJJJJJJJJJJJJJJJJJJJJJJJJ
@8543953/1
ttctattgtacacaattcaataggtacaagtataggattatccgatctag
+8543953/1
CCCFFFFFHHHHHIIIJJJJJJIJFHHJIJHIJIJJJJJJJJJJJJJJJI
@14103078/1
ctgggtggttgcaatctccagcagatattgtacttaaaggcttttggatc
+14103078/1
CCCFFBDDHHHHHIJIJIIIGGIIGIEIJIIIIJJJJJJIGHIJIIJGII
@11051626/1
caaattgttcaggtaaaatcttgcttcatgattgaaaatttgcaaggttt
+11051626/1
CCCFFFFDHHHHHIJJJJJJJJJJJJJJJJCHJJJIJJJJJJJIHIIGHI
@13600726/1
ctcctccaaaccttgcaaattttcaatcatgaagcaagattttacctgaa
+13600726/1
CCCFFFFFHHHHHJJJJJJJJJJJJJJJJJJJJJJJJIJJIJJJJJJJJJ
@13600995/1
ctcctccacaacaacaacctggagcgagacaacagcaagctgctcctcca
+13600995/1
CCCFFFFFHHHHHJJJJJJJJJJJIJJJJIJIJJJJJDFIJIIJJIIJJI
@14620769/1
cttgtatcacttattgcgtctttgctttggtcactttacgcgcgaaaacc
+14620769/1
BCCFDFFFHHHHGIJGIIIIJJJJJJJJIIHJIJJJJIIJJJJJGIIIHH
@11054005/1
caaatttctcaagggcacacggcaacaaaaagtgataatggatacaaatt
+11054005/1
CCCFFFFFHHHHHJJIJJJJJJJJJJJJJIIJHGHIIJJJJJJIJJJJJJ
@11054290/1
caaatttgaaaaaaccagagacgattttgtcgaagatctctgtgaga
+11054290/1
@@C?DFFFFHHGHJJGJHGGBFEFHGIJJIDGHHG:FDGFGFFHIID
@11054291/1
caaatttgaaaaaaccagagacgattttgtcgaagatctctgtgaga
+11054291/1
CCCFFFFDFHHHHJIJJIGJIGGIJJJJED@FEHCEG@B?D@G@?F<
@11054760/1
caaatttgactactgtatagctttcttctcttggtgaacacatactttat
+11054760/1
CCCFFFFFFHHFHIGHIIGGIJJJGHHIJGJGIIHIIJJIGIJJJJJJJJ
@11054761/1
caaatttgactactgtatagctttcttctcttggtgaacacatactttat
+11054761/1
CCCFFFFFHHHHHJJHJJJJJJJJJJJJJJJJJJEHIJJJJJJJJJJJJJ
@9585585/1
aaggataacctctctgtcggtagatttccgtgaagtggtccgtgcccctt
+9585585/1
CCCFFFFFHHHHHJJJIJJJFGHHIJJIJIFHHIIDHIGIIIHIJIJJGI
@11599818/1
cagcactattgacactaagaaatcacagagccccgggcccagatggcatt
+11599818/1
CCCFFFFFHHGHHJJJJJJJJJJJJIJIJIIJJJIIGHJJIJJJJJIJJI
@11599819/1
cagcactattgacactaagaaatcacagagccccgggcccagatggcatt
+11599819/1
CCCFFFFFHHHHHJJJJJJJJJJJJJJHIIIJJJJIIJIJJJIJJJJJJJ
@8551675/1
ttctctttgacattgcttgtggtcacttttcgcgcaaaggtaaaatcgtt
+8551675/1
@@@FDEEFHFFHDBEHHIE:AFCHGGHIIIIIDHGIIBGI?BFGCEHGII
@8551676/1
ttctctttgacattgcttgtggtcacttttcgcgcaaaggtaaaatcgtt
+8551676/1
CCCFFFFFGHHHHJJJJJJJJJGIJJJJJJJJJJJJIJGIGHHIJJIJHG
@13099396/1
cgtctttcttcgatcttccggttccggtggccaccagatcgttgttaagg
+13099396/1
@@=DDDDDBF?CAEEEHEHAFCGDFFE@<FEH@DHCCGIIIIIIHGDGHI
@12574357/1
cgaacgtctacagttatcctccagttccttcgtaccctcctcc
+12574357/1
@@@FFFDFGGHHHHIGEGHGHI;FHHGIGHGGHHIJJJIJGHG
@12574358/1
cgaacgtctacagttatcctccagttccttcgtaccctcctcctccaatt
+12574358/1
CC@FFFDFGHGFFHIIJJJGGIBGHHHIHIJJHHJIJJJJJJJGIJBEHH
@12574359/1
cgaacgtctacagttatcctccagttccttcgtaccctcctcctccaatt
+12574359/1
CCCFFFDFHHHGHHIHJJJIJJIJHHHIHIJJHIJJJJJJJJJJJIJIII
@15120738/1
gacaaagtgatgggcaatcccattggctggctccaagagatgtgcatgtc
+15120738/1
CCCFFFFDHHHGHJJJJJJJJJJJJIJJJJIGHIEHEDE?DFDFFIGIFG
@11601859/1
cagcagcccgctcctccacaacagcaacctggagcgagacaacagcagcc
+11601859/1
CCCFFFFFHHHHHJJJJGJIJJIIJJJJJJJJIJJJJJJJJJJJIJJIIG
@15618872/1
ggaaaagcccagaagaacgttcgactttcacttcattctatcggcctttc
+15618872/1
@CCFFFFFHHGHGIIJJGGIJIIGHEIIIFHHIJGIIIJJJIJBHIJIGF
@14107053/1
ctggtaacgctttatcgggttctgctaagtggtaagtagaaggtaagcca
+14107053/1
BBCFDDFFHHHHHJJJJJJJJJJJJJJJJHHIGHIJIHJJJJJGFHJIIJ
@9586611/1
aaggatttctcaacttgtttccgtgagttgctgaacaaatttgaaaaaac
+9586611/1
BCCFFFFFHHHHHJJJJIJJJJJIJJIHIJIJJJJJJJJJJIJJJJJJJJ
@14109865/1
ctggtactggttgctcaaagcagattagtaaacatgatgctgcatacaat
+14109865/1
BBCFDDFFHHHHHJJJJJJJIJJJJJJJHHIIJIIJJJJJJJJIJJJJJI
@11603069/1
cagcaggttttttaacagtttgaaaaccttgataaatggaacgaaattaa
+11603069/1
CCCDFFFDFFHHHJJJGIHHIIIJJJJJJJJHIJJJJJIJJJJIJJJJJJ
@11603070/1
cagcaggtttttttaacagtttgaaaaccttgataaatggaacgaaatta
+11603070/1
CCCFFFFBFHHGHIFHG@E?GGFEIIIGIIIGCGEGIIIIDHIGFIIIGI
@12576346/1
cgaacttccatagattcaaatgaagtaaacaacatacgtttttcatttaa
+12576346/1
CCCFFFFFHHHGDHIIJJIJJIIGJEDGJGHJGHHIHJIJIJJIJJJJJJ
@15620439/1
ggaaaagtattatgagaatatgaaatttaaaagaaaatttgaaaagtatc
+15620439/1
CCCFFFFBFHHHHJJJJJJJJJJJJJJJJJJJJJJJJJJJJJJJJJDFIH
@12577452/1
cgaagaaaaaacattgaccaatcgccaccaatgcttggtgcagctatcca
+12577452/1
CC@FFFFFHGFGHIGGIJJJJIJFGHHIJJJJJIGIJIHIEHIIHHGIIE
@11604882/1
cagcatatcttatcatgtttcttgtctgtccttctgtcatttttctatta
+11604882/1
CCCFDFFFGHHHHIJJJIJJJJJJJJJJIJJJJJJJJJJJIIJJJJIJJI
@15621612/1
ggaaaataacacgaattctaaaaaggaatgggtcatgaaccccaacggaa
+15621612/1
CCCFFFFFHHHHHJJJJJJJJJIJJJJJJJJJGGGIJJJJJJJJJJJJJJ
@12182447/1
cccggtttgttctgaaacaaacatcactgtgatgaaaaataaaaaaaaaa
+12182447/1
@@@DD1AD1ABFF@EFFE@FI9CDC?B@AEFBDFCGIIIB@BFIIFIIIF
@11606431/1
cagcatgatataattcccatacaagaaaaatctccaattattgtcacttt
+11606431/1
CCCFFFFFHHHHHJJJJJJJJJJJJJJJJJJJJJJJJJJJJJJJJJJJJJ
@9067493/1
aaaaacattgaccaatcgccaccaatgcttggtgcagctatccactttgc
+9067493/1
CCCFFFFFHHHHHJJGIEHIIIJJJJJJIJJIHHJJGIEIJJJJJJJJJI
@16138837/1
gtcatttataccgttaaccttataacttcttctagaactgggcaaatttg
+16138837/1
CCCFFFFFHHHHHJJJJJJJJJJJJJJJJJJJJJJIJJJJIJIIJIJJJJ
@11059188/1
caacaaactccaccacaggaacctcaagcttggggtaaaccgcaagtttc
+11059188/1
C@CFFFFFHHHHHJJJJIJIIJJGIJJIJIJJJIJ?@GIIIGHHHH8=FD
@11059788/1
caacaaagtattgtaccttgtgggatgacaacgatatgtcaaacgacgac
+11059788/1
@@8BDFFDCDHHHIJJJJJJHGIJIJJIHIJJGIJJIJHEIIIJJJJJJI
@11059789/1
caacaaagtattgtaccttgtgggatgacaacgatatgtcaaacgacgac
+11059789/1
CCCFFFFFHHHHGGIJJJJJFHIJHIJIJJJJJJJJJJIIJJJIIJJJJI
@9590267/1
aagggctcggctgctcatcatgccctcgagtacctcaaaatcatgaccaa
+9590267/1
CCCFFFFFHHGHHEDEFGGGGGGHJGHGDIBGEHBDDGGGGFEGGEBHGI
@13608316/1
ctcctgcaagaactgaacaaagttgaagtccttggcgt
+13608316/1
CCCFFFFFHHHHHJJJJJJJJJIJIJIJHIJJJJJJJJ
@11061846/1
caacaacaagctgcatggggtagacaacaaactccaccacaggaacctca
+11061846/1
CCCFFFFFHHHHHJJJJJJJCGIJIJJJJJJJJJJJJJJJJJJJJJJJJJ
@11062928/1
caacaacagcaaacgggtcgaaatgaacgtcaacaacaaagttccccacc
+11062928/1
CCCFFFFFHHHHHJJJJEGHIJJJJJJJJHIJJJJJJJJJJCHIJJJJJJ
@12584980/1
cgaagagggactaccacacgaaaggcagttcaccatcgcttgtcatgtgt
+12584980/1
@C@DDFFFHHHHHGIIJJJIIIIJJIJJJJJGIIJIJIIJJIJIJIJIII
@12585453/1
cgaagagttggccactaaactgggcagctcggctgagaatcggtattcgg
+12585453/1
@@CFFFFDHDHHFIJIIJGIIJGGGIIIGGGEI?E9@F@9B;@7BCGGGG
@12585454/1
cgaagagttggccactaaactgggcagctcggctgagaatcggtattcgg
+12585454/1
CCCFFDFDHHHGHGIGJJJJGGIIIIJJIIJIJIIIIIJGIIJ?FCEHEH
@14117022/1
ctggtcccacacaacagactggtcccacacaacagactggtcccacacaa
+14117022/1
CCCFFFFFHHHHHJJJEHIJJJHIJJJJJJJJJJGBGIIJHIJIJJJJJJ
@14631329/1
cttgtgaatctgattgtgaactggaagaaagttgcgctccttcctcttgt
+14631329/1
=:===BDDDFDDDGIIGFHGGBFCAGICHIGA?EC:FBDG;BDGGEIIIB
@10087408/1
ataacacgggctaattttaacaaccatcccactgtacgagaattcggttt
+10087408/1
CCCFFFFFHHHHHIJJJJJIJJJJJJJJJJJJJJHIIJIJIIHJJIJFHJ
@9595389/1
aagtaatataaccttagatttcgaggcaaattgattgatttgcccagcac
+9595389/1
@@<ADDFFHHHHHJJJJJJJJJJJJJJJJJJJJGIJJIIJJIIJJJJJIJ
@11613614/1
cagccgctccgggcgttccgttggtctgattggctt
+11613614/1
@@@DDDD>FFFHF6F?DAFE?DCGHHGEGHIIGI<F
@14633725/1
cttgtggtcacttttcgcgcaaaggtaaaatcgttctagacata
+14633725/1
@@@D4ADDFF??DFFIGIIBFFIE>1?B<BFFDGICFFFFIEE=
@14633726/1
cttgtggtcacttttcgcgcaaaggtaaaatcgttctagacatactttat
+14633726/1
BCCFDFFFHHHHHJJHHIIGBHGIJBDHIJGHIIJIJIJGGGGGIIIJGI
@14633727/1
cttgtggtcacttttcgcgcaaaggtaaaatcgttctagacatactttat
+14633727/1
CCCFFFFDHHFHHIIIGG6@CFHHI:CHII@?DFHGGIIGIIIECAHHCG
@12589935/1
cgaagatttttctgacagtgaatcagatatgtatgatgaagattcggata
+12589935/1
@@@DB1ADFFF?C??EFD:C?FBHCFBCCFCCEHHCCECGEBBFEEGD=G
@15629244/1
ggaaaccattcgatcaagagcttcaaggagaagaaattagaagagca
+15629244/1
CCCFFFFFFFHHFHHIJIJIJIJJIIHGFIGIHJIGIIIIJIIIJJF
@14122924/1
ctggtggccaccggaaccggaagatcgaagaaagacgccaaacattcggc
+14122924/1
BCCFDFFFGHHHHJIIJJIIGIIJJIJIJJJIJIIJGIJJJJJHHGHHH:
@8561976/1
ttcttaaataaagtgtactttattgaaaaattagtaaaacataatggttt
+8561976/1
@@@DDBBDHDFBDHAEFBCDDEIHFHGDD?AC?AHCCBFGHGH?CCBFBB
@15130914/1
gacagataccacaaatacctaaaccttcccactaaagttaaccagacaaa
+15130914/1
CCCFFFFFHHHHHJJJJJJJJJJJJJJJJJJJJJJJIIIJJJJIJJJJJI
@12190085/1
cccgtttgccgatttaggttgttgtggtacatctccatgtggacccattt
+12190085/1
@@@DADEFGDD@FHHGGGHHGGGH?EEDFGEHIGIIEHGDGHIGHGDDDH
@15630523/1
ggaaactagatagaagtcctgcataaatggatgtgtaatatgcgtgtcca
+15630523/1
CCCFFFFFHHHHHJJJGIJJJJJJJJJJJJJIJHJIIIJJJJIJIJJJJJ
@15632021/1
ggaaacttcaccagttaaaataaaatgtagggggaagggaccaagaaggc
+15632021/1
CCCFFFFFHHHHHJIJJJJJJJJJJJJHIJJIJJIJJJJJJJJJJJJJJJ
@9076397/1
aaaaagcagcagcaaaattggccttgcagttgcttttggagagaaaagac
+9076397/1
CCCFFFFFHHHHHJJJJJJJJJJJJJJJJIJJJJJJJJJHIIIHIJJJJJ
@13112303/1
cgtggacatcgaagaaaaaacattgaccaatcgccaccaatgcttggtgc
+13112303/1
@7@BFFDDHDDFHBEGIGGHGBHI>FEED?CB:??DGGI=DDGIIGGIII
@9600446/1
aagtgaccaaagcaaagacgcaataagtgatacaagaaaatatacagact
+9600446/1
BCCDDFFFHHHHHJJJJJJJJJJJJJJGGIJJJJIJJJJJIJJJIJJJJJ
@10091318/1
ataacattgacattctataaagacgttagagaggttcactaaaaaatatt
+10091318/1
CCCFFFFFHHHHHJJJIJJIIGHHIIIFIGGHIIGGIIJIDHHGIIIIJI
@14125001/1
ctggtgtcgaacgcgtccagatgtttttctcgttttctagaatatcttcg
+14125001/1
@BCFDDDEHHHHHJGFHHGHGIGIIJJJJGIJGIJJIJIIIJJJJIJJJI
@12593937/1
cgaaggacaatttttacagttgctgcagcatgaacttactgctatcagag
+12593937/1
CCCFFFFFHHHHHJJJJJIHIFGIIIJIIIIJJJJJJJJJJIJJJJJJJG
@12594563/1
cgaaggattgttcgctagcgatctcctgcaagaactgaacaaagttgaag
+12594563/1
CC@FFFFFHHHGHGIIJIIJIJJJJJJJJJEIJJJJJIJJJJJJHIJJJJ
@15136030/1
gacatggagtcccaaaacatgaccatgatgcactcggccggaccgattca
+15136030/1
CCCFFFFFHFHHHJJJJJJJJJJJJJJJIJJJJJJJIJJJJJJJJHEHHG
@8566477/1
ttcttctcttggtgaacacatactttattcgtcatcgctccccacgagcg
+8566477/1
@@<DDFFFHHHHFGHJGHIJJIFIIIGJJIJHIIGIIJIJIJJJIIIJIJ
@15637449/1
ggaaataatacgaacttcaattacacaaattagtacaactcctccaaac
+15637449/1
?<@=;??BHDF;F=?CGGCHIGGEH@FEGDEBB:BGDE9CDAH;9DDGG
@15136793/1
gacatttcgttaaagaaccacaaaatgtgacatatataaaggtgaatata
+15136793/1
CCCFFFFFHHHHHJJJJJJJJJJJJJJHIIIJJJJJJJJJJJFGIIJJJJ
@13120634/1
cgttaaagaaccacaaaatgtgacatatataaaggtgaatatataactga
+13120634/1
CCBFFFFDHHHHHIJJJJHIHHJIJJJIJIJJJJI?FHGJJJJJJJJJJJ
@11624843/1
cagctacatatgttgttacagaagtatgttttaataagtctgcc
+11624843/1
?@<;BDBDHHHFHHB?CBEG@A?<3AFHCHGHHIEHEH@FD<CG
@9082806/1
aaaaagtttatttatcatacacaggtaaacagttgtacagtagaggataa
+9082806/1
C<@FFFD;FHHHHFGIIIIIIIIIIHHIIIIIIIIHIIIIIHIIIIIIII
@8568231/1
ttcttgagagtagagcaatttggcttcttcccccaaggataacctctctg
+8568231/1
@@@FFFADFHADFGHIIJIJJEIHIG;FGHEHIJGIGCCGGHIIJICHH>
@12196987/1
ccctattgaaaaccttgtagtggattcctaatattttttagtgaacctct
+12196987/1
BBCADEFFHHHHHJJJJGIJIIJHIJJJIJJJIJJIJJJIIHIJJJJJJJ
@12196988/1
ccctattgaaaaccttgtagtggattcctaatattttttagtgaacctct
+12196988/1
CCCFFFFFHHHHGJJJGHEHIHIAGHIIIIJIIIJJJJJCGGGGIJJJIG
@12196989/1
ccctattgaaaaccttgtagtggattcctaatattttttagtgaacctct
+12196989/1
CCCFFFFFHHHHHJJJJIJJIJJIJJJJJJJIJJJJJJJJJIJJJJJJJJ
@14648006/1
ctttaaaagacatttgtgctgaaaagaaaattcaagatccagtgtttaag
+14648006/1
@@CFFFFFHHFFFIJJEFGHGGIIGIIIJJEEGHGGHHIIIIJIIIIJIG
@9084809/1
aaaaataatatgtaaattgattttagaaaaaaaaaccactaattctatgc
+9084809/1
CCCFFFFFHHHHHJJJJJJJJJJJJJJJJJJJJJJJJJJJJJJJJJJJJI
@13623211/1
ctcgaaaactcaattggcgcacattcagcaggttttttaacagtttgaaa
+13623211/1
CCCFFFFFHHHHHJJGHIJJIIJJJJJJIIJJFHHIJJIIJJJJJJIJGI
@13623212/1
ctcgaaaactcaattggctcacattcagcaggttttttaacagtttgaaa
+13623212/1
CCCFFFFFHHHHHJJJJJCHHIJJJJJJJJJJGIJJJJJJJJJJJJJIJJ
@15140128/1
gaccagttccaggatttcgtggaagagaaattcggtgaacaattccagct
+15140128/1
CCCFFFFFHHHHHIJJJIIIJJIJJJJJJJJJJJJGGIIJJJJJIJJJIJ
@12199788/1
ccctcgagtacctcaaaatcatgaccaaaaagtgaacagctatcgataca
+12199788/1
CCCFFFFFFHHHHJJJJJJJJJJJJJJJJIJJGGIJJJIJIIJJJJJJJJ
@12602886/1
cgaataccgattctcagccgagctgcccagtttagtggccaactcttcgt
+12602886/1
CCCFFFFFHHHHGGIJJJJJHIJJJJJJIJGHIJJHIJIJJJJJJJJJJI
@8572472/1
ttctttttacctccttgttggggctgggggtcttgtggaataggttgagg
+8572472/1
CCCFFFFFHHHHHIGJHGHEGIGGGGJIJJ0@GHEBFI<CGHHI@FGEHJ
@11084225/1
caacagcaagctgctcctccacaacaacaacctcaagcttggggtcaacc
+11084225/1
CCCFFFFFHHHHHJJJJJJJJJJJJJIJJJJJJJJJJJIJGGGIHIIIIG
@13624736/1
ctcgaaagacttcgactttttactatttttgtatgcacaaaattcgttct
+13624736/1
CCCFFFFFHHHHHJJJIJJJJIJJJJJJJJJIJJJJJJJJJJJJIJIJIJ
@13624737/1
ctcgaaagacttcgactttttactatttttgtatgcacaaaattcgttct
+13624737/1
CCCFFFFFHHHHHJJJJJJJJJJJJJJJJJJIJJJIJJIJJJJJJJJJJJ
@13625356/1
ctcgaaatcaataactcgacaaaaattgttcccttttgagctattgcgat
+13625356/1
CCCFFFFFHHHHHJJJJJJIJJJIJJJJJJJJJJJJJJJIHGHGJJJJJI
@13625357/1
ctcgaaatcaataactcgacaaaaattgttcccttttgagctattgcgat
+13625357/1
CCCFFFFFHHHHHJJJJJJJJJJJJJJJJIJJJJJJJJJIJJIIJIJJJJ
@13625358/1
ctcgaaatcaataactcgataaaaattgttcccttttgagctattgcgat
+13625358/1
CCCFFFFFFHHGFJJIIIJJJJJJJIIHHGGGIIIIJJGIIIGGJJJIGG
@13625359/1
ctcgaaatcaataactcgataaaaattgttcccttttgagctattgcgat
+13625359/1
CCCFFFFFHHHFHIIGHEFEEIJJJJJEEHHIJJJJJEGIJIIJJIJIIH
@13625360/1
ctcgaaatcaataactcgataaaaattgttcccttttgagctattgcgat
+13625360/1
CCCFFFFFHHHHHJJJJJJJJJJJJJJJIGJJJJIJJJJJJJJJJJIIIJ
@13625361/1
ctcgaaatcaataatgcaatgtgtttaaatttttgtcgagtcaaaagcga
+13625361/1
@?@D=DADHHAHFIGGIGGGIFDBHDFECHBHGBE@FEIIEHGHGIGIGD
@12201102/1
ccctcttcgtgttccatttcatagaatgg
+12201102/1
@@@DDDDDFDF<D<F:?EHB:C<A?F:CG
@12201103/1
ccctcttcgtgttccatttcatagaatggtggtggccatctgcgggacat
+12201103/1
CCCFFFFFHFHDHJJJJJJJIJJJHJJJJ?HG?EGGIHIGGIIIJIBHGH
@15141675/1
gaccgaatgtgaggaaatagaagatgtagaagttcccaaagccttaggag
+15141675/1
@?8DDDFFHHHHHIIIIIIIIIIIIIHHIIIIIIIIIIIIIIIIIIIIII
@11084986/1
caacagcgtaggcctcaggataggcagcagacagcttctgttaaagaatt
+11084986/1
CCCFFFFFHHHGHJJJIIJIIIJJJJJJJIIJJJJJJJJIIIHIJJJJIJ
@11086663/1
caacagtcaacatttcccacctttttcactcaaccatagctttctcagcg
+11086663/1
CCCFFEDDHHHFFIBEHIHJGIJJIIIIGGHGIJIJDEICHHIIJIJGIB
@15648141/1
ggaacaggcaaaactccgaaggaagccaagggctcggctgctcatcatgc
+15648141/1
C@@FFFFFGHHGGJIJJJIJJIJGIJIJJEHIJIIABHGIFCDAFGEGIG
@13124933/1
cgttatataatcatcattcaaacattgaagccagatcgataaaaaaatat
+13124933/1
CCCFFFFFGGHHHJJIJJJJJJJIJJJJJJJJJJJJJJJJJJJIJJJJJJ
@9090869/1
aaaaatattaggaatccactacaaggttttcaatagggcattctaacatg
+9090869/1
CCCFFFFFHHHHHJJJJJJJJJJJJJGHJJJIIJJJJJJIJJJJJJJIJJ
@14136984/1
ctggttttttcaaatttgttcagcaactcacggaaacaagttgagaaatc
+14136984/1
@CCFDEFFHHFHHJJJJGHIGIHIIJJJJJJJJJJJJJJIHHIIJIJJGI
@10105247/1
ataatacgaacttccatagattcaaatgaagtaaacaacatacgtttttc
+10105247/1
@@;DFFFFHGHHHJJJJJJJJJJIIIJJJJJFGGGHJJJJJJJIJJIJJI
@15648597/1
ggaacagtttgatgttgctgttgtggagctgtttgtctgccccaagtggg
+15648597/1
C@@DFFFBFHFFHGHIBACGDD<CGI<AFHGHIIDHIFCHIIGGIG?BGH
@8576027/1
ttgaaattccgcgaaattggcactggcaagtcaaagaagctagccaagag
+8576027/1
B@CFFFFFFHHHHIGIIGIJHIGHIJJJHHIJIJGHGHIJFGIHIJEHHH
@12606218/1
cgaatcatctcagcctcgcgctaggtaaattaaacacggcttatcactat
+12606218/1
@@@DDB??BDFFFII;FBFF<8:?C9?DDEGEIEFFFFEBEFBEDAFD>E
@8577745/1
ttgaagtaaaacaagaagaaagtaaagttacaccagttgaagaaatacaa
+8577745/1
CCCFFFDDHHHHHJJJJJJJJJEFHIJHHIJJJJJJGIJJJJJJJJJJJI
@10105333/1
ataatactaggaaacctctcgaattggatgagtaccttctagactataaa
+10105333/1
CCCFFFFFGHHHHJJIJJJJJFIIJJJHJIJJIJIJJJJJJJIJJJJIJJ
@10106117/1
ataatagtgtattacctctaaagctatctactcgttatataatcatcatt
+10106117/1
CCCFFFFDHHHHHJJJJJJJJJJJJJJJJJIJJJIJJJIJJJJJJJJJJJ
@8578532/1
ttgaatgatgattatataacgagtagatagctttagaggtaatacactat
+8578532/1
CCCFFFFFHHHHHJIJIJJJJEGGHGHGIJJJJJGIIIJDHIIJJJJJJJ
@16162522/1
gtcccgcagatggccaccaccattctatgaaatggaacacgaagagggac
+16162522/1
@BCFFFFFHGHHHIJIJJIJJJJJJJJJJJJJJJJJJJJIJJJJJIJJII
@16163109/1
gtccctcttcgtgttccatttcatagaatggtggtggccatctgcgggac
+16163109/1
B@BADDFFHHHHGHIJJIIIJIEGIJJJIJJ<FHCGIIJJJIEFGIJJBA
@11629735/1
cagctatccactttgccagtggccgtctgctacggaacaggcaaaactcc
+11629735/1
CCCFFFFFHHHHHJJJJJJHIJJJJGIIJIGIJJJJJJIJIJJJIIJJIJ
@11629892/1
cagctatcgatacacagtcatagatccaatcctataattatccatttcct
+11629892/1
CCCFFFFFHHHHHJJJJIJJJJJJJJJJJJJJJJJJJJJJJJJJJJJJJJ
@8580329/1
ttgacatgttagaatgccctattgaaaaccttgtagtggattcctaatat
+8580329/1
CCCFFFFFHHGHHJJJJJJJJJJJJJJJJJJJJJJJIJJEHHHIEHJIGI
@10107697/1
ataatatgtaaattgattttagaaaaaaaccactaattctatgcaaagta
+10107697/1
@@@FBDDDHDHHF>EGHIIIGIIIIHHGHEBEFFDHD@DGDDH@DDC;9F
@14655843/1
ctttaacgaaatgtcaagagcataaagtatgtctagaacgattttacctt
+14655843/1
=?1ADDFFHHGHHHIJJIHGIJJJJJJHIIIGIIIGIJJIIGIIJJHIJJ
@12609572/1
cgaatggtaaagctgctaaaaaagcaggaaaagcccagaagaacgttcga
+12609572/1
CCCFFFFDHHHHGIIJJJJJJJJGGIIJIJJJDGIJIIIIIIIIIFHJJH
@10620433/1
atttatcacatcattcgtcgtgtaccacat
+10620433/1
CCCFFFFFHHHHHJJJJIIJGABEBH@G@E
@8580564/1
ttgacatttcgttaaagaaccacaaaatgtgacatatataaaggtgaata
+8580564/1
@@?FAFFFHHHHHGJIDHIIIGGHIJIGGCGGIJJIIIJJIIJJHEHGIJ
@16167487/1
gtccgctatttggtacgacgacaaagattacatcatatttgcctttaaca
+16167487/1
@@@DFFFDDHHHFAFGHIHIIAGGFFCADGFIEHGHGIEIEIGGIIIIII
@10109661/1
ataatattgatgattataattaataactagtgcctaataatagtgtatta
+10109661/1
@@CFFFFFFHHHGIIIIII<EJIGJJGGIJECHHEHADGGIJIIIIJJJJ
@15148663/1
gacgaatggtaaagctgctaaaaaagcaggaaaagcccaggagaacgttc
+15148663/1
CCCFFFFFHFHHHJIJJJJJJJJJJIIIGIJJJJGIGIJIIIIIJIGCHE
@10110740/1
ataatcatcattcaaacattgaagccagatcgataaaaaaatatcgcaat
+10110740/1
@@81BDDDFHHFHIIIBGHDIHGEGIEGGGIFGIGIGIIGBHIIEHIFFH
@14142984/1
ctgtaattctggtttctctatagttttgtcatacgtttttgaggcagcaa
+14142984/1
@@CDDFFFHHHHDHIJJIJIIJJHHGJJGHJJIIIJJJJJJJGHGHIJIG
@10623358/1
atttatgtgacataatttgcgacatttgacgtacggttcaagtagctgaa
+10623358/1
CCCFFFFDHHHHHJJJJJJJJJJJJJJJIIJGIGJJFHIJJIJIJJJJJJ
@13635532/1
ctcgacaaaaatttaaacacattgcattattgatttcgaggaaataatac
+13635532/1
CCCFFFFFHFHHHIJJJJJJIGGHGGHJIJIJGIJJIIHIJJJJJIJIJJ
@13635533/1
ctcgacaaaaatttaaacacattgcattattgatttcgaggaaataatac
+13635533/1
CCCFFFFFHHGHHJJJJJJJJJJJJJJJJJJJJJJJJJHIJIJJJIJJII
@12613863/1
cgaatttgcaaatttgactttcactttatatattttctctctattttgac
+12613863/1
BC@FFFFFHHHHHJJHFHEHIHHIJJJJJJJJJJJJJJJJJJIJJJJIIJ
@12614605/1
cgaattttgtgcatacaaaaatagtaaaaagtcaaagtctttcgagacat
+12614605/1
CCCFFFFFDCFHHIIIGIJJJGGHHGIJJJJFHIIIGCFFIGGIGIGIJH
@10626445/1
atttattatattgtgaaaagggagcatttatttgatgcaaagtatagagg
+10626445/1
CCCFFFFFHHHHHIJJIJJJJJJIJJJJIJJJJJIJJJJJJJHHIIIJJJ
@11636363/1
cagcttcaacgccaaggacttcaacttcgttcagttcttgcagg
+11636363/1
CCCFFDFFGHCDHIJIJHGHIIIJJIIIJGGIIJIIJJJJGIIG
@14148762/1
ctgtatataactactagtcaagaaaagaaaatcatctattcctaagatct
+14148762/1
BCCDFFFFHHHHHJJJJHIJJJJJJJJJJJJJIJJJJJJJJJJJIIIJJJ
@15663274/1
ggaagatcgaagaaagacgccaaacattcggcagccaagaacttgctgga
+15663274/1
CCCFFFFDFHHAAHHCGIIBEHIGIIIIIGHIIBHHIIFHIIIGIGIIEI
@13137617/1
cgtttcaatgcatcgataagacgaatggtaaagctgctaaaaaagcagga
+13137617/1
CCBFFFFFHHHHHJIIJIJJJJJJJJJJEHGHIJIJJJJJJJJJJGIGII
@8587581/1
ttgatgattataattaataactagtgcctaataatagtgtattacctcta
+8587581/1
@@@DDFFDHGHDDHIHIIIIDEGIHHIIIIIIIIIIDFHDGHIGGHGIII
@11101606/1
caaccatgatcatgggcgctgacgtcactcatcccagccctgattcgcaa
+11101606/1
@@<DFFFFGHHHHIIGIIIDI<FHHEHEGHE>GEHCGHIIIIGGIIIIGI
@11102028/1
caaccattctgtacaattggtgacagaaatatggacatcaagaaatactt
+11102028/1
CCCFFFFFHHGHHJJJJIJJIHJJJJJJJJJIIJJIIJJJJJJJJJJJJJ
@16175228/1
gtcctcttctagcagctttaatgcattgtatgcagcatcatgtttactaa
+16175228/1
CCCFFFFFHHHHGGIJJJJJIJJJJJJJJJJJJJJJJIJJJJJJJJJJJH
@10117851/1
ataattggttgccaccgtgcttttatgttccgaaacaactggaggaggcg
+10117851/1
CCCFFFFFHHHHHJJJJHIIJJJJJJJJJJJJJJJJJJJIJJIJJIIJJJ
@13642828/1
ctcgagggcatgatgagcagccgagcccttggcttccttcggagttttgc
+13642828/1
CCCFFFFFGHHHHJJJJJJJJJJJJJJIIJJJIIJIIGEGIIHI;DHIJH
@9105380/1
aaaaatttaaacacattgcattattgatttcgaggaaataatacgaactt
+9105380/1
CC@DFFFFHHHHFIJJJIHIIJJHHIEHHGCHEGDGHGEIIJIJDHIGIH
@13140747/1
ctaaaaaagcaggaaaagcccagaagaacgttcgactttcacttcattct
+13140747/1
@@;;ADDDHBFD?@BBH>?FBB??;;FGE@8B;FH;DGGBFDGF@<B@AG
@9108036/1
aaaaatttatagttttttgcatttttattcggcttattgtaatattcctc
+9108036/1
CCCFFFFFHHHHHIJJJJJIIIJJIIIIJJJJJJJJJJJFHIJJJIIJJJ
@9108037/1
aaaaatttatagttttttgcattttttattcggcttattgtaatattcct
+9108037/1
CCCFFFFFHHHHHIJJJJJJJJJJJJJJJJJJJIJJGIJJIJJJJJJJJJ
@16178213/1
gtccttctgtcatttttctattaattgtctgattatcttctattgtacac
+16178213/1
?@@;D?DDBFH?FHGHHGG>HHHCI@BD??DB99FDFGADHGFH@H>FCD
@15667291/1
ggaagcggtatgcagattggtgaagcagaacaaccattctgtacaattgg
+15667291/1
CCCFFFFFFHHHHIIIIJJJ@GFHIGGGIJJIJJJJIIJJJIGIJJJJJJ
@15667493/1
ggaagctatacaagtggtcgatattgttttacgttgtgctccttcacaaa
+15667493/1
CC@FFFFFHHHHHJFHIGHHHIIIJJHIJJ>FGIJJJIIJJJJJJJIJJJ
@15668919/1
ggaaggatcgcaagcttcttccagttcaccatcagattcacaagcaggat
+15668919/1
CCCFFFFFHGHHHJJJJJJJJJIJHIJJJJJJJJJJJJJJJJJJJJJIII
@10632630/1
atttatttgatgcaaagtatagaggttgtacccaaacttttcggggtgca
+10632630/1
CCCFFFFFHHHHHJJJJGJJJJJJJGHJJJJJJJJJJJJJJJJJJJGHIJ
@15162136/1
gactctcagcttcaacgccaaggacttcaactttgttcagttcttgcagg
+15162136/1
CCCFFFFFHHGHHJJIFHIJJJJJJJJJJJJJJJJJIJJIIJJJJJJJJJ
@9110811/1
aaaacaacctgaacaacaagctgcaaaacataaaggagatcctgtaacac
+9110811/1
@@<BDFFFHGHHHJJIIJJGIJGIIJJJGHIIJIIGIIICHGIIGHJJFH
@15671225/1
ggaaggtttaggtatttgtggtatctgtcgatgttgccagaacgta
+15671225/1
CCCDFFBDHFHGAFHHIJHIJFHIJJJIJIJIJIJIFHIJJIJJHI
@15671226/1
ggaaggtttaggtatttgtggtatctgtcgatgttgccagaacgta
+15671226/1
CCCFFFBDHHHHAGHIJGFGHEEHIJIIJJIJJJIFIJJIJGJJHI
@15671227/1
ggaaggtttaggtatttgtggtatctgtcgatgttgccagaacgta
+15671227/1
CCCFFFDDHGHHCGHIJIFHJHIJJJJJJJJJJIJJJJJJJJJJJJ
@15671228/1
ggaaggtttaggtatttgtggtatctgtcgatgttgccagaacgta
+15671228/1
CCCFFFDEHHHHCFHIJIHHJFHJJJJIJJJJJJJIJJJJJJJJJJ
@10637611/1
atttcagttaaatttaagaggcttttaaaatttaacgtttagcagtcttc
+10637611/1
CCCFFFFFHHHHHJJJJJJJJJJJJJJJJJJJJJJJJIJJJJJIJJJJJJ
@10637866/1
atttcataattaaggtaatccacggcatttctggtcgtgggccactaata
+10637866/1
CCCFFFFFHHHHHJJHHJJJJJJJJJJJJJJJJJHHJFHIJJJJJJJJJJ
@15163705/1
gactgttgtagctgattaaggggtgtattctatatttcagttaaatttaa
+15163705/1
CCCFFEFFHGHHHJIJJJJJJJJCFHIIGIJJJJJJJJJJJIHIIJJJJI
@15164378/1
gacttcaacttcgttcagttcttgcaggagatcgctagcgaacaatcctt
+15164378/1
CCCFFFFFHHHHHJJJJJJJJJJJJJJJJJJJJJJJJFIJJJJJIJIIJI
@9115298/1
aaaacataatggttttcgcgcgtaaagtgaccaaagcaaagacgcaataa
+9115298/1
CCCFFFFFHHHHCFHJIJJJJJBHIIIGHIIJJJJIJJJJJJJFIJJHHH
@10126707/1
atacactattattaggcactagttattaattataatcatcaatattatct
+10126707/1
@@@ADEFFHHDBFIGEGBFBGGHAHGGHGGIGGIGGEHGGIIGIGGIICG
@10642262/1
atttccgtgaagtggtccgtgccccttgcggttaccccttctgttgggat
+10642262/1
@@@DDDDDHBDFAEGADHB?C?FHGBE>DEG@FGGHHIADFB?=C8C>=@
@10643469/1
atttcctcgaaatcaataatgcaatgtgtttaaatttttgtcgagtcaaa
+10643469/1
CCCFFFFFHHHHGIJIGGHJGGIJJJIJJJJJJIJIIIJJGHIJJJJJJJ
@10643470/1
atttcctcgaaatcaataatgcaatgtgtttaaatttttgtcgagtcaaa
+10643470/1
CCCFFFFFHHHHHJJJJJJJJJJJJJHIIJJJIIJJJJJJJJJIJHHIGI
@10643817/1
atttcctgtaattctggtttctctatagttttgtcatacgtttttgaggc
+10643817/1
CCCFFFFFHHFHHIJJJGIJJJJJIJJJIJJJJJJFJJJJHIJJJJIJJJ
@12632526/1
cgacatggagtcccaaaacatgaccatgat
+12632526/1
?@;DD@DDDDDAFDE?EEF;F<HF3F99C@
@13655207/1
ctcgatttggaccagttcgtatttgggagtgatgccgcgacggctcagca
+13655207/1
@BCFFFFFHHGHHHJHIIJDGIJJJJJHICGHIIIJIHJDHHEFFFEFED
@13656023/1
ctcgcaaatgtagaaggcagattgttaccctccacgggtaaatcctgcaa
+13656023/1
CCCFFFFFHHHHHJJJJJJJJJJJJJIJJJJJJJJJJJGHIJJJJJJJJJ
@10645775/1
atttcgcggaatttcaacacatgacaagcgatggtgaactgcctttcgtg
+10645775/1
CCCFFFFFHHHHHJJJJJJJJJJIJJJJJJGJJIHIIJJJJJJIJJJIHJ
@10646425/1
atttcggttaaatttaagaggcttttaaaatttaacgtttagcagtcttc
+10646425/1
@@@FDFF2<@FFDGEGIIIHIGHHIIJJIJGGIIIJJHIJJGHIJGIJJH
@10646426/1
atttcggttaaatttaagaggcttttaaaatttaacgtttagcagtcttc
+10646426/1
CCCFFFF20<CFHJJJJJIIJJJJJJIJJJJJJJJJJJJJJJJJJJJJJJ
@15679864/1
ggaatattacaataagccgaataaaaatgcaaaaaactataaatttttat
+15679864/1
CCCFFFFFGHHHHJJJJJJIJIIIJJJJJIIJIJJJJJJJJJJJJJJJJJ
@14674496/1
ctttaccattcgtcttatcgatgcattgaaacgcaaactgacgtttactt
+14674496/1
CCCFFFFFHGHGFHIJIJJJJGJJJJJJJJJJJJJIJJJIIIIFHIJJJJ
@10648717/1
atttctcaagggcacacggcaacaaaaagtgataatggatacaaatttga
+10648717/1
CCCFFFFFHHHHHIIJJJIJJJJJJJJJJDFHJIFGIHIGGIJIJIIJJJ
@10648718/1
atttctcaagggcacacggcaacaaaaagtgataatggatacaaatttga
+10648718/1
CCCFFFFFHHHHHJJJJJJJJJJJJJJJJBFIJJJJJJJJJJJJJJJJJG
@14675759/1
ctttacgcgcgaaaaccattatgttttactaatttttcaataaagtacac
+14675759/1
?@@FDDBDFFFHFIJIGIIIIIJJ>FHGIGIICFII@FHIIIGI@FCHHI
@14675760/1
ctttacgcgcgaaaaccattatgttttactaatttttcaataaagtacac
+14675760/1
CCCFFFFFHHHHHJJJJJJJJJJIIJJJJIJJJJJJJIJJIJHIJHHIJJ
@10130977/1
atacctaaaccttcccactaaagttaaccagacaaagcacctatcgaatc
+10130977/1
B@<DFFFFHHHHHJJJJJJJJJJHJIJJJJJJJJJJJIJJJJJJJIJJJI
@10649993/1
atttctgcagtagaggtaatcacttgataaggttcaaaatagtccagaat
+10649993/1
@@@DBBBBFHFHB<EG:ACCI@EDHGIIGIGAH@EFFEEHIADG@GAFDD
@15681279/1
ggaatccagggtacttcaagaccatcacactaccacgtcttgtgggacga
+15681279/1
CC@FFFFFHHHDFHIJJJJIJJEHFHIJJJJJJHIJIHIIIIIIJJJIGG
@10651326/1
atttcttagtgtcaatagtgctgccgttacttcctcaagcgctggtaacg
+10651326/1
;@BDFFFFFFHHHGGGHGJIJIJIGIJJJJJIJGIJJGGIJIJJIDFFHI
@10651327/1
atttcttagtgtcaatagtgctgccgttacttcctcaagcgctggtaacg
+10651327/1
@BCFFFFFHBHHHJJJJJEHGJJJJIIJJIJJIJJJJIJJJJJJJFFGGH
@10132162/1
atacgataaatttgaaagacacattggttacaagtttgcagaccgttcat
+10132162/1
@@@?DBDFFHHHGGGGGIEHJIIIJIJJJJIIGIFHGFHJIEDHIFGGCG
@11647821/1
caggaaatggataattataggattggatctatgactgtgtatcgatagct
+11647821/1
@CCFDFFFHHCFFHIJGGIJJCHHJJGIJJIIFIIIJIEGIGIG;8B@D@
@14167351/1
ctgtgtatgataaataaacttttttcgggtttggaaaaatttcaaattgt
+14167351/1
CCCFFFFFHHHHHJJJJJJJJJJJJJJJJHIJJJIJJIIIIJJJIJJJJI
@14168082/1
ctgtgttaaaaatgaattctcaaacggcgttaaaccttttacttaaggtt
+14168082/1
BCCFFFFFHHHHHJJJJJJJJHIJIJJJJJJJJJJJJJJJIJJJJJJJFH
@13659360/1
ctcgcatataaagtatctaacagatttaaattgtattagcatcatggaat
+13659360/1
CCCFFFFFHHHHHGIJJJJJJJJJJJJJJIIJJHIJJJJJIJJJJJJJJJ
@15684807/1
ggaatgtagaatacagaagtattgtacagtatataggaataaataacaag
+15684807/1
@@@FFFEFHFHHHIJJJGG3AHHGFGIBHAEHGIGHIJIJIDHEIIGDHI
@15171929/1
gagaaattaaaccacctagatcaccacttttacgacatgtgcacgatccg
+15171929/1
CC@FFFFFHHHHHJJJJJJJJJJJJJJJJJJJJIGIIJJIIJJIJJJJJJ
@15172904/1
gagaaatttgctgcctcaaaaacgtatgacaaaactatagacaaacc
+15172904/1
CCCFFFFFHHHHHJJIJJJJJJJJFIJJIIJJJJIIJJJJIJJJJJJ
@10135850/1
atactgcgactgtatcttgtaaaaataaaagggacggcaaacagagggca
+10135850/1
@@CFFFFFHHHGCGHIGHGIGHIJIJJJJIIBEGGGEHGGGIGIIJJJJI
@14681339/1
ctttagaggtaatacactattattaggcactagttattaattataatcat
+14681339/1
CCCFFFFFHCFHHJJJJJJIJJJJJJJJJGGIJIJJJJJJIJJJJJJJJI
@14681340/1
ctttagaggtaatacactattattaggcactagttattaattataatcat
+14681340/1
CCCFFFFFHFHGHJJJJJIJJJJJJJJJJIJIJIJJIJJJJJJJJJJJJI
@15175147/1
gagaagctatttaaattccagaccatgaaagtattgagatttaaatcttg
+15175147/1
CCCFFFFFHGHHHJIJIIJIIJJJJJJIIIIFHIJJJJIIGIJFIJJJJJ
@15176747/1
gagaatatgaaatttaaaagaaaatttgaaaagtatcatgagttttgtga
+15176747/1
B@@DFFFFHGHHHJJJJJJJIJJJJJJJJJJJJCGGIFIIIJGIJJJII<
@15176748/1
gagaatatgaaatttaaaagaaaatttgaaaagtatcatgagttttgtga
+15176748/1
CCCFFFFFHHHHHJJJJJJJJJJJJJJJJJJJJEHIIIJJIIHIJJJJJI
@15177836/1
gagaattcacttatgaatgtggcataggttctgtcaaaactgttgcgact
+15177836/1
BCCFFFFFHHHHHJJJJJJHIJIJJJJJHIJJJIJIJJIJJIIJJJJIIJ
@15178383/1
gagaatttgaaaagcgagcttcatgatcccctgaagaatatatcttgaag
+15178383/1
BC<DFFFFGHHHHJJJJIJJJIJJJJIJJJJJJIJJDHIJJJJJIJJIHI
@12643427/1
cgacgaatgatgtgataaatatacctgcacacacgcatttttaaatttaa
+12643427/1
C<@FFFDDHHHHGIEIIIIGIC>FFFGIGHIIIJBAFEHIGGIIGIGGJI
@12643428/1
cgacgaatgatgtgataaatatacctgcacacacgcatttttaaatttaa
+12643428/1
CC@FFFFFHHHHFHIIIJJJIHJJJJIJJJJJJJJJJJJJJJJJJJJJJJ
@9650312/1
aatcaatcaatttgcctcgaaatctaaggttatattacttttatgaatcg
+9650312/1
CCCFFFFFHHHHHJJJIJJJJJJJJJIIJIIJJJJJJIIJIJJIJJIJJJ
@14685404/1
ctttagtagaagaattgtacctggttgtagagaccgaatgtgaggaaata
+14685404/1
CCCFFFDEHHHFHJJJIHHGIGIIGIJHIJIJFJJJBHIJHIGIJGGIJJ
@9651096/1
aatcacaaaactcatgatacttttcaaattttcttttaaatttcatattc
+9651096/1
CCCFFFFFHHHHHJJJJJJJJJJJJJJJJJJJJJJJJJI?GIIJIJIJJJ
@10140263/1
atagaatggtggtggccatctgcgggacatgcacatctcttggagccagc
+10140263/1
CCCFFFFFHAFHFGIHJIIIIJIJJJGGJJJJIJJJJGHGIGIHIIIJII
@14686159/1
ctttagtctgtatattttcttgtatcacttattgcgtctttgctttggtc
+14686159/1
CCCFFFBDFFFHFHJJJJJIJCEHHIIJJJJJJIGIHGHIJIHHIJGIHI
@14686160/1
ctttagtctgtatattttcttgtatcacttattgcgtctttgctttggtc
+14686160/1
CCCFFFDFHHHHHJJJJJJJJIHJJJJJJJJJJJJJGIJJJJJJJJIIIJ
@9128853/1
aaaaccagaggttaatgaggagacttctaaaacagaaatctattgtaata
+9128853/1
CCCFFFFFHHHFHJJJJJJJIJIIJJJJJJJJJJJJJJJJJJJJJIIJJG
@14689019/1
ctttatatatgtcacattttgtggttctttaacgaaatgtcaagagcata
+14689019/1
@@@D7DBBBFCFC>EFFGII<?CC?F@FHIAHHCDGIFEDDBGDGFFFEI
@14178207/1
ctgttgttgaccccaagcttgaggttgttgttgtggaggtgaaggg
+14178207/1
CCCFFFFFHHHHHJGEHIIJJ@GIAFGGGIIJIFHJAGH8BBFGIJ
@11117081/1
caacctctatactttgcatcaaataaatgctcccttttcacaatataata
+11117081/1
CCCFFFFFHHGHGJJJJEIJJJJIJIIJJJJJJJJJJIIJIIJIIJJJJJ
@11117082/1
caacctctatactttgcatcaaataaatgctcccttttcacaatataata
+11117082/1
CCCFFFFFHHGHHJIIJIIIJJJIJJJIIGHJJJJJJJJJJJJIJJJJJJ
@9131216/1
aaaacgaagtgtagataaaaagagacgatattcccgagataggagtcgtt
+9131216/1
CCCFFFFFHCFDDHGIIJJJJIJJJJIJIJJJJJJJJJJIIJGIJFEHHG
@14692203/1
ctttatgctcttgacatttcgttaaagaaccacaaaatgtgacatataaa
+14692203/1
CCCFFFFFHHHHFGIGIJJJIIJJJJIJJJJJJJJJJJJIJJJJJJJJJJ
@15184626/1
gagaggtactatgtgtgtttggctagattctgtttgacattagaagagta
+15184626/1
BB@FFFADHHHHHGIIIJJIJJJFIJHJJJIJJJJJJJIJJJJIJIJJII
@15184822/1
gagaggttcactaaaaaatattaggaatccactacaaggttttcaatagg
+15184822/1
BB@DFFDFHHHHHJJJJIJJJJJJIJJJJJJJGIJIGIJHJJJJJIJJJI
@14180345/1
ctgtttgacattagaagagtaaacgtcagtttgcgtttcaatgcatcgat
+14180345/1
@CCFFFFFHHHHHIJIJJJHIJJIJHIIIHIJJGIEIIJIJIIIJJJJHG
@9135749/1
aaaactgttgcgactagcacaacaaaaaagatggcgaaacaattagcagc
+9135749/1
@C@DFDDDHFGHGJJJHGIIJJEIJJJJJIIHEEGGIJJGGIHHIGIJEG
@10145773/1
atagcttgtaaaattagttgctatccttctctttgacattgcttgtggtc
+10145773/1
@@<DDFFFFFFBHGG@GHHIIIGIIIGIIIIIIIGBGGHIIIIIIIIIGI
@14696266/1
ctttattcgtcatcgctccccacgagcgttt
+14696266/1
CCCFFFFFHFHHHJGIIIJJJIJIGG>D@FH
@14696267/1
ctttattcgtcatcgctccccacgagcgttt
+14696267/1
CCCFFFFFHFHHHJIJJJJJJGGIJJDG6BG
@9658308/1
aatccttattccggaaatgaaatcaaagattgttcctgataatcaaacag
+9658308/1
@@@DDDFFHGHHFIHJIIIJJJGGGJJGIIIIHIG@ADHIGFHIEFHHBG
@9658355/1
aatccttcgaggtaacctacgtggacatcgaagaaaaaacattgaccaat
+9658355/1
@@@DDDDDHHHH?EHIIEGII?FFBHGGIIHGEGGIIIIIIIIIIIIIIC
@14698026/1
ctttatttaagaacaggggagaaaagtcacgagaatttgaaaagcgagct
+14698026/1
CCCFFFFFHHAFHGIIIII?FHHGGGEGGIHEEGIGIIGGIIIIIIIIGH
@9138590/1
aaaagaaaatttgaaaagtatcatgagttttgtgattctccgaagagtat
+9138590/1
CCCFFFFFHHHHHJJJJJIJJJJJJJJHIJJJJJIJJJJJJJJIIIJDFE
@11125026/1
caacgatctggtggccaccggaaccggaagatcgaagaaagacgccaaac
+11125026/1
BCCDFFFFHHHHHJJJGIJIGGIIJJJJJJJHGIIGIAFHIJ>EHHFGFD
@11125027/1
caacgatctggtggccaccggaaccggaagatcgaagaaagacgccaaac
+11125027/1
C@@FFFFFHHGFFIJIIJJJJIJJJJIIDIIIIJJJJIJDGIIIIHHFFF
@11125028/1
caacgatctggtggccaccggaaccggaagatcgaagaaagacgccaaac
+11125028/1
CCCFFFFFHHHFHIJJIJJJJEGHIJIIJJJIJJJJJJIJIJJJIHHHFF
@11125029/1
caacgatctggtggccaccggaaccggaagatcgaagaaagacgccaaac
+11125029/1
CCCFFFFFHHHHHJJJEIJIJFIIIJJJJJJIIJJIJJJJJJJJJHHHFF
@9140397/1
aaaagaactatataatagatgatgaagttttgatattactccaggaggat
+9140397/1
@@@DF?BDHDHHHGIFHGEFHBHGIGEHGHI>EFHFGIFIIII@DHEEHA
@15189442/1
gagatcgctagcgaacaatccttcgaggtaacctacgtggacatcga
+15189442/1
BC@<DFFFHHHHHJJIJIJJJJIJJIIGDGHIJJIJJGIIIIJJIJJ
@15192037/1
gagatttttcttgtatgggaataatatcatgctgtagttccatcttgttt
+15192037/1
@@CFFFFFHHHHHHIJJJJJJJJJJJJJJJJJJJIIJIJJJIIJJJJIJJ
@13677331/1
ctcggcacttgtaacttgttcaaattgtccatccgatactccatctctaa
+13677331/1
CCCFFFFFFHGHHJIIJIFHIIIJJJJIIJGIIJIIJIJIJJJJJIJJIJ
@9661019/1
aatcggttctgcatgaatgccatctgggcccggggctctgtgatttctta
+9661019/1
CCCFFFFFGHHGHJJIJIIIHIHIIJJJIJJJJIJIIIJJFGEHIIIJJJ
@13678741/1
ctcggcgatctcctgcttagtttcttcgcttaagacaccggaaatttgtt
+13678741/1
@<<BDDFDFHFDHGIJJJGIBGHIJJGIJIGIIIJJGJJIIJJIJGIJJJ
@13679758/1
ctcggctgctcatcatgccctcgag
+13679758/1
@@@DDDDDA>D<BB<DFDGG<C1??
@13679759/1
ctcggctgctcatcatgccctcgag
+13679759/1
CCCFFFFFAAFBDEEGEGIH3C@@@
@13679760/1
ctcggctgctcatcatgccctcgagtacctcaaaatcatgaccaaaaa
+13679760/1
@@@DDDDDFDFHFGA<EDHHDG:AA:CCGDDDFHI@3BBDBBGDHIII
@15708293/1
ggactctcttgcatgctgctcgaatagctcgtacttcggcacttgtaact
+15708293/1
CCCFFFFFHHHHHJJJJJJIJJJJJJJJJJIHGIJJJJIIJJIJJJJJJJ
@8623189/1
ttgtaaggtgaggtatttgtacatgaagttgtctgcccctttcttaatcg
+8623189/1
BCCDFFFFAFFHH<EHIJIHIJJJJJJJIJJJJJIJJJIJIJIJJJJJJJ
@9665779/1
aatgaagtgaaagtcgaacgttcttctgggcttttcctgcttttttagca
+9665779/1
@@@DDDD?DHHH?<CBBG;1<C;F?AF1?;D@DGGDHBFGEEFBGHA98<
@15197096/1
gagcgtttctttagtctgtatattttcttgtatcacttattgcgtctttg
+15197096/1
CCCFFDDFDFHHB?CDFAECGBBHIIAHG>FEHIEHGIBEHHIIGIIIIA
@15197726/1
gagctattgcgatattttttcggaaaaaagtgagtttaggatatcttacg
+15197726/1
@@@DFDFFHHHHHIIJIJJIHIGIIIJGIGHIJIIJIJIIIJJI@FGGI=
@11678657/1
caggggatcatgaagctcgcttttcaaattctcgtgacttttctcccctg
+11678657/1
CCCFFFDDHHHHHIIJJJJGIJJJJJJJJJIJJJIJCGGIIJAHDGIJB=
@9149521/1
aaaagatatccagcctttgatggaagaaaaaatttatacagcactactat
+9149521/1
CCCFFFFFHHHHGJJJJJJGIJJIJJGIIJJJJJJJJJJJJJJJJJIGII
@14195803/1
cttaaataaagtgtactttattgaaaaattagtaaaacataatggttttc
+14195803/1
BCBFFFFFHHHHHIJJIJJJJJJJJJJJJJJJHIJJJJJIIJJJJGHIII
@14195834/1
cttaaataaattgtattttattgaaaaattagtaaaacataatggttttc
+14195834/1
@CCDDEFDDFFHA?EGHGGIJIIIHEHEHIIIJGGJGIDHIHGGD?DFHI
@13171661/1
ctaaacgttaaattttaaaagcctcttaaatttaaccgaaatatagaata
+13171661/1
CCCFFFDDHHHGHJJJJJJJJJJGJJJJJJJJJJJIIJJJJJJJJIJJJI
@13171662/1
ctaaacgttaaattttaaaagcctcttaaatttaaccgaaatatagaata
+13171662/1
CCCFFFFFHHHHHJJJJJJJJIJGJJJJJJJJJJJIIIJJJJJJJJJJIJ
@13171663/1
ctaaacgttaaattttaaaagcctcttaaatttaaccgaaatatagaata
+13171663/1
CCCFFFFFHHHHHJJJJJJJJJJJJJJJJJIJJJJJGIJJJJJJJJJJJJ
@12663888/1
cgacttaggagaaggcatggaaatgtatcacggattttatcaatcggcca
+12663888/1
CCCFFFFFHHHGHJJJJJJJIJJJJCHIJJJJJGIIJIIJJJIHIIJJJJ
@13172256/1
ctaaactcacttttttccgaaaaaatatcgcaatagctcaaaagggaaca
+13172256/1
CCCFFFFFHHHHHJJJIJJJJJJJJJJJJJJJJJJJJJJJJJJJJJJGIJ
@16209995/1
gtcgaaatgaacgtcaacaacaaagttccccaccaaagcaaatgggtcca
+16209995/1
CCCFFFFFHHHHHHIJJJJJJJJJJHIJJJIJJJJJJJJJJJJGIJIGIJ
@16210816/1
gtcgaacgttcttctgggcttttcctgcttttttagcagctttaccattc
+16210816/1
@@CFFFDD?FBDHDGGIIBFHIIDHIECGGHIII3?D?DDFFHGFH@GH<
@15714993/1
ggagaatcacaaaactcatgatacttttcaaattttcttttaaatttcat
+15714993/1
CCCFFFFFHHHHHJJJJJJJJJJJJJJJJJJJJJJJJJJJJJJFHIJJIJ
@8630199/1
ttgtggtcacttttcgcgcaaaggtaaaatcgttctagacatactttatg
+8630199/1
CCCFFFDDHHHHHJJIIJIJJJJIIHIJJJIIIJJIJJJJJJJJJJJJJJ
@13690488/1
ctcgtacttcggcacttgtaacttgttcaaattgtccatccgatactcca
+13690488/1
CCCFFFFDHHHHHJJIJJJJJJJJJJJJIJJJJJJJJJJJJJJJJJJJJJ
@15206106/1
gaggcttttaaaatttaacgtttagcagtcttctttttagaataacattg
+15206106/1
@?<D<:BDFHHHH<GHAGHI;GFBHFHG@CEH4:EHGEH@?9DFB?BF><
@14704654/1
ctttcaatcaccacattatgaaattactcatagtgtcacgggaactcata
+14704654/1
CCCFFFFFHHHHHJJJJJJJJJJJJJJJJIJIJFIHIGHHHIIJJJJJIJ
@13175364/1
ctaaagctatctactcgttatataatcatcattcaaacattgaagcc
+13175364/1
CC@FFFBDHGDDHIGEGBE;FBHHFIIIGIIIIIIIIGGGEDDHGGG
@13175365/1
ctaaagctatctactcgttatataatcatcattcaaacattgaagcc
+13175365/1
CCCFFFFFHGHHDIIJIFIAEBEHIGGGIJIIJIGIJGHIIGIIIJJ
@13175366/1
ctaaagctatctactcgttatataatcatcattcaaacattgaagcc
+13175366/1
CCCFFFFFHHHHHJJJJJJJJJJJJJJJJIJJJJJJJJJJJJJJJJJ
@16212547/1
gtcgaagtgttgttgttgggtgactccagaagatgatggtatataagatg
+16212547/1
@B@DDDDBFFHHHJJIIGIJ<FFGIJJIIHHHHGIGGGHBDGGIJJJJJJ
@8636329/1
tttaaaagaaaatttgaaaagtatcatgagttttgtgattctccgaagag
+8636329/1
@@CDDDDDHFHHHJJEGGIIJ<ABFIGGHIIJGHGIIJJGGHGEGGDFHH
@9673673/1
aatggcgctactacttcagttccatcggtatctaatacaccgatcggctg
+9673673/1
CCCFFFFFHHHHHJJJIIJ>HEIGJJJJHIIJJJJJJJJIJGIHIJIIIJ
@13178902/1
ctaaagttaaccagacaaagcacctatcgaatcgaatattagtagca
+13178902/1
CCCFFFEFHHHHHJIJJJJJJJJJJJJJJJJJJJJJIJJJJJBGIIJ
@14708425/1
ctttcagtcccgaataccgattctcagccgagctgcccagtttagtggcc
+14708425/1
CCCFFFFDHHHGHJJJJJIGHIIJJJJJJJGIIGIIJJGIGHIIJIJJJJ
@11146978/1
caactggaggaggcgttaatagacgcacaatacccggcgaactgctggtc
+11146978/1
CCCFFFFFHHFHGIIDGHIJJJJJIIJJIJJJJJJIGIIHFDDEEEDDCC
@8639402/1
tttaaacgttccagcaggtacttgcgtggacacgcatattacacatccat
+8639402/1
?@::DDDDCDFDHE@GHE:AFHIIIIHHICFHIBGHIGIIIIIIGGG>FH
@14202023/1
cttaaatttaaccgaaatatagaatacaccccttaatcagctacaacagt
+14202023/1
CCCDFFFFHGHFHEEHIGHHIGHIIJIIJJJJIJIIIJJIIJJJGJJIHB
@14202024/1
cttaaatttaaccgaaatatagaatacaccccttaatcagctacaacagt
+14202024/1
CCCFFFFFHHHHHIJJJJJJJJJJJJJJJJJJJJJIJJJJJIJJJJJJJE
@14202031/1
cttaaatttaactgaaatatagaatacaccccttaatcagctacaacagt
+14202031/1
?8?=DDBDHDA?<E<GEGGIGGIIIIGIIIIIGIIIECHGGGHIIIEHEB
@14202032/1
cttaaatttaactgaaatatagaatacaccccttaatcagctacaacagt
+14202032/1
@@@DDEBEHHGHFI@AFBFIEEDIGIIIIIIIGIIIGIIGIIIIGIGGG?
@14202033/1
cttaaatttaactgaaatatagaatacaccccttaatcagctacaacagt
+14202033/1
CCCFFFFFHGHHHIIJJGGHGGIJJIJJJJJJIJJJJJJJJJJJJJJJJG
@14202034/1
cttaaatttaactgaaatatagaatacaccccttaatcagctacaacagt
+14202034/1
CCCFFFFFHHHHHJIJIGEHGIIJJJJJJJJJJJJJJJJJJIJJJJJIID
@14202035/1
cttaaatttaactgaaatatagaatacaccccttaatcagctacaacagt
+14202035/1
CCCFFFFFHHHHHJIJJJIJIIJJJJJJJJJJJJJJJJJJJJJJJJJJJF
@10678056/1
atttgagaggcttttaaaatttaacgtttagcagtcttctttttagaata
+10678056/1
CCCFFFFFHHHHHJJJJJJJJJJJJJIJJJJJJJHJJJJJJJJJJIJJJJ
@15212009/1
gagtgtggaccgcggggagcacttctatttatggctt
+15212009/1
BCCDFFFFFHHHGIJJJFHIEIIJIJIIJHHHHHHFF
@11149516/1
caactgtttacctgtgtatgataaataaacttttttcgggtttggaaaaa
+11149516/1
@@@DDDDDHDBHHGHIC?IEEH@EHHIIIIIIIIIIIIIIGHIB=?BGGI
@11149517/1
caactgtttacctgtgtatgataaataaacttttttcgggtttggaaaaa
+11149517/1
B?@DDDDDHFHHHIFHEHIIJJJJJJJJJJJJJJJJJJJIIJJJIIJJJI
@11149518/1
caactgtttacctgtgtatgataaataaacttttttcgggtttggaaaaa
+11149518/1
CCCFFFEFHHHHHJGHGHJJIIIJJJJJJHJJJJJGJIJGGIIJJJJIJJ
@11149519/1
caactgtttacctgtgtatgataaataaacttttttcgggtttggaaaaa
+11149519/1
CCCFFFFFHHHHFIGHGHGIGGJIJJJJJGEHJJIIJGJFBGGGIBDHIG
@11149520/1
caactgtttacctgtgtatgataaataaacttttttcgggtttggaaaaa
+11149520/1
CCCFFFFFHHHHHJFHFHJJHIJJJJJJJIJIJJJJJJIGDHHIIHJIIJ
@9159214/1
aaaagcttggagagactatgtcaaatttcgccatctactggccaacatgt
+9159214/1
CCCFFFFFHHHHHJJJJJJIJJJJIJJJJJJJJJJJJJJJJJJJJJIJJI
@10681399/1
atttgatgcaaagtatagaggttgtacccaaacttttcggggtgcaatct
+10681399/1
BCCFFFFFHHHGHFIIIJIJJHHJIJJJJJJIJJJJJIJJIJGGGJIJJJ
@10681400/1
atttgatgcaaagtatagaggttgtacccaaacttttcggggtgcaatct
+10681400/1
CCCFFFFFHHHHHFHGGIIJJEGJHJJJJIGIJJJJIJJJIJ:FGHIIJJ
@10681401/1
atttgatgcaaagtatagaggttgtacccaaacttttcggggtgcaatct
+10681401/1
CCCFFFFFHHHHHGHGIJJJIGGIHEIIJIJGHIJIGIJJGH:FGGGIII
@10681402/1
atttgatgcaaagtatagaggttgtacccaaacttttcggggtgcaatct
+10681402/1
CCCFFFFFHHHHHHIIJJIJJHIJIJJJJJJJJJJJJJJIIJFHIJJJJJ
@11691587/1
caggttttttaacagtttgaaaaccttgataaatggaacgaaattaaaca
+11691587/1
B@@DDDFFHHHHGJJJJJJJJIJJJJIJEHIIJJJIGIIJJJJIJJIJJJ
@16223812/1
gtcgatgttgccagaacgtaagatatcctaaactcacttttttccgaaaa
+16223812/1
CCCFFFFDHDHHHJJIJJIIIJIGIJJJJJJGIJJJJJJJJJJJJIEIJE
@12674227/1
cgagaattcggtttttcagtttctagcgcatttgaaaaattagatgccag
+12674227/1
@@@FFFFFHHGBFHJJIIJEHIGHIIJIFIJIIIIIJJJIJJEH>FHHIH
@16226201/1
gtcgcaaattatgtcacataaatgtcaaaatgccacataatttgcaaaat
+16226201/1
@=@DFFDDHHHHDFHGGHIGGHIGCFHGGIICGIIIIIIIGIIIIHH@FF
@16226202/1
gtcgcaaattatgtcacataaatgtcaaaatgccacataatttgcaaaat
+16226202/1
CBCFFFFFHHHHHJJJJJJJJJIJIJJJJJJJJJJJJJJJJJJJJJJJII
@10688760/1
atttgctttggtggggaactttgttgttgacgttcatttcgacccgtttg
+10688760/1
BCCFFFFFHHHDHIJJFHIJJJJIIJJJJIJIHJJJIJJJJIJJJJIJJF
@10692562/1
atttggcttcttcccccaaggataacctctctgtcggtagatttccgtga
+10692562/1
@@CFDFFFHHHHHJJJJJJJJJJIJJJIJJJIJIJIJHHIIHIJIIGFGH
@15220492/1
gataatattgatgattataattaataactagtgcctaataatagtgtatt
+15220492/1
CCCFFFFFHGHHHFJJIJJJJJIJJIJIJIIHIJJJJIJJJJJJIJIIJJ
@14210582/1
cttaagcacacatgttacataaatgtcaaaatttgacataatttgtggac
+14210582/1
CCCFFFFFHHHHHJJJIJJJJIJJJJJJJJJJJJJJJJJJJJJJJIIJJJ
@14717965/1
ctttccttaacaaaccccttcttttcagatgttttaatgcacatttagct
+14717965/1
B@BADDFFHHHHHJJJJJJJGHIJJIJJGHIIHJJIIJIJJJIJJJIIJJ
@10694120/1
atttggtacgacgacaaagattacatcatatttgcctttaacagatgtga
+10694120/1
CCCFFFDDHHHHHJJJJIIJIJJIJJJIJJJIIJJIJJJJJIIGIJJGIJ
@14718567/1
ctttcctttatgtccacaaattatgtcaaattttgacatttatgtaacat
+14718567/1
CCCFFFFFHHHHHJJJJJJJJJJJJJJJJJJJJJJJJIJJJJJJJJJJJJ
@9166905/1
aaaagtgataatggatacaaatttgactactgtatagctttcttctcttg
+9166905/1
CCCFFDDFHGHHHJJJJIJJJIJJJJJJJJJJIJJJJJJJJJJJJJJJJJ
@15729344/1
ggagcgggctgctgttgtttcgctccaggttgttgctgtgaaacttgcgg
+15729344/1
CCCFFFFFHGHGHIHHCFHIGGGIJJBHFBBDFHCCEGGGEGIJJJIIBE
@10697473/1
atttgtacatgaagttgtctgcccctttcttaatcggttctgcatgaatg
+10697473/1
@@@BDDDEHHFFHJHIIHIIIEGIJJJJJJJJIIJIJGGIJJJIJGHIIJ
@15225572/1
gatatattagaattagaatattttaacgagtatgataaatctgaacctct
+15225572/1
CCCFFFFFHHHGHJJJJJJJJJJJJJIJJJGGIJJJJJHJIIJIIJJJJI
@14213763/1
cttaagtggcttaccttctacttaccacttagcagaacccgataaagcgt
+14213763/1
CCCFFFDFHHHHHJJJJJJGIIJJJJJJJJJJJIJJJJJJJJJIJJIIJG
@14213764/1
cttaagtggcttaccttctacttaccacttagcagaacccgataaagcgt
+14213764/1
CCCFFFEFHHHHGJJIJGHGIGIIJJIIJJJIJJIJJIJJJIIIIIHIJG
@15226166/1
gatatgatatgtatttattatattgtgaaaagggagcatttatttgatgc
+15226166/1
@@CFFFFFHHGHHIJJJJJIJIJJJJJJJJJJIJJJJJJJJJJJJJJJJH
@10174109/1
atatttcagttaaatttaagaggcttttaaaatttaacgtttagcagtct
+10174109/1
CCCFFFFFHFHHHJJJJJJIIJIJJJJJJJJJJJJJJJIIIJJJIJJIJJ
@11162419/1
caagaaatgcgtacgcaagggaagatgaagagagacgtgactgtggctgt
+11162419/1
CCCFFFFFHHHHHJJJJJJJJIJJJJJJJJJJIJJJJHIIIJJHIJJIJC
@15731079/1
ggaggacgctgacgggagtcttgctcggcatggaggccatttcttgagag
+15731079/1
CCCFFFFFHGHHHJJJEGEHIIGIIJIJGJJJJGIJIJJJIJJJIJIIFH
@10700171/1
atttgtggtatctgtcgatgttgccagaacgtaagatatcctaaactcac
+10700171/1
CCCFFDDFHHHHHJIJIIJJIJIJJJJJIJIHGCHIJJJJJIIHIIJIJG
@12687294/1
cgaggaataatacgaacttccatagattcaaatgaagtaaacaacatacg
+12687294/1
@;?DDFFFHGHHHIJIJJJJJJIJICHIGHJEHIJJJCHHIHIJJJJJIJ
@12687295/1
cgaggaataatacgaacttccatagattcaaatgaagtaaacaacatacg
+12687295/1
CCCFFAFFHGGGHJIJJJJIJIIJJJIJJJJJJIJJJGHIJIJ=GHJJGH
@14217328/1
cttaatcagctacaacagtcaacatttcccacctttttcactcaaccata
+14217328/1
CCCFFFFFHHHGHJJJJIEFHHCHHGEIIIIIIGIIJJJIJIIIJIJJJD
@14217329/1
cttaatcagctacaacagtcaacatttcccacctttttcactcaaccata
+14217329/1
CCCFFFFFHHHHHIJIIJHHJJJJJJJJJJJJJJJJJJJJJJJJJJJJJI
@13197000/1
ctaacgtctttatagaatgtcaatgttattctaaaaagaagactgctaaa
+13197000/1
CCCFFFFFHHHHHJIGJIIHJJJJIIJJJJJJJJJJJIJJJJIJJJJJJJ
@8650241/1
tttaaatttaaaaatgcgtgtgtgcaggtatatttatcacatcattcgtc
+8650241/1
BCCFFFFFHGHHHJJJJJGHFHEFHHIIGGIIJIJJJJJJJJJJJJJJIJ
@11168834/1
caagaacttgctggatctcttggtcggaaaagtaacgcccgaacaagcca
+11168834/1
BCCFFFFFHHHHHJJJJJJJJIJHHIJHJJJJGHIJJJJIJIIJJIJJII
@11168835/1
caagaacttgctggatctcttggtcggaaaagtgactcccgaacaagcca
+11168835/1
CC@FFFFFHHHHHJJJJJIJJJJHHIIIIIJIGGJJIGIIJJJJJJJGGH
@10706159/1
attttaaatgaaaaacgtatgttgtttacttcatttgaatctatggaagt
+10706159/1
?@@DDDDDHFBHHEG@GEGEBAFFGHIIIGIGIIIFEGHIEGFEGCGGHC
@11709404/1
cagttccacaaaacgctgaaaaattccgtcggcaagaagttggccgattt
+11709404/1
BCCFFFFFHHHHHJJIJJJJJJJJJJJJJIJJJJJJIIJHIJJJJJGGJJ
@8658735/1
tttaagaacaggggagaaaagtcacgagaatttgaaaagcgagcttcatg
+8658735/1
CCCFFFFFHGHHHJHIBHJJIHIIJIIJGHIJIJJJJJJJIIIIGIIJIG
@8658736/1
tttaagaacaggggagaaaagtcacgagaatttgaaaagcgagcttcatg
+8658736/1
CCCFFFFFHHHHHJIJJJJJIFHIIJJJJJJIIJJJJJJJIJIIJJJJJJ
@9180414/1
aaaatatataaagtgaaagtcaaatttgcaaattcggttgatttatcccc
+9180414/1
@?@FFDD?CHAADCB>FHEFEEDIHGED4FHGIIGGGHIGHH@?GHFI@G
@12702532/1
cgataaagcgttaccagcgcttgaggaagtaacggcagcactattgacac
+12702532/1
@;?BDDFFHHFHHIGIIGIIIEIIIIEHIDHGIIDGEH<;CACHGF=CGI
@12703881/1
cgataagacgaatggtaaagctgctaaaaaagcaggaaaagcccaga
+12703881/1
B@@DDFFFHHHHHJJHHIJJJJJJJJIJJJJJIGIIJJJJIGGIIIJ
@9697197/1
aattactcatagtgtcaccggaactcataacaatagattcgattatagag
+9697197/1
CCCFFFFFHHHHHJJJJJJIJJJJJJJJJJJJJJJJIJJJJJJJJJJJIJ
@11184208/1
caagactcccgtcagcgtcctccaggagttgctgagccgtcgcggcatca
+11184208/1
@@@DBFFFFHACDBE>B?FE=HF;?G?D@9FABGDDFGEDHAGIIB49;6
@10191094/1
atcaagagtaactgaaactgagactgaatttattcgaatttctgagaaat
+10191094/1
CCCFFFFFFHHHHJJJJJJJJJIJJJJJJJJJJJJJJJJJJJJJJIJJJJ
@11187277/1
caagagcataaagtatgtctagaacgattttacctttgcgcgaaaagtga
+11187277/1
CCCFFFFFHHHHHHIJJIIJJJJJJJIJJJJJJJJJJJJJJJJJJJJHII
@11188113/1
caagaggaaggatcgcaagcttcttccagttcaccatcagattcacaagc
+11188113/1
@CCDFFFFHHHFHJGIIIIJJJJIJJGIGGGHGHHGGHHIIGIIGFGIIE
@11188432/1
caagaggcaggaagatttatcccccagaagactcccttcaagg
+11188432/1
@@@DDDDDFHH=FBACGHBFEHHIIBBEGDDDFHHI@FEDGFH
@10196511/1
atcaatttgcctcgaaatctaaggttatattacttttatgaatcgtgata
+10196511/1
CCCFFFFFHHHHHJJJJJJJJJJJJJJJJJJJIJJJJJJJIHIJJIJJJJ
@8670382/1
tttacatattatttttgacttgaataaatttttaaatttaaaaatgcgtg
+8670382/1
CCCFFFFFHHGHHJJJJJJJIJJJJJIJJJJJJJJJJJJJIGIGIJIJHI
@10198587/1
atcacatcattcgtcgtgtaccacatctcggatcttgctactaatattcg
+10198587/1
@C@FFFFFHHHHHGIIIHCHGI@HGEG@FCGEIJIJ@GHCH>DEGHEG<B
@11195655/1
caagattctggcatctaatttttcaaatgcgctagaaactgaaaaaccga
+11195655/1
CCCFFFFFHHHHHJJJJJJJJJJJJJJJJIJJJIJJJJJJJJJJJGIJJJ
@11197351/1
caagattttacctgaacaatttgaaatttttccaaacccgaaaaaagttt
+11197351/1
CCCFFFFFHHHHHJHIJJJJJJJIJIJJJJJJJJJJJJJJJJJJJIIBGG
@11202438/1
caagcattggtggcgattggtcaatgttttttcttcgatgtccacgtagg
+11202438/1
CCCFFFFFHHHHHJJIJJJJFGIJJJIJJJJJJJIJIGJJJJJJJJFGIG
@8680068/1
tttagaggtaatacactattattaggcactagttattaattataatcatc
+8680068/1
@@CFFFFFADHHFIJJJIJJJGIJJJJBGIIIJJJJJJJJJJJJJIIIIJ
@16979605/1
tagtgtattacctctaaagctatctactcgtt
+16979605/1
@@@DDDD>FAFHFGIIIGIIEBIFHHGHGF<A
@17850311/1
tttaaaaatgcgtgtgtgcaggtatatttatcacatcattcgtcgtgtac
+17850311/1
CCCFFFFFHHHHHIGIGHIJJJFHIJJJJJJIJJJJJJJIJJJJJGGHIJ
@17354198/1
tgcaaaacataaaggagatcctgtaacacaaagttctcaacaaccagctc
+17354198/1
CCCFFFFFHHHHHIIJJJJJJJJJJJJJJJJIJHIJJIJHJJJJJJJJIJ
@17726664/1
ttcgactacagatattcgcacttgcagtcccaatatcaaactacaggcag
+17726664/1
@B@DFFFFGHFHGJIIJIJJJJJJIIJHHIIGGIIJIIJHIJJJIIJIIF
@17727119/1
ttcgactttcacttcattctatcggcctttcttctctttgccgtatttta
+17727119/1
@@@FFFFFHF?FFIIHIJIHIIJEHIIGDFFBGDDGFGIGEH<8@DFGI<
@17231983/1
tctgcttcaccaatctgcataccgcttccgc
+17231983/1
CCCFFFFFHHHGHJJIGIJIJIJJJJJJJJJ
@17727556/1
ttcgaggaataatacgaacttccatagattcaaatgaagtaaacaacata
+17727556/1
CCCFFFFFHHHHHJJJJJJJJJJJJJJJJJJJIIJJIJJFHJJJJJJJJE
@17479573/1
tgggctctagactataacatcttctaagtaatgtattttctacttcatta
+17479573/1
@C@FFFFFFBHGGJGHGIJIIEHIIH<FEHHIIEHIGIIIIHJIJIJ>FF
@17727746/1
ttcgaggtctgggaaggagtagaagagatgtatggacgacaggaattcaa
+17727746/1
CCCFFFFDHHHHHIIJJEHFHHGHIHIGIIHIIJJIHJJJIJIJGGIGJJ
@17728652/1
ttcgatcttccggttccggtggccaccagatcgttgttaaggaacacgcg
+17728652/1
@CCFFFFFHHHGHHIJJIJHIIGHIJJIIJJJJJJIJJJJJJJJJJJJJJ
@17356997/1
tgcaaatcggccaacttcttgccgacggaatttttcagcgttttgtggaa
+17356997/1
@CCFFFEFHGHHAHHEHGBHDGHFHIIIBHDHIIIGGFEE5CHI>=DE;C
@16733476/1
gtttgtttcagaacaaaccgggaaaagtattatgagaatatgaaatttaa
+16733476/1
C@@FFEFFHHGHHJIJJIJGIJEHJJJCGIHIIIJJJJJJIJIJJJJJJJ
@16485575/1
gttcaggttgctacaaatttcagcaacataaaaatactgaggctgatctt
+16485575/1
CBCFFFFEHHHHHJJJJJJJJJJJJHGIJJJIIJJIJJJJJIJIJIJJII
@17480296/1
tgggcttttcctgcttttttagcagctttaccattcgtcttatcgatgca
+17480296/1
@@@FFFFFHHHHGICIGIJJGGHJJIJJJJJJJJIJJHIJJJIIJIJJJJ
@17481065/1
tggggagcgatgacgaataaagtatgtgttcaccaagagaagaaagctat
+17481065/1
CCCFFDDFGFDFHJJBHHGJJIEGIIFGGHJIJJJJJHIIIIHHIIIJJH
@18099194/1
ttttcacaatataataaatacatatcatatcatcggggcactatataaaa
+18099194/1
CCCFFFFFHHHHHJJIIJJJJJJJJJJJJJJJJJJJJIJJIJJJJJJJJJ
@17609373/1
ttataatcatcaatattatctatcgatactgaatgtaattttttatatag
+17609373/1
CCCFFFFFHGHHHIJJJJJIJIJJJJJJJJJJIJJHIIJJJJGIJIIJJJ
@17361195/1
tgcaatcttcttttccggaaaatgctcgaaaactcaattggcgcacattc
+17361195/1
CCCFFFFEHHHHHJJJIJGIJJGIJIJJJJJJJJJJJJJIJJJJJJJJJJ
@17361196/1
tgcaatcttcttttccggaaaatgctcgaaaactcaattggcgcacattc
+17361196/1
CCCFFFFFHHHHHJIJIJGIJJIJJJJJIJJJIIJIIJJJJIJJJJJJJJ
@17732818/1
ttcgcttttgactcgacaaaaatttaaacacattgcattattgatttcga
+17732818/1
@@@DDDDDHBFFDG;;@CFHII@HIGII@FADDHAGEBGFFIGBFGIGG?
@17362161/1
tgcaatttcaatttttccgtccaaaaacaacgctcccatgagagcttcaa
+17362161/1
CCCFFFFFHGFHHJJJJJIHHIFIJJJJIJJGJGHIJIJJJJJJIJJJJI
@16492479/1
gttcattttaaatgaaaaacgtatgttgtttacttcatttgaatctatgg
+16492479/1
B@BFFFFFHHGGHJJJJJJIIDGHIIIIHJJJJJJJJJJJJJJJJJIJJJ
@16492480/1
gttcattttaaatgaaaaacgtatgttgtttacttcatttgaatctatgg
+16492480/1
CCCFFFFFHHHHHJJJJJJJJFHJJGJJJIJJJJJJIJJJJJJJJJJJJJ
@17854977/1
tttaaacgttccagcaggtacttgcgtggacacgcatattacacatccat
+17854977/1
CCCFFFFFHHHHHJJJJJHIJJJJJJIJJJJJJJJJJJJJJJIJJJJJJJ
@16865722/1
taacgctacagcttttctccatagagaacctggaaatggatgaatggcac
+16865722/1
CCCFFFFFHHHHHJJJJJJJJIJJJJJJJJJJIJJJIJJGJIDDDHIJIJ
@16866403/1
taacgtctttatagaatgtcaatgttattctaaaaagaagactgctaaa
+16866403/1
CCCFFEFFHHHHHJJJJJIJIJJJIJJJJIJJJJJJJJJIIJIJJJJJJ
@16987696/1
tataaattttttcttccatcaaaggctggatatctttttgggtaatgttg
+16987696/1
CCCFFFFFHHHHHJIJJJJJJJJJJJIJJHIJIJJJJJJJJIGHIJJJJI
@16740299/1
gttttactaatttttcaataaagtacactttatttaagaacaggggagaa
+16740299/1
@@@FFEFFFHHHHJJFCGGGIJGFGHGIIIJIIJJJJIIJJJJJJJHIGI
@17236150/1
tctggcttcaatgtttgaatgatgattatataacgagtagatagctttag
+17236150/1
@@@DDDDDFFHAB?GG?BHA@BHEEIIGG<CEHGCCDDCB>D@GGDGI@>
@17240305/1
tctgtcaccaattgtacagaatggttgttctgcttcaccaatctgcatac
+17240305/1
CCCFFFFFHHHHHJIJJJJIIJIJIIJJJJJJJJIJIJJJIJJJJJJJJI
@16868442/1
taactgttcaaattcctcttcctcacgaggacactctaataataaatcct
+16868442/1
CCCFFFFFHHHHHJIJJJJJIJJJJJJIJJJJJJJJJJGJJJJIIJJJJI
@17488877/1
tgggtgactccagaagatgatggtatataagatgcaggaattggaggagg
+17488877/1
@@@DDDDDFHHBHAGHFEE<ECH<AFHHIEHI@GG@GH=CDHCHHIIGH:
@17241676/1
tctgtgatttcttagtgtcaatagtgctgccgttacttcctcaagcgctg
+17241676/1
@@@DDEDFHHHHHJIGGEJCIEIHHIJIJJJJIJJJJJJJJJJJJJJJJJ
@17979506/1
tttcgttccatttatcaaggttttcaaactgttaaaaaacctgctgaatg
+17979506/1
CCCFFFFFHHHHHJIJJJJJAIHIJJJJIJJJJJJJJJJJJJJJJJJJJI
@17612419/1
ttataggattggatctatgactgtgtatcgatagctgttcactttttggt
+17612419/1
@@@DDDDDFFDFBCG@GF@>F<?<AE>HD?FEE8E?9CF9DA??9?BDF8
@18105900/1
ttttccgaaaaaatatcgcaatagctcaaaagggaacaatttttatcgag
+18105900/1
CCCFFFFFHHHHHJJJJJIJJJJJJJJJJJIJJJJJJJGIJJJJJJJJJI
@18106019/1
ttttccggaaaatgctcgaaaactcaattggcgcacattcagcaggtttt
+18106019/1
CCCFFFFDDHGGBGEIIIJJIJJIGJDHIIJIIJJJJJJJJGIJIIFGGI
@18106892/1
ttttcctgcttttttagcagctttaccattcgtcttatcgatgcattgaa
+18106892/1
?@?DDEFFHGHHHJJGGIIJJIHJJJJHGIJIIGIJGJJEEHGGGDIHIJ
@16497555/1
gttccatttcatagaatggtggtggccatctgcgggacatgc
+16497555/1
=@?DDDD?FDFDFEDHAFGAFC??EFGCGG@?<AEA6@BBBD
@16497803/1
gttcccaccaatcgggatcctcggaagacagaactcctggagcgatggcc
+16497803/1
@CCAFDFFHHHHHHJIGJIJIJIJJIJJJIEGHIJGDHGFHCHBGIGHIJ
@16870815/1
taagaacaggggagaaaagtcacgagaatttgaaaagcgagcttcatgat
+16870815/1
@;@DFEFFGGFHHGIJJJJHHIIIGIHHGHIDIIIIIIIJJIHBGIJIBH
@17491176/1
tggtaacaatctgtaaggtggttagggaaatacgacgcatgggtcgtggc
+17491176/1
BCCDDFFFHHHHHGHJJJAFHEHIJJJIIJIJJJJJJJJJJJJFHHFFH8
@17738048/1
ttcgggagtattgtgagaagctatttaaattccagaccatgaaagtattg
+17738048/1
BBBDFFFFAFHHGHIIIIJJJJJJJJJJIGJIHJJJJJJJJJJJJBFIJI
@17369017/1
tgcagctataccttcatctgttaacttcgtagctcctttaaaagacattt
+17369017/1
;1=DDDD>DB<?<?2A@EEC?@<FE@BF>EEF>A?<B@9CDFDEIIE<BB
@16873275/1
taagacgaatggtaaagctgctaaaaaagcaggaaaagcccagaagaacg
+16873275/1
B@@FFFFFHGHHFIJJJJGJJIJJJJJJIJJJJJJJJIJJJJJJJJJJJG
@17983695/1
tttctcaagggcacacggcaacaaaaagtgataatggatacaaatttgac
+17983695/1
CCCFFFFFHHHHHIJJJJIJJJIJIJJJGHJJJJJJJJJIHIJJJJJJJI
@17983859/1
tttctcagaaattcgaataaattcagtctcagtttcagttactcttgatt
+17983859/1
@@@DBDDDDF?DBBBDD?A?EBD?HAHEFBH@9<:9??FAGDDFBFD<?B
@18109318/1
ttttcgtcgacaataaactccggagtagttgttaaattattgaatatcaa
+18109318/1
@@@DFFFFDHFHFGIHIIHGIGG>G:?DBFBBDDGFFCHIGGEHHGIHIG
@16382323/1
gtggatagctgcaccaagcattggtggcgattggtcaatgttttttcttc
+16382323/1
B@@FFFFFGGHHHJJJJIIIJJIICGHGICEHIIDFHIJIHIIIJJEGGH
@17249622/1
tcttcactgcttgttggcagagcaactccttttctgttcacatatctagg
+17249622/1
CCCFFFFFHHHHGJJJJJIJIIIIJJJJJJJJJJJGJJJJJJJJJJJIIJ
@16502033/1
gttccttaacaacgatctggtggccaccggaaccggaagatcgaagaaag
+16502033/1
CCCFFFFFHHHHHJIJJJJJGHJJJJJJIJIJIJJJIJJJJJJJJJJJJC
@16383355/1
gtggatggcgccctcgatttggaccagttcgtatttgggag
+16383355/1
@@@DDDDDFFDFF:EC??CG<E?FGCGCBD@;BFGI@FF2B
@16383974/1
gtggattcctaatattttttagtgaacctctctaacgtctttatagaatg
+16383974/1
@@@FDFFFHHHHGGHJJJJJGG?BHIIJJJJJJJJJJIJIJJJJJIHJIJ
@17252147/1
tcttcgatcttccggttccggtggccaccagatcgttgttaaggaacacg
+17252147/1
???D?BDD?FFHHGEGGHG<FHE<;BDFCHFIGBFF@B??BFGDHGCHEB
@17623489/1
ttattatattgtgaaaagggagcatttatttgatgcaaagtatagaggtt
+17623489/1
=@@4=BDDFHHFHIIJJIJGIGIJJJJIJJJGICGBHGFHIIIIJIIGBD
@17623490/1
ttattatattgtgaaaagggagcatttatttgatgcaaagtatagaggtt
+17623490/1
@@@DDDA8CFHFDAEGIFG=GA1BEHE9FGGH>EGEII<DDFGIGHIIF?
@17623491/1
ttattatattgtgaaaagggagcatttatttgatgcaaagtatagaggtt
+17623491/1
@C?DFFFFHHHFHIIJJJJJIIIJJJJJJJJJJJIIJIGGFGIIJJIJHG
@16505727/1
gttcgactttcacttcattctatcggcctttcttctctttgccgtatttt
+16505727/1
C@BFFFFFHHHGHFIJJJJIJJJJJIJIIJIJJJGIIIIHGIJJGEHIJJ
@17116926/1
tccatgccgagcaagactcccgtcagcgtcctccaggagttgctgagccg
+17116926/1
CCCFFFFFHHHHHJJJJJJJJIHJJJJJJJJJJJJJJGIHHIJJJJJIJJ
@17002744/1
tatattgtgaaaagggagcatttatttgatgcaaagtatagaggttgtac
+17002744/1
CCCFFFFDHGHHHJJIIJJIJJJJJJJIJJJJJJJIFHJJJJJJIIJJJJ
@16260456/1
gtctattcaaaatgggcggacgggtagatagaaaatgattagtaccattt
+16260456/1
B@CFFFFFHHHHHJJJJJJGIIII7@FECG>>GIIDGEGIGGEEEHHAEE
@17118998/1
tccatttccaggttctctatggagaaaagctgtagcgttaccttgcattc
+17118998/1
CCCFFFFFHHHHFIJIJJJJIIIJJJJIJIJJHJJJJIJJJJJJJJJJJJ
@17374388/1
tgcatgaatgccatctgggcccgggg
+17374388/1
CCCDFDDFBFHHDBHFBGIGHI:EGG
@18113814/1
ttttcttgtatcacttattgcgtctttgctttggtcactttacgcgcgaa
+18113814/1
@@@DDDDDDAFFFHGH@FIEB@@DFHI>A<FH>F@FBGIIGCHIIGGF<E
@16507894/1
gttcgatgacaaagtgatgggcaatcccattggctggctcc
+16507894/1
C@CFFFFFGFFHHIC@FCBHEGCHCIIGGHGIIIIII7D<6
@17864425/1
tttaaatggccttccttaaatttcggttggagcctctccgatgtcctcaa
+17864425/1
CCCFFFFFHHHHHJJJJJJGJJJJJJJJJJJJJJIJJJJIIJJJJJJJJJ
@16510554/1
gttcgctagcgatctcctgcaagaactgaacaaagttgaagtccttggcg
+16510554/1
C@CFFFFFHGHGHJJJJJJJIJJJJJJJJIJJJIJGGEHIJGIJJJJJJJ
@17121968/1
tcccacctttttcactcaaccatagctttctcagcgtg
+17121968/1
CC@FFDDFHHHHHEHIGGIGIEAHHIJJJEGIIJJJ?8
@17122001/1
tcccacgccagtatacagggagtggcgaaaccaacaaagtattgtacctt
+17122001/1
CCCFFFFFHHHHHIIJJJJJIJAFGIJJJJIHIGIJIJIBCGIEFHIJII
@17259324/1
tcttggagccagccaatgggattgcccatcactttgtcatcgaacgatgt
+17259324/1
B@@DFFFFFHHHGJJJJJJJJJEIJJJIJJJJIJJJHIJIJJJJJJJJJF
@17866319/1
tttaaatttaaaaatttattcaagtcaaaaataatatgtaaattgatttt
+17866319/1
@CCFFFDFHHHHHJFGIHIJIIJIEHFHIGJIJJEHGIGIHIIJEIIIJJ
@16266589/1
gtctcttcgtcactcgcaaatgtagaaggcagattgttaccctccacggg
+16266589/1
CCCFFFFFHHHDFGGHHDGIFIHIIJIGIBFEBGGIIJIIJJJGJGIBHB
@17744889/1
ttcgtatttgggagtgatgccgcgacggctcagcaactcctggaggacgc
+17744889/1
BCCFDFFFHHHHHJFHJJJJJJJJJJJJFIJJJJJJJJJHHHHEFFEDDD
@16514659/1
gttcgtattattcctcgaaatcaataactcgacaaaaattgttccctttt
+16514659/1
B=@DDDFFHHHHHJJJJJJJJIJJJJJIJJIIJJJJJJJJJHGIJJIGII
@17746212/1
ttcgtcttatcgatgcattgaaacgcaaactgacgtttacttttcgaatg
+17746212/1
@C@AFDFFHGHGHJJIIIJJIGIIGEHIJJJIIIAGGGGEEBGGGIIGGH
@18118822/1
ttttgacatttatgtgacataatttgcgacatttgacgtacggttcaagt
+18118822/1
CCCFFFFFHHHHHJIIIJJJJJJJJJJJJJJJJJJIIJIIIJJBGHIJJH
@17870900/1
tttaaattttgtaaatccacattttcgggttctatgtagactttgcctct
+17870900/1
CCCFFFFFHHHHHJJIJJIGGIJJJJJJIAFAFBG@FAFCE<FH@FHAG<
@17379095/1
tgccaatttcgcggaatttcaacacatgacaagcgatggtgaactgcctt
+17379095/1
CCCFFFFFHGGHHJIIEHIJGJIJJJJJJIJIHDHIGEHFHGJIIIGIGI
@16395570/1
gtggtatctgtcgatgttgccagaacgtaagatatcctaaactcactttt
+16395570/1
@@@DDDFDFHDHHIEIIH>FHGGGHIIBGGCGGIIJJIIJJIJJGGHIJI
@16395571/1
gtggtatctgtcgatgttgccagaacgtaagatatcctaaactcactttt
+16395571/1
BBBFDFFFHHHHHIIJJJIJJIJJJJJIIJJJJJJJJJJJJJJJJIJJIJ
@17748468/1
ttcgttccatttatcaaggttttcaaactgttaaaaaacctgctgaatgt
+17748468/1
CCCFFFFFHHHHHJJJJJJCEHIJIJGIIJJJJJJJJJJJJJJJJJJIJI
@17748469/1
ttcgttccatttatcaaggttttcaaactgttaaaaaacctgctgaatgt
+17748469/1
CCCFFFFFHHHHHJJJJJJHJJJJJJJJJJJJJJJJJJJJJJJJJJJJJG
@17748514/1
ttcgttctacatatgaaacatgtcagttatatattcacctttatatgtca
+17748514/1
CCCFFFFFHHHHHJJJJJJJJJHHJJIJJJIJJJJJJJJJJJIJJJJJJJ
@16519658/1
gttctagatcttcgtcgtcgtttgtattcataactgcggcttctacttct
+16519658/1
CCCFFFFFHGHHHIFHIJIHGIJIIIIJGIJJJJIJJJI>HIGIHJJJJJ
@17631664/1
ttcaaacattgaagccagatcgataaaaaaatatcgcaatattagaaatt
+17631664/1
@@CFFFFEFHHHFIBBE;CEFECFHGHIGGBFH<B?FHIGIHEFIGGCHI
@16520761/1
gttctatgtagactttgcctctggccgcagctaaatgggcatagtacgtc
+16520761/1
CCCFFFFFHHHGHJJJJJJJJJJJJJJJJJJJJJJJJJJJJJJJJJJJIJ
@17011597/1
tatccttctctttgacattgcttgtggtcacttttcgcgcaaaggtaaaa
+17011597/1
CCCFFFFFHHHHHJJJJJJJJJJIGIJHIJJJJJJJJJJJJJJJJFFHII
@17012190/1
tatcgatactgaatgtaattttttatatagtgccccgatgatatgatatg
+17012190/1
CCCFFFFFHHGGHJJHIJIJJJJJIJJJJIIGIJJJJFHIGIIHGFIGIJ
@16271358/1
gtctgctcctcctcaacaacaacaacccacttggggcagacaaacagctc
+16271358/1
@@CFFFFFHHHHHJBHIJJIIJIJJIJJIJJJJJIJJJIFJIJJJJIJIJ
@17267918/1
tgaaaaccttgtagtggattcctaatattttttagtgaacctctctaacg
+17267918/1
CCCFFFFFFHGFHIEHIGGIGHGGIIIIJJJJJIIGGGJEHGHGJGIJIJ
@17267919/1
tgaaaaccttgtagtggattcctaatattttttagtgaacctctctaacg
+17267919/1
CCCFFFFFGHGFHIHEIAFHEHIIJJIJIJJJJGIDHIJGEGIIJJJJJJ
@17507629/1
tgtaaggtgaggtatttgtacatgaagttgtctgcccctttcttaatcgg
+17507629/1
@@=DDEFAFFFF2AFGH@AFHGAEEHI@HHEHHEHIIGGGGGHIGGIIII
@16884879/1
taataatagtgtattacctctaaagctatctactcgttatataatcatca
+16884879/1
CC@FFAFBH:CF?FIEHIIIIGGIGIIIGGGGIIIIGHGGGGGIIIGIG>
@16884880/1
taataatagtgtattacctctaaagctatctactcgttatataatcatca
+16884880/1
CCCFFFFFHDFFHJJIJJJJJJJJJJJJJJJJJJJJIJJJJJJJJJJJJJ
@17014119/1
tatctactcgttatataatcatcattcaaacattgaagccagatcgataa
+17014119/1
CCCFFFFFHHFHHJJJJIJJJJJJJJJJIIJJJJJJJJJJJJJJJJJJJJ
@17752057/1
ttctaatattgcgatatttttttatcgatctggcttcaatgtttgaatga
+17752057/1
BCCFDFFFHHHHGEHGIJJJJJJIJJJJJJJIIJJJJIIJJIIIGGHJIG
@17507999/1
tgtaatattcctccatagttcttacatccttgtttatttccctttttgtg
+17507999/1
@@@DDF?;FDFBDDEFEG@EGHIGGHHGIIIIAFGCDFGEH??FGGBD?3
@16525154/1
gttctgcatgaatgccatctgggcccggggctctgtgatttcttagtgtc
+16525154/1
CCCFFFFFHHHGHJJJJJJJJJJIJJJIIIJIIIJFGGIJJJJJJJFHHI
@17753349/1
ttctacaggatttattattagagtgtcctcgtgaggaagaggaatttgaa
+17753349/1
@@@DFFFFFFDFFFGHHIIJIGGBHHGHGGICGEGCHBGEFHBHEDGBDB
@16773971/1
gttttgtcatacgtttttgaggcagcaaatttctcaagggcacacggcaa
+16773971/1
CCCFFFEFHHHHHGHIJJIGIIJJJIIJJJJJHIIJJJJJJJJIJIJIEI
@16525477/1
gttctgctaagtggtaagtagaaggtaagccacttaagcacacatgttac
+16525477/1
CCCFFFFFHHHFHIHHJJIFJIJJJHFHHIJJJIJJJIJJJJJIJJIJIJ
@17131286/1
tcccttttgagctattgcgatattttttcggaaaaaagtgagtttaggat
+17131286/1
CCCFFFFFGFFHHIIIIIJIGGIIJJJIIJIJJJJJJJGHIJFHIJJJII
@17131696/1
tccgaaggaagccaagggctcggctgctcatcatgccctcgagtacctca
+17131696/1
CCCFDFFFGHHGHJJJJJJIJGIIIJGGIIIIGGGIHI@FAFF8=@F@CC
@17384139/1
tgccccttgcggttaccccttctgttgggatgggggccg
+17384139/1
@@CDDD;DCFAFDHIEHIIGH@<EEHHEIGHGIIIIGI@
@16528121/1
gttcttaaataaagtgtactttattgaaaaattagtaaaacataatggtt
+16528121/1
@@@FDFFFHHHHHIHGFHEFGHGHJJIIJGIJJII@GIIIIJJJJJJIBF
@16277355/1
gtcttacgttgtttgatttcgccagttccgacattttttctgattccgaa
+16277355/1
C@@FFFFFHHHFHIIEGGIHFJGJGHGIIJIA:DGGIJJ;F<BFG<B;4C
@16530379/1
gttcttctgggcttttcctgcttttttagcagctttaccattcgtcttat
+16530379/1
CBCFFFFFHHHHHJJJIIJJJJJJJJJJJJJJJJJJIJIJJJJJJJJIJJ
@16777295/1
gtttttaagaaccgtgatggaactctttaggcagcaacattacccaaaaa
+16777295/1
@@@FFFFFHGHHHICEFHIJDHGHIJJJJJJGIJGJJIIJJJJJJGJJJI
@17758435/1
ttctcataatacttttcccggtttgttctgaaacaaacatcactgtgatg
+17758435/1
@@@DDDDDHHHHHIIIIIIII8EGBCG@FBFHIGGIIGECCGGECBFDEC
@16405869/1
gtgtattacctctaaagctatctactcgttatataatcatcattcaaaca
+16405869/1
BBBDFFFFHHHHHJJJJJJJJJJJJJJJJJJJJJJJJJJJIJJJJIIIJI
@17515734/1
tgtatcgatagctgttcactttttggtcatgattttgaggtactcgaggg
+17515734/1
@@C1BDDFHHHHHJGHIGIIJIJJJJFGGIJGIJJIJIJGHIGIJJJIII
@16895912/1
taatcctatacttgtacctattgaattgtgtacaatagaagataatc
+16895912/1
CCCFFFFFHHHHHJIIJJJJJJIJJJJJHJHJJJJJJJJIJJJJJJJ
@17387307/1
tgcctaaagagttccatcacggttcttaaaaactttttcggggtatctgg
+17387307/1
@@@DDDDDFHFADGGDFGIIIIAFEHHGGHGGFHIIIIFGBDD76BFCF<
@17276037/1
tgaaattactcatagtgtcaccggaactcataacaatagattcgattata
+17276037/1
@C@FFDFFHFFFFGEBGHIGGIIJIJJGIIJJJJJJJJIIIIGIEIIJJI
@16538298/1
gttgaaattccgcgaaattggcactggcaagtcaaagaagctagcca
+16538298/1
=B14BDEFHHHHHJJJJJJJJIIJJJJJJJJHIJJJIIIJIJJJJJJ
@16538299/1
gttgaaattccgcgaaattggcactggcaagtcaaagaagctagcca
+16538299/1
CCCFFDFFHFHHGE?EFGIGIIIGHIIIIII@GHIIEIGGGIGIGII
@16786520/1
gtttttgacctttattagactcataaaagaacttcaattggtctaccaca
+16786520/1
@@@FFFADFHGHHCFHFFFHIIIIIIIIGHIIIIIIIIIIIHIIIIIIII
@16409080/1
gtgtgcgctgataggaggccaccaagaccagatgacttacggaacttagc
+16409080/1
BCCDDFFFHGGHGIJIIJIJIJJJJIGHJJIIJJJJGIJGDGHGIIJJJI
@16541129/1
gttgaagctgagagtctcttcgtcactcgcaaatgtagaaggcagattgt
+16541129/1
CCCFFFFFHHHGGJHHGIJJIJJJIJIJJJJJJJIIIIIIIIJJGIJEII
@17137712/1
tccggtttcatcattttatagtacactttccacacagcatctaatgacat
+17137712/1
@@@DD?DDACD?CFGII?AEA:ACEFHHIEIEEEFB@@DEFF@FFEFFDE
@16410262/1
gtgtgttacttgaatccacccttctggagaacgtcgaagtggttttgtcc
+16410262/1
@B@DDDFFHHHHHJJJJJIJJJJJJJJIJGIIIDHIHFHBGHBGHIJGHH
@17764998/1
ttctctttgacattgcttgtggtcacttttcgcgcaaaggtaaaatcgtt
+17764998/1
BCCFFFFFHHHHHJJJJJJFHIEHJJJJJJJJJJIHJJGI?DFHIEGGFH
@17886802/1
tttacatattatttttgacttgaataaatttttaaatttaaaaatgcgtg
+17886802/1
@?@DDDDDHH?DFHEHB?CIDDCCCFAEHCHGIGIIHGHIGGHGIIGGHD
@17886803/1
tttacatattatttttgacttgaataaatttttaaatttaaaaatgcgtg
+17886803/1
B@:DDFFFHHHHHJJJJHIJJJJJJJJJJJJJJJJJJJJIIIJJJIIIII
@17886804/1
tttacatattatttttgacttgaataaatttttaaatttaaaaatgcgtg
+17886804/1
CCCFFFFFHHHHHJJJJIJJJJJJJJJJJJJJJJJIJJJJJJJJJJJJHJ
@17642884/1
ttcaaattgttcaggtaaaatcttgcttcatgattgaaaatttgcaaggt
+17642884/1
@CCFFFFFHFHHHIIHIIJCJGIIIJJJJIIJJJGGJJJJJIJJIIJJJ?
@17643432/1
ttcaaattttcttttaaatttcatattctcataatacttttcccggtttg
+17643432/1
CCCFFFFFHHHHHJJJJFEJIJJJJJJJJJJJJJJJJJJJJJJJHI@GH;
@18125272/1
ttttgacttgaataaatttttaaatttaaaaatgcgtgtgtgcaggtata
+18125272/1
CCCFFFFFHHHHHJJIIJJJJJJJJJJJJJJJJIJJHIHIJIJJJJGHII
@16791671/1
gttttttaacagtttgaaaaccttgataaatggaacgaaattaaacacgc
+16791671/1
B@@FDFFFHHGGDHJJIJIJCHGIIJJJJJIIIJIIGIIJJJJJIJJIGI
@17528584/1
tgtgaacagaaaaggagttgctctgccaacaagcagtgaagaaaccaaac
+17528584/1
BBBDFFFFGHHHHIJIIFHIIIIIJJJJJJJJJJJIFHGHIJIJIJJJHG
@16904042/1
taatttcgttccatttatcaaggttttcaaactgttaaaaaacctgctga
+16904042/1
CCCFFFFFHHBHHIJJGGGIGGAFEHIJJJGCHIJJEHIIDIJHIGGIIJ
@17141287/1
tcctaatattttttagtgaacctctctaacgtctttatagaatgtcaatg
+17141287/1
CCCFFFFFHHHHHJJJGHGIJJIJJJJJJJJJJJJJIIJJIJJJIJJJJJ
@18126147/1
ttttgagctattgcgatattttttcggaaaaaagtgagtttaggatatct
+18126147/1
CCCFFDDFHHHHHJJJJIJJJJJJJJJJJJJJIJGIIJHHIIJJJJIJJJ
@18126148/1
ttttgagctattgcgatattttttcggaaaaaagtgagtttaggatatct
+18126148/1
CCCFFFFFHHHHHJJIJJJJJJJJJJJJJJJJJIIJIIHIIIJJJJJJJJ
@18126329/1
ttttgaggcagcaaatttctcaagggcacacggcaacaaaaag
+18126329/1
@@@DDDDDDHHFHGGAHD@DBDH@CF=BBGEADE@G;FBHIII
@17889376/1
tttaccgtttttgacagcgtcttggaaattttaccgagatttttaacttt
+17889376/1
CCCFFFFDHHHHFGIIIIGBHEHCHDGIGIIJEGID?D?DFHII@FGEHI
@18126383/1
ttttgaggtactcgagggcatgatgagcagccgagcccttggcttccttc
+18126383/1
CCCFFFFFHHHHHJJJJJJJJJJJJJJJJJJJJJJJJJJJJJJJJJJJJI
@17645678/1
ttcaactttgttcagttcttgcaggagatcgccagcgaacaatccttcga
+17645678/1
CC@FFFFFHHHHHJJHIJJIJIJJJJJJIIJJJJJIIJIJJIJJIJJJJJ
@17646252/1
ttcaagatatattcttcaggggatcatgaagctcgcttttcaaattctcg
+17646252/1
@@@FDFDFDFHHHIGIGJIGIIGIGGIIJGIIIAGEHIIGIJIGIGGGGC
@17646253/1
ttcaagatatattcttcaggggatcatgaagctcgcttttcaaattctcg
+17646253/1
CCCFFFDFHFDHHJJIIIGACGGIJIIJGEHIIJIIJIJJIFGIJIJJJI
@17528917/1
tgtgaaggagcacaacgtaaaacaatatcgaccacttgtatagcttccgt
+17528917/1
@8?DDFFF>FHHGIIIIHIIIIIIIIIIIIIIIIIIIIFBFHHIEICHIC
@16793992/1
gttttttcttcgatgtccacgtaggttacctcgaaggattgttcgctagc
+16793992/1
@??DDDFFHHHGHIGHIGGIJEDGIGIIIJGIGHIJJIGJIJIHIJJGIH
@16794571/1
gttttttgcatttttattcggcttattgtaatattcctccatagttctta
+16794571/1
@?@FFFFDFDHHHJJGGIBFHGGICHJGGIJGIJJGIIIJGIIJBGIGJH
@17531154/1
tgtgattctccgaagagtatgtctcgaaagacttcgactttttactattt
+17531154/1
BC@FFFFFHHHHFIIIIFHGIIIHIGEGIEEHIJJJHIIJJJJEGIGGIJ
@17531761/1
tgtgcatgtcccgcagatggccaccaccattctatgaaatggaacacgaa
+17531761/1
?B1ADEFFHHHHGJJJIIJJJJJJJJJJJJJJJJJJJJJJJJJIJJJJJJ
@17397127/1
tgcggttgcacacgtatctgctcatgatgaatatgcagctgcaaaaacta
+17397127/1
CCCFFFFFGGGHGJHIJIJIIIJGIJJJJJJIJJIJJJJJJIIJJJJJJJ
@16289457/1
gtcttgtttagttataatttatatttttgagtattttaatgtaataaaca
+16289457/1
???DDDDDD4:CD<E:AEFF@E<EEFIID<FAEEEFIEEIICFIFEEIID
@17398366/1
tgcgtggacacgcatattacacatccatttatgcaggacttctatctagt
+17398366/1
??;B4@D::?<0@1<<AEC<AC99?E<@EE<::??CD1BBDDBBDB?@DD
@17893691/1
tttactttttactatttttgtatgcacaaaattcgttctacatatgaaac
+17893691/1
1==44ADDDHFHHIGGHII<AAFDDF@FHG89??E:CFEHGD<DFGDGDD
@16290445/1
gtctttcagtcccgaataccgattctcagccgagctgcccagtttagtgg
+16290445/1
@@@FFFFFGHFFHIIIEIIGAFHEHIIEGH;F?@6@F@G?F@=FFHHIGG
@16908428/1
taatttttcaataaagtacactttatttaagaacaaacaggggagaaaag
+16908428/1
CCCFFFFFHHGHHGJJFHJJIJJJJIJJJIJJJJIJ@GGIIJJJFIIJIJ
@16559012/1
gttgatttggtaccagataccccgaaaaagtttttaagaaccgtgatgga
+16559012/1
CBCFFFFFGHFFHJIIJIJJJJJJJJJIIJHHIJJJJIJJJJJFHIGIJJ
@16291484/1
gtctttgctttggtcactttacgcgcgaaaaccattatgttttactaatt
+16291484/1
@@@DFFFFGHHHHGGGGIIIJJGHIBFGJJJJIJIEGJJIIIJIGGIJJJ
@16560316/1
gttgcaatctccagcagatattgtacttaaaggcttttggatcata
+16560316/1
CCCFFFFFHHHHHJJJJJJJJJJIJJJJJJJJJJJJJJJGJJJJJJ
@17032887/1
tattacttttatgaatcgtgataacatgcataaaatataataaaaattta
+17032887/1
@C@DFBDEHHAFFGFGHD:FGGIGHIGIIIEHGHGGGIGGHIGHIGHIII
@16800360/1
gtttttttctaaaatcaatttacatattatttttgacttgaataaatttt
+16800360/1
@?@DFFFFDHFHHJHEGIIIJEHHGHIJJJJJJJIIJJJIIJJJJJIJJJ
@18007753/1
tttgactactgtatagctttcttctcttggtgaacacatactttattcgt
+18007753/1
CCCFFFFFHHHHHJJJJJJJIJJJJJJJJJHIJJJJJJJJJJJJJJJJJH
@17775332/1
ttctgtttgacattagaagagtaaacgtcagtttgcgtttcaatgcatcg
+17775332/1
@@@DDEFFHHHGHJGIJJIJJIHIJIJGHIJIJJJHGJJJJIGIJIJJJJ
@17775333/1
ttctgtttgacattcgaaaagtaaacgtcagtttgcgtttcaatgcatcg
+17775333/1
CCCFFFFFHHFHHJJJJJJJIHHJJJJJJJJHIJJJJJJJJJJJJJJJJJ
@17896772/1
tttagaggtaatacactattattaggcactagttattaattataatcatc
+17896772/1
CCCFFFFFFFHHHJJJJJJJJJJJJJJJJJJJJIJJJJJJJJJJJJJJJJ
@17896773/1
tttagaggtaatacactattattaggcactagttattaattataatcatc
+17896773/1
CCCFFFFFFHHHGJJJJJJIIIJJJJJJJJIJIJJJIJJJJIIIJJJIJJ
@17401461/1
tgctaaggtcatttctcgtaagtttattattatatctgtctgcatttatt
+17401461/1
CCCFFFFFFHHHHJIIJJEHIJGHJIJJIJJJJIJJJJIHIJJJJJJJJJ
@17292993/1
tgaagttgtctgcccctttcttaatcggttctgcatgaatgccatctggg
+17292993/1
@C@FFFFFHHDFFJJIJJIIIJJIIJIJHIJIJJIJIGGHHEIHIIGHFI
@17899432/1
tttagattctggaatgtcattagatgctgtg
+17899432/1
@@CDBBDDFHDHFIIG<CDFI@IECHIIIGE
@17035483/1
tattattaggcactagttattaattataatcatcaatattatctatcgat
+17035483/1
CBCFFFFFHHHHHJIJJJJJJJJJJJJJIJJJIJJIJJJIGIJJJJJJII
@17776428/1
ttcttactttaacacattgtgttaaacagcctacattaatctcagctgct
+17776428/1
CCCFFFFFHHHHHJJJJJJIIJJJJJJJJJJJIJJJJJJIJIIJJJJJJI
@17655658/1
ttcacctttatatgtcacattttgtggttctttaacgaaatgtcaagagc
+17655658/1
CCCFFFFFHHHHHGHIIJJJJJJJHGIGHGIIJJJJJJJJJJIJJJJJJJ
@17902000/1
tttagctgcggccagaggcaaagtctacatagaacccgaaaatgtggatt
+17902000/1
CCCFFFFFHHHHHIIGIJIIJJIGHIJJJJJIJJJJJJJJJJJJIJJJJJ
@17153658/1
tccttctctttgacattgcttgtggtcacttttcgcgcaaagg
+17153658/1
CCCFFFFFHHHFFHHJJHIJJGFHIGHIJJIJJIIIGGBGIIJ
@16429749/1
gttaactttagtgggaaggtttaggtatttgtggtatctgtcgatgttgc
+16429749/1
C@CFFFFFHHHDFIJJJIJAFHBHJCDHIIGFHIFFHHGIIJGGIHGIJJ
@16914625/1
tacaaggttttcaatagggcattctaacatgtcaaaattaaatcaatatg
+16914625/1
BCCFFFFDHHHHHJJJJJJIJJJJJJJJJJJJIJJJJJJJJJJIIHJJJI
@17037262/1
tattccttccataatcttattcttgcgtactgtagtagaggttgcagcat
+17037262/1
@BBFFFFFHHHHHJJJJJIJJIJJJJJHIJJJIIIHGJJIJFHIIJJJIJ
@18137474/1
ttttgatgtctcgaatttcctaaacc
+18137474/1
1??D;:AA:CFFFEDF9?A:A<AAFD
@17542653/1
tgttcaccaagagaagaaagctatacagtagtcaaatttgtatccattat
+17542653/1
@C@FDEDFGHFDFDHBEHIEDHFGHIGHGIGGHIIJIJJFGHGHHHIJII
@17542778/1
tgttcaggtaaaatcttgcttcatgattgaaaatttgcaaggtttggagg
+17542778/1
@@@FDEFFBFHHHGFFIGGHIIGGGEHIGGIJJIJJGIHIIJBFHDHDGI
@16430999/1
gttaaggaacacgcggtagcggaagattggctc
+16430999/1
CCCFFFFFHHHHHJJJEHIJIJGIIIIJJJJIJ
@16918314/1
tacaccccttaatcagctacaacagtcaacatttcccacctttttcactc
+16918314/1
@BBDFFFFHHFFHHJHGIIJJJIJGFHIIIIIJJIIJJJJGIJJJJIIIH
@17785845/1
ttcttttccggaaaatgctcgaaaactcaattggcgcacattcagcaggt
+17785845/1
<??DDDDA<B<18?2<EAEEB:EB1CDBA@DIB>DD::DADIEI<CECDC
@17785846/1
ttcttttccggaaaatgctcgaaaactcaattggcgcacattcagcaggt
+17785846/1
?@@DDFFFHHHFHIIBGHBGGDGIIIGGIIIIFIIIIGD@CHEEGDHCEF
@17908639/1
tttagttttccttttttattcggtataacttgtccgaataacttattgta
+17908639/1
CCCFFDFFHHHHHJJJJGJJIIJGIJJJJJJJJJJJIJIIJJJIIIJGIJ
@17908640/1
tttagttttccttttttattcggtataacttgtccgaataacttattgta
+17908640/1
CCCFFFFFHHHHHJJJJJJJJJJGIJJJJJJJJJJJJJJJJJJJJJJJIJ
@17664492/1
ttcagcgttttgtggaactgtgaaactttgtgggactgctggttgcccaa
+17664492/1
CCCFFFFDHHHGFHIHIJJJHHIJJJJJJJGIJJJIJJJJJJIJJJJJIJ
@17664493/1
ttcagcgttttgtggaactgtgaaactttgtgggactgctggttgcccaa
+17664493/1
CCCFFFFFHHHHFHIJJJJJIJJJJJJJJJIIJIJJJIJIIIIJJIIIII
@18015851/1
tttgatttcatttccggaataaggatttctagggtagccttggctgcgtc
+18015851/1
@C@FFFFFHHHHHIJGIGHIIJIJJJJJJJJJJJEGIJJJJIJJJJJJGI
@17788524/1
ttgaaagattacgatttatctagagcaactccgacggaagctatacaagt
+17788524/1
CCCFFFFFHHGHHJJJJJJJIJJJJIIJIIIGIJIJJIJJIJIIJJJJIF
@16306443/1
gtgaaaagggagcatttatttgatgcaaagtatagaggttgtacccaaac
+16306443/1
BBCFFFF?FHHHHIJJJIJJJIHHJJJJIJHIIIJHIIIIJJIIJIJJIJ
@17913842/1
tttatatattttctctctattttgactgtcgtgaatagtaacctcgcctt
+17913842/1
CCCFFFFFHHHHHJJJJJIJJJJJJJJJJJJIHBF?C99CFCG<DFGI0D
@16309938/1
gtgaaagtcgaacgttcttctgggcttttcctgcttttttagcagcttta
+16309938/1
CBCFFFFDHHHHHIHIIJJIJEIIJIJJJJIJJJJJJJJJJJJIIJJJJI
@17163831/1
tcgactttcacttcattctatcggcctttcttctctttgccgtattttat
+17163831/1
@@@DDDDFHDFHHHGIIGGCHFGGIJJJJGIIGHGGHJGGIJF?FHIIBG
@17163832/1
tcgactttcacttcattctatcggcctttcttctctttgccgtattttat
+17163832/1
CC@DFFFFHGHHHJJJIJJIJIIJJJJIJJJJJJJJJIIGIGFHIIJIJJ
@18018773/1
tttgcatttttattcggcttattgtaatattcctccatagttcttacatc
+18018773/1
@CCFDDFFGHHGHJHGGGEICHHGCH@HCGIHJJIJIIJJHFIEIJJJJJ
@17305597/1
tgacacttccagatggtaccaaattaataacctttccaattagaaaatca
+17305597/1
CCCFFFFFHHHHHJJJGHIJJJIJJJJJJIJIJJJJJJIJJJJIJIJJJF
@17047767/1
tatttttttatcgatctggcttcaatgtttgaatgatgattatataacga
+17047767/1
CCCFFFFFHHHFHHGIJIJIIJIHIJIHIIGGGIIGGIGIIIIGGIIIJG
@17049375/1
tcaaaagggaacaatttttatcgagttattgatttcgaggaataatacga
+17049375/1
CCCFFFFFHGHHHHJIJJJJJJJJJIJIJJJJJJJJIIJJJJJJJJJJIJ
@17165767/1
tcgagttattgatttcgaggaataatacgaacttccatagattcaaatga
+17165767/1
CCCFFDFFHHHHFJJJJBHIGIEGGHIJJIJJJIIJJJJIJIJJJJJJJJ
@17916334/1
tttatcacatcattcgtcgtgtaccacatctcggatcttgctactaatat
+17916334/1
[truncated: 17,906 more chars]
