# Supplementary material for: Identification and comparison of key RNA interference machinery from western corn rootworm, fall armyworm, and southern green stink bug
Source: PLoS One. 2018 Sep 5;13(9):e0203160. doi: 10.1371/journal.pone.0203160 (PMC6124762; doi:10.1371/journal.pone.0203160)
Supplement: S2 File — (TGZ) [file pone.0203160.s012.tgz › data/fastq/wcrw/11_Late-mated-male_LMM_Rep2_aligned.fq]

@6643168/1
gtttacaggtgatcatcaggcagaagctgtagacgatgaagaagatgaag
+6643168/1
CCCFFFFFHCFHHJJJJJJJIJJJJJJIJIHJIJJJJJJIJJJJJJJJJJ
@519691/1
aaggacttcaacttcgttcagttcttgcaggagatcgctagcgaacaatc
+519691/1
CCCFFFFFHHHHHJJJJJJIJHIJJJJJJJIJJIIJJJJJJIJJJJJJJG
@5624775/1
gccgttacttcctcaagcgctggtaacgctttatcgggttctgctaagtg
+5624775/1
CCCFFFFFHHHHHJJJJJJJJJJHHJJJJJJJJJJIIIIGIIIJJJJJFH
@6644720/1
gtttacctgtgtatgataaataaacttttttcgggtttggaaaaaatttc
+6644720/1
@?8ADDDDFAFADBBHCGEGAHHIAHGIGIIIIBH?BAGGEHICHECHGC
@6645756/1
gtttactaatctgctttgagcaaccagtaccagttgcttccactccggct
+6645756/1
BBCFFFFFHHHHHJIGIHJJIJIJJIJIHGIIGJIJJJJJJJIIIIIIJJ
@6133463/1
gtagatttccgtgaagtggtccgtgccccttgcggttaccccttctgttg
+6133463/1
@?@?DDDDHHHHFIIG4?FIGIE3C?FEHA>CGGFGBHIHHI<BBCEHGG
@5114072/1
cttttcggggtgcaatcttcttttccggaaaatgctcgaaaactcaattg
+5114072/1
C@@FFFDDHHHFHJIJJJJEHEHIGGJII@@GG@DDFGGIJGEDDDECHA
@1039446/1
atattcttaagttacaatatacaacaacatatctcttgatttttctcgaa
+1039446/1
CCCFFFFFHHHHHJJJJJJJJIJJJJJJJJJJJJJJIJJIJJJJJJJJFF
@6648648/1
gtttagcagtcttctttttagaataacattgacattctataaagacgtta
+6648648/1
CBCFFFFFHHHHHJJJJJJIJJJJJJJJJJJJJJJJJJJJJJJJJJJJJJ
@4098589/1
ctcgtaagtttattattatatctgtctgcatttatta
+4098589/1
@@@DD?DDFFF:CCFBGGC4AHI<<<CHDAEFFEHHE
@7668888/1
ttctgtttgacattagaagagtaaacgtcagtttgcgtttcaatgcatcg
+7668888/1
CCCFFFFFHHHGHJJJJJJJJHIJJJJGHIJHJJJJJIJJJJJJJJJIJJ
@5121131/1
cttttgagctattgcgatattttttcggaaaaaagtgagtttaggatatc
+5121131/1
C@CFFBBDFADFHAFFAEFGHIIIIGGIAHIIIII?FGIBCGCGICHIII
@5121132/1
cttttgagctattgcgatattttttcggaaaaaagtgagtttaggatatc
+5121132/1
CCCFFDFFGHHHHIIJJJJJJJJIJJJJJJJJJJJ?FHIIJJJIJGIJJJ
@5121133/1
cttttgagctattgcgatattttttcggaaaaaagtgagtttaggatatc
+5121133/1
CCCFFEDFGHHHHJIGHGGIIIJJIJJJJJJIIJIBFHIGHIJIJJJJJI
@5121134/1
cttttgagctattgcgatattttttcggaaaaaagtgagtttaggatatc
+5121134/1
CCCFFFFFHHHHHJJJJJJJJJJJJJIIJJJJJJJDGHIHGIJJIIJJIJ
@3589761/1
cgtgaattgaaaaatacttctcctattaaaaggaaagaactattggcctt
+3589761/1
=@:B;DBDA:CFHI;ECDH>CFHEDHIGIIIGHGGIEFIIIEGGCGGHAG
@4100221/1
ctcgtagacaattcatatttaaaaagacagtaggaaacaaaaaacgccaa
+4100221/1
CCCFFFFFHHHHHJJJJJJJJJJJJJJJIJFHIJJJJJIJJJJJJJJJJH
@2060489/1
cacaagcaatgtcaaagagaaggatagcaactaattttacaagctatact
+2060489/1
CCCFFFFFHHHHHIDEH>GEHIIIIIIIIIIIICGGIIIIIGIIIIIIII
@2060490/1
cacaagcaatgtcaaagagaaggatagcaactaattttacaagctatact
+2060490/1
CCCFFFFFHHHHHJJJJIJIJJJJJIJJJJJJJJJJJJJJJJJJIJJJJJ
@2060596/1
cacaagcaggatcaactcaacagctcaatccatctgagattcagcctcaa
+2060596/1
@BCFFFFFHHHHHJJJJJJJIIIJJJJJJJJJJJJJJJHHJJJJJJJJJI
@5125173/1
cttttggatcataaatgccgtcctcttctaacagctttaatgcattgtat
+5125173/1
CCCFFFDFHHHHHJIIJIJJJJIJJJIJJJJJJJJJJJJIJDIJJJGDHI
@3593196/1
cgtgccccttgcggttaccccttctgttgggatgggggccgccccc
+3593196/1
BC@DFFFFFHHHFIGIIJJJJGJIJGGHJIIDGHIJJJIIG59DAD
@7672803/1
ttcttctcttggtgaacacatactttattcgtcatcgctccccacgagcg
+7672803/1
BBBFFFFFGHHHHJJJAHIJJJJJJJIJJJJFGIJJJJIJJJJJJJJJJJ
@2579167/1
ccacattccaccccaatctagccactcttatacgcagtggtctcaatcgc
+2579167/1
CCCFFFFFHHHHHJJJJJJJJJJJJJJJJJJJJJJJIHHIIIIJJJJJJJ
@7163461/1
tctctaacgtctttatagaatgtcaatgttattctaaaaagaagactgct
+7163461/1
CCCFFFFFGFHFHJIIIIJJJJHHJIJJJJJJJJJJJIJIGIJJJJJJJJ
@533020/1
aagtgaccaaagcaaagacgcaataagtgatacaagaaaatatacagact
+533020/1
@@@ADDDFGHFHBEGIIJGHIHIGHIJCGHIIJGGGHIIIJIIIIGIJJJ
@7675277/1
ttcttgtatcacttattgcgtctttgctttggtcactttacgcgcgaaaa
+7675277/1
CCCFFFFFHHHHHJJJJJJJIJJJJJJJJJJJHIJJJJJIJJJJJJJJJH
@2070118/1
cacacacgcatttttaaatttaaaaatttattcaagtcaaaaataatatg
+2070118/1
@@@DD?DDHAFFBFH@CHEHIGIIIEEHEHDHDAHHDGGHGGGFGBEGHE
@7677478/1
ttcttttccggaaaatgctcgaaaactcaattggcgcacattcagcaggt
+7677478/1
C?@FFFFFGHHAFGIIIIIIIIIIIGIIIIIIECEDGGFGHGIIIIGGI@
@7677479/1
ttcttttccggaaaatgctcgaaaactcaattggcgcacattcagcaggt
+7677479/1
CC@FFFFFHGHHHJJJIJJJJJJJGJGIJIJIJIJJJIJJJIIJJIJJJF
@3083420/1
ccttggcttccttcggagttttgcctgttccgtagcagacggccactggc
+3083420/1
CCCFFFFFHHHHHJJJIJFHIJGIHIIHJJJIHIJJJJJJFIGIJJJJII
@15824/1
aaaaaacattgaccaatcgccaccaatgcttggtgcagctatccactttg
+15824/1
CCCFFFFDHHFHHIIGGG;AFGHBCFGEHHIGGHICHGGGGHIGIIIAHD
@16092/1
aaaaaaccactaattctatgcaaagtatagcttgtaaaattagttgctat
+16092/1
CCCFFFFFHHHHGJJJJJJJJJJJIGIJJJJJJJIIJJJJJJJGIJJJJI
@534583/1
aagttaaccagacaaagcacctatcgaatcgaatattagtagcaagatcc
+534583/1
CCCFFFFFHHHHHJJJJIJJJJJJJJJJJJJJGGIIJJJBBGGHIJJIGI
@5130691/1
cttttgtggaatatagcaaacttctactacttcaactggtagctcccaca
+5130691/1
@@CFFBABHDHDDBEFEGHIC@HGGHIIIIIIIFIIIIIBGGGIIIIHI?
@7677910/1
ttctttttagaataacattgacattctataaagacgttagagaggttcac
+7677910/1
CCCFFFFFHHHHHJJGHJJJIIIJJJJJJJJJJJJJIJJJJJJJJBGHII
@7678536/1
ttgaaaaccttgataaatgaaagaaattaaacacgctgagaaagctatgg
+7678536/1
CC@?FFFFHHHGHJJJJJIIJJIJJJJJJJIJJJJJIIJJJJIJJJIJJH
@6149080/1
gtatattgtaacttaagaatatataatatataattgtgtccattattata
+6149080/1
B@BFFFFFHHHHHJJJJJJJJJIJIJJIJJJJJJJJHIIJJJJJJIJJJJ
@1559486/1
attttattttgtaaggtgaggtatttgtacatgaagttgtctgccccttt
+1559486/1
BBBDDDFFHHHHHJJJ<CHHI<FJIJJHIIIIJJIEHIJIIJJIJJJJJI
@1559487/1
attttattttgtaaggtgaggtatttgtacatgaagttgtctgccccttt
+1559487/1
CCCFFFFFHHHHHJJJCGIJJCGIJJJHHJJJJJJJIGIIIJJJJJJJJI
@6149578/1
gtatatttatcacatcattcgtcgtgtaccacatctcggatcttgctact
+6149578/1
CBCFFFFFHHHHHJJJJJJJJHIJHJIIIJIJIJJIJJIIIJJJJJJJJJ
@538887/1
aataaacttacgagaaatgaccttagcagacctcttgataggcgagattt
+538887/1
:=14=DEFHHHHHIIIIIIHIIIIIIIIIIIIIIIIIIIGIIIIIIIIII
@2590099/1
ccacctttttcactcaaccatagctttctcagcgtgtttaa
+2590099/1
@@CFFDFFHHHHGGIJJJIGFHCHIGIIIJIGHGFC:CG<?
@22847/1
aaaaaagcaggaaaagcccagaagaacgttcgactttcacttcattctat
+22847/1
CCCFFFFDHHHHFIJIDIGGIIJIGEHGDGHIGGFHIIB@FHIJJJJJIH
@4629386/1
cttatcgatgcattgaaacgcaaactgacgtttactcttctaatgtcaaa
+4629386/1
CCCFFFFFHHHHHJIJJJJIIIJJJJJJJJIJIJJJJJIJJJJJJJJJJJ
@3090894/1
ccttttgagctattgcgatattttttcggaaaaaagtgagtttaggatat
+3090894/1
CCCFFFFFHHHHHJJJJJJJJJJJJJJJJJJJJJJJFHJIGIIJJJJJJJ
@2591410/1
ccacgagcgtttctttagtctgtatattttcttgtatcacttattgcgtc
+2591410/1
C@@FFFFFHFHFHJJJGIGGG@HIIIIJIJIJGGDDHIIEHCGGJJJJJI
@7684928/1
ttgacatatcgttgtcatcccacaaggtacaatactttgttggtttcgcc
+7684928/1
CCCFFFFFHHHHHIIJJJJJJJJJJJJFHHJJJJJJJJJJJIJGHIJJJJ
@7685344/1
ttgacatttatgtgacataatttgcaacatttgacgtacggttcaagtag
+7685344/1
C@CFFFFFHHGGFGGJJJJJJJJIGJJJJJJJIIJJFHGIIFHJJJIIJG
@7685355/1
ttgacatttcgttaaagaaccacaaaatgtgacatatataaaggtgaata
+7685355/1
CCCFFFFFHHHHHJJJJJJJJJJJJJJJJFIIJJJJJJJJJJJJHIJJIJ
@4631202/1
cttatgaatgtggcataggttctgtcaaaactgttgcgactagcacaaca
+4631202/1
CCCFFFFFHHHHHIJJJJJHHIJICJGIJJJJJIJIJIIIJJJJJJJJJJ
@25974/1
aaaaaagtttatttatcatacacaggtaaacagttgtacagtagaggata
+25974/1
;=@?AD@DDHCD<::EEB?F<GE?A<FGBBG@H::?GDH9?:B9B???;D
@25975/1
aaaaaagtttatttatcatacacaggtaaacagttgtacagtagaggata
+25975/1
CCCFFFFDHHHHHJJJJJJJJJIJIJHGGIJJIIJJGIJJJJIIIJJJIJ
@6156154/1
gtattatttcctcgaaatcaataatgcaatgtgtttaaatttttgtcgag
+6156154/1
CCCFFFFFHHHGHJIJJIIIJIGJJJJJJJIHGIIJJIJJJJJJIHIJJI
@3604863/1
cgttaccagcgcttgaggaagtaacggcagcactattgacac
+3604863/1
?@?DDDEDDDHHD:ECAGEGICFHGIGGG@=FH<9BF<?B?C
@6667314/1
gtttcacagttccacaaaacgctgaaaaattccgtcggcaagaagttggc
+6667314/1
@BBFFFFDHFHHHIJJJIJGHIJ6GHJJJJJJJJJJJJIJIIJJJHIJJI
@7687164/1
ttgagaactttgtgttacaggatctcctttatgttttgcagcttgttgtt
+7687164/1
CCCFFFFFHHGHHIIJJIJJJIJJJJIJJJIJJIJJJJIJIIJJJJJJGG
@6156851/1
gtattctatatttcagttaaatttaagaggcttttaaaatttaacgttta
+6156851/1
B?BFFFFFHHGHHIIJJIJJJJJJJJJHJJJIJJJJJJJJJJJJJJIJJI
@1570296/1
attttgaatagaccaaccatgatcatgggcgctgacgtcactcatcccag
+1570296/1
BCCFFFFFHHHHHJJIJJJJJJJJJJJJIJJJJJJJJIIJJJJJJJJJJH
@4636917/1
cttattgcgtctttgctttggtcactttacgcgcgaaaaccattatgttt
+4636917/1
CCCFFFFFGDFFHIDGGII@GAFDHIIIIIIIIIIIIIIIIGIIIHHHGH
@4636918/1
cttattgcgtctttgctttggtcactttacgcgcgaaaaccattatgttt
+4636918/1
CCCFFFFFGHDHHJJGIJJIJFHGGJJIIIIJDIIHIJJJIGIEHHGEHH
@6158623/1
gtatttattatattgtgaaaagggagcatttatttgatgcaaagtat
+6158623/1
B?BFFFFFHHHFHJIGIIJJJIJJJIIGIIJIJIJEGGIIJJJJFHG
@6671699/1
gtttcccacgccagtatacagggagtggcgaaaccaacaaagtattgtac
+6671699/1
CCCFFFFFHHHHHIHGIIJJIJJJJ?FHIJJJJIGIJIJJIFFHIHIJJJ
@5659307/1
gcgcaactttcttccagttcacaatcagattcacaagcaggatcaactca
+5659307/1
CCCFFFFFHHGHHJJEHFHIGJIJJJJJJJJJIJJJJJJJJJJJIJJJJJ
@5143193/1
ctttttggtcatgattttgaggtactcgagggcatgatgagcagccgagc
+5143193/1
@@@DDD@DADF?FCGFGIC1EHCGGGHECEHIEIGG@HGGEGIFGHAGEB
@5661555/1
gcgccaattgagttttcgagcattttccggaaaagaagattgcaccccga
+5661555/1
CCCFFFFFHHGHFIJJJJJJJJJJJJJJJJJJJJJJJIJIJJJIJHJJJI
@2088161/1
cacagtaactctaactctccttccatcagccaatttttctggtttgccga
+2088161/1
CCCFFFFFHHHHHIJJJJJJJJJJIJJJJJJJEIJJJIJJIJHIJJJJJJ
@6678466/1
gtttctggttcgagttccaagagttctctaatgggtgatttgggtacttt
+6678466/1
C@CFFFFFHHHHGIEFHJIIGEHHIIHJJJIJJJJ?F?FIIJJJFHIJJJ
@3098822/1
cgaaaactcaattggcgcacattcagcaggtttttt
+3098822/1
@@@DDD;BDFHFF>D@E<1FA<EFF@FCGH3?GHII
@3098823/1
cgaaaactcaattggcgcacattcagcaggttttttaacagtttgaaaac
+3098823/1
@@@DDDADFHFHHEGGII:@GAGEHHEDGGCFGGHIII?FHGIICBGGH;
@3098824/1
cgaaaactcaattggcgcacattcagcaggttttttaacagtttgaaaac
+3098824/1
@B7DFFFFHHHHHJJJIJIIJJJJJJJIJJGIJJJJJJJJJJJJJJJJJJ
@3098825/1
cgaaaactcaattggcgcacattcagcaggttttttaacagtttgaaaac
+3098825/1
CC@FFFFFHGHHHIJJIGBEHIJJJJIFGJHIIJJJJJJIIHIIIIJGIJ
@5145231/1
ctttttgttgccgtgtgcccttgagaaatttgctgcctcaaaaacgtatg
+5145231/1
@@@DDDDDHA?FFFE2CCHGDG><?EHCEHIGIIGIIEIIIIIGIIDHII
@5145232/1
ctttttgttgccgtgtgcccttgagaaatttgctgcctcaaaaacgtatg
+5145232/1
CCCFFFFFHHHHHGIFHIJJGIGGIGIJJJJIJJIIJEHIJJJJGJGHIJ
@1061311/1
atcacaaaactcatgatacttttcaaattttcttttaaatttcatattct
+1061311/1
=?@A1BBDAAD>:C<FDG9FHID>:FCADHFB9A1CFFF@??DD<DE<??
@42060/1
aaaaaattctccatcgttacaataagttattcggacaagttataccgaat
+42060/1
CCCFFFFFHGGHHJJIHHIIIIGIIJGHIJIJIGDHHFCGHIJJIJJIGG
@6162597/1
gtcaaaaaaccccaaagaattatcttttttagagatggagtatcggatgg
+6162597/1
B??DFFFFHHHHHJJJJIJJJJJJJJJJJJJJJJIIJJJJFGHIIIIIIJ
@6681039/1
gtttctttagtctgtatattttcttgtatcacttattgcgtcttt
+6681039/1
@?@DDBDD?ACBFA??C<AEII:AF?F?FEFIDH@BH?>:FEGBD
@6163466/1
gtcaaaaccccggcgatggttcttcaagagctggcaataaagaaaggctt
+6163466/1
?@<BDDDB;D:C:ED@8CFBF4BFIEHE<D;9DFA@>F@=;CEDHHG2=A
@6163787/1
gtcaaaactgttgcgactagcacaacaaaaaagatggcgaaacaattagc
+6163787/1
@BBFFFFFHHHGHJJJJJJJIIJJJJJJJJJJIJJJJJJJJJJJJJJJHG
@4647989/1
cttcaacgccaaggacttcaacttcgttcagttcttgcaggagatcgcta
+4647989/1
CCCFFFFBFDFHHJFIJJIGEHIIJIIJJJJIIJJGGGJIGGIHIHFHIG
@4648912/1
cttcaacttcgttcagttcttgcaggagatcgctagcgaacaatc
+4648912/1
@@@?A>=DHHBAD<CFEFC>?BF>B;=C=9:;EEDC?@<:@D?DB
@4648913/1
cttcaacttcgttcagttcttgcaggagatcgctagcgaacaatccttcg
+4648913/1
BCBFFFFFHHHHHJJJGIJJJJJJJIJIJJJIIJJJJIJJJJJIGHIJJI
@4649699/1
cttcaagatatatttttcaggggatcatgaagctcgcttttcaaattctc
+4649699/1
CCCFFFFFHHHHHJJJJJIJJJJIJIIJJIIJJJJJJIIJJIGIIJJIJJ
@3101571/1
cgaaaagtgaccacaagcaatgtcaaagagaaggatagcaactaatttta
+3101571/1
?@?DBDD2<DDHAFGGBGHIEEEHIGGIGICEAE;?FH<DHHIIGG@GGF
@3101572/1
cgaaaagtgaccacaagcaatgtcaaagagaaggatagcaactaatttta
+3101572/1
CCCFFFFDHHHHHJJJIIJJJJHIJJJJJJIJIJJJJJJIJJJJJJJJJJ
@2096151/1
cacatctcggatcttgctactaatattcgattcgataggtgctttgtctg
+2096151/1
CCCFFFFFHHFHHJJJJJJJJJJJJJJJJJJJJJJJJJJGHIJJJJJJJJ
@2096152/1
cacatctcggatcttgctactaatattcgattcgataggtgctttgtctg
+2096152/1
CCCFFFFFHHHHHJJIIJJJJJJJIJJJJJJJJJGIJJJAFGIGIJJJJJ
@2096216/1
cacatctcttggagccagccaatgggattgcccatcactttgtcatcgaa
+2096216/1
CCCFFFFFHHHHHJIJJJJJJJJJJJJJJIJJJJJJJJJJJJJJJJJJJG
@6165758/1
gtcaaaattaaatcaatatggcgactgagaggcaaacaaatgttatttta
+6165758/1
CCCFFFFFHHHHHJJJJJJJJJJJJJJJJJJJJJJJJJJJJJFIJJJJJJ
@5150794/1
cttttttgttgtgctagtcgcaacagttttgacagaacctatgccacatt
+5150794/1
===ADDFFHGHDFIIJIHIIJJJJJJHIJJIJJIJJJIJIJJJJJIJJJJ
@6684265/1
gtttgaatgatgattatataacgagtagatagctttagaggtaatacact
+6684265/1
B@BDDFFFHFHGGIJIIJIJJJIJJFGHIIJIIJJJIIGGIDGHIIJJJF
@1065007/1
atcacgattcataaaagtaatataaccttagatttcgaggcaaattgatt
+1065007/1
CCCFFFFFHHHHHJJJJFJIJJJJJJJJJIGIIJJJJJIGIIGJIJIJJI
@2607334/1
ccagaacgtaagatatcctaaactcacttttttccgaaaaaatatcgcaa
+2607334/1
CCCFFFFFHHHHHJJJJJJJJJJJJJJJJJJJJJJJJJJJJIJJJJJJIJ
@6685081/1
gtttgacattagaagagtaaacgtcagtttgcgtttcaatgcatcgataa
+6685081/1
@@@FFFFFGHHHHJJII2CEJIIIIJJJJEIJJJJJJIIGIGIJJIJJJI
@6685082/1
gtttgacattagaagagtaaacgtcagtttgcgtttcaatgcatcgataa
+6685082/1
CCCFFFFFHHHHHJJIJBIIJJJHHEHHIJJIIGIIJJEGIIGJJJIIIJ
@6685083/1
gtttgacattagaagagtaaacgtcagtttgcgtttcaatgcatcgataa
+6685083/1
CCCFFFFFHHHHHJJJJHHJIJGFHIJHIIJIJFHHJJJJJJIJJJIJJI
@3105551/1
cgaaaatgtggatttacaaaatttaaatagggaatatgaaagatttaaaa
+3105551/1
B@@DDDFFHHHHHJJJJJJJJJJJJIIJJJJJJIJJJJJJJJJJJJJJIG
@568467/1
aatacttttcccggtttgttctgaaacaaacatcactgtgatgaaaaata
+568467/1
@@@DDDDDHHHHHI<EHBCF<E?FHIGGIIGA@GDHEFBFFGGEHIIIGG
@4657454/1
cttcaattacacaaattagtacaactcctccaaaccttgcaaattttcaa
+4657454/1
CCCFFFFFHHHHHJJIJJJHJJJJJJJJJJJJJJJJJJJJJJIJJJJJJI
@4657455/1
cttcaattacacaaattagtacaactcctccaaaccttgcaaattttcaa
+4657455/1
CCCFFFFFHHHHHJJJJJJIJIJJJJJJJIJJJJJJJJJIJJGGIIJEGH
@572318/1
aatatacctgcacacacgcatttttaaatttaaaaatttattcaagtcaa
+572318/1
CCCFFFFFHHHHHJJJJJJIJJJJJJJJJJJJJJJIJJJJJIJJJJIJJJ
@5155904/1
gaaaaaaatgtcaaaattttgcaaattatgtggcattttgacatttatgt
+5155904/1
CCCFFFFFHGHHGIJJJJJJJJJIIJJIJJGJJJJJJJJJIIJJJJIJJH
@5156609/1
gaaaaaaccagagacgattttgtcgaagatctctgtgagaagacaga
+5156609/1
CCCFFFFFHHHHGJJJJJJJJGFGIIJJJJJJJJJIJJJJIJJJJJJ
@1579297/1
attttgactgtcgtgaatagtaacctcgccttctttttgttctccaaaag
+1579297/1
CCCFFFFFHGHHHHGDF<E@<?HGHGIBGH:DC9FHHI09D999B88DG?
@2611998/1
ccagaattccattttccttggcatcaagagtatattccatgatgctaata
+2611998/1
@CCFFFFFHHHHHJJJJIJIJGGHJJJJJJHHIIJJJJEIIJJJJJJJJJ
@6170973/1
gtcaaatgttgcaaattatgtcacataaatgtcaaaatgccacataattt
+6170973/1
CCCFFFFFHHHHHJJJJIJJJJJJJJJJJJJIJJJJJJIIJJJJIIJJJJ
@7706058/1
ttgctttggtcactttacgcgcgaaaaccattatgttttactaatttttc
+7706058/1
CCCFFFFFHFHHHJJJJJJJJJJIJJJJIIJIJJJIJJJJIJIIJJJJJJ
@6689003/1
gtttgatattgggactgcaagtgcgaatatctgtagtcgaagtgttgttg
+6689003/1
@@@DFFFFHHFHHGEEDGBHHAEFHIGIGIIJE4CDHEHIIIHIIJI@@>
@6689004/1
gtttgatattgggactgcaagtgcgaatatctgtagtcgaagtgttgttg
+6689004/1
C@CFFFFFHHHHHIIGIIGIJHHIJJIIJJIIFIIJIHGIIJHHHIIGIG
@1579944/1
attttgaggtactcgagggcatgatgagcagccgagcccttggcttcctt
+1579944/1
CCCFFFFFHHHHHJJIJJJJJJJJJIJJJJJJJJIIIJJJJJJJJJJJJF
@574689/1
aatatcgtttaacttttccagcatttctcttgctgctaattgtttcgcca
+574689/1
CCCFFFFFHHHHHJJJJIJJJJJJJJJJJJJJJJJJJJJJJJHIJJJJJG
@1070498/1
atcagatgttggtccgccacactgtagagaattcacttatgaatgtggca
+1070498/1
CCCFFFFFHHHHHIIFIJJJIJJJHIJIHGIJJJJJJIIIJJJJJIJJJJ
@3621786/1
ctaaaaagaagactgctaaacgttaaattttaaaagcctcttaaatttaa
+3621786/1
CC@FFDFDHFHFHIGIIGIJHF;FGGHGIJIGJGIGEGIHIIJGDHHIJG
@3110863/1
cgaaagactttgactttttactatttttgtatgcacaaaattcgttctac
+3110863/1
@@<BDABBFHH:DBAFHHIEHIGIFGHIGA?EHHIHGGIIIIAG;DDE@D
@3110864/1
cgaaagactttgactttttactatttttgtatgcacaaaattcgttctac
+3110864/1
B@<DDFFFHGHHHIJIJJJJIJIIJJIIHHIIEEHHGIJGIJDHJGIJIJ
@6172234/1
gtcaaatttgtatccattatcactttttgttgccgtgtgcccttgagaaa
+6172234/1
@@@?DFEFHDDFFGIEHIECIGEDHIGGAFGCHIIDG?;B?FDG9?F=BD
@6172235/1
gtcaaatttgtatccattatcactttttgttgccgtgtgcccttgagaaa
+6172235/1
BBBFFFFFHHHHHJJJJJJJJJJJJJJJJJJJJJJIJIIJJJJJJJJJIG
@576273/1
aatattgcgatatttttttatcgatctggcttcaatgtttgaatgatgat
+576273/1
CCCFFFFFHHHHHJJJJJJJJJJJJJIJJJJJJJJJJJIIJJJJJJJJJJ
@6173065/1
gtcaacatccagccggataagtgccctcgaaaggttaacagagaaatcat
+6173065/1
CBCFFFFFHHHHHJJJIJJIJHIJJJJJJJIGIJDHIJJIJIJJJJFIJH
@5158333/1
gaaaaaagtttatttatcatacacaggtaaacagttgtacagtagaggat
+5158333/1
CCCFFFFFFHHFHJJIJJJJJJJJJJIIIJIJIGIJJGHIIIFHIIIJII
@5158334/1
gaaaaaagtttatttatcatacacaggtaaacagttgtacagtagaggat
+5158334/1
CCCFFFFFFHHHHJJJJJJJJJJJJJJFEHHIJIIJJJIIJJIJJIJJJJ
@4145892/1
ctcgtgacttttctcccctgtttgttcttaaataaagtgtactttattga
+4145892/1
@@@FFFDDHDHHHGGIJJGGCHIGFHHGIJJJIIJJIIIJJIJJJJJJJJ
@1071619/1
atcagccgctccgggcgttccgttggtctgattggct
+1071619/1
@@?DADBDDH?FFDIEA?DHG@?DDB69CF=B==@=C
@1071987/1
atcagctacaacagtcaacatttcccacctttttcactcaaccatagctt
+1071987/1
CCCFFFFFGHHGHJGHIIIJJJJJJJJJJJJJJJJJJJJJJJJJJJJJIJ
@5673281/1
gcggctcacaagatgtggcaatccttgcaggatttacccgtggagggtaa
+5673281/1
@CCFFFFFHDHHHJIGEHIHIEFGGJEIIJJIJIIJJJJJFFGDHJJIEG
@578764/1
aatcaatcaatttgcctcgaaatctaaggttatattacttttatgaatcg
+578764/1
CCCFFFFFHHHHHJJJJJJJJJJHIIJJJHHHJJJJJJJJJJIJJGFIII
@3112464/1
cgaaaggcagttcaccatcgcttgtcatgtgttgaaattccgcgaaattg
+3112464/1
CC@FFFFFHHFHHJHJIIJJJIJFIJJJJIGIIGIJJJJJGIIIIGIIJJ
@4149982/1
ctcgttatataatcatcattcaaacattgaagccagatcgataaaaaaat
+4149982/1
B@@FDDFFHHHGGJJHGIIJIJJJIIIJJJJJFIIJIJJJGIIIJJJJJF
@5674269/1
gcgggacatgcacatctcttggagccagccaatgggattgcccatcactt
+5674269/1
CCCFFFFFHHGGHJJJJJJJJJHIJJJIIIIIJJJJJJJJJJJJJJJJJJ
@3116383/1
cgaaatctaaggttatattacttttatgaatcgtgataacatgcataaaa
+3116383/1
@@@FBDBDDHHDAFHDEEFIIIIGIHGIEAFHEECHGHGGGFGCHGIIIE
@4678494/1
cttcatgattgaaaatttgcaaggtttggaggagttgtactaatttgtgt
+4678494/1
@@@DDD:BDF>FHIIGIICFHGFCEHHCEFHHFHEGGGCFG<FHIHBFEG
@1595575/1
atttttatcgagttattgatttcgaggaataatacgaacttccatagatt
+1595575/1
@BBDFFFFHHHHFHJJJJJJJJJJJJJJJJIIJJIJJIJJJJJIIJJIJI
@1595576/1
atttttatcgagttattgatttcgaggaataatacgaacttccatagatt
+1595576/1
CCCFFFFFHHHHFHIJJJJJJJJIIJIJIJIJJIIIJIJIJJJJIIIIJI
@1595577/1
atttttatcgagttattgatttcgaggaataatacgaacttccatagatt
+1595577/1
CCCFFFFFHHHHHIJJJJJJJJJJJJIJIJJJJJJJIJIJJJJIIJJIJJ
@590010/1
aatctgccttctacatttgcgagtgacgaagagactctcagcttcaacgc
+590010/1
@@CFFFFFHHHHHJJJJJJJJHJHHIIJJIJJJJJJJJJJJIJJJJJJHI
@6184186/1
gtcacatgttcactcggtgcaacagatccgtaagctatccagctccgacg
+6184186/1
CCCFFFFFHHHHHJJJJGIJIJJJJJJJJJIJJIJJJIJJJJJJIIJIJJ
@4157981/1
ctctaaagctatctactcgttatataatcatcattcaaacattgaagcca
+4157981/1
CCCFFFFFHGHHHJJJJJJJIIJJIJJJJJJHGHJJJJJJJJIGIIJIII
@2115013/1
caccaccattctatgaaatggaacacgaagagggactaccacacgaaagg
+2115013/1
CCCFFFFFHHHHHJJJJJJJJJJJJJJJJJJJJIJJJJJJJJJJJJJJIF
@4159196/1
ctctaacgtctttatagaatgtcaatgttattctaaaaagaagactgcta
+4159196/1
CCCDFFFFFHGHHIIIIIIIIGHIIIHFIIIJIIGIJJJIHIJJJGIIHI
@4159197/1
ctctaacgtctttatagaatgtcaatgttattctaaaaagaagactgcta
+4159197/1
CCCFFFFFGHGHHIGGIIJGHDHIJJIGIJJJJJJJJJJGJJIIJHGIIJ
@5169427/1
gaaaaaggtgggaaatgttgactgttgtagctgattaaggggtgtattct
+5169427/1
@@CFFFFFFHHHHJJJIGHGCHHGHHFEDHHGI9DHCHHIJI8@7?DFBD
@5169428/1
gaaaaaggtgggaaatgttgactgttgtagctgattaaggggtgtattct
+5169428/1
CCCFFFFFDFHHHJJIJIIJIJIJJJJIJIJJJGIIJFJJIIFHHIJJJJ
@5169429/1
gaaaaaggtgggaaatgttgactgttgtagctgattaaggggtgtattct
+5169429/1
CCCFFFFFHHHHHJJJIIIJIJJJJJJJIJJJJGIJGIIJJJ?FFHIIJJ
@592512/1
aatgaagtgaaagtcgaacgttcttctgggcttttcctgcttttttagca
+592512/1
C@CFFFFDFHHHHFHIFJIIHIJJJHGHGGIGGHGIIGGGIIIJIIGIJJ
@592513/1
aatgaagtgaaagtcgaacgttcttctgggcttttcctgcttttttagca
+592513/1
CCCFFFFEHHHHAHGIJGHGGGGHHHIJIGGGIIGBFHGHGFEHIJGGHG
@592514/1
aatgaagtgaaagtcgaacgttcttctgggcttttcctgcttttttagca
+592514/1
CCCFFFFFHHHHHFHIJJEG@B@FGIGHIIDGIJJGHGEGIJJJJJIIJG
@5172304/1
gaaaaagtttttaagaaccgtgatggaactctttaggcagcaacattacc
+5172304/1
CCCFFFFBFHHHHJJJJJJJHJJJJJIJJJJJJJJJJJJJJIJJJJJJJJ
@5172317/1
gaaaaataaaaaaaaaataatagttcttcaagatatatttttcaggggat
+5172317/1
@@@DDDDDHHHHHIIII@GIBD@GIEHIIGGIGBFGGHIIIIHIIIIIE<
@6190605/1
gtcagatttttaaacaagatggaactacagcatgatattattcccataca
+6190605/1
@BBFFFFFHHHHHJJJJJJJJJJIJJJJJJJIJJIJJJJJJJJJJJJJJJ
@7204065/1
tctttttagaataacattgacattctataaagacgttagagaggttcact
+7204065/1
@@@DFFFDFBFDFHAEEGGGHEDHEDFGGIIBHGIHGIGAGHGI?FHIIG
@3126643/1
cgaacgttcttctgggcttttcctgcttttttagcagctttaccattcgt
+3126643/1
@@@DDD;DBFFBD@GI@@EGI<EB<<@FGIIIADFGIFFFI@FF<DFFA9
@72508/1
aaaaaccccaaagaattatcttttttagagatggagtatcggatggacaa
+72508/1
CCCFFDDFHHDDBHIIIIEEHIHIIJEGEE@FHIGE?BFHIFIG<FCFD;
@3128139/1
cgaacttccatagattcaaatgaagtaaacaacatacgtttttcatttaa
+3128139/1
@@@FFFFFHFHHFGHIIGJJIHIHG@FHGIJJJIJJIJHIIJJJJJJJJJ
@2122509/1
caccattctatgaaatggaacacgaagagggactaccacacgaaaggcag
+2122509/1
@<@DDEDDHF8BDHGGEIIIIIIG@EG@FHHGEGGGHIIIIIIGEGACB;
@2122510/1
caccattctatgaaatggaacacgaagagggactaccacacgaaaggcag
+2122510/1
C@CFFFFFHHHHHJJIJJJJJIIIGGIJJJJIJIJJJJJJJJIIJJIJJJ
@6709216/1
gtttgtttcagaacaaaccgggaaaagtattatgagaatatgaaatttaa
+6709216/1
@?@DDDDD<C<CDE>GIBGAHI8EHGF1?FGB@B?@FGBBFA<FH8BGCH
@5176863/1
gaaaaatgacagaaggacagacaagaaacatgataagatatgctgcaacc
+5176863/1
CCCFFFFFHHHHHJJJJJJJJIJJJJJJJJIJJJJJJJJJJJIJJJJJJJ
@7210175/1
tgaaaattgtaaatctacacaaaaatgtcaaatcatgtcaaaaccccggc
+7210175/1
CCCFFFFFHFHHHIJJJJJIJJJJJJJIIJJJJJJJJFHIJJJJJJJJIJ
@6196784/1
gtcagtttgcgtttcaatgcatcgataagacgaatggtaaagctgctaaa
+6196784/1
@@@DDDFFFBFFDGG@DFGCHGGHCFGAFHGHHDFG<09BGHGHGGGGII
@6196785/1
gtcagtttgcgtttcaatgcatcgataagacgaatggtaaagctgctaaa
+6196785/1
B@@FFDEFFHFHHJJJJGGIIGJJIJFGIHIJJJIIJDHHIIJJIJJJJJ
@6196786/1
gtcagtttgcgtttcaatgcatcgataagacgaatggtaaagctgctaaa
+6196786/1
CCCFFFFFHHHFHIJJJJJJJJJIIJJJJJJJJIJIJFGIJJJJJJJJJJ
@7735323/1
ttgttgccgtgtgcccttgagaaatttgctgcctcaaaaacgtatgacaa
+7735323/1
CCCFFFFFHHHDFGIIBH@AFCHIIIIIGGIIIGIIIIIIIFFHHGIIII
@7214618/1
tgaaattccgcgaaattggcactggcaagtcaaagaagctagccaag
+7214618/1
?=8D;ADDHBHH?HIACEAACBBBHE@GA?FH>?9DF?;BFBGB==F
@7214619/1
tgaaattccgcgaaattggcactggcaagtcaaagaagctagccaag
+7214619/1
@@<DFDFFHHHFDIJJJIIJEGGIJJJIIHGIIEHIEIJIIIIJJJI
@3134948/1
cgaagagggactaccacacgaaaggcagttcaccatcgcttgtcatgtgt
+3134948/1
@C@DDDDDHDHHHJJIGGDH>HGIJBDGDHIIJGGBDHIJGIJJIJJGIH
@3134949/1
cgaagagggactaccacacgaaaggcagttcaccatcgcttgtcatgtgt
+3134949/1
CCCFFFFFHHGHHHGGIJGIGIJJBFHGJIIJIIJJGGIGIJIJJJIIJI
@3134950/1
cgaagagggactaccacacgaaaggcagttcaccatcgcttgtcatgtgt
+3134950/1
CCCFFFFFHHHHHJJJIGIIIIIGIJJJJJJJJJJJJIJJJIJJJJJJIJ
@6200504/1
gtcatcgaacgatgtcaccacctgattggtgatatcagccgctccgggcg
+6200504/1
CCCFFFFFHHHHHJJIIIJIJJJJGIIJFCGHJIGJJIIIJJJJJIJGHH
@5184518/1
gaaaaccttgtagtggattcctaatattttttagtgaacctctctaacgt
+5184518/1
CCCFFFFFHHHHHHGIHJJJJJJJJJJJJJJJJJGHGIIIIJJJJJJJIH
@6715234/1
gttttactaatttttcaataaagtacactttatttaagaacaaacagggg
+6715234/1
@:?DDAADFHDHHII@BGBDHIC<FHEGHHIBFHIEIAEHGIIIAFGHII
@6715235/1
gttttactaatttttcaataaagtacactttatttaagaacaaacagggg
+6715235/1
B@BFFFFFHHHHHJJIJJJJJJJIHJJJJJJJJJJJJJJJJJJJJJJJJJ
@6715236/1
gttttactaatttttcaataaagtacactttatttaagaacaaacagggg
+6715236/1
CBCFFFFFHHHHHJJIJIJJJJJIHIJJJJJJJJJJJJJJIJIIJJJJJF
@5186287/1
gaaaactcaattggcgcacattcagcaggttttttaacagtttgaaaacc
+5186287/1
CCCFFFFFHHHHHJJJJGIIJJIJJJIJJDGGIJJJJJGIIIIGGJJJIJ
@1096861/1
atccactacaaggttttcaatagggcattctaacatgtcaaaattaaatc
+1096861/1
@C@FFFFFHHHGHAFHIJJJJIJJJJJJJJJJJJJJJJJJHJJIJIIIJI
@83226/1
aaaaagtgaacagctatcgatacacagtcatagatccaatcctataatta
+83226/1
@@@?DDDFHHDAFDEBHHDAGEHIIJIEFEHEH<D?FC?BBFHGHHIIEF
@84389/1
aaaaagtttatttatcatacacaggtaaacagttgtacagtagaggataa
+84389/1
@C@;DFDEHHHHHJJJJJJJJJJIJHFHIJJJJJJHJJJJFGIJJJJIJJ
@84390/1
aaaaagtttatttatcatacacaggtaaacagttgtacagtagaggataa
+84390/1
CCCFFFDFHHHHHJJJJJJJJJJJJHHHJJJJJGJIJJIJIHHJJJJJJJ
@84391/1
aaaaagtttatttatcatacacaggtaaacagttgtacagtagaggataa
+84391/1
CCCFFFDFHHHHHJJJJJJJJJJJJHHIGJJJGHIHHIIIIIIIIIIIJJ
@6205050/1
gtcatttataccgttaaccttataacttcttctagaactgggcaaatttg
+6205050/1
CCCFFFFFHHHHHIIJJJJJJIJJJJJJJIJJJJJJJJJJJJJJJIIJJJ
@613136/1
aattacacaaattagtacaactcctccaaaccttgcaaattttcaatcat
+613136/1
CCCFFFFFHHHHHJIEHIJJJJJJJJJJIJIJJIIIIIBGIJJJIGIIJJ
@5190513/1
gaaaagcccagaagaacgttcgactttcacttcattctatcggcctttct
+5190513/1
CCCFFFFFHHHHHJJJJJHJJJJJJJJJJIJJJIJJJIJIJJIJJIJJJJ
@5694302/1
gctaaaaaagcaggaaaagcccagaagaacgttcgactttcacttcattc
+5694302/1
CCCFFFFFHHHHHIIJJJJJJJJJJJJJJJJIIIJGJIJJJJIJJJIJJI
@3646942/1
ctaaacgttaaattttaaaagcctctcaaatttaactgaaatatagaata
+3646942/1
CCCFFFFFHHHFHJJJJJJJJIJJJJJJJJJJJJJJJJJIJJIIJIJJJJ
@3646943/1
ctaaacgttaaattttaaaagcctcttaaatttaactgaaatatagaata
+3646943/1
CCCFFFDBFFHFHJJJIGGIEFGGHG@HHHHIJGEAHCBBFHEIIGEIE4
@1625386/1
attttttgattcagtgctgattctgcacacattcgatctctgatagt
+1625386/1
CCCFFFFFHHHHHJHIIJJJJJJJJJJJJIEHGGIGGJJJJJJJIJG
@91363/1
aaaaatatcgcaatattagaaattttcaaatattcttcgcttttgactcg
+91363/1
CCCFFFFFHHHHHJJJJJJJJJIJJJJIIIJJJJJJJJJIJJJJJIGIJJ
@5193639/1
gaaaagtatcatgagttttgtgattctccgaagaatatgtctcgaaagac
+5193639/1
B@@FFFADHHHHHIIEHHIIHIIJJIIJJIJIJJIJJJJIJJIEGHJD@G
@3142799/1
cgaaggattgttcgctggcgatctcctgcaagaactgaacaaagttgaag
+3142799/1
@C@DFFDEHDFHFE@FBHGGGICGFEBDFHJJIJJJIJJGIJJJEHGIGH
@5193761/1
gaaaagtattatgagaatatgaaatttaaaagaaaatttgaaaagtatca
+5193761/1
@@8A:BDBFFDDFFFBF:ICI@EEHEHIIIFIFIIIIIIIIIIIIGCGIG
@5193762/1
gaaaagtattatgagaatatgaaatttaaaagaaaatttgaaaagtatca
+5193762/1
C@CFFFDEHHHHHJJJJJJJJJJIJJJJJJJJJJJJJJJJJJIIJ@DHHG
@5193763/1
gaaaagtattatgagaatatgaaatttaaaagaaaatttgaaaagtatca
+5193763/1
CCCFFFFFHHFHHIIGJIJJIJJIIJIIJJJJJJIIIJJJJFIIJDEHIA
@5193899/1
gaaaagtcacgagaatttgaaaagcgagcttcatgatcccctgaaaaata
+5193899/1
CCCFFFFFHHHHGJJJJJJJJJJHJIEIIJIIIJIHJHIJJJJJIJJJJI
@7230246/1
tgaatatataactgacatgtttcatatgtagaacgaattttgtgcataca
+7230246/1
@C@FFFFFHFFHHGGIJJGFIIHIJIJIFEHIIHIJJJJJJIGGHIIJGG
@1629376/1
atttttttatcgatctggcttcaatgtttgaatgatgattatataacgag
+1629376/1
CCCFFFFFHHHGHJIIJIIJJJHIJJJJJJJJJIGIJJJIIJJJJJIJJI
@4182433/1
ctctctgtcggtagatttccgtgaagtggtccgtgccccttgcggttacc
+4182433/1
CCCFFFFFHHHFHGFHHJIJJHHIIJHGIHIJJGIGIJJJJJJJJEHHHI
@96124/1
aaaaatgtcaaaattttgcaaattatgtggcattttgacatttatgtgac
+96124/1
CCCFFFFFHHHHHJJJJIJJJJJJJIIJIJJIIIJJJJJIJJJJJJIIIJ
@7751929/1
tttaaatttaaaaatgcgtgtgtgcaggtatatttatcacatcattcgtc
+7751929/1
CCCFFFFFHHHHHJIJJJGHEHEGGIJJGHGJJJJJJJJJJJJJJJJJIJ
@6731632/1
gttttcgcgcgtaaagtgaccaaagcaaagacgcaataagtgataca
+6731632/1
@@CFFFFFHHGFFIIICFHIIEIEHGIIIGIIIIIIIIII=FGIIII
@5200908/1
gaaaatgctcgaaaactcaattggcgcacattcagcaggttttttaacag
+5200908/1
CCCFFFFFHHHHHJJJJJIJJJIJJJJJJJJJJIJIIJJDHHJJJJJJJJ
@5705741/1
gctaccgcgtgttccttaacaacgatctggtggccaccggaaccgga
+5705741/1
@CCFFFFFHFHFHIGGGGIJJIGIEHIJJJJIJIJFJJJJIIIIJJE
@5203157/1
gaaaattcaagatccagtgtttaaggaactatcagatgttggtccgccac
+5203157/1
CCCFFFFFHHHHHJIJJGHJIJJJJJJJJJJJJJJIJJIJJJJJJIJJJJ
@5205001/1
gaaaatttctaatattgcgatatttttttatcgatctggcttcaatgttt
+5205001/1
BBCFFFFFHHHHHJJJJJJJJJJJJJJJJJJJJIJJIJJJJIJIIIIHIJ
@5205002/1
gaaaatttctaatattgcgatatttttttatcgatctggcttcaatgttt
+5205002/1
CCCFFFFFHHHHHIJJJJJJJIJJJJJJJIJJJJJJJJJJJJJHIJJIIJ
@5205061/1
gaaaatttgaaaagtatcatgagttttgtgattctccgaagaatatgtct
+5205061/1
B@CFFFFFHHHHHJEGHJJJJGIHIJIJJJIJGIIJJJJJJJJJIJJJII
@3663963/1
ctaacagtctggttaattctccctcaggatcgtgca
+3663963/1
@CCFFFFDHHFFFHIIIGDIIIIDFHEAHIGDDE?;
@5206253/1
gaaacaaacatcactgtgatgaaaaataaaaaaaaataatagttcttcaa
+5206253/1
CC@FFFFFHHHHHIIJIJJJJJJIIIJJJJJJIJJICHI9FBBFEHIGCG
@7757304/1
tttaaattttgtaaatccacattttcgggttctatgtagactttgcctct
+7757304/1
CCCFFFFFHHDHHJJJJJIJIIJJJJIJJ<E;E9E@G@FAEHJID>DAD>
@7234498/1
tgaatgtgcgccaattgagttttcgagcattttccggaaaagaagatt
+7234498/1
@?@DBD?BDF8FHHIIGIGIIGGIGIEEHDDE@GHIDDGDG?BF;FHE
@7234608/1
tgaatgttgataaaggaatatggagaggtgacaaattcttccaagcggtc
+7234608/1
B@@FFFFFHHHHHJIJHIJJJJIJJJJJAFHIIJIIJJJJJJJIJJJJIG
@1113805/1
atcgaacgatgtcaccacctgattggtgatatcagccgctccgggcgttc
+1113805/1
B@@FFFFFHHHHHJJJJJJEIGHIJICHHJGJIJIJJJJGHJEGIJJHHF
@1114422/1
atcgaagatttggagaatattgtggtagaccaattgaagttcttttatga
+1114422/1
CCCFFFFFHGHHHJJJJJJJJJFHIHIJIJJJJIJIJJJIIJIJJJIIJG
@3151388/1
cgaatatctgtagtcgaagtgttgttgttgggtgactccagaagatgatg
+3151388/1
@@@D;BDBFFDDDFGIBFE:C3A=AFCCF@CG1CFFFIIIIEIDEFFECF
@3153661/1
cgaatctattgttatgagttcccgtgacactatgagtaatttcataatgt
+3153661/1
CCCFFFFFHHGHGJJJJIIHJJJJIJIIJJJIJJIIHHFIIJJJJJJJIB
@5210051/1
gaaacatgtcagttatatattcacctttatatatgtcacattttgtggtt
+5210051/1
CCCFFFFFHHHHHIJJJJJJJIIJJJJJJJJJJJJJIGJJJJJJJJJJII
@5210052/1
gaaacatgtcagttatatattcacctttatatatgtcacattttgtggtt
+5210052/1
CCCFFFFFHHHHHJJJJJJJJJJJJJJJJJJJJJJJJJJJJJJJJIJJIJ
@3668619/1
ctaacgtctttatagaatgtcaatgttattctaaaaagaagactgctaaa
+3668619/1
CCCFFFEFGFHHHJJIFIIFHIIJJIGIIJJJJJJIIJIJGGEHIEHIII
@3155667/1
cgaatggtaaagctgctaaaaaagcaggaaaagcccagaagaacgttcga
+3155667/1
@CBFFFFBFHHFGJJIIIJJJJJGIIJJIIJJJJJJJIIJJJJJJHIJJG
@105168/1
aaaaattgttcccttttgagctattgcgatattttttcggaaaaaagtga
+105168/1
CCCFFFFFFHHHHIIJJE@GFHIIJJJJGHIGGIJIGIJJJJJJJJJCEE
@3156301/1
cgaatgtgtgcagaatcagcactgaatcaaaaaaattctccatcgttaca
+3156301/1
@C@FFFDFFHHHGJJJJJEIIIJJJJJJJJJJJJJIIJJJJJJJJJJJJJ
@1115718/1
atcgaatcgaatattagtagcaagatccgagatgtggtacacgacgaatg
+1115718/1
CCCFFFFFHHHDFGIGHEJHGIGEGHIJJIGEHGHHIDGHGIJIIIGIJG
@6740558/1
gttttgcctgttccgtagcagacggccactggcaaagtggatagctgcac
+6740558/1
CCCFFFFFHHHHHJIJIJJJIIIJIGJIJJJIJJJII9DGGIIIIJJGHI
@5712639/1
gctatacagtagtcaaatttgtatccattatcactttttgttgccgtgtg
+5712639/1
@C@FFFFFHHHHHIHIJJJJIFGIJJIJJIJJJJJJJJIDHIDCGIJJJI
@5712699/1
gctataccttcatctgttaacttcgtagctcctttaaaagacatttgtgc
+5712699/1
CCCFFFFFHHHHHJJJJGHJJIJJJHIJJJJJJJJJJJIJJJJIJJJIJJ
@3158753/1
cgaattgtgggtttttccattatctagtgcgctagaccatgatcggaaat
+3158753/1
B@?DFFFDFHHCFIJJJJJJJIJJJJJFHIJJIIJIIIJJJJJJJJIGIJ
@1119598/1
atcgagggcgccatccacgagccaatcttccgctaccgcgtgttccttaa
+1119598/1
@CCFFFFF8ADHHJJJIJIJIIJGIJJJJGEII@GIGIIHHB=@CECEDD
@5717326/1
gctcaatccacctgaggttcagcctcaacccattacacaagacccccaac
+5717326/1
CCCFFFFFHHHHHJJJJDHHJJIJJJJJJJJJJJJJJJJJJJJJJJJJJJ
@6745234/1
gttttgtcatacgtttttgaggcagcaaatttctcaagggcacacggcaa
+6745234/1
CBCFFFEFHGHHGHIJJJGHIJIIJIIJJIJJGIJJJJJIJIIJIIIJJJ
@5719613/1
gctcatcatgccctcgagtacctcaaaatcatgaccaaaaagtgaacagc
+5719613/1
CCCFFFFFHHHHHJJJJJEHGJGIJJJJIIJJJIIFGJIIJGGHIJJJJG
@6748192/1
gtttttaagaaccgtgatggaactctttaggcagcaacattacccaaaaa
+6748192/1
@@BFFFFFHHHHHJFHIJJJHIHJJJJJJJJJJJJJJJJJJJJJJJJJJJ
@5722488/1
gctcgatgggggtcatatatagtcctgataaatcaatattattaactatg
+5722488/1
B@;DDDDFHGHHCGHGIJJJJJFHIJJGIF?00:DFFIIIJJJJJJIJJJ
@5722858/1
gctcgcttttcaaattctcgtgacttttctcccctgtttgttcttaaata
+5722858/1
@@@BDFFDHHHDHIIIIIEIHBBFDGHIIIGHIIGGDHGGB@BGHGDGGH
@5218145/1
gaaagaaaaaaatgtcaaaattttgcaaattatgtggcattttgacattt
+5218145/1
C@CFFFFFHGHHHJHIJJJJIJJJJIIJIJJIJIGIJIIJJJJJIJIJJI
@6228315/1
gtccgccacactgtagagaattcacttatgaatgtggcataggttctgtc
+6228315/1
CCCFFFFFHGHDHFHIJJIIJJIJJJJIJJJIJJGIJJJJJJJFGIJIHI
@5728946/1
gctgaatgtgcgccaattgagttttcgagcattttccggaaaagaagatt
+5728946/1
BB1ADFFFFHHHHIIJJJJJJFHJJIJJJJJJJJJJJJJJJJJJJJIJJI
@1124716/1
atcgatagataatattgatgattataattaataactagtgcctaataata
+1124716/1
@@?DDFFFHHHHHJJJJJJJJJJJJIEIJJJJJIJJJJIJJJJJIJIJJJ
@6760762/1
gttttttaacagtttgaaaaccttgataaatgaaagaaattaaacacgct
+6760762/1
B@CFFFFFHHGHHIJIIJJJJJIJJIIJJJJGIJJJJJJJJJJJJJJJJJ
@5730462/1
gctgagaaagctatggttgagtgaaaaaggtgggaaatgttgactgttgt
+5730462/1
@@?DDFFFDFHHGIIIAGHCFAFFDDHIGCHGHDHIGIHHGIEHIGDGGF
@6762306/1
gttttttccataagccagtcggagaaattatcgacttaggagaaggcatg
+6762306/1
B@BFFFFFHHHHFFGIGIFGGI@FEEHGIGCGHBHDFDCHDGEHHGG9@D
@6763349/1
gttttttgcatttttattcggcttattgtaatattcctccatagttctta
+6763349/1
?B=BDDFFHHHHHJJJJJJJJJJJJJJJIIIIJJGIIJJJJJJJIIJJJI
@5221598/1
gaaagactttgactttttactatttttgtatgcacaaaattcgttctaca
+5221598/1
@@@FFFFFHDHHHJIJIGIJIJIIJJGIEGIGAGGIHIGHIHGEGHIJFG
@3684044/1
ctaaggttatattacttttatgaatcgtgataacatgcataaaatataat
+3684044/1
CCCFFF=DHHGFHJJIJIJGIJJJJJIHJGIIJJDGIFEHGIJJFHJFIG
@3684045/1
ctaaggttatattacttttatgaatcgtgataacatgcataaaatataat
+3684045/1
CCCFFFDEHGHHHJJJJJJIIIJJJJIGGHEHI@DEGEHEEHIIGGIIJE
@6232993/1
gtcctaggtctttgagaatttctaaaaactcctctagtaactctaaagga
+6232993/1
@@@DFFFFHDHFFGHGIJJJJEFDHHGIGGIJJJJJGFFIJJJJIJJJJJ
@6233343/1
gtcctatggcaattccatataatctagttacacagcatagtatccctgat
+6233343/1
BB@FFFFFHHHHHJJJJJJJJJJJJJJJJJJJJJJJJJIIJHIJJJJJJJ
@3173325/1
cgacagtcaaaatagagagaaaatatataaagtgaaagtcaaatttgcaa
+3173325/1
CCCFFFFFHHHHHJGHHHGIIIICIHIJJJJJHHIJJJFFGHIIIIIIJJ
@6770015/1
gtttttttcttcgatgtccacgtaggttacctcgaaggattg
+6770015/1
@@@DDDDDDFFDB:ACGFECEB?9?FGGFABFEI:BB@BFFE
@7779228/1
tttagaataacattgacattctataaagacgttagagaggttcactaaaa
+7779228/1
CCCFFFFFHHFHGJIJJIIJJJGJJJJJIJJHIIIJJJJJJJJJJJJJJJ
@5734362/1
gctgccgaatgtttggcgtctttcttcgatcttccggttccggtggccac
+5734362/1
CCCFFFFFHDFFHIGIIIGI<FHAEIEHFGHGIGIBHFHIIHIGGHHIII
@7779347/1
tttagaatcgagtttacaggtgatcatcaggcagaagctgtagacgatga
+7779347/1
<?@DDDDDFFFB<CFF@EFF<CBF>EHCHIIIBFFEDEFEF<FFFEFAFC
@6771104/1
gttttttttctaaaatcaatttacatattatttttgacttgaataaattt
+6771104/1
@@@DDDDDF>F?FFI<??FBGG9CGBDDG<DGIIIA?GFFB<FDFFIBFI
@7253488/1
tgagaaagctatggttgagtgaaaaaggtgggaaatgttgactgttgtag
+7253488/1
CCCFFFFFHHHHHJGHIGICHHHJJIIJHIJJJJJJJIIJJIJJGIJGHI
@645009/1
aatttctcaagggcacacggcaacaaaaagtgataatggatacaaatttg
+645009/1
CCCFFFFFHHHDHIJJJJGIJJJJJIIJGJBDHIJIJJIJJJIJJJJIIG
@5735001/1
gctgcggccagaggcaaagtctacatagaacccgaaaatgtggatttaca
+5735001/1
CC@FFFFFHHGHHJJJJJI@GDEDHIJIJJJJJIGIIJIJIHIJGJJJJJ
@647687/1
aatttgtgtaattgaagttcgtattatttcctcgaaatcaataatgcaat
+647687/1
@@@DDFDFAFHHHJIJJGHGHFGGIIIG@<FHIIFGFDHGHHICCEGGEC
@647688/1
aatttgtgtaattgaagttcgtattatttcctcgaaatcaataatgcaat
+647688/1
CCCFFFFFHHHHHJJJJGIJJIJJJJJJJIIJJJJJJJJJJJJJJJJIHI
@6776497/1
taaaaaattacattcagtatcgatagataatattgatgattataattaat
+6776497/1
CCCFFFFFHHHHHJJJJIJJJJHIJJJJJJJJJIIIIJJJJJJJGJJJJJ
@7780612/1
tttagaggtaatacactattattaggcactagttattaattataatcatc
+7780612/1
CCCFDFFFAFFHHJJJJHIHGHCIEIGGIJICHIGIJGIIGIIJIJIEEG
@7780613/1
tttagaggtaatacactattattaggcactagttattaattataatcatc
+7780613/1
CCCFFFFFCFHHHJJJJJJJJJJJJJJIIJJJIJJJJJJIJJJJJJJJJI
@2148094/1
caccgttggaattccattcaactgaaaccgcaaaggtatcatagtttttt
+2148094/1
CCCFFFFFHHHGHJJJJJJJJJJJJJJJJJJJJJJJBFIHIIJIIIJJJJ
@5738278/1
gctggagattgcaaccacccagacaggagatcatcgaagatttggagaat
+5738278/1
CCCFFFFFHHHHHJJJJJIJJIEIGIJIJJJJJJJJIGIIIJJIIIJJJI
@3687815/1
ctaataatagtgtattacctctaaag
+3687815/1
?@@DFFFFHGHFDFDHIIIIIIIFIA
@3687816/1
ctaataatagtgtattacctctaaagctatctactcgttatataatcatc
+3687816/1
CCCFFFFFHHFFDGIJJJJJJIJJJJJJJJJJJIJJJIJJJJJJJJJJJJ
@3178612/1
cgaccacttgtatagcttccgtcggagttgctctagataaatcgtaatct
+3178612/1
CCCFFFFFFDHHDG>BGHGGG?CAEFHFFGIFDADC<??GICEHBBFH@G
@126098/1
aaaacattgaccaatcgccaccaatgcctggtgcagctatccactttgcc
+126098/1
CCCFFFFFHHHHHIIJGIIJJJJJJIJJJJJDGHJIICHIJJJJJIJJJJ
@2681598/1
ccatgatgcactcggccggaccgattcagcccccaccaagggaagggggc
+2681598/1
CCCFFFFFGHHHHJIIJJJIJJIBHJJIIJJJJJIJJJCEFFBDEFDDDD
@2681599/1
ccatgatgcactcggccggaccgattcagcccccaccaagggaagggggc
+2681599/1
CCCFFFFFHHHHHJJJJJJIJJIJJJJJJIJJJJIJJIGFHHHFFFDDDD
@128134/1
aaaaccgtggaccaccgttggaattccattcaactgaaaccgcaaaggta
+128134/1
CCCFFFFDHHHHHIJIJJJJJIJJJJJIJJJJJJJIJJJJJJJJJJJJHI
@659466/1
acaaaactcatgatacttttcaaattttcttttaaatttcatattctcat
+659466/1
CCCFFFFFHHHHHJJJJJJJJJJIJJJJJJJJJJJGHIJIJIJIJJJIJJ
@2683543/1
ccatggggtgcagataaagctgctcttaacattttgtcaaaaattgagaa
+2683543/1
CCCFFFFFCFHHHJJJJJJJJJJJJJJJJJJJJJJJJJJJJJJJIIIJJJ
@7258534/1
tgagctattgcgatattttttcggaaaaaagtgagtttaggatatcttac
+7258534/1
@B@FFFFFHHGHHIJIIJJJJGGIGIJJJIIDHGIFIIIIFGGIJJJJIJ
@661483/1
acaaaattcgttctacatatgaaacatgtcagttatatattcacctttat
+661483/1
@?;?DDBACFFFHGIGIIIGHIIGHIGCCHHGGHGIIIIIGBFECEEIII
@6790506/1
taaaagtaatataaccttagatttcgaggcaaattgattgatttgcccag
+6790506/1
CCCFFFBDHHHHHJJJJJJJJJJJJJJIIIIIJJJJJJJJJJJJJJIJJI
@2152781/1
caccttacaaaataaaatacggcaaagagaagaaaggccgatagaatgaa
+2152781/1
@@@DDDFFHFHGHGIJIJIHGIIJIEIGHGCGIGHIJIIJJGJJHEIII;
@2152782/1
caccttacaaaataaaatacggcaaagagaagaaaggccgatagaatgaa
+2152782/1
CCCFFFFFHHHHHJJJJJJJJJJJJJIJJJJIJJJJJJJJJIIJJJJJJJ
@6790932/1
taaaagtgtgctcaattggtttatcctctactgtacaactgtttacctgt
+6790932/1
CCCFFFDDFFHHHIJGHJJHHICHHGIIIJJJJCFGGICFGHIJIHIJID
@663201/1
acaaagtttcacagttccacaaaacgctgaaaaattccgtcggcaagaag
+663201/1
CCCFFFEFHHHHHJJJJJJJIJJJJIJJIJJJJJJIJJJIIJGJIIJIIJ
@5745294/1
gctgtgtaatcctagatattgtagtagtccaatgtagagttggtaaatat
+5745294/1
@@@DDD;DFADFDFHIGGGIDEEHCFGGHIGEGE2AFCHHBEG?DFFDFG
@7786770/1
tttaggtatttgtggtatctgtcgatgttgccagaacgtaagatatccta
+7786770/1
CCCFFFDEHHHHFHIGHIJJJIIJIJJIIIIJJJJJJJIIJJIJJJJJJJ
@3692700/1
ctaatattcgattcgataggtgctttgtctggttaactttagtgggaagg
+3692700/1
@CC?DDDFHHHHHJJJJJJIEGHIJJJHJJJJIIJIJJJJJJIJJJJJJJ
@3692701/1
ctaatattcgattcgataggtgctttgtctggttaactttagtgggaagg
+3692701/1
B=@FFFFFHHHHHJJJJJJJDGHIJJJIIJIJHHJJIJJJJJDHIJJIIJ
@5230640/1
gaaaggtccagaattatgtgaattttacagggcgttcacgtgtgccaaag
+5230640/1
@@CFFFEFHHHGHJIIJIHIIJJJJJJJJJIJJJJJJJJJIJIJJJJIII
@3692885/1
ctaatattgcgatatttttttatcgatctggcttcaatgtttgaatgatg
+3692885/1
BC@DFFFFHHHHHJJJJJJJJJJJJJJJJJJJJJIIHIJJJJJJJIIJIJ
@2686379/1
ccattatcactttttgttgccgtgtgcccttgagaaatttgctgcctcaa
+2686379/1
B@<DDFFFHHHHHJJIIIGJJIHGHIIJJJIJIJJJJJJJJJJJJJJJJJ
@665467/1
acaacctctatactttgcatcaaataaatgctcccttttcacaatataat
+665467/1
CCCFFFFFHHHHHJJJIJJJJJJJJJIJIJIJJJIJJJJJIIJJIJIIII
@2155302/1
cacctttttcactcaaccatagctttctcagcgtg
+2155302/1
CCCFFFFFHHHHHJJJJJIHIJIJJJJJJIIJJE8
@7261228/1
tgaggtactcgagggcatgatgagcagccgagcccttggcttccttcgga
+7261228/1
CCCFFDEFHHHGHJJJJJJJJJIJJJJJJJJJJJJJJJJJJJJJJJIJJI
@3185101/1
cgacgaatgatgtgataaatatacctgcacacacgcatttttaaatttaa
+3185101/1
CCCFFFFFHHHHHIGJIJJIIJJJIIJJJJJJIJJJJJJJJJJIIJJIJJ
@3185214/1
cgacgacaaagattacatcatatttgcctttaacagatgtgaagtatttc
+3185214/1
B@CFFFFFHHGHHJJJIIJJJGIJJJIIIGIIGHHIJJJHHGGHFHHIIJ
@2156073/1
cacgaaaggcagttcaccatcgcttgtcatgtgttgaaattccgcgaaat
+2156073/1
CCCFFFFFHHHHFIJJJJJJJJJJJJIJJJJFIIJJEHIIJJJJJIGHJJ
@2156074/1
cacgaaaggcagttcaccatcgcttgtcatgtgttgaaattccgcgaaat
+2156074/1
CCCFFFFFHHHHHIIJJJJJJJJJJIIIJJJIIIJJJJIIIIIJJJIIJJ
@5748635/1
gcttaagtggcttaccttctacttaccacttagcagaacccgataaagcg
+5748635/1
CCCFFFFFHHHHHJJJJJJJIJJJJJJIJJJIJJJJIGIJJJIJJJIJII
@2694510/1
cccaaacttttcggggtgcaatcttcttttccggaaaatgctcgaaaact
+2694510/1
@@CFFFFFHHHGHIJIHGJJJGIIJJIIIJJJJJIIJJIGGIJIJIGJJG
@2694511/1
cccaaacttttcggggtgcaatcttcttttccggaaaatgctcgaaaact
+2694511/1
CCCBFFFFHHHHHIHH<CDCGFFDGDGGHGGIIIGGIIGGIIGIIIIIIC
@3702204/1
ctaatttgtgtaattgaagttcgtattatttcctcgaaatcaataatgca
+3702204/1
@@@FDFFDADCFFGICEHCAHDCEGGIGIIIDFHIIIIIIIIIIIIGIIG
@3702205/1
ctaatttgtgtaattgaagttcgtattatttcctcgaaatcaataatgca
+3702205/1
CCCFFFFFHHHHHJJJJIJHIJJIIJJJJJJIJJJJJJJJJJJJJJJJJI
@6798078/1
taaacgtcagtttgcgtttcaatgcatcgataagacgaatggtaaagctg
+6798078/1
CCCFFFDFHHHHHJJJHIJJJJJJJJJJJGIJGJJJGGIJGIHIIJJJJG
@6798136/1
taaacgttaaattttaaaagcctcttaaatttaactgaaatatagaatac
+6798136/1
@@1BDDDFHHHHHJJJJJJJJJJJJJJJJJJJJJJJJJJJIJJJJJJJJJ
@6798679/1
taaactgggcagctcggctgagaatcggtattcgggactgaaagacacta
+6798679/1
CCCFFFFFHHHHGJJJJIJJIIJJJIJJFHJJJJJIIIJJJJJIJJJJJJ
@4221119/1
ctctttgacattgcttgtggtcacttttcgcgcaaaggtaaaatcgttct
+4221119/1
CCCFFFDEHHHHGGII>AC;A?FGD>HIFE@BHIIFEHGHIIIG@FGGGG
@2696167/1
cccaaatacgaactggtccaaatcgagggcgccatccacgagccaatctt
+2696167/1
CCCFFFFFHHHHHJJJGHJJJJJJJIJJFIIJIIIIJEIIHHJFIHGHHH
@671599/1
acacaattcaataggtacaagtataggattatccgatctagctga
+671599/1
C@CFFFFFHHHHHHICGHIJJCHHHIJJJJIJJEIGIIIJJJIJJ
@3189137/1
cgacgatgcagaaatgatgctgttagttcctgtggataaagaaagaaacg
+3189137/1
C@@DFFDDHHHHHJJJIIJJJFHJJIEHIJIJEFHIJJJFEIIIGIIIJI
@2161029/1
cacgacagcatcactatatgcctcagctttaaattcgtagtctactcttt
+2161029/1
CC@FFFFFHHHHHJJJJJJJJIJJIJJJJJJJJJIJIFGGIIJJJJIJJJ
@7798883/1
tttatcgggttctgctaagtggtaagtagaaggtaagccacttaagcaca
+7798883/1
CCCFFFFFHHHFHJJJJJJHHIBHIJHIJJJGJGHHIIIJJJJJJIJJJJ
@3704841/1
ctacaacagtcaacatttcccacctttttcactcaaccatagctttctca
+3704841/1
CCCFFFFFHHHHHJJJJJJJJJJJJJJJJJJJJJJJJJJIIJIJJJJJJJ
@5242103/1
gaaatcaataactcgataaaaattgttcccttttgagctattgcgatatt
+5242103/1
CCCFFFFFHFHHHIJIJIJJJJIIIHIJJJJJJIGGIGGIJJJJJIIJJJ
@5242131/1
gaaatcacagagccccgggcccagatggcattcatgcagaaccgattaag
+5242131/1
CCCFFFFFGHHHGJJJIJIIIJGJIJJJJJJJJJJJJJJJJJJJJJJJHH
@675575/1
acagaatctagccaaacacacatagtacctctccacaaaaagggaaataa
+675575/1
CC@FFFFFHHFHHJGIJJIJJJHIJJGGEHGIIJJJJJIJIIIGGGHGHI
@1149940/1
atctcggatcttgctactaatattcgattcgataggtgctttgtctggtt
+1149940/1
=@?DD?B@FFBFADGIGGHHIIE>CGGCHIBHGCBA:3HHC@B9?GFGIE
@7803280/1
tttattcggcttattgtaatattcctccatagttcttacatccttgttta
+7803280/1
CCCFFFFFHHHHHJJIIIJJJJJJJJJJJJJJJJJJJJJJJJJJJIBGH@
@5245631/1
gaaatggataattataggattggatctatgactgtgtatcgatagctgtt
+5245631/1
@@8DDFFDHHHHHJJJJJGIIIIIJJJJJJJJJIGHFHGIJIJIJJJJHC
@5245821/1
gaaatggcctccatgccgagcaagactcccgtcagcgtcctccaggagtt
+5245821/1
CCCFFFFFHHHHHJIJJJHIIJJJIJJJJJHFHGGGEDHICFIGGHCE7C
@5247138/1
gaaatgttgactgttgtagctgattaaggggtgtattctgtatttcagtt
+5247138/1
CCCFFFDFHHHHHGIIHIJJIJGJJJJJJJICECGIIJJJIJJJJJJJIB
@5759887/1
gcttggtgcagctatccactttgccagtggccgtctgctacggaacaggc
+5759887/1
CCCFFFDDHHHHHJJJIIJJJJJJIJJHIIJJJHIIIIIIJIIIIJJJJI
@2166779/1
cacgattcataaaagtaatataaccttagatttcgaggcaaattgattga
+2166779/1
CCCFFFFFHHHGHIJEGIIJJJJJJJJJJJJJJJJIIJIJJJJJJJIJJI
@2166780/1
cacgattcataaaagtaatataaccttagatttcgaggcaaattgattga
+2166780/1
CCCFFFFFHHHHHJJEGIIIJJJJJJJJJJJJJJJJDAHGHJJGGGGHHG
@2166781/1
cacgattcataaaagtaatataaccttagatttcgaggcaaattgattga
+2166781/1
CCCFFFFFHHHHHJJFGIIJJIJJJJJJJIJJJJJJGHGGJJIJJIJJII
@4725459/1
cttcatttgaatctatggaagtccgtattattcctcgaaatcaataactc
+4725459/1
CCCFFFFFGHHHGIGIGIEHGFHIGGIIJGIJGHIJIJJJIIIIIJIIIJ
@1155473/1
atctgggcccggggctctgtgatttcttagtgtcaatagtgctgccgtta
+1155473/1
CCCFFFFFHHFHHJDHGHCDFDFHIHGJIJFGGGFFDGHDGHIJJJJIIJ
@150431/1
aaaagcctcttaaatttaactgaaatatagaatacaccccttaatcagct
+150431/1
CCCFFFFFHHHHHJJJJJJJJJIJJJJJJJJJJJJJJJJJJJJJJJJJJI
@4234648/1
ctgaaatatagaatacaccccttaatcagctacaacagtcaacatttccc
+4234648/1
CCCFFFFFHHHGHIIJGIJJJJIIJIJJJJJJJJJJJJ?DGIIJJGBGII
@4234649/1
ctgaaatatagaatacaccccttaatcagctacaacagtcaacatttccc
+4234649/1
CCCFFFFFHHHHGJJJJJJJJJJJJJJIIJIJJJJJJJHIJJJJJJJJJJ
@5766034/1
gctttgtctggttaactttagtgggaaggtttaggtatttgtggtatctg
+5766034/1
@@@DDEDDFHGBFGIIIIIGHAFHIIIIIFHHGGG:?GHIIHGIHEGGC@
@5766794/1
gcttttcctgcttttttagcagctttaccattcgtcttatcgatgcattg
+5766794/1
B@C?DFFFHGHHHJJJJHJIJIJJJJIJJJJJJJIJJJIIJJIJJHJIJJ
@5767369/1
gcttttgtttcttctttttacctccttgttggggttgggggtcttgtgta
+5767369/1
B@BDFFFDFHHHHJJJJJIJJJIJJIJIHHIIIJDGGIJJJ4@CGGCHAE
@5769008/1
ggaaaaaacaagagaacttagcagctttggaaacaaaagtaacagaaaaa
+5769008/1
CCCFFFFFHHHHHJJJJJJJJIJJJJJJJJJJJJJJJJJFHIJIJIJJJI
@1668479/1
caaaaacaacctgaacaacaagctgcaaaacataaagg
+1668479/1
@@@DFFFDHHHHDIIJJGHIEFCIIGHJHGHGGII>F>
@1161215/1
atcttcttttccggaaaatgctcgaaaactcaattggcgcacattcagca
+1161215/1
CCCFFFFFHHHHHJIJJJJJJJIJJJJJJJJJJJJJJIJIJIIJJJJJJI
@4730548/1
cttccagcctcgaatggccgattgataaaatccgtgatacatttccatgc
+4730548/1
CCCFFFFFHHHHHIJJJJJIHIJJJJJJJJJJJJHIGJJIJJJJJJJJJJ
@7280915/1
tgattaaggggtgtattctatatttcagttaaatttaagaggcttttaaa
+7280915/1
@@@FDFFDHHG@FGHJJJIJJIJGIIIFIGHIGIIIIEHJIIGGIFJIII
@1669913/1
caaaaacagtgtgaattagatgctggtgcagctataccttcatctgttaa
+1669913/1
CCCDFFFFFACACAEGG>E>EDAEFGCEADHGHGGDFIGGD@DFGBFGBH
@4736099/1
cttcccactaaagttaaccagacaaagcacctatcgaatcg
+4736099/1
:?@DBDDDHH??BE>FHAEHE;CE;?EDHGGHIIIGGGGGG
@3722144/1
ctacatttgcgagtgacgaagagttggccactaaactgggcagctcggct
+3722144/1
CCCFFFFFHHHGHEHGIIIJIGHIIIIJJJJJJJJJIGIJJJJDIJBFGG
@1673592/1
caaaaacgtatgacaaaactatagacaaaccagaattacaggaaatggat
+1673592/1
C@CFFFFFFFDHHIJIJJJIJJJIIJJJIIIJIJIJIIGGHIIIIJJJGH
@1673593/1
caaaaacgtatgacaaaactatagacaaaccagaattacaggaaatggat
+1673593/1
CC@FFFFFFHHHHIJJJJIJJJIHGGHJHIGGB>;FABGDGCHIJIDGFG
@5775479/1
ggaaaagaagattgcaccccgaaaagtttgggtacaacctctatactttg
+5775479/1
CCCFFFFFHHHHHIIGIJJJIIJJJJFHGJJJIIJJIJJJJJJJJJJIII
@2184418/1
cacgtgaacgccctgtaaaattcacataattctggacctttctcgtctgg
+2184418/1
CCCFFFFFHHH<FIJJJJJJJJJJJJJJJJJJJJJJJJJJJJJJIHIIJJ
@5264678/1
gaacccgataaagcgttaccagcgcttgaggaagtaacggcagcactatt
+5264678/1
CCCFFFFFHHHHHJJGIJGGJJIJGHJJEHIJJJIEHIIIIEHGIHHGFH
@7287231/1
tgcaaatcggccaacttcttgccgacggaatttttcagcgttttgtg
+7287231/1
;?<BDDD?;@FDDFA;<EHHGGHE:DCF?F=DDG?8BF<AHE<C@@3
@4739686/1
cttccgcgtgcttctctaagtaattgtgaagctaagttccgtaagtcatc
+4739686/1
CCCFFFFFHHHHHJJIJJJIGHIJJJIJJJJJJJJJIJJJJJIIJIIIJJ
@5778152/1
ggaaaagttaaacgatattctacaggatttattattagagtgtcctcgtg
+5778152/1
CCCFFFFEHHHHHJJJJJJJJJJJJIJJJIJIJJJJJJJJFHHIJJJIGI
@5266328/1
gaacgagacaacagcaccctggtcctccacaacagcaagctcctccgcaa
+5266328/1
CCCFFFFFHHHHHIIJJJJJJJEGIJJJJJIJJJJIJJJJIJJJJJJJJG
@4740958/1
cttccggttccggtggccaccagatcgttgttaaggaacacgcggtagcg
+4740958/1
CCCFFFFDHHHHHFGHGIEGHEEHHIGFGGGIIIIJGIGHIJJGI:BHHF
@2723271/1
cccagacaggagatcatcgaagatttggagaatattgtggtagaccaatt
+2723271/1
CCCDFFFFHHHHHGJJJJIGIJHIJJJIJJJJIJIIJIIIHIIHIGHGIJ
@6824254/1
taacaatctgccttctacatttgcgagtgacgaagagactctcagcttca
+6824254/1
?8?:BDDDDEDDDIIIIIIIIIIIIIIFIIIIIIIIIIDIIIIIIIIIII
@6824255/1
taacaatctgccttctacatttgcgagtgacgaagagttggccactaaac
+6824255/1
CCCFFFFFGHHHHJJIHJJJJJGJJIICDHIIJIIFIIIJJJJJIIIEIH
@3727400/1
ctaccggagtaccggttttgataaactttgtatttattagaatcaaaatg
+3727400/1
CCCFFFFDHCFHHJJEHIJC@FCHIIJJJJIIJJJIJIIGGJIIJIJGHG
@4250727/1
ctgaagtagtagcgccattctcttcaacttctaatttgcataatttagct
+4250727/1
@@@DDDDDFFFFFIII@;F:<AAH?9EECFBB<FDGI<CFFBFDGGD@DF
@2726222/1
cccagatggcattcatgcagaaccgattaagaaaggggcagacaacttca
+2726222/1
CCCFFFFFGHHHHJJJJJIJJIIJJJJIJJJJJJJJIJIGIHIJJJJJII
@2726223/1
cccagatggcattcatgcagaaccgattaagaaaggggcagacaacttca
+2726223/1
CCCFFFFFHGHHHJJJJJJJJJJJJIHIJJJJJJIJIJIIJJJJJIJJJJ
@5269688/1
gaactacagcatgatattattcccatacaagaaaaatctccaattattgt
+5269688/1
CCCFFFFFHHHHHHIJJJJJJJJJJIJJJJJIGIJJJIJJJJJJJJJJJG
@1683072/1
caaaaagtgataatggatacaaatttgactactgtatagctttcttctct
+1683072/1
CCCFFFFBFHHHHIIJIHEHJJJJJJIIJJJJJJGHIIIIJIJJJIHIJI
@169869/1
aaaatatacagactaaagaaacgctcgtggggagcgatgacgaataaagt
+169869/1
CCCFFFFFHHHHHJJJJJJJIIIJJJJGHIJIHIJJHIIJIJGIIJJGHA
@3210788/1
cgagaatttgaaaagcgagcttcatgatcccctgaaaaatatatcttgaa
+3210788/1
@@?DDFDFHDBHHJGBGBFEFHGHHICGHIIJGGHIJJJGGIGJIIJGDG
@5783996/1
ggaaacaaaaaacgccaagtgatacattagttttctactttccttaacaa
+5783996/1
CCCFFFFFHHHHHJJJJJJHJJJJJJJJJJIJJJJJJIJJJJJJJJJIJJ
@3211089/1
cgagacatattcttcggagaatcacaaaactcatgatacttttcaaattt
+3211089/1
@@@FDDFBHHHFDHGGHAEAHGHHGIIIGIGIJJJJIGIIIJJIIJIJJJ
@2192053/1
cactatataaaaaattacattcagtatcgatagataatattgatgattat
+2192053/1
C@@FFFFFHHHHHJJJJJJJJJJJIJIJJJJJJJJJJJJIJIIJJJJJIJ
@5271950/1
gaactctttaggcagcaacattacccaaaaaagatatccagcctttgatg
+5271950/1
CCCFFFFFHGHHHJJJJJJJJJJHJIJJJJJJJJJJJJJJJJJJJJJJIJ
@5786143/1
ggaaactagatagaagtcctgcataaatggatgtgtaatatgcgtgtcca
+5786143/1
CCCFFFFFHHHHHJJJGIIJJIJJJJJJJJJJJGHHIIJJJJFIIIIJIJ
@4747571/1
cttccttcggagttttgcctgttccgtagcagacggccactggcaaagtg
+4747571/1
CCCFFFFFHHFHDHHJIIJJJHIIJJJIJJJJJJJIIJJIJJJJIJJIFH
@7821541/1
tttcacaatataataaatacatatcatatcatcggggcactatataaaaa
+7821541/1
==1=BDFFHHHHHJJJJJJJJJJJJIJJJJIJJIJJIIJJJJJJJJJJJJ
@7295207/1
tgcagaaccgattaagaaaggggcagacaacttcatgtacaaatacctca
+7295207/1
@<@ADDFB?DHACEHEHBHGHEHDGGIIA>FGFADBF9BFHEHECC8BBB
@5273189/1
gaacttagtgaagtttgaagaatccatcaacgtggagtttaagcatattc
+5273189/1
C@CFFFFFHHHHHHIJIJJJJJJJJJJJJJJIHIJJJHIJIJJJJJJJJI
@7823188/1
tttcactcaaccatagctttctcagcgtgtttaatttctttcatttatca
+7823188/1
?B@DDEFFHHFGHHIJJJJJJGGHJJJFEGHIJGGJIIJJJIIGGIJJJH
@4754670/1
cttcgaggtaacctacgtggacatcgaagaaaaaacattgaccaatcgcc
+4754670/1
@@@FDFFF<CFHHIIIID@GGGEEHGIIIIHGGEHIIIGGDHGIIII1;A
@4754671/1
cttcgaggtaacctacgtggacatcgaagaaaaaacattgaccaatcgcc
+4754671/1
CCCFFFFFDFHHHJJJJFHIDIIJJJIJJJJJJJJJJJJJJJJJJJJ;FH
@5277342/1
gaagaaagttgcgctccttcctcttgttgaagttgcttttgtttcttctt
+5277342/1
@@@DDFFFFFHHHJJJJJJGIIIJJIJJFGGBDHIHHIIIIHHJJIIJJJ
@5277343/1
gaagaaagttgcgctccttcctcttgttgaagttgcttttgtttcttctt
+5277343/1
CCCFFFFFFHHHHJIJIHIIIHHIIJIJJIJIHIJJJJJJJJJJIJJJJJ
@6269860/1
gtcgaacgttcttctgggcttttcctgcttttttagcagctttaccattc
+6269860/1
=11BDFFFHHGHHJJIJJJJJJJJJJJJJIIJJJIJJIJJIJJJIJIJJG
@5791683/1
ggaaataatacgaacttcaattacacaaatt
+5791683/1
@@@?DDD??FD:<<<CGCH@?AFBH@AAC<9
@4757084/1
cttcgatcttccggttccggtggccaccagatcgttgttaaggaacacgc
+4757084/1
@C@FFDFFDFHHHIGIIJJIBGGHIIIGIJIIJJGEHGGIIGIIJIJIGH
@4757085/1
cttcgatcttccggttccggtggccaccagatcgttgttaaggaacacgc
+4757085/1
CCCFFFFFHHHHHJHGIJIJHJJJJIHJJJJIJJIIJIIJJJJJJIJJJI
@5279740/1
gaagaacgttcgactttcacttcattctatcggcctttcttctctttgcc
+5279740/1
@7?DDFFFFHFHHGHIIEAGHIGEGIIIIIJIGGHHJJIJIIJJIBFHGI
@5279741/1
gaagaacgttcgactttcacttcattctatcggcctttcttctctttgcc
+5279741/1
CCCFFFFFHHHHFIJJJJJJJIJJIJJJIIJJIIJJJJJJJJJJJJJIJI
@7825893/1
tttcagtcccgaataccgattctcagccgagctgcccagtttagtggcca
+7825893/1
CCCFFFFFHHHGHJJJJJJJJJGIIEHIIIGIIIJIJIJIJJJJHIGIJI
@7826193/1
tttcagttaaatttaagaggcttttaaaatttaacgtttagcagtcttct
+7826193/1
CCCFFDFDFHFHHIJIJFHEHIJJJJJHJJIGIIIBEHHGIGGIGIHJIJ
@7826416/1
tttcagttgaatttaagaggcttttaaaatttaacgtttagcagtcttct
+7826416/1
BB@FFFFFHHHHHJJJJIJJJJJJIJJJJJJJJJJJJJJJJJJIIJJJJI
@3217306/1
cgagcagcatgcaagagagtccaaagagaaggttatgaaccggcaataac
+3217306/1
CCCFFFFFHHHHHJJIJIJGJJIJJJIJJJIJGHIIJJJJJJJJIGIJJJ
@3218312/1
cgagcattttccggaaaagaagattgcaccccgaaaagtttgggtacaac
+3218312/1
@B@;DDFFHHHHGJIJIJIIIIIJJIIGIJJJJIIIGIHIJJJJBGIJJJ
@6837901/1
taagaactatggaggaatattacaataagccgaataaaaatgcaaaaaac
+6837901/1
CCCFFFFFHHHHHJJJJJJJJJJJJJJJJJJJJJJJJJJJJIJJJJJJJJ
@1185090/1
atgatccaaaagaaattcccatgagggagtttaaggcatctattatacaa
+1185090/1
CCCFFFFFHHHHGJJJJJJJJJJJJJJHIHIJJJJJJJIJJJJJJJJJIJ
@3221011/1
cgaggaaataatacgaacttcaattacacaaattagtacaactcctccaa
+3221011/1
CCCFFFFFGHHHHJJJJJJJJJJJJJJJJJJJJIJJFHIJIJJJJJJJJI
@4265786/1
ctgacatgtttcatatgtagaacgaattttgtgcatacaaaaatagtaaa
+4265786/1
?@@DDFFFDHF?FGIDHGHIIIIEGGIIGHHABEFG@F>GEHHIGIDFGI
@4265787/1
ctgacatgtttcatatgtagaacgaattttgtgcatacaaaaatagtaaa
+4265787/1
CCCFFFFBFHHHHJIIIFHJJJJJIGIJIJJIIIIIJJJJJJIJJJFIIG
@4265788/1
ctgacatgtttcatatgtagaacgaattttgtgcatacaaaaatagtaaa
+4265788/1
CCCFFFFFHHHHHJJJJHGHJJIIJJJJJJJGIIIJJJJJJJJJJJGIJJ
@6277703/1
gtcgagtcaaaagcgaagaatatttgaaaatttctaatattgcgatattt
+6277703/1
CCCFFFEFHHHHGIIGJIGJIHIIJIIJJIJJJJJJIIGIIIJJJJJJJJ
@1697341/1
caaaaatttaaacacattgcattattgatttcgaggaaataatacgaact
+1697341/1
CCCFFFFFGHHHHJJIIJGIJJJJJJIIIJJJIHJJJJJJJJJJJJIJJJ
@1697342/1
caaaaatttaaacacattgcattattgatttcgaggaaataatacgaact
+1697342/1
CCCFFFFFHHFHFIIEHIIJJJIIJJGIIIJIIIIJJJIJJGIJEG=DHG
@1697343/1
caaaaatttaaacacattgcattattgatttcgaggaaataatacgaact
+1697343/1
CCCFFFFFHHHHHJIJJJJJJJJJIJJGIJJJJIJJJJJJJJJJJJIJIJ
@1697344/1
caaaaatttaaacacattgcattattgatttcgaggaaataatacgaact
+1697344/1
CCCFFFFFHHHHHJJIJJJJJJJJJJJJJJJIJJJIJJJJJJJJJJIJJJ
@1697345/1
caaaaatttaaacacattgcattattgatttcgaggaaataatacgaact
+1697345/1
CCCFFFFFHHHHHJJJJJIJJJJJJJJIIJJJIIIIJIJIIJJIJJIJIJ
@4765644/1
cttcggagaatcacaaaactcatgatacttttcaaattttcttttaaatt
+4765644/1
@@@BDADDAHB?F:CFFB??DHGGCEFF?BBDE@F<CGEDFHIIGIBDDF
@4765645/1
cttcggagaatcacaaaactcatgatacttttcaaattttcttttaaatt
+4765645/1
CCCFFFFFHHHHHJJJJJJJJJJJJJJJJJJJJJJJJJJJIIJJJJJIJJ
@4765876/1
cttcggagttttgcctgttccgtagcagacggccactggcaaagtggata
+4765876/1
CCCFFFFFHHHHDGHG@BHAHFEGIJJIBGGIGI<GFGIB;FHB8BF;=C
@7309300/1
tgccatctgggcccggggctctgtgatttcttagtgtcaatagtgctgcc
+7309300/1
CCCFFFFFGHGHHJIIIIIIJIJIJIIIJJJJIIHGIIIIJJJIIJIIII
@1187119/1
atgattataattaataactagtgcctaataatagtgtattacctctaaag
+1187119/1
CCCFFFFFHAHHHHJJJJJJJJEIIJJHJJJJIFAFHGHGGIGEHIGIIG
@5800073/1
ggaacaggcaaaactccgaaggaagccaagggctcggctgctcatcatgc
+5800073/1
@7@BDFFFHHHHHJJJJIJJJIJJJJJJJJJJJJJIIJJIGIJJJECHIJ
@5800074/1
ggaacaggcaaaactccgaaggaagccaagggctcggctgctcatcatgc
+5800074/1
CCCFFFFFHHHHHIJJJJJJJJJJJJJJJJJIJJJJJJJJIIJGJIHGII
@1700312/1
caaaacatgaccatgatgcactcggccggaccgattcagcccccaccaag
+1700312/1
@@?DBD?DHFHFBGHGIJFDHHIGIEGJIBHGI@B5@FGGHGGEFFFEF>
@1700313/1
caaaacatgaccatgatgcactcggccggaccgattcagcccccaccaag
+1700313/1
CCCFFFFFHHHHHJJJJJIJJJJJIJJJIIJJIGIJJIJJJJJHHHFFFA
@1700314/1
caaaacatgaccatgatgcactcggccggaccgattcagcccccaccaag
+1700314/1
CCCFFFFFHHHHHJJJJJJJJJJJJJJIJIJJIJJJJJJJJJJHGHFFFC
@6280654/1
gtcgatgttgccagaacgtaagatatcctaaactcacttttttccgaaaa
+6280654/1
BC;DDDFFHHHHHJJJJJJJJJJJJJJJJJJJJJIJJJJJJJJJJJJJJJ
@6280655/1
gtcgatgttgccagaacgtaagatatcctaaactcacttttttccgaaaa
+6280655/1
CCCFFFFFGHHHHJJJJJHIJIJJJJJJJJJJJJJJIJJJJJJJJJIJJJ
@3744362/1
ctactacagtacgcaagaataagattatggaaggaataacacgggctaat
+3744362/1
CC@FFFFFHFHHHJJJJJJJIJJIJJJJJJJIJJGIGIIGIIJJJIIJJJ
@7836470/1
tttccgtgaagtggtccgtgccccttgcggttaccccttctgttgggatg
+7836470/1
CCCFFFFFHHHHGJIIJIHBGIJJJIGIIF6DFHGIEGDFEHIJGIDGID
@2205671/1
cacttctgtcggtaaacgctctagctaatagacgaatatgcttaaactcc
+2205671/1
@@?DDEFFHHHGFHIJJJJJJJJJJJIIJJJIIIHIJJJJJJJJGJIJIH
@5291044/1
gaagagactctcagcttcaacgccaaggacttcaactttgttcagttctt
+5291044/1
CCCFFFFFHHHHGGJJJIIJJFGGIBHIGIIIJJJJJJJIIGIJGGIHJH
@7315341/1
tgcctctcagtcgccatattgatttaattttgac
+7315341/1
@@@DDDD:C?<DDFF=D<?F43AFD<FCHHI<19
@3747620/1
ctactctcaagaaatggcctccatgccgagcaagactcccgtcagcgtcc
+3747620/1
CCCFFFFFHHHHHJIIJIJJJJJJJJJJJJJJJJIJJJJJJJJJJJJIJJ
@7317330/1
tgcctttcgtgtggtagtccctcttcgtg
+7317330/1
C@CFFDFDDHHBCFGFGDBBDBGGHGICF
@7317331/1
tgcctttcgtgtggtagtccctcttcgtg
+7317331/1
CCCFFFFFHDFCFHAE?AFHIBDFHCEAC
@7317332/1
tgcctttcgtgtggtagtccctcttcgtgttccatttcatagaatggtgg
+7317332/1
@@@DDDDDAAFCFHAEHHIHIGGG@HGHGBG?CDFDF@?DF@AHHEIFAF
@3749720/1
ctactgtacaactgtttacctgtgtatgataaataaacttttttcgggtt
+3749720/1
BBCFFFFFHGHHHGGIJGJJJFHGHGBHFFIIGHGHBHIIGHJJJIJDHG
@2207942/1
cacttttcgcgcaaaggtaaaatcgttctagacatactttatgctcttga
+2207942/1
CCCFFFDFFDDFHIBHG?EEGIGGGDHDHHGEIGFGGIIJIJIJJIIGJJ
@2207943/1
cacttttcgcgcaaaggtaaaatcgttctagacatactttatgctcttga
+2207943/1
CCCFFFFFHGGHFJJIJ?EFHJHGIIIJJJJIJJJJJJJJJJJJJJJJJG
@2207944/1
cacttttcgcgcaaaggtaaaatcgttctagacatactttatgctcttga
+2207944/1
CCCFFFFFHHFHFIJIJBFHIICFHIJFIIIIGIIJGIIJIIIIJJIIEI
@2207945/1
cacttttcgcgcaaaggtaaaatcgttctagacatactttatgctcttga
+2207945/1
CCCFFFFFHHHGFJJIJFHHIJIIIJIIJJEIJJJIJJJJJJJJJJJJJH
@2208176/1
cacttttgggaattattcctatccattccattattctgatgccgccttta
+2208176/1
CCCFFFFFHHHHGJIJJJJJJJJJJJJJJJJJGJJJJJJJIIJJJJIJJJ
@3228731/1
cgaggttactattcacgacagtcaaaatagagagaaaatatataaagtga
+3228731/1
CCCFFDFFHHHHHJJJJJJIJHIGIIJJJJJJIIIIJJJJJJJJJJJBGI
@2208575/1
cactttttggtcatgattttgaggtactcgagggcatgatgagcagccga
+2208575/1
C@CFFFFFHHFHHJJJJIJJJEHIFHEHIJJJJJGJFDHHIIJJJJJJII
@2208669/1
cacttttttccgaaaaaatatcgcaatagctcaaaagggaacaattttta
+2208669/1
CCCFFFFFHGHHHJJJJJJJJJJJJJJJJJJJJJJIJJIJJJJGJJJJJJ
@1705654/1
caaaactgttgcgactagcacaacaaaaaagatggcgaaacaattagcag
+1705654/1
CCCFFDFFFHHHHJJJJJJIJJIJJJJIJJJJJJIJJJIIHIJJJJJHHH
@1705655/1
caaaactgttgcgactagcacaacaaaaaagatggcgaaacaattagcag
+1705655/1
CCCFFFFFHHHHHIJGIJIIJIJJJJJIJJIIIJIIIJJJIJJIJJJFHF
@712036/1
acgaaatgtcaagagcataaagtatgtctagaacgattttacctttgcgc
+712036/1
CCCFFFFFHFHHHJIIGHGHIGCHIIHIIIJIJHGGIFIHIHBGEHHGJI
@189763/1
aaaatatcgcaatagctcaaaagggaacaatttttatcgagttattgatt
+189763/1
CCCFFFFFHHHHHJJJJJJJJJJJJJJJJJJJJJJJJJJJIGIJJJJIJJ
@2209476/1
cagaaaaattggctgatggaaggagagttagagttactgtggaagtattt
+2209476/1
BCCDFFFFHHHHHJJIIIJIIJJCFFHCFGIGCGCGHIIBGHDGHBBGGI
@191516/1
aaaatattaggaatccactacaagg
+191516/1
11?=DDDDHFAF><FAC>4A?33?E
@1195488/1
atgctggtgcagctataccttcatctgttaacttcgtagctcctttaaaa
+1195488/1
CCCFFFFDHHHHHJJJJJJJJJJJJJJJJJJJJJJJJJJJJJJJJJJJJJ
@716227/1
acgagccaatcttccgctaccgcgtgttccttaacaacgatctggtggcc
+716227/1
@CCFFFFFGHHHHJJJIHIJJGIJGIEHHIIIJJJIJIHGGIGGGHHIJJ
@716310/1
acgagctgactgagaatcttaagaaagaatttcatgcagcctgtgacaaa
+716310/1
CCCFFFFFHHHHHJIJJJJJIJJJIIIHHJJJJJJJJIJJJJJIJIIIJJ
@3230164/1
cgagtagatagctttagaggtaatacactattattaggcactagttatta
+3230164/1
BB@DDDDDFHHGFGICGGHIAFHHIIIJJIJJJIIJJJIIIJJJHIJJJJ
@3230165/1
cgagtagatagctttagaggtaatacactattattaggcactagttatta
+3230165/1
BB@FDEFFHHHHHJJJJJJJ@GIIJJJJJJJJJJJIJJIJJJIJGIJJJJ
@6285854/1
gtcgcggcatcactcccaaatacgaactggtccaaatcgagggcgccatc
+6285854/1
@C@FFDFDHDDHFIIFIEGG@FHHGIIIGCDGHCBFEDDH7;4;<>BCCE
@6850495/1
taataatagtgtattacctctaaagctatctactcgttatataatcatca
+6850495/1
CCCFFFFFHFHFHJJJJJJJJJJJJJJJJJJJJJJJIJJJJJJIJJJJJJ
@6850496/1
taataatagtgtattacctctaaagctatctactcgttatataatcatca
+6850496/1
CCCFFFFFHFHHHJJJJJJJJIJJJJJJJJJJJJJJHJJJJJJJJJJJJJ
@5811870/1
ggaagatcgaagaaagacgccaatcattcggcagccaagaacttgctgga
+5811870/1
CC@FFFFFHHHHGJJJJJJJJJJ9FHHIIJIJGHIGJJIJJJJJJJJJJJ
@7322910/1
tgcgggacatgcacatctcttggagccagccaatgggattgcccatcact
+7322910/1
CCCFFFFFHGHHHJIIJJJJIJJJJIIJIJJJIJIIIGDHHIGJJJJJJJ
@720290/1
acgctttatcgggttctgctaagtggtaagtagaaggtaagccacttaag
+720290/1
CCCFFFFFHHHHHHIIJJJJJJHHIJHHIJJJJJJJJDFHIJIJJJJJJI
@7843537/1
tttcgcgcgtaaagtgaccaaagcaaagacgcaataagtgatacaagaaa
+7843537/1
CCCFFFFFAHHHHJEHIJJIJIFGHIJJJJIJJJJJJJ=CFHIJIJIJJJ
@1711073/1
caaaagcgaagaatatttgaaaatttctaatattgcgatatttttttatc
+1711073/1
CCCFFFFFHHHGHIIJJJIIIJJJIJJJJJJJJJJJJIJJIJJJJJJIJJ
@3234589/1
cgataaagcgttaccagcgcttgaggaagtaacggcagcacta
+3234589/1
@@@DDDDDFAHHFDHA:CFCCFCGIGIII1?GHIBE@?<=B==
@3234590/1
cgataaagcgttaccagcgcttgaggaagtaacggcagcactattgacac
+3234590/1
C@@FFFFFADDFFHIIIIIIIIIIDGHIGGGHFCGBAE;CBF38@478=;
@7844206/1
tttcggaaaaaagtgagtttaggatatcttacgttctggcaacatcgaca
+7844206/1
CCCFFFFFHHHHHFHIIFHIJJJJJJJJJJJJJHIIJJIJJJJJJIJJJI
@7325557/1
tgctaaaaaagcaggaaaagcccagaagaacgttcgactttcacttcatt
+7325557/1
CCCFFFFFHHHHHJJJJJJGJJIJJJJJJJJIHIFIGGIIJIHJJJIJJI
@7844903/1
tttcggggtgcaatcttcttttccggaaaatgctcgaaaactcaattggc
+7844903/1
CCCFFFFF@FFHHIJGIHIIJJIIGIIJJJIJJJJJJJJJJJJJJJJFGG
@7844933/1
tttcgggtttggaaaaaatttcaaattgttcaggtaaaatcttgcttcat
+7844933/1
CCCFFFFAFHDHAHHIJJEHIEFIJIJGHIFIGJDHIJJIIIIIGGGHAI
@4782089/1
cttctatctagtttcccacgccagtatacagggagtggcgaaaccaacaa
+4782089/1
:?@DDDDDDF<FHIEEGGGIHGIIBEHHIIIIEHI:BBFGHIIAFHIIII
@5814009/1
ggaagccaagggctcggctgctcatcatgccctc
+5814009/1
@@?DDDDDHFHHFGB<DDCDB>DCCC9C9<DG<?
@721502/1
acggaccacttcacggaaatctaccgacagagaggttatccttgggggaa
+721502/1
?BBDFFFFHHHHHJJJJJJJJJJJJJJJJJJJIJJDGIJJJJJJJJJJHD
@198441/1
aaaatcttgcttcatgattgaaaatttgcaaggtttggaggagttgtact
+198441/1
CCCFFFFFHGHHHJJJJJJJJJJJJJJJJJIJJHHIJIIIJIJGHIIIIJ
@6854252/1
taatagtgtattacctctaaagctatctactcgttatataatcatcattc
+6854252/1
@@?DDDADHBDHFGHEHGHGGBDDFIGHEHGGHIIIIGGGGGGHGDHIHI
@1201002/1
atggataattataggattggatctatgactgtgtatcgatagctgttcac
+1201002/1
CCCFFFFFHHHHHJJGJJJIGIJJJJJJJJJHIIJJJIIGIJIJJJJJJI
@6855319/1
taatattcctccatagttcttacatccttgtttatttccctttttgtgga
+6855319/1
CCCFFFFFHHHHHJJJJJJJJJJJJJJJJJJJJJJJJJJJJJJJJJIJJF
@6855492/1
taatattgcgatatttttttatcgatctggcttcaatgtttgaatgatga
+6855492/1
@@CFFFFFHHHHHJJJJJJJIJIEHHJJJJJJJJJJJJIJJJIIJJJIJJ
@6856368/1
taatcatcattcaaacattgaagccagatcgataaaaaaatatcgcaata
+6856368/1
@@@FFFFBDHHHHIIIIIIHBEHIIIIGGEEFHIIIIIIGIIIHGGIIII
@3768481/1
ctagattctgtttgacattagaagagtaaacgtcagtttgcgtttcaatg
+3768481/1
@@@D?D?DAHHFHD:CE@@HE<BBDFFHHI@FE;EAFFHG>F::@@FHIE
@1203122/1
atggcattcatgcagaaccgattaagaaaggggcagacaacttcatgtac
+1203122/1
CCCFFFFFHHHHHJJIJJJJIJJJJJJJJJJJJJIJJJJJJJJJJJJHIH
@1203123/1
atggcattcatgcagaaccgattaagaaaggggcagacaacttcatgtac
+1203123/1
CCCFFFFFHHHHHJJJJJJJJJJJJJJJJJJJIIJIJIJIIJJJJJJGIJ
@3769937/1
ctagcacaacaaaaaagatggcgaaacaattagcagcaagagaaatgctg
+3769937/1
@@@D<BDDDFDFDIIIFFE99?FCGE?FFAC>B;FFFCEIC@FEF4=;;C
@1203952/1
atggcgccctcgatttggaccagttcgtatttgggagtgatgccgcgacg
+1203952/1
CCCFFFFFHHHHHIIJIIJIJHIIJJJGHJJJJJJGIFHIJJJJJJJHFD
@7333347/1
tgctagtcgcaacagttttgacagaacctatgccacattcataagtgaat
+7333347/1
CCCFFFEFFHFHHGIEGIJGGIIJJJJIJJJJJIJJIJJJIJJJJHHGAH
@3772066/1
ctagccaaacacacatagtacctctccacaaaaagggaaataaacaagga
+3772066/1
CCCFFFFFHHHHHJJJJJGIJJJJJJJJJJJJJJJJIJJJJJJJJIJJJJ
@208518/1
aaaattcgttctacatatgaaacatgtcagttatatattcacctttatat
+208518/1
CCCFFFFFHHHHGJJIJJJJJJJJJJJJJJJJJJJJJJJJJJJJJJJIIJ
@3773234/1
ctagcgatctcctgcaagaactgaacgaagttgaagtccttggcgttgaa
+3773234/1
CCCFFFFFHGHHHIIGGIIJJJJJJJJJJJJJFJJIHIJJJJJJJJJJIG
@1207926/1
atggtaaagctgctaaaaaagcaggaaaagcccagaagaacgttcgactt
+1207926/1
@@CFDEFFHHGDHIJJIGJIGIJIGHHIJJIJJIJJFGIJIIJJCI<71@
@3775210/1
ctagcttctttgacttgccagtgccaatttcgcggaatttcaacacatga
+3775210/1
@;@ABBDD<DHDDBFHGEGGACFGGHIGIIGGGIIIGGIBGGIGGBFHGG
@210895/1
aaaatttaacgtttagcagtcttctttttagaataacattgacattctat
+210895/1
CCCFFFFFHHHHHJJJJJJJJJJJJJJJJJJIJJJJJIJJJJJJJJJJIJ
@7336396/1
tgctgagccgtcgcggcatcactcccaaatacgaactggtccaaatcgag
+7336396/1
CCCFFFFFHHHHHJJJIIJJJJJJJJJJJJJJJJJJJIIGHIJHGHHHFF
@1722905/1
caaaatcatgaccaaaaagtgaacagctatcgatacacagtcatagatcc
+1722905/1
CCCFFFFFHHHHHJJJJIJFHHIJJJJJJJJJJJJJJJJJIIJJIIJJJI
@1722906/1
caaaatcatgaccaaaaagtgaacagctatcgatacacagtcatagatcc
+1722906/1
CCCFFFFFHHHHHJJJJJJFHIJJJIJIJJJJIJJIJJJJIJIJJJJIHG
@1722907/1
caaaatcatgaccaaaaagtgaacagctatcgatacacagtcatagatcc
+1722907/1
CCCFFFFFHHHHHJJJJJJHHIJJJJJJJJJJJGIJJJJJEHJJJJIJJI
@1722908/1
caaaatcatgaccaaaaagtgaacagctatcgatacacagtcatagatcc
+1722908/1
CCCFFFFFHHHHHJJJJJJHIIJJJJJJJJJJJJJJJJJJJJIIJJGIGG
@2227715/1
cagaacatgtaagaagtgaataatgtgattaagtaaaagaacgatggttt
+2227715/1
CCCFFFFFGHHHHIJJGIIJJIJJIIIGJIIJJHHIJJIJJJJJIHJBGI
@6869789/1
taattttacaagctatactttgcatagaattagtggttttttttctaaaa
+6869789/1
CCCFFFFFHHHHHJJJJJJJJJJJJJJIJIJJJHHIHIJJJJJJJJJJJI
@2228816/1
cagaacgtaagatatcctaaactcacttttttccgaaaaaatatcgcaat
+2228816/1
@<@=?BDA?CDB?BFFFE::CEHFHEIEIIFII>@<GFGIBFEFCF7;A@
@2228817/1
cagaacgtaagatatcctaaactcacttttttccgaaaaaatatcgcaat
+2228817/1
CCCFFFFDHHHGGJJJJJJJJJJJJJJJJJJGIJJJJJJJJJIIJIJIJJ
@212166/1
aaaatttatagttttttgcatttttattcggcttattgtaatattcctcc
+212166/1
CCCFFFFFHHHHGJJJJJJJJJJJJJJJJJJJJJJJJJJJJJJJJJJJJJ
@733644/1
actgaatcaaaaaattctccatcgttacaataagttattcggacaagtta
+733644/1
CCCFFFFFHHHHHJJJJJJJJJJJJJJJJJJJJJHIJJJJJJJJJJJHJJ
@212903/1
aaaatttctaatattgcgatatttttttatcgatctggcttcaatgtttg
+212903/1
CCCFFFFFHHHHGJJJJJJJJJJJJJJJJIJJIJJJJIJIJJJJJJFIJJ
@735058/1
actgcctttcgtgtggtagtccctcttcgtgtt
+735058/1
@@@DDDDDHHHHHCFHAFHHGIIHGIIIIGB1?
@1212957/1
atgtatcacttggcgttttttgtttcctactgtctttttaaatatgaatt
+1212957/1
CCCDFFFFHHHHHIIHEHIII8?DH<C?<@D9??BGHII2?D@BB<@GDH
@2770221/1
cccctgtttgttcttaaataaagtgtactttattgaaaaattagtaaaac
+2770221/1
@@@DDDDDHA?FFGIGIIIFIIIFHGBHHIIIIIGIIIHGIID<DFGCGH
@738436/1
acttagtgaagtttgaagagtccatcaacgtggagtttaagcatattcgt
+738436/1
CCCFFFEFHHHHHJJJJJJJIIIJJJJJJICGHFHCFHIIJJJIJFIIJC
@1731344/1
caaaattcgttctacatatgaaacatgtcagttatatattcacctttata
+1731344/1
CCCFFFFFHHHHHJIJJIJJJJJJJJJJJJJJIJJJJIJJJJIIIJJJJJ
@1731345/1
caaaattcgttctacatatgaaacatgtcagttatatattcacctttata
+1731345/1
CCCFFFFFHHHHHJJJJJJJJJJJIJJJIJJJJJJIJJJJJJJJJJJJJJ
@2772861/1
cccgaacaagccaatcagaccaacggaacgcccggagcggctgatatcac
+2772861/1
CCCFFFFFHHHHHJJJJJIJJJJIJJIFIIJJJJIJIGJHGEC>ACDCAC
@7861338/1
tttctctatagttttgtcatacgtttttgaggcagcaaatttctcaaggg
+7861338/1
CCCFFFFFHHHHHJJIHIJJJJJJJJJJJIJIJJJJJJJJJIJJJJIJIJ
@4797894/1
cttctcttggtgaacacatactttattcgtcatcgctccccacgagcgtt
+4797894/1
CCCFFFDDHHFAFHDBGHIJIGIJGHJIJFGHIGCHHCGGDGGEFHGG@C
@4797895/1
cttctcttggtgaacacatactttattcgtcatcgctccccacgagcgtt
+4797895/1
CCCFFFFFHHFHHJJJJJJJJJJJJJJJJIJJJJJJJJJJGDFD<@;AHI
@6307247/1
gtctacgagcaataccgatagacaaagactgaaattgagaaaaaatgaac
+6307247/1
CCCFFFFFHHHHHJJJJJJJJJJJJJJIJJJJJJJJJJJJJJJJJJJIJJ
@748777/1
agaaaatatacagactaaagaaacgctcgtggggagcgatgacgaataaa
+748777/1
CC@FFFFDHHHFHIJJIJIGGIGHCGIIJHIHIJB@FGGIJJIJIIIFFH
@223591/1
aaacaacgtaagacgcaaggtggaatgtagaatacagaagtattgtacag
+223591/1
CCCFFFFFFHFHHIGIJJIIGHIIIJJIIJIIIIIGIJJIBFGFIEHIIG
@3786490/1
ctagtgcgctagaccatgatcggaaatttatgttactattggaatatcgt
+3786490/1
BCCFDFFFHGHHHJJJJJJJJJJFGIJJJJJJJGIJJJJJJJJJJJJJJI
@2777602/1
cccgataaagcgttaccagcgcttgaggaagtaacggcagcactattgac
+2777602/1
@@@FFFFFGDHGHJIIJJIJIJFGEIGHGCD9BDEHHHE@AEHGGGEHDH
@7866762/1
tttcttctctttgccgtattttattttgtaaggtgaggtatttgtacatg
+7866762/1
BB==DDFFHHHHHIJIGGHIJJIJJJJJIIIHH?EHHJ?DGIIJIIGIJI
@751188/1
agaaaattcaagatccagtgtttaaggaactatcagatgttggtccgcca
+751188/1
CCCFFFFFHHHHGJJJJJIIGJJJIIIJJGIJIIDIEHIHEGHGIGIIJJ
@5835250/1
ggaatttgaacagttaccatctactatcagagatcgaatgtgtgcagaat
+5835250/1
CCCFFFFFHHHHHIJJJJJJJJJIJJJJJJJJJJJIJJJJJJIIIJJJIJ
@232378/1
aaacacgctgagaaagctatggttgagtgaaaaaggtgggaaatgttgac
+232378/1
CCCFFFFFHHHHHJJJJJJJJJHHIHIGHHJJJJJJHIJJGIHJJGIIII
@5837071/1
ggacaacaaggaaagttattgccggttcataaccttctctttggactctc
+5837071/1
@@@FDFFFHBHDBDBGHGIIDHIIIIIGHHIIGDDFHIGIIIG>BBGIHG
@2242998/1
cagacaacttcatgtacaaatacctcaccttacaaaataaaatacggcaa
+2242998/1
CCCFFFFFHHHHHJHJJJIJJJJJJJJJJJJJJJJJJJIIJJJJJIJJJJ
@2243409/1
cagacaattaatagaaaaatgacagaaggacagacaagaaacatgataag
+2243409/1
B@<DDFFFHHGHHIJJJJJJJJJJJJJIGIIJIJJIJJJJJIJJJJJJJJ
@234235/1
aaacagctccacaacagcaacatcaaactgttcccccacaacagactggt
+234235/1
CCCFFFFFHHHHHJJJHIJJJIIIJGIJJJGGIJJJJJJIJJJ@HHIGHF
@1224320/1
attaaacacgctgagaaagctatggttgagtgaaaaaggtgggaaatgtt
+1224320/1
CCCFFFFFHHGGHJIIJJJJJHIIJHGIGHGFHJIJJJJEGIJIJIIIFH
@754541/1
agaaagctatacagtagtcaaatttgtatccattatcactttttgttgcc
+754541/1
CCCFFFFFHHHHHJHIJJJJJJJJJJGJJJJJJJJJJJJJJJJJJJJJJJ
@5838532/1
ggacaagttataccgaataaaaaaggaaaactaaaggatttctcaacttg
+5838532/1
CC@FFFFDHHHHHJJJJJJJJJJJJJJJJJJJJJIJJIJJJIJJJJJJJJ
@2784820/1
cccggagcggctgatatcaccaatcaggtgg
+2784820/1
???DDDDDDDDDD39??9??B:D39?:D99D
@237469/1
aaacatgtcagttatatattcacctttatatatgtcacattttgtggttc
+237469/1
BC@FFFFDHHHHHJJIIIJJJGIJJJJJJJJJJJIIJJJJJJJJJJJGIJ
@3251772/1
cgataatttctccgactggcttatggaaaaaacttctgcccacttgaag
+3251772/1
@@@=DDDDH?BFHD?EEBGBCG9CBF9FHIII@?FBD<@GHDFBF8=FB
@3252021/1
cgataccaaaaaagtaatgtactttgcatagaagaggcccagatggcaaa
+3252021/1
@8?DFFFFHHHHHJ<EHIIIIJJJJJIGJJIJJJJJJIJJJJJJJJJJJI
@3794993/1
ctatactttgcatagaattagtggtttttttctaaaatcaatttacatat
+3794993/1
B1=DDFDFHHHHHJJIJJIJIEIIFHIIJIJJJJJJIIJJJJJJJIJJGI
@3794994/1
ctatactttgcatcaaataaatgctcccttttcacaatataataaataca
+3794994/1
CCCFFFFFHHHHHJJJJJIJJJJJJJJJJJJJJJJIJJJJIJJJJJJJJI
@2787244/1
cccgggcccagatggcattcatgcagaaccgattaagaaaggggcagaca
+2787244/1
BBCDDFFFHFHHHJJIGIJIJJJJJJIJJJJJJJJIJJJJIJJJJIJJJH
@2787245/1
cccgggcccagatggcattcatgcagaaccgattaagaaaggggcagaca
+2787245/1
CCCFFFFFHHHGHJJIJJJJJJJJJJJJJJJJJJJJJJJJJFIJJJJJJH
@3254958/1
cgatattctacaggatttattattagagtgtcctcgtgaggaagaggaat
+3254958/1
CCCFFFFFHHHHHJGIIIGIJIIJJJJJFHHIJIJJGIHIJIJJHHIIII
@3255452/1
cgatattttttcggaaaaaagtgagtttaggatatcttacgttctggcaa
+3255452/1
@@BDDDFFHHHHHJJJJJJJI:DGIIJJJJIIGIJJJJJJJFHIJIJJIH
@5325718/1
gaatatttgaaaatttctaatattgcgatatttttttatcgatctggctt
+5325718/1
@@@FFFFFFAFHFCGIGIFHGEHHIHHIIAFIIJJJIIIIIGIHIGIJIG
@763104/1
agaacgttcgactttcacttcattctatcggcctttcttctctttgccgt
+763104/1
CCCFFFDFHHHHHGIGCHIIIFHIJIGGGIIIIJJJG@F@DFFHIGGGGD
@1748872/1
caaaccttgcaaattttcaatcatgaagcaagattttacctgaacaattt
+1748872/1
CCCFFFFFHHHHGJJJJJJJJJJJJJJJJJJJJJJJJJJJJJIJJJJJJJ
@1748873/1
caaaccttgcaaattttcaatcatgaagcaagattttacctgaacaattt
+1748873/1
CCCFFFFFHHHHHJJJJJJJJJIJJJJJJJJJIJJJJJJJJJJJJJJJJJ
@4316723/1
ctgcaacctctactacagtacgcaagaataagattatggaaggaataaca
+4316723/1
CCCFFFFFHHHHGJJJJJJJJJJJJJJJJJJJIJJJJJJJJJJEGEIJHH
@6891020/1
taccacttagcagaacccgataaagcgttaccagcgcttgaggaagtaac
+6891020/1
CCCFFFFFHHHGHJJJJJJJJJJJJIJFGHJIJIJJJIIJJJJJGJHHHH
@2255725/1
cagagaggttatccttgggggaagaagccaaattgctctactctcaagaa
+2255725/1
@@@FFFFFDFHHHJJGJIIIGHHJJIJIIIIJIIGIGIGIJJJIJEGIJI
@2255726/1
cagagaggttatccttgggggaagaagccaaattgctctactctcaagaa
+2255726/1
CCCFFFFFHHHGHJJJJJJJJJJJJJJJIIJJJJJJJJJJIJJIJIJJJJ
@245626/1
aaaccttcccactaaagttaaccagacaaagcacctatcgaatcg
+245626/1
@@@DDD?AFBFHFIIIIGIIIHIIIIIIIGIGGHIIIGIIIIIIF
@245734/1
aaaccttgcaaattttcaatcatgaagcaagattttacctgaacaatttg
+245734/1
C@CFFFFFHHGHHJJJIJIIJJIIGJIJJIIFHIJJIJIGIJJJJIJJJI
@245735/1
aaaccttgcaaattttcaatcatgaagcaagattttacctgaacaatttg
+245735/1
CCCFDDFABFHHFIGJGEIJIIJJIGIGIIIJJJIIIJJIGIJJFIIJJF
@5850100/1
ggacttcaaataacggaacatgggttcgacttgatctggaccgg
+5850100/1
CCCFFFFFGHGHHJJIHIJJJJJIEGGIIJIIJHDGECHGIIII
@5850101/1
ggacttcaaataacggaacatgggttcgacttgatctggaccggttgcat
+5850101/1
CCCFFFFFHHHHHJJJJJJJJJJJIIJJJJJJJIJJJJJJJJJJ@GIJJJ
@4319270/1
ctgcaatcatctatactctcagggtcttcatccgattttatttcccgaat
+4319270/1
CCCFFFFFHHHHHJJJJJIJJJJJGHJJJJJJJJIIIJJIJJJIJIIGIJ
@2256671/1
cagagatcgaatgtgtgcagaatcagcactgaatcaaaaaattctccatc
+2256671/1
BC@DFDFFHHHHHGIHHIJJIJJIJJJJJJIJJJJIIJJJJJJJJJIJJI
@2256672/1
cagagatcgaatgtgtgcagaatcagcactgaatcaaaaaattctccatc
+2256672/1
CCCFFFFFHHHHHIJIIJJJJJJJIJJJJJJJJJJJJJJJJJJJIJJJJJ
@2256836/1
cagagatcttcgacaaaatcgtctctggttttttcaaatttgttcagcaa
+2256836/1
CCCFFFFFGHHHHJJJJJJJJGIIGJIJDGIJJJJJJJJJIIFHIJJJJI
@3799812/1
ctatatttcagttaaatttaagaggcttttaaaatttaacgtttagcagt
+3799812/1
@@@DADDDDC?2AFGG<CH<E:AEGEIGII>FHIEGIDFFFFGICEFIIF
@3800720/1
ctatcagagatcgaatgtgtgcagaatcagcactgaatcaaaaaattctc
+3800720/1
CCCFFFFFHHGHH@FHGAI<CHGGGIIIIIIIIBCHGIIIIIIIIIGGHI
@3262730/1
cgatgatatgatatgtatttattatattgtgaaaagggagcatttatttg
+3262730/1
CCCFFFFFHHHHHJJFHIJJIJJJJJJJJHJJJJJJJJIIJJJJJJJJJJ
@3802180/1
ctatccttctctttgacattgcttgtggtcacttttcgcgcaaaggtaaa
+3802180/1
@C@BBD?ACFHB>GEHEGIGH@GED<AF2AFHIEEDGA:DBH@D??8=FF
@770799/1
agaagatgtagaagttcccaaagccttaggagatgtctttgaatccgtag
+770799/1
@CCFFFFFDHFHHJHIJIIIIJJIJJJJJIJIEIGFGHJJGGHIJJJJJJ
@250040/1
aaacgctcgtggggagcgatgacgaataaagtatgtgttcaccaagagaa
+250040/1
CCCFFFFFHDFHHJFHGIIJJIIJIJJJJJJFHGIHHIJJJJJJJJJJHH
@250075/1
aaacgctgaaaaattccgtcggcaagaagttggccgatttgcagactctc
+250075/1
CCCFFFFFHHHHHJJJJIJJIJJJJJJIJJJJJJJJIJJJIJJJJJJJJJ
@4818154/1
cttcttttccggaaaatgctcgaaaactcaattggcgcaca
+4818154/1
@@@DDDDD?F;C:FGI@AC??8CFHID9CBFFHBC;?:6:;
@4322255/1
ctgcaccaagcattggtggcgattggtcaatgttttttcttcgatgtcca
+4322255/1
CCCFFFFFGHHHHJJJEHGIGEGGIJ<FHIIJGGIJIJJJJIDHIJJIJF
@3804913/1
ctatgactgtgtatcgatagctgttcactttttggtcatgattttgaggt
+3804913/1
BCCFFDFFHHHHHIJIIIIJIEGIJJJIJJJJJJJFHIJJJJJJJJIJJF
@251696/1
aaacgtatgacaaaactatagacaaaccagaattacaggaaatggataat
+251696/1
CCCFFDEFGHHHHJJJJJJJJJJJJJJJJJIJJJJJJJIJJJJIJJJJII
@1756492/1
caaacttgtaaccaatgtgtctttcaaatttatcgtatccatctaacagt
+1756492/1
CCCFFFFFHHHHHJJJJGJHJJJJJJJJJJJJJJJJJJJJJIJJJIJJJF
@7883929/1
tttgagtattttaatgtaataaacagaacatgtaagaagtgaataatgtg
+7883929/1
CCCFFFDDHHHHHJJJHJJJJJJJJJJJJJJJHHIHIIJHHJJIJJJIFH
@2267308/1
cagataccacaaatacctaaaccttcccactaaagttaaccagacaaagc
+2267308/1
CCCFFFFFHHHHHJJJJJJJJJGJJJJJJJJJJJJIJJJJJJIJJJJJJE
@6899388/1
tacggcaaagagaagaaaggccgatagaatgaagtgaaagtcgaacgttc
+6899388/1
CCCFFFFFHHHHHJIJJJJJIJIIFIGIJIEHIIHGIIIJHHIJJIIGHH
@7367135/1
tggaggagttgtactaatttgtgtaattgaagttcgtattatttcctcga
+7367135/1
@@@FBDFDHFFDFHIHIJJIGHCGIEHHGGIIHJGGGDHIIIJJHHIHGI
@1757638/1
caaacttttcggggtgcaatcttcttttccggaaaatgctcgaaaactca
+1757638/1
@@@;BDEFHHHFDGGHIGIGHIJJJIIGIIFFGJIFFEHHHIGIEEHIJJ
@1757639/1
caaacttttcggggtgcaatcttcttttccggaaaatgctcgaaaactca
+1757639/1
CCCFFFFFHHHHHJ@FFHHIJIIJIJJJJJJJHIJJIJJJJJJJIHHIJI
@256571/1
aaactcacttttttccgaaaaaatatcgcaatagctcaaaagggaacaat
+256571/1
CCCFFFFFHHHHHJJJJJJJJJJJJJJJJJJJJJJJJJJJJJJJJJJJJJ
@4823950/1
cttgaaccgtacgtcaaatgttgcaaattatgtcacataaatgtcaaaat
+4823950/1
CCCFFFFFHHHHHJJJJJJJFHHIIJJJJJIJJJJJJJJJJJJIIJJJJJ
@2272518/1
cagatccgtaagctatccagctccgacgtactatgcccatttagctgcgg
+2272518/1
CCCFFFFFHHHGGJJIJJIIIGIIGEGI@FGEIGGIJJIIJJJGEIJIJD
@2272898/1
cagatcgataaaaaaatatcgcaatattagaaattttcaaatattcttcg
+2272898/1
CCCFFFFFHHHHHIJJIJJJJJIJJJJJJIJJJJJJJIJJJJJJJJJJJJ
@2272899/1
cagatcgataaaaaaatatcgcaatattagaaattttcaaatattcttcg
+2272899/1
CCCFFFFFHHHHHJJIJIIJIIIJJJJJIIJJIJJJJJJJJJFIJJIJJJ
@1760143/1
caaagaagctagccaagagaatggcggctc
+1760143/1
@CCFFFFFHGHHGJJJIJJIIJIJIJID:@
@1244007/1
attaaggggtgtattctatatttcagttaaatttaagaggcttttaaaat
+1244007/1
CCCFFFFFHFFHHJIJJJJJJJJJJJJFHGJJJJJJIJJIJJJJJJJJJJ
@6336767/1
gtctttcttcgatcttccggttccggtggccaccagatcgttgttaagga
+6336767/1
BB@FFFFFHHHHHJJJJJJJHIIJIIIJJJJJJJJJJJJJJJJIJJJJJJ
@7370275/1
tggatagctgcaccaagcattggtggcgattggtcaatgttttttcttcg
+7370275/1
CCCFFFFFHHHHHJJIIJJJIGJCFHIIHIIJJBFIJJIGIIJIJJJIJJ
@7372039/1
tggatctatgactgtgtatcgatagctgttcactttttggtcatgatttt
+7372039/1
B@CDFFFFHHHHHJHGHJJIIGGJJIIIHHIIJJJJJJJJHHIJJHJJJI
@783216/1
agacaacttcatgtacaaatacctcaccttacaaaataaaatacggcaaa
+783216/1
CCCFFFFFHHHHHJJJJJJJJJJJJJJJJJJJJJJJJJJJJJJJJJJIJH
@3274886/1
cgattcttccttttctaaggcttttctgtaatttaaacatggtatggcat
+3274886/1
@@;?D?AD?BBDFI4A:E:F:AEGI:A:A<CDHI<EF<CB?D1?DBB;?F
@3816997/1
ctatttggtacgacgacaaagattacatcatatttgcctttaacagatgt
+3816997/1
@@@DDBADFDHH7CACF@GEGB@FHHHI?FB9?9:9F??BDBDHFGH>F=
@1765506/1
caaagagaagaaaggccgatagaatgaagtgaaagtcgaacgttcttctg
+1765506/1
@@@ADDDAFFFFHIIIGG>DG?GHBCDE@CBFGCDHFCGHGIEDC;=<C=
@1765524/1
caaagagaaggttatgaaccggcaataactttccttgttgtccagaaacg
+1765524/1
CCCFFFFFHHHHHJJJJJJJJJJJJJJJJJJJJJJJJJJIJJJJJIJJJJ
@264071/1
aaacttttttcgggtttgaaaaaaaatttcaaattgttcaggtaaaatct
+264071/1
CCCFFFFFHHHHHIAFHBCHIIIIIIIIIEHIIIIIHIIGGICGIIIGGI
@264072/1
aaacttttttcgggtttggaaaaaatttcaaattgttcaggtaaaatctt
+264072/1
CCCFFFFFHHHHHJCGHHIGIIJJJJJJJJJJJJJIJJJJJJJJJJJJJJ
@7374584/1
tggattcctaatattttttagtgaacctctctaacgtctttatagaatgt
+7374584/1
CCCFFFFFHFHGFIIJJJJGEFEIIIIGIJJIJJJJIJJJJJJJIJJJIG
@4831054/1
cttgaataaatttttaaatttaaaaatgcgtgtgtgcaggtatatttatc
+4831054/1
CCCFFFFFHHHHHJJJJJJJJIJJIIJIJIFHGHFGIGGHGGIJIIJJJJ
@7376392/1
tggcaacatcgacagataccacaaatacctaaaccttcccactaaagtta
+7376392/1
@CCFFDFFHHGHHJJJJIJJJJJJJGIIJIJJJJJGIGJJJJIIGHIGGH
@7377413/1
tggcaagtcaaagaagctagccaagagaatggcggctcacaagatgtgg
+7377413/1
CCCFFFFDHHHHHJJIJJJJIJJJJJJJJJJJIJJ@?@<CBF====7=F
@7377911/1
tggcaatccttgcaggatttacccgtggagggtaacaatctgccttctac
+7377911/1
@@@ADEFFHHGHGIGHGIIJIFIJJCGHGGGG:BFHGIGIJGIJJJJJJI
@1775379/1
caaagcacctatcgaatcgaatattagtagcaagatccgagatgtggtac
+1775379/1
CCCFFFFFHHHHHIIIIIIIICBDHCGEGDGIIGIEHIIIGIGGFDH8DH
@3822485/1
ctcaaaatcatgaccaaaaagtgaacagctatcgatacacagtcat
+3822485/1
C@CFDDFFDHHHFIJIGIIII3AFEEBFGIGIJJCHHIJGGI?FFC
@3822486/1
ctcaaaatcatgaccaaaaagtgaacagctatcgatacacagtcat
+3822486/1
C@CFFFFDFFHHHJJGIJJJE<CHHHIEIIIIJIGGHGIGGGGIJI
@7891613/1
tttgcatagaattagtggtttttttctaaaatcaatttacatattatttt
+7891613/1
CCCFFFFFHFHHHJJHHIFGIJJJJJJIJJJJJIHIJJJJIJIIJJJJJJ
@4338763/1
ctgccgaatgtttggcgtctttcttcgatcttccggttccggtggccacc
+4338763/1
CCCFFFDFHHHHHJJJJHIIJJEGGGIHIJIJJJJJIJJJJIIIGIIIJJ
@7893391/1
tttgcctcgaaatctaaggttatattacttttatgaatcgtgataacatg
+7893391/1
CCCFFFFFGHHGHJJJJJJHHGIJJJJJJJJJJJJIFIIJIJJJIJJJJJ
@7893392/1
tttgcctcgaaatctaaggttatattacttttatgaatcgtgataacatg
+7893392/1
CCCFFFFFHHHHHJJJJJJHIHIJJJJJJJJJJJJIIIJJIJJJJJIIIJ
@4837784/1
cttgacatttcgttaaagaaccacaaaatgtgacatatataaaggtgaat
+4837784/1
CCCFFFFFHHHGHIJJJEHIJJJJJJJIJJHIJJIJJJJJIJJJJGHIJJ
@7379887/1
tggcactggcaagtcaaagaagctagccaagagaatggcggctcaca
+7379887/1
CCCFFFFFHHHHHIJJJJJJJJJJJJJJJJJJJJJJJJIJJBFBGHG
@789695/1
agacgaatggtaaagctgctaaaaaagcaggaaaagcccagaagaacgtt
+789695/1
CCCFFFFFHHHHHJJJJJJJJJJJJIJGHJIJJJJIIIGHIJJJJJIIHG
@791084/1
agacgccaaacattcggcagccaagaacttgctggatctcttggtcggaa
+791084/1
@@@FFDFFGHHGGJIJJ@GHGIJIIIIIJIGEIIIGIJJEGEGIIIIJEE
@5866447/1
ggagcatttatttgatgcaaagtatagaggttgtacccaaacttttcggg
+5866447/1
CCCFFFFFHHHHHJJJJJJJJICHIGIJJJHIIHIJJJJJJJJJJJIJJJ
@7383373/1
tggccatctgcgggacatgcacatctcttggagccagccaatgggattgc
+7383373/1
CC@FFFFFHHHHGJEIJIJIIIIIJIJJJIJJGIJJIIJJGHIJJIGIJJ
@7895777/1
tttgctttggtcactttacgcgcgaaaaccattatgttttactaattttt
+7895777/1
CCCFFFFFHHHHFJJJIJJJJJJJJJJJJJJJIJIJIJJJJJJJJJJJJJ
@4343220/1
ctgcctttcgtgtggtagtccctcttcgtgttccatttcatagaatggtg
+4343220/1
CCCFFFFFHHHHHIJGHGHIJJJIJJIIHIHJJIIJJJJJJJJJJGGJBF
@792297/1
agactaaagaaacgctcgtggggagcgatgacgaataaagtatgtgttca
+792297/1
CCCFFFFFHHHHHJJJJJGHJJJIJJJIJJJIJJJJJJJJHGIJHIIJHH
@6918559/1
tagatttccgtgaagtggtccgtgccccttgcggttaccccttctgttgg
+6918559/1
@CCFFFFFHHHGHJJIJIGIJJFGIIJJJJJIJFGIJJJJJJJJJJJGII
@3282163/1
cgcaaaggtaaaatcgttctagacatactttatgctcttgacatttcgtt
+3282163/1
CCCFFFFFAFHHHJIJHJIIIIJJJJJJJJJJJJJJJJJEHIIJJJJJIJ
@3282164/1
cgcaaaggtaaaatcgttctagacatactttatgctcttgacatttcgtt
+3282164/1
CCCFFFFFFHHHHIIIEHGGHHHIJJJIIJJJJIJJIJJGJJJJJJJJGI
@795035/1
agagaagaaagctatacagtagtcaaatttgtatccattatcactttttg
+795035/1
CCCFFFFFHHHHHJJJJJJHIIIIJJJJJJJIJJJJJJJJJJIJJJJJJI
@2283485/1
cagcaaatttctcaagggcacacggcaacaaaaagtgataatggatacaa
+2283485/1
@@CFFFFFHHHHHJJJJJJJJJJIJJJJJJJGIIJ?DGIIIJIJJJJIIJ
@3284638/1
cgcaaatgtagaaggcagattgttaccctccacgggtaaatcctgcaagg
+3284638/1
@@1ADDEFHHFHHJIDHHHJJJGIJJJJIJIIIIJJDGGIJJJIJJJJII
@3284639/1
cgcaaatgtagaaggcagattgttaccctccacgggtaaatcctgcaagg
+3284639/1
CCCFFFFFHHHHHJJIJJJJJJJJJJJJJJJJIJJJHIJJJJJJJJJJJJ
@278377/1
aaagacactaagattaccaagttgggcaaccagcagtcccacaaagtttc
+278377/1
BCCDFFFFFFHHHJIJJJIIJGGHFGIEGHJJJIIEHGIIJJJJGGDFII
@2286195/1
cagcaagctgctcctccacaacaacaacctcaagcttggggtcaaccaca
+2286195/1
CCCFFFFFHHHHHJJJJJJJJJJJJJJJJJJJJJJJJJJJJGHIIJJIJJ
@5873744/1
ggagtcccaaaacatgaccatgatgcactcggtcggaccgattcagcccc
+5873744/1
@@@FDEFFHHHHHJJJIJJJJIIGIEHJJJJJHIJIIIIIIIJJIJDIGH
@4848653/1
cttgatcaagaagttcgtcgggggagatatcgtgatgcggtaatgaaaca
+4848653/1
CCCFFFFFHHHHGIIJJFGIIJJJ?FHGHIIG@DGGGFFFB?ACAEEEDD
@4351171/1
ctgctaaacgttaaattttaaaagcctcttaaatttaactgaaatat
+4351171/1
@@@DFFFFDHHGHJJIJJJJJJIIJJJJIJIGGIJJJIJJIEHJJJI
@7903484/1
tttggcttcttcccccaaggataacctctctgtcggtagatttccgtgaa
+7903484/1
@@@?DDDDDDD>FGBGAFEH@GGBHC??F?DFBFHGH=F>FFH<GGBBG;
@2817660/1
cccttggcttccttcggagttttgcctgttccgtagcagacggccactgg
+2817660/1
CCCFFFFFHHHHFGEGG=GCFGIHHI@GBCFHIHIIJIIJIJIIJIJIIJ
@3287588/1
cgcaacttgtgctggagcacattatggtgtttttgattttcgcagattcc
+3287588/1
CCCFFFFFHFFGHIJGIIGGGIIIJIJAFGHJJJJIJJJJIIJJJJJJJJ
@6924192/1
tagcgaacaatccttcgaggtaacctacgtggacatcgaagaaaaaacat
+6924192/1
CCCFFFFFHHHHHIIJJGIICGIJIGIJJDHIDIJIJJJJIIIJJJIIJI
@6924628/1
tagcggaccacaatatagttacgttaaaacagcagctgagattaatgtag
+6924628/1
B??DFFFFHHHHHJIJJJJJJJJJJJJJJJJJIJJIJJIJHIIJJJJJJJ
@2819573/1
cccttttcacaatataataaatacatatcatatcatcgggacactatata
+2819573/1
@@CFFFFBFFDHFGFFGBEHI@CBHGHGEGHFHHIIIIIIDBGEFHIGIG
@2819574/1
cccttttcacaatataataaatacatatcatatcatcggggcactatata
+2819574/1
@@@BDDDBBFDH?FEGHAGHICDGGGHIEGGHIIIIIIIII@DG>DE@C@
@2819575/1
cccttttcacaatataataaatacatatcatatcatcggggcactatata
+2819575/1
@CCFFFFFGHHHHIJIJJIJJJJJJJJJJJJJJJJJJJIHIJJJJJJJIJ
@2819851/1
cccttttgagctattgcgatattttttcggaaaaaagtgagtttaggata
+2819851/1
@@@DFFFDBFFAFHIEGIJJHIIJIJJIGJFGHGHFEHGCFCCGGCHIIC
@2819852/1
cccttttgagctattgcgatattttttcggaaaaaagtgagtttaggata
+2819852/1
@@CDFFFDBDD?AFHBFGGGGGHIIIIIIIIIIIIIF8=CHGGGIIIHDA
@2291721/1
cagcactattgacactaagaaatcacagagccccgggcccagatggcatt
+2291721/1
CCCFFFFFHHHHHGIJJJJJJJHJGJIHHGHGIIGE@BGHGIICHGIJJF
@2291722/1
cagcactattgacactaagaaatcacagagccccgggcccagatggcatt
+2291722/1
CCCFFFFFHHHHHJJJJJJJJJJJJJJJJJJJJJJIIJJJJIJJJJJIJJ
@2291918/1
cagcactgaatcaaaaaattctccatcgttacaataagttattcggacaa
+2291918/1
CCCFFFFFHHHHHJJJJJJJJIJJJJJIIIJJJJJJJJGIIIIJIJIJJJ
@4355453/1
ctgctacggaacaggcaaaactccgaaggaagccaagggctcggctgctc
+4355453/1
CC@FFFFFHGHHHJJJJJIJJIGJJJJJJJJJIJJIJIIJJJJJIGHEHE
@4355454/1
ctgctacggaacaggcaaaactccgaaggaagccaagggctcggctgctc
+4355454/1
CCCFFFFFHHHHHJJJJJJJIJJJJJJJJJIJJJJIJJIJIIIJIJJHGG
@3290101/1
cgcaatagctcaaaagggaacaatttttatcgagttattgatttcgagga
+3290101/1
CCCFFFFFGHHHHIJJJJIIGHGHIIJJJJIJIIGHHIIJIIJJJJIJJJ
@6926154/1
tagctgttcactttttggtcatgattttgaggtactcgagggcatgatga
+6926154/1
?<;BBBDDDBHAFHHGII3A?FHFGGIIEHC<::E@GD3@@D@HGE>GGC
@6926528/1
tagctttcttctcttggtgaacacatactttattcgtcatcgctccccac
+6926528/1
@@@DFFFEHHHDDHIGICGGHHGIIIGGIIIIIIIIIIIIIIIIIIIIII
@3841331/1
ctcaacctattccacaagacccccagccccaacaaggaggtaaaaagaag
+3841331/1
CCCFFFFFHHHHHJJJJIJJJJJJJJJJJJJJJJJJJJJJFGIJJJJJJJ
@5353535/1
gacaacttcatgtacaaatacctcaccttacaaaataaaatacggcaaag
+5353535/1
CCCFFFFFHHHHHHIJJJJJJJJJJJJJJJJJJJJJJJJJJJJIIIJJJI
@2294437/1
cagcaggttttttaacagtttgaaaaccttgataaatgaaagaaattaaa
+2294437/1
CCCFFFFDHHHHHJJJJIHIJJIJJJJJJJJJJJJIJJJJJJIJJJJJJJ
@808030/1
agatatcctaaactcacttttttccgaaaaaatatcgcaatagctcaaaa
+808030/1
CCCFFFFFHHHHHJJJJJJJJJJGIJJJJJJJJJJIJJJJJJJJIJJJJJ
@289636/1
aaagcacctatcgaatcgaatattagtagcaagatccgagatgtggtaca
+289636/1
CCCFFFFFHHHHHJIJJJJJIIIIJJHIIJIJJJIJJJJJJJJIIJEHIJ
@4361220/1
ctgctgaatgtgcgccaattgagttttcgagcattttccggaaaaga
+4361220/1
CCCFFFFFHHHHHJJJJJJJJIJHIJJIJJJJJJJJJJJJIJJJJIJ
@7909074/1
tttgtacatgaagttgtctgcccctttcttaatcggttctgcatgaatgc
+7909074/1
CCCFFFFFHHHHHIIJHIJJIJJJJJJJJJJIIJJJHJJIJJJJJJJJJJ
@1791387/1
caaataaatgctcccttttcacaatataataaatacatatcatatcatcg
+1791387/1
@??DBB?BF?FHB?BGEGGGG>FEHCFHCHGHGBEG@GBHEADAGABHGD
@1794333/1
caaatacctaaaccttcccactaaagttaaccagacaaagcacctatcga
+1794333/1
CCCFFFFFHHHHHJJJJJJJJJJJJIJJJJJJJJIJJJJJJJJJJIJJJJ
@1794723/1
caaatacggaattggaagaatatttacctcctgaattagttgtgaaacaa
+1794723/1
CCCFFFFFHHHHHJJJJJJJJIJJJJJGJJJJJJJJJJJJJJJJJJJJJH
@291316/1
aaagcccagaagaacgttcgactttcacttcattctatcggcctttcttc
+291316/1
CCCFFFFFHHHGHJIIGIJJJFHHIIGEHGIFGIJJJJFGIJJIIIGIJJ
@291971/1
aaagcctttaagtacaatatctgctggagattgcaaccacccagacagga
+291971/1
?@@F;BDDHBBFHBHIEFHEGIIIBGDGGEHEHCHHIEHGIGIIGGGIF@
@4363829/1
ctgctggttgcccaacttggtaatcttagtgtctttcagtcccgaatacc
+4363829/1
@@CFFFFDHDHHHGIDGIIJ?FHGIJJJJHGGIJIIJIIHHGGIIIIJJJ
@7399282/1
tgggcttttcctgcttttttagcagctttaccattcgtcttatcgatgca
+7399282/1
@@@DDBDDHFH?>CBGIIII8<BEDFDHIDFH<CGGA???B9????A@DF
@3847927/1
ctcaagcgctggtaacgctttatcgggttctgctaagtggtaagtagaag
+3847927/1
CCCFFFFDHHFHBFHIIIJJJJJJJJIGIIIGJJJJJDGIFHJIDHIIJJ
@3848830/1
ctcaagggcacacggcaacaaaaagtgataatggatacaaatttgactac
+3848830/1
CCCFFFFFHHHHHJJJIJJJJJJJJGHHJJJJJJJIIJJJJJJJJJJJJJ
@7914115/1
tttgtcatacgtttttgaggcagcaaatttctcaagggcacacggcaaca
+7914115/1
@CCFDFFFHHHHHJJJIHIJJJIJJIIJJJJJJJJIIIIJJJJJJJJJJJ
@5883388/1
ggatatcttacgttctggcaacatcgacagataccacaaatacctaaacc
+5883388/1
@@@DDFFFHGHHFHGIIIJJIHIJJIJGGGGIJJJJJJJJIGIJIJIJJG
@5357623/1
gacactatgagtaatttcataatgtggtgattgaaagcctttctttattg
+5357623/1
CC@FFFFFHHHHFFHHJJJIJJJJFHGFHIJJIJJJGIIJIJJJIJJJJJ
@7401369/1
tgggggaagaagccaaattggtaagtctctactctcaagaaatggcctcc
+7401369/1
@C@FFFDFHHHHHJJJJJJJIDFHIGHIJJIIJJGIJIIIJIJJJIIIJJ
@5886961/1
ggatcttgctactaatattcgattcgataggtgctttgtctggttaactt
+5886961/1
=?@BDDFFHHHHHJJJIJJJIJJJJIEIJIIEFGIIJJJGIIDIIIJJJJ
@6933678/1
taggtatttgtggtatctgtcgatgttgccagaacgtaagatatcctaaa
+6933678/1
B@BFBDEFHHHHHHHIIJJIJJIJJJGIIJJJJJJFHGIJJIJIIJJJIJ
@7916692/1
tttgtggagaggtactatgtgtgtttggctagattctgtttgacatt
+7916692/1
@@CFBDDADCFHHFGGIIIIIAGFHCHIIGIIGIIIIBHFIIGGIII
@3853706/1
ctcaatattgatgtgtctgcaacggcattttacaaagcgcaacctgtgat
+3853706/1
CCCFFFFDDDFFHDGFHGJJIIIJJJJJJJJEHIJIJJJIJJJJIJGHJJ
@2303184/1
cagccgagcccttggcttccttcggagttttgcctgttccgtagcagacg
+2303184/1
CC@FFFFFHHHGHJJJIJJJEHGGIHJHHJJIIIJJIJJJIJJJJJJIII
@1267526/1
attacctctaaagctatctactcgttatataatcatcattcaaacattga
+1267526/1
CCCFFFFFHHHHHJJJJJJIGIIJJJJIIJJJIGIJGGIJJGIJJJJJIJ
@6367942/1
gtgaattttacagggcgttcacgtgtgccaaagccaatgacatcgttaat
+6367942/1
CBBFFFFFHHHHHJJJJIJJJJJJJIJJJJJIIJJJJJJJJJJIJIJIJI
@3854778/1
ctcaatcgcaacagacatctacgaacgtctacagttatcctccagttcct
+3854778/1
??<DDADBF?8D?A;FBFFEHI=EFHGGGHEFGIHEBGGGBDHFGFD8BF
@2832949/1
ccgaataaaaatgcaaaaaactataaatttttattatattttatgcatgt
+2832949/1
CCCFFFFFHHHHHJJJJJJJJJIIIJJJJJJJJJJJJJJJJJJJIJJJJJ
@5889774/1
ggatgattcattaatggacacatgtaaaattgaaattaaagcggagg
+5889774/1
;;;B;3DDHABDDDHBDF@EBC?CH@HFH@E?F?9B?EF<4C?CGD:
@4872460/1
cttggaactcgaaccagaaacagcaaaattcggcaaaccagaaaaattgg
+4872460/1
CCCFFFFFHHHFHJJJJFJJJJIJJJJJJJIJJJJJJJIJIJIIJJJIIG
@3301765/1
cgcagatggccaccaccattctatgaaatggaacacgaagagggactacc
+3301765/1
CCCFFFFFHHHGHJIJJJIJJJJJJJJJJJJJJJJIIJIIJJIIJJJJJJ
@6370078/1
gtgacatcgttcgatgacaaagtgatgggcaatcccattggctggctcca
+6370078/1
:11ADDFFHHHHHJJJJJJJJJAFHIIJIJHGGJJIJJJJJJJIJIJJJJ
@5365905/1
gaccacttcacggaaatctaccgacagagaggttatccttgggggaagaa
+5365905/1
CCCFFFFFHHHHHIJJJJJJJJJJJJJJJGHJDHIJJIJJJJIJJHHHFF
@6371516/1
gtgacgaagagttggccactaaactgggcagctcggctgagaatcggtat
+6371516/1
@@;DDDD@?1AAFDFDH;EGHIIEGIIE?C<@BD@@?FB>D?8CEBAA95
@6371517/1
gtgacgaagagttggccactaaactgggcagctcggctgagaatcggtat
+6371517/1
CBCFFFFFGGHHHIJIIIJGIJIJJJIJIIIIIJJGGIIDHBGEHII5@=
@2840071/1
ccgaccaagagatccagcaagttcttggctgccgaatgtttggcgtcttt
+2840071/1
CCCFFFFFHHHHHJJJJIJJJGIJJJJIIIIJJJGHJJJJIIJJIAGHJJ
@6939810/1
tagtgtattacctctaaagctatctactcgttatataatcatcattcaaa
+6939810/1
@@@FFDDFHHHHHJGGHIHHGGGFEGDFHECGGGIIGHIIJJIIJJGDGJ
@5366331/1
gaccagtctgttgtgtgggaccagtctgttgtgtgggaccagtctgttgt
+5366331/1
CCCFFFFFHHFHHGHHIJJIJJJJEGIJIJJIJDHIJIJJJIFHIJIJJF
@1817121/1
caaatgttgcaaattatgtcacataaatgtcaaaatgccacataatttgc
+1817121/1
CCCFFFFFHHHDFHIIJJJJJJJJJJJJJJJJJJJJJJJJJJJJJJIJJJ
@7930714/1
ttttaaatgaaaaacgtatgttgtttacttcatttgaatctatggaagtt
+7930714/1
CCCFFFFFHHHHHIJJIJIJHJJJJJJIJJJJJJJJIJJJJJIJJJJHGH
@1821310/1
caaattctcgtgacttttctcccctgtttgttcttaaataaagtgtactt
+1821310/1
CCCFFFFFHHHFBGGHII@EEHIICAFHIEFH@FHGGIEHIIFDHFHIII
@309956/1
aaagtggatagctgcaccaagcattggtggcgattggtcaatgttttttc
+309956/1
@@CFBDDFHHBBDGGBBG>F@GFEHIIAFHHG@DGEG<DHIIIFHEIIIC
@3310620/1
cgcatctttaaaggttttcacggccgg
+3310620/1
@@@D=DDDFDBAHAFH>F:AFEHIID@
@6377240/1
gtgaggtatttgtacatgaagttgtctgcccctttcttaatcggttctgc
+6377240/1
CBCFFF=DHHHHHJJJJJJJJHIJIJJJJJJJJJIJJJJJIIJJHIIJJJ
@2846486/1
ccgagatgtggtacacgacgaatgatgtgataaatatacctgcacacacg
+2846486/1
@CCFFFFFHHGFHIJJIIIGEGFIIIIDHDCGIJIGEGIHIIJJIJJIJE
@1827311/1
caaattttgtagctatcataaactctcctaaatattttcgccttcctaaa
+1827311/1
CCCFFFFFHHHHHJJJJJJJJJJJJJJJJJJJJIJJJJJJJJJJJJJJJH
@1827888/1
caacaaaaaagatggcgaaacaattagcagcaagagaaatgctggaaaag
+1827888/1
CC@FFFFFHHHHHJJIJIJJJJJJJJJJJJIJJJIJJJJJJIJJJJJIJJ
@1829351/1
caacaaactccaccacaggaacctcaagcttggggtaaaccgcaagtttc
+1829351/1
BB8DDFFFHHHHHJJJJJJJJJJJJJJIIJJJJJJGHIJIJJJJJJDHII
@5900708/1
ggcaaatatgatgtaatctttgtcgtcgtaccaaatagcggaccacaata
+5900708/1
CCCFFFFFHHGHHJJJJJJJJJHIGHIJEHIJIJJJJIIJJJIJJJJIJI
@2847205/1
ccgagcccttggcttccttcggagttttgcctgttccgtagcagacggcc
+2847205/1
@@@DDDDDDHFHFGIEGAH@;G1C:CFH@>EFHDHCGBFHEBHHGGIIAH
@1831235/1
caacaacaaagttccccaccaaagcaaatgggtccacatggagatgtacc
+1831235/1
CCCFFFFFHHHHHJJJJIJJJJJJJJJJIJIJGFHIIJJJJJJJJJIJJJ
@6379882/1
gtgatacattagttttctactttccttaacaaaccccttcttttcagatg
+6379882/1
@BBFFFFFFGGHFIJJIJIJJJJJJJJJIJJJJJJJIIJIIJJJJIJJJJ
@7433521/1
tgtcaaacagaatctagccaaacacacatagtacctctccacaaaaaggg
+7433521/1
=B1=BDFFHHHHHJJJJJJJJJIJJJJJJIJGIJJJJJJJIJJIJJIJJI
@1832677/1
caacaacagcgtaggcctcaggataggcagcagacagcttctgttaa
+1832677/1
CCCFFFFFHHHHHJJJJJJIJJIJJJIJJJIJIIJIIJJJJJJJJIJ
@1832678/1
caacaacagcgtaggcctcaggataggcagcagacagcttctgttaa
+1832678/1
CCCFFFFFHHHHHJJJJJJJJJJJJJJJJJJJJJJJIJJJJJJJIII
@312742/1
aaagtttatttatcatacacaggtaaacagttgtacagtagaggataaac
+312742/1
BCCFDFFFHHHHHJJJJJIJJHJJHHJJJJJJJIJIIIHIIJJJIJIIJJ
@4887605/1
cttggcattaaccttaagtaaaaggtttaacgccgtttgagaattcattt
+4887605/1
C@CFFFFFHHHHHJJIJIHJJJJJJHHIJJJJJJJIJJJJJJJJJJIJJJ
@838314/1
agatgttggtccgccacactgtagagaattcacttatgaatgtggcatag
+838314/1
@CCDFDDFDFHHHGIIIIIIGGHIIIFGIIIGGIIIFHIIIIBGGGHIII
@314394/1
aaataaaatacggcaaagagaagaaaggccgatagaatgaagtgaaagtc
+314394/1
CCCFFFFFHHHHHJJJJJJJJJJJJJJJIIJGIJJJJJIIJJIIJJJJFA
@6948135/1
tataacgagtagatagctttagaggtaatacactattattaggcactagt
+6948135/1
CCCFFFFFHDHHGJJIJJJJJJJJJCGHIJJJJJJJJJJIHIIJJJJJJJ
@314693/1
aaataaacaaggatgtaagaactatggaggaatattacaataagccgaat
+314693/1
CCCFFFFFHHHHHJJHIJJIIJJJJJJJJJIJIJIGIJJJJJJIIHIJJJ
@4889945/1
cttggcgttgaagctgagagtctcttcgtcactcgcaaatgtagaaggca
+4889945/1
CCCFFFFFHHHHHJJJIJJJHGIJJJJJIJJIJJJJJJJJJJJJIJJJJI
@6380831/1
gtgatatcagccgctccgggcgttccgttggtctgattggcttgtt
+6380831/1
BBBFFFFDHHHHGJJIIIJIGIHIJIIFDHGAGIHGJJJIJJJBAE
@6380832/1
gtgatatcagccgctccgggcgttccgttggtctgattggcttgtt
+6380832/1
CCCFFFFFHHHHHJJJJIJIGIGHJJJIJJIFHIJJJJJJJJJA;A
@7435040/1
tgtcaatgttattctaaaaagaagactgctaaacgttaaattttaaaagc
+7435040/1
@@?DDEDEHHDFHGGIJJJJG?HDHIIIIGIJJJJJJIJJIJJJJIJJGG
@7435041/1
tgtcaatgttattctaaaaagaagactgctaaacgttaaattttaaaagc
+7435041/1
@C?DDFFFDHFHHGGEIJJJGDHE@GHJIIIIJIGGHJJIHJJJJJJJII
@5907299/1
ggcagcactattgacactaagaaatcacagagccccgggcccagatggca
+5907299/1
CCCFFFFFHHHHHJJJJJJJJJJJJJIJJHIHIJJJJJJIJJJJJJJJJJ
@1834434/1
caacaacctcaagcttggggtcaacaacagcccgttccgccacagcaaca
+1834434/1
@BCFFFFFHHHHHJJIIJJGFHGIIGIGHJIFHIHDAFHGJGHIIIIIII
@3314375/1
cgcatttttaaatttaaaaatttattcaagtcaaaaataatatgtaaatt
+3314375/1
@@@BBDFFHFHHFIICHIIICHIHGIGIIIIGGIIIIGIIIIIIGHIIII
@1835967/1
caacaactctccgacaaactggaggagctagcttccatgactgtcga
+1835967/1
CCCFFFFFHHHHHIJJJJJJJIJJJIJJJJJJJJJJJJJJJIJIJJJ
@6950341/1
tataatcatcaatattatctatcgatactgaatgtaattttttatatagt
+6950341/1
CCCFFFFFHHHHHJJJJJJJJJJJJJJJJJJJJJIJJJJJJJJJJJJJJI
@1276552/1
attactttttgttgccgtgtgcccttgagaaatttgctgcctcaaaaacg
+1276552/1
?@;=BDEFHHGGHBHIIJIIGGIIJJIIIGJJJIIIGIJCHGIJIGDHIJ
@7948433/1
ttttagaataacattgacattctataaagacgttagagaggttcactaaa
+7948433/1
CCCFFFFFHHHHHIJIJJIJJIJJJJJJIIJJIJJJGHHIJGHIJJJJJJ
@7948728/1
ttttagagaaacttgtattgtaccggcagtgaggtaaatcgggaaatcac
+7948728/1
CCCFFFFFHHHHHJJHIJJJJJJJJJJIJDHFGI?FHIJIIJJGIJIJIJ
@4892425/1
cttggcttccttcggagttttgcctgttccgtagcagacggccactggca
+4892425/1
CCCFFFFFHHBFFHIBGAFHIDDHGHCHGIGFHIIIIIIIIGHGIAHIII
@4892426/1
cttggcttccttcggagttttgcctgttccgtagcagacggccactggca
+4892426/1
CCCFFFFFHHHHGGIDHAFHI>BHHIHIIIIGIIIFHGIIIHIHGGGIGH
@4892427/1
cttggcttccttcggagttttgcctgttccgtagcagacggccactggca
+4892427/1
CCCFFFFFHHHHHJJFHCGHJGHIJJHJIJIIJJIGGIIIIEGHIGHJJG
@6384873/1
gtgatgtttgtttcagaacaaaccgggaaaagtattatgagaatatgaaa
+6384873/1
CCCFFFFFHHHHHJJJJJJJJJIJJJJHIJIIDHIJJJJJJIIJJJIGIJ
@1838244/1
caacaagctgcaaaacataaaggagatcctgtaacacaaagttctcaaca
+1838244/1
CCCFFFFFHHHHHJJJJJJJJIIJJJJJJJJIIJJJJJJJJGJJJJJIJJ
@2855001/1
ccgatgatatgatatgtatttattatattgtgaaaagggagcatttattt
+2855001/1
@@@;DDDDHHDFAFGEC>IIHBIIIIEDHIFHIIIIGGICGHFIIIIIII
@1279180/1
attagatgctggtgcagctataccttcatctgttaacttcgtagctcctt
+1279180/1
CCCFFFFFHHHHBGEIJIJJJJJJJJJJJJIJJJJIIJJJJJJJIJJJJJ
@5378179/1
gacgattttgtcgaagatctctgtgagaagacagaagaatctctagtcag
+5378179/1
@CCFFFFFHHHHHIJJJJJJJJIJJJIJIJFIIIJJJJIJJJJJJJIJHH
@6387451/1
gtgatttcttagtgtcaatagtgctgccgttacttcctcaagcgctggta
+6387451/1
?=?D=DDBDDHFAAEGEF>HBCHFIEIIDC@FDCCGGEECHI@FAHDB?B
@6387452/1
gtgatttcttagtgtcaatagtgctgccgttacttcctcaagcgctggta
+6387452/1
@@@FFFFFFHFDCGEHIJGIGCFGGGIIGGIIJJJJJJJIIIIJJIJJDG
@6387453/1
gtgatttcttagtgtcaatagtgctgccgttacttcctcaagcgctggta
+6387453/1
BBCFFFFFGHGHHIGJIJIJJHHJJJJJJIIJJJJJJJJJJJJJJJIJFH
@6387454/1
gtgatttcttagtgtcaatagtgctgccgttacttcctcaagcgctggta
+6387454/1
CCCFFFFFHHHHHIIHJJJJJIJJJJJJJJJJJJJJJJJJJJJJJJJJIJ
@3320061/1
cgccaattgagttttcgagcattttccggaaaagaagattgcaccccgaa
+3320061/1
@@CFDDFFHFHADGIIJHIGAHIJJJJIJIIJJIJJFGGIJJJJHIJJII
@3320062/1
cgccaattgagttttcgagcattttccggaaaagaagattgcaccccgaa
+3320062/1
BC@FDFFFFHHCFHIIIIJGIIHGIGCHGIIIGGIGGEEGIGHDHIIGGE
@3320063/1
cgccaattgagttttcgagcattttccggaaaagaagattgcaccccgaa
+3320063/1
CC@FFFFFHDHAFHIIJEG>EGIIIIJJJJJJIJIIIGGGIGHJHIIIII
@3320064/1
cgccaattgagttttcgagcattttccggaaaagaagattgcaccccgaa
+3320064/1
CCCFFFFFGHG<DHIGIHIIBFHHHGGHIIEHIIIIIIIIIGIGIIGGBH
@3320065/1
cgccaattgagttttcgagcattttccggaaaagaagattgcaccccgaa
+3320065/1
CCCFFFFFHHHFHIJJJJJJJJJJJJJJJJJJJIJJIJJIIJJJJJJJJJ
@2858913/1
ccgattttatttcccgaatcgttaatgtttgcaatttttctgttactttt
+2858913/1
CCCFFFFFHHHHHJJJIJJJJGIJJIIIIJJJJGIJJJJIJJJJJJJJJJ
@7447935/1
tgtggacataaaggaaagaaaaaaatgt
+7447935/1
;@?D=3A?A?:<<AFH>?FB?;F?F811
@6390873/1
gtgcaatcttcttttccggaaaatgctcgaaaactcaattggcgcacatt
+6390873/1
@BCFFFFFHHHHHJJJJIJHIJJJJJJJJJJJJJJJJJIJGJJJJJJJJJ
@6390874/1
gtgcaatcttcttttccggaaaatgctcgaaaactcaattggcgcacatt
+6390874/1
B:?DDFFFHHHHHJJJJJJJJJJJJJIJJJJJJJJJJIIJJJJJJJJJJI
@5917378/1
ggccatttcttgagagtagagcaatttggcttcttcccccaaggataacc
+5917378/1
@CCFFFFFHHHHHJGGCGHIIIJJIIIIJIJJJGIIJJJIGEGG>GHGBD
@4902782/1
cttggtgcagctatccactttgccagtggccgtctgctacggaacaggca
+4902782/1
CCCFFDFFHHHHHJJJJIJIJGHJIJHIJJIJJIJJJJJJJIGIJJJJIJ
@2324748/1
cagctttaccattcgtcttatcgatgcattgaaacgcaaactgacgttta
+2324748/1
CCCFFFFFHHHHHJJHJIJJJIIJJIJJJJJJJIJIIIJJIJJJJJFHII
@2324749/1
cagctttaccattcgtcttatcgatgcattgaaacgcaaactgacgttta
+2324749/1
CCCFFFFFHHHHHJJIIIIIJJJJJJJJJJJJJJIGJIJJJJJJJJHIJJ
@7449742/1
tgtggtcacttttcgcgcaaaggtaaaatcgttctagacatactttatgc
+7449742/1
@@?DFDDDDHHHHGHHAEFHIGI?GHIIE@GBBDFDDEFIEHGIIIEFAF
@860849/1
agcctcttaaatttaactgaaatatagaatacaccccttaatcagctaca
+860849/1
CCCFFFFFHHHHHJJJJJJJJJJJJJJJJJJJIJJJJJJIJJJJJJIJJJ
@1850232/1
caacagcaacatcaaactgttcccccacaacagactggtcccccacaaca
+1850232/1
CCCFFFFFHHHHHJJJJJJHIJJJJJJJJJJJGGIJJJHGIJJIJIJJJI
@1850536/1
caacagcagccagctccttcacaacaacaacctggagctagacaacagca
+1850536/1
CCCFFFFFHGHHHJJJJIJJGJIJJJJJJJJJJJJGHJJJJIIIIIIGIJ
@1852407/1
caacagtcaacatttcccacctttttcactcaaccatagctttctcagcg
+1852407/1
CCCFFFDFHHHHHJJJJJJJJJIJJJJJJJJJJJJJIJJJJJJJJJIJHJ
@2864208/1
ccgcagatggccaccaccattctatgaaatggaacacgaagagggactac
+2864208/1
@CCFFFDDDHFDFGIGEI?BHGGIGHEHGGIAHEHIII:FDHGHGGIIIH
@2864209/1
ccgcagatggccaccaccattctatgaaatggaacacgaagagggactac
+2864209/1
CCCFFFFFHHHHHJJGIJIJJJJJJJJJJJJJJJJJJJJJJJJIIJIJII
@5922388/1
ggcctccatgccgagcaagactcccgtcagcgtcctccaggagttgctga
+5922388/1
CCCFFFFFHFHHDGIJJIIIJGJJIEFHAHGAGGIGIHICGBB7@FHHG;
@6395381/1
gtgcccttgagaaatttgctgcctcaaaaacgtatgacaaaactatagag
+6395381/1
CCCFFFFFHHHHHJJJJJJJJJJJJJIJJJJJHIJJJJJJJJJJJJJJJJ
@1860020/1
caacatttcccacctttttcactcaaccatagctttctcagcgtgtttaa
+1860020/1
CCCFFFFFHHHHHJJJJJJJIJJJJJJJJJJJJJJJJIJIJIJGHFHIHI
@6395441/1
gtgccgaagtacgagctattcgagcagcatgcaagagagtccaaagagaa
+6395441/1
@@@DDFDFHFBFDGIIIIIJJJHIIJIIFIJIGIJJIIIFGIIJGIGHII
@7456343/1
tgttattcaatccggaagcttcacctaataactatcttattgttccaact
+7456343/1
CC@FFFFFHHHHHJJIIIJIJJIIJJJJJJJJJJJIJJJJJJJJJJJJJJ
@4911164/1
cttgtacctattgaattgtgtacaatagaagataatcagacaattaatag
+4911164/1
@CCFFFFFHFHHHIJJJIFHDEHIEHIJFJEGGJIJJIJGHIJGIGHGIE
@4911165/1
cttgtacctattgaattgtgtacaatagaagataatcagacaattaatag
+4911165/1
CCCFFFFFHHHHHJIIJJ@HEJIJJIIIIJIIIJJJJJJJJJJJJJJJJI
@3880272/1
ctcaccttacaaaataaaatacggcaaagagaagaaaggccgatagaatg
+3880272/1
CCCFFFFFHHGHHJIJJJJIJJJIJIJIIIJJIJJJJJIIIJIJJJIJJI
@4914000/1
cttgtagtggattcctaatattttttagtgaacctctctaacgtctttat
+4914000/1
@@@DDDDDHHDFHBGHIII@HIIGIIIIAFHGIIGIEHIIIIIGIIHIGI
@4914001/1
cttgtagtggattcctaatattttttagtgaacctctctaacgtctttat
+4914001/1
CCCFFFFDHHHHHJIIGJIHJJJJJJJJHIJJJJJJJJJJJJJIJJJJIJ
@1863997/1
caaccagcagtcccacaaagtttcacagttccacaaaacgctgaaaaatt
+1863997/1
@C@FFFFFHGCFHIIJJJJJFHIIJJJJIJJJJJJJJJJIIGJJJJJJII
@1864470/1
caaccatagctttctcagcgtgttt
+1864470/1
CCCFFFFFHHHHHJJJJJJJG@3AE
@6397555/1
gtgcgccaattgagttttcgagcattttccggaaaagaagattgcacccc
+6397555/1
@B@DFFFFHHHHHJFHGIJJIHGIJJJJJJJJJJEHGGGFIJJIJJJIJG
@4918236/1
cttgtcatgtgttgaaattccgcgaaattggcactggcaagtcaaagaag
+4918236/1
BCCFDFFFHFHHGJIJJJIJJEIJIJJJJJJJIJJJIIJJJIIJJJJJJI
@7462443/1
tgttgtagctgattaaggggtgtattctatatttcagttaaatttaagag
+7462443/1
CC@FFADEHHHHHIIIIIII@FCHHIIIIIIIIIIIIIGGHIIIIIIIII
@7463355/1
tgtttacctgtgtatgataaataaacttttttcgggtttggaaaaaattt
+7463355/1
@@?DDBDDABAFCDEGDBEII>FHIBFHIIIIGGII8BG?B9?FHII@FH
@7974682/1
ttttccggaaaatgctcgaaaactcaattggcgcacattcagcaggtttt
+7974682/1
CCCFFFFFHHHHHJJJJJGGJJJJJIJJIIIIIJJIJIIIGJJIJJ=FHI
@7975370/1
ttttcctgcttttttagcagctttaccattcgtcttatcgatgcattgaa
+7975370/1
CCCFFFFFHHHHHJJJJJJJJIJJJJJJJJJJIIJJJJJJJJJJJJJJJJ
@4926211/1
cttgtggtcacttttcgcgcaaaggtaaaatcgttctagacatactttat
+4926211/1
:?@A=ADAFHHHGJJJIIIIJJJIJJGIIJJIJJIIJJIGIJJJFIIIJI
@4926212/1
cttgtggtcacttttcgcgcaaaggtaaaatcgttctagacatactttat
+4926212/1
BCCFDFFFHGHHHJJJJJJIGIJIJFHHJJIGHGIGIJIIIJJJIJJJIJ
@7979549/1
ttttctgtttcaaaataccgttggatggtaatttctctattattcgcatc
+7979549/1
@@@D=B;AFF:CFII@@BG@?F?F:AEF<BG@GG?CBB<DG@FG??DFFD
@6970285/1
tatccttgggggaagaagccaaattgctctactctcaagaaatggcctcc
+6970285/1
CCCFFFFFHHGHHIJJJJGHIJJIIIJJJJJJJJJJJJJJJHIJIJIIJJ
@2332889/1
caggaaatggataattataggattggatctatgactgtgtatcgatagct
+2332889/1
B@CFFFFFHHFHHJJJGJJJJGIIJJJJJJJJJJJIIIEIIIJJIJIJJG
@4933078/1
cttgttgttgagatgtaggagctggttgttgagaactttgtgttacagga
+4933078/1
@BBFDEFDHHGHHJJGGHJ<HHIJJGGIIIIHIDGFHIIFHGHGJIJJIF
@7981559/1
ttttcttgtatcacttattgcgtctttgctttggtcactttacgcgcgaa
+7981559/1
@@@DBDDDFHFF?FDHBEHBFFCGGEIGHGIIECFGDHHIIIIIIIIHAH
@7981947/1
ttttctttccctggatttctcagaaattcgaataaattcagtctcagttt
+7981947/1
CCCFFFFFHHHGGJGIIJGHHHIJJJJJJJJJIJJ?CEHHIIJJJJJHIJ
@6972062/1
tatcgtttaacttttccagcatttctcttgctgctaattgtttcgccatc
+6972062/1
CCCFFDFFHHHHHJJJJJJJJJJJJIJJJJIJIJJJJJJJJJJIJIJHGB
@7982631/1
ttttcttttcttgactagtagttatatacaggaaatgttgcttgtatgtt
+7982631/1
@CCFFFFFHFHHFGHGFGEHIFHHIIHJJIIJGHIIIIIGIJIIDGGGGI
@6402153/1
gtgcttaagtggcttaccttctacttaccacttagcagaacccgataaag
+6402153/1
@B<DDFFFHFFGHJGGIIDIIFHJJIJJIJJJJIJJJJJIJJIIJJJJJG
@5395530/1
gagaagaaagctatacagtagtcaaatttgtatccattatcactttttgt
+5395530/1
CCCFFFFFHHHHHJJJJJIHIIHIJIJJJJJJJJJIJJJJJJJJJJJJJJ
@6974575/1
tatgaaatttaaaagaaaatttgaaaagtatcatgagttttgtgattctc
+6974575/1
CCCFFFFFHHHHHJJJJJJJJJJJJJJJAFHIIJJJJHIJJJJJJJJJIJ
@877160/1
aggaaatggataattataggattggatctatgactgtgtatcgatagctg
+877160/1
@@@FFDDFGHHHHJJJIHEDEIIICFHIHCIHIHE<CFFIGIB9CG?9?D
@5932787/1
ggcgttccgttggtctgattggcttgttcgggcgttacttttccgaccaa
+5932787/1
BCCBDFFFHHHHHHIJJJJJIJJJJGEGDHII>E0;;<FGHI>GABHH<B
@877729/1
aggaacctcaagcttggggtaaaccgcaagtttcacagcaacaacctgga
+877729/1
CCCFFFFFHGHHHJJIIJJGHIJJIJJJJJHIJIJJJJJIJJJJJJJIII
@5397533/1
gagaatatgaaatttaaaagaaaatttgaaaagtatcatgagttttgtga
+5397533/1
B@BFFFFFHHHHHJJIJJJJIIJIJJJIJJJEHEGIGIIIJJDHIJJJJI
@5398789/1
gagaatttgaaaagcgagcttcatgatcccctgaaaaatatatcttgaag
+5398789/1
CCCFFFFFGHHHHJIJJJJJJJIJJIJJJJJJJGJJJIIJJJJJJJIIJI
@6975747/1
tatgaatcgtgataacatgcataaaatataataaaaatttatagtttttt
+6975747/1
@@@DDDDDHHF;?CG@@4AAD<FHHI4A?FH<CHHIIAFGBDAACFHIII
@4415167/1
ctggattttaaatctttcatattccctatttaaattttgtaaatccacat
+4415167/1
@C@BDFFFHAHFDGHIGGIJIIJJJJJIIHIJJIIJJJIIIJJJIIIJJH
@7472737/1
ttaaaatttaacgtttagcagtcttctttttagaataacattgacattct
+7472737/1
@@CFFFFFFFBDHHIIHAHCA<AFCEHHIIIIIGGIIGFCHIEI9<BFHI
@2339657/1
caggaattggaggaggagggtacgaaggaactggaggataactgtagacg
+2339657/1
BCCFDFFFHHHHHHIJEHJJCGIIJJJJIJJIJJHIJGIIJJJJJJJJJJ
@6980054/1
tatgggaataatatcatgctgtagttccatcttgtttaaaaatctgacta
+6980054/1
CCCFFFFFHHHHHJJJJJJJJJJJJJJJIIJJJJJJJJJJJJJJJJJJJJ
@7483398/1
ttaaggggtgtattctatatttcagttaaatttaagaggcttttaaaatt
+7483398/1
CCCFFFFFDFFHHJJJJJJJJJJJJJHHIJJJJJJIJJJJIJJJJJJJJJ
@5936820/1
ggctctgtgatttcttagtgtcaatagtgctgccgttacttcctcaagcg
+5936820/1
CCCFFFFEHHHHHJJJIJIIJJJIJJJHHIIIJJJJJIIJJJJJJJJIJJ
@4955341/1
ctttaatgcattgtatgcagcatcatgtttactaatctgctttgagcaac
+4955341/1
@@?DFFDFGHFHHHIIIGIJJJIJGIJIJIIJJJIIJJJIIJJIFIJJJJ
@6981707/1
tatgtctcgaaagactttgactttttactatttttgtatgcacaaaattc
+6981707/1
CCCFFFFFFFHHFEGIIJGBEHHIJJIJJIIJJJJGHGIHIJJIJIIIGI
@347291/1
aaatgaaagaaattaaacacgctgagaaagctatggttgagtgaaaaagg
+347291/1
CCCFFFFFHHHHHJJJJJJJIJJJIIIJJJIIHIIIGIIGGDGHJIJIJI
@2345927/1
caggatctcctttatgttttgcagcttgttgttcaggttgtttttgtttc
+2345927/1
C@CFFFFFHHGHHGHGFHJJEFFGIIJGDHEFHGGHIBGGFHIJJIHIJC
@2347703/1
caggatttacccgtggagggtaacaatctgccttctacatttgcgagtga
+2347703/1
CCCFFFFFHHHHHGHJHJIJ?FHIJJJJJJJJJJJJJJJJJJJJJHI@FH
@2347704/1
caggatttaccggtggagggtaacaatctgccttctacatttgcgagtga
+2347704/1
@@8BDFFFHHHHHEGIGIJJCGHJIJIIJJJJJJJJJJJJJJJJJJJFFG
@4423030/1
ctggccgcagctaaatgggcatagtacgtcggagctggatagcttacgga
+4423030/1
CCCFFFFFGHHHHJJJJJIJJJJJIJJJJJJJGIJJJJJIIJJJJIIIJG
@4963110/1
ctttacgcgcgaaaaccattatgttttactaatttttcaataaaatacac
+4963110/1
CCCFFDFFHHHHHIIII@DGIIIIIIIIIIIIIIIIIIIIIIIIIIIIII
@4963111/1
ctttacgcgcgaaaaccattatgttttactaatttttcaataaagtacac
+4963111/1
B@=DDFFFHHHHGJJJJIJJJJJJJJJJJJJJJJJJJJIIIJJIJGHJJJ
@4963112/1
ctttacgcgcgaaaaccattatgttttactaatttttcaataaagtacac
+4963112/1
CCCFFFDDHHHFFHJIJIIJDIIFH@HIFFHGIGIIJIJIJIIIJEHGII
@5408971/1
gagatgtgcatgtcccgcagatggccaccaccattctatgaaatggaaca
+5408971/1
CCCFFFDFHHHHHJJJJIJIJJJJJJJJJJJIJJJJJJJJJJIJJJJIJJ
@2885948/1
ccgcttccgcgtgcttctctaagtaattgtgaagctaagttccgtaagtc
+2885948/1
@@@DADDDAFF8@@1E?<::?F91?FFGACGDF@BGFIB9DDG@?DFB8C
@887537/1
aggagttgtactaatttgtgtaattgaagttcgtattatttcctcgaaat
+887537/1
B@7=DDDFHHHHHJJJJJGHHJIHJJJJJJJJJJJJJJJJJJJJJJIHII
@7491351/1
ttacaaaataaaatacggcaaagagaagaaaggccgatagaatgaagtga
+7491351/1
CCCFFFFFHHHHHJJJJJIJJJIJJJJJJJIJIJJJJJJJJJJJIIJHHI
@7491352/1
ttacaaaataaaatacggcaaagagaagaaaggccgatagaatgaagtga
+7491352/1
CCCFFFFFHHHHHJJJJJIJJJIJJJJJJJIJJJIJIJIJJJJJJJJHII
@5409343/1
gagattctcatgacagaaatttaaacgttccagcaggtacttgcgtggac
+5409343/1
BCCFFFFFHHHHHJJJIJJJJJJJJJJHIIJJJJJIICFHIJIJIGGIJJ
@6415131/1
gtggattcctaatattttttagtgaacctctctaacgtctttatagaatg
+6415131/1
CBCFFFFFHHHHGIIIJJJJHIHIIJJJJJJJJJJJIJJIJJJJIJGIJJ
@5942934/1
ggcttttggatcataagatgcagtgactgccgccacactcggtatatgtt
+5942934/1
CCCFFFFFHGHHHJJJJJJJJJJJIJJJJJJIIJJJIIGIJJFHIJJJGH
@4971516/1
ctttagtagaagaattgtacctggttgtagagaccgaatgtgaggaaata
+4971516/1
CCCFFFDDDFFDFIGJGGIHIFGGEHGFGHGHHIIIGIJJHGIIIHIGHG
@7495903/1
ttacatattatttttgacttgaataaatttttaaatttaaaaatgcgtgt
+7495903/1
CCCFFFFFHGHHHJJJHIIJIIJJJJIJJJJJJJIJJJJJJJJJIJJHJI
@4972210/1
ctttagtctgtatattttcttgtatcacttattgcgtctttgctttggtc
+4972210/1
@<@D??A?D8=A:?@EFG<CH>C?EH@9CH<?EAC@8?FFGD<D9B<;F>
@4972211/1
ctttagtctgtatattttcttgtatcacttattgcgtctttgctttggtc
+4972211/1
CCCFFFFFHHHHHJJJJJJJJJIJJJJIJJJJJJJJHIJJJJJJJJJJJJ
@5414628/1
gagcgtttctttagtctgtatattttcttgtatcacttattgcgtctttg
+5414628/1
@@@FFFFFFFHHHJHIGIHHHIEHGIGGFGDHHJJJJGEG@DDHEF6DG@
@2888882/1
ccggaaccggaagatcgaagaaagacgccaaacattcggcagccaagaac
+2888882/1
CCCFFFFFHHHHHJIIJGJGIJJJJJJJJJJJGIJJJJJJJJGIHHGGFF
@3347989/1
cgccttcctaaacgatataaattcaaattgctaacttgtttagacctcaa
+3347989/1
@@;DA?DDD<ADA=:EFEFBHII9CEEB?CFBEGFEI@FII499BFG?GI
@4976687/1
ctttatcgggttctgctaagtggtaagtagaaggtaagccacttaagcac
+4976687/1
CCCFFFFFHGHHHJJJJJJJFHIFHIIHIIJJJJGDGHJJJJJJJJJJJJ
@1311279/1
attcacctttatatatgtcacattttgtggttctttaacgaaatgtcaag
+1311279/1
CCCFFFFDHHGHHJJJJJJJIIJJJJJHIJHIIJJJIJIIGHHJJIJIJJ
@6417681/1
gtggcattttgacatttatgtgacataatttgcaacatttgacgtacggt
+6417681/1
B@BFFFFFGHHDHJIJJIJIIGHJHJJIJJJJIJGJIIJJJJGIFIJJJG
@6417682/1
gtggcattttgacatttatgtgacataatttgcaacatttgacgtacggt
+6417682/1
CCCFFFFFHHHHHJJJJIJJJJJJJJJIJJJJIJGJJJJJJJJJIIJJJH
@6417737/1
gtggccaccagatcgttgttaaggaacacgcggtagcggaagattggctc
+6417737/1
CCCFFFFFHHHHHJJIIIEIIJJIJJJIJIJII@FGHHIGEGGIHGFHFG
@4981654/1
ctttattcgtcatcgctccccacgagcgtttctttagtctgtatattttc
+4981654/1
CCCFFFFFHHHHHIJJJJJJJGJJIIIJGIIJJFJIJHGAHHHIHIJJJG
@4981655/1
ctttattcgtcatcgctccccacgagcgtttctttagtctgtatattttc
+4981655/1
CCCFFFFFHHHHHIJJJJJJJIJJJJJJIIJIJJJIJJIIJJJJJJJJJG
@4981656/1
ctttattcgtcatcgctccccacgagcgtttctttagtctgtatattttc
+4981656/1
CCCFFFFFHHHHHJJJIIJJJIJJIJIJHIJJJIJJJJJJJIJIIJJJJJ
@356317/1
aaatgttgcaaattatgtcacataaatgtcaaaatgccacataatttgca
+356317/1
B@@BDDFFHHHGHJJIIHJGJJIIJIJJJIIHJJJIFEHJJJJJJJJJIJ
@356370/1
aaatgttgcttgtatgtttggaatgtataatacgtatatgaaattaggta
+356370/1
CCCFFDFFHHHGFGJJIJJJJIJJJIJJJJJJJJHIIJJJJJJJIIGJDH
@4982018/1
ctttattgaaaaattagtaaaacataatggttttcgcgcgtaaagtgacc
+4982018/1
CCCFFFFFHHHHHJJJJHJJJJJJJJJJIJHHIJJJIJJJIIIJJCHIIJ
@4982019/1
ctttattgaaaaattagtaaaacataatggttttcgcgcgtaaagtgacc
+4982019/1
CCCFFFFFHHHHHJJJJHJJJJJJJJJJJJHJJJIJJJJJHIIJJGIJJI
@902267/1
aggtaacctacgtggacatcgaagaaaaaacattgaccaatcgccaccaa
+902267/1
@@@DDEFFHHFHAFGEHIHGI@FGGIIIIGAGIIGDG@GIGGD?AHIIFI
@4983095/1
ctttatttaagaacaaacaggggagaaaagtcacgagaatttgaaaagcg
+4983095/1
CCCFDDFFFHGGHIEIIAGEHJIDGHIIJIEHIIJJGIHIJJJJGHJJFG
@4983096/1
ctttatttaagaacaaacaggggagaaaagtcacgagaatttgaaaagcg
+4983096/1
CCCFFDFFAHDBFEIIIGHEHIG:FBGIIIFIIGEFDHIIII@FHIIGII
@2362622/1
caggtatatttatcacatcattcgtcgtgtaccacatctcggatcttgct
+2362622/1
B@CFDDFFHHHHHJJJJJJIJJJJJJIHIHHIIJIJIJIJ@FDGIGIGII
@5420471/1
gaggagttgtactaatttgtgtaattgaagttcgtattatttcctcgaaa
+5420471/1
@@@FDFDDHDDHHGGIJJGEFGIJIIIJFGJJJIHIIJJJJJIJJJJIJI
@5420472/1
gaggagttgtactaatttgtgtaattgaagttcgtattatttcctcgaaa
+5420472/1
BBCFFFDFHFHHHJJJJJJHHIIJJJJJJIJJJJIJJJJJJJIIJJJIII
@2892735/1
ccggacagagaacgcgaaatcaacaacttggtccgtcgagccgacttcaa
+2892735/1
@?@BDDDDFFFDFBGEGGDG<DHIIIIDH@8DGDB=FF85@EH:DECFC>
@906743/1
agtaaacgtcagtttgcgtttcaatgcatcgataagacgaatggtaaagc
+906743/1
CC@FFFFFHHHFHHIIHIIJJJJJJJJJJJJHIIHIIJGHIJJIHIJJJI
@2893209/1
ccggacctacacccattgcagtaaatgatacatcagtattgatacataaa
+2893209/1
CCCFFFFFHHGHHJJJJJJJJHIJJJJJIJIJJJJJIIJJJJJJJIJJJJ
@2367241/1
caggttgttgctgtgaaacttgcggtttaccccaagcttgaggttcctgt
+2367241/1
BBBFDEFFGHHHHIIIIJJJJJIJJIIIIJJJIIJJIIJJJJIIJJJIJF
@5423255/1
gaggtactatgtgtgtttggctagattctgtttgacattagaagagtaaa
+5423255/1
BBCFDFFFGHHHHHIIJJJJJJIJHJJIJIIJJIFHIJJIIJJIIIBFHH
@2895947/1
ccggagtggaagcaactggtactggttgctcaaagcagattagtaaacat
+2895947/1
@@@DDDDDHHHHGGIIIJJAHHGIJHIJIJIJGGIGIIIJJJIGGGGGIJ
@2895948/1
ccggagtggaagcaactggtactggttgctcaaagcagattagtaaacat
+2895948/1
CCCFFFDEHHHHHJJJJJJCHHIJJHIIIIJJJJIIEGHIJGIHIJIJJI
@6992625/1
tattatttcctcgaaatcaataatgcaatgtgtttaaatttttgtcgagt
+6992625/1
@@@DDDDDHHHFH:GI;@<F@EHGGHCHGG?ECFHEHIGIIIIDFDGBF?
@5949432/1
gggaaggtttaggtatttgtggtatctgtcgatgttgccagaacgta
+5949432/1
@@@DDDDBFHFFH<CFGIDCEHAEHGHIHHGEEGHIGGIIIGIGGGH
@2368887/1
caggttttttaacagtttgaaaaccttgataaatgaaagaaattaaacac
+2368887/1
B@CFDEFFHHHHHJJHIJJJJJJJJJJJJJJJJJJJJJJJJJJJIJJJJJ
@6423849/1
gtggtaagtagaaggtaagccacttaagcacacatgttacataaatgtca
+6423849/1
?@@FFFFFDHHGHIICGIGIIIIIIIGIIIIIIIIIIIIIIIIIIIGIII
@1906466/1
caactgtttacctgtgtatgataaataaacttttttcgggtttggaaaaa
+1906466/1
CC@FFFFFHHHHHJFBHIIIGHHHIGIIJHHIJJJJJJIJHJIHGEHGGH
@1908817/1
caacttcttgccgacggaatttttcagcgttttgtggaactgtgaaactt
+1908817/1
@@@ADDDDHHHH<FIIIEIGIGGI9GEGEBFHIEB?@3BFBFGCGGGIGE
@2373450/1
cagtagtcaaatttgtatccattatcactttttgttgccgtgtgcccttg
+2373450/1
CCCFFFDDHHHHHJJHIJJJJJJJJJJJJJJJJJJJJJIIJJJIJJJIJJ
@6994345/1
tattgaaaaccttgtagtggattcctaatattttttagtgaacctctcta
+6994345/1
@@@FDEFFHHHHHIIEHEGGEHEHGHIIIGIIEIIIGFDE@GEHIIIIII
@3357164/1
cgcgcgtaaagtgaccaaagcaaagacgcaataagtgatacaagaaaata
+3357164/1
CC@DDFDAHFHDFHGIIIIGC@GAGHGIIIIIDDF?FCGFHIIIGCHIGI
@6429619/1
gtggtttttttctaaaatcaatttacatattatttttgacttgaataaat
+6429619/1
?==D1ADFHHHBFGGIGF@EHHIICGEGBGHB9CGFFFG9FHIB??FHBB
@6431135/1
gtgtaattgaagttcgtattatttcctcgaaatcaataatgcaatgtgtt
+6431135/1
B@BDFFFFHHGHHJJJIIJJJJJJJJJJJJJIJJJJJJJIJJIJJJHIIJ
@6431136/1
gtgtaattgaagttcgtattatttcctcgaaatcaataatgcaatgtgtt
+6431136/1
BBCFFFFFHHHHHJJJHIIJIJJJJJJJJJJJJJJJJJIJJJIIJJIIII
@5430506/1
gataaataaacttttttcgggtttggaaaaaatttcaaattgttcaggta
+5430506/1
CCCFFFFFHHHHHJJJJJJJJGIJJJJJJJJJJJJJJJIJJJJJJJJJIJ
@5430663/1
gataaatatacctgcacacacgcatttttaaatttaaaaatttattcaag
+5430663/1
CCCFFFFFHHHHGJJJGGHGIJJJJIJJIJJIJJJJJJIHIIJJJIJJJF
@5953970/1
gggactaccacacgaaaggcagttcaccatcgcttgtcatgtgttgaaat
+5953970/1
CCCFFFFFHHHHHJJJJHIJIJGIJJJJJJJJJIJJCHIJJIHHIIHJIJ
@6432983/1
gtgtattacctctaaagctatctactcgttatataatcatcattcaaaca
+6432983/1
@C@DFFFFHHHGHIIIHGHHHIG@FHHGFHIIIIIIIIIIIIIGIIIIII
@1916949/1
caagaaatggcctccatgccgagcaagactcccgtcagcgtcctccagga
+1916949/1
@@@?DFFFDFDHHGJEIEHIIEFGEEGDGIIJIB@DHGEHIJIBIHEHIE
@1916950/1
caagaaatggcctccatgccgagcaagactcccgtcagcgtcctccagga
+1916950/1
CCCFFFFFHHHHHIJJJJJJJIIIJJJGIJJJJIIJJJJIHIJJJJHGEE
@1916951/1
caagaaatggcctccatgccgagcaagactcccgtcagcgtcctccagga
+1916951/1
CCCFFFFFHHHHHJJJJJJJIJJJJJJJJJJJJJHJIJJJIIJJJJJJJH
@6433099/1
gtgtattctatatttcagttaaatttaagaggcttttaaaatttaacgtt
+6433099/1
BBBDFFFFHHHHHJJJJJIJJJJJJJJJJJJJJJJJJJJJJJJJJJJJIJ
@918420/1
agtgaaagtcgaacgttcttctgggcttttcctgcttttttagcagcttt
+918420/1
@@@DDDDDHHHFFGFAFADB@<<FHBGIIIEGEEEEGGIIIAFHIIFGHI
@919147/1
agtgacgaagagttggccactaaactgggcagctcggctgagaatcggta
+919147/1
@CBDFFFDFHHGCFGIIIIJIIIJIJGHJJJIIJJJIJJIJJGGIIIIEG
@1921091/1
caagaactgaacaaagttgaagtccttggcgttgaagctgagagtctctt
+1921091/1
CCCFFFFFHHHHHJJJIJJJJJHHJJJJJJJJJJJJJJIJJJJJIJJJJI
@1921109/1
caagaactgaacgaagttgaagtccttggcgttgaagctgagagtctgca
+1921109/1
CCCFFFFFHHHHHHIJIIJJJJHHJJJJJJJJIJJGJJJJJJJJHHIJJJ
@1921997/1
caagaacttgctggatctcttggtcggaaaagtaacgcccgaacaagcca
+1921997/1
@@@ADFFAFFFFDIGGGBCHIEHFIIIBGEEG:?DG?DHIIIEHGECFHH
@1921998/1
caagaacttgctggatctcttggtcggaaaagtaacgcccgaacaagcca
+1921998/1
CCCFFFFFHHHHHJIJJJJJJJJJJJJJIJIJGHGGIJJJJJGIJJJIIJ
@1327450/1
attcgattcgataggtgctttgtctggttaactttagtgggaaggtttag
+1327450/1
CCCFFFFFHGHHHIJCGIJJJHHIGIIJJJJJJJJIIHHIJJIJJFGHHJ
@1327846/1
attcgcacttgcagtcccaatatcaaactacaggcagtgttaacgattat
+1327846/1
CC@FFFFFHHGGHJIJJJJIIJIJIJJJJJJJJJJIIGHIIJJIJJIIJJ
@7526162/1
ttatcatacacaggtaaacagttgtacagtagaggataaaccaattgagc
+7526162/1
CCCFFFFFGHHHHGAEHGGIIHHIEFHGGHHIJJCHIIIJIIJCHHHJJJ
@5436915/1
gatagaatgaagtgaaagtcgaacgttcttctgggcttttcctgcttttt
+5436915/1
CCCFFFFFHHGHHIJJJJHIJJJJJHIGIJIJIJJGIJJJGIIJJIIJJJ
@2908438/1
ccgggcgttccgttggtctgattggcttgtt
+2908438/1
CCCFFFFDHFHFCGGIBEFGGGIIJIII09?
@6437659/1
gtgttcaccaagagaagaaagctatacagtagtcaaatttgtatccatta
+6437659/1
BB@DDFFFHHHHHJJJIIJJJJJJJJJJJHIJIIJJJJJJJIIJJJJJJJ
@2909885/1
ccgggtccagatggcattcatgcagaaccgattaagaaaggggcagacaa
+2909885/1
?=<BD=?DCD<DDEEE@@A?33:F?<F?8??DDDIDIIIDD7D:;6;=AD
@6439547/1
gtgtttggctagattctgtttgacattagaagagtaaacgtcagtttgcg
+6439547/1
BBCFFFFFHHGHHJJJJJIJJIIJJJJJJJJIJJHHJJJJIJJIGIJJJJ
@930322/1
ataaaaaaaaaataatagttcttcaagatatatttttc
+930322/1
@@@DDBDDHFHFDHII@9:BFFEEIDEDHEFFHGGHII
@1329308/1
attcggacaagttataccgaataaaaaaggaaaactaaaggatttctcaa
+1329308/1
@@CFFFFFHHFHHJIJJJJJJGIIJJJIJIJJIJGGHIGHGGIIIIJGGI
@3366064/1
cgcgtaaagtgaccaaagcaaagacgcaataagtgatacaagaaaatata
+3366064/1
BCCFFFFFHFHHHJJJJJIIIJJJJJJJJJJIJGHIIJJJJJJJJJJJJJ
@6443220/1
gttaaaattagcccgtgttattccttccataatcttattcttgcgtactg
+6443220/1
CCCFFFFFHHHHHIHAGCG<FHDHEHGICGHIICHIDGIEHHGHBFHIC>
@7006983/1
tcaaagagaaggatagcaactaattttacaagctatactttgcatagaat
+7006983/1
CCCFFFFFHHHHHIIJIIIJJJJJJJJJJJJJJJJJJJJJJJJIJJIJJJ
@934940/1
ataaaatacggcaaagagaagaaaggccgatagaatgaagtgaaagtcga
+934940/1
CCCFFFFFHHHHHJJJJJIJIJJJJJJJJJJIJJIJIHIJIIJJIJIIII
@5963869/1
gggattgcccatcactttgtcatcgaacgatgtcaccacctgattggtga
+5963869/1
CCCFFFFFHHHHHJJIJJIIJJJJJJJJJIJJIIJJJJJJIIFHJJGFFH
@2389829/1
cataaagtatgtctagaacgattttacctttgcgcgaaaagtgaccacaa
+2389829/1
CCCFFFFDHHHHHJJJJJJJJJJJJJJJJJIIJJJJJJJJJHGIIJIJJJ
@2391331/1
cataaatggatgtgtaatatgcgtgtccacgcaagtacctgctggaacgt
+2391331/1
??8=BBDDDDDD<:2AAE@DEEIBFFDEEIAC@?D0?DCEECDEIIIDDD
@2391332/1
cataaatggatgtgtaatatgcgtgtccacgcaagtacctgctggaacgt
+2391332/1
B@@FFFFFHFDHHGGIIJJJJFGHHJIIIJJJIIIBGHIHGIJIGEHIJD
@1936720/1
caagagatgtgcatgtcccgcagatggccaccaccattctatgaaatgga
+1936720/1
CCCFFFFFHHHHHJJJJJJJIJJJIJIJJIJJJJJJIIIJIJJIJJJJJJ
@5965334/1
gggcaacaaaggggtggaccacaacaacagcgtaggcctcaggataggca
+5965334/1
@@@DFFFFHHHHHJCGIIIJJJJJJJIHIJJIGGIIJJIJIIJIIJJJJI
@1936936/1
caagagcataaagtatgtctagaactattttacctttgcgcgaaaagtga
+1936936/1
@?@FDDDDDFHFHGHEFHIEHIIIIGGHIGHHG?HHIIIIIGGIGFGCGG
@6446806/1
gttaaatacaaattcaagaaccgtgcccttctccagctagctctaaccca
+6446806/1
CCCFFFFFHHHHHJIJJJIJIJHGHGIJIIIGGJCGHDGEGGHGIGGII?
@7013649/1
tcaagtcaaaaataatatgtaaattgattttagaaaaaaaaccactaatt
+7013649/1
CCCFFEFFGHHHHJJJJJIIJJJJJIJJJJJJJJJJJJJIJGIJJJIIJJ
@5967174/1
gggcagacaacttcatgtacaaatacctcaccttacaaaataaaatacgg
+5967174/1
CCCFFFFFHHHHHJJJJHJJJJJJIJJJIIJJJJIJJIIIJIJJJJIHII
@1939791/1
caagatatatttttcaggggatcatgaagctcgcttttcaaattctcgtg
+1939791/1
CCCFFFFFHHHHHJJIIJJJGHHJJJJJJJJJIGCIJIJJJJJJJJJIEF
@8021139/1
ttttgtcatacgtttttgaggcagcaaatttctcaagggcacacggcaac
+8021139/1
CCCFFDFFHHHFFIJJJIIIJIJJJIJJGIIHGIJJIIJGGIJIEGHGII
@8021792/1
ttttgtgcatacaaaattcgttctacatatgaaacatgtcagttatatat
+8021792/1
CCCFDDDFHHHHHJJJIJGIGIIJJJJJJJIJJJJJJJJJGIHIIIJJJJ
@5968712/1
gggcccagatggcattcatgcagaaccgattaagaaaggggcagacaact
+5968712/1
@CCFFFFFHHHHGIJJJIJIJJJJJJJJJJJJJJJJJJJJIIJJJJIJJJ
@6450556/1
gttaaattttaaaagcctcttaaatttaactgaaatatagaatacacccc
+6450556/1
:B14ADFFHHHHHJHJJGIJJJJJJJJJJJIJJJIJJJIJJJJJJIJJJJ
@6450557/1
gttaaattttaaaagcctcttaaatttaactgaaatatagaatacacccc
+6450557/1
C@CFFFFFHHGHHJIHJGGEIAHIJJJJJJJJIJGGGGHIJJGIIJJJJJ
@1942368/1
caagatgtggcaatccttgcaggatttacccgtggagggtaacaatctgc
+1942368/1
@@@FFDBADHHHHGGJGGIGIJJJIEGIIIIJIJBGHEG;BGGHGHIGII
@7016014/1
tcacaaaactcatgatacttttcaaattttcttttaaatttcatattctc
+7016014/1
CC@FFFFFGHHHHJJJJJJJJJHJIJJJJJJJJJJJJCHIIEIJJIJJJJ
@3378149/1
cgctatttggtacgacgacaaagattacatcatatttgcctttaac
+3378149/1
@@@DDDDDFFADF@:CGF@:E;FGE@@FG@DBGFFFGA<BBFD?BB
@5970123/1
gggcgttccgttggtctgattggcttgttcggg
+5970123/1
@@CDFDDDHHDFDHHIIJIJJIIIGG@?C??D6
@6451435/1
gttaaccagacaaagcacctatcgaatcgaatattagtagcaagatccga
+6451435/1
CCCFFFFFHHHHHJJIJJJJIJJJJJJJJGIIDEIGGFDD@HH@@DDHGE
@6451436/1
gttaaccagacaaagcacctatcgaatcgaatattagtagcaagatccga
+6451436/1
CCCFFFFFHHHHHJJJJJJJJIJJJJIJJIJIJJJJJFIIJJJJIJJIJJ
@372584/1
aaattatgtcacataaatgtcaaaatgccacataatttgcaaaattttga
+372584/1
CCCFFFFFHHHHHJJJJJJJJJJJJJJJJJJJJJJJJJJJJJJJJJJJJI
@945201/1
ataaaggtgaatatataactgacatgtttcatatgtagaacgaattttgt
+945201/1
CCCFFFFDHHHHHJJJJJJJJJJJJJJDHIJJJJJIIJJJJJJIJJJJJH
@1944516/1
caagatttcatcatgaaccaggactggaacgatcccaaatcgaagctaca
+1944516/1
CCCFFFFFHHHDHJJJJIJIIIGIJIGIJIJJIJJJJJJIJIJIJJJJJJ
@945458/1
ataaagtatgtctagaacgattttacctttgcgcgaaaagtgaccacaag
+945458/1
CCCFFFDEHHHHHJJJJJJIJJJJJJJJIJJJJJJJJJJJFHJJIJJJJJ
@6452890/1
gttaactttagtgggaaggtttaggtatttgtggtatctgtcgatgttgc
+6452890/1
CCCFFFFFHHGH?GGIJIJAFHGIICFIGIIFGGFBDHGIHHIEEGGHGH
@3917723/1
ctcagcttcaacgccaaggacttcaacttcgttcagttcttgcagg
+3917723/1
CCCFFFFFHHHG?FHHJGJGGJJJJJJJJIJIJJIIGHIJJJJJDF
@951264/1
ataaatatacctgcacacacgcatttttaaatttaaaaatttattcaagt
+951264/1
CCCFDDDDBHHHFHIIIGGEED?FHIIIGIGIIIHHGIGHGEHGGHIIIC
@952397/1
ataaatgtcaaaatgccacataatttgcaaaattttgacatttttttctt
+952397/1
@CCFFFFFHHHHHJJJJJIJJJJJJJJIJJJJJJJJJIJIJJJJJJIIJJ
@6456489/1
gttaatcgtgaccgcttggaagaatttgtcacctctccatattcctttat
+6456489/1
CCCFFFFFHHHHHJJGIGJGIGHJJJIJJJJJJJJJJJJJIJIIJJJJJJ
@7021397/1
tcacgattcataaaagtaatataaccttagatttcgaggcaaattgattg
+7021397/1
CCCFFFFFHHHHHJJJEHGJJJJJJJJJJJJJJJJJJIJIJJJJJJJJJJ
@5458094/1
gattaagaaaggggcagacaacttcatg
+5458094/1
=:?D?D8::ADC188@?EA?98??B?BF
@5029599/1
ctttcttcgatcttccggttccggtggccaccagatcgttgttaaggaac
+5029599/1
CCCFFFFFGFHHHJJJGJHIJJEHCGHGIJJJJFGFHIIJIGGGIGIJJJ
@5029600/1
ctttcttcgatcttccggttccggtggccaccagatcgttgttaaggaac
+5029600/1
CCCFFFFFHFHGHJJJIIGGHHGIHHGIIGIIIGBBGGHIIGGIJGGEGI
@3383901/1
cgctgagaaagctatggttgagtgaaaaaggtgggaaatgttgactgttg
+3383901/1
@@@DDDFFHHGHGHGIIAEECHAFHHIIIII?EHIIIIIIHGGIIIIGHH
@3383902/1
cgctgagaaagctatggttgagtgaaaaaggtgggaaatgttgactgttg
+3383902/1
@B@BDDFFHHHHHJJJJEHIGIEHHIJJJJJEHIJJJJJJJIJIIIJHIJ
@5029996/1
ctttcttctcttggtgaacacatactttattcgtcatcgctccccacgag
+5029996/1
BB:BDEFFHFHHFJEGHEGGIJIJJJJJIJJJJGIJJJIJJJJIJJJJIG
@8030269/1
tttttagaataacattgacattctataaagacgttagagaggttcactaa
+8030269/1
CCCFFFFFFHHHHJJJJIJJJJJJJJJJIJJJJJJIJJJIIJHIIJIJJJ
@2403731/1
catagatccaatcctataattatccatttcctgtaattctggtttgtcta
+2403731/1
CCCFFDFFHHHHHJIJJJJJJJJJIJJJJJJJJGIIJJIJIJEHJIHIJI
@3926979/1
ctcagtttcagttactcttgattttatatatctgtagttttctagatctt
+3926979/1
CCCDDDDFHFHFHHIIGGIIHGJJJIJIJGIIJGHIJIIIJIIIJJJJJJ
@8035862/1
tttttatcgatctggcttcaatgtttgaatg
+8035862/1
@@@DBDDDHHFFH<BHGEHGE?AC>HGC>9C
@1341310/1
attcgttctacatatgaaacatgtcagttatatattcacctttatatatg
+1341310/1
CC@DFDDDHHHHHIIJJIJIIGIHHGHJJIIHGHIGFGGIJJIJJJJJJI
@3928079/1
ctcataatacttttcccggtttgttctgaaacaaacatcagtgatgaaaa
+3928079/1
@@@DDDDDFFFFFIIIIFI?FG?CGBEFFGIEFIFBDDFFFFEFFFFGII
@1959390/1
caaggatgtaagaactatggaggaatattacaataagccgaataaaaatg
+1959390/1
CCCFFFFFHHHHHJJJJJJJHJJJJJJJJJJJJJJJJJJJJJJJJJJJJJ
@7027447/1
tcagctgctgttttaacgtaactatattgtggtccgctatttggtacgac
+7027447/1
CCCFFFFFHHFHHJIJJJHIIIJJJJJJJHJJIJJJIJIIIJJIGHIJJJ
@1960116/1
caaggattgccacatcttgtgagccgccattatcttggctagcttctttg
+1960116/1
CCCFFFFFHHHHHIJJIHIGGFHIIIIJHHIGIFIGGGGIIIIJJJIJJ@
@5036602/1
ctttgaatccgtagcaggtgcaatatttttagattctggaatgtcattag
+5036602/1
CCCFFFFFHHHHHIIIGJ<CFGIGIJJJJJJIIIJIIJJGIJJHIJJIIG
@964276/1
ataaatttgaaagacacattggttacaagtttgcagaccgttcatattta
+964276/1
CCCFFFFFHHHHHJJJJJIJJJHJIJJIJJJJJJIJJJJJJJJJJJJJJJ
@4445218/1
ctggcttcaatgtttgaatgatgattatataacgagtagatagcttt
+4445218/1
CCCFFFFFFHFDFGHGGIJIFGCGIIIJIJJJJJGICGGGIJGIIII
@1965963/1
caaggtttggaggagttgtactaatttgtgtaattgaagttcgtattatt
+1965963/1
CCCFFDEFHHFHHGIHIJGHIJIHIJJJHIHIJJJJJIJJJJJJJJJIJI
@1966132/1
caaggttttcaatagggcattctaacatgtcaaaattaaatcaatatggc
+1966132/1
@@@DFBDFHGHHHGGHIJJIIDHGIIIIJJIGEHGHIGIDIIIJJJIIHG
@1966133/1
caaggttttcaatagggcattctaacatgtcaaaattaaatcaatatggc
+1966133/1
CCCFFBDFHHHHHJJJJJJJJIJJJJJJJHIJJJIJJJJIJJJJIJJJJJ
@1966134/1
caaggttttcaatagggcattctaacatgtcaaaattaaatcaatatggc
+1966134/1
CCCFFDEFHHHHHJJJJJJJJIJJJJJJJJJJJJJJJJJJJJJJJJJJJJ
@386090/1
aaatttaacgtttagcagtcttctttttagaataacattgacattctata
+386090/1
CCCFFFFFHHHHHJJJJJIJJIIJJJJJJJIIIJJIJJJIJJJFIJJIII
@386091/1
aaatttaacgtttagcagtcttctttttagaataacattgacattctata
+386091/1
CCCFFFFFHHHHHJJJJJIJJJJJJJJJJJJJJJJJJJJJIJJJJJJJIJ
@5041836/1
ctttgacttgccagtgccaatttcgcggaatttcaacacatgacaagcga
+5041836/1
@@@DDDDDHBFHA?AFBG?GAIIGEDFH@FFHIGBHGFFGB>BDFGCB;;
@7038830/1
tccaaaccttgcaaattttcaatcatgaagcaagattttacctgaacaat
+7038830/1
C?@FFFFFHHHHHJJJJJJJJJJJJIJJJJJJJJJIJIJJJJJJJJIIJI
@5471474/1
gatttctcaacttgtttccgtgagttgctgaacaaatttgaaaaaaccag
+5471474/1
CCCFFFFFHHHHHJGIIJJJHIIJHJJJJJJEHIJJJJJJJJJJJJJJJJ
@3937129/1
ctcatcgctagataaagcaaatttttgttgctgaccaatctgcctttcaa
+3937129/1
CCCFFFFFHHHHHJJJJJJJJJJJJJJJJJJJJJJJJJJIJJJJJJJJJI
@968533/1
ataacatgcataaaatataataaaaatttatagttttttgcatttttatt
+968533/1
CCCFFFFFHHHHHJJJJJJJJJJJJJJJJJJIJIJJJJJIIIJJJJJJJI
@5472358/1
gatttgatagacacagtcttgacgaagatgaggtgtttgttatgact
+5472358/1
B<BDFFFFHHHHHJIJGIJJIIJJJIJHGIGII?DDGGHIJJJJJIJ
@2419308/1
catcatcttctggagtcacccaacaacaacacttcgactacagatattcg
+2419308/1
CCCFFFFFHHHFHGIDGIJJJJJJJIJJJJJJJJJJJJJJJJJJJIJJJJ
@2419787/1
catcattcaaacattgaagccagatcgataaaaaaatatcgcaatattag
+2419787/1
CCCFFFFFHHHHHJJJJJJJJJJJJJIJIJJJJJJJIJIIGIJJJJJJII
@392378/1
aaatttctcaagggcacacggcaacaaaaagtgataatggatacaaattt
+392378/1
@C@FFFFFHHHDAH;FHIIIIIIEIIIHIIGFEGIIHGGGIIIIIAHIII
@5474110/1
gattttcataatgtgttgtgttaaatgataatagatattaaccaaacttt
+5474110/1
?1?DDDDDDDD>CE@AC@?F<CEFAF>BBF>EFF<EEFEEDBCB8CBD@D
@8046213/1
tttttcactcaaccatagctttctcagcgtgtttaatttctttcatttat
+8046213/1
CCCFFFFFHHHHHJJJIIJIJJJIJJIJJGHGIIEHGJJDGIID@BHIEE
@5475556/1
gatttttcagcattcaatttatttgttattgatgattgtttatatggtcc
+5475556/1
CCCFFFFFHHHHHJJJJJJJIJJJJJJIJJJJJJIJJJIJJJJJJJJFHI
@5989383/1
gggtgatgttgtctcgctccaggttgctgttgcggaggagcttgctgttg
+5989383/1
BB@ADDFFHHHHHIJJJIIJJJJHIGJJIJIJIJJBHICHJIIJJJIGIE
@392907/1
aaatttgcaaggtttggaggagttgtactaatttgtgtaattgaagttcg
+392907/1
CCCFFFFFHHHHCFHJJIIJGIFGIHHIJJJJIIJIHGIIGIJIJEHJJI
@6473867/1
gttatattacttttatgaatcgtgataacatgcataaaatataataaaaa
+6473867/1
?=?DBBDDB?DFHDGEHIE?E?<AD?BHHEHIE@@GGEEEEGFEHB@GHG
@3943491/1
ctcatgtttctagtagcagccatgtctgcaactgaccagcagttcgccgg
+3943491/1
CCCFFFDFHHHHHHIIIJJJIGIJIEIGIJJJJJJIJGIIIIGHIJJJIJ
@1978991/1
caataaagtacactttatttaagaacaaacaggggagaaaagtcacg
+1978991/1
CCCFFFFFFHHGHJJJIJJJJJJJJJJJJJJJJJIHIJJJJJIIIJI
@8048359/1
tttttctcaatttcagtctttgtctatcggtattgctcgtagacaattca
+8048359/1
CCCFFFFFHHHHHJJJIJIJJIHIJJJJIIFHIJJIJIJHIJIJJJJIJI
@6476902/1
gttatgcgtcaacgcttgtaaaagataggccttgttgttgaacctgtatc
+6476902/1
@CCFDFFFHHHHHJJJJGHIJJJJJJJJJJIJIIIIJJIJJJJICIHIJJ
@3397256/1
cgcttgtcatgtgttgaaattccgcg
+3397256/1
@@@?D=?B=AA<A<E<AFHBI<FA??
@3397257/1
cgcttgtcatgtgttgaaattccgcgaaattggcactggcaagtcaa
+3397257/1
CCCFFFFFHHHHHIJIIJJJJJJIJJJIJJJJJJJJGGGIJJJIIJJ
@4457575/1
ctgggcttttcctgcttttttagcagctttaccattcgtcttatcgatgc
+4457575/1
CCCFFFFFHHHHHJJJJIJJJJJJJIJJJJJIJJJJJJHJJJJJJJJJJJ
@4457576/1
ctgggcttttcctgcttttttagcagctttaccattcgtcttatcgatgc
+4457576/1
CCCFFFFFHHHHHJJJJJJJJJJJJJJJJJJJIJJJJJIJJJJJJJJJJI
@3398821/1
cgcttttcaaattctcgtgacttttctcccctgtttgttcttaaataaag
+3398821/1
CCCFFFFFGHHHHGHIEEHGEGHIJEEGIJJC?CFG?DGGGHEIJGIJJF
@8051416/1
tttttgacttgaataaatttttaaatttaaaaatgcgtgtgtgcaggtat
+8051416/1
CCCFFFBFFHDHHBGIJEIIJJGJJIIJEIJJIIICHFGFGHHIIIJFHI
@3948273/1
ctcatttggtggcctttagggctcgttatcacttggtagaaaaagagcat
+3948273/1
CCCFFFFFHHHHHJJJJJJJJIJJJIJJJJJJIJJIBFHHJJJJJJIJJJ
@980477/1
ataatacgaacttccatagattcaaatgaagtaaacaacatacgtttttc
+980477/1
CCCFFFFFGGHHHJJJJJJJJJJJJJJIJJIFHIJJJJJJJJJJGIJJJJ
@5479739/1
gcaaaactccgaaggaagccaagggctcggctgctcatcatgccc
+5479739/1
CCCFFFFFHHHHHJJJJIJJJJIJJIJJGIG=FB9?@9BBB<=FH
@3951357/1
ctccaaaccttgcaaattttcaatcatgaagcaagattttacctgaacaa
+3951357/1
CCCFFFFFHHHHHIJHIJJJIJJJJJJJJJJIJJIJJJIIJJJJJJIJJJ
@3951358/1
ctccaaaccttgcaaattttcaatcatgaagcaagattttacctgaacaa
+3951358/1
CCCFFFFFHHHHHJIIJJJJJJJJJJJJJJJJJJJJJJJJIJJJJHIIII
@2425280/1
catcgaacgatgtcaccacctgattggtgatatcagccgctccgggcgtt
+2425280/1
CCCFFFFFHHHHHJJJJJIJJJHIIJIFHIJIEIIJJJJIIJJJJIIHEB
@981111/1
ataatagtgtattacctctaaagctatctactcgttatataatcatcatt
+981111/1
@CCFFFFEFFHGHIIIGHIJJJEIIIJJJJJJJIJIJJIIJJJJJJIIJJ
@981112/1
ataatagtgtattacctctaaagctatctactcgttatataatcatcatt
+981112/1
CCCFFFFAFFHHHJJJJIJJJJIJIJJJJJGIJJIIIJJJJJJJJJJJJJ
@1361653/1
attgatttaattttgacatgttagaatgccctattgaaaaccttgtagtg
+1361653/1
CCCFFFFFHHHHHJIJJJJJGIHJJJJJJJJJJJIIJJJJIJJJGICGIJ
@2428136/1
catcgcttgtcatgtgttgaaattccgcgaaattggcactggcaagtcaa
+2428136/1
CCCFFFFFHHHHGIIJIIGHIJIIJJJJJIJJJJJIJJJJIIIIJJGIIJ
@5053407/1
ctttgcatagaattagtggtttttttctaaaatcaatttacatattattt
+5053407/1
CCCFFFFFHHHHGJJFEFHFGIIJJJJJJIJIJIJIIJJJIIJJIJJJJJ
@5053425/1
ctttgcatcaaataaatgctcccttttcacaatataataaatacatatca
+5053425/1
@@@?DDFFGFFDHGHGI<DABGIGHEFHIIGGE@BGICFIEGGGHIEGII
@5053426/1
ctttgcatcaaataaatgctcccttttcacaatataataaatacatatca
+5053426/1
CCCFFFFFGHHHHJJIIJJJJJJJJJJJJJJJJJJJGIIJIIIIJJIHGI
@5053427/1
ctttgcatcaaataaatgctcccttttcacaatataataaatacatatca
+5053427/1
CCCFFFFFHHHHFJJJIFHIJJJJIJJJJJJJJJJIIJJJJJJJJJJJJJ
@5053428/1
ctttgcatcaaataaatgctcccttttcacaatataataaatacatatca
+5053428/1
CCCFFFFFHHHHHJJJJIJJJJJJJJJJJJJJJJJIJJJJJJJJIJIJJI
@7558679/1
ttcaattacacaaattagtacaactcctccaaaccttgcaaattttcaat
+7558679/1
@@?DADFFBFFGHEHIGHHJJJJGJJJJJDIIGIIJIGGGGHCFGHDFHH
@2429447/1
catcgttacaataagttattcggacaagttataccgaataaaaaaggaaa
+2429447/1
BBBFDDDFHDHHHJJEGHIAGGGEHGGGFEIJJIIIHJGHGIJIGHCHII
@5054851/1
ctttgccgtattttattttgtaaggtgaggtatttgtacatgaagttgtc
+5054851/1
CCCFFFFF@FHHHJHJJJJJHHJHIAFHHJEGIIIJIJIIJJIJJDHIHJ
@3408218/1
cggaaccggaagatcgaagaaagacgccaaacattcggcagccaagaact
+3408218/1
@@@ADDDAH?HHBCDEHCDHFEAHCDDDDHGCBFDBGA<AHAGIGHEC>?
@6002494/1
ggtatctgtcgatgttgccagaacgtaagatatcctaaactcactttttt
+6002494/1
@C@FFFFFHHHHHEGHBGIGGAHIIGIIIIIIIJJJJJJJJIJJJJJJJJ
@985451/1
ataatcatcaatattatctatcgatactgaatgtaattttttatatagtg
+985451/1
CC@FFFFFHHHHHJJJJIJJJJJJJJJJJJJJJIIIIJJJJJJJJJJJHI
@6003484/1
ggtatttgtacatgaagttgtctgcccctttcttaatcggttctgcatga
+6003484/1
:?14ADFFHHHHHIIIIHHCEHGIIIIIIIIIIIIIIIIIGIIIIIIIII
@5487518/1
gcaaagtatagaggttgtacccaaacttttcggggtgcaatcttcttttc
+5487518/1
CCCFFFDDHHFHHDCFGHIIJJGGJJIJJJJIEGI?DDHHJJFIIIIIIJ
@5487519/1
gcaaagtatagaggttgtacccaaacttttcggggtgcaatcttcttttc
+5487519/1
CCCFFFDEHHHHHJIJJJIIJJJJIJJJJGIJJIIDFHJJJJJJJJIJJJ
@5487520/1
gcaaagtatagaggttgtacccaaacttttcggggtgcaatcttcttttc
+5487520/1
CCCFFFEFHHHHHJHHIIIIJJJJJIJJJJJJIIJ@GGIJIIIJIJJJJJ
@5487523/1
gcaaagtatagcttgtaaaattagttgctatccttctctttgacattgct
+5487523/1
CCCFFFDEFHHGHJIEFHJJJJGIHIIJJJJJJJJJIIIJJIIJIJJJJI
@2433406/1
catcttatgatccaaaagcctttaagtacaatatctgctggagattgcaa
+2433406/1
CCCFFFFFHHHHHJJJJJJJJJJJJJHIJJJJJJJJIJJJJJJIJJJJIJ
@3959519/1
ctccaagtttgtgctgggcaaatcaatcaatttgcctcgaaatctaaggt
+3959519/1
CCCFFFFFGHHHFGIIJJJIIJJGJIIJJGHIJGEHIIIJJIIJIIIIIH
@6007411/1
ggtcaatgtttttttcttcgatgtccacgtaggttacctcgaaggattgt
+6007411/1
BBBDDFFFHHHHHJJIJIJJJJIJJJJJJFHIIIJJJIGIJGIJJJIJII
@1991469/1
caatattatctatcgatactgaatgtaattttttatatagtgccccgatg
+1991469/1
CCCFFFFFHFHHHJIHIIJJJBHHJDHIHIJJJJIJIJJIHJIJIJGDG:
@5491241/1
gcaaattttcaatcatgaagcaagattttacctgaacaatttgaaatttt
+5491241/1
@@CFFADDFFDFHGDHIGAHGBCCB?EHIIBA9<CG>FHHCGIIF@DFHI
@2437398/1
catgaagttgtctgcccctttcttaatcggttctgcatgaatgcca
+2437398/1
@@?DDDDDFFAFFFFEBEFGF::C:?CE@@?88CCDE<DFF4??D<
@990263/1
ataatggatacaaatttgactactgtatagctttcttctcttggtgaaca
+990263/1
CCCFFFDDFHHFHGHHIGEHDHHIGJJIIHGGHIGHGIHGIJDHDEIIJJ
@8065324/1
ttttttcggaaaaaagtgagtttaggatatcttacgttctggcaacatcg
+8065324/1
CCCFFFFFHHHFHJIGCGCHGHGIJJIIJJIJIHIJHGIJJJJJJJJJJJ
@5492727/1
gcaacatcgacagataccacaaatacctaaaccttcccactaaagttaac
+5492727/1
BBCFFFFFHHGHHIJIIIIIIJJJIJJIIJJIIJIJJIGIJIHEHHIIIJ
@7566265/1
ttcactttttggtcatgattttgaggtactcgagggcatgatgagcagcc
+7566265/1
CC@FFFFFHHDHCGGIIGIHIJHFHJFGHIJIGJJJJJJJJJJIJIJJIG
@4475049/1
ctggtccaaatcgagggcgccatccacgagccaatcttccgctaccgcgt
+4475049/1
B@CFDDFFHGHHHJIIIIIIJJIIJJJIIIJJIJGJJJJJJJIJHHHFF<
@7566619/1
ttcagaaccaacatctgtcagtgctagcgaaaatactcaacctggatcaa
+7566619/1
CCCFFFFFHHHHHJJJJHHIIDHHHJJJJJJJJJIJIJJJJJHIIIFIIH
@4475549/1
ctggtcccccacaacagactggtcccacacaacagactggtcccacacaa
+4475549/1
@CCFFFFFHHHHHJJJEGIIJIHHIJJJJJJJJJDBGIIJJJIIJJJJJI
@6495617/1
gttcactaaaaaatattaggaatccactacaaggttttcaatagggcatt
+6495617/1
CBCFFFFFHHHHHJIIJJJJJJJIJJJJJJJJJJCGHIJJJIJJJJJJJJ
@6495618/1
gttcactaaaaaatattaggaatccactacaaggttttcaatagggcatt
+6495618/1
CC@FFFFFHHHHHJIJEIJJJJJJIIIIJJJIII:CGIJIJJJJJIJIJG
@1996025/1
caatccccacattccaccccaatctagccactcttatacgcagtggtctc
+1996025/1
CCCFFFFFHHHHHJJJJJJJIJJJJJJIJJJJJJJJJJIJJJJGIJIIIJ
@6495805/1
gttcactcatacgagatgtcaattctttaacagaagctgtctgctgccta
+6495805/1
==?BDBDDHFFHHGHFHGCFHECCHIIIIGEHGIIGIGEFGHECDC@HIE
@1996146/1
caatccctttaaacaaacctttcccaaatacttccacagtaactctaact
+1996146/1
???DD>3BCD>CDBE?ABD@??A4<9<2A4?ECE<E?DDDDEIABBD@BD
@1996317/1
caatcctataattatccatttcctgtaattctggtttgtctatagttttg
+1996317/1
CCCFFFFFHHHHHJJJJJJJJJJJJJJJIJJJJJHIJJJJJJJJJIJJJJ
@1996632/1
caatccttcgaggtaacctacgtggacatcgaagaaaaaacattgaccaa
+1996632/1
CCCFFFFFHHHHHFHIJJJJJJDGIIJIJJJGIGIIJJIJJJJJJIJJII
@5495663/1
gcaactaattttacaagctatactttgcatagaattagtggtttttttct
+5495663/1
CCCFFFFFHHHGHJJJJJJJJJJJJJJJIJJJIIJJJIFHIGGIJJJJJJ
@1998314/1
caatcttccgctaccgcgtgttccttaacaacgatctggtggccaccgga
+1998314/1
CCCFFFFFHGHHHIIIIH@G@FGHIJJJJJJHIJIJJJJGIIIIEIJGJF
@2446848/1
catggccgtatttgttccaaaaccgtggaccaccgttggaattccattca
+2446848/1
BCBDFFFFFHHHHJGIJJJJJIJJJHGIIIJIJJJGIJJJJJJJJIJIJJ
@7070710/1
tcccacctttttcactcaaccatagctttctcagcgtgttt
+7070710/1
CCCFFFFFHHHHHJJJJJJJJIGJJJJJJJJJJIJJGH?BG
@5073950/1
ctttgtctggttaactttagtgggaaggtttagg
+5073950/1
@@@DDDDDDHCFBHBCGH<B<CGIEHHI<CH?CG
@5073951/1
ctttgtctggttaactttagtgggaaggtttaggtatttgtggtatctgt
+5073951/1
C@CFFDDEHHDFFIIIIIDHAFGIIIIGFEE@GC?F@FGAFGHDEHIEGH
@4483131/1
ctggttaactttagtgggaaggtttaggtatttgtggtatctgtcgatgt
+4483131/1
CCCFFFFFHHHHHJEHIJJJJJGIIIIJAHIIJJJJJGIIJJJJIJIJJJ
@4483242/1
ctggttaattctccctcaggatcgtgcacatgtcgtaaaagtggtgatct
+4483242/1
@C@FDFDEHHHHHJJJJIIHGHGIHCGIIJJJEHJIJIJIGDFHHIHEGI
@3425174/1
cggagaatcacaaaactcatgatacttttcaaattttcttttaaatttca
+3425174/1
@C@FFFFFHHHHHJJIIIJJJJHGIJJJJIJJJIIGHJGHJJIGDIIJGI
@3425175/1
cggagaatcacaaaactcatgatacttttcaaattttcttttaaatttca
+3425175/1
CCCFFFFFHHHHHJJHJHIIIGGIIJJJJIIJIIIJJFHIJJIIJJJJIH
@3425176/1
cggagaatcacaaaactcatgatacttttcaaattttcttttaaatttca
+3425176/1
CCCFFFFFHHHHHJJJJJJJJJIJJJJJJJJIFHIJJJJJJJJJHIIJJF
@1000100/1
atacactattattaggcactagttattaattataatcatcaatattatct
+1000100/1
CCCFFFFFHHHHHJIJIJJIJJIJIJJIIJJJJJJJJJJJJJJJJJJJJJ
@1000444/1
atacagactaaagaaacgctcgtggggagcgatgacgaataaagtatgtg
+1000444/1
CCCFFFFFHHHHHJJIJJJJJJHIJJJGIJJIIJJIJJJJJJJJEHJHHH
@2452375/1
catgttatcacgattcataaaagtaatataaccttagatttcgaggcaaa
+2452375/1
CCCFFFFFHHHHHJJJJJJJJJJFHIJJJJJJJJJJJIJJJJJIGIJJJJ
@8075530/1
tttttttatttttcatcacagtgatgtttgtttcagaacaaaccgggaaa
+8075530/1
CCCFFFFFHHHHGGGGHGIGGDHGGI?GIIGHIIJIJJIIHJJJJIJGEI
@7578144/1
ttcatatgtagaacgaattttgtgcatacaaaaatagtaaaaagtcaaag
+7578144/1
CCCFFFFFHHHHHJJJIJJJJJHHIIJIJJJJJJJJJFFIIJJJHGIIJJ
@3427810/1
cggagatcgaacagtttagcaataaagtacccaaatcacccattagagaa
+3427810/1
CCCFFFFFHHHHGJGIJJJJJJJJJJJIJJJJJJJJFIJJJJIFIJJJII
@5504150/1
gcaagttcttggctgccgaatgtttggcgtctttcttcgatcttccggtt
+5504150/1
CCCFFFFFHHHHHJJJJGGIIIEHIHJGGFHGHJCGIEGBGGGIGIBE@F
@2455544/1
cattaatctcagctgctgttttaacgtaactatattgtggtccgctattt
+2455544/1
CCCFFFFFHHHHGJFIJGIJJJIIJJHJJIIJJJJJJGIIHIJJJJIJJJ
@2005689/1
caatgggattgcccatcactttgtcatcgaacgatgtcaccacctgattg
+2005689/1
C@@FFFFFHHHHHJJJJJJJJJJJJJJJJJJJJJJJIIJJJJJJJJIIJJ
@2008908/1
caatgtttgaatgatgattatataacgagtagatagctttagaggtaata
+2008908/1
CCCFFFFFHHHHGJJIJJIJJJJJJJJIJHIIHIJJJJJJJJJJJDHIJJ
@4489907/1
ctggtttgtctatagttttgtcatacgtttttgaggcagcaaatttctca
+4489907/1
?@@F:BDD?FAHFEHEADH@EEHIDHG<FEGGHED@GD?=DCB@FE>GCC
@2941453/1
ccggtttgttctgaaacaaacatcactgtgatgaaaaataaaaaaaaaat
+2941453/1
@@@FADDDFHHF>FHIIIIIIIIIIIIIFHIGIIIGIIGIIIIIIIIIHH
@2941454/1
ccggtttgttctgaaacaaacatcactgtgatgaaaaataaaaaaaaaat
+2941454/1
BCCFDFFFFHDHFFHJJIJJJGGJJJJJIJJJJJJJJIIJJJIJJJJJHH
@3433509/1
cggagtccaatgaaccagaaaccaacaatcattgcgatcagagctttcca
+3433509/1
CCCFFDDFHHHHHJJJJIJJJJJJJJJIIJJIJIIJJJJIJJJJIJJJJJ
@1383072/1
attgtcaaccacatgaggtgttaccgaaaattaggagtttggaaacaacg
+1383072/1
CCCFFFFFHHHHHJJJJJGHIIJJJJJIJJJJIJHIJHIIJIIJJJIIJI
@3434961/1
cggagttttgcctgttccgtagcagacggccactggcaaagtggatagct
+3434961/1
@@@BDDDDH<FDABHIEIA<CD=HFFEHIIIGHAGIIEHGIIIIIIIII<
@3434962/1
cggagttttgcctgttccgtagcagacggccactggcaaagtggatagct
+3434962/1
CCCFFDEFHHGHHJJJJIIHIJGJJJJJJJJIJJIJJJJJJFHIJIJJIJ
@3434963/1
cggagttttgcctgttccgtagcagacggccactggcaaagtggatagct
+3434963/1
CCCFFDFFHHHHHJHGJJIIJIJJIEEHIIJIJHJJIHIGGDGGBFHG@D
@3434964/1
cggagttttgcctgttccgtagcagacggccactggcaaagtggatagct
+3434964/1
CCCFFDFFHHHHHJIJJJJJJJIIJJJJJJIJJJJGJJJJJBFHIJJJJI
@1384196/1
attgtgaaaagggagcatttatttgatgcaaagtatagagg
+1384196/1
?@@B=B4BCF;CBEFEEBHEGBHHF>H4AEGBA?<CF<9C>
@6510744/1
gttccggtggccaccagatcgttgttaaggaacacgcggtagcgga
+6510744/1
?==BDDADDDFFFGIIIIEHIBHICGIIIIIIIIIGIIG7@AGIGH
@6511144/1
gttccgttggtctgattggcttgttcgggcgttacttttccgaccaagag
+6511144/1
CCCFFFFFHHHHHJIJJJJJJJ1AF>@FH?D8@@BDGIJ<C@;FEAHAE>
@5508881/1
gcaatgtcaaagagaaggatagcaactaattttacaagctatactttgca
+5508881/1
@@@DDDDDFBFHDBGADF>AE@:FCDBFEFFCEEFFEH9BDB<D?GHEHB
@4491746/1
ctggttttttcaaatttgttcagcaactcacggaaacaagttgagaaatc
+4491746/1
@@CFDDFFHHHHHIJJJJHIJJJJJJJJJJIJGIJIJIJJJJJIJJHCIJ
@3985745/1
ctccatgccgagcaagactcccgtcagcgtcctccaggagttgctgagcc
+3985745/1
CCCFFFFFHHGHHJJJJJJJJJIIJJIJJJJJIJJJJJDIFHIIJIIIJJ
@1008601/1
atactttgcatcaaataaatgctcccttttcacaatataataaatacata
+1008601/1
CCCFFFFFHHHHHJJJJJJJJJJJJJJJJJJJJJJJGHJIJJJJJJJJJJ
@6026360/1
ggttgagtgaaaaaggtgggaaatgttgactgttgtagctgattaagggg
+6026360/1
BCBDFFFBFHHHHJJIHIJJJJJJJHIJJGIJGIJIJIJJJHIJJIJJJJ
@1010567/1
atagaagctttgcttgaagtaataaatgcagacagatataataataaact
+1010567/1
CCCFFFFFHHHHHJJJJJJIHJJJJJJJJJJJJJJIJJJJJIJJJJJJJJ
@1011150/1
atagaatctcaatgttattctaaaaagaagactgctaaacgttaaatttt
+1011150/1
CCCFFFF4CFHHHJHIJJJIJJJJJJJJJJJJJJJJIJJIJIJIJJJJJJ
@8087897/1
aaaaaaacaagatcctcttaattgaaaaaggacaaaaccacttcgacgtt
+8087897/1
CCCFFFFFHHHHHJJJJJJJJJJJJJJJJJIJJIJJJJIJJJJJIJJJHH
@6515297/1
gttcgactttcacttcattctatcggcctttcttctctttgccgtatttt
+6515297/1
CC@FFFFFHHHHHJJJJJJIJJJJJJJJJJJJJJJJJJJJJIJJHBHIJJ
@6515298/1
gttcgactttcacttcattctatcggcctttcttctctttgccgtatttt
+6515298/1
CCCFFFFFHHGHHJJJIJJJJJJJJIIJJIJGGIIJJIJIIGJI??FHII
@2467556/1
cattggctggctccaagagatgtgcatgtcccgcagatggccaccaccat
+2467556/1
C@CFFFFFHHDFFH@HGBFCHHAHHGIIIIIIGG>DEHIIIIIIIIII=C
@2467971/1
cattggtggcgattggtcaatgttttttcttcgatgtccacgtaggttac
+2467971/1
C@CFFFDDGHHAFHII<FHIIGFHIJJJFHIDFHIIIIJGIJFHIIFGII
@1012473/1
atagaggttgtacccaaacttttcggggtgcaatcttcttttccggaaaa
+1012473/1
@CCFDEFDHHHHHJJJJIJJJJJJJIJJCFHIHIJJJJJJJJJJJGJJJI
@6516834/1
gttcgatctccggtttcatcattttatagtacactttccacacagcatct
+6516834/1
CCCFFFFFHHHHHGHJJJJJJJJJJJJJJIIJJJJJJJJJJJJJJJJJJJ
@3441398/1
cggattcaaagacatctcctaaggctttgggaacttctacatcttctatt
+3441398/1
CCCFFFFFHHHHHJJJJJJJJJJJJJJJJJJIJIJJJJJJJJJJJJJJJJ
@2948842/1
ccgtctgctacggaacaggcaaaactccgaaggaagccaagggctcggct
+2948842/1
@@@DDFDEDFHDHGIGHGIGHIJJJHGIGIJJIIIEGGIIFIJFGIAHA7
@4498487/1
ctgtactcgattatttaataacaagacatctatacgaggatcctaggatg
+4498487/1
B@CDFFFFHHHGHJJJDGGIJJJIHDFEBHHHJJIHEGGIIJJJJGJJJI
@2471023/1
catttatcaaggttttcaaactgttaaaaaacctgctgaatgtgcgccaa
+2471023/1
B@?DDFFFHHHHFHIJJJJJJJJJJJJJJJJJJIJIIJJJJJIHHIJJJG
@1015258/1
atagcggaccacaatatagttacgttaaaacagcagctgagattaatgta
+1015258/1
CCCFFFFDHHHHHIGHHIIHHJJJJJJJJIJJICHIJIGAHHJJJIJIGG
@6031502/1
ggtttatcctctactgtacaactgtttacctgtgtatgataaataaactt
+6031502/1
@B?DFFFFHHHHGJJJJJIJJIJGHJJIJIIJHGHIIJGIIJJJJJJGGH
@2471355/1
catttatgtaacatgtgtgcttaagtggcttaccttctacttaccactta
+2471355/1
CCCFFFFFHHHHHJJHIHHJJJIJJJJJJJJIJJJJJJJJJJJJJJJJJJ
@435605/1
aacctctatactttgcatcaaataaatgctcccttttcacaatataataa
+435605/1
CCCFFFFFHHHHHJJJJJJJJJJJJIJJJJJJJJJJJJJJJJJJJJIJIJ
@6034949/1
ggttttttaacagtttgaaaaccttgataaatgaaagaaattaaacacgc
+6034949/1
?@=ADDDDAHDHHADG>FFHI@EHHIIIIIIGIIDHI@GHCHHGEHGB@D
@3442740/1
cggattttatcaatcggccatttgaggctggaagccacttttaaatg
+3442740/1
@<@?BDDDH:DFFG9E>A?EFHHHGGEFHHAB@3?@;DGIGG<DHG<
@1016804/1
ataggattggatctatgactgtgtatcgatagctgttcactttttggtca
+1016804/1
CCCFFFFFHHHFHJIJGGIHGFEHIJJIIIJJIGIIIGHIIIJJJGIHHI
@1398833/1
atttaagaggcttttaaaatttaacgtttagcagtcttctttttagaata
+1398833/1
CCCFFFFFHHHHHJJJJJJJJJJJJJHIJJJIJJIJJJJJJJJJJJJJJJ
@3444061/1
cggcaacaaaaagtgataatggatacaaatttgactactgtatagctttc
+3444061/1
CCCFFFFFHHHHHFHHIJJJJIIJJJJJJJJJJJJJJJJJJJJJJIJJJI
@3444062/1
cggcaacaaaaagtgataatggatacaaatttgactactgtatagctttc
+3444062/1
CCCFFFFFHHHHHGGGIJJJJGJHIJIJJJJJJJJJJIJJJJJJJIJIJJ
@3999445/1
ctcccgtcagcgtcctccaggagttgctgagccgtcgcggc
+3999445/1
CCCFFDDFHHGHFIIGIIICH9F?EGGGIGIIDGDGIIHGA
@439503/1
aacgaattttgtgcatacaaaaatagtaaaaagtcaaagtctttcgagac
+439503/1
CCCFFFFFHHHHHJJJJJJJJJJJJJHIJJIJIGGIJIJGHJJJJJJIJJ
@2956805/1
ccgttacttcctcaagcgctggtaacgctttatcgggttctgctaagtgg
+2956805/1
CCCFFFFFHHHHHJJJJJIJJJEHIIJIJIJIIJIGEHIIIJJJIJJFHG
@8095342/1
aaaaaaatgtcaaaattttgcaaattatgtggcattttgacatttatgtg
+8095342/1
@@@FFFFDDH<<FGIIIIGIGGIGIGGHGHGGGIIIIIEGFGGGGIGHHI
@4003376/1
ctcccttttcacaatataataaatacatatcatatcatcggggcactata
+4003376/1
CCCDFFFFHHHHHJJJJJJJJJJJJJIJJIJJJJJJJJJJJIJJJJJJJJ
@4507776/1
ctgtcggtagatttccgtgaagtggtccgtgccccttgcggttacccctt
+4507776/1
CCCFFFFAFHBFHIEIG@FBGF<EGFHIEDGGIIIGI<FGHGHHIIIIAE
@7602475/1
ttcccactaaagttaaccagacaaagcacctatcgaatcgaatattagta
+7602475/1
CC@FFFFFHHHHHJJIIGGIIIJEHIIJJGIIJIGIGIJIGEGIIJJI?F
@4510097/1
ctgtgaaactttgtgggactgctggttgcccaacttggtaatcttagtgt
+4510097/1
@@@FFFFDFDFAFEFGB=FHCHGIEEGBEFFFBGDFHE<FGGFHGIIHII
@4007056/1
ctccgatgtcctcaagaaatccagggaggaagagctacggaaaaaacaag
+4007056/1
CCCFFFFFHHHHHJJIJJJJJJJJJJIIJJJJJJJJIJJIJJJJJJJJJJ
@443561/1
aacgctgaaaaattccgtcggcaagaagttggccgatttgcagactctca
+443561/1
CCCFFFFFHHHHHJJJJIJJJJJJJJJJIJJJJJJJJJJJJJJJJJJJJJ
@8099475/1
aaaaaacattgaccaatcgccaccaatgcttggtgcagctatccactttg
+8099475/1
@@CFFFDDHDAHDIIGEE:AEEHGIGIIIIGIIGGHIICHHIIGIIEEHH
@8099476/1
aaaaaacattgaccaatcgccaccaatgcttggtgcagctatccactttg
+8099476/1
CCCFFFFDHFDHFIIJEGBFGGIJJIGGIGGEHB=BDBGFGIIIIIGEGH
@2032017/1
caattggcgcacattcagcaggttttttaacagtttgaaaaccttgataa
+2032017/1
CCCFFFFFHHGHHJJJJJJJJJGIJJJJJJJJJJJJJJJJJJJJJJJJJJ
@2962945/1
cctaaactcacttttttccgaaaaaatatcgcaatagctcaaaagggaac
+2962945/1
CCCFFFFFHHHGHJJJJHJJIJJJJJJJJJJJIJJJJJJJJJJJJIJJJJ
@2962946/1
cctaaactcacttttttccgaaaaaatatcgcaatagctcaaaagggaac
+2962946/1
CCCFFFFFHHHHHJJJJIJJJJJJIJJIIJJJJJJJJJJJJJJJJJJIJJ
@6048125/1
gtaaaatcttgcttcatgattgaaaatttgcaaggtttggaggagttgta
+6048125/1
@@@DDADDHDFHDGGIJHGIHH@HDHBHIGEGIE7:CFCA:?D?F??F?B
@445076/1
aacggcagcactattgacactaagaaatcacagagccccgggccc
+445076/1
@@@DDDDDD?D??DG:<CBE<CF@@FG@CCD@9;;@FGI6?F:FE
@5103611/1
cttttatagatgacaaattttgaatggttttctctaatctagtcataaca
+5103611/1
CCCFFFFFHHHHGJJJIJJJJIECHIIFHIJJIJJJJJJJJJIJJJJJJJ
@5524039/1
gcactattgacactaagaaatcacagagccccgggcccagatggcattca
+5524039/1
CCCFFFFFHHHHHJJJJJJJIJHHIIJJJJJIIIIGIJGGIGGIICHIGH
@4517025/1
ctgtgtatcgatagctgttcactttttggtcatgattttgaggtactcga
+4517025/1
@@@DDEFFHFDDFIGGGFHGHHGIJJJGGEHIIGCGIJJGGGI?<FGGIG
@1024767/1
atataactgacatgtttcatatgtagaacgaattttgtg
+1024767/1
?@?BDDDA<?F?4A<AE<<C<?CHHIBHCG@1C;?CG?C
@1025132/1
atataataaaaatttatagtttcttgcatttttattcggcttattgtaat
+1025132/1
CCCFFFFFHHHHHJJJJJJIJJJJJJJGJJJJJIJJIIJIJJJJJJJJJJ
@5105204/1
cttttatgaatcgtgataacatgcataaaatataataaaaatttatagtt
+5105204/1
CCCFFFFFHHHHHHJIJJJGIJJJIJJJJJJJJJIIJJJJJJJJJJJJGI
@447940/1
aacgttcgactttcacttcattctatcggcctttcttctctttgccgtat
+447940/1
BB@FDFFFHHHHHJHIJJJJJJIJJJJIIJJIJJJIJIIJJIJJJJI:DH
@2043853/1
cacaaaactcatgatacttttcaaattttcttttaaatttcatattctca
+2043853/1
CCCFFFFFHHHHHJJJJJJJJJJJJJJJJJJJJJJIHIIIJJIJJJJJJJ
@5527070/1
gcagaaccgattaagaaaggggcagacaacttcatgtacaaatacctcac
+5527070/1
CCCFFFFFHGHHHIJIJJJFGIJJJJJJJJJJJJIIJJJJJJIJJJJJJJ
@5527071/1
gcagaaccgattaagaaaggggcagacaacttcatgtacaaatacctcac
+5527071/1
CCCFFFFFHHHHHJJIJJJJJJIJJIJJJJJJJJJJIJJJJJJJJJJJJJ
@2968283/1
cctaataatagtgtattacctctaaagctatctactcgttatataatcat
+2968283/1
CCCFFFFFGGGFHGHJIJJJJJIIJJHHJJJJIJJJJJIJIJJJJJJJJJ
@6056215/1
gtaaacagttgtacagtagaggataaaccaattgagcacacttttacttc
+6056215/1
B@BFFFFFFHHHHJIJGHGHHIHJIJJJJJJJJJJIGJJGIJIJJJJJJI
@6056216/1
gtaaacagttgtacagtagaggataaaccaattgagcacacttttacttc
+6056216/1
BBBFFFFFHHHHHIJJIIIJJJIJJJIJIJJJJGIIJJJIJJJJJJJJJJ
@8106651/1
aaaaaagcaggaaaagcccagaagaacgttcgactttcacttcattctat
+8106651/1
CCCFFFFFHHHHHJJIJJJJJJJJJJJJJJJJIIJJJJJGIJJIJJJJJI
@7619417/1
ttcctttatcaacattcacttctttaccggcatagcctaatctgggaggg
+7619417/1
CCCFFFFFHGHHHJIJJJJJJJIJJJJIJJJIIJIJJJJJJJJIJJIJJJ
@4013668/1
ctccggtttcatcattttatagtacactttccacacagcatctaatgaca
+4013668/1
CCCFFF@DHFHHHBGHIIGGHECHHGHIIIIIIIIIIGGIIIIIIGHIII
@5528571/1
gcagaatcagcactgaatcaaaaaattctccatcgttacaataagttatt
+5528571/1
CCCFFFFFHHHHHJJJJJJJJJJJJJJJJJJJJJJHJJIIJJJJJHIIJI
@6057872/1
gtaaacgtcagtttgcgtttcaatgcatcgataagacgaatggtaaagct
+6057872/1
CC@DFFFDHHGFHGGHGGIIIIJJJJJJJJIJJIJJIIIGIIIIHGGEHG
@2050661/1
cacaaagtttcacagttccacaaaacgctgaaaaattccgtcggcaagaa
+2050661/1
@BBFFFFFHHHHHIDEGHIIIJJJIHIIGEGCHGIGEEGHDGGBGI<@CF
@6531017/1
gttctgcatgaatgccatctgggcccggggctctgtgatttcttagtgtc
+6531017/1
?@:=BBDDHDFHFFGHIII>FH;FGGBAG6@GD@DB>BFHHIGFGC8@F4
@8109740/1
aaaaaagtttatttatcatacacaggtaaacagttgtacagtagaggata
+8109740/1
C@CFFFFDHHHHHJJJJJJJJJJJJJHGIJJJJJJJJJJJJIHHJJJJJJ
@4526271/1
ctgttgttgtggtccacccctttgttgcccgtttgccgatttaggttgtt
+4526271/1
:=?:BDDDDCFFDACGHGGGDHIHBG@EBEBDH>@HAFGGFGHBB8BB@G
@7624392/1
ttcgagcattttccggaaaagaagattgcaccccgaaaagtttgggtaca
+7624392/1
CCCFFFFFHHHHHJJJJJJJJEGHJJJIJJJJJJJJJJJJCFHIJJFFHJ
@7624564/1
ttcgaggtaacctacgtggacatcgaagaaaaaacattgaccaatcgcca
+7624564/1
CCCFFFFDHHHHHJJJGHIJJJJJJJJIJJJJJJIJIJIJJJJJIIBFHI
@7625530/1
ttcgatgacaaagtgatgggcaatcccattggctggctccaagagatgtg
+7625530/1
CCCFFFFFHHHFHCGHGEGGIGJIJJIJJJHIIIJJIFGHIJIGIBFG?B
@1029279/1
atatattcacctttatatatgtcacattttgtggttctttaacgaaatgt
+1029279/1
CCCFFFFFHHHHHJJJJJIJJJJJJJJJJJJJJJIJJJJJJIJJJJJJJI
@5530122/1
gcagactctcagcttcaacgccaaggacttcaactttgttcagttcttgc
+5530122/1
CCCFFFFFHGGFFIIIIIIAHIJIJIJJJJJJIJJJJJJJIJJJIJJGJI
@6533611/1
gttcttacatccttgtttatttccctttttgtggagaggtactatgtgtg
+6533611/1
CBCFFFDFDFFHHJJGHIIIJJGGIIJJJJGCEHFHFHI?BFDIIGGIGE
@5112172/1
cttttccggaaaatgctcgaaaactcaattggcgcacattcagcaggttt
+5112172/1
CCCFFFDFFHFFDEHFBFHGEFDEGFGGHHIGIBGGEFHCCFB@FFI=7C
@5112173/1
cttttccggaaaatgctcgaaaactcaattggcgcacattcagcaggttt
+5112173/1
CCCFFFFFGDDFHIGGHGIIJJIJGIGGGGEIIHIGGHJCGGG>>FG=FC
@5112174/1
cttttccggaaaatgctcgaaaactcaattggcgcacattcagcaggttt
+5112174/1
CCCFFFFFHHHHHJJJJIJJJJJIJJJJJIIJJJJJJJJJJJJJJJJHIJ
@4019564/1
ctcctacatctcaacaacaagctgcatggggtagacaacaaactccacca
+4019564/1
CCCFFFFFHHHHHJJJIJJJHIJJJJJJJJJFHIJJJJJJJJJJJJJJJI
@5113871/1
cttttcgcgcaaaggtaaaatcgttctagacatactttatgctcttgaca
+5113871/1
BCCFFFFFHHHHHJJFHIJJJJJJJJJJJJJIJJJJJJJJJJJJJJJIJJ
@454702/1
aactgtttacctgtgtatgataaataaacttttttcgggtttggaaaaaa
+454702/1
CCCFFFFFHHHHHIJHIJJIIJJIJJJJIIJJJJJJFEGHIJJJIEGIJJ
@1033055/1
atatgatatgtatttattatattgtgaaaagggagcatttatttgatgca
+1033055/1
CCCFFFFFHHFHHJJIJJJJJJJJIIJJJIJIIIGIJJJJJJJJJIJJJJ
@4021206/1
ctcctataaacgcctcaagcagatctgctcggtctttagttttgagttcg
+4021206/1
CCCFFFFFHHHHHJJJIJIJJJJIJJIJJIJICGHJJJJJJJJIDHHIJJ
@8117784/1
aaaaaatatcgcaatagctcaaaagggaacaatttttatcgagttattga
+8117784/1
@C?:DDFFHHHHHIIIIIIIIIIIIIIIIIIIIIIIIIIIIIIIIIIIII
@8117785/1
aaaaaatatcgcaatagctcaaaagggaacaatttttatcgagttattga
+8117785/1
C@CFFFFDHHFHHGEGBGBHFHGHGIIIIIIGHIGIIIIIIIIHIIIIIC
@8117786/1
aaaaaatatcgcaatattagaaattttcaaatattcttcgcttttgactc
+8117786/1
@@;DDFFFHHHHGJJIJJJIIJJJJJJIJJGJGIGJJGIIIJJIJJJJJJ
@1033837/1
atatgctgcaacctctactacagtacgcaagaataagattatggaaggaa
+1033837/1
C@@FFFFFHHGFFHHEHGGHHGGGGICHGJGIEHDFH@BBFHGG@DD@;F
@4024643/1
ctcctccacaacagcaacctggagcgagacaacagcagccagctccttca
+4024643/1
CCCFFFFFHHHHHJIJJIJJJJJIJJJJJJJJJJJIJCCDHHIGGHHEGG
@455834/1
aacttccatagattcaaatgaagtaaacaacatacgtttttcatttaaaa
+455834/1
CCCFFFFFHHHHHJJJJJJJJJJJJJJJIJJJJJHIIJJJJJIJJJJIJH
@6074381/1
gtaacatgtgtgcttaagtggcttaccttctacttaccacttagcagaac
+6074381/1
CB@FFFFFHHHHHJJJJJJIJJJJIJJJJJJJJJJJJJJJJJIJJJJJJJ
@8122944/1
aaaaaatgtcaaaattttgcaaattatgtggcattttgacatttatgtga
+8122944/1
CCCFFFFFHHHHHJJJJJJJHIJJJJJJIGJJJJJJJJJJJJJJJJJIIJ
@6075694/1
gtaaccgcaaggggcacggaccacttcacggaaatctaccgacagagagg
+6075694/1
CCCFFFFFHHHHHJJJJJIIJJJJJJJJJJJJJJJJJJJIJJJHHFFFFD
@6079045/1
gtaacttgttcaaattgtccatccgatactccatctctaaaaaagataat
+6079045/1
CBCFFFFFFHHHHJJJJHIJGIJJJJJIJJJJIJIIJJJIGJJJJJJJJJ
@457676/1
aacttttcggggtgcaatcttcttttccggaaaatgctcgaaaactcaat
+457676/1
CCCFFFFFHHFF@EFFHGIEIIGHJJJJJJHIJJJJJIJIIHIJJIIJJJ
@458043/1
aacttttttcgggtttggaaaaaatttcaaattgttcaggtaaaatcttg
+458043/1
CCCFFFDFHGDHH;AF;F>FFHIGGHBDGHGGG@9B?D9??DDEF<=CF>
@2496954/1
ccaaaccttgcaaattttcaatcatgaagcaagattttacctgaacaatt
+2496954/1
@C<DFFFFHHHHHJJJJJJJJIJJJJJIGIJIJIJJJJJJJJJIJIGHIJ
@2496955/1
ccaaaccttgcaaattttcaatcatgaagcaagattttacctgaacaatt
+2496955/1
C?@DFFFFHHHHHIJJJJJJJJJJJJJJIJJIJJJJJJFJJJJJJJJJJJ
@2496956/1
ccaaaccttgcaaattttcaatcatgaagcaagattttacctgaacaatt
+2496956/1
CCCFFFFFHHHHHJJJJJJJJJJJJJJJJJIJJJJJJJIJJJJHJJJJJJ
@2496957/1
ccaaaccttgcaaattttcaatcatgaagcaagattttacctgaacaatt
+2496957/1
CCCFFFFFHHHHHJJJJJJJJJJJJJJJJJJJJJJJJJJJJJJJJJIJJJ
@2983157/1
cctatggcaattccatataatctagttacacagcatagtatccctgataa
+2983157/1
CCCFFFFFHHGHHJIGIGIJIIIJJGIIJJJJJJJJIJDIIJJJJJIJJJ
@4031921/1
ctcctggaggacgctgacgggagtcttgctcggcatggaggccatttctt
+4031921/1
CCCFFFFFHHHHFIIJJJJJJ@FBFHIHIIJIJIJJJJDHIIIIJJHHHH
@4031930/1
ctcctggagtaatatcaaaacttcatcatctattatatagttcttttggg
+4031930/1
CCCFFFFFHDHHHJJJJJIIHIIJJIJJJJJJJJJJJJJJHHHIIIJJJG
@6082894/1
gtaagctatccagctccgacgtactatgcccatttagctgcggccagagg
+6082894/1
@BBFFFFFHHHHHJJJJJIJJHIHJJJJJJJJJJJJJJJJJJJJJJJJJJ
@2989607/1
cctcaccttacaaaataaaatacggcaaagagaagaaaggccgatagaat
+2989607/1
@@@DDFFEHFHDHIIIIIIIEHGEHDBHICG@@FHGHCCGIIF:FFGHIG
@2989608/1
cctcaccttacaaaataaaatacggcaaagagaagaaaggccgatagaat
+2989608/1
@@@FFDEDHHAHDIIGDEHGAH?EAEFHIEHCCCDGDEFDH@FBGEGIC9
@6091306/1
gtaatcttagtgtctttcagtcccgaataccgattctcagccgagctgcc
+6091306/1
@?@DDDBBFB:DCBFG>GGHIIEIGAH=B>C?@D;FHGHDBDFHEA@CA6
@6091618/1
gtaatctttgtcgtcgtaccaaatagcggaccacaatatagttacgttaa
+6091618/1
CCCFFFFFHHHHHIJJIJJJJJJJJIJJJIJJJJJJJJJJJHIJJJHIJJ
@461637/1
aagaaacgctcgtggggagcgatgacgaataaagtatgtgttcacca
+461637/1
CCCFFFFFHHHHFHIJJHJJJIIJJJJJJJJJJJCGIJFHHGIJJJJ
@4042989/1
ctcgaaaactcaattggcgcacattcagcaggttttttaacagtttgaaa
+4042989/1
CCCFFFFFHHHHGIJJJJJJJJJJJJJJJJJJDGIJJJJJJJJHIJJJJI
@4044306/1
ctcgaaagactttgactttttactatttttgtatgcacaaaattcgttct
+4044306/1
CCCFFFFFHHHHHJIJJJJJJJJJJJIJJJJHGIJIJJJIJJJJIJHJIJ
@4044792/1
ctcgaaatcaataactcgataaaaattgttcccttttgagctattgcgat
+4044792/1
C@CFFFFFHGHHGJJJJJHIJJJJJJJIHIIJJJJGIICCFHIJJIJJJI
@4044793/1
ctcgaaatcaataactcgataaaaattgttcccttttgagctattgcgat
+4044793/1
CCCFFFFDFHGHGIIIJGIIIJIJJJJJIIIJJJJIJIHEGHIJJJJJJJ
@4044794/1
ctcgaaatcaataactcgataaaaattgttcccttttgagctattgcgat
+4044794/1
CCCFFFFFHHHDHJJJJJJJJJJJJJJJHIJJJJJJJJIIIJIJJJIJIJ
@4044795/1
ctcgaaatcaataactcgataaaaattgttcccttttgagctattgcgat
+4044795/1
CCCFFFFFHHHHHJJJJJJJJJJJJJJJIJJJJIJJIJJJJJJJJJIIJJ
@4044796/1
ctcgaaatcaataatgcaatgtgtttaaatttttgtcgagtcaaaagcga
+4044796/1
CCCFFFFFHHHHHJJJJJJJJHIJJJJJIJJJJJJIIIIJIIJJJJIJJJ
@4541973/1
cttaaataaagtgtactttattgaaaaattagtaaaacataatggttttc
+4541973/1
CCCFFFFFHHHFHIJJJJJIJJJJJJJIJIJIGIJJJJIJJIJJJDHIII
@463705/1
aagaaaggccgatagaatgaagtgaaagtcgaacgttcttctgggctttt
+463705/1
CCCFFFFFHHHHGJJJJJJJJJHHJJJJDGIIFDH?FGGEHIGDGG@HGI
@7641647/1
ttcgtattattcctcgaaatcaataactcgataaaaattgttcccttttg
+7641647/1
?@1?ADDD>DHFFGIIIGI@EC@EEGHAHGFGHEFH>G@<9DB??BEHDD
@7644827/1
ttcgtgttccatttcatagaatggtggtggccatctgcgggacatgcaca
+7644827/1
???DDDADBDA?DE@ACCCBF:<C3<F1<EBEEAB><4:DD66;===<B=
@4059011/1
ctcgagggcatgatgagcagccgagcccttggcttccttcggagttttgc
+4059011/1
BBCFFFFFHHHHHJIIJIIJJJJJIIIJJIJJIIJJIIJJIJGI;DHIIG
@4059012/1
ctcgagggcatgatgagcagccgagcccttggcttccttcggagttttgc
+4059012/1
CCCFFFFFHFHHFIJGIJJIJJJJFIJIJJJIJJIIJJDIGJFHFHGIII
@2506947/1
ccaaattgctctactctcaagaaatggcctccatgccgagcaagactccc
+2506947/1
CCCFFFFFHHGHHJJJJJJJJJJJJJJJJJJJJJJJJJGIJJIIJJJJJJ
@4059530/1
ctcgagtacctcaaaatcatgaccaaaaagtgaacagctatcgatacaca
+4059530/1
@@;AADDDBFDHHIGIIAGGGDCCGIIIIECDHG@GGH<DFAFDDFGBBB
@467252/1
aagaaatggttgctgatatgtacaataatctatgcaaaccataccaaccc
+467252/1
CCCFFFFFHHHHHJJIJJIJHIJIJJJJIJJJJJJJJJJJJJJJJJJJJJ
@4547639/1
cttaaatttaactgaaatatagaatacaccccttaatcagctacaacagt
+4547639/1
:=::=BBD?AF?D?:<:C<CI?A?FFBEHEHIIIG<:C<@?@CFGB??GG
@4547640/1
cttaaatttaactgaaatatagaatacaccccttaatcagctacaacagt
+4547640/1
;==?D?DDD8DDBB<AE@43<:?A@EFEEFII;C?CBBD<DFADBDDDAD
@4547641/1
cttaaatttaactgaaatatagaatacaccccttaatcagctacaacagt
+4547641/1
CCCBDFAEHFHBBEDHIEIEEHGIEHEBDHII?FHIIIEEGGIICFEBD9
@4547642/1
cttaaatttaactgaaatatagaatacaccccttaatcagctacaacagt
+4547642/1
CCCBFFDFHDHDCEAFHBFFH@EHBHHGHIII7FHIGGGEGEGHIIIGIB
@4547643/1
cttaaatttaactgaaatatagaatacaccccttaatcagctacaacagt
+4547643/1
CCCFFFFFHHHHHJJJIIIJJGJJGIJJJJJJJJJIJJIJJJJIJJJJJB
@4547644/1
cttaaatttaactgaaatatagaatacaccccttaatcagctacaacagt
+4547644/1
CCCFFFFFHHHHHJJJJJJJJIIJJJJJJJJJJJJJJJJJJJJJJJJJJF
@7650823/1
ttctactttccttaacaaaccccttcttttcagatgttttaatgcacatt
+7650823/1
CCCFFFFFHHHHHJJJJJJJJJJJJJJJJJJJJJJJJJJJJJJJJJIJJJ
@6553489/1
gttgagtgaaaaaggtgggaaatgttgactgttgtagctg
+6553489/1
CCCFFFFFFBFFHIG@GEHDHCAHHBECFHBEF@99?9DD
@6553490/1
gttgagtgaaaaaggtgggaaatgttgactgttgtagctgattaagggg
+6553490/1
B@CFFFDDFHHHHJJEGIJDGIIGIGIGIJJJJJHGHIIJDHIIGJIGI
@6553491/1
gttgagtgaaaaaggtgggaaatgttgactgttgtagctgattaaggggt
+6553491/1
@BBFDFDDHHHHGJJIJJJJJJIJJJJIIIJIJIIFIIIJGIIJIJJJJ7
@1434695/1
atttatcacatcattcgtcgtgtaccacatctcggatcttgctactaata
+1434695/1
CCCFFFFFHHHHHJJJJHIJIIGHCHIJJJJJJJIHIIGGIIIJJIJJJJ
@4070750/1
ctcgcaaatgtagaaggcagattgttaccctccacgggtaaatcctgcaa
+4070750/1
CCCFFFFFHHFHHJJJJGIJJJJJJJJJIJJJJJIJJI@GIJJJJJJJJJ
@7652478/1
ttctatgcaaagtatagcttgtaaaattagttgctatccttctctttgac
+7652478/1
@@@FFDDDHFHFHEHFGHIJIH>FIGHIGIHIEBE@GGGIIHIIIJJJII
@6121232/1
gtactatgtgtgtttggctagattctgtttgacattagaagagtaaacgt
+6121232/1
@B@FFFFFHHFHHJJJJJJJJGIIJJJIJJJJJIIJIJGIIJJIIJJJJI
@6121233/1
gtactatgtgtgtttggctagattctgtttgacattagaagagtaaacgt
+6121233/1
BBCFFFFFFHFHHIIJJJJJJJJJJJJIGJJJJJJJJJJJJJJIIJJJJF
@8162717/1
aaaaagcaggaaaagcccagaagaacgttcgactttcacttcattctatc
+8162717/1
@@@DDDBDFBHF>FHIGIG@HGHIGGHGHEBIIEGGII<GHEFDDGIIDC
@7133812/1
tcgtggggagcgatgacgaataaagtatgtgttcaccaagagaagaaagc
+7133812/1
?@@BDDFDFHHGDIIIGIIIGIJJIGHIJHGGHGIJIJJJJIIJJJJJJJ
@6124622/1
gtacttttgtggaatatagcaaacttctactacttcaactggtagctccc
+6124622/1
C@BFFFFFHHHHHJJJJJJJJJJJJJJJJJJIIJJJJIIJJJJJJJJJJJ
@6124927/1
gtagaaaactaatgtatcacttggcgttttttgtttcctactgtcttttt
+6124927/1
BBCFFFFFHHHHHJHIJJJJJJJJJJIGIIJJGFGJCGECGGIHHGHIIJ
@7134182/1
tcgttatataatcatcattcaaacattgaagccagatcgataaaaaaata
+7134182/1
@B@ADDFFHHHHHJJJJJJJJJJJIJIIJJJIJJJIJJJJJJJJJIJJJJ
@1440987/1
atttattatattgtgaaaagggagcatttatttgatgcaaagtatagagg
+1440987/1
CCCFFFFFHHHHHEHGJJJJIJIJJHIIJJIJIIIIJJIGGIDGGGHGHJ
@5559869/1
gccaaacacacatagtacctctccacaaaaagggaaataaacaaggatgt
+5559869/1
CCCFFFFFHHHHHJJHIJJJJJIJIJJJJJJJJIJJJJJGIJJIJJJJIF
@6127361/1
gtagaagttcccaaagccttaggagatgtctttgaatccgtagcaggtgc
+6127361/1
CCCFFFFFHHHHHJJIJJJJIJJIJIJIIJJJJJJIJJJJHGIIJJJDGH
@4557781/1
cttaagtggcttaccttctacttaccacttagcagaacccgataaagcgt
+4557781/1
CCCFFFDDHDHHDHIBHBFDHFHGHJDHGIIIIIIJJJJJGGIDIJCGGH
@4085021/1
ctcgcttttcaaattctcgtgactttt
+4085021/1
@@@DD;DDHFDHHIIEAHG;<::?CHH
@4085022/1
ctcgcttttcaaattctcgtgactttt
+4085022/1
@@CFDDFFHDDHHEIBFFAC@<?EEHI
@4085023/1
ctcgcttttcaaattctcgtgacttttctcccctgtttgttcttaaataa
+4085023/1
@@@DBDDDHFFFHGHBDEGFGC1CHEH4<CFGI3:CFG??D9DG4BF>9B
@4085024/1
ctcgcttttcaaattctcgtgacttttctcccctgtttgttcttaaataa
+4085024/1
CCCFFFFFHHHHHJJJJJJGHGIIIJJGIIJJJGGHIJGHIHIJGIJJJJ
@3471088/1
cggcagccaagaacttgctggatctcttggtcggaaaagtaacgcccgaa
+3471088/1
@@@DFF<DFFGHDIIEIDGGDGFHGHIIIIDEH@:BDGI>DGGIIIGIIE
@3471089/1
cggcagccaagaacttgctggatctcttggtcggaaaagtaacgcccgaa
+3471089/1
@@BFFDFFHHFFGIJJJJIDIGIIJJJJIJEHGGHIJIJFGHIJIIJGIE
@4090032/1
ctcggccggaccgattcagcccccaccaagggaagggggcggcccccatc
+4090032/1
CCCFFFFFHFHHHEIJJGIFHIIJBGIGIHGIJIIIGFFDBB1@DDD5AC
@4090033/1
ctcggccggaccgattcagcccccaccaagggaagggggcggcccccatc
+4090033/1
CCCFFFFFHGHHHIJJIJHJJJJJGJJJIIIIIIIJHHFCDD@BDDD@CD
@4560838/1
cttaatcagctacaacagtcaacatttcccacctttttcactcaaccata
+4560838/1
@CCFFFFFHHHHHJJJJJHHIJJJJJJJJJJJIJJJJJJJJJJJJJJJJI
@4560839/1
cttaatcagctacaacagtcaacatttcccacctttttcactcaaccata
+4560839/1
BCBDFFFFHHHHHJJJJJHIJJJJJJJJJJJJIIJJJJJJJIJJJIJJJJ
@4560840/1
cttaatcagctacaacagtcaacatttcccacctttttcactcaaccata
+4560840/1
CCCFFFFFHHHHHJJJJJHIJJIJJJJJJJJJGJJJJJJJJJJJJJJJJJ
@4091174/1
ctcggctgctcatcatgccctcgagtacctc
+4091174/1
CCCFFFFFFDFDFGACDHHIBECFF1??F9:
@3013289/1
cctctccacaaaaagggaaataaacaaggatgtaagaactatggaggaat
+3013289/1
CCCFFFFFHHHHHJJJJHJJJJJJJJIIJJJJJJJJJJJJJJJJJJJIJJ
@3013769/1
cctctctaacgtctttatagaatgtcaatgttattctaaaaagaagactg
+3013769/1
@@@DBBDDHDDB?DHI<CF@<E?BAFGH>BFHCGHAGEHIIIBHIHECEE
@3013770/1
cctctctaacgtctttatagaatgtcaatgttattctaaaaagaagactg
+3013770/1
@CCFFFDFHHHDFIIIGIIIJJJJIJJGIJIJIIJIJJJJJJJJJIIJJI
@3013771/1
cctctctaacgtctttatagaatgtcaatgttattctaaaaagaagactg
+3013771/1
CCCFBDDEHFFDHHIJBGHGGIJIHIIJIIGIIIJEIIIJJIIIJIJJJJ
@3013772/1
cctctctaacgtctttatagaatgtcaatgttattctaaaaagaagactg
+3013772/1
CCCFFFFFGHFHFHJIIIEJIJJIHIJJJJHHIIIIIIJJJIJIIIIGII
@3013773/1
cctctctaacgtctttatagaatgtcaatgttattctaaaaagaagactg
+3013773/1
CCCFFFFFGHHHFJIJGIJGIJGIHJJJJJIIJJJJJJJJJJIJJJJJII
@3013774/1
cctctctaacgtctttatagaatgtcaatgttattctaaaaagaagactg
+3013774/1
CCCFFFFFHHHGHIGIJIIIIJIJJJJEHIHGIJIIJJIJJJGIJEIGJI
@1449317/1
atttcaaattgttcaggtaaaatcttgcttcatg
+1449317/1
<@@D1D?ACC?2<E@FEE@IFEI>?BH<:F@?EA
@1451902/1
atttcagttaaatttaagaggcttttaaaatttaacgtttagcagtcttc
+1451902/1
?@@DDDBD4CFBFFDHBDBFHGGEHGIIIIGICHGIIAGAFGIHIGIEHG
@1452187/1
atttcatagaatggtggtggccatctgcgggacatgcacatctcttggag
+1452187/1
@@<DBDDD<CFFBF<C?CA<EEDGIBHBEFFEEF@G9DFEFFFAFF@<A7
@3026257/1
cctgcacacacgcatttttaaatttaaaaatttattcaagtcaaaaataa
+3026257/1
CCCFFFFFHHHHHJJJJJJJJJJJJJJJJJJJJJJJJJJJJIJJJJJJJJ
@3026258/1
cctgcacacacgcatttttaaatttaaaaatttattcaagtcaaaaataa
+3026258/1
CCCFFFFFHHHHHJJJJJJJJJJJJJJJJJJJJJJJJJJJJJJJJJJJJJ
@485077/1
aagagaatggcggctcacaagatgtggcaatccttgcaggatttacccgt
+485077/1
@@@DDDDDFFFFFB?F<B@F8?99:<F@DGDCE9D<D8BF6BFFD@FFE4
@485527/1
aagagactctcagcttcaacgccaaggacttcaacttcgttcagttcttg
+485527/1
@@@FFDEFHHFHFGHGHIJJAHIIGJIGGIIGJIIGFGIHIGHGBGIIJG
@7143566/1
tctacttcaagtgggcagaagttttttccataagccagtcggagaaatta
+7143566/1
CCCFFFFFHHHHHJJJJJJJJHIJJJJJJJJJIIJIJJJIJJGD:CG<FB
@5569658/1
gccaagttaaatggtactaatcattttctatctacccgtccgcccatttt
+5569658/1
CCCFFFDFHHHHHJFHIJJJJJJJJJJIJJJJJJJCGHHGEGHFEGGAHH
@1456976/1
atttcctcgaaatcaataatgcaatgtgtttaaatttttgtcgagtcaaa
+1456976/1
@CCFFFDFHFFDHIIGIGIGEDGEHE<ECGDECHJGFGGGHHIIJ@FHHG
@1456977/1
atttcctcgaaatcaataatgcaatgtgtttaaatttttgtcgagtcaaa
+1456977/1
CCCFFFFFHHHHHJJJJJJJJJIJJJHIIIIJJJJJJJJJJJJJJHIJJJ
@1456978/1
atttcctcgaaatcaataatgcaatgtgtttaaatttttgtcgagtcaaa
+1456978/1
CCCFFFFFHHHHHJJJJJJJJJJJJJHIIJJJJJJJJJJJJJJIJGHIJJ
@1457275/1
atttcctgtaattctggtttgtctatagttttgtcatacgtttttgaggc
+1457275/1
@@CFFFFFAFHHGIJJIGHIIFGGHIJJHHIJGI<GGHGGC?GGI@FGGI
@3033373/1
cctggagctagacaacagcaaactgctcctccacaacaacaacctggagc
+3033373/1
CCCFFDFFGHHHHJJIGIJGJJJJJJJJIJJJJJJJJJJJJJJIJJJJJF
@3033439/1
cctggaggacgctgacgggagtcttgctcggcatggaggccatttcttga
+3033439/1
@@@DDDDDFFFFFIIIIII:D1:BGDFBFFIEEAFF@FF@F@DFFEEFC=
@6580513/1
gttggccactaaactgggcagctcggctgagaatcggtattcgggactga
+6580513/1
CCCFFFFFHHHHHJJJJJIJIJJJIIIJJJJJJJJJJBGGIIJJJIJIJI
@489834/1
aagagtaactgaaactgagactgaatttattcgaatttctgagaaatcca
+489834/1
CCCFFFFFHHHHHJJJJJJIJJJJJJJIJJJJJJJJJJIJJIIIHIGGIC
@7147703/1
tctagtttcccacgccagtatacagggagtggcgaaaccaacaaagtatt
+7147703/1
CCCFFFFFHHHHHJJJJJHHJJJJJJJJJGGIJJJIGJIGGJJJJJ@EHI
@5573497/1
gccaatttcgcggaatttcaacacatgacaagcgatggtgaactgccttt
+5573497/1
CCCFFFFFHHGHHIIGJIIIJIHIJJJJJJJJJJIJJJHHIJIJJJJJIJ
@7148827/1
tctatcgatactgaatgtaattttttatatagtgccccgatgatatgata
+7148827/1
C@CFFFFFHHHHHHJJJHHHIJJJJJJJJJJJIJJJJJJHGIHIIIIHIH
@1461602/1
atttctcaagggcacacggcaacaaaaagtgataatggatacaaatttga
+1461602/1
@@CFFFFFHBHGDHIHJIGIIJIIGIJJIHGIB?BGEEEFGHCGIGIJIG
@1461603/1
atttctcaagggcacacggcaacaaaaagtgataatggatacaaatttga
+1461603/1
CCCFFFFFHHHHHJJJJJIJJJJJJJJJJBDHIIJIJJJHIIJJJJJJJI
@1463101/1
atttctgtcaccaattgtacagaatggttgttctgcttcaccaatctgca
+1463101/1
CCCFFFFFHHHHHJJJJHJJJJJJJJJHIJIJJJJJJJJJJJJJJJJJJJ
@3491747/1
cggctcacaagatgtggcaatccttgcaggatttacccgtggagggtaac
+3491747/1
@@@DFFFFGGDDFGAFGAFHIIIIIIIIFGIIIIIIIIIFE>FFHIBDHG
@5575197/1
gccacatcttgtgagccgccattctcttggctagcttctttgacttgcca
+5575197/1
BC;DDFFFGHHHHJJEIEIIIIJIJJJJIJIHIGJJJJIJJFFHFHIJJI
@491806/1
aagatatcctaaactcacttttttccgaaaaaatatcgcaatagctcaaa
+491806/1
CCCFFFFFHHHHHJJJJJJJJJJJJJJJJJJJJJJIJJIJJJJJJJJIHI
@1467473/1
atttgaaaagtatcatgagttttgtgattctccgaagaatatgtctcgaa
+1467473/1
CCCFFFFFHD<AFHIIIDHAIHIGIDEI@HGHCHFIGIGIIIIIIIIEDH
@4587992/1
cttagatttcgaggcaaattgattgatttgcccagcacaaacttggagaa
+4587992/1
CCCFFFFFHHHHHJJJJJJJJGIIJIJJJJJJJJJJJJJJJJJJJJIJHH
@7151072/1
tctcaagggcacacggcaacaaaaagtgataatggatacaaatttgacta
+7151072/1
CCCFFFFFHGHHHJJIIJJJJJJJJJHHIJJJJJIIIIIJJJJJJJJJJJ
@5577837/1
gccacttttaaatgttgatgttgctcataaaccgtttcctaaagctatac
+5577837/1
CCCFFFFFHHHHHJJJJJJJJJJJJJJJJJJJJIIJJJJJJJJJIJJJJJ
@5580169/1
gccagatcgataaaaaaatatcgcaatattagaaattttcaaatattctt
+5580169/1
B@8BDFFFHHHGHJJJIJGIGGIGIJJJJIHGIJIIIJJJGIIJJJJJJI
@5580170/1
gccagatcgataaaaaaatatcgcaatattagaaattttcaaatattctt
+5580170/1
C@?DFFFFHHHHHJJJJJIJJJJJJJJJJIJJJJJJJJJJJJIJIJJJJI
@5581842/1
gccagccaatgggattgcccatcactttgtcatcgaacgatgtcaccacc
+5581842/1
CCCFFFFFHHHHHIGIJIJJJJJJJJJJJJJJJJJJJJJJJJJJJJJJJJ
@5581843/1
gccagccaatgggattgcccatcactttgtcatcgaacgatgtcaccacc
+5581843/1
CCCFFFFFHHHHHJJJJJJJIIJJJJJJJJJJIIJJJIJJJIGIICHIIJ
@6589655/1
gttgtacccaaacttttcggggtgcaatcttcttttccggaaaatgctcg
+6589655/1
?@@DBDDFHGDHHEHIGIHGBGEEBGHFB9BB9BFHCGC>@FGCACF@>F
@6589656/1
gttgtacccaaacttttcggggtgcaatcttcttttccggaaaatgctcg
+6589656/1
@@@FDFFFHGHHFGHJJIGIJJ1CFGIIIIIDHIJJ@FHIGIJJJIIIII
@6589657/1
gttgtacccaaacttttcggggtgcaatcttcttttccggaaaatgctcg
+6589657/1
@CCFFFFFHHGHHGHJJJJIIJ8CGHGHIIJJJJJJIJJJIIIJJJIEIJ
@6589658/1
gttgtacccaaacttttcggggtgcaatcttcttttccggaaaatgctcg
+6589658/1
B@@FFFFFHHHHFIJJJJJJJJ?FGIJJJJJJJIJJIJIJJIJJJJJJJJ
@6589659/1
gttgtacccaaacttttcggggtgcaatcttcttttccggaaaatgctcg
+6589659/1
BBCFFFFFHHHHHJJJJJJJJJ?FHIJIJJJJJJJJJJJJJJJJJJJIJJ
@6589807/1
gttgtactaatttgtgtaattgaagttcgtattatttcctcgaaatcaat
+6589807/1
BBCFFFFFHHHHHJFHGIJJJIJJJJJJJIJJJJJJJJIJJJIIJJJJJJ
@3501492/1
cgggactgaaagacactaagattaccaagttgggcaaccagcagtcccac
+3501492/1
CCCFFFFFGHHHHIJJJJJJJJJJJJJJJIJJJJJJIJJJJJJJFHJJJJ
@3501493/1
cgggactgaaagacactaagattaccaagttgggcaaccagcagtcccac
+3501493/1
CCCFFFFFGHHHHJJJJJJJJIIJJJJJJGHJIJIJIJJJJJJJIJJJJJ
@3501494/1
cgggactgaaagacactaagattaccaagttgggcaaccagcagtcccac
+3501494/1
CCCFFFFFHHHHHJJJIJJIJJJJJJJJJHIJJJJJJJJIIGIJIIJJJJ
@501186/1
aagcacctatcgaatcgaatattagtagcaagatccgagatgtggtacac
+501186/1
CCCFFFFFHHHHHJJJJIJGGHIIJDHIIJJIJJJJIGHGIHFGIBGHGI
@3506577/1
cgggcactatataaaaaattacattcagtatcgatagataatattgatga
+3506577/1
???DDFFFGFHGHJJJJJJJJJJJJJJJIIJJJGIJJGIJJJIJJJJIII
@3509419/1
cgggcgtgtagctcatcgaaggcaaatgcctcatgaccacgtccaaagcc
+3509419/1
CCCFFFFFFHFHHJJJIIIJJJIIJJJJJJIIHIJJIIIJJIJJIIJIFI
@3509431/1
cgggcgttacttttccgaccaagagatccagcaagttcttggctgccgaa
+3509431/1
CCCFFFFFHHHHHJJJJIJJIJFIJJJJJIJJIIJIJJJJJJJJJJJJBH
@6594968/1
gttgtggaggagcagcttgctgttgtctcgctccaggttgttgttgtgga
+6594968/1
@@@FDDFDFH<CDGGGGIIGEACCHGHGIEEIIJBHIBBFHEHHIIHIH3
@3514051/1
cggggctctgtgatttcttagtgtcaatagtgctgccgttacttcctcaa
+3514051/1
@@@DDDDDFDB??EHGBCFDH:ACHEFFFDCAGGGGH@CFGIEHGIEHAG
@3514052/1
cggggctctgtgatttcttagtgtcaatagtgctgccgttacttcctcaa
+3514052/1
CCCFFFFFHHFHFGHIFHIGIFFEIFHEFHIJIIJJJJIJJJJJHIGHGI
@5590298/1
gccatctgcgggacatgcacatctcttggagccagccaatgggattgccc
+5590298/1
CCCFFFFFHHHHHJJJJJIJJJJJJJJJJJJJJJGIJJJJJJJJIJIJJJ
@5590321/1
gccatctgggcccggggctctgtgatttcttagtgtcaatagtgctgccg
+5590321/1
CCCFFFFFHHHHHIJJJJJIIIGHGIIJIJJJIGHHIFHIIIHIJJJJJJ
@506304/1
aagcgttaccagcgcttgaggaagtaacggcagcactattgacacta
+506304/1
@@@DDD?DBDDHDFHGIEEGGHH@?CGD?8@GG@DCHF@><FGGF>A
@3527657/1
cggtaaagaagtgaatgttgataaaggaatatggagaggtgacaaattct
+3527657/1
@@CDDFFFHHGDFGIJIIIJBEEEHGIHHIJCCGIHIIB??BGGGGGIEG
@5598802/1
gcccagatggcattcatgcagaaccgattaagaaaggggcagacaacttc
+5598802/1
@CCFFFFFHHHHHJIJJJJJJIIJJJJJJJJJJJJJJJJIJJJIGEGGGI
@3047342/1
cctgggcatggtgatctggaaatggttcgctttgagaccgatgggtcggc
+3047342/1
CCCFFFFFHHHFHEHEGGJGHJJJJHJJIIJJJIIGGIIGGIJJIHIIIH
@5605269/1
gcccttgagaaatttgctgcctcaaaaacgtatgacaaaactatagagaa
+5605269/1
CCCFFFFFHHHHHJJJJJJJJJJJJJJJJJIJJJJJJJJJJIJJJJJJIJ
@5605270/1
gcccttgagaaatttgctgcctcaaaacgtatgacaaaactatagagaaa
+5605270/1
CCCFFFFFHGHHHJJJIJJJJJJJIJJJIHIJJIJJIIJIIFIJIJJGJJ
@3048971/1
cctggtccaagtcctatcgtgttattacaagctttgacaatgtcaaatgc
+3048971/1
CCCFFDFFHHHHHJIJ>HIEEFIJJJJJJJJBHIJJJJJIJJJJIJJJJJ
@5609184/1
gccgaatgtttggcgtctttcttcgatcttccggttccggtggccaccag
+5609184/1
@BCFDFFFFFHDHIJGIIJJIHIJJJIJJJIJJIEHIJGF?GHGHIJIHI
@5613064/1
gccgatttgcagactctcagcttcaacgccaaggacttcaacttcgttca
+5613064/1
CCCFFFFFHHHHHJJJIJJJJJJJJJJGGIJJJIJJJJJJJJJJJIHJJJ
@3056219/1
cctgtgtatgataaataaacttttttcgggtttggaaaaaaatttcaaat
+3056219/1
B@CDDEDFHHHHGJJJJJJJJJJJJJJJJIHIJJJIIJJJJGJJJJJJIJ
@3056220/1
cctgtgtatgataaataaacttttttcgggtttggaaaaaatttcaaatt
+3056220/1
@CBFDFEFHHHHHJJJJJJIJJJJJJJJJJHJIJIJJJJJJJJJJJJJJI
@3546568/1
cgtaaagtgaccaaagcaaagacgcaataagtgatacaagaaaatataca
+3546568/1
@<@DFFFDHHHHHIJJIIIJIGIIJJJJJJJDGIJJJJJJJJJJJJJJJJ
@3059162/1
cctgtttgttcttaaataaagtgtactttattgaaaaattagtaaaacat
+3059162/1
BCCFDFFFHHHHHJJJJIJJJEIIIJJJJJJJIJJJJJJIJJIJJJJJJJ
@5616967/1
gccggacagagaacgcgaaatcaacaacttggtccgtcgagccgacttca
+5616967/1
CC@DFDDFHHGFHJJJJHJJJIIIJJJJJJJIJJJJIIJIJHHFFDDDDD
@5616968/1
gccggacagagaacgcgaaatcaacaacttggtccgtcgagccgacttca
+5616968/1
CCCFFFFFHHGHHJJIJJJJJJJJJJJIIHJIHIIIIGIGGHHFFDDDDD
@3061644/1
ccttaatcagctacaacagtcaacatttcccacctttt
+3061644/1
CCCFFFFFHHHHHJJJJJJHIJJJJJJJJJIJJJJJJJ
@3061645/1
ccttaatcagctacaacagtcaacatttcccacctttttcactcaaccat
+3061645/1
@<?DDDD>DBDFBFGGAA@DDEDHBEHHEF<EG<FFHGI@A?CF>B?BDF
@3061646/1
ccttaatcagctacaacagtcaacatttcccacctttttcactcaaccat
+3061646/1
C@CFFFEFHHFHHIJJGGGHHIGIIIIIIJJJJHHIJJJJJIJJIIJIJH
@3061647/1
ccttaatcagctacaacagtcaacatttcccacctttttcactcaaccat
+3061647/1
CC@FFFFFHGHGHJIJIGIHHGJJJJJJJJJGIJIIJJJIIJJJJJJJII
@3061648/1
ccttaatcagctacaacagtcaacatttcccacctttttcactcaaccat
+3061648/1
CCBFFFFFHHHHHJJJJJJGIJJJJJJJJJJJJJJJJJJIIJJJJJJJJJ
@3061649/1
ccttaatcagctacaacagtcaacatttcccacctttttcactcaaccat
+3061649/1
CCCFFFFDHHHGDFGGIJIJJJIGIIGIIJJIJEGICHIHHGJGGGDFGG
@3061650/1
ccttaatcagctacaacagtcaacatttcccacctttttcactcaaccat
+3061650/1
CCCFFFFDHHHHHJGIBGGEHIJIIJJJJJJIIJJJJJJIJJJIJJIJJI
@3061651/1
ccttaatcagctacaacagtcaacatttcccacctttttcactcaaccat
+3061651/1
CCCFFFFFGGHHGJJJIIGCGHIJIJJJJJJIJJIJJJJJJJJJJJJJJG
@3061652/1
ccttaatcagctacaacagtcaacatttcccacctttttcactcaaccat
+3061652/1
CCCFFFFFHHHHGIJJIJJHHJJJJJJJJJJIIJJJJJJHIJJJJJJJJJ
@3061653/1
ccttaatcagctacaacagtcaacatttcccacctttttcactcaaccat
+3061653/1
CCCFFFFFHHHHHJJJIGIEGHIIGJJJJJJJJJJJJJJJJJJJJJJJIJ
@3061654/1
ccttaatcagctacaacagtcaacatttcccacctttttcactcaaccat
+3061654/1
CCCFFFFFHHHHHJJJJIIFHGIJJJJJJJJJJJJJJJIJJJJJJJJJJJ
@3061655/1
ccttaatcagctacaacagtcaacatttcccacctttttcactcaaccat
+3061655/1
CCCFFFFFHHHHHJJJJJJHHJJJJJJJJJJJJJJJJJJJJJJJJJJJJI
@3061656/1
ccttaatcagctacaacagtcaacatttcccacctttttcactcaaccat
+3061656/1
CCCFFFFFHHHHHJJJJJJIJJJJJJJJJJJJJJJJJJJJJIJJJJIJJI
@2555394/1
ccaatatcaaactacaggcagtgttaacgattatacgaaagatctagaaa
+2555394/1
C@CFFFFFHHHHHJIJJIGGIBFIIJJJJIJIJJJIJJJJJJIJJJJJJJ
@2557380/1
ccaatcctataattatccatttcctgtaattctggtttgtctatagtttt
+2557380/1
CCCFFFFFHHHHHJJJJJJJJJJJJJHGJJJJJJJHIIJHIJJJJJHIJJ
@2557522/1
ccaatcgccaccaatgcctggtgcagctatccactttgccagtggccgtc
+2557522/1
?=@D=A1?DHFDFGHBFHCABE@AHHGGHHIFHGHIGDHIICHHHIDEBG
@2557523/1
ccaatcgccaccaatgcttggtgcagctatccactttgccagtggccgtc
+2557523/1
CCCFFFDDHHHHHJJJJJJGJFHHJJJJJJJJJJJJJIJJJJIJJJJJHG
@3568186/1
cgtcagcgtcctccaggagttgctgagccgtcgcggcatcactcccaaat
+3568186/1
@@@DFFDFFDFFHJGIIIJGGHGHGHGE@GD>DGEHGIGHGAEEAHEBDF
@3568187/1
cgtcagcgtcctccaggagttgctgagccgtcgcggcatcactcccaaat
+3568187/1
@@CFFFFFHHHGHJEHIBH@FHHIIIJIIJGGHJIGGGBHGFFHHHFFFF
@1494695/1
atttgatgcaaagtatagaggttgtacccaaacttttcggggtgcaatct
+1494695/1
BCCFFFFFHHHHHFFGFHEHHEHGIGJJIJJIIIJJIJIIIJDHHGGIGJ
@6618377/1
gtttaaatttttgtcgagtcaaaagcgaagaatatttgaaaatttctaat
+6618377/1
@?@FDFFFFHGHHEEHHGHHJJJJJFDHGGIHGIIFIJIJJIIGGJJIII
@6618378/1
gtttaaatttttgtcgagtcaaaagcgaagaatatttgaaaatttctaat
+6618378/1
C@BFFFFFHHHHHFIIGIHHJJIJIIJIJJJIJJJJJJIJJJJJIJJHIJ
@6618623/1
gtttaacacaatgtgttaaagtaagaactgtgttaaaaatgaattctcaa
+6618623/1
@=@DADDDBCF?D<CAF<FIA3?FE>HFHEEECFFGIIICDFGFIEGEFG
@6620231/1
gtttaacttttccagcatttctcttgctgctaattgtttcgccatctttt
+6620231/1
@@@FFFFFHHHFHGGDHHJIFHGHJIIIIIJJJJJIHIJIIGI1??BGHI
@3581069/1
cgtcttatcgatgcattgaaacgcaaactgacgtttactcttctaatgtc
+3581069/1
CC@FFFFFHGHHGJIJJGIJIFFGIJJJIJIJIGIJJJIIIJIIIIJIFI
@3581841/1
cgtctttcttcgatcttccggttccggtggccaccagatcgttgttaagg
+3581841/1
?@;?DDD?CF:?<AEFGAH?E<CBG1C1?G;F;DG882?DF;DB;B4==@
@1505593/1
atttggtacgacgacaaagattacatcatatttgcctttaacagatgtga
+1505593/1
CCCFFFDEHHHHHIJIIJGHJJIJJJIGIJJJIJJJJJJJIJJJJJJGHG
@1508648/1
atttgtagcaacctgaaccctacgtcagcatttcctggctcagagtacgc
+1508648/1
@BCDFFFFHHHHHJJJJJIIIJJJIJIIJJJJJIIIJJJJJJJJJHHIIJ
@1510572/1
atttgtgctgaaaagaaaattcaagatccagtgtttaaggaactatc
+1510572/1
CCCFFDFFHHHHHJJJJJJJJJJJJJJJJJJHHHIJJJJJJIJIIJJ
@1510819/1
atttgtgtaattgaagttcgtattatttcctcgaaatcaataatgcaatg
+1510819/1
:@BDDBDDFHHHHJIJGIJJIJJJJJJJJJJJJJIEHHIIIJJJJJJJJJ
@1510820/1
atttgtgtaattgaagttcgtattatttcctcgaaatcaataatgcaatg
+1510820/1
CCCFFDDDHHHHHJJJJJJJJJJJJJJJJJJJJIJIJJIIJIIJJJIGJJ
@1512403/1
atttgttgctcgatgggggtcatatatagtcctgataaatcaatattatt
+1512403/1
CCCFFFFFHHHHFIEIJJJFGIJIJIJJJIIHIIIJB?99?FHGIIIIJI
@9675432/1
atttttagattctggaatgtcattagatgctgtgtggaaagtgtactata
+9675432/1
CCCFFFFFHHHHHJJIJJJIJJJJJJJJJJJJJJJJJJJJJHIGHIJJJJ
@12151880/1
ctcgtacttcggcacttgtaacttgttcaaattgtccatccgatactcca
+12151880/1
CCCFFFFFHHHHGJJJJIHIJIIJJHHJJIIJJJHIGIJJJJJIIJIJJJ
@14124872/1
gtaatatgcgtgtccacgcaagtacctgctggaacgtttaaatttctgtc
+14124872/1
@@@FFFFFGHHHFJJJJJGHIIGHIJIIIJJJHIGIHIJIJIIJIJIGIJ
@14621593/1
gttgtacccaaacttttcggggtgcaatcttcttttccggaaaatgctcg
+14621593/1
@@CFFFFFHGHHHJJJJJJJIJ8CCFHGHGIHHIJJIJDG@FGIGGIIJI
@14621749/1
gttgtactaatttgtgtaattgaagttcgtattatttcctcgaaatcaat
+14621749/1
@BBFFFFFGHHHHJGHHIIJJJJJJIJJJHIIJJJJJJJJJJJJJJJJJJ
@10174596/1
cacatactttattcgtcatcgctccccacgagcgttt
+10174596/1
CCCFFFFFHHHHHGJHJJJJJHJJJJJJJJJGED?DB
@14622234/1
gttgtagctgattaaggggtgtattctatatttcagttaaatttaagagg
+14622234/1
CBCFFFFFHGHHHJJJJJJ?FGHIIGIGJIJJJIIJJIHIJJJJIIJGHJ
@11656925/1
cgttaccagcgcttgaggaagtaacggcagc
+11656925/1
@@=DDDDDBF8D?G;EBABGEFHH<;@<FF=
@8184049/1
aaaaattccgtcggcaagaagttggccgatttgcagactctcagcttcaa
+8184049/1
@@@DFBEFFFFDDIGIEHGHBFFCCGAH8GFGICGGGGIIIIIIGGECHB
@9176629/1
atccaacttgttggtgaagcgtatcgaactacggccgaattttctgggtc
+9176629/1
@CCFFFFFHGHHGECGBGIIIFHHIIIIIIIIIGHIIBGHIIIIIIIIGG
@13146027/1
cttttagtaaacactcttctagggataaggaaggagttacagtgttttta
+13146027/1
@@@DDDDDFHHFFIIEGIG??FHIIIIIIIIIIIEGFEEGEHBD??FHIG
@8675438/1
aatcttcttttccggaaaatgctcgaaaactcaattggcgcacattcagc
+8675438/1
@@CFFFFFGHHHHJJJJJJJJJJJJJJJIIIJJIJIJJJJJJJJIJJJJJ
@15114779/1
tcctaaactcacttttttccgaaaaaatatcgcaatagctcaaaagggaa
+15114779/1
CCCFFFFFHHHHHJJJJJIJJIJIJJJJJJJJJJJIJJJJJJI>HHJJJJ
@10176517/1
cacatcattcgtcgtgtaccacatctcggatcttgctactaatattcgat
+10176517/1
CCCFFFFFHHHHHJIIFHIJCEEHGHIGJGIGIJGIIIJIIJIHIJGIJJ
@10176518/1
cacatcattcgtcgtgtaccacatctcggatcttgctactaatattcgat
+10176518/1
CCCFFFFFHHHHHJIJGIJJIIHJJJJIJGHIIJJGJIJJJJIJIJJIIJ
@10177256/1
cacatctcggatcttgctactaatattcgattcgataggtgctttgtctg
+10177256/1
CCCFFFFFHHFHHJJIJJJJJJJJIIJJJJJJJJIJJJJCFHIJJJIJJJ
@10177257/1
cacatctcggatcttgctactaatattcgattcgataggtgctttgtctg
+10177257/1
CCCFFFFFHHGHHIJJJJJJJJJJJJJJJJJJJIIJJJJFHIJJJJIIJJ
@8191741/1
aaaaatttatagttttttgcatttttattcggcttattgtaatattcctc
+8191741/1
CCCFFFFFHGHHHJJJIJJJJJJIJJJJJJJIJJJJJJJEHIIIJIIGII
@10177599/1
cacatcttgtgagccgccattctcttggctagcttctttgacttgccagt
+10177599/1
CCCFFFFFHHHHHHJIJJJJJJJJJJIGIIHIJJJGJJJIJJJJGGIEIF
@10177600/1
cacatcttgtgagccgccattctcttggctagcttctttgacttgccagt
+10177600/1
CCCFFFFFHHHHHIJJJJJJJJJJJJJIJJJIJJJJJJJJIJJJDIIGHF
@9679976/1
atttttcaataaagtacactttatttaagaacaaacaggggagaaaagtc
+9679976/1
CCCFFFFFHHHHHJFHIJJJJJIIIJIIJJJJJJHIJJJJJIJHIIJIHH
@13149030/1
cttttatgaatcgtgataacatgcataaaatataataaaaatttatagtt
+13149030/1
CCCFFFFFHHHHGEHHGGIGDEFHJJJJJJJIGIIIIJJJJJIJIIJIGI
@11167449/1
cgaaaaagtttttaagaaccgtgatggaactctttaggcagcaacattac
+11167449/1
??<DDDDD<DDDDDIA?EAF@2A??EEDEIEEDEIEDIEEDDDDD;?DDB
@10672524/1
ccacgagccaatcttccgctaccgcgtgttccttaacaacgatc
+10672524/1
@@@BDD<?CBDDH>BGDHG6F:C6@F0?@G<8?B?FHGI@F;6@
@10672525/1
ccacgagccaatcttccgctaccgcgtgttccttaacaacgatctggtgg
+10672525/1
@C@FFFFFGHHHGIIDHGGGIJJIDG:@?FDGGIIIGGHFGGGIICHHIE
@8199335/1
aaaacatgaccatgatgcactcggccggaccgattcagcccccaccaagg
+8199335/1
CCCFFFFFHHHHHJJIJJJJJJJIJJJJIJJJIJJJIJJJJJJHHFFFFD
@8682155/1
aatggaactgggagcaaccctctttgtcaccagcggctttgaagtctaag
+8682155/1
B@@FFFFFHHHGFIIIJJJJJGHIJJHJJJJJIJIGIGJJEGHECCGGII
@14626944/1
gttgtgggggaccagtctgttgtgggggaacagtttgatgttgctgttgt
+14626944/1
B=?DADFFHHFHHJJFHHHFHG?FHIIJFGIGI@FHIIIGIIGHFHEEC?
@13643504/1
gcccggggctctgtgatttcttagtgtcaatagtgctgccgttacttcct
+13643504/1
CCCFFFFFHHHHHBGGIIJGGJEGDFDFGIEHHBGGGJIHIFGIJIJIJE
@15121949/1
tcctgcataaatggatgtgtaatatgcgtgtccacgcaagtacctgctgg
+15121949/1
CCCFFFFFHHHHHJJJJBHHHJHJJJJJHIGIIJIJJJIJIIIJIIJJJH
@11172096/1
cgaaaactcaattggcgcacattcagcaggttttttaacagtttgaaaac
+11172096/1
@<@BBDDFGHFHHGGIEG@HHGHGIIBFHIDGIIIIIIIIIGIHCGHGGG
@11172097/1
cgaaaactcaattggcgcacattcagcaggttttttaacagtttgaaaac
+11172097/1
@C@FFFFDHGHHHEIDHE<AFFHGIJIIJJDGHIJJGIHGGBFGDGHIJI
@11172098/1
cgaaaactcaattggcgcacattcagcaggttttttaacagtttgaaaac
+11172098/1
CCCFFFFDHHHDHGIGFB:@@CGGHHFGHI:DGIIIEHBDDBFHEDGIIG
@11172099/1
cgaaaactcaattggcgcacattcagcaggttttttaacagtttgaaaac
+11172099/1
CCCFFFFFHHHHHJJGGHEHHIJJJJJJJJDHHJJJGIGHGFHIGHIJJG
@9687253/1
atttttgtatgcacaaaattcgttctacatatgaaacatgtcagttatat
+9687253/1
CCCFFFFBFHFHHIIFFBIIHJHGEFHGHIJCFHIJE@DFFGEEFCFIII
@13152977/1
cttttcacaatataataaatacatatcatatcatcggggcactatataaa
+13152977/1
CCCFFFFFHHFDFGIIIIJGGHJJJJJJIJJJJJJJJIIIGHIJJJJIJJ
@15621027/1
ttcccccacaacagactggtcccccacaacagactggtcccacacaacag
+15621027/1
???DDDDDDDDDD3AEE>:2<<CEDADICDDBDIIADDDCDCDCDICDD6
@14629497/1
gttgttgaccccaagcttgaggttgttgttgtggaggtgaagggtgatgt
+14629497/1
BBBFFFFFHHHHHJJJJJJGHJCGHHIJJJJGHIHHI8BFHHGI9BFGHG
@15623388/1
ttcccttttgagctattgcgatattttttcggaaaaaagtgagtttagga
+15623388/1
@@@DDFFFHADHDGHGIGHGIIEEEFHHIDEEIIIGDHE8=FFFGCFGHG
@13155954/1
cttttccggaaaatgctcgaaaactcaattggcgcacattcagcagg
+13155954/1
@@@DD?AD<FD?FHEIIIIGCHE?CDB3C@9:9@FHGFCGHHIIICC
@13155955/1
cttttccggaaaatgctcgaaaactcaattggcgcacattcagcaggttt
+13155955/1
CCCFFFFFHHHHHJJJJJJJJJJJJJJJJJJJJJJIHIJJJJJJJJJFHH
@13649132/1
gccgaataaaaatgcaaaaaactataaatttttattatattttatgcatg
+13649132/1
@CCFFFFFGHHHHJJJJJJJJJJJJJJIJJJJJGIJJJIJJJJIJJIIJJ
@13649133/1
gccgaataaaaatgcaaaaaactataaatttttattatattttatgcatg
+13649133/1
CCCFDDDFHGHHHGHGIGJJJJGIJJJGHIJIEHIIJI@GHIIJJJJJJI
@13649134/1
gccgaataaaaatgcaaaaaactataaatttttattatattttatgcatg
+13649134/1
CCCFFFFFHHHHHJJJJJJJJJJJJJJJJJJJJJJJJJJJJJJJJJIJJJ
@9185871/1
atcccattggctggctccaagagatgtgcatgtcccgc
+9185871/1
@@@DDDDDHHHHHIBFGIDHAB?<?HCFDGGGFGHI:?
@13157651/1
cttttcgcgcaaaggtaaaatcgttctagacatactttatgctcttgaca
+13157651/1
CCCFFFFFHGHHGGIAGHGJGHHHHGIJJIJJJJJJJJJJJJJJJJIGJG
@14145008/1
gtacaatagaagataatcagacaattaatagaaaaatgacagaaggacag
+14145008/1
?@?D;?DBFAHBB:CH??IBHGAG@HIIAD<HHICII><:C?CF;8BGAH
@11179970/1
cgaaaattttccttgctaattggttgaaggtaatcatctaattctttggt
+11179970/1
CC@FFFBFHHDHBHBEDEHHIAGAFEBGHI:CGECCEFHEHFHGGIIDGB
@9187887/1
atccgatactccatctctaaaaaagataattctttggggtttttgacctt
+9187887/1
CCCFFFFFHHHHHJJJJJIJJJJJJJJJJJJJJJJJJJJIJJJJJJIJIJ
@8215735/1
aaaactccgaaggaagccaagggctcggctgctcatcatgccctcgag
+8215735/1
CCCFFFFFHGFFHIJGIJJJJJJJIIGIIIIGEG@GGICFEFH<CBBA
@13653671/1
gccgatttgcagactctcagcttcaacgccaaggacttcaacttcgttca
+13653671/1
CCCFFFFFHHHHHJJJJJJJJJJJJIJHHIJJIJJJJJJIJJJJJJGHJJ
@10688260/1
ccagaacgtaagatatcctaaactcacttttttccgaaaaaatatcgcaa
+10688260/1
@@CDFFFDHGFHHIFGHIIGHGIIJJIIJJJIJIJJIJHIJIHGIJJJJI
@10688261/1
ccagaacgtaagatatcctaaactcacttttttccgaaaaaatatcgcaa
+10688261/1
CCCFFFFFHHHHHJJJJJJJJJJJJJJJJJJJJJJJJJJJJJJJJJJIJI
@13164720/1
cttttgagctattgcgatattttttcggaaaaaagtgagtttaggatatc
+13164720/1
BCCFFDDDGHHHHIJIJJIJJJJJJJJJIJJJIIIDGGIHGIJJJJJJJJ
@12197414/1
ctcgtggatggcgccctcgatttggaccagttcgtatttgggagtgatgc
+12197414/1
@@@DDDDDHHHDFGII@F@:EFHGIDHIFHIIIIFGHHIFIICH7@CGGG
@13659653/1
gccggttcataaccttctctttggactctcttgcatgctgctcgaatagc
+13659653/1
CCCFFDFFHHHHHJJJJJJJJJJJJJJJJJJJJJJJJJJJJJJJJJJJIJ
@14155974/1
gtactaatttgtgtaattgaagttcgtattatttcctcgaaatcaataat
+14155974/1
@BBFFFFFHHHFHHIJJJJJJJJJJJIJJJJJJJJJJJJJJJJIJJJIJH
@15643701/1
ttcgattcgataggtgctttgtctggttaactttagtgggaagg
+15643701/1
@@@DDDDDDHDHHIAGA?FIBCHGHHHEH@EHIHIBB?C;?CE=
@9696925/1
attttttccaaacccgaaaaaagtttatttatcatacacaggtaaacagt
+9696925/1
CCCFFFFFHHHHHJJJIJJJJJJIIJJJJJJJIJJJJIJJJJCFHIJJJJ
@9697724/1
attttttcgtcccaagattactgctccatggcgacagttaatctctggac
+9697724/1
@@CFFADFAACDF:CC@HFGG@>GHHIGIIGHGIIBDFFHIIIIICH@GI
@9698097/1
attttttctcaatttcagtctttgtctatcggtattgctcgtagacaatt
+9698097/1
CCCFFFFFHHHHHJJJJJIJJJJJJJJJJJJJIJJJJJJJJIJJJIJJJJ
@12200313/1
ctcgttatataatcatcattcaaacattgaagccagatcgataaaaaaat
+12200313/1
CCCFFFFFHHHHHJJJJIJJJJJJJJJJJJJJJJJJJJJJJJJJJJJJJJ
@9698551/1
attttttcttccatcaaaggctggatatctttttgggtaatgttgctgcc
+9698551/1
@BCFFFFFHHHHGJIJJJJJJJJIHIJJJJJJIIJJJHGHIJJJJJIJJJ
@14156492/1
gtactatgtgtgtttggctagattctgtttgacattagaagagtaaacgt
+14156492/1
@?@DDDDDFHAFFHGHICHGCAAAAFHHHH@ADDFHEFHIIGI?DAGHI8
@14156493/1
gtactatgtgtgtttggctagattctgtttgacattagaagagtaaacgt
+14156493/1
BBBFFFFFFHFHHIIJJIJJJIJJJJJJJJJIJIJJJJJJJJJIIIJJID
@9196822/1
atcgaacgatgtcaccacctgattggtgatatcagccgctccgggcgttc
+9196822/1
CCCFFFFFHHHHHJJJJJJJJFHGJJFHIJJJJJIJJIJJJJGIJGGEHF
@15646700/1
ttcgcttttgactcgacaaaaatttaaacacattgcattattgatttcga
+15646700/1
@@@DD<BADHHHGIHGBHIHEFHBHIIG@GBGDFGCEFGGHCBFGIGGB@
@15646701/1
ttcgcttttgactcgacaaaaatttaaacacattgcattattgatttcga
+15646701/1
CCCFFFFFHFHDHIJIIIIJJJIGGGIJJIIIJJJGIIIJIJJHIJJGIE
@9197426/1
atcgaagatttggagaatattgtggtagaccaattgaagttcttttatga
+9197426/1
@CCFDFFFHHHHHJJJJJJJJJHHIFHIHJJJJJJJJIJIIGIJJJJJIH
@15647477/1
ttcggagttttgcctgttccgtagcagacggccactggcaaagtggatag
+15647477/1
@CCFFDFDHHHGGJJIHJIJBGHHIJIGHIIGIGIJJJJIIII<CHFDGG
@9198693/1
atcgaatcgaatattagtagcaagatccgagatgtggtacacgacgaatg
+9198693/1
CCCFFFFFHHHDFHHFE<CFGHIEGGHIIFBHFG?DH;GHHIIIIIEIHI
@8233213/1
aaaagcaggaaaagcccagaagaacgttcgactttcacttcattctatcg
+8233213/1
CCCFFFFFHHHHHGIJJIJJJJJJIIHIJJJJIJJJJJJJIIIJJJJIJI
@10693038/1
ccagaattccattttccttggcatcaagagtatattccatgatgctaata
+10693038/1
@C@FDFFFFHHHHJJHJIJGIGEHIIJGHICFHGIJJJGHIJIJJJJJIJ
@8234166/1
aaaagcctttaagtacaatatctgctggagattgcaaccacccagacagg
+8234166/1
CCCFFFFFHHHHHHIIJJJJJJJJJJJIJJJJJIJJGIJJJIIJJJJJJI
@11189496/1
cgaaatgtcaagagcataaagtatgtctagaacgattttacctttgcgcg
+11189496/1
CCCFFFFEHHHHGIJJJJJJJEHJJJJJJIJJIJJJJJJJJJJJJJJJJJ
@10699091/1
ccagatggcattcatgcagaaccgattaagaaaggggcagacaacttcat
+10699091/1
CCCFFFFFGGHHFHJIIGIHJGIGIEIJJJJJIIGBEHIIIIJJIIJIJJ
@14163026/1
gtagaatatcgtttaacttttccagcatttctcttgctgctaattgtttc
+14163026/1
@@@FFFFFHHGHHJGIHIJJJEHGJJEHGIIJJJJJJJGIJIIJJIIJJI
@15138350/1
tcgataggtgctttgtctggttaactttagtgggaaggtttaggtatttg
+15138350/1
@CCFFFFFDHHHHJIIIIJJEHHJJJJJIJEHJJJIJJFHHIJJGHIJJJ
@8236417/1
aaaaggaaaactaaaggatttctcaacttgtttccgtgagttgctgaaca
+8236417/1
@@CFFFFFHHHHHJJJJJJJJJJJJIIJJJJJJJJJJJJJIIIIIJJIIJ
@12208460/1
ctctaaagctatctactcgttatataatcatcattcaaacattgaagcca
+12208460/1
CCCFFFFFHHHHHJJJIJGFGGIJJJJIJJIJIJJJJJJJJIJJJJJJJI
@13177233/1
ctttttacctccttgttggggctggggg
+13177233/1
@@@DDDDDHHBFDGEAE:?EG:@FGHII
@13177539/1
ctttttactatttttgtatgcacaaaattcgttctacatatgaaacatgt
+13177539/1
@@@DDD?D>FBFHIIA<AEAC@??EHG3C@CEF9?FF@AGGIIEI@3:99
@13177540/1
ctttttactatttttgtatgcacaaaattcgttctacatatgaaacatgt
+13177540/1
@@@FFDDBDHAFFHG><CBFGIFFHICHEHGCDFACDBHIIGIGI@GDHI
@10203761/1
caccattctatgaaatggaacacgaagagggactaccacacgaaaggcag
+10203761/1
CCCFFFFFHGHHGJIJJJJJJJJJJJJJJJJJIGIJJJJJJJJJJJJJJJ
@13663214/1
gccgtatttgttccaaaaccgtggaccaccgttg
+13663214/1
?;@DD:DDFFF?<AF?EB?<332<A?CF?80D0?
@13663215/1
gccgtatttgttccaaaaccgtggaccaccgttggaattccattcaactg
+13663215/1
BCCFDFFFHHHHHJJJJJJJJGIJJJJJJIJIJJJGIEHJJJJJJJIIJJ
@13663635/1
gccgtcgcggcatcactcccaaatacgaactggtccaaatcgagggcgcc
+13663635/1
@@@DDDDDFF?1?DBD<DGG9:D4BB@DFEDFI=BFCFI4=@C@EF<@<>
@15141081/1
tcgcaatattagaaattttcaaatattcttcgcttttgactcgacaaaaa
+15141081/1
CCCFFFFFHHHHHJJJJJJJJJJJJJJJJJJJIIJJJJJIJJJIJJJIJI
@15143251/1
tcgccatttccaaatgagagcttcagtagttttgtagaatatttcaggtc
+15143251/1
CCCFFFFFHHHGHJJJIJIJJJJJJJIIJHGJJJJIIJJJIJIJJIIJGH
@14168749/1
gtagatttccgtgaagtggtccgtgcccc
+14168749/1
C@CFFFFFGHHHFEIG:EG<DEECFGHII
@8242196/1
aaaagtgaccacaagcaatgtcaaagagaaggatagcaactaattttaca
+8242196/1
CCCFFDFFHHHHHJJJJJJJHIJJIJIJIJIIIIJJJJJJIIJJJJJJJJ
@12216021/1
ctctactgtacaactgtttacctgtgtatgataaataaacttttttcggg
+12216021/1
CCCFFFFFHHHHHJJJIJJJJJJJHJHHIJIJJJJJJJJGGIJJJJJIII
@11197769/1
cgaacgatgtcaccacctgattggtgatatcagccgctccgggcgttccg
+11197769/1
CCCFFFFFHFHHGJJJJIJIJJJJCGHIJJJJIIJJJJJJJJJJJHHHFF
@11198405/1
cgaacgtctacagttatcctccagttccttcgtaccctcc
+11198405/1
???DDDDD:;?A<<E?<:C<AF:92CAF?FB8:CCDE<BD
@15144777/1
tcgctccccacgagcgtttctttagtctgtatattttcttgtatcactta
+15144777/1
@@@FFFFFHFHFFHGE?FHCHIIDEFGCCDAGGIIIIGII@FHGIIIIIA
@15659032/1
ttcgtattatttcctcgaaatcaataatgcaatgtgtttaaatttttgtc
+15659032/1
@CCFFFFFHHHHHJJJJJJJJJJJJJJJJJJJJJFIIJIHIJJJJJJJIJ
@11199975/1
cgaacttcaattacacaaattagtacaactcctccaaaccttgcaaattt
+11199975/1
@C@FDDFFFHHHGGBHGHIHIGGHIIIJJJJJIJJIIJJJIIIIIIIJJJ
@11200008/1
cgaacttccatagattcaaatgaagtaaacaacatacgtttttcatttaa
+11200008/1
??=AADDBDB4A<2CE::<BFB>FCF@FEEIIDDEABD?D@DDBDDDDEI
@11200009/1
cgaacttccatagattcaaatgaagtaaacaacatacgtttttcatttaa
+11200009/1
@@@DDDDBHDFFDFEGBFHIGADFB<EHHDHHDHGGGHAHIIIGGIIIGI
@11200010/1
cgaacttccatagattcaaatgaagtaaacaacatacgtttttcatttaa
+11200010/1
C@@FFFFFHHFHFGJIIIJJIGIHHCHJIGIJJJIJJJGIIJJJIJJIJI
@8732385/1
aatttgactactgtatagctttcttctcttggtgaacacatactttattc
+8732385/1
?@@DDD>DFBF<DG<?CGBB:CBBHHIIIIEEE@FGCCD?F<CB@DEGFF
@15662075/1
ttcgtgttccatttcatagaatggtggtggccatctgcgggacatgcaca
+15662075/1
CCCFFFDFHHFHHJIHIIGHIHGIDHHEGHGIHHGHFGGIJAEEFGGCGI
@13187955/1
ctttttgttgccgtgtgcccttgagaaatttgctgcctcaaaaacgtatg
+13187955/1
@CCFFFFDHGDHHEGFGIIJGJJJJIJJJJIJJJJJJJIJIJJJJJIJII
@13187956/1
ctttttgttgccgtgtgcccttgagaaatttgctgcctcaaaaacgtatg
+13187956/1
CCCFFFFFHHHHHFHEHIJJIIJJJJJJJJJJJIJJJJJJJJJJJIHIIH
@9207863/1
atcgatagctgttcactttttggtcatgattttgaggtactcgagggcat
+9207863/1
CCCFFFFFHHHHHJJJJJJJJJJHIIJJJJJJJJJJJHIGIJJJJJJJJI
@11200812/1
cgaagaaaaaacattgaccaatcgccaccaatgcttggtgcagctatcca
+11200812/1
CCCFFFFFHHHHHJJJJJJIJIJCGIIJJJJIJJJJJJHHIJJJJJJJIJ
@10706545/1
ccagcctcgaatggccgattgataaaatccgtgatacatttccatgcctt
+10706545/1
@@@DFDFFHFBDFGEHHBFHHHGIIGIGGHI?DGGHJIJJIGIGIDGGIA
@13189299/1
cttttttagagatggagtatcggatgga
+13189299/1
@@@DDDDDBFBFHHIEHACHF;@@GEG9
@9711490/1
atttttttatcgatctggcttcaatgtttgaatgatgattatataacgag
+9711490/1
CCCFFFFFHHHHHJJJJJJJJJHIIIIJJJJJIJJJJJJJJIJJJJJIHJ
@14175359/1
gtaggttacctcgaaggattgttcgctagcgatctcctgcaagaactgaa
+14175359/1
CBCFFDFFHHHHHJJIJGIJGHIJIIIJJJJJJJJJIJIJIIJGIIJJIJ
@12678824/1
cttatcgatgcattgaaacgcaaactgacgtttactcttctaatgtcaaa
+12678824/1
CCCFFFFFGHHHHJJJJJJJFIJJIIJJIJDGHIGIJJJJJJJJJJJJJI
@12678825/1
cttatcgatgcattgaaacgcaaactgacgtttactcttctaatgtcaaa
+12678825/1
CCCFFFFFHHHHGJJJJJIIJJJJJJJJJJHIJIIJJJIJJJJJJIIIJJ
@13190960/1
cttttttcgggtttggaaaaatttcaaattgttcaggtaaaatcttgctt
+13190960/1
@@@DDDDDFHHCFHBE9CHHI@GIBFGIIIABGEDHIBFHIIGEGHGGHI
@13681722/1
gcgaaaacatggaaaatccctcaaagatgaactcgtgctcatcgaaatgt
+13681722/1
CCCFFFFFHHHHHJJJJJJJJJJJJJJJIJJJIJJIJIJJJJJJIIJIIB
@9211672/1
atcgccaccaatgcttggtgcagctatccactttgccagtggccgtctgc
+9211672/1
@@CDFFFFHGHHHJIJJIBHHIIGJJJIJIIIIJJJJGIIIIFIJFHGGI
@13193193/1
cttttttgttgtgctagtcgcaacagttttgacagaacctatgccacatt
+13193193/1
1=14=ADD?FHFFIHGFAFFHHIIIIIIIIEIIIHIIIIGHIGIIIIIIG
@11697955/1
ctaaacgttaaattttaaaagcctcttaaatttaactgaaatatagaata
+11697955/1
CCCFFFFDHHHHHJJJJJJJJIJJJJJJJJJJJJJIIJJJJGIIJJIGJJ
@11697956/1
ctaaacgttaaattttaaaagcctcttaaatttaactgaaatatagaata
+11697956/1
CCCFFFFDHHHHHJJJJJJJJJJJJJJJJJJJJJJJIJJJJJJJJJIJJJ
@11206572/1
cgaagagggactaccacacgaaaggcagttcaccat
+11206572/1
@@@FDFE;FFHFFGIEGIDGGGHGC=DFHGGBG<B<
@11206573/1
cgaagagggactaccacacgaaaggcagttcaccatcgcttgtcatgtgt
+11206573/1
CCCFFFFFHHHHHJJJJGIJIJJJIIJJHGIJJJJJIJJIIIJGIIJHGH
@8253511/1
aaaatataataaaaatttatagtttttttgcatttttattcggcttattg
+8253511/1
CCCFFFFFHHHGGJJJJJJJJJJJJJJJJJJJJJJJJJJJJJJJJJJJJJ
@13683949/1
gcgaaattggcactggcaagtcaaagaagctagccaagagaatggcgg
+13683949/1
CCCFFFFFHHHHHJIIJJJJGIIJGIJJIJEHIGGIJIIJJIIECDHI
@8742880/1
aattttttgattcagtgctgattctgcacacattcgatctctgatagtag
+8742880/1
CCCFFFFFHHHHHJJIJJJJJJJJJJJJJJJIJIIJIIJJJJJJJJJ?FF
@11701075/1
ctaaagctatctactcgttatataatcatcattcaaacattgaagcc
+11701075/1
BCC:DDEFGHHHHJJJJHHIJIIJJJJIIIJJJJJJJJJJJJJJJJJ
@11701076/1
ctaaagctatctactcgttatataatcatcattcaaacattgaagcc
+11701076/1
CCCFFFFFHHHHHJIJJHIIIGIJJJJJJJIJJJJJJJJJJJJJJJJ
@14649936/1
gtttaaatttttgtcgagtcaaaagcgaagaatatttgaaaatttctaat
+14649936/1
CBCFFFFFHHHHGGGIGIHIJJJJIIJJJIJJIJIJJIHJJJJIJJJJIJ
@11213646/1
cgaaggaagccaagggctcggctgctcatcatgccctcgag
+11213646/1
CCCFFFFFHGHHHJIJIIJIIGJJEEGHIGJHIEIJBGGBB
@12686843/1
cttattgtaatattcctccatagttcttacatccttgtttatttcccttt
+12686843/1
CCCFFFFEHHHHHIJJJJJIIJJJJJJJJJJIJJJJJJJJJJJJJJJJIJ
@15160145/1
tcgttctacatatgaaacatgtcagttatatattcacctttatatatgtc
+15160145/1
@?@DDBDB?FDF<C@?AEHII<43CCH>BCE?ACEHDDFC@GDF@FDFH@
@12237317/1
ctctgagccaggaaatgctgacgtagggttcaggttgctacaaatttcag
+12237317/1
CCCFFFFFHHHHHJJJJJJJJJJGGHIJHJJJJJIJJJJJJJJIJJJJJJ
@12237391/1
ctctgagcttcagttttgtgtttacataatctagctctattcttccttgg
+12237391/1
BC@BDFFFHHHHHJJJJIHGIIJJJIJJIJJJJJJJJJIJJJJJJJJJJI
@12238045/1
ctctgataagggttggtatggtttgcatagattattgtacatatcagcaa
+12238045/1
CCCFFFFFHHHHFHIJCGHJJHIJJJJJJJIJJIJJGGIIIIJJIGJJJJ
@8750940/1
acaacctctatactttgcatcaaataaatgctcccttttcacaatataat
+8750940/1
CCCFFFFFGHHHHIJJJIJJJJJIGJJJJJJIJIJJJIJJGGIJFIJGAG
@13198094/1
gaaaaaaatgtcaaaattttgcaaattatgtggcattttgacatttatgt
+13198094/1
@@@FFFFFHDFHHGG@FBHIGHIJIIJGIJIJJJJIJJIJIIJIJJIJJI
@13198095/1
gaaaaaaatgtcaaaattttgcaaattatgtggcattttgacatttatgt
+13198095/1
CCCFFFFFGHHHHJJJJIJIJIIIGIIIIJIIBGIGIJJIJJJJJIJIJH
@11704192/1
ctaaagttaaccagacaaagcacctatcgaatcgaatattagtagca
+11704192/1
CC@FFFFFHHHHHJJJJJJJJGJJJGIJJJJJIIJJIJJIJJHIJII
@11704193/1
ctaaagttaaccagacaaagcacctatcgaatcgaatattagtagca
+11704193/1
CCCFFFFFHHHHHJJJJJJJIJJJJJJJJJJJJHHI@@DH??BB>DD
@15161544/1
tctaaagctatctactcgttatataatcatcattcaaacattgaagccag
+15161544/1
@@@DDDDA:FH?BEFHE=CF;A?CFCBFHIIIGEGIGGAHGBDHIC??D@
@15684912/1
ttctgtcttctcacagagatcttcgacaaaatcgtctctggttttttcaa
+15684912/1
CCCFFFEFHHHHGJJJJJJJJJJJJJJJJJJJJIGIIJJJJDHIJJJJJJ
@13200025/1
gaaaaaaggaaaaggaaagaagcaagaggaaggatcgcaagcttcttcca
+13200025/1
CCCFFFFFHHHHHGJJJIJJJIJJJJIJFIDHGIGIJJIIJJJJJJJJIJ
@13200426/1
gaaaaaagtttatttatcatacacaggtaaacagttgtacagtagaggat
+13200426/1
CCCFFFFFDHHHHJJJJJJJJJJJJJJGHIJJJJJIIGIJJJIJJJJJJJ
@13200427/1
gaaaaaagtttatttatcatacacaggtaaacagttgtacagtagaggat
+13200427/1
CCCFFFFFFHHHHJJJJJJJIJJJJJJFGHHIIJIJIHIJJJFGIIIIHI
@8757483/1
acacatagtacctctccacaaaaagggaaataaacaaggatgtaagaact
+8757483/1
CCCFFFFFHHHHHJGIJGIGHIJJJJJGIGIIJJJIIGCFHGDDIIIHJG
@13695972/1
gcgatattttttcggaaaaaagtgagtttaggatatcttacgttctggca
+13695972/1
CCCFFFFFHHHHFIJJIGIJJJ9BGIBFGGIIJGFHIGGIHGBBFHIIJI
@13695973/1
gcgatattttttcggaaaaaagtgagtttaggatatcttacgttctggca
+13695973/1
CCCFFFFFHHHHHJJJJJJJJJCGIIHIJJJJJJJJJJJJJJJJJJJJJJ
@11219731/1
cgaataaagtatgtgttcaccaagagaagaaagctatacagtagtcaaat
+11219731/1
@C@FFFFFHHHHHHHIJJJJJJJJJJJJJJJJJJIJJJJIJJJJGIIJJJ
@14193048/1
gtattgtacagtatataggaataaataacaagaaaaatgaggctctgtgc
+14193048/1
@@CFFFFFGHHHHIGIJIIJJIIJJGIJJJJJJJJJJJIJEIIJJJIJJJ
@14193930/1
gtatttattatattgtgaaaagggagcatttatttgatgcaaagtat
+14193930/1
B@BFFFFFHHHHHJHHIGIJJGIJJIJIIJJIJJJJIJJJJJJJHII
@8760842/1
acagaatctagccaaacacacatagtacctctccacaaaaagggaaataa
+8760842/1
??@BDDFDFFBCBGBHEEH@CHGHEHGEHGFEEFE@HHII@FA6?DFFAF
@14195067/1
gtatttgtggtatctgtcgatgttgccagaacgtaagatatcctaaactc
+14195067/1
BB@DDFFFHGHHHJJJIIJJJJIIJJJJJJGIJIIJJJIJJJJIJJJJJI
@12698431/1
cttcaacttcgttcagttcttgcaggagatcgctagcgaacaatccttcg
+12698431/1
CCCFFFFFHHHHHJJJIJJJJIJJJJJJJIIJJJJJJJJJJJJJIJJJJJ
@12699241/1
cttcaagatatatttttcaggggatcatgaagctcgcttttcaaattctc
+12699241/1
CCCFFFFFHHBDHIJJJJJJJJJIJJJJJJGIJIJIIGIJJICHIGIGGH
@12699242/1
cttcaagatatatttttcaggggatcatgaagctcgcttttcaaattctc
+12699242/1
CCCFFFFFHHHHHJJJJIJJJJJIJJJJIJJJJJJJJJJJJJJJJJJJJJ
@12699243/1
cttcaagatatatttttcaggggatcatgaagctcgcttttcaaattctc
+12699243/1
CCCFFFFFHHHHHJJJJJJJJJJIJIJJIJJJJJIIIJJJJJJJJJJJJJ
@12699244/1
cttcaagatatatttttcaggggatcatgaagctcgcttttcaaattctc
+12699244/1
CCCFFFFFHHHHHJJJJJJJJJJJJIJJJJIJJIJJIJJJJIJJJJJIHI
@12699245/1
cttcaagatatatttttcaggggatcatgaagctcgcttttcaaattctc
+12699245/1
CCCFFFFFHHHHHJJJJJJJJJJJJJJJJJJIJJJJJJJIJJJJJJJJJJ
@13699820/1
gcgcacattcagcaggttttttaacagtttgaaaaccttgataaatgaaa
+13699820/1
CCCFFFFFHHHHHJJJEHIJJJJJJJIJIJJIJJJJJJJJJJJIJJJIJJ
@12250066/1
ctctgtgatttcttagtgtcaatagtgctgccgttacttcctcaagcgct
+12250066/1
@@@B=BDBBHHDFGGIFGHGHI?EDEGEEHIHHFHGGGHEHHGDBDGHHD
@14198201/1
gtcaaaaataatatgtaaattgattttagaaaaaaaccactaattctatg
+14198201/1
CCCFFFFFHHHHHJJIJJJJJJJJJJJJJJJJJJJJJIJJJJJJJJJJJJ
@13208710/1
gaaaaagagcatatgaaacaaatacggaattggaagaatatttacctcct
+13208710/1
@@@DDD<:ABCFBEHG@@DHIBHIIIIGAEHGEFIFIGIIIIEGEFEFFG
@15170229/1
tctagagcaactccgacggaagctatacaagtggtcgatattgttttacg
+15170229/1
CCCFFFFFHHHHHJGHIIGIJIIJIJIJJJJHEHHGGIJJGIIJJJJJJI
@15698056/1
ttgaaattccgcgaaattggcactggcaagtcaaagaagctagccaagag
+15698056/1
CCCAFFFFHHHHHJJJJJJJJIJJJIJJJJHJJJJJJJJJJIJJJIJJJJ
@14201403/1
gtcaaacagaatctagccaaacacacatagtacctctccacaaaaaggga
+14201403/1
CBCFFFFFHHHHHJJJJJJJJJIJJJJJJJIIJJJJJJJJJJIJJJJJJJ
@9230514/1
atctatgactgtgtatcgatagctgttcactttttggtcatgattttgag
+9230514/1
@@?DDDDDDHDFF<EGBBHC;E>DFFFHGGEHGHIIGGI@FGDGFGIHHG
@9230515/1
atctatgactgtgtatcgatagctgttcactttttggtcatgattttgag
+9230515/1
CCCFFFFFHHHHHIJJJJGIJIIIIIIIJJJJJJJIJFHIJJIJIJJIIJ
@14202625/1
gtcaaagagaaggatagcaactaattttacaagctatactttgcatagaa
+14202625/1
BBCFFFFEHHHHHHIJJJHJJHJJJJJJJJJJJIIJJJJJJJJJIJIIFG
@14202626/1
gtcaaagagaaggatagcaactaattttacaagctatactttgcatagaa
+14202626/1
CCCFFFFFHHHHHIJJJFIJJJJJJJJJJJJJJJJJJJJJJJJJJIJJJJ
@13211408/1
gaaaaaggtgggaaatgttgactgttgtagctgattaaggggtgtattct
+13211408/1
CCCFFFFFCFHHHIJJJJJIIJJIHIIFGIIJJGGJJJIJJJ6B?FEGII
@13211409/1
gaaaaaggtgggaaatgttgactgttgtagctgattaaggggtgtattct
+13211409/1
CCCFFFFFDHHHHJJJJIHIHJJJJJJIIIHIJGIIHGGJIJ@FFGIJIJ
@15174172/1
tctatatttcagttaaatttaagaggcttttaaaatttaacgtttagcag
+15174172/1
@@@D?BDFHBDFDHGHIGIIGIAFHGGHIIIIIIIIIIGIDHHIIIIIGG
@15702295/1
ttgacattgcttgtggtcacttttcgcgcaaaggtaaaatcgttctagac
+15702295/1
CCCFFFFFHHHGHHJJHIJJJJJJJJJIHGHIGIBFHIJGIIHGGHEEGG
@15702368/1
ttgacatttatgtaacatgtgtgcttaagtggcttaccttctacttacca
+15702368/1
CCCFFFFFHHHHHIJJJJJJJJJJJJJJJJJJJJJJJJJJJJJJJJJJJI
@15702373/1
ttgacatttatgtgacataatttgcaacatttgacgtacggttcaagtag
+15702373/1
CCCFFFFFHHHHHIIJJJJJJJJIIJJJJJJJJIIJHJJJJHIJJJJIJH
@12261225/1
ctcttctagcagctttaatgcattgtatgcagcatcatgtttactaatct
+12261225/1
CCCFFFFDFHHHHJJJJIJJIJJJJIIJJIJIJJJJJJJJJJJJJJJJJJ
@11230708/1
cgaattttgtgcatacaaaaatagtaaaaagtcaaagtctttcgagacat
+11230708/1
@@@7BDDDF:CDFAGDGEEEGI?A<AFHHEG?FDFGF:??DFGC@GAFE@
@13214255/1
gaaaaagtttttaagaaccgtgatggaactctttaggcagcaacattacc
+13214255/1
CC@FFFFDFHHHHJJJJJJJHIJIJJJJJJJJJJIJJJJIIJJJJJJIIJ
@13214264/1
gaaaaataaaaaaaaaataatagttcttcaagatatatttttcaggggat
+13214264/1
CCCFFFFFHHHHHIIII?GDBFBFBDH<BGCGCBFFFHIIIGGGGIIGG8
@11722475/1
ctaacttctaaaaggataccaaagataagtgccttcccaatatttactcg
+11722475/1
CCCFFFFFHHHHHJJJJJJJJJJJJJJJJIJJJJJJJJJJJJJJJJJJJJ
@9237230/1
atctgcgggacatgcacatctcttggagccagccaatggga
+9237230/1
@@@ADDDDF?F=9EBFEB4C9::?3CCBDGFEFFBFFFFE@
@14208633/1
gtcaacatttcccacctttttcactcaaccatagctttctcagcgtgttt
+14208633/1
@?@DFFFDHHHHFGEGEDHIIGGJJIJJJIIGIGIGIJIJJJJIGG@0?F
@12271213/1
ctctttgacattgcttgtggtcacttttcgcgcaaaggtaaaatcgttct
+12271213/1
CCCFFFFFHHHHHJJJJGIJFHIJIJJJJJJJIJJJJJFFIJJJIJHIJJ
@9240411/1
atctgttgcaccgagtgaacatgtgacatagaaaatacgtaagttgctca
+9240411/1
@@@DDBBDFFAHHEFA?CCHBBGCBHGGIIIEGEGIIII9?DDBG@DHFF
@8776883/1
accagaattacaggaaatggataattataggattggatctatgactgtgt
+8776883/1
@@@FFFDFHHHHFIJGEHEGAEE@FEIIGI<CCBHDHGC9CBBFHEHCFG
@11728594/1
ctaagattaccaagttgggcaaccagcagtcccacaaagtttcacagttc
+11728594/1
CCCFFFFFHHHHHJHIIJJIIJIJJIJJJIIIJFIIJIJBGGIJJJJIJJ
@10732981/1
ccaggagttgctgagccgtcgcggcatcactcccaaatacgaactggtcc
+10732981/1
CC@DFDDDFFHHHBHGIIGIBGFG@FHIIEGFGG>GIGGHECHBCHH=CC
@15183437/1
tctccgtattcctttatcaacattcacttctttaccggcatagcctaatc
+15183437/1
BB@FFFDFHHGHHJJGIIJJJIIJJJJJJJJJJJJJJJJJJJJJJJJJJJ
@8282248/1
aaaatcttgcttcatgattgaaaatttgcaaggtttggagg
+8282248/1
?@@DADDD?B?:CFECHGFFIEIEB<?ABH?CC<???EDC?
@8282249/1
aaaatcttgcttcatgattgaaaatttgcaaggtttggaggagttgtact
+8282249/1
CCCFFFFFHHHHHHHJEEHIJJJJJJJJJIJJJFGHIIBGIDG?GHGGGI
@10736280/1
ccaggggttcttgctcttgcagaggatgcggcggaagattggccc
+10736280/1
BC@FFFFAFDFHHJIIIIIJIJBHICFGGIJJIJ;=A@@CBB>CA
@12728152/1
cttcatgtacaaatacctcaccttacaaaataaaatacggcaaagagaag
+12728152/1
CCCFFFFFGHHHHJIJJJJJJJJJJJJJJJJJJJJJJJJJJJJJJJJJJJ
@8781397/1
acccaatcatcttctgtagcccgaaaattttccttgctaattggttgaag
+8781397/1
CCCFDFFFHGHGHJJJIJJJJJJJJJJJJJJIJJJIJJJJJIIJGHIGIJ
@15714470/1
ttgccagtgccaatttcgcggaatttcaacacatgacaagcgatggtgaa
+15714470/1
CCCFFFFDHHHHHJJJJJJGI:FDHIGGIDDBDDBGDFH;BDGHIJ8@FG
@14215584/1
gtcaatgttttttcttcgatgtccacgtaggttacctcgaaggattgttc
+14215584/1
@@@FFFFDHHHHHJJGIGIJJIGIGIJGIIIJIIJIGIIIIJGIFJJFHI
@14215585/1
gtcaatgttttttcttcgatgtccacgtaggttacctcgaaggattgttc
+14215585/1
CB@FFFFDHHHHHIIJJJJJIGIIEIJGHIJGJJJIIJIHIJJGIJJGII
@15188544/1
tctctaacgtctttatagaatgtcaatgttattctaaaaagaagactgct
+15188544/1
CCCFFFFFHFHHHIGIEHHIJIFHJHICIGHHIJJGIGIJJJJEEAGGGH
@13729432/1
gcgtctttcttcgatcttccggttccg
+13729432/1
<??DDADDDD??DE422<:CEI1@D<1
@11245636/1
cgacatctgtagatataagctccaaatctacactaacttctcctgatcga
+11245636/1
@@@DFFDFFHHBHAFGGIGEIJGHJGHGHHHHGJFD>EBG@GGHCHIJJ@
@13227612/1
gaaaactaatgtatcacttggcgtttttttttt
+13227612/1
CCCFFFFFHHHFHIJJJJJJJJJI<CGGIA@BH
@13734217/1
gctaaacgttaaattttaaaagcctctcaaatttaactgaaatatagaat
+13734217/1
@CCFFFDFFFDBCFHIGHIII>CFHIGG@HGHIIEHDGGGHGIIIGHIIG
@13734218/1
gctaaacgttaaattttaaaagcctcttaaatttaactgaaatatagaat
+13734218/1
BBCFFFFFFHHHHJJJJJJJJHGJJJJIJJJJJJJJJJIJJJJJJJJJJJ
@14673510/1
gtttaatttctttcatttatcaaggttttcaaactgttaaaaaacctgct
+14673510/1
B?@FFFFFHHGHHJIJJJJJJGJIJAEHIJJJJJJJJJIJIJIJJJIIHC
@14222389/1
gtcacttttcgcgcaaaggtaaaatcgttctagacatactttat
+14222389/1
@@@DDDDDF>F6@1CF8EF?4?:CFDE;D;DDBBG<FFEFFECC
@14222390/1
gtcacttttcgcgcaaaggtaaaatcgttctagacatactttatgctctt
+14222390/1
BBCFFFFFHHHHHIHIJJJEHIIJJIIIJJJJJJJIJJIHJJJJJJJJIJ
@14222391/1
gtcacttttcgcgcaaaggtaaaatcgttctagacatactttatgctctt
+14222391/1
CCCFFFFFHHHGHJGIJJJJJJJJJHIIJIJJJJJJJIJJJJJJJJJJJJ
@12284118/1
ctgaaatacagaatacaccccttaatcagctacaacagtcaacatttccc
+12284118/1
CCCFFFFFHHHHHJJJJIJJJJJJJJIJJJJJJJJJJJHIIJJJIJJIJJ
@15719599/1
ttgcggtttaccccaagcttgaggttcctgtggtggagtttgttgtctac
+15719599/1
CCCFFFFFHHGHHIGHJIIJJGIGIGIJJGHIJFGHCGFGFHIIGHHJJI
@15719890/1
ttgcgtttcaatgcatcgataagacgaatggtaaagctgctaaaaaagca
+15719890/1
CCCFFDFFHHHHHJJJJJJIJJJJIIJJJJJGIJJJJIIJJJJJJJJJJJ
@14676287/1
gtttacctgtgtatgataaataaacttttttcgggttt
+14676287/1
@@@FDFFDBFFFFIGEIGIIGHIJGIJJJJJIJIF1?F
@14676288/1
gtttacctgtgtatgataaataaacttttttcgggtttggaaaaaatttc
+14676288/1
B@BFFFFFHHHHGJJIJJJJJJJJJJJJJJJJJJJGHIJJIJJJJJIJJJ
@14676289/1
gtttacctgtgtatgataaataaacttttttcgggtttggaaaaaatttc
+14676289/1
C@CFFFFFHHFHHIJGHIIJJIJIIJJJJJJIJJJDGIGIGGHIJIDIIC
@8294744/1
aaaatttaacgtttagcagtcttctttttagaataacattgacattctat
+8294744/1
;=?BD>BDHDFHF;C?EH?<<AC@CFEEHCCHIGG?GDC?FHI@D?DHGD
@12284747/1
ctgaaatatagaatacaccccttaatcagctacaacagtcaacatttccc
+12284747/1
CCCFFFFFHHHHHJJJJJJJJIJJJJJJJJJIJJJJJJHGIJJJJJJJJJ
@8295943/1
aaaatttatagttttttgcatttttattcggcttattgtaatattcctcc
+8295943/1
=;::ADDAF::<?CACEFB?ABF@BGCG?BE0?G<F@B:?D<D@BB9<?B
@9250825/1
atgaaacatgtcagttatatattcacctttatatatgtcacattttgtgg
+9250825/1
CCCFFFFFHHHHHJIJJJJJJJJJJJJJJJJJJJJJJJJJIJJJJJJJJJ
@8296284/1
aaaatttcaaattgttcaggtaaaatcttgcttcatgattgaaaatttgc
+8296284/1
CCCFFFFFHHHHHJIIJJJJIIJJJJJJJJJJIJJJJEHJJIJJJJIJJI
@11739432/1
ctaataatagtgtattacctctaaagctatctactcgttatataatcatc
+11739432/1
CCCFFFFFHHFHHIJJJJJJJJJJJJJJJJJJJJJJJIJIJJJJIJJIJJ
@10236133/1
cacctttttcactcaaccatagctttctcagcgtgttt
+10236133/1
CCCFFFFFHDHHHJJJJJIIJHIJJJJJJJIJJH?0??
@10236198/1
caccttttttctgtttcaaaataccgttggatggtaatttctctattatt
+10236198/1
C@@FFFFFHHFFDFGIGIJJJIEGIGHIJJ>DHG?FHIJIDIIIIIIEIJ
@13234050/1
gaaaagggagcatttatttgatgcaaagtatagaggttgtacccaaactt
+13234050/1
CBCFFFDFDHHHHJJIJJIGHJIJIJIJHGIJJIJJIIJIIIJJJJJJJJ
@13234051/1
gaaaagggagcatttatttgatgcaaagtatagaggttgtacccaaactt
+13234051/1
CCCFFFFFHGFHHJIJJJJJIIIJJJJJCHHGGIGICFHFGIIIIJIJJI
@13235610/1
gaaaagtcacgagaatttgaaaagcgagcttcatgatcccctgaaaaata
+13235610/1
B@CDFFEFHHHHHJJJJJJJJJJJJJJJJJJJJIIIEIJJJJIGJJJJJJ
@13236352/1
gaaaagttaaacgatattctacaggatttattattagagtgtcctcgtga
+13236352/1
CCCFFFFFHHHHHJJJJJJJJJJJJJJJJJJJJJJJJJIFGHIJIJJHII
@10236983/1
cacgaaaggcagttcaccatcgcttgtcatgtgttgaaattccgcgaaat
+10236983/1
CCCFFFFFHHHHHJJJJJJJJJJJJIHJJJJIIJIIJJJJJJJIJJIGIJ
@11255019/1
cgacgaatgatgtgataaatatacctgcacacacgcatttttaaatttaa
+11255019/1
?@@DDDD?DFDDCCGFHIIG>HDC>D@BFFFGAF?@G;?BF?FBGHFDHH
@11255020/1
cgacgaatgatgtgataaatatacctgcacacacgcatttttaaatttaa
+11255020/1
@@@FFFFFHHHHHHIIHIJJIHIJIIIJIIIJIJIJGHEHIJJJJJIJJJ
@11255159/1
cgacgacaaagattacatcatatttgcctttaacagatgtgaagtatttc
+11255159/1
CCCFFFFFHHHHFJJJJJIJJJJJJIJJJJJJJJJIJIJFHGJJGHJJJJ
@13748149/1
gctacttgaaccgtacgtcaaatgttgcaaattatgtcacataaatgtca
+13748149/1
B@?DDFFFHGHHGIHJHHIGHIJJHGHHJIGHIJJJFIIJJJJJJJJJII
@14680216/1
gtttagcagtcttctttttagaataacattgacattctataaagacgtta
+14680216/1
@@@FFFDFHDHHHIJJJJIJDEFGHIHJJIIJJJIIJIJJJJEGIEGHHI
@13749724/1
gctagattctgtttgacattagaagagtaaacgtcagtttgcgtttcaat
+13749724/1
1??;D?DDDB<ADDEEI4<F<FEEEIEEDEFIDFEE<EDEIIDDIIIEII
@13749725/1
gctagattctgtttgacattagaagagtaaacgtcagtttgcgtttcaat
+13749725/1
CCCFFFFFHHHHHJJJJJJJJIJJJJJHHIIIJHHIIHIJJJJHIJJJJJ
@10754064/1
ccatagttcttacatccttgtttatttccctttttgtggagaggtactat
+10754064/1
@@@DDDBDHFHBHFFFHEIB<FH9CHI?HH@HIII::?F1C9BG0?DFEH
@10754929/1
ccatattcctttatcaacattcacttctttaccggcatagcctaatctgg
+10754929/1
BCCFFFFFHGHHFHIIIIJIJHIJGJJJJJJJJIIIJIIIIIIJJJJJIJ
@13756339/1
gctcaattggtttatcctctactgtacaactgtttacctgtgtatgataa
+13756339/1
CCCFFFFFHHHHHJJJJJIJJJJJJJJIJJJJIJJJJJJJIJIEIJIJIJ
@15201890/1
tctggcaacatcgacagataccacaaatacctaaaccttcccactaaagt
+15201890/1
CCCFFFFFHHGHHIJJIGJJJJJJJJIIIJJJJJJJIJGJJJJJJJJJJH
@8795024/1
acctttttcactcaaccatagctttctcagcgtgttt
+8795024/1
@@@FFFFFHGHGGJJIIJGIJIJJJJJJIJJJFE?DG
@8797197/1
acgaactggtccaaatcgagggcgccatccacgagccaatcttccgctac
+8797197/1
@@<BDDDDDAFDHBDFHG9EFG>AFGGFCHDIIIGGIIIGIIIHGIFEEE
@8797243/1
acgaacttccatagattcaaatgaagtaaacaacatacgtttttcattta
+8797243/1
CCCFFFFFHHHHHJJJJJJJJIIJJJFHIJJJJJJJJHHIJJJJJJJJJJ
@10242791/1
cacgacgaatgatgtgataaatatacctgcacacacgcatttttaaattt
+10242791/1
CCCFFFFFFFDDFIFHIIIIBHEHGGGIGIIIGGIGHI>DHIIIIIIIII
@9267479/1
atgatatgtatttattatattgtgaaaagggagcatttatttgatgcaaa
+9267479/1
@@@7BBDDHHHHHBHHEHIJJEABH@BH@DB@EDEHHIIGIFGGEGBDBG
@9267480/1
atgatatgtatttattatattgtgaaaagggagcatttatttgatgcaaa
+9267480/1
CCCFFFFFFDHHHJJJJJJIJJIIJJJIJJJJIJIJJJJJJJIJIIJJHG
@10762197/1
ccatgatgcactcggccggaccgattcagcccccaccaagggaagggggc
+10762197/1
CCCFFFFFHHHHHJJIJJJIJJIJJJJIHIIJJJGIIGIGFGGFFFDDDB
@11753755/1
ctaatttgtgtaattgaagttcgtattatttcctcgaaatcaataatgca
+11753755/1
CCCFFFFFFHHHHJJJJJJGIJJJJJIJJJJJJIJJJJJIJJJJIJJJJJ
@11754048/1
ctaattttacaagctatactttgcatagaattagtggtttttttctaaaa
+11754048/1
CCCFFFFFHHHHHIJJJJJJJJIJJJJJJJJJJJHHICGIJJJJJJJJII
@10247606/1
cacgattcataaaagtaatataaccttagatttcgaggcaaattgattga
+10247606/1
CCCFDDDDFDDHH@@GGGIFGFHGGHIIIHGIIIIII:FGCEDHIIIGH>
@8321315/1
aaacatgtcagttatatattcacctttatatatgtcacattttgtggttc
+8321315/1
CCCFFFFDHHHHHIJJJIJJJJJJJJJJJJJJJJIJJJJJJJJJHIJHII
@8321316/1
aaacatgtcagttatatattcacctttatatatgtcacattttgtggttc
+8321316/1
CCCFFFFFHHHHHJJJJJJJJJJJJJJJJJJJJJJJJJJJJJJJJJJHIJ
@8802703/1
acgattcataaaagtaatataaccttagatttcgaggcaaattgattgat
+8802703/1
CCCDDFDFHHHFFG<EHEHIIIGBE@HGIIGIIEHIFAEDDEGFHGGHII
@14687476/1
gtttatcctctactgtacaactgtttacctgtgtatgataaataaacttt
+14687476/1
::4=BDFFHHHHHJJHIJJJJJJJJJJJJJJHIHIJJIJJJJJJJJHIJJ
@13246871/1
gaaaatttctaatattgcgatatttttttatcgatctggcttcaatgttt
+13246871/1
CCCFFFFFHHHHHJJJJJJJJJJJJJJJJJJJJIIJJJFIIJJIIIJJJJ
@13247078/1
gaaaatttgcaaggtttggaggagttgtactaatttgtgtaattgaagtt
+13247078/1
BCCFFFFFHHHHHJEHIJJEIJFHFHIHHIJJIJJJJIIHIGIIIJIIIH
@13247079/1
gaaaatttgcaaggtttggaggagttgtactaatttgtgtaattgaagtt
+13247079/1
CCCFFFFFHHHHHJFHIIJGIJCHFHIHHIJIIIJJJGHHJJIJJJJJHI
@13767428/1
gctgaatcggtccggccgagtgcatcatggtcatgttttgggactccatg
+13767428/1
CCCFFFFFHHHHHJJJJJGIDHGIIJJJIJGIJJJIJJJJJJIIJIJJJJ
@13767755/1
gctgaatgtgcgccaattgagttttcgagcattttccggaaaagaagatt
+13767755/1
CCCFFFFFFHHHHJJJJJJJJFHHJIIJIJIIJJJJIJJJJGHGIJGEHJ
@13767756/1
gctgaatgtgcgccaattgagttttcgagcattttccggaaaagaagatt
+13767756/1
CCCFFFFFFHHHHJJJJJJJJHGGIJJGJJJJJJJIJIIIJJIIIIJIGI
@13767757/1
gctgaatgtgcgccaattgagttttcgagcattttccggaaaagaagatt
+13767757/1
CCCFFFFFHHHHHJJJJJJJIHIIJJJJJJIHJJIJJJJJJIJJJIJJIJ
@10249294/1
cacgcatattacacatccatttatgcaggacttctatctagtttcccacg
+10249294/1
?@@DFFFFHGFHHJJGIJJIJJJIIGGIJEHGGIIGHIGGIJIJIIGGHG
@10249799/1
cacgcatttttaaatttaaaaatttattcaagtcaaaaataatatgtaaa
+10249799/1
CCCFFDDDHHHDFEGHIBEHEGIIIIEIHF<EFFGHHCGIIIIGGIIG4D
@10766903/1
ccattatcactttttgttgccgtgtgcccttgagaaatttgctgcctcaa
+10766903/1
@@@FFFFFFDHHHJJIHIGHIGFGFHIJIFHCDHCHJJJJHIIIJJIIBH
@13251924/1
gaaacatgtcagttatatattcacctttatatatgtcacattttgtggtt
+13251924/1
CCCFFFFFHHHHHIJJJJJJJJJJJJJJJJJJJJJJJJJJJJJJJHIJIJ
@13251925/1
gaaacatgtcagttatatattcacctttatatatgtcacattttgtggtt
+13251925/1
CCCFFFFFHHHHHJIJJJJJJJJJJJJJJJJJJJJJJJJJJJJJJIJJJJ
@15215799/1
tcttcatctatttgccacacactgtcatcgttgtaaagtttgaaggaact
+15215799/1
C@@FFFFFHHHHHGEIGBGHGEGHFHGIIJHGJJIIIIGIJJEHGGHIII
@13253734/1
gaaaccggagatcgaacagtttagcaataaagtacccaaatcacccatta
+13253734/1
CCCFFFFFHHGHHJJJJJJHHJIJJJJJJIIJFHJJJJJJJJJJJJJJJJ
@13773086/1
gctgccgttacttcctcaagcgctggtaacgctttatcgggttctgctaa
+13773086/1
CCCFFFFDGHHHHJJJJJJJJJIJJJHHHIIJJJJJJJJIJIIJJJJJJJ
@13773087/1
gctgccgttacttcctcaagcgctggtaacgctttatcgggttctgctaa
+13773087/1
CCCFFFFFHHHHHJJJJJJJIIJJJJHIJIJJIIJJJJJJIJIJJJJJJJ
@8329452/1
aaaccttcccactaaagttaaccagacaaagcacctatcgaatc
+8329452/1
@@@D=:;BFFHHDHGHGAAFDDH@:C@@FGE?FBEG9?CBB9:B
@8329561/1
aaaccttgcaaattttcaatcatgaagcaagattttacctgaacaatttg
+8329561/1
CCCFFFFFHHHHHJJJJJJJJJJJJJJJJJJJJJJJJJJJJJIJIJJJJJ
@10255857/1
cacggcatttctggtcatgggccactaataaaaataattaacagttttta
+10255857/1
CCCFFFFFHHHHHJHIJJJJJJIJJJJJJJJJJJJJJJJJJJIJIJJJJJ
@8816814/1
actcgacaaaaatttaaacacattgcattattgatttc
+8816814/1
?<?DDB1@DBD3CE<C<EBE@?FFC41?C91C9?DFBD
@15217750/1
tcttcgtgttccatttcatagaatggtggtggccatct
+15217750/1
@@@DB?AB<D?F<AFG?A@A??F:AG3AF8AF8E;?9:
@9751658/1
caaaaacagtgtgaattagatgctggtgcagctataccttcatctgttaa
+9751658/1
CCCFFFFFFHHHFGHIIIJJIJJJJIAFGGIIJIIJJGIJJJJJJJIHHI
@9751659/1
caaaaacagtgtgaattagatgctggtgcagctataccttcatctgttaa
+9751659/1
CCCFFFFFHHHFHIJJJJJJJJIJJJEGIJJJJIIIJJJJJJJJJJIJGH
@8333819/1
aaacgcgccaagcgcgaaaacttggaacaaaagcaaatactagtgcccga
+8333819/1
CCCFFFFFHHHHHGGDCDGIGDH@HFHEHIII@AHIIEGGHFEHEHHFFC
@8334012/1
aaacgctcgtggggagcgatgacgaataaagtatgtgttcaccaagagaa
+8334012/1
CCCDFFFFHFHHHIEIJJJBHJIJIHIIIJJHIIIHHIIJJJJJJIIIGF
@8334013/1
aaacgctcgtggggagcgatgacgaataaagtatgtgttcaccaagagaa
+8334013/1
CCCFFFFFHFHHHJEHIJIIIJJJIJJJIJJFGIJHIJJIJJJJJJJJHH
@8334027/1
aaacgctgaaaaattccgtcggcaagaagttggccgatttgcagactctc
+8334027/1
CCCFFFFFHHHHHJJJJJIJJJJJJJJJJIJJJIJJGHJJJJJJJJIJJJ
@15219152/1
tcttcttttccggaaaatgctcgaaaactcaattggcgcacattcagcag
+15219152/1
BB@DBDEFHFHGHIJJIGHIJIIJJJJJJJJIIJDHIJIEIGJJJJJJJJ
@13776987/1
gctggagattgcaaccacccagacaggagatcatcgaagatttggagaat
+13776987/1
??@DDDDDFHDHHIEDGIIIII;FHGGAEGGCHBFHEGHICCGEHIGIHB
@13259729/1
gaaagaaaaaaatgtcaaaattttgcaaattatgtggcattttgacattt
+13259729/1
CCCFFFFFHHHHHJIJJJJJJJJIJJIJJJJJJJJJJIJJJJJJJJJIJJ
@8821561/1
actgtctttcttataccactccggagctgcgtcactgtacacgtcggaag
+8821561/1
BCCFFFFFHHHHHJJJJJJJJJJJJJJJJJJIJJJJJIIJJJJHIJJJJG
@11775224/1
ctaccacacgaaaggcagttcaccatcgcttgtcatgtgttgaaattccg
+11775224/1
CCCFFFFFHGHHGIIGJJHIJIIJJJJJJJJJIJJJJIJJJJJJIJIJJJ
@15222241/1
tcttgctactaatattcgattcgataggtgctttgtctggttaactttag
+15222241/1
CCCFFFFFHHHHHJJJJJJJJIJJIJJJHHIJJIIHGIIIGHIIJJIJJE
@15222657/1
tcttgcttcatgattgaaaatttgcaaggtttggaggagttgtactaatt
+15222657/1
?@;BDDDEDFFFFHIIDBHFBFCDHAHE@<ACC?FGGHGHCB:BFFHEB@
@13778445/1
gctggatctcttggtcggaaaagtaacgcccgaacaagccaatcagacca
+13778445/1
@@@DDDDDHD?F<GAGFHGGIDHBGHEHIGGGIGIICGIGIGIGIIIIII
@13778446/1
gctggatctcttggtcggaaaagtaacgcccgaacaagccaatcagacca
+13778446/1
BCCDFFFFHHHHHJHGIJGIIIJHHIJJJJJJJJJJJIJJIJJJJJJJJJ
@13778447/1
gctggatctcttggtcggaaaagtaacgcccgaacaagccaatcagacca
+13778447/1
CCCFFFFFGHHHFIIIJJIHIJJCGHIGJJJJIJIJIIIIJJHIJJJJJJ
@15222960/1
tcttggacaagtacaagatgaaattaagatacccccatttgccatgcctc
+15222960/1
CCCFFFDFHHHHHJJJJIIJIJGHJJJGJJIIIJJJIJJJJJJJIJJJJJ
@8337945/1
aaactacagatatataaaatcaagagtaactgaaactgagactgaattta
+8337945/1
CCCFFFFFHHHHFJJJJJJJJJJJHICHIIJIJJIIJIJJJJFIIFIIIJ
@8823859/1
acttcatgtacaaatacctcaccttacaaaataaaatacggcaaagagaa
+8823859/1
C@CFFFFFDFFGHGIGIJIIIIIIGHHGIIIJJJIJJJGIEGIJHEHIII
@8823999/1
acttcctcaagcgctggtaacgctttatcgggttctgctaagtggtaagt
+8823999/1
C@CFFFFFHHGHHIIJIIIJJIIIJJJJIJJIIJIIIJJJJIFHJBGIJG
@13260178/1
gaaagaaattaaacacgctgagaaagctatggttgagtgaaaaaggtggg
+13260178/1
@C<DDFFFHGHHHJJIHIJJJJJJCHEIHGIJGHIIJDGIJIJJJJFHII
@13260179/1
gaaagaaattaaacacgctgagaaagctatggttgagtgaaaaaggtggg
+13260179/1
C@CFFFFFHHHHHJJJJJJJJJJJJJJJHJJJIIIHIHHHIJJJJJHHII
@9285989/1
atggcattcatgcagaaccgattaagaaaggggcagacaacttcatgtac
+9285989/1
CCCFFFFFFHGDHJJJJJJJGFHIIJGGHIIGAGHEHGHGHGGGGIJIIJ
@9755366/1
caaaaacgtatgacaaaactatagacaaaccagaattacaggaaatggat
+9755366/1
CCCFFFFFHHHHHJJJJJJJJJJIIJJJJJJJJJJJJIIIJIIGJIIJJJ
@9755367/1
caaaaacgtatgacaaaactatagacaaaccagaattacaggaaatggat
+9755367/1
CCCFFFFFHHHHHJJJJJJJJJJJJJJJJJJJJJJJJJJJJJJJJJJJJJ
@9755368/1
caaaaacgtatgacaaaactatagagaaaccagaattacaggaaatggat
+9755368/1
CCCFFFFFHHHHHJJJJJJJJJIJJJIJIJJJJIJJJJIIIIGIJIJJGI
@9288729/1
atgggattgcccatcactttgtcatcgaacgatgtcaccacctgatt
+9288729/1
<@@DB;BDDBHHHBFG@<?FCD>FEH>;F@DA8??DEFGEFGIBDGC
@8825718/1
acttgtttccgtgagttgctgaacaaatttgaaaaaaccagagaggattt
+8825718/1
CCCFFFFFHHHHHIJFHIJJJGIJJJJJJJJJJJJJJJJJJJJJJJGIII
@9290612/1
atgggttgaggctgaacctcaggtggattgagctgttgagttgatcctgc
+9290612/1
CCCFFDFFHHHHHJIJJJIJGIJCFGFGHIIJJJJJIJEGIIJIFGIJJJ
@8340791/1
aaactccgaaggaagccaagggctcggctgctcatcatgccctcgagtac
+8340791/1
?@;DDDFFGHHGHIGGJJJJIIJGGGAFHGC9FDFH@BDGIICE>@A7@E
@13263163/1
gaaagactttgactttttactatttttgtatgcacaaaattcgttctaca
+13263163/1
CCCFFFFFHHHHHJJJJJIJJJJJJJJJJIJIIJJJJJJJJIJIJJJJJF
@10780009/1
cccaacagaaggggtaaccgcaaggggcacggaccacttcacggaaatct
+10780009/1
C@@FFFFEBFDFGGGFGGHEGGG>HH@FDGG<FHIGGIGJIJIBHHBFFF
@15230691/1
tgaaaaccttgataaatgaaagaaattaaacacgctgagaaagctatggt
+15230691/1
@@?DDD>DDH8<C?FHB9<HI?AGIEHDHIEHEEG>FDHHIGE@FHIII8
@15230692/1
tgaaaaccttgataaatgaaagaaattaaacacgctgagaaagctatggt
+15230692/1
CCCFFFFFHHGHGJJJJIIIJIIJJJIJJJJJJJJJJJIJIIJJJJJJJH
@15230695/1
tgaaaaccttgtagtggattcctaatattttttagtgaacctctctaacg
+15230695/1
@C@FFFFFHHHHHJJJJHIIJJJJJJJJJJJJJJJHIJJJIJJIJJJJJJ
@10780750/1
cccaaccccaacaaggaggtaaaaagaagaaacaaaagcaacttcaacaa
+10780750/1
@@@DADDDCFDDB:AF@GA2<9?EEFICEGFFIIFIIBGIBFFBFFBFEF
@14705480/1
gtttcgccatcttttttgttgtgctagtcgcaacagttttgacagaacct
+14705480/1
@@@DDDDD7?DFFIIII:AF;CEAFFFFFEIEFEFFFEFICEFIFEFCFE
@8832539/1
agaaaagtcacgagaatttgaaaagcgagcttcatgatcccctgaaaaat
+8832539/1
CCCFFFFDHHHGHJIJIIJIJJJJIJIIIJIGIIJJIJJJJJJJJJGIJI
@12323958/1
ctgagaaagctatggttgagtgaaaaaggtgggaaatgttgactgttgta
+12323958/1
CCCFFFFFHHHHHJJHHIIJAFHJJJJJICHHIIIJJJGIJJJJJIJJII
@13268781/1
gaaagctatggttgagtgaaaaaggtgggaaatgttgactgttgtagctg
+13268781/1
CCCFFFFFHHHFHIHJGHIJJJJJJHHJJJJJIJJIIJJIJJJJIIJJJJ
@8347374/1
aaacttttcggggtgcaatcttcttttccggaaaatgctcgaaaactcaa
+8347374/1
@@@DFFFFHHHGGGEGIGFGEIGGIIGIJFGAHIJIGIJIIIIDGJJJJI
@8347375/1
aaacttttcggggtgcaatcttcttttccggaaaatgctcgaaaactcaa
+8347375/1
C@CFFFFFHHHHH@FHIGIJIJJJJJJJJJJJJJJJJJJJIJIIIJJJII
@8347826/1
aaacttttttcgggtttggaaaaaatttcaaattgttcaggtaaaatctt
+8347826/1
CCCFFFFFHGHHHHAGHBHCGHJJJGIJIJIJIJGGHJGIIFGGIJGGGI
@8347827/1
aaacttttttcgggtttggaaaaaatttcaaattgttcaggtaaaatctt
+8347827/1
CCCFFFFFHHHHHJEHIIJJJJJJJJJJJJJJJJJJJJJJJIJJJJJJJJ
@10269582/1
cactaaagttaaccagacaaagcacctatcgaatcgaatattagtagcaa
+10269582/1
CCCFFFFFHHHHHJJJJJJJIIIIJJJJJJJJJJJJJJIIJJJJGIIJJJ
@10784200/1
cccaaggataacctctctgtcggtagatttccgtgaagtggtccgtgccc
+10784200/1
@@CDFFFFHHHGHIIJIIGIIJJGHIIIIJIIIHIGEIHJ@FCGIJJJJJ
@9764788/1
caaaaagtgaacagctatcgatacacagtcatagatccaatcctataatt
+9764788/1
CCCDFFFDHHHHGIJJJJJJJJJJJJJJFHIGJIIIJJJIJJJIJJJJJI
@9764843/1
caaaaagtgataatggatacaaatttgactactgt
+9764843/1
==?BDD@D>FHDHBEEB?AEEC@AHI?9CAAA<91
@9764844/1
caaaaagtgataatggatacaaatttgactactgtatagctttcttctct
+9764844/1
CCCFFFFBFHHHHJJJJJJJJJJJIJJJGIIIIJHGJJJJJJJJJJJJJJ
@9764845/1
caaaaagtgataatggatacaaatttgactactgtatagctttcttctct
+9764845/1
CCCFFFFDFHHHHJJJJJJJJJJJJJJIJJJIJJIIJJJJJJJJJJJJJJ
@9764846/1
caaaaagtgataatggatacaaatttgactactgtatagctttcttctct
+9764846/1
CCCFFFFDHHHHHJJJJJJJJJJJJJJJJJJJJJIJJJJJJJJJJJJJJJ
@9766914/1
caaaaataatatgtaaattgattttagaaaaaaaccactaattctatgca
+9766914/1
CCCFFFFFHHHHHHIJJJJJJJJJGIGGGJJJJBH@GHGH>HHIEIIIIJ
@14709221/1
gtttctgccatcgaatactggttttaggttgccgaatattttgccgtatg
+14709221/1
CBCFFFFFHHHHHIJIJJJJJFHJJJJJIIJIJJJJIJIJJJIJJJIJJJ
@15238131/1
tgaaattccgcgaaattggcactggcaagtcaaagaagctagccaag
+15238131/1
@@@FFFFDHBHACGIIIBHE?ECDGGCEHFHGIIHFGEGFHBAGGGE
@15238411/1
tgaaatttaaaagaaaatttgaaaagtatcatgagttttgtgattctccg
+15238411/1
@@@DFDEFAHHHDFEIJGHIEFHJIEAFEHGI@DGGHGI;FDDFGHGIIE
@8349171/1
aaagaaacgctcgtggggagcgatgacgaataaagtatgtgttcaccaag
+8349171/1
@@@DDDDDDFDFF@?@GEEGB6@@AHIICHEGEHI8@FG8CFG>E@EGHE
@9299859/1
atgtgtttaaatttttgtcgagtcaaaagcgaagaatatttgaaaatttc
+9299859/1
BCCDDFFFHHHHHJJJJIJJJJHGIIIJJJJJIJIJJJJJJJJJJIJJJJ
@15239272/1
tgaacacatactttattcgtcatcgctccccacgagcgtttctttagtct
+15239272/1
CCCFFFFFGHHHHJIIJIJEHHIJJJJJJJJGIIDHGG?FIGIJI@F@GG
@14261875/1
gtccgaataacttattgtaacgatggagaattttttgattcagtgctgat
+14261875/1
@BBFFFFFHHHHHJJJJJIIJJGIJJJ;FHHJJJJJJIJJJJJIJJJJJJ
@14710278/1
gtttcttaacctcataggtacaagtggaccagcttgcagttcactcatac
+14710278/1
BBBFFFFFHHHHHJJJJJFJIJJJHHJJJJIJJJJJJJJJJJJJJJJJJJ
@11787586/1
ctacgaacgtctacagttatcctccagttccttcgtaccctcctcctcca
+11787586/1
@C<DFDFFHHHHHIIJEHIJIJIGGIJGJJIGIIJGGIJJIJIJJJJGI3
@15763695/1
tttaaaggttttcacggccggtgggtcatttataccgttaaccttataac
+15763695/1
CCCFFFFFFHHHHJJJJIJJJ:CGI0?FHIJGGHIJIGIJJJJIGEIGIG
@11289622/1
cgaggaaataatacgaacttcaattacacaaattagtacaactcctccaa
+11289622/1
@C@FFFFFGHHHHJJJJJJJJJJJJIJJJJJJIIJJGIIJJJJJJJJIJF
@11289623/1
cgaggaaataatacgaacttcaattacacaaattagtacaactcctccaa
+11289623/1
CC@FFFFFHHHHHJJJJJJJJJJJJJJJJJJIJJJJGIIJJIJJJJJJJJ
@15769286/1
tttaaatttaaaaatgcgtgtgtgcaggtatatttatcacatcattcgtc
+15769286/1
CCCFFFFFHHHHHJIHIIGIEGGHIJJJCFIIJJJJJJJJJJJJJJJJII
@13279135/1
gaaatacttcacatctgttaaaggcaaatatgatgtaatctttgtcgtcg
+13279135/1
CCCFFFFFHHHHHJJJJJJIJJJJJJJJJJJJJJJGIIJJJJJJJJJIJJ
@14266347/1
gtccgtgccccttgcggttaccccttctgttgggatgggggccgcccccc
+14266347/1
CCCFFFFFHHHHHJJJJHJJJJJJJJIIIJJJJJGGIIJJJJJH4=>@D2
@11792071/1
ctacgctgttgttatggtccacccctttgttgcccgtttgccgatttagg
+11792071/1
@@CFFFFFFDHHHIJJICEEHIGHIGDGHJIIIJIGDHHGGII?FHIGHC
@11792203/1
ctacggaacaggcaaaactccgaaggaagccaagggctcggctgctcatc
+11792203/1
CCCFFFBFHHHHHJJJIIJJJIGJGIIIJIJJIIJJJJJIJGDGDA>;7?
@9775610/1
caaaaatgtcaaatcatgtcaaaaccccggcgatggttcttcaagagctg
+9775610/1
CCCFFFFFHHHHHJJJJJJIIJJJIJJJJJJJIIJJFHJJJJJJJJJJJJ
@14715493/1
gtttgaatgatgattatataacgagtagatagctttagaggtaatacact
+14715493/1
@=@DDEDBDAFHDBBCCGGIBIGGH?CBHHH>FHGIFHEHIDFEDHEIIB
@14715494/1
gtttgaatgatgattatataacgagtagatagctttagaggtaatacact
+14715494/1
CCCFFFFFFHHHHJIJJIJIIIIEAACDCHIEHIIIGIDIH?DGIJJIJJ
@10797437/1
cccacattccaccccaatctagccactcttatacgcagtggtctcaatcg
+10797437/1
CCCFFFFFHHHHHJJJJJJJJJJJJJJJJIJJJJJJJJGGHDGIJJJJIJ
@15251436/1
tgaagtgaaagtcgaacgttcttctgggcttttcctgcttttttagcagc
+15251436/1
@@@DDDADHHHFFBBH@?<FCBHIEEHIGIIIIIEDHIBGGFGI?@C>CH
@10799227/1
cccacctttttcactcaaccatagctttctcagcgtg
+10799227/1
CCCFFFFFHHHFHIIIIGHIJIIJJJJJIJJIJJJFH
@10799228/1
cccacctttttcactcaaccatagctttctcagcgtgt
+10799228/1
@?;DBDDDFDHFDBBBHI>FBGAA<EHBAF4?9:C:D:
@10799229/1
cccacctttttcactcaaccatagctttctcagcgtgttt
+10799229/1
@<??DFFFHHHDFGGGGIGICBHIIIIGCHHFGIIDG:DG
@10799230/1
cccacctttttcactcaaccatagctttctcagcgtgtttaatttctttc
+10799230/1
CCCFFFFFHHHHHJIJJJJJJGGIJIJJJJJIIIICA:FF4??FIDDFHD
@14269332/1
gtcctccaggagttgctgagccgtcgcggcatcactcccaaatacgaact
+14269332/1
;=?DDDDDFDAC<AFD@EABGGHHDFGGII<6BBG;=CFHHIIIIAHHE;
@10800097/1
cccactaaagttaaccagacaaagcacctatcgaatcgaatat
+10800097/1
<@@DDDDDH><ACEHGHGIHGHDB?CBEH@EHIEDDFE:?DBF
@13799038/1
gcttgtcatgtgttgaaattccgcgaaattggcactggcaagtcaaagaa
+13799038/1
CCCFFFFFHHHFHIGGIJIJJJFGJIJJJJJJFIJJJJIJJJJHIJJIJI
@15253361/1
tgaatatataactgacatgtttcatatgtagaacgaattttgtgcataca
+15253361/1
?@@DDDDAFHHHFBBHHBEDBDHHFHI>HFHHIHGHIIIIHHBGGHIGGI
@14270971/1
gtcctgcataaatggatgtgtaatatgcgtgtccacgcaagtacctgctg
+14270971/1
CCCFFFFFHHHHHJJIIIEFIFHGGIJJIHIIGIIGGIJJIJJJJFHIJJ
@10281789/1
cactggcaagtcaaagaagctagccaagagaatggcggctcacaagatgt
+10281789/1
CCCFFFFFHHHHGJIJJJJJJJJJJJJJJIJJIIJJJJ@0@@<8@@==A7
@15774660/1
tttaaatttttgtcgagtcaaaagcgaagaatatttgaaaatttctaat
+15774660/1
1???B;?DDAD@<AEEEEF?FBF9CE@<AC;BDDIEIDDEC>DC9@9?D
@15775999/1
tttaacgtttagcagtcttctttttagaataacattgacattctataaag
+15775999/1
CCCFFFFFHHHHHJJJJJJIIJJJJJJJJJJJJJJJJJJIIIJJJJIJJJ
@9779262/1
caaaaatttaaacacattgcattattgatttcgaggaaataatacgaact
+9779262/1
@@@DD=DDHF?>FGGEHIBHGIIIIIGGIIIHGEHGIIIICHGGGIIIII
@9779263/1
caaaaatttaaacacattgcattattgatttcgaggaaataatacgaact
+9779263/1
CCCFFFFFHHHHHJJJJJJIJJJJJJJJJJJJJJIJJJJJJJJJJJJJJJ
@9779264/1
caaaaatttaaacacattgcattattgatttcgaggaaataatacgaact
+9779264/1
CCCFFFFFHHHHHJJJJJJJJJJJJJJJJJJJJJJJJJJJJJJJJIJIJJ
@11299391/1
cgagtcaaaagcgaagaatatttgaaaatttctaatattgcgatattttt
+11299391/1
@C@FDFFFHHHGHIIJIJJJJIJJJJJIIJIJJIIIIJJJIJHIJJJJJI
@13801579/1
gctttatcgggttctgctaagtggtaagtagaaggtaagccacttaagca
+13801579/1
CCCFFFFFHHHFHIGIJJJJJCHHDHIJFHIIGIJDFGIGIJJJJJJJII
@8848409/1
agaacttgctggatctcttggtcggaaaagtaacgcccgaacaagccaat
+8848409/1
CCCFFFFFHHHHHJJIJJJIJHHJJIJJIIGHIIJJJJJJDIJJJIJJJI
@8364531/1
aaagactttgactttttactatttttgtatgcacaaaattcgttctacat
+8364531/1
@CCFFFFFHHHHHJJJJJJJIJJJJJJJJJJIJJIJJJJJJJIJJJJIII
@8364663/1
aaagagaaggatagcaactaattttacaagctatactttgcatagaatta
+8364663/1
@CCFFFFFHGDHHJIJJJJJJJJJJIJJJJIJJJIIJJJJJIJJI@FHHJ
@8848888/1
agaagaaattagaagagcaagagattacttctctgcaaagtaaagcggct
+8848888/1
@@@DFFFFDFFFBGFFGEEHGGEGGHHFGIGIIGHHJJIGIGGIGEIGII
@11799519/1
ctactctcaagaaatggcctccatgccgagcaagactcccgtcagcgtcc
+11799519/1
@@@?DDFFHHHHHIIGEGHGIJGEHIGHGIIGJJJIJJIIGIIGIIJGHI
@11799520/1
ctactctcaagaaatggcctccatgccgagcaagactcccgtcagcgtcc
+11799520/1
CCCFFFFFHHHGHJJJJIJJJJJJJJJJIJJJJJJJJJJJGGHEHIEAFH
@10806487/1
cccagatggcattcatgcagaaccgattaagaaaggggcagacaacttca
+10806487/1
CCCFFFFFHGAHHJIJJJJJJJJJIJJIJJJJJIJIIIJIJJJIGIJJJI
@9781934/1
caaaacataatattactcttataaaccctgatcttccattactaagggtt
+9781934/1
@@@DDBDDFFBFHGFGEGII@HHDIIIEHDABBFHGII<GHHIIG>9B??
@14722011/1
gtttgatgttgctgttgtggagctgtttgtctgccccaagtgggttgttg
+14722011/1
BBBFFDFFHHHHHJIIIGIJFHIIJJJJJJJJJJJJJJFHHHIJGHIIIJ
@8850522/1
agaagaccatatctgcaatttcaatttttccgtccaaaaacaacgctccc
+8850522/1
CC@DFFFFFHHHHJJJJJIIIJJIIHJIGJHAGGGHIJJIIHIIHGHIJI
@11302618/1
cgataaagcgttaccagcgcttgaggaagtaacggcagcactattgacac
+11302618/1
?@@:BDDAHFD?CGHHGGHICHHIIEIGHIHIIIBHIGBBD3@AF>@GII
@13288722/1
gaaatgttgactgttgtagctgattaaggggtgtattctatatttcagtt
+13288722/1
@@@DDFFFHDFHHEFHIFHHIGBHIJEFEHGGEDFGHIGIGGIIHIJD?D
@13288723/1
gaaatgttgactgttgtagctgattaaggggtgtattctatatttcagtt
+13288723/1
CCCFFFDFFHHHHHIIGGIGCH>HHIIGJJI@EDFGIGIEIGIJJIGGGI
@10287943/1
cactttgccagtggccgtctgctacggaacaggcaaaactccgaaggaag
+10287943/1
CCCFFFFFHHHHHJFJJDHIJIHIJJJJJJJJJIJJIIIJJJJIJIJJBH
@12344493/1
ctgatatcaccaatcaggtggtgacatcgttcgatgacaaagtgatgggc
+12344493/1
@@@DDDDDFFFFDGBDGI?FB3<CFHEGCCFBGEFGEAFF@F0?B@G9?D
@12344494/1
ctgatatcaccaatcaggtggtgacatcgttcgatgacaaagtgatgggc
+12344494/1
CCCFFFFFHGHHHJJJGHIGHEEHIJIJJJJJJIIJJJJJJJGIIIIGII
@8373097/1
aaagcaaagacgcaataagtgatacaagaaaatatacagactaaagaaac
+8373097/1
CCCFFFFFHHHHHJIGIJIAFHIIIIIJJJJJJIJJJJJJJJJJJJJJJJ
@14727404/1
gtttggaaaaaatttcaaattgttcaggtaaaatcttgcttcatgattga
+14727404/1
BBCFFFFFHHHHHJJJJJJIJJGIIJJGHIIJJJJJJJJJJIIJJHJJJJ
@15786969/1
tttacaagctatactttgcatagaattagtggtttttttctaaaatcaat
+15786969/1
CCCFFFFFHHGHHJJJJJJIJIJIJJJJJHHIHIJJJJJJIJFIHIJJIJ
@8376524/1
aaagctatacagtagtcaaatttgtatccattatcactttttgttgccgt
+8376524/1
CCCFFFFFHHHHFIJGIIJJJJJIIJJGJIJJJJJIJJJJJJJJIIJJJG
@8376547/1
aaagctatctactcgttatataatcatcattcaaacattgaagcc
+8376547/1
CCCFFFFFHGHHGJJIIIJJJJJJJJJIJJIJJIIJJJJIJJIJJ
@10295770/1
cagaaacgtcatcatactagacttttcccattgaatccaagagattctca
+10295770/1
@@@DDDEDHHDHHJIIJJIJJJJJJJJJJJJHIEHIJIJJIIIIGIJJJI
@14730473/1
gtttggctagattctgtttgacattagaagagtaaacgtcagtttgcgtt
+14730473/1
@@CFFFFFHHFHHJJJHHJGFHIHIIIJIJGIHHIGIJHIJJHJJJJJHH
@14730474/1
gtttggctagattctgtttgacattagaagagtaaacgtcagtttgcgtt
+14730474/1
CBCFFFFFGHHHHJJJGIJGIIJJJJJJIIIJHHIIJJGHIJIJJJJJHI
@8378220/1
aaaggaaagaaaaaaatgtcaaaattttgcaaattatgtggcattttgac
+8378220/1
CCCFFFFFHHHHHJJJIJHIHIJJJJJJJJJJJJJJJJHIJJIJJJJJJJ
@15789062/1
tttacatattatttttgacttgaataaatttttaaatttaaaaatgcgtg
+15789062/1
CCCFFFFFHHHHHJJJJHIJJHHJJJJIJJJJJJJJJJJJJJJJJJJJIJ
@11812010/1
ctagaatatcttcgacagtcatggaagctagctcctccagtttgtcggag
+11812010/1
CCCFFFFFGHHHHJJJIJHHIJJJJJJJJJIJJJJIIJHIGIIJGHGJFH
@11816797/1
ctagagcaactccgacggaagctatacaagtggtcgatattgttttacgt
+11816797/1
B:?DFFFFHHHHHJHIJJIGHIJJJJJJIJEHIHEIIIIJIJGIIJIJJC
@12358715/1
ctgattcgcaacatataccgagtgtggcggca
+12358715/1
CCCFFFFFHHHHHJJJJJJGHIEHHEHEIJ8@
@13815165/1
ggaaaagcccagaagaacgttcgactttcacttcattctatcggcctttc
+13815165/1
@@?DDDDDHHHHFBGIIIIIIIIIIIIIIGIIIIGHIIIIIIIDIIIIII
@8866454/1
agacaaagcacctatcgaatcgaatattagtagcaagatccgagatgtgg
+8866454/1
@@@DFFDAHHHGHIGGIIGIEHIGCFEG<9??E@GGAC9DGGGHIGEFGE
@8866787/1
agacaacagcaccctggtcctccacaacagcaagctcctccgcaacagca
+8866787/1
?@@DBDBD?AFDDGECGCCEHGEHGH;?EHDH@;?BAH9DFBGGDFHGH@
@8383833/1
aaaggatttctcaacttgtttccgtgagttgctgaacaaatttgaaaaaa
+8383833/1
CCCFFEFFHHHHHJJJJJJIJJJJHJJJGIGIJJJIJJJIJJJIJJJJJI
@15276064/1
tgagaaagctatggttgagtgaaaaaggtgggaaatgttgactgttgtag
+15276064/1
@@@DDDDDHHFHHIAFHAG:CHHIIBGICEGIIIIGGBFE@FDABGBDAH
@8386453/1
aaaggtgggaaatgttgactgttgtagctgattaaggggtgtattctata
+8386453/1
@@@FFDDFHHHHHJJIJJJJJHIJHIJIIJIIJJJJIJJ:B?DGIIJJJJ
@13300799/1
gaacaatttgaaattttttccaaacccgaaaaaagtttatttatcataca
+13300799/1
CCCFFFFDFHHHHIGIIIBDFHIIIIIGIIIIIIIBFFHIIIIIIIIIII
@13819274/1
ggaaaatcgaatttgtctgaagattttaaatggccttccttaaatttcgg
+13819274/1
CCCFFFFFHHHHHJJIIHIIJIGIIJJJJJIIJIIJJJJIJJJJJJJJJI
@11820621/1
ctagattctgtttgacattagaagagtaaacgtcagtttgcgtttcaatg
+11820621/1
CC@FDDDDHDFHHD@FHHH@DDHGFG<EHIGGAFCGEGHGCGFGHEHHGI
@15797776/1
tttagaggtaatacactattattaggcactagttattaattataatcatc
+15797776/1
?=8DDBBA=AFHHIIBH@FEFHFCHIIGDHIGIIGGGHFGGHIHIIGIEG
@15797777/1
tttagaggtaatacactattattaggcactagttattaattataatcatc
+15797777/1
CCCFFFFFDFHHHJJJJJJJJJJIIHJJJJIJIJJIJJJJJJIJJJIJJI
@12779532/1
cttccagatggtaccaaattaataacctttccaattagaaaatcagatag
+12779532/1
CCCFFFFFHHHFFHIJJJJJJJJJJJJJJJJJJIJJJJJJJJJIJJJIJJ
@15284661/1
tgagtattttaatgtaataaacagaacatgtaagaagtgaataatgtgat
+15284661/1
B@CFDDFFHHHHGJHIJIJJJIIGJJJJJJIIJIJJJFHHIJJJJJIJIJ
@11824128/1
ctagccaaacacacatagtacctctccacaaaaagggaaataaacaagga
+11824128/1
@@@DADDDHHHHHBDEHGEHIIGIIIIIIIIIHIIIIIE=GG??GHEFF@
@11824129/1
ctagccaaacacacatagtacctctccacaaaaagggaaataaacaagga
+11824129/1
CC@FFFFFFHBDFFHBGEIGHHGHGIHHIIGFEDFHG=GHFIGIGIJJFG
@8876564/1
agacgttagagaggttcactaaaaaatattaggaatccactacaaggttt
+8876564/1
CCCFFFFFHHHHHJHIJJJIJJJJJJGJJJJJJJJJJJJJJIJJJJJBGI
@12785173/1
cttcccactaaagttaaccagacaaagcacctatcgaatcgaatattagt
+12785173/1
CCCFFFFFHHHHHIJJJJJJJJJJJJJIJJJJJJJJJJJJJHIGJGIGIA
@8877479/1
agactcccgtcagcgtcctccaggagttgctgagccgtcgcggcatcact
+8877479/1
CCCFFFFFFDFDDGB?FHDHIBGI<FFDB><BBF@GG@FFEAG<88B;C;
@8396866/1
aaagtttcacagttccacaaaacgctgaaaaattccgtcggcaagaagtt
+8396866/1
@@CFDFFFHHHHHIIJJJJJJJIIIJJIJJIGIJIIIIIGGHIIJJIIGI
@8879704/1
agagaagaaaggccgatagaatgaagtgaaag
+8879704/1
??@?DD;DHB<?:A@GHIICABGIEDHB<?C1
@8879705/1
agagaagaaaggccgatagaatgaagtgaaagtcgaacgttcttctgggc
+8879705/1
CCCFFFFFGHHHHJJHIJJJJJJJIJIIJJJJFGHIIC@8BB?FCHBHIC
@14746316/1
gttttactaatttttcaataaagtacactttatttaagaacaaacagggg
+14746316/1
?@@BDDDFHGHFHBHIIHHEHGI<CFFGGGEHIIICHHECHIIEFDGGA@
@14746317/1
gttttactaatttttcaataaagtacactttatttaagaacaaacagggg
+14746317/1
@@@DDFFFHHHHHJJJJJJJJJJIHHJJJJJJJJIIJJJJJJJJJJJJGI
@8398704/1
aaataaacaaggatgtaagaactatggaggaatattacaataagccgaat
+8398704/1
CCCFFFFFHHHHHJJIJJJJJJJJJJJJJJJJJJJJJJJJJIJJJJJJJJ
@13828240/1
ggaaagtagaaaactaatgtatcacttggcgttttttgtttcctactgtc
+13828240/1
CCCFFFFFHHHHHJJJJJJJJJJJJJJJJJHHHJJJJBDGHEGIIJIGHE
@15292350/1
tgatatgatatgtatttattatattgtgaaaagggagcatttatttgatg
+15292350/1
@@@DDFFDFFHFFHIJJEJIGCHGJGFHIJIJGIIGGIJIGIIIJIGIJI
@8882483/1
agagaggttatccttgggggaagaagccaaattgctctactctcaagaaa
+8882483/1
CCCFFFFDHHHHHJJJJJJJJIJJIIJJIIJJIJJJIJJJJJJJJJJJIJ
@10841115/1
cccccaccaagggaagggggcggcccccatcccaacagaaggggtaaccg
+10841115/1
CCCFFFFFHHHHHIIJJJIJJJJGFDDD@CDDDCCDD@CCCDDD55CCC@
@13310250/1
gaacgttcgactttcacttcattctatcggcctttcttctctttgccgta
+13310250/1
@<?DDAD?DBFHBA<C<CHIGHGEHEFCD?GIGII@HEBFF@GCGIG<@6
@12789869/1
cttccggttccggtggccaccagatcgttgttaaggaacacgcgg
+12789869/1
???;AADD@?B:A<CE8CCEE88D@;?:??DDIA@9DB???AA6A
@10318926/1
cagaatctagccaaacacacatagtacctctccacaaaaagggaaataaa
+10318926/1
CCCFFFFFHHHHHJJJJJIIJJJJHHIJJJJJJJJJJJJJJJJJJJJJJI
@10318927/1
cagaatctagccaaacacacatagtacctctccacaaaaagggaaataaa
+10318927/1
CCCFFFFFHHHHHJJJJJIJJJJJHIJJJJJJJJJJIJJJJJJJJJJJJJ
@13829851/1
ggaaataatacgaacttcaattacacaaattagtacaactcctccaaacc
+13829851/1
CCCFFFFFGHHHHJJJJJJJJJJJJJJJJJJIIGIJJJJJJJIJJJJJJJ
@13310286/1
gaacgttcttctgggcttttcctgcttttttagcagctttaccattcgtc
+13310286/1
CCCFFDFFHHHHHJJIJJJJIJJJJJIIJJJJJJJIJJJJJIJJJJJJJJ
@15810429/1
tttatagaatgtcaatgttattctaaaaagaagactgctaaacgttaaat
+15810429/1
CCCFFFFFHHHHHIJJJHJJJJJJJJJJJJJJIJJIJIJJIJGIHIHIIJ
@13311783/1
gaactatggaggaatattacaataagccgaataaaaatgcaaaaaactat
+13311783/1
CBCFFFFFHHHHHJJJJJJJJJJJJJJJJJIJJJJJJJIJJJJJJJJJJJ
@15299519/1
tgatgattataattaataactagtgcctaataatagtgtattacctctaa
+15299519/1
CCCFFFDFHHHGHIIJGGGGGHIJEHJJGHJJIJIEIGFGIJJFIIJJJI
@13312117/1
gaactattattttttttttatttttcatcacagtgatgtttgtttcagaa
+13312117/1
@<;BDDEFHHGGHIIIIIIIIIIIIIEEGIIIGHIIDHGIHGHGIIIIGG
@9813057/1
caaaattcgttctacatatgaaacatgtcagttatatattcacctttata
+9813057/1
C@@FFFFFHHHHGJIJJJIJJIIJFGIIHJJHGIJJJIIIIIJIJJJJIJ
@11838832/1
ctagtgcgctagaccatgatcggaaatttatgttactattggaatatcgt
+11838832/1
@@CFBEFFHGHHHJJJJIJJJJIIJJJJJJJJIJJIJIJJJJJIJJJJJI
@15817568/1
tttatgtaacatgtgtgcttaagtggcttaccttctacttaccacttagc
+15817568/1
CCCFFFFFHHHHHHIHIJJJJJJJJJJJJJJJJJJJJJJJJJJJJJJJJJ
@11839837/1
ctagttattaattataatcatcaatattatctatcgatactgaatgtaat
+11839837/1
CCCFFFFFHHHHHJJIIIJJJJJJJJJJJJJJJJJJIJIJJJJJJIHJII
@10323116/1
cagacaaagcacctatcgaatcgaatattagtagcaagatccgagatgtg
+10323116/1
@@@FFFFFHHGFHIGHGHJJGIAHFGGGGIFGIE9?G>FDGHIGBADD9D
@10323653/1
cagacaacttcatgtacaaatacctcaccttacaaaataaaatacggcaa
+10323653/1
CCCFFFFFHHHHHJHJJJJJJJJJJJJJJJJJJJIJJJJJJJJJJJJJJJ
@12796473/1
cttccttcggagttttgcctgttccgtagcagacggccactg
+12796473/1
@;@DDDBDDD?@<AAGDGHBHA9AC@GG@G>DBA@AA@FDB?
@12796474/1
cttccttcggagttttgcctgttccgtagcagacggccactggcaaagtg
+12796474/1
CCCFFFFFHHFHDHHJGJJJIHIJIJJJJJJIIIJIIIIJJJFIJJJJCG
@8890662/1
agataatattgatgattataattaataactagtgcctaataatagtgtat
+8890662/1
@@@FFFFFHHGHHJJJJJIJJJJJJIJJJJJJIJIJJJIIIJJIJIGDGI
@15306065/1
tgattttgaggtactcgagggcatgatgagcagccgagcccttggcttcc
+15306065/1
@C@DFFFFFFHAFHFHIGGIJEGIJJJJJIIIJIIIEBDHH>FCGC>G@E
@10850797/1
ccccttgcggttaccccttctgttgggatgggggccgcccccttccc
+10850797/1
@<8DDDDD<CFFHGHII@GGHIFHGGIIEHIIGIIGE6AEDE8@>CC
@15825129/1
tttattttgtaaggtgaggtatttgtacatgaagttgtctgcccctttct
+15825129/1
CCCFFFFFHHHHHJAFEHICFHIJJJJJJJJJIJIJJIJIJJJIJIIJJJ
@12803318/1
cttcgaggtaacctacgtggacatcgaagaaaaaacattgaccaatcgcc
+12803318/1
CCCFFFFFFHHHHJJJJGHJIIJJJJJJJJJJJJJJJJJIJJJJJJJIJJ
@15308828/1
tgcaaatcggccaacttcttgccgacggaatttttcagcgttttgtggaa
+15308828/1
CCCFFFFFHHHHHJJIJGHIEIJJJJJJJJJJJJJIIJJJGJJJIIIHHH
@13838241/1
ggaacaggcaaaactccgaaggaagccaagggctcggctgctcatcatgc
+13838241/1
CCCFFFFFHHHHHJJJJJJJJJIJJJJJJJJIJJJJIIGIIGIGHHGHEE
@15309964/1
tgcaaattttcaatcatgaagcaagattttacctgaacaatttgaaattt
+15309964/1
@@?DDDBDHH4CF?ABCC<C<A;ECEGHHI<FHEC@HGGGAFHBBGI@GG
@12805573/1
cttcgatcttccggttccggtggccaccagatcgttgttaaggaacacgc
+12805573/1
@?@DDDDDHHHHD8GHBHEA?CCFEGGGCHBDHHD09???B9CH;BFCHI
@12805574/1
cttcgatcttccggttccggtggccaccagatcgttgttaaggaacacgc
+12805574/1
@@@DDDDDFFCBFD@<ACC?@EE@;FBBG@@GFFBG@BBFHDAH@B=@BA
@12381713/1
ctgcatttattacttcaagcaaagcttctataactggtatagctttagga
+12381713/1
CCCFDFFFHHHHHJJJJJJIJJJJJJJJIJJJJJJJJGHIJJJJJJJJJJ
@15827542/1
tttcaaactgttaaaaaacctgctgaatgtgcgccaattgagttttcgag
+15827542/1
CCCFFFFFHHHHHJJIJJJJJJJJJJJIJJJJJJJJJJJIJJGIJJJJJI
@9350288/1
attacctctaaagctatctactcgttatataatcatcattcaaagattga
+9350288/1
BC@FFFFFHHHHHJJJJJJJJJJJIJJJJJJJJJJJJJJIJJJJIJJJJJ
@11847124/1
ctatactttgcatcaaataaatgctcccttttcacaatataataaataca
+11847124/1
CCCFFFFFHHHGHJGIJFEIJHJHJIIIGIIIJIGJGIJJHHIIJIJJJG
@10330144/1
cagacggccactggcaaagtggatagctgcaccaggcattggtggcgatt
+10330144/1
CCCFFFFFHHHHHJJIJJJCFHGIJIJJJJJJJJJJJIJJIIFHIGIGHG
@11329596/1
cgatgatatgatatgtatttattatattgtgaaaagggagcatttatttg
+11329596/1
B@?DDFFFHHFGGIIGHHJIGIJJIIIJFJJIJJJJIIIJJJJJJJJJJI
@9829224/1
caaaccgggaaaagtattatgagaatatgaaatttaaaagaaaatttgaa
+9829224/1
CCCFFFFFHHHHHJEHIJJJJJJJJJJJJJJJJJJJJJIJJJJJJJJJJJ
@9829492/1
caaacctagaggaacatcctggtccaagtcctaacgtgttattacaagct
+9829492/1
CCCFFFFFHHHHHJJJJJJJJJHHIJIJJJJJJJJJGIIJJJJJJJJJJJ
@9830095/1
caaaccttacaaattttcaatcatgaagcaagattttacctgaacaattt
+9830095/1
CC@FFFFFHHHHHJJJJJJJJJJJJJJJIJJJJJJJJJIJJJJJJJJJJJ
@15314071/1
tgcacacattcgatctctgatagtagatggtaactgttcaaattcctctt
+15314071/1
CCCFFFFFHHHGFIJJJJJIJJJIJJIJJJFHHJJJJIJJJJJJJEHIJH
@12812816/1
cttcgcttttgactcgacaaaaatttaaacacattgcattattgatttcg
+12812816/1
CCCFFFFFHHFFHGHEGHIIJJIIJJJJJIJJJJJJJJIIGGIJHIJJIH
@12814012/1
cttcggagaatcacaaaactcatgatacttttcaaattttcttttaaatt
+12814012/1
?==DDFFFHHGHGJJJJGIIJIIIHIIJJJJJJJJHJJJJJJJJJJIHII
@12814255/1
cttcggagttttgcctgttccgtagcagacggccactggcaaagtggata
+12814255/1
@@@FFFFFHHHHDIJIJGIGIIGHFGGIFIEGIEEIJJIIIEGIFFGHIG
@12814256/1
cttcggagttttgcctgttccgtagcagacggccactggcaaagtggata
+12814256/1
CCCFFFDFFFHHHJJJJJJIJIHIJJJJIJIIGJGIGFGIGHJJCGGIJJ
@10857649/1
cccgatgatatgatatgtatttattatattgtgaaaagggagcatttatt
+10857649/1
CCCFFDFFHHHHHGHIIAIHIJIIIIIJJJJHHGIIJIHGJJJJIIIJIJ
@11851746/1
ctatatttcagttaaatttaagaggcttttaaaatttaacgtttagcagt
+11851746/1
CCCFFFFFHFFHHHJJJJJJJIIIIJJJJJJJIJJJIJJJJJJJJIJJJI
@11851747/1
ctatatttcagttaaatttaagaggcttttaaaatttaacgtttagcagt
+11851747/1
CCCFFFFFHGHHHIJJJJJIJIGIJJJJJJIJJJJJJJJJJIJJJJJJJF
@11851748/1
ctatatttcagttaaatttaagaggcttttaaaatttaacgtttagcagt
+11851748/1
CCCFFFFFHHHHHHJJIIJJJGHIIJJJJJJIJJJJJHJJJHIJJIJJJF
@11851751/1
ctatatttcagttggatttaagaggcttttaaaatttaacgtttagcagt
+11851751/1
CCCFBEFFF?HCFEHBBHIII<EFHGGIIGIGIIBHIIIIIIHIGIIIGG
@14762646/1
gttttcggcaagtacatgaagcagttaagagttgtttatgaaattccaaa
+14762646/1
@@@FFFFFHHHHDGHIIJIIJJIIHIHJHGIGIIIIGIJIJJGIJDHIJI
@13326283/1
gaagaatatttgaaaatttctaatattgcgatatttttttatcgat
+13326283/1
@@CFDDFDHHHGHJJJIIEHGEEGGIIJGIGIIIIJEHIJJJHC=D
@8424868/1
aaatcacagagccccgggcccagatggcattcatgcagaaccgatta
+8424868/1
CCCFFFFFHHHHHJJGIIEHIBFBDHHEBGHGGGGHHIGIJJGGEGH
@11335694/1
cgatgttgccagaacgtaagatatcctaaactcacttttttccgaaaaaa
+11335694/1
B@<DFFFFHHHHHJJJJJJJJIIJJJJJJJJJJJJJJJJJJIIJIJJJJJ
@12392218/1
ctgccttctacatttgcgagtgacgaagagactctcagcttcaacgccaa
+12392218/1
@CCFFFDFHHHGHIJIIGGICFHIFIICGG>FC<<FFC<BBFE@@DBAFE
@12819766/1
cttcgtcactcgcaaatgtagaaggcagattgttaccctccacgggtaaa
+12819766/1
@@CFFEFFHFHGFJJJGEHHIHIIJFIIJJJJJIJJJIIJJJJJGIGGHG
@12819767/1
cttcgtcactcgcaaatgtagaaggcagattgttaccctccacgggtaaa
+12819767/1
CCCFFFFFHHHHGJJJJJHIJJJJIJJJJJJJJJIJJJJJIJJJGIEHIJ
@9839214/1
caaacttttcggggtgcaatcttcttttccggaaaatgctcgaaaactca
+9839214/1
CCCFDFFFHHHGHJ?EHIJGIGHGIJJJJJIJJJJJIJJJJIGIJJGIJG
@9839215/1
caaacttttcggggtgcaatcttcttttccggaaaatgctcgaaaactca
+9839215/1
CCCFFFFFHHHHHJ@FGGIJJIJJJJJJJJJJIJJJJJJJJJJJJJJJJJ
@9839216/1
caaacttttcggggtgcaatcttcttttccggaaaatgctcgaaaactca
+9839216/1
CCCFFFFFHHHHHJCGHHGHIGGIGHIIJJIIGEIIJJJJJIJJJJJJJJ
@9839217/1
caaacttttcggggtgcaatcttcttttccggaaaatgctcgaaaactca
+9839217/1
CCCFFFFFHHHHHJCGIIJJJJJJJJJJJJJJJJJJJJJJJJJJIJJJJJ
@12392880/1
ctgcctttcgtgtggtagtccctcttcgtg
+12392880/1
?@<?DDDDDFDD2A@<:AB<EDCGC9F@11
@13849867/1
ggaagatcgaagaaagacgccaaacattcggcagccaagaacttgctgga
+13849867/1
CCCFFFFFHGHGFIJJJJIIIJJJJJJJJJJJJIIJIIEIJJJJIJHIEG
@13333035/1
gaagagggactaccacacgaaaggcagttcaccatcgcttgtcatgtgtt
+13333035/1
BCCADFFFGGHHGJIJIJIJJJJJJJJJJIJJJJJJIJIIJIHJJJIIIJ
@10339902/1
cagagccccgggcccagatggcattcatgcagaaccgattaagaaagggg
+10339902/1
BCCFFFFFHHHHHJJGGIJJJDGIJJJJJJJJJJJJJJJJJJJJJJJIHH
@14314167/1
gtcgatattgttttacgttgtgctccttcacaaaatctacttcaagtggg
+14314167/1
CBCFFFFFHGGHHJIIIIJJHIIIJJJJJJJJJJJJJJJJJJJJJJIJJJ
@15838161/1
tttcacaatataataaatacatatcatatcatcggggcactatataaaaa
+15838161/1
CCCFFFDFGHGHGGIIIGIHCJHIIGIGIGIGJIEGGGIHHJJJJJJJJI
@15838393/1
tttcacagttccacaaaacgctgaaaaattccgtcggcaagaagttggcc
+15838393/1
CCCFFFFFHHHHHJJJJJIJJIJJJJJJJJJJJIJJIJJJJJJJHJIJJI
@13334154/1
gaagataaagaactctccgttagtgcagtgtttggattcaccattcctat
+13334154/1
@@@?DFFFHHHHHJJJJJJJJJJIIIJIIJJJJJJJJJIJJJJJIJJJIJ
@11864672/1
ctattattaggcactagttattaattataatcatcaatattatctatcga
+11864672/1
@<?BDADDDDFDHEBEEAF?@EHFDFGFHFBBHGEHHGHDGH4??C?FGB
@11864673/1
ctattattaggcactagttattaattataatcatcaatattatctatcga
+11864673/1
@<@DDDDDF?F?BFEHI>EEFHBDDHGGGIFEGIIIICHIGGGIHEHGIG
@11864674/1
ctattattaggcactagttattaattataatcatcaatattatctatcga
+11864674/1
CCCFFDDFGDFDHIIIIGJHIIGGIJIGIJIJJJJJJIIJJIJJJJJJJI
@11864675/1
ctattattaggcactagttattaattataatcatcaatattatctatcga
+11864675/1
CCCFFFFFHHHHHJJJJIJJJJJJJJJJJJJJJJJJJJJJJJJJIJJJJI
@10866372/1
cccgggcccagatggcattcatgcagaaccgattaagaaaggggcagaca
+10866372/1
@@C1DDFFHHHHHIJIIJIJJIIJJJJJJJJIJJJJJJJIJIIJIJJJJH
@12397970/1
ctgcgggacatgcacatctcttggagccagccaatgggattgcccatcac
+12397970/1
?@<DDDDDHFH?FB9CGEBCB?F<FA?8:?FDGBBD<FBD??FBF@FG@=
@12824643/1
cttctaacagctttaatgcattgtatgcagcatcatgtttactaatctgc
+12824643/1
CCCFFFFFDFHHHJJJIJJJJJIIJJJJJJJJJJJJJJJJJJJJGJJJJJ
@9846148/1
caaagacgcaataagtgatacaagaaaatatacagactaaagaaacgctc
+9846148/1
CCCFFFFFGHHGHJJAFHIJJJJJJJJJJJJJJJJJJJJJJIJJJJJJJI
@11343127/1
cgatttgcagactctcagcttcaacgccaaggacttcaacttcgttcagt
+11343127/1
BC@DFFFFHHHHHIGJGGGGIIIGJFHJJJJJGIIJIJJJJJIJHIJJJF
@9363005/1
attagcagcaagagaaatgctggaaaagttaaacgatattctacaggatt
+9363005/1
CCCFFFFFGHHHHIGHJHJJIJJJJJJJJIGIIJIJIJJJJJJJJJJGII
@15842506/1
tttcagtcccgaataccgattctcagccgagctgcccagtttagtggcca
+15842506/1
CCCFFFFFHHHHHGIDFIIIGIIIJIIJJIEHIG@GHGCHGGHGH;FDHI
@9847292/1
caaagagaaggttatgaaccggcaataactttccttgttgtccagaaacg
+9847292/1
CCCFFFFFHHHFHIJJJJJJJJJJJJJJJJJJJJJJJJJJJJJJJJJJJI
@15842790/1
tttcagttaaatttaagaggcttttaaaatttaacgtttagcagtcttct
+15842790/1
CCCFFFFDHHHHHJJJIIJJJEIJJJJJJJJJJJJIJJJIJJJJJJJJJJ
@14317916/1
gtcgcaacagttttgacagaacctatgccacattcataagtgaattctct
+14317916/1
@BCFFDFFHHFFHIGJGIGIJJIIJIIIIIJJJJJJJJJJGIIJJIIIII
@13856019/1
ggaaggtttaggtatttgtggtatctgtcgatgttgccagaacgta
+13856019/1
@<@FFD=DHFHFFHEHIIEGHCDHHBHFHIIIIIIIIIEHBBHIDH
@13856020/1
ggaaggtttaggtatttgtggtatctgtcgatgttgccagaacgta
+13856020/1
CCCFFFBDHHHHFHJJJJHHJFHIJJJJJJJJIIGIJJJJJJJJIJ
@11871469/1
ctcaaaaacgtatgacaaaactatagagaaaccagaattacaggaaatgg
+11871469/1
@C@DFFFFFHCCFFGHHIHGFGHGHHHIGIGDFIIIGHHIIIHCHGEIII
@9364998/1
attaggcactagttattaattataatcatcaatattatctatcgatactg
+9364998/1
@CCBDFFFHHHHHHIJJJJJJJIJIJJJIJIJJJJJJJJJIJJJIJIIJI
@12827723/1
cttctacttaccacttagcagaacccgataaagcgttaccagcgcttgag
+12827723/1
C@CFADDDFHHHHJIJIHIJGIIIGHIIGEHIIIIIJIIGGIEHIIBGFH
@12828217/1
cttctagcagctttaatgcattgtatgcagcatcatgtttactaatctgc
+12828217/1
@;?D?DDDDAFHFH<GBHII>HFDHHGGGEEIGIDH?FHIGHEIIIIIIG
@14775867/1
gttttgtcatacgtttttgaggcagcaaatttctcaagggcacacggcaa
+14775867/1
BBBFFFDFHFHHGEGIJJIIIJJJIIGIIGJJIGIIJIIJIGIIJHIIIJ
@12404955/1
ctgctacggaacaggcaaaactccgaaggaagccaagggctcggctgctc
+12404955/1
CCCFFFFFHFHHHJJJJJJIJJJJJJJJIJJJJJJJJJIIJJJJJIJFGH
@12404956/1
ctgctacggaacaggcaaaactccgaaggaagccaagggctcggctgctc
+12404956/1
CCCFFFFFHHHHHJJJJJJJJJJJJJJJJIJJIJJJJJIJJJIIIJJGFH
@11874145/1
ctcaaaagggaacaatttttatcgagttattgatttcgaggaataatacg
+11874145/1
CCCFFFFFHHHHHJIJJJJJJJJJIJHJJJJJIJJJJJJJJJJJJJJJJJ
@8923341/1
agattctgtttgacattagaagagtaaacgtcagtttgcgtttcaatgca
+8923341/1
@@@BDDDDDFDDDGFIGGDIIEHIIGGGGE<FEFFFDHIHFHBGEDHIEA
@11874616/1
ctcaaaatcatgaccaaaaagtgaacagctatcgatacacagtcat
+11874616/1
@C@FFFFFDHFHHJJJJJIGICHHIJJJIJIJJIIJGIJJIIJ<GI
@12407972/1
ctgctcatcatgccctcgagtacctcaaaatcatgaccaaaaagtgaaca
+12407972/1
CCCFFFFFHHHHHJJJJJJIAFHHEHBHIJEGGGGEGIAHIJJD9BDGGC
@12830225/1
cttctatctagtttcccacgccagtatacagggag
+12830225/1
@@@DFDFFDFHFHGIGIJIBGHFHHGIIHIGIIJG
@12830226/1
cttctatctagtttcccacgccagtatacagggagtggcgaaaccaacaa
+12830226/1
CCCFFFFFHHHHHJJJJGJJIJGJIIJJJJJJJJJGHIHIJIJJIIJIJJ
@15333455/1
tgcccttgagaaatttgctgcctcaaaaacgtatgacaaaactatag
+15333455/1
CCCFFFFFHHHHHJJJIJIIJJIJIJJJJJJHJJJJJJJJJJJJJJJ
@11348165/1
cgcaaaggtaaaatcgttctagacatactttatgctcttgacatttcgtt
+11348165/1
@@@DDDDDCFHHHGGHFIGB:A?ACDAEDFH?CFFDFFHE@CFDHI@D8F
@11348166/1
cgcaaaggtaaaatcgttctagacatactttatgctcttgacatttcgtt
+11348166/1
CCCFFFFFFHHHHJJJIJJJIIJJJJJJJJJJJJJJJJJJJJJJJIJIJJ
@10349175/1
cagatataataataaacttacgagaaatgaccttagcagacctcttgata
+10349175/1
CCCFFFFFHHHHHJJJJIJJJJJJJJJIJIJJJJJJJJJJJJJJIIJJJH
@8928171/1
agcaaatttctcaagggcacacggcaacaaaaagtgataatggatacaaa
+8928171/1
CCCFFFFFHAHHHJJIIEHIIIJJJJJJJJIJJJGHEGIJJIIGJGJJJI
@12410704/1
ctgctgaatgtgcgccaattgagttttcgagcattttccggaaaaga
+12410704/1
CCCFFFFFHFDHHGIJFIJJICHEHIJJIEGGEHHIJIIJIIGJJHI
@10350910/1
cagatattgtacttaaaggcttttggatcataagatgcagtgactgccgc
+10350910/1
CCCFFFFFHHHHHJJJJJJJJJJJJJJIJIJJJJJJJJJJJJJJJJJJJJ
@9370297/1
attagttgctatccttctctttgacattgcttgtggtcacttttcgcgca
+9370297/1
CCCFFFFFHHHHHJJJJJJJJJJJJJJJJIIJJGIIGHIIIJJJJIJJII
@12413410/1
ctgctggttgcccaacttggtaatcttagtgtctttcagtcccgaatacc
+12413410/1
CCCFFFFFHHHHHIJJIJJJHIJJJJJJJHIIJJJJJJJJJJJIJIJJJJ
@12832921/1
cttctccaagtttgtgctgggcaaatcaatcaatttgcctcgaaatctaa
+12832921/1
CCCFFFFFHHHHHJGIIIJJIJJJJJIHHIJJJJJJJJIJJJIIIJJJIJ
@12832922/1
cttctccaagtttgtgctgggcaaatcaatcaatttgcctcgaaatctaa
+12832922/1
CCCFFFFFHHHHHJHIIIIJJIJJJJJJJJJJJJJJIIJJJJIIJJIJJJ
@11350630/1
cgcaaatgtagaaggcagattgttaccctccaccggtaaatcctgcaagg
+11350630/1
CCCFFFFFDFHFHGIIIEHIJIJJJIIIFIJIIIIIIIJIEHJIIIIJIG
@15336843/1
tgcctcttcgaaatccggacctacacccattgcagtaaatgatacatcag
+15336843/1
@C<DFFFFHHHHHJJJIJIJIIJJJJJJJJJJJJJGIIIGIIJJIIJIJF
@13864284/1
ggaatccactacaaggttttcaatagggcattctaacatgtcaaaattaa
+13864284/1
CCCFFFFFHHHHHJJJEHIJJJJJJJIJJIJJJJJJJJJJJJJJJJJJIJ
@10875295/1
cccgtgttattccttccataatcttattcttgcgtactgtagtagaggtt
+10875295/1
@CCFDDEFDFHDHGJIJGHGIGHIIJGIHIJIJJFHIIJIIIIGIJJJDC
@10353625/1
cagatcgataaaaaaatatcgcaatattagaaattttcaaatattcttcg
+10353625/1
CCCFFFFFHHHHHJJJJJIIIJIJJJJJJJJJJJJJJIJJJJJJJJJJJI
@10353626/1
cagatcgataaaaaaatatcgcaatattagaaattttcaaatattcttcg
+10353626/1
CCCFFFFFHHHHHJJJJJJIGIJJJJJJJJJJIJJJIJIJJJJJJJJIJJ
@9373947/1
attatacaaaaacagtgtgaattagatgctggtgcagctataccttcatc
+9373947/1
=:=BD?DAFH?FFG>FHA?A:AFBGIECFBAF1@C?G>39?DD9:D?F<?
@11353564/1
cgcaacttgtgctggagcacattatggtgtttttgattttcgcagattcc
+11353564/1
CCCFFFFFFCFDDBG?CDEGBHHFGGIAFFGIIIDCHIIIIIIIIIIIII
@8935186/1
agcagcccgctcctccacaacagcaacctggagcgagacaacagcagcca
+8935186/1
@CCFFFFFFHHFHIJJIJIJJJCHIIJJJIIJJJJJIIJJJJJJJICCG>
@15341600/1
tgcgagtgacgaagagttggccactaaactgggcagctcggctgagaatc
+15341600/1
CC@FFFDDHHHHHJHIGIJJJJJJJJJJJJJJJJJIJIJJJJIJJJIJJI
@15341764/1
tgcgatattttttcggaaaaaagtgagtttaggatatcttacgttctggc
+15341764/1
CC@FFFFFHHHHHGGIEHIJJJDBGHJHIIGIJGIIJIJJJJJHIJJIJI
@9375156/1
attatataatatatcctcaaactagggaagacttatctcatccaactgtg
+9375156/1
?@@DDEFDDH?FHEFEHIGHIIGIIIIIIIGIIGHIIIIFIIIIIIIIGI
@11355637/1
cgcaagtttcacagcaacaacctggagcgaaacaacagc
+11355637/1
@;;DDDDDFDFDH<FHIGEI?GHHCHHFBGGGGGICG9@
@15857321/1
tttcgagcattttccggaaaagaagattgcaccccgaaaagtttgggtac
+15857321/1
CCCFFFFFGHHHHJJJJJJIJIJJJJJJIJJJJJJJJJIIJIIJJJJHIJ
@11356002/1
cgcaatagctcaaaagggaacaatttttatcgagttattgatttcgagga
+11356002/1
CCCFFFFFHHHHHJJJJIIIIIJJJJJJJJJJJJJJJJJJJJJJJIJIJJ
@11356003/1
cgcaatagctcaaaagggaacaatttttatcgagttattgatttcgagga
+11356003/1
CCCFFFFFHHHHHJJJJJJGIGIJJJJJJJJJIJHIJJJJJJJJJIJJJI
@13351346/1
gaagttcgtattatttcctcgaaatcaataatgcaatgtgtttaaatttt
+13351346/1
@@@DBDEFFHFHDHGIJJEHECFEHGHJ@DCGGIGGCHBDBFHFGHGGIJ
@13351860/1
gaagttgtctgcccctttcttaatcggttctgcatgaatgccatctgggc
+13351860/1
@B@FDFFFHHGHHJJIJJJJJHIJJJJGIJJJJJIJJJJGJJGGHIJJJJ
@9864354/1
caaaggtaaaatcgttctagacatactttatgctcttgacatttcgttaa
+9864354/1
CCCFFFFFHGHHHJIJJJJJJJJJJJJJJJIJJJJJJJJJJJJIJJIJJJ
@13353031/1
gaagtttttttccataagccagtcggagaaattatcgacttaggagaagg
+13353031/1
BCCFDEFFHHHHHJJIEECFHGGHIJGEGHHEGGFHIGIIFEHJCECE@D
@10883904/1
ccctattgaaaaccttgtagtggattcctaatattttttagtgaacctct
+10883904/1
CCCFFFFFHGHHHJJJJIJJJIJHIJJIIIIIIHIJJJJGGFGIIGIJII
@15345657/1
tgcgtctttgctttggtcactttacgcgcgaaaaccattatgttttacta
+15345657/1
@@@DD?:DF4?BFF<@<23AAEHCED81:?6FFEFFCFFAEE7@DE@EFE
@8941259/1
agccaatgggattgcccatcactttgtcatcgaacgatgtcaccacctga
+8941259/1
CCCFFFFFGHHAHGJJJIJJIJIJJJIJJJJJJJJJIJIIJIJJJJJJJ@
@8941260/1
agccaatgggattgcccatcactttgtcatcgaacgatgtcaccacctga
+8941260/1
CCCFFFFFHHHHHJJJJJJJJJJJJJJJJJJJJGIIIIIJJJJJJJJJJF
@12842650/1
cttctctaagtaattgtgaagctaagttccgtaagtcatctggtcttggt
+12842650/1
B@=BDEFFHHFFHIIIHGGIIJJJJJJIJJJJJJIIGCHIIJIJIJJJGD
@10887425/1
ccctcttcgtgttccatttcatagaatggtggtggccatctgcgggacat
+10887425/1
CCCFFFFFHFHDHGH<BCIF@EBEGHCHI?CF?CG@GEGBB?DBGG:@;=
@14791160/1
gttttttaacagtttgaaaaccttgataaatgaaagaaattaaacacgct
+14791160/1
@?@DDDDBBF:C<CFGIIIIIGGGIIIIIIIAHIIIGIICDHIIIIIIII
@12845335/1
cttctctttgacattgcttgtggtcacttttcgcgcaaaggtaaaatcgt
+12845335/1
@@@DDDADDFHHHBGEBGCG?EEEHEGEHHIGHHDHBGDHE8?BFAGGGF
@12845336/1
cttctctttgacattgcttgtggtcacttttcgcgcaaaggtaaaatcgt
+12845336/1
@@@DDDDDFC=CBFA<<GF<3A@:AA?FHIED?@@FFIDGIBFFIFFBFF
@12845341/1
cttctctttgccgtattttattttgtaaggtgaggtatttgtacatgaag
+12845341/1
@@@DDDBDHBDH<1CEFIIEHHIIEECHHI<CEFH1?DHGD:DHHIIEHE
@13878536/1
ggacagacaagaaacatgataagatatgctgcaacctctactacagtacg
+13878536/1
CCCFFFFFHHHHHJJJJJJJJJIJJJJJJJJIJJJJJJIJJJJJIJIIIJ
@9871794/1
caaagtttcacagttccacaaaacgctgaaaaattccgtcggcaagaagt
+9871794/1
@CCFFDEFHHHHFGHIIIIIJJJIIJJIJJJJJJJJJJGHIJJJJJHIJH
@9871795/1
caaagtttcacagttccacaaaacgctgaaaaattccgtcggcaagaagt
+9871795/1
CCCFFDFFHHHHHJJJJJJJJJJJJJJJJJJJJJJIJJHIJJJJJJJJJH
@9871796/1
caaagtttcacagttccacaaaacgctgaaaaattccgtcggcaagaagt
+9871796/1
CCCFFDFFHHHHHJJJJJJJJJJJJJJJJJJJJJJJJJGHIJJJJJJJJH
@14793252/1
gttttttcttcgatgtccacgtaggttacctcgaaggattgttcgctagc
+14793252/1
BBCDFFFFHHHHHIJIJJFIIGIIJHIIJJJJIIJJJJJJJJIIIIEIJJ
@14793253/1
gttttttcttcgatgtccacgtaggttacctcgaaggattgttcgctagc
+14793253/1
CCCFFFFFHHHHHJJHJIJJJGGIJJJIJJJJIJJJFIJIIIIGIJJJJJ
@9873028/1
caaataaatgctccctcctcacaatataataaatacatatcatatcatcg
+9873028/1
@??DADBBBFFHHEEHIE;BHB<FHGCFDBEB>GHB@ABDEBBDDGIII>
@9873029/1
caaataaatgctcccttttcacaatataataaatacatatcatatcatcg
+9873029/1
CCCFFFFFHHHHHJJJJJJJJJJJJJJJJJJJJJJJIJJJJJJIJIIIIJ
@14338004/1
gtcgtttgacatatcgttgtcatcccacaaggtactaatactttgttggt
+14338004/1
CCCFFFFFHHHHHJJGEGGGIJIJJJJJJJJJCDHIJJIIJJJJJJJJID
@8456725/1
aaattatgtggcattttgacatttatgtgacataatttgcaacatttgac
+8456725/1
@@@DDFFDCDFBFGIIGBHFHIGJGECH@EHHIH@FHIHHGHHIIBGGGI
@12851041/1
cttctgtcatttttctattaattgtctg
+12851041/1
@@@??;AB:CFHHI@C:CHDG@ICC@B<
@12851466/1
cttctgtcttctcacagagatcttcgacaaaatcgtctctggttttttca
+12851466/1
CCCFFFFDHGHHHIJJJJJIJIJJJIJJJIIIGIJFIGHGIIBFHIJJIE
@9876166/1
caaatacgaactggtccaaatcgagggcgccatccacgagccaatcttcc
+9876166/1
CCCFFFFFHHHHHJHIJJJJJJIJJJJJJIJJJJJJJIJJJIGGIHHHEH
@11908030/1
ctcaatgtcgtcgtttgacatatcgttgtcatcccacaaggtacaatact
+11908030/1
CBCFFFFDHHFHHIJJJJJJJJJJIHJJJJJJJJJJJJIJJFGHIJJJJJ
@8951143/1
agcgttttgtggaactgtgaaactttgtgggactgctggttgcccaactt
+8951143/1
BCCFDFFFHHHHHIJJJGIIJJIJJJIFGIIJJJJJIJICHEGIIDGHIG
@9391441/1
attcaataggtacaagtataggattatccgatctagctgaagatccgacc
+9391441/1
CCCFFFFFHHFHHJJJGHJJJJJJJJJJJJGIJJIJJIIIJJJJJJJJIJ
@10893462/1
cccttaatcagctacaacagtcaacatttccc
+10893462/1
???DBD?A:?=:?<AE@?:A3<F:A3CF<FF<
@13362076/1
gaataatacgaacttccatagattcaaatgaagtaaacaacatacgtttt
+13362076/1
CCCFFFFFHHHHHJJJJJJJJJJJJJJJJJJJJFGIJJJJJJJJJJHIJJ
@14799922/1
gtttttttctaaaatcaatttacatattatttttgacttgaataaatttt
+14799922/1
<:;DDDDD;?DDDE<<EE9AE>CE9:CE@DDCDE06?DE3?DABDBBDEI
@14799923/1
gtttttttctaaaatcaatttacatattatttttgacttgaataaatttt
+14799923/1
@@@FFFFFFHFHHJGDBGHIJEFHHGGIIJJJJJGHJGIFHIIIJJJJJJ
@14799924/1
gtttttttctaaaatcaatttacatattatttttgacttgaataaatttt
+14799924/1
B@BFFFFFHHGFHIGGHJIJJHJJIJJJJJJJJJIIJJJIJJJJJJJJJJ
@14341884/1
gtctacagttatcctccagttccttcgtaccctcctcctccaattcctgc
+14341884/1
CCCFFFFFHHHHHJJJJJJIJJJJJJJJIJJJJJJJJJGGIDGCHHHGEG
@9394063/1
attcacctttatatatgtcacattttgtggttctttaacgaaatgtcaag
+9394063/1
CCCFFFFFHHFHHJIJJJIJJIJJJJJJJJJJJJJJJJIJGIIIJIJJJJ
@9394064/1
attcacctttatatatgtcacattttgtggttctttaacgaaatgtcaag
+9394064/1
CCCFFFFFHHHHHJJJIJJJJJJJJJJJJJJJJJJJJJJJIJJJJJJJJJ
@10896155/1
cccttcttttcagatgttttaatgcacatttagctgcggtacacttggca
+10896155/1
CCCDFDDFHHDADCFBCHHICHEFHHIAHHIFHGJGIJI@EHJJCHFIGI
@8469548/1
aaattgttcaggtaaaatcttgcttcatgattgaaaatttgcaaggtttg
+8469548/1
@CCFFFFFHHHHHJJJJJJJJJJJJJJIJGHIJIJJJJJJJJIJIJGIIJ
@8469549/1
aaattgttcaggtaaaatcttgcttcatgattgaaaatttgcaaggtttg
+8469549/1
B;@ABDDFHHHHHJJJJJJJJIJJJJJJJIJJJJJJJJJJJJJJJJHIHI
@9396017/1
attcagcaggttttttaacagtttgaaaaccttgataaatgaaagaaatt
+9396017/1
CCCFFFFFHGFHHJJJJJJJJIJJJJJJJJJJJJIJJJJIJJJJJJJJIJ
@8470019/1
aaatttaaaaatgcgtgtgtgcaggtatatttatcacatcattcgtcgtg
+8470019/1
@@@FFFFFHHHGFGJFHDGFHGIJJAFGIIJIJJIIHJIIIJJIIFGIFH
@11910139/1
ctcaattggcgcacattcagcaggttttttaacagtttgaaaaccttgat
+11910139/1
CCCFFFFFHHGHAHIJJJJJJJJJGIIJJJJJJJJJJJJJJJIJIJJJJJ
@13889554/1
ggagaaattaaaccacctagatcaccacttttacgacatgtgcacgatcc
+13889554/1
CC@FFFFFHHHHHJJJJIJJJJJJJJJJJJJJJJJJJJJJIJJJJJJJJJ
@10898722/1
cccttttgagctattgcgatattttttcggaaaaaagtgagtttaggata
+10898722/1
@BCDDDFFHHHHHJJJJJIIJJJJJJJJJIIJJJJJJFHIHHIIJJJJJI
@10898723/1
cccttttgagctattgcgatattttttcggaaaaaagtgagtttaggata
+10898723/1
CCCFFFFEFHBFDGHIIIGFHJIGIJJIJJJIJJJJJFGGHGGIIEIJJI
@10898724/1
cccttttgagctattgcgatattttttcggaaaaaagtgagtttaggata
+10898724/1
CCCFFFFFHHHHGJJJJJJJJJJJJJJJJIIJJJJIHHIJJIIIJJJJJJ
@15875382/1
tttctatctacccgtccgcccattttgaatagaccaaccatgatcatggg
+15875382/1
@@CDFDFFGHHHHIEHHFHGG:GIIIGHEFG?:D<GHII@@<BFHIICDH
@15876250/1
tttctcaagggcacacggcaacaaaaagtgataatggatacaaatttgac
+15876250/1
CCCFFFFFHHHHHJJJJJJJJJJJJJJJDGIJJJJJJJJIIJJJJJJJJJ
@13892055/1
ggagaatcacaaaactcatgatacttttcaaattttcttttaaatttcat
+13892055/1
CCCFFFFFHHHHHJJJJJJJJIJJJJJJJJIIJJJJJJJJJJJ?FHIJJJ
@8959660/1
aggaaagaaaaaaatgtcaaaattttgcaaattatgtg
+8959660/1
8;1:;3BBFHHFHI@?C4CBEGIIIIDDF@:?:F?B?0
@8480568/1
aaattttcttttaaatttcatattctcataatacttttcccggtttgttc
+8480568/1
CCCFFFFFHHHHHJ<EHIJJJJJJJJJJJJJJJJJJJJJJJGG?DH;?E<
@8960795/1
aggaaatggataattataggattggatctatgactgtgtatcgatagctg
+8960795/1
C@CFFFFFHHFGHIHFGFHIDHIJJGHJIJJJGIJEHGHHIHG?C;??D?
@15365353/1
tgctttgtctggttaactttagtgggaaggtttaggtatttgtggtatct
+15365353/1
CCCFFFFDHHFH<EEHIGIIAAAFGIGIGI<EHEGI?DHIIGCFHDGHHI
@13368451/1
gaatctagccaaacacacatagtacctctccacaaaaagggaaataaaca
+13368451/1
CCCFFFFFHHHHHJJJJJJJJJGJIJJJJJJJJIJJJJJJJJJJJJJJJJ
@12865836/1
cttctttttagaataacattgacattctataaagacgttagagaggttca
+12865836/1
CC@FFFFFHGFGHGIJIIIJGHGHHIJJIJJJGHIIJHIIJJJJJIHGIJ
@8483634/1
aacaaaagcaacttcaacaagaggaaggagcgcaactttcttccagttca
+8483634/1
C@BFFFFFHHHHHJJJJJJJFHIJJIJGGGIGGIIHIJJIJJJJJJGIJI
@13370416/1
gaatgatgattatataacgagtagatagctttagaggtaatacactatta
+13370416/1
B@CFFFFFHHGHHJIJJIJGIDEHHIIJJJIJFJIJJEHHIIJJJJJJJJ
@12444624/1
ctggacaacaaggaaagttattgccggttcataaccttctctttggactc
+12444624/1
CCCFFFFFHHHHHIJJJFHIJJJJJJJGIIJJIJJGJJJJJJJJJJJJJJ
@9408617/1
attcgataggtgctttgtctggttaactttagtgggaaggtttaggtatt
+9408617/1
CCCFFFFFHHFHHJJJJJIJJIHJIJJJJJJIFGGJJIJJ?FGEHJ:?DI
@11379439/1
cgcatttttaaatttaaaaatttattcaagtcaaaaataatatgtaaatt
+11379439/1
@@<BDDFFHAHHFIIGIIIIDHICHIIIIIIDFIIIIGIIIEHCDHIIII
@11379440/1
cgcatttttaaatttaaaaatttattcaagtcaaaaataatatgtaaatt
+11379440/1
@@@DDDFFHDHHDIJGIJJJGIJGIJGIJIHIIIJJJIIIHIIIGGIJJJ
@8486849/1
aacaaatacggaattggaagaatatttacctcctgaattagttgtgaaac
+8486849/1
CCCFFFFFHHHHHJJJJIJJJJJJJJJJJJJJJJIIGIJIIGHJIIJIJJ
@9410087/1
attcgattcgataggtgctttgtctggttaactttagtgggaaggtttag
+9410087/1
CCCFFFFFHHHHHJJFHIJJJJHHHJJHIIJIJJJJIGHIJIJJJDGHJJ
@15884288/1
tttctttattgccagctcttgaagaaccatcgccggggtcttgacatgat
+15884288/1
CCCFFFFFHHGHHIHJJIIJJIJJJJJIJJIIJJJIIJ@AHHGAEGHG@E
@9411962/1
attcggacaagttataccgaataaaaaaggaaaactaaaggatttctcaa
+9411962/1
@@@DDFDD?FFFFCHIIIIGDHHIIFGIHAHHIGGDHGCEGIGIIFIIG@
@9411963/1
attcggacaagttataccgaataaaaaggaaaactaaaggatttctcaac
+9411963/1
@@@DFFFFFHHFHIJJJJJIGIGGIGJIIIJJJJIJJJJHJJJIIJJJJI
@12872504/1
cttgaagaactattattttttttttatttttcatcacagtgatgtttgtt
+12872504/1
CCCFFFFFFHHHHJJJJJJJJJJJJIGJJJJIGGIIJJJFGIGIIIJIHI
@12872505/1
cttgaagaactattattttttttttatttttcatcacagtgatgtttgtt
+12872505/1
CCCFFFFFHHHHHJJJJJJJJJJJE=GHJJE???BCFED==@CCHHEHII
@13374733/1
gaattagtggtttttttctaaaatcaatttacatattatttttgacttga
+13374733/1
B@@FFFFDFHFHHJJJJJJJJJJJJJIJJJJJJJJJJJJJJJJJJIJJJG
@8966770/1
aggaatttgaacagttaccatctactatcagagatcgaatgtgtgcagaa
+8966770/1
BCCFFFFFHHHHHJJJJJJJJJJJJJJJJJJJJIJJJHIJIFIFHHIIJJ
@8494610/1
aacaatatcgaccacttgtatagcttccgtcg
+8494610/1
1?1;A::D:D?F6@;CGAA?AFA<D>HG1C??
@12877684/1
cttgaataaatttttaaatttaaaaatgcgtgtgtgcaggtatatttatc
+12877684/1
CCCFFFDFHHFHHJJIJJJJJIIJJJJJJJHIFGGIIIIJDGIIJJJJJJ
@11385063/1
cgccaattgagttttcgagcattttccggaaaagaagattgcaccccgaa
+11385063/1
CC@FFFFFHGHFHIJGIFHGGJIJJJJJJJJJJGIIHHJJJJJJJJJJJI
@11385064/1
cgccaattgagttttcgagcattttccggaaaagaagattgcaccccgaa
+11385064/1
CCCFFFFFHHHFHIIGHIIJIJJJJJJJJJJJJGGIHIIGGIIJJJJIGI
@11385065/1
cgccaattgagttttcgagcattttccggaaaagaagattgcaccccgaa
+11385065/1
CCCFFFFFHHHFHIJIIHJIJIJJJJJJJJJJIJJJIJJIJJJJJJJIEH
@15377877/1
tggacaatttgaacaagttacaagtgccgaagtacgagctattcgagcag
+15377877/1
CCCFFFFFHHHGHJJJJHJJJJJJIJJJJJJJGIIJJJJJIJJJJGIJJJ
@8969530/1
aggagatcctgtaacacaaagttctcaacaaccagctcctacatctcaac
+8969530/1
@@<DDDDFDFGDFGIEGGIGICCHGIJIGBFHIHBHGHEIADEEBGBFHH
@10911889/1
ccgaataaaaaaggaaaactaaaggatttctcaacttgtttccgtgagtt
+10911889/1
@CCDFFABHHHFHIIIIJJIIIIGIGGIJJJJJIIJJJHGIJIIHJJGBF
@13903211/1
ggagcagcttgctgttgtctcgctccaggttgttgttgtggaggagca
+13903211/1
@@?DDDDEDDDHHIIIIIIIIFGCHH?EE?EF?DDDGGGHGIGGIFGG
@13903644/1
ggagcatttatttgatgcaaagtatagaggttgtacccaaacttttcggg
+13903644/1
CCCFFFFFHHHHHJJJJJJJJJCHIJJIIJHHJIIIJJJJJJJJJJJJJJ
@9895765/1
caaatggacaatcgtgtgcgctgataggaggccaccaagaccagatgact
+9895765/1
CCCFFFFFHHHHHJHHFGGIJIJJJJJJIJIJJIJJJJJGIIJJJJJIJJ
@10913480/1
ccgaatgtgaggaaatagaagatgtagaagttcccaaagccttagg
+10913480/1
CCCFFFFEHHHHHJIJJJJJIGJJFFJIJIJJJJJJJJJJJJJJJJ
@15378955/1
tggacatcgaagaaaaaacattgaccaatcgccaccaatgcctggtgcag
+15378955/1
CCCFFFFFHHHGHJJJJJJJJJIHJJJJJJIJJJJJJJJIJJJJIIIJJI
@12884378/1
cttgacatttcgttaaagaaccacaaaatgtgacatatataaaggtgaat
+12884378/1
@C@FFFDBFHDBHGIDGHIEGGHGIGGIDFEGGDCHGGIHIIIGIBGFGI
@12884379/1
cttgacatttcgttaaagaaccacaaaatgtgacatatataaaggtgaat
+12884379/1
BCBAFFFFHHHHHIIJJJJJJJJJIJJJJJJJJIIJJJJJJJIJHGGIJJ
@8501185/1
aacagactggtcccacacaacagactggtcccacacaagggcagcaaaaa
+8501185/1
CCCFDFFFHHHHHJJJIJJJJIGEHJJJHIIJIJJJJJJJJIJJJJJJJJ
@10392752/1
cagctacaacagtcaacatttcccacctttttcactcaaccatagctttc
+10392752/1
CCCFFFFFHHHHHIIJJJJJJJJJJJIJJJJJIIJJJJJJJJJEIDIJJJ
@11390309/1
cgccatattgatttaattttgacatgttagaatgccctattgaaaacctt
+11390309/1
@@@?DDAFHFHHHJJJIJJJJJIJJJJJJJJIIJJJIIJJIIEGIJJJJI
@11390310/1
cgccatattgatttaattttgacatgttagaatgccctattgaaaacctt
+11390310/1
CCCFFFFFHGHHHJJJJJJIIJJJJJJJJJJJIJJJJIJJJJJJIJJJJJ
@15895332/1
tttgacatttatgtgacataatttgcaacatttgacgtacggttcaagta
+15895332/1
@C@FFFFFHHFHHGHIJJJJIJGIGHJHIJGIJIJIIHJGIIGGHJIIDG
@9898397/1
caaatgttgcaaattatgtcacataaatgtcaaaatgccacataatttgc
+9898397/1
CCCFFFFFHHHHGJJJJIIIIIJJJJJJJIJIJJGIIJJIIJJIJJJJJI
@13908683/1
ggaggttaagaaagaaagtgtgcacgatgcatttgtttattcagatttac
+13908683/1
CCBFFBDFDFHHHJJJIIFHHIIJIIHIJJIJIJIJJJIJIIIIIJJJJJ
@13911878/1
ggagttagcgcatattgtacaataggtattacataatcattagacaatga
+13911878/1
BC@FDEFFHHHHHJJJJHIJJJJJJJHHIJJJJJJJJIJJJJJJJIIJII
@10925360/1
ccgagatgtggtacacgacgaatgatgtgataaatatacctgcacacacg
+10925360/1
CCCFFFFFHHHHHJJJJJJJJJIJJJJGHIJJJJJJJJJJIJJJJJJJJI
@10926144/1
ccgagcccttggcttccttcggagttttgcctgttccgtagcagacggcc
+10926144/1
@@@DDDDDDHDHFGIGI@HB@G;E?FGICEG>@BFEGABFGHAFEHAHBH
@10926145/1
ccgagcccttggcttccttcggagttttgcctgttccgtagcagacggcc
+10926145/1
@@@DFADDHFFFHGIGHAHDHGCECCGIGHGIDBFEHIGHGGIGGEH>BG
@15388574/1
tggagggtaacaatctgccttctacatttgcgagtgacgaagagttggcc
+15388574/1
CCCFFFFAFHHHHJJJJJJJJIJJJJJJJJJJIIFHIIJJJJJJIJJJJJ
@8508498/1
aacagtttgaaaaccttgataaatgaaagaaattaaacacgctgagaaag
+8508498/1
C@CFFFFFHHHHHJJJJIIJJJJIJJIHHIJJJJJIJJGGIIIJIIGCIJ
@9423844/1
attcgttctacatatgaaacatgtcagttatatattcacctttatatatg
+9423844/1
CCCFFFFFHHHHHJJJJJIJIJJJJJJJJJJJJIIJJJIJJJJJJJJIJJ
@9424799/1
attctacaggatttattattagagtgtcctcgtgaggaagaggaatttga
+9424799/1
CCCFFFFFHHHHHJIJJIJJJJJIHJJJJJJJIJJJIJJJJJJIIJIJJJ
@9903548/1
caaattgctctactctcaagaaatggcctccatgccgagcaagactcccg
+9903548/1
CCCFFFDFHHHHGJJJJJJIJJJJJIJJJJJJJGIJJJJJJIIIJJJJJH
@14827157/1
taaaccttttacttaaggttaatgccaagttaaatggtactaatcatttt
+14827157/1
CCCFFFFFHHHHHJJJJJIHIJIJJJJJJJJJJJJJIFIHIJJJJJJJJJ
@9907230/1
caaatttgtatccattatcactttttgttgccgtgtgcccttgagaaatt
+9907230/1
CCCFFFFFFFHHHJJIJJJJJJJJJJJJJJJJJGIFHIJJJJJJJJJJJJ
@9907231/1
caaatttgtatccattatcactttttgttgccgtgtgcccttgagaaatt
+9907231/1
CCCFFFFFFHHHHIJJIJJIJJJJJJJJJJJJJHGGHIIJJJJHIIJIJJ
@9428863/1
attctggaatgtcattagatgctgtgtggaaagtgtactataaaatgatg
+9428863/1
CC@FFFFFHHHHHJJJJJJJJJJJJJIJJJJIJGHFHHGIJJJJJJJJJF
@13387948/1
gaattttttgattcagtgctgattctgcacacattcgatctctgatagta
+13387948/1
BB@FFFFFHHHHHJJJGGIJIIJJJJ9EHIJIFGGHJIIJJJJJJJJJIJ
@13387949/1
gaattttttgattcagtgctgattctgcacacattcgatctctgatagta
+13387949/1
BBCFFFFFHHFHGIIJGIIJIIJJIJJJJJJJGIIIJGIIJJJJGIJJII
@10397910/1
cagctatccactttgccagtggccgtctgctacggaacaggcaaaactcc
+10397910/1
@BBFFFFFHHHHHJJJJJJIJJIJJHIJJJJJJJJIJGIIJJJJJJJJJJ
@10397911/1
cagctatccactttgccagtggccgtctgctacggaacaggcaaaactcc
+10397911/1
CCCFFFFFHHHHHJIJJJJIJJJJJIJJJJJJIJJJIJIIJJJIJJIJII
@13388739/1
gacaaaactatagagaaaccagaattacaggaaatggataattataggat
+13388739/1
CCCFFFFFHHHHHJJIJJJJJJJIJJJJJJJJIJIIIHIJJJJIJJIJJJ
@9912393/1
caacaacaaagttccccaccaaagcaaatgggtccacatggagatgtacc
+9912393/1
CCCFFFFFHHHFHJJJJJJJJJJIJJJIIJJJHIJJJJJJIGIIJJFGHI
@9912394/1
caacaacaaagttccccaccaaagcaaatgggtccacatggagatgtacc
+9912394/1
CCCFFFFFHHHHHJJJJJJJJJJJJJJJJJJJHIJJJJJJJJJJIJIIIH
@9914739/1
caacaacatatctcttgatttttctcgaattgtgggtttttccattatct
+9914739/1
@@?DD?=DBBFBFDEHICHHIIGGHIGEACFECEFHDEGHGIIGHGGHGI
@12902472/1
cttgattttatatatctgtagttttctagatctttcgtataatcgttaac
+12902472/1
@?@BAADDFBADBCCA<A<BA3AHIEEFDFEFFHIFE?EEFG?DC?FFGD
@9437067/1
attgaagttcgtattatttcctcgaaatcaataatgcaatgtgtttaaat
+9437067/1
CCCFFFFFHHGHHJJJJIJJJJJJJJJJJJJJJJIIJIHIJHIHIJIIGJ
@11403865/1
cgccgtttgagaattcatttttaacacagttcttactttaacacattgtg
+11403865/1
CCCFFDFF7FHGGJJJIJJJJJJJJJJJJIJJJJJJJJJJJIJJJJJJJI
@11932549/1
ctcaccttacaaaataaaatacggcaaagagaagaaaggccgatagaatg
+11932549/1
@@@DFFFFFDFBHGGIJJJDIIEBEGHIIIGEGDEGIEEEGHHGBGAAGA
@11932550/1
ctcaccttacaaaataaaatacggcaaagagaagaaaggccgatagaatg
+11932550/1
CCCFFFFFHHHHHJJJJJJJIIJIJJJJIJJJJIIJJJIJJJJJJJJJII
@11933327/1
ctcacggaaacaagttgagaaatcctttagttttccttttttattcggta
+11933327/1
CCCFFFFFHHHHHJIJIJJJJJIJJJJJJIHIJJJJJJJJJJJJJJIIHI
@12465007/1
ctggattttaaatctttcatattccctatttaaattttgtaaatccacat
+12465007/1
@@@DBDDDH>FHBDCGI<<CBEIDHIEDHHIBHIGHII>FEHIECGEIEG
@12465008/1
ctggattttaaatctttcatattccctatttaaattttgtaaatccacat
+12465008/1
CCCFFFFFHHHHHJJJJJJJJJJJJJJJJJJJJIJJJJJJIIJJJJIIJJ
@9919334/1
caacaagctgcaaaacataaaggagatcctgtaacacaaagttctcaaca
+9919334/1
@??DDDD?C<:A?A?C:<CD@HHCGI@FDCFC:E@CDF=@9?BGFEEGIF
@13920415/1
ggatatcttacgttctggcaacatcgacagataccacaaatacctaaacc
+13920415/1
CCCFFFFFHHHHHIIJIJJJJJGJJJJJJJJJJJJJJJJJIJJJJJJJJJ
@14834656/1
taaagcgttaccagcgcttgaggaagtaacggcagcactattgacactaa
+14834656/1
CCCFFFFFHHHHHJJFIJJJGIJJJJCFHIGGIGF??F@B8BBFGHGFHJ
@8519522/1
aacctacgtggacatcgaagaaaaaacattgaccaatcgccaccaatgct
+8519522/1
CCCFFFFFFHHHHJJJJIJIIJJJJJJJJJJJJIJJJJBFIIJJJJJJJJ
@14834900/1
taaagctgctaaaaaagcaggaaaagcccagaagaacgttcgactttcac
+14834900/1
CCCFFFFFHHHHHJJJIJJJJJJJIIJIGIJJJJIJJJIJJJJJGIJJJI
@9444257/1
attgatttaattttgacatgttagaatgccctattgaaaaccttgtagtg
+9444257/1
?@=BDDDDHHHHHJIHIIJJIGJIIIGGIJJIJJJJJJJBGHIJJJJIFE
@15909171/1
tttgcctcgaaatctaaggttatattacttttatgaatcgtgataacatg
+15909171/1
CCCFDDDFFDFHHJJIJGIEHGIGIJIGHJIJJJIGFEHIJGGGGG9BBD
@15909303/1
tttgcctgttccgtagcagacggccactggcaaagtggatagctgcacca
+15909303/1
@@C?DFFDDHHHHCFGIGGEEHGHGBHIDEIIGIG?DHE<FFHGIJJII;
@13404258/1
gacattctataaagacgttagagaggttcactaaaaaatattaggaatcc
+13404258/1
CCCFFFFFHHHHHJJJJJJIJJJJJJHIJJIJJJJJJJJJJJJJJJJJJJ
@12913009/1
cttgcgtggacacgcatattacacatccatttatgcaggacttctatcta
+12913009/1
CCCFFFDFHHHHHJJJJJJJJJJJJIJJJJJJJIJJJJIIHIJJJJJJJJ
@10943022/1
ccgcagatggccaccaccattctatgaaatggaacacgaagagggactac
+10943022/1
CCCFFFFFHHHHHJJJJJJJJJJJJJJJJJJJJJJJJJJJJJJJIJJJJJ
@13927564/1
ggatggcgccctcgatttggaccagttcgtatttgggagtgatgccgcga
+13927564/1
@CCDFFFFHHHFFIGIHJFIGIJHIHIJJIGIIIIIJGI6BGGIHGIHIB
@12916172/1
cttgcttcatgattgaaaatttgcaaggtttggaggagttgtactaattt
+12916172/1
CCCFFFFFBHDFHHEGIIIEHIEHGIIIFHHIIEGICFCGGHGIIIIIII
@8525543/1
aacgatatgtcaaacgacgacattgagcaacttacgtattttctatgtca
+8525543/1
@@<DDFFFHDFHHDFGGIIEHAGGIGH@GHIIGE@GDGHGIHIIIIIIII
@12473003/1
ctggccgcagctaaatgggcatagtacgtcggagctggatagcttacgga
+12473003/1
CC@FFFFDFHHFFGGJEGGGIIIIFIIIFHGGFGGCHIJJ>7=C@FC7BD
@8528171/1
aacgctttatcgggttctgctaagtggtaagtagaaggtaagccacttaa
+8528171/1
@<@DDDDFDHHF@GBD9FAGHHGHHHGAGCB:<F@<CH:DBGGHFGHIII
@15918729/1
tttggctagattctgtttgacattagaagagtaaacgtcagtttgcgttt
+15918729/1
@CCFFFFFGBHHGGGGIJEEFHGIGGGIDGHDHIJGJFHHHFGIGHGFGH
@13931062/1
ggattcctaatattttttagtgaacctctctaacgtctttatagaatgtc
+13931062/1
CCBFFFFFHHHHHJJJJJJJHJJJJJJJJJJJJJJIJJJJJJJJIJJJIJ
@15921773/1
tttggtcactttacgcgcgaaaaccattatgttttactaatttttcaata
+15921773/1
@@@DFDEDBDFHFGGGHEFBGDGI@BGHIIGIIIIIEHGIIGIIIIIIIB
@12474346/1
ctggcgaaatcaaacaacgtaagacgcaaggtggaatgtagaatacagaa
+12474346/1
@@@FFFFFHFHHHJJJIGICEHEHHIJIGJI?DHIEHIHGIJJJJJJJJJ
@8531565/1
aacgtctttatagaatgtcaatgttattctaaaaagaagactgctaaacg
+8531565/1
@@@4ADFFHHHHHIIIIGIIIIIIIIIIIIIIIIIIIIHHIIIIIIIIII
@11416359/1
cgcgacggctcagcaactcctggaggacgctgacgggag
+11416359/1
CCCFFFFFHHHHGIJJJIJJJJJHIJGIJJIJIIJJI4=
@13931898/1
ggattgccacatcttgtgagccgccattctcttggctagcttctt
+13931898/1
?1?A?DDDBDDDDEEA<C>AABFD:E=DCBDB4CD>DB;D><B9D
@9931587/1
caacagcagccagctccttcacaacaacaacctggagctagacaacagca
+9931587/1
CCCFFFFFHHGGGJJJJIJJJIJJIJJJJJJJJIJIJJJIGIJJJJJJJJ
@13933185/1
ggatttctcaacttgtttccgtgagttgctgaacaaatttgaaaaaacca
+13933185/1
CCCFFFDFHHHHHJJGIJJJJFGGJGIIIIJIJJJJJJJJJJIJJJIGIJ
@9932114/1
caacagctcaatccatctgagattcagcctcaacctattccacaagaccc
+9932114/1
@@@BDAFFBHFFHGEHHIIHHGGIIG@HGIIIIGHIIIIIICGHGIIEII
@15413379/1
tgggaatggtgaaggctggtggtaaccattctttttgtggtgataattca
+15413379/1
BC@7BDFFHDFHHJJIJJJFGIFHIJJJJJJJJJJJIGHG?DHIJJJJJJ
@9933484/1
caacagtcaacatttcccacctttttcactcaaccatagctttctcagcg
+9933484/1
@@@DDFFFHGHHHJJJJJJJJJJJJGIJJJJIJJJIIIHEHIJJIJIJFI
@11420404/1
cgcgcgtaaagtgaccaaagcaaagacgcaataagtgatacaagaaaata
+11420404/1
CCCFFFDFHHHCFHJJIGJJJIJJJIIIJJFIJJJFHIJGHJGIIJJIJJ
@11420405/1
cgcgcgtaaagtgaccaaagcaaagacgcaataagtgatacaagaaaata
+11420405/1
CCCFFFDFHHHDFHIJIJJIJJJJJJJJJJJJJJJDHHIIIJJJJJJJJJ
@13414623/1
gacgaatgatgtgataaatatacctgcacacacgcatttttaaatttaaa
+13414623/1
CCCFFFFFHHHHGJJJJJJJJJJJJJIJJJJJIIJIIJJJJIGIJJJJJJ
@13414692/1
gacgaatggtaaagctgctaaaaaagcaggaaaagcccagaagaacgttc
+13414692/1
C@@FFFFFHFHHHJIJJJJJJJJIIIGIIGGJJGDEHJFHJEGJIIGGHH
@10412198/1
caggaaaagcccagaagaacgttcgactttcacttcattctatcggcctt
+10412198/1
CCCFFFFFHHHHHJJJJJJJJFHGIIIHJJJCHHIHGIJJJJJJIIIJJI
@10952210/1
ccgcgaaattggcactggcaagtcaaagaagctagccaagagaatggcgg
+10952210/1
CCCFFFFFHHHHGJJIJJIJJJHGIJJJIJJJJJJJJJJJJIIJJJJJJJ
@13936661/1
ggcaaagagaagaaaggccgatagaatgaagtgaaagtcgaacg
+13936661/1
CCCFFFFFHHHHHJIIJJJJHIJIJJJIJJJHIJJJJGGIIIC:
@12924978/1
cttggagccagccaatgggattgcccatcact
+12924978/1
@CCDDADEFHGHDGJJDEEHGGC<BFGGI@GH
@15416721/1
tgggattgcccatcactttgtcatcgaacgatgtcaccacctgattggtg
+15416721/1
@@CAFDDFHHFHGDHEIIIEHHBHGGGG>EDDAFAFHIIGGIIDGHGI?B
@15417276/1
tgggcaatcccattggctggctccaagagatgtgcatgtcccgcagatgg
+15417276/1
@@@FFFFFHHHHHIIIIIIIC;FHBFGBEEEGCFHIIGGHIIDG:DEGII
@10413270/1
caggaaatggataattataggattggatctatgactgtgtatcgatagct
+10413270/1
@?@FDFFFHH<ABHIIBHHIJCHGGIHIIIJJJGHIGIGJICHGIIIGA4
@15932182/1
tttgtggacataaaggaaagaaaaaaatgtcaaaattttgcaaattatgt
+15932182/1
@@@DDDDD8CCC<?CA:CBBFCFIEED;?F>FIIIIFBG>B??DFFIII8
@14397383/1
gtgaagtggtccgtgccccttgcggttaccccttctgttgggatgggggc
+14397383/1
@@?DFFBDDDFHH@DBGGIGGECGHFHIICHGGIIAADAGHG9FGFIFIA
@14397384/1
gtgaagtggtccgtgccccttgcggttaccccttctgttgggatgggggc
+14397384/1
CC@FFFEFHGHHHGIJJJJIJIJJIJJJJJJIIJJJIIJJJIIJJJIIJH
@8536817/1
aactgaacgaagttgaagtccttggcgttgaagctgagagtctgcaaatc
+8536817/1
CCCFFFFFHGHHFHGIIJHHIHIJJIJJJJJJJJIGIHDHFFHIIIJIIJ
@14850598/1
taaatttttgtcgagtcaaaagcgaagaatatttgaaaatttctaatatt
+14850598/1
CCCFFFFFHHHHHJJHIJJJJJJJJJJJJIJJJJJJJJJJJJJIJJJJJJ
@8540518/1
aacttgctggatctcttggtcggaaaagtaacgcccgaacaagccaatca
+8540518/1
CCCFFFFFHHHHHJJJJJJJJJJJJJJJFGIIJJJIJJBGGGJGEHIJII
@13942734/1
ggcactggcaagtcaaagaagctagccaagagaatggcggctcaca
+13942734/1
CCCFFFFFHGHGFHJJJIIJJJJIJJJJJIJIJJIIIIJJ>@F@;@
@8541756/1
aacttttcgggtgcaatcttcttttccggaaaatgctcgaaaactcaatt
+8541756/1
@@@DDDDDHHH2@CCG<BBHDFHII<CBG?DGIBBFGGCGHGI>=C=FDG
@14853470/1
taacaatctgccttctacatttgcgagtgacgaagagttggccactaaac
+14853470/1
CCCFFFFFHHHHHJJJJJIJJJJJJJJHGIIIJJIIJHIJJJJIIJJJGI
@14400702/1
gtgaattgaaaaatacttctcctattaaaaggaaagaactattggcctta
+14400702/1
@BBFFFFFHHHHHJJJJJJJJJJJJJJJJJJIJJJJJJJIJJJJJJJJJJ
@8543331/1
aagaaaacgagctgactgagaatcttaagaaagaatttcatgcagcctgt
+8543331/1
CCCFFFFFHHHHHJJJJJJJJJJJJJJJJJIIGHIJJJIJJJJJJIJIJF
@13425056/1
gactaattgcgggattcgacaacctgaatatggagatcgacggatacatt
+13425056/1
CCCFFFFFHHHHHJJJJJIJJJJJJJJIJJJJJJJJJJJJIJIJJHHHHH
@12936521/1
cttggcgttgaagctgagagtctgcaaatcggccaacttcttgccgacgg
+12936521/1
@@@BDDFDDFBD<EFHIHDEFHHGIIIEEECDBH<GCFIAF@@>DHGGE<
@12938285/1
cttggctgccgaatgtttggcgtctttcttcg
+12938285/1
:?14=DDD;D<C?E?EEIFFFEE??DEAEIED
@12938286/1
cttggctgccgaatgtttggcgtctttcttcgatcttccggttccgg
+12938286/1
@@@DDDDDFHACF;EEGF>G9FEHHIICHH@=?F;DFHH0D@F6=;6
@15429927/1
tggtaaagctgctaaaaaagcaggaaaagcccagaagaacgttcgacttt
+15429927/1
BB@DDFFFHHHHHJJIJJIJIJJJJJJJJJJIJIJJJJJJJJJJIIIJJJ
@12938936/1
cttggcttccttcggagttttgcctgttccgtagcagacggccactggca
+12938936/1
@@@DDDDDFHFHFGI@FAFHICEGFGHIIIIFGGIDDEHGI<FFG@@HG>
@12938937/1
cttggcttccttcggagttttgcctgttccgtagcagacggccactggca
+12938937/1
CCCFFFFFGHGHHIJDHDGHIGGIJIHIJJJGIIJGGJJHIHIGJJJJIH
@12938938/1
cttggcttccttcggagttttgcctgttccgtagcagacggccactggca
+12938938/1
CCCFFFFFHHFHHJJFHAFHIEGHIIFHGIDGHJIIJJJJJIIFGIGIGD
@9471318/1
atttaaaagaaaatttgaaaagtatcatgagttttgtgattctccga
+9471318/1
BBBDFFFFHHHHHJJJJJJJJIFHJJIIJHHHIJJJJJIJJJJJJJI
@9471319/1
atttaaaagaaaatttgaaaagtatcatgagttttgtgattctccga
+9471319/1
CCCFFFFFHHHHGJJJJJJJIJFHIIIJJIIHIJJJIJJIJJJJIIE
@9944120/1
caaccacaggtttcacaacaacaacctggaacgagacaacagcaccctgg
+9944120/1
?@?D?DBDDAAAFGB@EA1C:AFGD;??CBGIFAA<DEGDFFFCF=BDF=
@8547637/1
aagaaagctatacagtagtcaaatttgtatccattatcactttttgttgc
+8547637/1
@CCDFDDDDHHHDIGBCFEHGCBFCEDHGEHEDHHH@CECGHHEIGIIG>
@12942699/1
cttgggggaagaagccaaattgctctactctcaagaaatggcctccatgc
+12942699/1
CCCFFFFFHHHHHJJJJJJJJIJJJJJJJJJJJJJJJJJJJIJJJJJJJJ
@14861277/1
taacgagtagatagctttagaggtaatacactattattaggcactagtta
+14861277/1
CCC?DDFBFHHHHJJJJJJJIIIFGIJJJJJJJJJJJJJIJJJJJJJIJJ
@9013505/1
ataaaaaaatatcgcaatattagaaattttcaaatattcttcgcttttga
+9013505/1
CCCFFFFFHHHHHIJIJJJJJJIJJJJJJJJJJIJJJJJJJ>GIJJJJJJ
@13955522/1
ggccgatagaatgaagtgaaagtcgaacgttcttctgggcttttcctgct
+13955522/1
CCCFFDFFGHGHHJJJGIIJJJHHIJJJIDHEEHIIGJIEHGIJIJJFII
@10960746/1
ccgctccgggcgttccgttggtctgattggctt
+10960746/1
@@@DDDDDHHAH?D@F@?F@F:?DFAGIGGBBG
@15947471/1
ttttaacagtttgaaaaccttgataaatgaaagaaattaaacacgctgag
+15947471/1
CCCFFFFFHFFHFGHHJIJIJEFGGJJJJJIJGHJJJJJJJJJJIJJJJI
@9478790/1
atttaacgtttagcagtcttctttttagaataacattgacattctataaa
+9478790/1
CCCFFFFFHHHHHJJIIJIJHIIJJJIJJJJJJJJJJJIJJJJJJJJJJJ
@14863878/1
taactgacatgtttcatatgtagaacgaattttgtgcatacaaaaatagt
+14863878/1
@@@DD?DDFHFDFHIHGHIBAEHHIIE?EFGHGIFGGIIGIII@FHGIGB
@14412865/1
gtgataaatatacctgcacacacgcatttttaaatttaaaaatttattca
+14412865/1
CBCFFFFFHHHHHJJJJJJJJJJJJJJJJJJJJJJJIJIJJJJJJJJJJJ
@14864979/1
taactttcataaatattttagacatctgtcaccaggcttgaacgaagttg
+14864979/1
BCC;DDFFHHHHHJJJJJJJJJJIIJIJJJJIIJJJJIIJJJJIHGHDHH
@15440359/1
tggttcttcaagagctggcaataaagaaaggctttcaatcaccacattat
+15440359/1
BCCDDDFFHHHHGIGIGIIIJIIJJJJJJIJEHIIIJJIIJJJJJJJJJJ
@14414807/1
gtgatattcagtgttccgtggtttacttttagagaaacttgtattgtacc
+14414807/1
CB@FFFFFHHHHHJJJJJHIJAGHGIJJJJGDHHIIJJJJIIIJJEGGIJ
@10965815/1
ccggaaaatgctcgaaaactcaattggcgcacattcagcaggttttttaa
+10965815/1
CCCFFFFFHHHHHJJJJJJJJJJJJIJJJJIJJJJJJJJJJJDHIJJJJJ
@10965816/1
ccggaaaatgctcgaaaactcaattggcgcacattcagcaggttttttaa
+10965816/1
CCCFFFFFHHHHHJJJJJJJJJJJJJJIJJBHGIJJJJJIIIBFHHIJIJ
@8559860/1
aagaagttggccgatttgcagactctcagcttcaacgccaaggacttcaa
+8559860/1
CCCFFFDDFHHHFIHGIJJJIIIGIIJJIIJJIJJJABDHGJJGGGGIJG
@13439723/1
gagaatttgaaaagcgagcttcatgatcccctgaaaaatatatcttgaag
+13439723/1
@7@DDFFFGHHHHJJJJJJJGIIIJGIJJJJJJIJIJJJJIGHIJJJIHI
@10966921/1
ccggaaccggaagatcgaagaaagac
+10966921/1
@@@DD?@AC@8DFFF<EGFI6DF>99
@10966922/1
ccggaaccggaagatcgaagaaagacgccaaacattcggcagccaagaac
+10966922/1
@@@FBDFFHH>FFIIIEEHC>GGCHIGIDIGEEH@FBBBBH8DHHH;?BB
@10966923/1
ccggaaccggaagatcgaagaaagacgccaaacattcggcagccaagaac
+10966923/1
@CCFDFFFHGFHHIEHJHGGGJHGJIJJJJJJJJJIJIGIIJFIFEFFFF
@10966924/1
ccggaaccggaagatcgaagaaagacgccaaacattcggcagccaagaac
+10966924/1
CCCFFFFFHHHHHJJJJJJJIIIJJIIIJIJJIJJIGIIIJJIIHEHCEF
@13440029/1
gagaattttttgattcagtgctgattctgcacacattcgatctctgatag
+13440029/1
CCCFFFFFHHHHHJJJJJHHHHIJJJIJJIJJJJHHHHIGJJJJJJJJJI
@10967520/1
ccggaagatcgaagaaagacgccaaacattcggcagccaagaacttgctg
+10967520/1
BCCFFFFFHHHHHJIJIJJJGGIIIIJJJJJJFHIIEHIIIJIIJIGDHH
@11446043/1
cgctgagaaagctatggttgagtgaaaaaggtgggaaatgttgactgttg
+11446043/1
CCCFFFFFHHHHHIJJJFHHCGCHHIJJJJJFHIJIJJFJGIJIIJJIJH
@12957382/1
cttgtacctattgaattgtgtacaatagaagataatcagacaattaatag
+12957382/1
CCCFFFFFHHFHHGIJJGHHGJJJJEHIIJGGGIJJIJJIJJJJJIJJJH
@12960138/1
cttgtagtggattcctaatattttttagtgaacctctctaacgtctttat
+12960138/1
CCCFFFFDHHDHHJJJJJJJJJJJJJJJHIJJJJJJJJJJJJJJJJJIJJ
@12960139/1
cttgtagtggattcctaatattttttagtgaacctctctaacgtctttat
+12960139/1
CCCFFFFFHHFHHJJIJJIGIJJJJJJJHIIJJJJJJJJJJIJJJJJJJJ
@12960715/1
cttgtatagcttccgtcggagttgctctagataaatcgtaatctttcaag
+12960715/1
@CCFDFFFHHHHHJIHIIIFFAFGEGBDDBDDFHGBD@BBFBBDGIGHIE
@15454207/1
tgtcaatgttattctaaaaagaagactgctaaacgttaaattttaaaagc
+15454207/1
?@?DDDD?BFADHDGEHIII<=F>GHIIAHFHIDC?EBDCGHIIIIII@F
@8566819/1
aagacgccaaacattcggcagccaagaacttgctggatctcttggtcgga
+8566819/1
CCCFFFFFHHHGHJJJIJJIJFGIJJJJJGIJIJJJGIJIGIIIGBFHIA
@13960732/1
ggcctttcttctctttgccgtattttattttgtaaggtgaggtatttgta
+13960732/1
CCCFFFFFHHHHHJJJJIJJHIIJJJIJJJJIHIIHICGHIJHHIJJJJJ
@9960872/1
caacctctatactttgcatcaaataaatgctcccttttcacaatataata
+9960872/1
CCCFFFFFHHHHHJJJJJJJJJJJJJJJJJJJJJJJJIJJJIJJJJJIJI
@10437886/1
caggggatcatgaagctcgcttttcaaattctcgtgactttt
+10437886/1
@CCFFFADFHHHHJIJJIGHGGHIIJJIIJGGGIC??DBD?B
@8568537/1
aagactttgactttttactatttttgtatgcacaaaattcgttctacata
+8568537/1
BCCFFFFFHHHHHJJJJJJJJJJJJJIJJJJJJJJJJJJJJJJJJJIIJI
@8568946/1
aagagaagaaagctatacagtagtcaaatttgtatccattatcacttttt
+8568946/1
C@@FFFFFHFFHHJJJJJJJHIJHIIJIJJJEEDHGIFGIIIFIJJJJJJ
@8571147/1
aagagatgtgcatgtcccgcagatggccaccaccattctatgaaatggaa
+8571147/1
@??DDDFFHHHHHJJJJJIJIIJJJJHJJJGJJJGJIJJJJIIJJJJJJJ
@8571773/1
aagagcataaagtatgtctagaacgattttacctttgcgcgaaaagtgac
+8571773/1
CCCFFFFFHHHHFHIJHIJJJIJJJJJJJJJJJJJJJJIJJIIJJJFHJJ
@10973846/1
ccggagtggaagcaactggtactggttgctcaaagcagattagtaaacat
+10973846/1
@C@FFFDDHHHHHGIJJJJBHHIJJHIIIIJIJIJIJIIJIIJHIJJJJJ
@9967007/1
caacgatctggtggccaccggaaccggaagatcgaagaaagacgccaaac
+9967007/1
@CCDDBDDH>FCDDEGEHHGGF6EBGGFAHID>;;FH<CF@FDBEBEHFB
@9968177/1
caacgattctaagtaggctttcgtttatgctacaattagagcaacta
+9968177/1
CCCFFFFFHHHHH:EFIIJJJJJHJJIJJJJIJJJJJIIJJIJJJJI
@15963774/1
ttttagaataacattgacattctataaagacgttagagaggttcactaaa
+15963774/1
CCCFFFFFHHHHHJJJJJJJJJJJJJJJJJIJJJJJJJJJJHHIJJJJJJ
@14424199/1
gtgcaatcttcttttccggaaaatgctcgaaaactcaattggcgcacatt
+14424199/1
CBCFFFFFHHHHHJJJJJJJJJJJJJJJJJJJJJJIJJJJIIJJJJJJJJ
@9033537/1
ataaagtgtactttattgaaaaattagtaaaacataatggttttcgcgcg
+9033537/1
CCCFFFDFHHHHHJJJJJJJJJJJJJJIJJJJJIIJJIJJFHJJJJJJJJ
@14879058/1
taataatagtgtattacctctaaagctatctactcgttatataatcatca
+14879058/1
CCCFFFFFGHHFHIIJJJJJJJJJJIJJIJIIJJJJJJIJJIIIJJIJII
@14879059/1
taataatagtgtattacctctaaagctatctactcgttatataatcatca
+14879059/1
CCCFFFFFHFHHHIJJJJJJJJJIJJJJJJJJIJJJJJJJJJJJJJJIJJ
@12971935/1
cttgtggtcacttttcgcgcaaagg
+12971935/1
@CCFBDFBFFHFHIIGGF@@8CG@G
@12971936/1
cttgtggtcacttttcgcgcaaaggtaaaatcgttctagacatactttat
+12971936/1
BCCFDFFDHHHHHJJJJJHGGIJIJCFHIJGGGFHGGGGIJJJIGIJJDG
@8575753/1
aagatagttccttcaaactttacaacgatgacagtgtgtggcaaat
+8575753/1
@@@DFFFFHHFHHJEGGIHIJIHGJJGGJIGIGHCFFGIIJI>FCG
@11964077/1
ctcagatgccgacactatgggtcggatcttcagctagatcggataatcct
+11964077/1
CCCFFFFFGHHHHJJJJJJJJIIJJGIIJJJIIIJJJJJJJJGJJJIJJJ
@13449101/1
gagatccagcaagttcttggctgccgaatgtttggcgtctttcttcgatc
+13449101/1
CCCFFFFFHHHHHIJJJJJJJJJJJIHHIJHJJIJIIHFHHHHIIGHHIG
@8577022/1
aagatccgagatgtggtacacgacgaatgatgtgataaatatacctgcac
+8577022/1
@@?DDDDDF@FFF:CG:AC@DAFFEAF?GFIE9?<BFDG>FBFDFF=BEF
@12493757/1
ctggctccaagagatgtgcatgtcccgcagatggccaccaccattctatg
+12493757/1
@@@FFFFFHGHFHDHGGGHJIIHHGHIIJIJJIDIJJJGBHGHIJJIIHI
@10978355/1
ccggcatagcctaatctgggagggggcaagattctggcatctaatttttc
+10978355/1
CCCFFFFFGHHHHJJJJIJJEGIJJJGIIJJJJIJIJJJJJJJJJJJJJJ
@11967901/1
ctcagcctcgcgctaggtaaattaaacacggcttatcactatgatgttga
+11967901/1
CCCFFFFFHHHHDEHGH1?FHFHGJJIIHGIGEIFHGGIGIIJGIJIGE@
@11967902/1
ctcagcctcgcgctaggtaaattaaacacggcttatcactatgatgttga
+11967902/1
CCCFFFFFHHHHGIIJJCHIJJJJJJIIJJJJJJJJJJJJJJJJJJJIJI
@12978305/1
cttgttggggctgggggtcttgtggaataggttgaggctgaatctc
+12978305/1
@C@DFEFFHHHHHJJJI:DBHIBFHFHGHIICHICHIDGJIJJJJJ
@15969498/1
ttttatcgagttattgatttcgaggaataatacgaacttccatagattca
+15969498/1
BB=DDEFFHHHHHJJJIJJJJJIJIJJJJJJJIJJJFJJJJIJJJDIJJI
@12979818/1
cttgtttatttccctttttgtggagaggtactatgtgtgtttggct
+12979818/1
@?@FBDEFFHDFDGGGIIEHF;FHGEFG:CFHFHIHE?DDFHGHGI
@13451032/1
gagatttggaagttttcggcaagtacatgaagcagttaagagttgtttat
+13451032/1
@@@FFFFFHHHHHIIJIIIJJJJJIIIIJJJJJEGJGJJHGJGIGIIIEG
@15973235/1
ttttattcggcttattgtaatattcctccatagttcttacatccttgttt
+15973235/1
CCCFFFFFGGGFHGIJGGHJGHIJJJJJJIJGIIJJJJIJJJJJJJJHIJ
@14430023/1
gtgcgaatatctgtagtcgaagtgttgttgttgggtgactccagaagatg
+14430023/1
@@@FFFFFDHHHGIGHCFHGEGGHFHHIIIGHIDE?FGGHGHFE9DDBFH
@11969541/1
ctcagctgctgttttaacgtaactatattgtggtccgctatttggtacga
+11969541/1
CCCFFFFFHHHHHJJHIJIHJIJJJJIJJJJJIJJJIIJJJJJJIHIIII
@11969891/1
ctcagcttcaacgccaaggacttcaacttcgttcagttcttgcagg
+11969891/1
CCCFFFFFHHHHCGHIJJJJJJJJJJJIJJJJJJJFIJJJJJJIIH
@11969892/1
ctcagcttcaacgccaaggacttcaactttgttcagttcttgcagg
+11969892/1
CCCFFFFFHHHHFHIJJJJGIIIIJJJJJJJIJJJJGIJJJJJJJH
@15973593/1
ttttattgaaaaattagtaaaacataatggttttcgcgcg
+15973593/1
CCCFFFFFHHHHHJJJJGHJJJIIIJJBGIACFICFB@?D
@15973594/1
ttttattgaaaaattagtaaaacataatggttttcgcgcgtaaagtgacc
+15973594/1
CCCFFFFFHHHHHJJJJHJJJJJJJJJJJJHIJJJIJJJJIJJJIFHJJI
@11461994/1
cggaaaagtaacgcccgaacaagccaatcagaccaacggaacgcccggag
+11461994/1
@C<DDDFFAFHGFGHIIGHGGGEGHGIGCGHIIIJJJIIIIJIIJHGBBA
@11461995/1
cggaaaagtaacgcccgaacaagccaatcagaccaacggaacgcccggag
+11461995/1
CCCFFFFFCFHHHGIJIGIGGJGGJJJJJJJJJJJJJJIIJIIJJHEFDB
@8584756/1
aagcaatgtcaaagagaaggatagcaactaattttacaagctatactttg
+8584756/1
C@CFDFAE?FFDDGGGGHHIHEH>EGHGGHFHHIFEBGGHHIGHIIIIIA
@10985728/1
ccgggcgttccgttggtctgattggcttgttc
+10985728/1
CCCFFFFFHGHHDHIGGIIDGGIIIJJG:?D9
@10986340/1
ccggggctctgtgatttcttagtgtcaatagtgctgccgttacttcctca
+10986340/1
???DB>DABDD:?<AEEEIEED2?CBEEIIIIIIIIIIIIIDICADEIII
@10986341/1
ccggggctctgtgatttcttagtgtcaatagtgctgccgttacttcctca
+10986341/1
@CCFFFFDHFHDHHIIJJGIGIAFFGEHFHHCFHGIJJIGIHIHJJJJJI
@10986342/1
ccggggctctgtgatttcttagtgtcaatagtgctgccgttacttcctca
+10986342/1
CCCFFFFFHFFDD9FHHABHEF?CFEGIGC<:CFGGIIBFDHGGHGEFBF
@12991059/1
ctttaacgaaatgtcaagagcataaagtatgtctagaacgattttacctt
+12991059/1
BB@FFFFFGHGGGGHIIJHIJJIGIIIBEGGIJCGGHEGGHHHGHIIJIJ
@12991060/1
ctttaacgaaatgtcaagagcataaagtatgtctagaacgattttacctt
+12991060/1
CCCFFFFFHHHHHIJJJJIJIJJJJJJHHIJHJJJJJJIJIJJJJJJJJJ
@13979256/1
ggcttttaaaatttaacgtttagcagtcttctttttagaataacattgac
+13979256/1
CCCFFFFFHHGHHJJJJJHIJIJIJIHJIJJIJJJJJJI@DGGHJJIIII
@13979257/1
ggcttttaaaatttaacgtttagcagtcttctttttagaataacattgac
+13979257/1
CCCFFFFFHHHHHJJJJJJJJJJJJJIJJJJJJJJJJJJJJJJIJJJIJI
@13979514/1
ggcttttcctgcttttttagcagctttaccattcgtcttatcgatgcatt
+13979514/1
@@@FFDDFHHHHHJIIEGGGIJGDHHJJGGIIGHGGIJGBGDHIIIIIJJ
@8587658/1
aagcattggtggcgattggtcaatgttttttcttcgatgtccacgtaggt
+8587658/1
CCCFFFFFHFHHHIHIJJJIJJJJJCGIIJJIJJJJJJJIIJJJJIIIJG
@8587885/1
aagccaaattgctctactctcaagaaatggcctccatgccgagcaagact
+8587885/1
CCCFFFFFHHHHHJJJJJJJJJJJJJJIIIJJJJJJJJJIIIJIJJJJIJ
@11469454/1
cggaaccggaagatcgaagaaagacgccaaacattcggcagccaagaact
+11469454/1
CCCFFFFFHHHGGHJJJJJIJJIJJJJJJJJJJJJIJIIJJJIJJGHGFD
@11469697/1
cggaacgcccggagcggctgatatcaccaatcaggtggtgacatcgttcg
+11469697/1
CCCFFFFFHHHG?HFIIEGI;?<DDHIIII3=@@F@>F4;CHFCECBB;?
@15478194/1
tgttgattcctctctttctggtgttcatataatgtatccgtcgatctcca
+15478194/1
@@?DBBDD:F?ACACGI@C:C3ACGFEH@FDHFAEBEFIEBDA@FDGFI>
@15478531/1
tgttgccagaacgtaagatatcctaaactcacttttttccgaaaaaatat
+15478531/1
CCCFFFFFHHHHHGHJIJJJGIJIJJJJJJIJJJJJJIIJIJIJJJJJJJ
@12507571/1
ctgggcttttcctgcttttttagcagctttaccattcgtcttatcgatgc
+12507571/1
@@?1DDFFFHHHFIIIIIIIIIIIIGIGIIIFGIIIIIGGIIIGIIGHGI
@12507572/1
ctgggcttttcctgcttttttagcagctttaccattcgtcttatcgatgc
+12507572/1
@@@FDDEFHHFBFFADFGHBHDFDC<DGHIEEGIIIIIHGIIIHGEHIEC
@12507573/1
ctgggcttttcctgcttttttagcagctttaccattcgtcttatcgatgc
+12507573/1
@CCFFFFFGHHHHHIJJJIIJJGHGIIIJJJJIJJJIIHHEIJJJGHJJI
@12996555/1
ctttaatataacaatctaacattataaatgcctgttgtagcgcgtcttct
+12996555/1
CCCFFFFFHHHHHJJJJJJJJJJJJJJJJJJJJJJJJGIJIIJI?@@G<=
@13983553/1
gggaaatgttgactgttgtagctgattaagggg
+13983553/1
CCCFFFFFFHDDHGIGHEEEHGECCBHGIIIJJ
@8591003/1
aagctagccaagagaatggcggctcacaagatgtgg
+8591003/1
CCCFFFFFHHHHHIEIIIIIII?0?BF9B899B9BF
@11472086/1
cggaagcggtatgcagattggtgaagcagaacaaccattctgtacaattg
+11472086/1
CCCFFFFFHFHHHJIJHIIJJHHIGHJJJJJJJJJIJJJJJJJJIJJJJJ
@9987345/1
caactgtttacctgtgtatgataaataaacttttttcgggtttggaaaaa
+9987345/1
CCCFFFFFHHHHHJHIHJJJIJJJJJJJJJJJJJJJJJJJGIJIJIJJJJ
@10466290/1
cagtttgcgtttcaatgcatcgataagacgaatggtaaagctgctaaaaa
+10466290/1
@@@BDEFDHFDFHGIJEGIGCHGHCFGAHGGGIIBGGIBEEGGCGFHEHJ
@9988711/1
caacttcatgtacaaatacctcaccttacaaaataaaatacggcaaagag
+9988711/1
C@@FFDDDAB=DDHEGEIIGGHICBFGGIIII=FEEI>GHHD@GHIFFHG
@15482524/1
tgtttggctagattctgtttgacattagaagagtaaacgtcagtttgcgt
+15482524/1
@@?DFDFDGFDFHIEGGEHIGEGEGHGIEIEDHCFHIIGCGEGFHIIIH?
@15482525/1
tgtttggctagattctgtttgacattagaagagtaaacgtcagtttgcgt
+15482525/1
BC@FFEDFHGHFHIIJBFHIIGIJJJIIJIHIJECEHIIGHGIGIIIIID
@8594693/1
aaggaaagaaaaaaatgtcaaaattttgcaaattatgtggcattttgaca
+8594693/1
@CCFFFFFHHHHHJJGJIIIIJJJJJIJJJIJJJJIJHIIIJJJJJJJIH
@8596439/1
aaggaagccaagggctcggctgctcatcatgccctcgag
+8596439/1
CCCFFFFFHHHHHIIIIIIGDE@?DDFGGGGGII9D:??
@13464202/1
gaggtaatcacttgataaggttcaaaatagtccagaattccattttcctt
+13464202/1
BBCFDDFFHFHGHJJJJJJJCIHIJIJJJIJJIJJIFIJJIJJJJJJJJJ
@11478781/1
cggaatttcaacacatgacaagcgatggtgaactgcctttcgtgtggtag
+11478781/1
CCCFFFFFFHHGHIIIIIIGJGGIJJJJEHIJJJJJJJJJIIGI88B8?8
@11479832/1
cggacaagttataccgaataaaaaaggaaaactaaaggatttctcaactt
+11479832/1
CCCFFDFFFFBHFHGGGBDHGIJJGGIJJJJJIIHGIGGIJGDGHIIIJI
@10470189/1
cataaaggaaagaaaaaaatgtcaaaattttgcaaattatgtggcatttt
+10470189/1
BBCFFFFFHHHHGJJJIJJJIIIJJJJJIJJJJJJJJJJJIGJJJJIIIJ
@10470312/1
cataaagtatgtctagaacgattttacctttgcgcgaaaagtgaccacaa
+10470312/1
BB=BDFFDHHGHHJJJJJJJIJJJJIJJJJJIIIIJJJJJJCHIIJJJJJ
@9517773/1
atttatcacatcattcgtcgtgtaccacatctcggatcttgctactaata
+9517773/1
CCCFFFFFHHHHHJJJJIJJIJEHIJJJJIJHIJJHIHIJIJJIJJIIIH
@14446102/1
gtggaggtgaagggtgatgttgtctcgctccaggttgctgttgcggagga
+14446102/1
BBBFFFFAFFHHHJ<EFHHIIIIIJJJJJJJHIIIIJGHIHJJIJJGIJ;
@9995393/1
caagaaacatgataagatatgctgcaacctctactacagtacgcaagaat
+9995393/1
CCCFFFFFHHHHHJJJJJJJJJJJJJJJJJJJJJJJJJJHGIJJJJJJJJ
@15495034/1
ttaaatttaaaaatgcgtgtgtgcaggtatatttatcacatcattcgtcg
+15495034/1
CCCFFFFADHGHHEHIJ?FCFAFHGII?CFIJIGIHGIJIIJIIIFIDFH
@13994972/1
gggagtcttgctcggcatggaggccatttcttgagagtagagcaatttgg
+13994972/1
@CCDFDFFHHHHHJJJJIJJEIJJJJJJJJJJJEIIJDGHIJJIJJJJGE
@11486236/1
cggagaatcacaaaactcatgatacttttcaaattttcttttaaatttca
+11486236/1
CCCFFFFFHHFHHJGHHIGIIIIGHIGGHEIHIIIIIJGJJJJJ:DGHII
@9521574/1
atttattacttcaagcaaagcttctataactggtatagctttaggaaacg
+9521574/1
@CCFFDFFHHHHHJIJJJJJJJJJJJJJJJJJICHIIJJJJJJJIJJJJJ
@14450731/1
gtggcattttgacatttatgtgacataatttgcaacatttgacgtacggt
+14450731/1
@@CFFFFFHHFHHJJJJGGEIIIJJJJJJJJJJJJJJJJJJJIJGIIJIF
@14450732/1
gtggcattttgacatttatgtgacataatttgcaacatttgacgtacggt
+14450732/1
B@@DDBDFHHGHHJJJJGJJIHGIHHE@HIIJIJGCGIIIJIJJIIIIJF
@15996568/1
ttttcttgtatcacttattgcgtctttgctttggtcactttacgcgcgaa
+15996568/1
CCCFFFFDFFHHGIJJGIICGEEHBHIEHIIJECDHHJJIIJJJJJJJIJ
@9524039/1
atttattatattgtgaaaagggagcatttatttgatgcaaagtatagagg
+9524039/1
<@CFFFFFDHFFDFFAFEEEBBFGEGGHJ>HEBAGIIADBFDHHGIIIE9
@9524040/1
atttattatattgtgaaaagggagcatttatttgatgcaaagtatagagg
+9524040/1
CCCFFFFFHHHHHHJIIJJJJJIJJJJJJJJJJJGIJIJIIHFHIJJJJJ
@9524041/1
atttattatattgtgaaaagggagcatttatttgatgcaaagtatagagg
+9524041/1
CCCFFFFFHHHHHIJJJJJJJJIIJJJJJJJJJJIJJJJJJJHIIJJJJJ
@9068591/1
ataatcatcaatattatctatcgatactgaatgtaattttttatatagtg
+9068591/1
CCCFFFFFHHHHHJJJJIJJJJIJJJJJJJJJJGIIJJJJJJJJJJJGFG
@15498568/1
ttaagaaaccctgaacctggaaaagcaggtcgcaaaatacccgtagaaac
+15498568/1
CCCFFFFFHHHHHIJJJJJJJJJJJJJJJHHGIJJJJICHJJJIJJJJJJ
@13017473/1
ctttagtctgtatattttcttgtatcacttattgcgtctttgctttggtc
+13017473/1
@@@DDDFFHFHHHJIJJJJGJIHHIIJJJIJIIJJJIIIIIIJJJJB>?G
@13017474/1
ctttagtctgtatattttcttgtatcacttattgcgtctttgctttggtc
+13017474/1
CCCFFFDDHHHHHIIJJJJJJIEHGIGJJJJJJJJIGIJJJJJJJJIJIJ
@13475935/1
gataattataggattggatctatgactgtgtatcgatagctgttcacttt
+13475935/1
CCCFFFFFHHHHFIJJJHIJJJJIJJJJHHHIGJIHHJJJIIGGIJJIIJ
@10484631/1
catagatccaatcctataattatccatttcctgtaattctggtttgtcta
+10484631/1
CCCDFFFFHHHHHJJJJJJJJJJJJJJJIJJJIHIGIIJJJJHIHJHIJJ
@10484632/1
catagatccaatcctataattatccatttcctgtaattctggtttgtcta
+10484632/1
CCCFFFFFHHHHHJIJJJJJJIJJJJIIIJJJIHIIIIGIIJFHIIHIIC
@11490583/1
cggagcggctgatatcaccaatcaggtggtgaca
+11490583/1
???DDDDDDDDB<B@49?CBE9?9:?:BD0??DD
@13020117/1
ctttatatatgtcacattttgtggttctttaacgaaatgtcaagagcata
+13020117/1
?@=BDBDDFHDDFGIIIIIIIIIEFHGIIIIIIIGIGCEBGHCBDDHGHI
@14457359/1
gtggtactatgacaacttaaactatcctccacctacacaagctcaataca
+14457359/1
BBBFDEFFHHHHHJJJJJJJJJJJJJIJJJJJJJGJJJJCFHIJJIJJJJ
@14003538/1
gggcactatataaaaaattacattcagtatcgatagataatattgatgat
+14003538/1
CCCFFFFFHHHHGJJJJJJJJJJJIJJGIIJJJJIJJIJJJJJJJJJJJJ
@14003539/1
gggcactatataaaaaattacattcagtatcgatagataatattgatgat
+14003539/1
CCCFFFFFHHHHHJJJJJJJJJJJJJJHIJJJIJIJJJJJJJJJJJJJJJ
@10002006/1
caagaactgaacgaagttgaagtccttggcgttgaagctgagagtctgca
+10002006/1
?<@DDDDDDHHHHBHEHIGADFC<CH4CCFGIA?FH>DDFH8B<FHB9<F
@14910165/1
tacacatccatttatgcaggacttctatctagtttcccacgccagtatac
+14910165/1
CCCFFFFFHHHHHJJJJJJJJJJJJJJJJJJIIIIJJJIGJJJJJHIJJJ
@10491323/1
catatttctgcagtagaggtaatcacttgataaggttcaaaatagtccag
+10491323/1
@@@DFFEFHFFDHCGIGII<CEIHIGIIIIIIGIIGIHIIIIIIGFBGII
@12529269/1
ctggtgccatagcggcagtctctccaccagtggaaccgccggtcttccaa
+12529269/1
@@@FDDFFDFHHFEGIJIGJGFHGIJHGGGJIIGHIJIGHGG:AEFFFFF
@12530021/1
ctggtggccaccggaaccggaagatcgaagaaagacgccaaacattcggc
+12530021/1
@@@=DFFFHHHHHJBGHJJJEHIJIJJIJJIJJIJDEIJIJJEHHGHGHF
@13026753/1
ctttattcgtcatcgctccccacgagcg
+13026753/1
@@CFDEEDDDFFFIIIDEHIIEH<C?06
@10003661/1
caagaagagagtggacattctttagtagaagaattgtacctggttgt
+10003661/1
CCCFFFFFHHHFHJJIJJJJJJJJJJJJJJJJJJJJJJJJJJJGIJH
@9530367/1
atttatttgatgcaaagtatagaggttgtacccaaacttttcggggtgca
+9530367/1
CCCFFFFFHHHHHJJJJFJIJJIJJHIJJJJJJJJJJJJJJJJJJJGHHI
@10005467/1
caagaaggcctttatttcccagacctcaaaatgaagataacttatgctgc
+10005467/1
B@@FFFFFHHHHHJJJIJJJIIJJGIJJJJIIIIJJJIJJJJJJJJJIGI
@14464104/1
gtgtaattgaagttcgtattatttcctcgaaatcaataatgcaatgtgtt
+14464104/1
CCCFFFFFHHHHHJJJJJJJJJJJJJJIIIIIIIJIJJJIJJJJJJHIIJ
@12532290/1
ctggtgttctttttctgcaacatacctaaataacgtatattattatgtat
+12532290/1
@@@F4BBDFFHHHIEE@FGHBGGHIIIIIIGIIIIGHGIIIIIIIIIIII
@13482288/1
gatcaatatatgctctacgctcacggatcagatctttgccatgacttgga
+13482288/1
CCCFFFFFHHHHHJJJJJIJJJGIJJJJJJJJJJJIJIJJJJJJJJJJID
@9535036/1
atttcagttaaatttaagaggcttttaaaatttaacgtttagcagtcttc
+9535036/1
CCCFFFFFHHHHHJJJJJJJJJJJJJJJJJJJJJJJJJJJJJJJJJJIJJ
@11502840/1
cggatttgagatcagctctagttaataatacaatttttgcatctttagct
+11502840/1
@@C?DDFDBFDFHIEEDGEHF?FHHHIIGIIIIIIIIIEHFHHHIIDHII
@10009963/1
caagaatgctctagaaatatcgcacgacctctttcctcaactggaccacc
+10009963/1
CCCFFFFFHHHGHIJJJJIGEHIIIIGGIJIIJJJGJJJGJJJJJJJJJJ
@11504014/1
cggcaaagagaagaaaggccgatagaatgaagtgaaagtcgaacgttctt
+11504014/1
CCCFFFFFHHFHHIJJJJJJJHHIJJJJJJJIEHIIIJDCFHGDGBFHJI
@11504015/1
cggcaaagagaagaaaggccgatagaatgaagtgaaagtcgaacgttctt
+11504015/1
CCCFFFFFHHHHHJJJJIJJIHIJJJJJJJJJGHJJIIGCHJIIJFGGIG
@8617000/1
aagtgaacagctatcgatacacagtcatagatccaatcctataattatcc
+8617000/1
?@@=BDDDFFDFDEIEGBFDEFFF9CEFHEFFIBFGCFEDGCDFGBGED<
@8618245/1
aagtggcttaccttctacttaccacttagcagaacccgataaagcgttac
+8618245/1
;@@A=:A:DCC??B;EHBAH@BGHDG@H@HI?FFE?:?@GHGD9DA0;AF
@10500775/1
catcattcaaacattgaagccagatcgataaaaaaatatcgcaatattag
+10500775/1
CCCFFFFFHHHHHJJGJJJJJJHIJJJJJJJJJJJJJJJIJIJIJJJJHH
@14911398/1
tacaccccttaatcagctacaacagtcaacatttcccacctttttcactc
+14911398/1
CCCFFFFFHGHHHJJJJIJJJJJJJHIIJJJJJJJJJJJJIJJJJJJJIJ
@16008335/1
ttttgactcgacaaaaatttaaacacattgcattattgatttagaggaaa
+16008335/1
@@@BADDDHHAHFFHIDHBEHII>@GDDFGHIIIIIGCGHGHII@DA;?B
@16009284/1
ttttgagctattgcgatattttttcggaaaaaagtgagtttaggatatct
+16009284/1
CCCFFFFFHHHHHJJJJIJJJJJJJJJJJJJJJJGHIIHIJJJJJJJJJJ
@9538713/1
atttccgtgaagtggtccgtgccccttgcggttaccccttctgttgggat
+9538713/1
CCCFFFFDFHGHFHIHIIJJJIIJJIJIFGIGHDIIJJJIHGIFHIJJHI
@14913523/1
tacagattcaaaatttgaaccagaatctactagatgtcgatcatacttca
+14913523/1
@@CFFFFFHHHHHIIIIJJIIIJJJJJJJJJJIGIIHEEGEHIIIIIJJI
@14013840/1
gggggcggcccccatcccaacagaagggg
+14013840/1
@@@DDDDDDHHHHA@@FI=@CC>EHEHEE
@10506174/1
catcgaacgatgtcaccacctgattggtgatatcagccgctccgggcgtt
+10506174/1
@@@DDDD?CHD?FBG?E@CGGHBEFEDFEHAHIGIIIGGEDHGFBIBE:<
@9541415/1
atttcgaggaataatacgaacttccatagattcaaatgaagtaaacaaca
+9541415/1
CCCFFFFFHHHHHJJJJJJJJJJJJJJJJIJJJJJJJJJJJEHIJJJJJJ
@10016973/1
caagagaagaaagctatacagtagtcaaatttgtatccattatcactttt
+10016973/1
CCCFFFFFHGHHHJJJJJJJJFHJJIJJJJJJJGIJJJJJJJJJJJJJJJ
@8626778/1
aataaatgctcccttttcacaatataataaatacatatcatatcatcggg
+8626778/1
CCCFFFFFHHHHHJJJJJIJJJJJJJJJIJJJJJJJJJJIJJJJJJJIIH
@10515231/1
catcttgtgagccgccattctcttggctagcttctttgacttgccagtgc
+10515231/1
CBCFFFFFHHHHHJJJIIJGIGGIHGJIIIIGIGGIJ@FHGHDEH>BFEG
@10018191/1
caagagctggcaataaagaaaggctttcaatcaccacattatgaaattac
+10018191/1
@@@FFDFFGFFFHIGGGECEHICGE9FHIIIDHICBGGIGGHIGHIIIDE
@10018192/1
caagagctggcaataaagaaaggctttcaatcaccacattatgaaattac
+10018192/1
CCCFFFFFHHHHHJJJJIJJJIIHJJJJJJJJJJJJJJJJJJJJJJJJII
@9544869/1
atttctcgtaagtttattattatatctgtctgcatttattacttcaagca
+9544869/1
BBCFFFFFHHHHHHIHJJIJJIJJJJJJJJJJJJJJJJJJJJJJJJJIIJ
@10018614/1
caagaggcaggaagatttatcccccagaagactcccttcaagg
+10018614/1
CCCFFFFFGHHBFABFHICFDHIIIIBEH9DBFAHGBFHGICH
@15517378/1
ttacgcgcgaaaaccattatgttttactaatttttcaataaaatacactt
+15517378/1
@CCFFFFFHHHHHJJGHJJIJJIJIJIJIEIIJJJJIIJJGGHIJJJJJJ
@12541461/1
ctggttttttcaaatttgttcagcaactcacggaaacaagttgagaaatc
+12541461/1
@BBFDDEFHHFHHJIIJJFHGIHJJJJJJIJJJHIIIIIIJHGIIIIIJJ
@14479248/1
gttaaagtaagaactgtgttaaaaatgaattctcaaacggcgttaaacct
+14479248/1
CCCFFFFDHHHHHJJJGIIJJJJJJJJJJJJJJJJJJIJJJJJJJIJIJJ
@10518066/1
catgaagcaagattttacctgaacaatttgaaattttttccaaacccgaa
+10518066/1
C@CFFFDEFHHBHGIJIIIJGCGHHGHIIIDIIIJJJJGIGGGCGGGIGG
@12011768/1
ctccaagtttgtgctgggcaaatcaatcaatttgcctcgaaatctaaggt
+12011768/1
CCCFFFFDHHHFHIJJJIJIJJJJJJJJJJJJJIJIJJJIJJJJJJJJJD
@13492980/1
gatgatatgatatgtatttattatattgtgaaaagggagcatttatttga
+13492980/1
???DDFFFFDFFHGEHGHGBIHHFFHIFHHHIGHGDEHGGDDEHHIIIIG
@9545884/1
atttctgtcaccaattgtacagaatggttgttctgcttcaccaatctgca
+9545884/1
CCCFFFFFHHHHHJJJJHJJJJIIJJJHHJJIJJJJJJJJJJJJJJIJJJ
@9085461/1
atacatttccatgccttctcctaagtcgataatttctccgactggcttat
+9085461/1
?BBDDFFFHHHHHJJJJJJJJJJJJHHIJJJJJJJJJJJJIIJJIJJJIJ
@10522153/1
catgatcatgggcgctgacgtcactcatcccagccctgattcgcaacata
+10522153/1
CCCFFFFFHHHHGJJJIJJJIJJJJJJJJJJJJJIJIJIJJJJJJJIIIJ
@10523232/1
catgatttgacatttttgtgtagatttacaattttcagattcttttgtat
+10523232/1
@?@BFDFAHHHFHIJJJJHG@FEHHIJJJJGHJJJGIJJJJJJJIJIIJJ
@10523676/1
catgcataaaatataataaaaatttatagttttttgc
+10523676/1
?@;?DADBFF<C<FD?@GEFBFFIEFH@EHIEHEF>>
@11017969/1
ccggtttgttctgaaacaaacatcactgtgatgaaaaataaaaaaaaaat
+11017969/1
@?@DDF@DDFHHHHAFHIIIEDHHHIGHGCBGGIGIIGEH@GIGIIDHA;
@11017970/1
ccggtttgttctgaaacaaacatcactgtgatgaaaaataaaaaaaaaat
+11017970/1
BCCFDFFFHHGHHHJJJJJJJIGIIJJJIJJJJJJJJJJJJJIJJJJJHA
@14485890/1
gttaactttagtgggaaggtttaggtatttgtggtatctgtcgatgttgc
+14485890/1
C@CFFFFFHHHFHGIGGGIAFHGIICHIIIJGHJHIIJJJIIJJJIIJIJ
@8646308/1
aataatacgaacttccatagattcaaatgaagtaaacaacatacgttttt
+8646308/1
CCCFFFFFHHHHHJJJJJJJJJJJJJJJJJJJGHIJJJIJIIIJJFHIJI
@11021288/1
ccgtagcagacggccactggcaaagtggatagctgcaccaagcattggtg
+11021288/1
B@@BDDFFHHHHHJJJJJJJJJJJJCFHHIIIJIJIEIJJJJJJJJJJFH
@14930103/1
tactaatttttcaataaagtacactttatttaagaacaaacaggggagaa
+14930103/1
@@@FFDFBFFDHFHDHGHGAFHIGIFIIIIGIIIIGIGHGGGEIIGGHHG
@9552621/1
atttgaatctatggaagttcgtattattcctcgaaatcaataactcgata
+9552621/1
CCCFFFFFHHGHHJIHJGIJJHJIJJIJJJJJJJJJJJIGJJJJJJJIJJ
@12017766/1
ctccacaacagcaacatcaaactgttcccccacaacagactggtccccca
+12017766/1
CCCFFFFFHHGHHJJIJJJJJJJJIJJJJJJJJJJJJGHIJIIHHJJJJI
@16035893/1
ttttgtcatacgtttttgaggcagcaaatttctcaagggcacacggcaac
+16035893/1
CCCFFFFFHHHHHIJJJIGIJIJJIIJIJJJGIIJJIIIDIIIIGIIGII
@8651637/1
aatacgaactggtccaaatcgagggcgccatccacgagccaatcttccgc
+8651637/1
CCCFFFFFHHGGFHJJJJJIJJIIEHJJIJGGIGIIIIIIEIGGJHHHHF
@8654183/1
aatagattcgattatagagtaagagtagccggagtggaagcaactggtac
+8654183/1
CCCFFFFFHHHGHIJIJIJHIJIJIEHHIJJJIJ;DHIIIIIJIIJJ?FH
@14029576/1
gggtttttgacctttattagactcataaaagaacttcaattggtctacca
+14029576/1
CC@FFFFFHHHHHJJJJJJIJJJJJJJJJJJJJJJJJJJJJJJJJJJIGI
@16043501/1
tttttaatttttcatcactgatgtttgtttcagaacaaaccgggaaaa
+16043501/1
@@@DDDDAHHHF>:?CGGCAH@CAEG>CEHEHEHGGGIIGHAEG?FGG
@16044572/1
tttttactatttttgtatgcacaaaattcgttctacatatgaaacatgtc
+16044572/1
@CCFFFDDHHHHHJIHIIJJJIJJJIIJJIIJJJJJGIIIJIJJIIJIIJ
@10029517/1
caagcattggtggcgattggtcaatgttttttcttcgatgtccacgtagg
+10029517/1
???;?DBBB>FDB>C1<CEFACH9EF?CFFAGIIFIFIABD@D4?B=BED
@10532606/1
catgtcgatatctgcaccatatcgatttggtcgctatgtttttacggttg
+10532606/1
BCCFFFFFHHHGHJJJJJJJIIJJIJJJJJEHIJJJIJIIJJJJJJJHII
@8661409/1
aatatttctaatattgcgatatttttttatcgatctggcttcaatgtttg
+8661409/1
:=14=AD8DFF:DCFIAFFFBDHEHF>FEEICBFFB@D>BEFFIFIDFEC
@9094004/1
atagaatacaccccttaatcagctacaacagtcaacatttcccacctttt
+9094004/1
CCCFFFFFHHHHHIJIIJJIGGIIHGIJJJJFHIJJJJJIJJIJJJJJJJ
@9094427/1
atagaatgtcaatgttattctaaaaagaagactgctaaacgttaaatttt
+9094427/1
B=BDFFFFDHHHHJIJJJJIJJJJJJJJJIJJIJJJJJGIIHJHIIJJJI
@9094524/1
atagaattagtggtttttttctaaaatcaatttacatattatttttgact
+9094524/1
@CCFFFFFHHBFDCGHIJJJJJJGIHIGIDHJJJJIIGJIJJJJIIJCHJ
@14937542/1
tagaacgattttacctttgcgcgaaaag
+14937542/1
?@@;;B@@FHHHBHE@BG:@@D?@@GH>
@10034354/1
caagcttcttccagttcaccatcagattcacaagcaggatcaactcaaca
+10034354/1
CCCFFFFFHHHHHJHJJJJJJJJJJJJJJJJJJIJJJJJJJJJJJJJJJJ
@8663544/1
aatcaatcaatttgcctcgaaatctaaggttatattacttttatgaatcg
+8663544/1
@1?DFFFFGHHHHIGIJJJJJJIIJJFIIJGIGJIIIJJJIGGJIIIJIJ
@8664139/1
aatcaatttacatattatttttgacttgaataaatttttaaatttaaaaa
+8664139/1
@@?DDDDFDHFFFFHIBHHIGDG7FHIEEGHAAEBAFGEHFHEEHGGBFI
@8664167/1
aatcaatttgcctcgaaatctaaggttatattacttttatgaatcgtgat
+8664167/1
CCCFFFFFHHHHGJJIJJJJJJJJJHIIJJJJJJJJJJJJJJIIJJIIGG
@9099001/1
atagctttcttctcttggtgaacacatactttattcgtcatcgctcccca
+9099001/1
@@CDDFFFDHHHFIIJJIHEGIGHGGJIGIHGEIJIGEFIIJJJIJGIJJ
@16050458/1
tttttatcgagttattgatttcgaggaataatacgaacttccatagattc
+16050458/1
CCCFFFFFHHHHHJJJIJJJJIIHIJJJJJJJJIIJIGIIJJGIIEGJII
@16050459/1
tttttatcgagttattgatttcgaggaataatacgggcttccatagattc
+16050459/1
CCCFFDDDFBHDHGHIEBIIJIGFIJGIIJJIIJJJJGIIIIIIGFGIIH
@14505718/1
gttataccgaataaaaaaggaaaactaaaggatttctcaacttgtttccg
+14505718/1
CCCFFFFFHHHHHJJJJJJJJJJJJJJJJJIJJJJJJJJJJJJJIJJJJI
@14942517/1
tagagaggttcactaaaaaatattaggaatccactacaaggttttcaata
+14942517/1
CCCFFFFFFHHHHJJJIJIJJJIJJJJJJJJJJJJJJJJJJDHIJJIIGI
@14507423/1
gttatcacgattcataaaagtaatataaccttagatttcgaggcaaattg
+14507423/1
@??DFFDFDGBDDGFGFIIIABH>FHIGGIEEGIAFFGCDF;8:DGFHIB
@14037190/1
ggtagtaataatggatctggagatggttgttgccacatatattctaatcg
+14037190/1
@CBDFFFFHHHHHJJJJJJJJJIIJJIJJJIIJJJJJJJJIJJJJIJJJI
@10038252/1
caaggataacctctctgtcggtagatttccgtgaagtggtccgtgcccct
+10038252/1
CCCFFFFFHHHHHJJJJIIJJFHHIIJJIIIIJJJJHGIHIJJIIJJIJJ
@10038253/1
caaggataacctctctgtcggtagatttccgtgaagtggtccgtgcccct
+10038253/1
CCCFFFFFHHHHHJJJJIJJJ@CFFHIJGIGFGGHIDFHDGIGGGHIIJ?
@11038894/1
cctaaactcacttttttccgaaaaaatatcgcaatagctcaaaagggaac
+11038894/1
??:ADFFFHGHHHJJIJJJJJIGIIIIJJJJIJJJJIJJJJJJJJJJJJJ
@11038895/1
cctaaactcacttttttccgaaaaaatatcgcaatagctcaaaagggaac
+11038895/1
@@CDDDFDHHHFHJGIIIJIIGGEG@BFEGGHGGHIJDCGGGHIIFIIIE
@11038896/1
cctaaactcacttttttccgaaaaaatatcgcaatagctcaaaagggaac
+11038896/1
CCCFFFFFHHHFHJJJJJJJJJJIJJJJJJIJIJJJJJJJJJJJIJJJJI
@11038897/1
cctaaactcacttttttccgaaaaaatatcgcaatagctcaaaagggaac
+11038897/1
CCCFFFFFHHHHHJJJJJJJJJJJJJJJJJJJJJJJJJJJJJJJJJJJJJ
@11532152/1
cggcatcactcccaaatacgaactggtccaaatcgagggcgccatccacg
+11532152/1
CCCFFFFFFGHHHJJJJJJJIJJJJJCGHIIIIJJJDGIIGBGIIIJIJI
@12562214/1
ctgtgatctttaagaaattctattgccatcttaataatattttttatttc
+12562214/1
CCCFFFFFHHHHHJJJIIJIJIJJJJJJJJJJJJJJJJJJJJJJJJJJJJ
@10544459/1
cattcgtcgtgtaccacatctcggatcttgctactaatattcgattcgat
+10544459/1
@CCFFFFFGFFAFHIBBE>DBDFGFHGHIGCHCHCFHIGGG@GHEHGGCG
@10546270/1
cattgacattctataaagacgttagagaggttcactaaaaaatattagga
+10546270/1
CCCFFFFFHGHHGJJJJJJIJJJJIJJJJIHIJJJIJJJJJJJJJJJJJJ
@8671080/1
aatccttcgaggtaacctacgtggacatcgaagaaaaaacattgaccaat
+8671080/1
B@@DDFFFHHHGFHIJHIIIGAEGGGJJIGGIJJIJJIIGIIIJIJCHIG
@14947564/1
tagcaactaattttacaagctatactttgcatagaattagtggttttttt
+14947564/1
CCCFFFFFHHHHHJJJJJJJJJJIIJJJJJIJIJIIIJJJGHIHIJIJJJ
@9104964/1
atagtgtattacctctaaagctatctactcgttatataatcatcattcaa
+9104964/1
BBCFDFDFHHHHHJJJJJJJJJJJJJJJJJJIJJJJJJJJJJJJJJJJJJ
@11533492/1
cggcatttatgatccaaaagaaattcccatgagggagtttaaggcatcta
+11533492/1
@C7ADDDFDDHHHBHGIGHGFHHGIIGFIIJGIJHGHEHEGGIIJJIIGI
@11533493/1
cggcatttatgatccaaaagaaattcccatgagggagtttaaggcatcta
+11533493/1
CCCFFFFFHHGHHJJJJJJIJJJJJJJJIJJJJJJGHHIIJJJJIJIIJJ
@10043169/1
caagggctcggctgctcatcatgccctcgag
+10043169/1
CCCFFFFFHHHHHIBBGECGDBAFGH>GFG@
@12035597/1
ctccatattcctttatcaacattcacttctttaccggcatagcctaatct
+12035597/1
CCCFFFFFHHHHHJGHGGIGIJJJJJJIJJIJJJJJIJJJJJJJJJIIII
@9108153/1
atataataaaaatttatagttttttgcatttttattcggcttattgtaat
+9108153/1
@@@FFFDFBHFFHIIGIIGBFHHHHEBEIIGGGIJAGGHIGIGJJGDHGF
@9108154/1
atataataaaaatttatagttttttgcatttttattcggcttattgtaat
+9108154/1
CCCFFFFFHHHHHJJJJJJJJJJJJJJJIJJJJJJJJJIJJJJJJJIIJJ
@13066837/1
ctttcgtataatcgttaacactgcctgtagtttgatattgggactgcaag
+13066837/1
CCCFFFFFHHHHHJJIJJJJJJJJJJJJJGIJJJIJJJJJJJFGHIJJIJ
@13067326/1
ctttcgtgtggtagtccctcttcgtgttc
+13067326/1
@;=BBDDD?DFFDFEGFGIE@F<?FGB89
@15541939/1
ttatataccatcatcttctggagtcacccaacaacaacacttcgactaca
+15541939/1
CCCFFFFFHGHHHJGIIBHHIJEEGHGGIGIJJJIJIJJJGIIIJJIJJJ
@10046504/1
caaggttttcaatagggcattctaacatgtcaaaattaaatcaatatggc
+10046504/1
CCCFFBDFHHGHHJJJJIJJJJJJJJJIJIIJJJJIJIJHIIJIJIJJIJ
@13069670/1
ctttctcagcgtgtttaatttctttcatttatcaaggttttcaaactgtt
+13069670/1
@@@DDDDDFFFFF@FF:AAFH<FHI99AFH@E49E@G1CFG?CFGEBDFG
@15548199/1
ttatgtggcattttgacatttatgtgacataatttgcaacatttgacgta
+15548199/1
CCCFFFFFHHHHHJJJJIJJJJJJIJJJJJJGIJJIJJJJJJJJJJJIHG
@9116121/1
atatgatatgtatttattatattgtgaaaagggagcatttatttgatgca
+9116121/1
CCCFFFFFHGHHHJJJJJJJJJJJJIJJJJJIJIHIIJJJJIJJIIIJIJ
@14952226/1
tagcgaacaatccttcgaggtaacctacgtggacatcgaagaaaaaacat
+14952226/1
CC@FFFFFGGHGHJJJIIII<CFHGGFGG?DGIJGJIIJIGIJIIIJJIG
@13074405/1
ctttcttcgatcttccggttccggtggccaccagatcgttgttaaggaac
+13074405/1
BBCFFFFFHGHHHJJJJJHIJJJJJIJJJJIIJJJJJJIJJJJJJJJJJJ
@13074406/1
ctttcttcgatcttccggttccggtggccaccagatcgttgttaaggaac
+13074406/1
CCCFFFFFGFHHHIIJEGCGGJBGDHIIIEHIGEGIJJGIIGHGIIJEGE
@13074407/1
ctttcttcgatcttccggttccggtggccaccagatcgttgttaaggaac
+13074407/1
CCCFFFFFHHHHHJJJJJIJJJGEBFGHIIJJIIJIJIIIHIJIIIJJJJ
@10555516/1
catttgctttggtggggaactttgttgttgacgttcatttcgacccgttt
+10555516/1
BBCFDFFFHHHHHIGIJFHGIJJIIIIIJGGGIJJJJJJJIGGGGIJAFG
@16070104/1
tttttgtatgcacaaaattcgttctacatatgaaacatgtcagttatata
+16070104/1
CCCFFFDFHHGHHIJJIJJJJGIJJJJIHJIJJJJJJIJFGIJIJIJJJJ
@15550199/1
ttattaggcactagttattaattataatcatcaatattatctatcgatac
+15550199/1
@@<DDFADFFHHDGCGGIGIIIGIIGIIIIIIIHHIIIIIIIIGGHIGII
@16073088/1
tttttgtcgagtcaaaagcgaagaatatttgaaaatttctaatattgcga
+16073088/1
CCCFFFDDFFH?FCGIIGHIDG>EHIIGIIIIIIIHIIIIIIIIGIGIIH
@10558207/1
cattttgtggttctttaacgaaatgtcaagagcataaagtatgtctagaa
+10558207/1
@?@FBDDAFBADFHAFGGHH?FGHIEHEHIFG<FHIEHI4BGHDFHGIII
@14955850/1
taggaatcaagatcagcctcagtatttttatgttgctgaaatttgtagca
+14955850/1
CCCFFFFFHHHHHJJJJJJJJJHJJJJJJJJJJIIJJJJJJJJJJJJJJJ
@10559030/1
catttttattcggcttattgtaatattcctccatagttcttacatccttg
+10559030/1
@@@FFFFFGHHFFGGIGHIGEHIIIJJIJIJJJJIJHIIJJHIGIJJJJD
@12575209/1
ctgttgtagctgattaaggggtgtattctatatttcagttaaattta
+12575209/1
::=4=ADDHHHHHIIJJIJJJ@FGHIIIJIJIJJJIJIIGHHHIJJJ
@12575210/1
ctgttgtagctgattaaggggtgtattctatatttcagttaaattta
+12575210/1
BCCDFFDFHHHHHIIIJGIJJ<CEHIGJJJJJJJJJJJJIHIJJJJJ
@10562251/1
ccaaaaacaacgctcccatgagagcttcaaagcaattagccatggcgtgg
+10562251/1
CCCFFFFFHFHFHIJJJJJJJJIJJJJJJJJJIJJJGJIIJJJIIJIGHG
@13083249/1
ctttgacattgcttgtggtcacttttcgcgcaaaggtaaaatcgttctag
+13083249/1
B@BFFDFFHHHHHIJIIJGIIIIJJJJJJJJJJGJJHHIJIJGIGIIIJI
@13083250/1
ctttgacattgcttgtggtcacttttcgcgcaaaggtaaaatcgttctag
+13083250/1
CCCFFDFFGHHGHJJAEGEGHIIHIJJGIIJIHGHJBDHIIIIGGIGGIE
@13083251/1
ctttgacattgcttgtggtcacttttcgcgcaaaggtaaaatcgttctag
+13083251/1
CCCFFFFFHHHHHJIGIJGHGIIJJJJJJJJJJIIJHHIJJJIIIIJJJI
@13083252/1
ctttgacattgcttgtggtcacttttcgcgcaaaggtaaaatcgttctag
+13083252/1
CCCFFFFFHHHHHJJFHIFHGGIJJJJJJIGGIJJJ9BGHIGFGFHGGGF
@14049305/1
ggtgaactgcctttcgtgtggtagtccctcttcgtgttcc
+14049305/1
BCBDFFFFHHHHHJJIIJHHJDFHIJJJJJIJJIHD?D4B
@14957921/1
taggcactagttattaattataatcatcaatattatctatcgatactgaa
+14957921/1
CCCFFFFFHHHHHJJJJIJJJJJJJJJJJJJJJIJIJJIJIJJIJJIJJG
@9122146/1
atattcctccatagttcttacatccttgtttatttccctttttgtgg
+9122146/1
CCCFFFFFHHHHHJIIJJJJJJJJJJJJJJJJJJJIJJIJJJJJGIJ
@9123379/1
atattgtgaaaagggagcatttatttgatgcaaagtatagaggttgtacc
+9123379/1
CCCFFFFFHHHHHJJJJJJJJJIJJJJIJJJJJIJHGIIJJJJHIJJJJJ
@14528359/1
gttcactaaaaaatattaggaatccactacaaggttttcaatagggcatt
+14528359/1
CCCFFFFFHHHHHJJJJJJJJJJJJJJJJJJJJJFHIIJIJIJJJJIJJI
@13086239/1
ctttgacttgccagtgccaatttcgcggaatttcaacacatgacaagcga
+13086239/1
CCCFFFFFHDHHFIHIIIJJJJJJIJJJGHGHGGIJIGGGEHIIJJGJIG
@15556341/1
ttattttgtaaggtgaggtatttgtacatgaagttgtctgcccctttctt
+15556341/1
CCCFFFFFHHHHHAEGIJAFHIJJGJJJJIJIJIIJJJIJJJJJJJIJJJ
@14531250/1
gttcaggtaaaatcttgcttcatgattgaaaatttgcaaggtttggagga
+14531250/1
@@@DFEFDHHFHFIBHIIIIIHGEAFHGIIICFHGIJJIID?FCAGFEHD
@14961542/1
taggtatttgtggtatctgtcgatgttgccagaacgtaagatatcctaaa
+14961542/1
@BCFDDFFHHHFHHIJJJJJJJJJJJJJJJJJJJJJHIJJJJJJJJJJJI
@13528465/1
gcaaagtatagaggttgtacccaaacttttcggggtgcaatcttcttttc
+13528465/1
CCCFFFDFHHGHHJGGIIIJJJJJJJJJJJJJJIJ@GHIJJJJJJIJJJJ
@12052115/1
ctcccgtcagcgtcctccaggagttgctgagccgtcgcggcatcactccc
+12052115/1
CCCFFFDFHGGHFHJJJJJJJDIHIIIIIJIJIJHIGJIGGFHFDDBDED
@12581359/1
cttaaaaataggtcttgagtgtgatggtgtgatgcaattttgatgtcatg
+12581359/1
@@CDDFFFFGHHBEFFHGI:CFHHGHG:FAFHIIIEDEHIIIGIHFHGHI
@10064361/1
caataatgcaatgtgtttaaatttttgtcgagtcaaaagcgaagaatatt
+10064361/1
B@BFFFFFHHHHHHIIIIIJJJJJJJJIHJIIGHIJJIJJJJIJIJIIII
@10064362/1
caataatgcaatgtgtttaaatttttgtcgagtcaaaagcgaagaatatt
+10064362/1
CCCFFFFFHHHHHDHGGIHIGJJJIGIGIIHIHJJIIIIJJIGIIIIDIJ
@10064363/1
caataatgcaatgtgtttaaatttttgtcgagtcaaaagcgaagaatatt
+10064363/1
CCCFFFFFHHHHHGHHIJJJJJJJJJJIIJIJHIJJJJIJJJJJJJJIJJ
@10064364/1
caataatgcaatgtgtttaaatttttgtcgagtcaaaagcgaagaatatt
+10064364/1
CCCFFFFFHHHHHGHIIJIJJJJJJJJIHIIIHHIJJJJJJJIJJJJJJJ
@14537727/1
gttcattttttctcaatttcagtctttgtctatcggtattgctcgtagac
+14537727/1
@?@BDEFFHHHDDEEHEHIDEEEHIIIIGHIGIIIIDHGIEIIIG@GIGE
@13532525/1
gcaacaacctcgagcgagacaacagcagtctgctcctcctcaacaacaac
+13532525/1
CCCFFFFFHHHHHJJJJJJJJJJIJJJIFGJJJJJJJJJIJJJJJJJJIJ
@11561911/1
cgggagtcttgctcggcatggaggccatttcttgagagtagagcaatttg
+11561911/1
BC@FFFDEHHHHHJJIJJJJJGIIJJJJJJJJJJJJGHDFGHJJJJJJJJ
@11065119/1
cctcaccttacaaaataaaatacggcaaagagaagaaaggccgatagaat
+11065119/1
CCBFFFFFHHHHHJJHIJJJJJJJJJJJJJIJIJJJJJJGIJJGJJJJII
@11065120/1
cctcaccttacaaaataaaatacggcaaagagaagaaaggccgatagaat
+11065120/1
CCCFFFFFHGHHHJJIJJJJGGGJJIJJJIJIIJIIJIJIIIIGIIJIJI
@14060395/1
ggttcactaaaaaatattaggaatccactacaaggttttcaatagggcat
+14060395/1
@C@FFFFFHHHHHJJJJJIIIGIJJJJJJIJJJJJDHHJJJIJIJJJJJJ
@12585598/1
cttaaacagtcgtaaacaacttggaaatcttaaacaaagcaaaacaaata
+12585598/1
BBBDFFFFHHHHHIJJJJJJJJJJJJJJJJJJJJJJJIIJIJIJJJJJJJ
@14541611/1
gttccatttcatagaatggtggtggccatctgcggga
+14541611/1
;11:ADBB?DCD<B<?<2A3AB8?::822<A<<CDD0
@10577130/1
ccaaacacacatagtacctctccacaaaaagggaaataaacaaggatgta
+10577130/1
@@@FFFFFHFHGHIIIIIHHIGIIGIJIIJJIDIIIJGHBFGIIJGGHE@
@12064164/1
ctccgggcgttccgttggtctgattggctt
+12064164/1
CCCFFFFDDDHDHDCGDHDBDDCHIIIIBH
@10072271/1
caatattattataaacggatatcagaagccctcttaaattgccatccagt
+10072271/1
CCCFFFFFHHHHHJJJJJJJJJJIIJJGHJJJJJJJJJJJJIJJIJJJJH
@9576928/1
atttgatgcaaagtatagaggttgtacccaaacttttcgggg
+9576928/1
BBCFFFFFHGFHHDGGGGIIJHIJIEJJJIJIGJJJIJJIDG
@9576929/1
atttgatgcaaagtatagaggttgtacccaaacttttcggggtgcaatct
+9576929/1
?B1ADDFFHGHGHGGHIJDIJEHHHIJIJJJIJIJJIJGJJDFGGGIJJJ
@9576930/1
atttgatgcaaagtatagaggttgtacccaaacttttcggggtgcaatct
+9576930/1
CCCFFFFFGHHHHEHIIIIJJHIJJJJJJIIJJJJJJJIJBHDFGGIJJJ
@9576931/1
atttgatgcaaagtatagaggttgtacccaaacttttcggggtgcaatct
+9576931/1
CCCFFFFFHHHHHFHIJJJJJHIJJJJJJJJGIJJJJJJJJJGHGEGIJI
@9576932/1
atttgatgcaaagtatagaggttgtacccaaacttttcggggtgcaatct
+9576932/1
CCCFFFFFHHHHHHHJJJJJJHIJJJJJJJJGHIIJIJJGHIFGIIIJJJ
@11070051/1
cctccaaaccttgcaaattttcaatcatgaagcaagattttacctgaaca
+11070051/1
@B?DFFFFGHHHGJJJIIJJJIIIJJJJJJIJIGHHGIJJJJIIJJGGIJ
@10578323/1
ccaaaccttgcaaattttcaatcatgaagcaagattttacctgaacaatt
+10578323/1
@?;ABAD?AFCFDBEEAG<IB?AEFHBBEBFFHIIABGIGB@<F@<FHII
@11567845/1
cgggcgttacttttccgaccaagagatccagcaagttcttggctgccgaa
+11567845/1
CCCFFFFFHHHHHJJJJJJJJIJJJJJJJJJJJJJHHIIJJIJJJJIJ@E
@11567861/1
cgggcgttccgttggtctgattggcttgttcggg
+11567861/1
CCCFFFFFHHHFHIJGIJJJJJJJJJJ6:B<1DG
@10074217/1
caatatttttagattctggaatgtcattagatgctgtgtggaaagtgtac
+10074217/1
CCCFFFFFHHHGHJJJJJJCHHHHJJJJJIJJJJJIGIHIJIIJIFHFGI
@13537834/1
gcaactttcttccagttcacaatcagattcacaagcaggatcaactcaac
+13537834/1
CCCFFFFFHHHHHJJIJJJJJJJJJJJJJJJIJJIGIIIIJIIJJJJJJJ
@14547820/1
gttcgactttcacttcattctatcggcctttcttctctttgccgtatttt
+14547820/1
CCCFFFDDHHHDFHJJIJJJJJJJJJJJJIJJJJJJJJIIEIIJFHJJJJ
@13540352/1
gcaagatccgagatgtggtacacgacgaatgatgtgataaatatacctgc
+13540352/1
CCCFFFFFHHHHHJJHIJFHIJJJJIIJJJJJIJHIIIJJJJJJJJIJJI
@11077243/1
cctcgaaatcaataactcgataaaaattgttcccttttgagctattgcga
+11077243/1
CCCFF?DFHHFHBHIJJHIHGIJJJIJGDB?FGIIIGEFBFGIDBGGHJI
@14548970/1
gttcgatacgcttcaccaacaagttggatggcagtagatacaaactacga
+14548970/1
BBBDFFFFHHHHHJJJJJJJJJJIHJJJJJJJJJHIIIIIJJGIJJJJJJ
@13541504/1
gcaagattttacctgaacaatttgaaattttttccaaacccgaaaaaagt
+13541504/1
CCCFFFFFHHHHHJJHJJJJJJJJJJIJJJJJJJJIJIJJJJIIJJJJH@
@13542039/1
gcaagctcctccgcaacagcaacctggagcgagacaacatcacccttcac
+13542039/1
CCCFFFFFHGHHHJJJJJJJJJJJJJIJJJJIJJJJJJJJJJJJJJJJIJ
@10581001/1
ccaaagcaaagacgcaataagtgatacaagaaaatatacagactaaagaa
+10581001/1
CCCFFFFFHHHHHJJJJJJJJFHIJIJJIJJJJJJJJJJJJJJJJJJJJJ
@9579377/1
atttgcaccttttttctgtttcaaaataccgttggatggtaatttctcta
+9579377/1
CCCFFFFFHHHHHJIIIIJJJIIJIGJJJJJJJJJ>DFH?FHIHIIJJJE
@10077644/1
caatcgccaccaatgcttggtgcagctatccactttgccagtggccgtct
+10077644/1
CCCFFDDFHHHGHIJJIJJJDGHIJJJJIJJJJIJJIJJJJHIIJJJFHG
@13103589/1
ctttgctttggtcactttacgcgcgaaaaccattatgttttactaatttt
+13103589/1
@@@DDDDDH?FADGIDHHHHEFDFGBGIIGHDFHGIIHIIIIIIIIIIII
@9141598/1
atcaatattatctatcgatactgaatgtaattttttatatagtgccccga
+9141598/1
@@@FDEADFBHFHDHGIIIGGGGIGIEHHIICFHIIEIIIIIIGGIIGIG
@12073469/1
ctcctataaacgcctcaagcagatctgctcggtctttagttttgagttcg
+12073469/1
CCCFFEDFFHHFHJHIEGGGHEFGIGGIIIJI:DFHIFHHFHHCCHHHGC
@14554925/1
gttcgtatttgggagtgatgccgcgacggctcagcaactcctggaggacg
+14554925/1
BBCFFFFFHHHHHJJEGIIIJJJJJIIJGIJIFGIJIJFHHHGFFDFCDA
@13546573/1
gcaatagctcaaaagggaacaatttttatcgagttattgatttcgaggaa
+13546573/1
CCCFFDEFHHHGHJIGIIGIJIJJJJIJEIJGGHGGJJJEGIIJIHGIJG
@12597174/1
cttaaatttaactgaaatatagaatacaccccttaatcagctacaacagt
+12597174/1
@@@DBDEEDHHHHIGIJIJJHHIIIJJJJJIJJJGGIIIIJIIIIJJJE4
@12597175/1
cttaaatttaactgaaatatagaatacaccccttaatcagctacaacagt
+12597175/1
@@@DDDDDDDHHHECFG<IBHBEHDEGIEGBGEHIIDDDEEFGIGIGIEG
@12597176/1
cttaaatttaactgaaatatagaatacaccccttaatcagctacaacagt
+12597176/1
CCCFFFFFHHHHHJIJJJJJJJJJJJJJJJJJJJIJJJIJIJJJJJJIJH
@14071361/1
ggttttttcaaatttgttcagcaactcacggaaacaagttgagaaatcct
+14071361/1
?@:BDDDDFDDDHHGBCFBHGH@BEFGHEBF>HIEHHIGGDHIHCHEHIG
@9145448/1
atcacatcattcgtcgtgtaccacatctcggatcttgctactaatattcg
+9145448/1
CCCFFFFFHHHHHIJJIJHIJJJJIJJJIJJHIIJJIIJIIJJJJIIJII
@9586620/1
atttgggaaaggtttgtttaaagggattggacgcaattaccgtattgcca
+9586620/1
CCCFFFFFHHHHFHIJJJJJJJJJJIJJJJJIIIJJJJJJJJGIIJJJJJ
@9586779/1
atttgggagtgatgccgcgacggctcagcaactcctggaggacgctgacg
+9586779/1
CCCFFFFFHFHHHJJIJIJJIGGGFHIICHIJJJJJGJIGGGFFDDD?CD
@13549694/1
gcaatgtcaaagagaaggatagcaactaattttacaagctatactttgca
+13549694/1
CCCFFFFFDHHGGIFBGIIFHGBCHHGGIJJJJJJJJJIIIJJJIIIJJE
@12076813/1
ctcctccaaaccttgcaaattttcaatcatgaagcaagattttacctgaa
+12076813/1
CCCFFFFFHHHHDGH@GIIGIJJGEIIIJJFFGIIIIGIJIIJGIJJIEI
@13112412/1
ctttggtcactttacgcgcgaaaaccattatgttttactaatttttcaat
+13112412/1
BBBDFFDFGHHHHJJJJIJJJJJJJJJJJJJJIJJJJIJJJJJJJJJJJJ
@15579856/1
ttcaccatcgcttgtcatgtgttgaaattccgcgaaattggcactggcaa
+15579856/1
?@@DFDFFHHHHDIHG>GC@EHHEHHIIGIIIIIIIIIIIIIIIIIIIEF
@11087013/1
cctctatactttgcatcaaataaatgctcccttttcacaatataataaat
+11087013/1
CCCFFFFFHHHHHJJJJJJJIJJJJJJJJJJJJJJJJJJJJJJJJJJJJJ
@11088438/1
cctctctaacgtctttatagaatgtcaatgttattctaaaaagaagactg
+11088438/1
@C@DFDDFHFD?FFHJGGGGHIEEFGEIGGHIJJJJJJJJIJIIJGGIGG
@11088439/1
cctctctaacgtctttatagaatgtcaatgttattctaaaaagaagactg
+11088439/1
CCCDFFFFGHDFHIIJJIIIIIIJBDBFHHIFHIIEHGIJJJIIGDHIJJ
@11088440/1
cctctctaacgtctttatagaatgtcaatgttattctaaaaagaagactg
+11088440/1
CCCFFFDEHDBFHHIJGGHCGIGHEIHIEHHIGIJGIIJJJJIIJEHGHI
@11088826/1
cctctctgtcggtagatttccgtgaagtggtccgtgccccttgcggttac
+11088826/1
@@@DDDDDDFFH<C?<CGH@HB3A?GC4CG<EG68B@GHI;D;B@G7@;F
@14981707/1
tatagaatacaccccttaatcagctacaacagtcaacatttcccaccttt
+14981707/1
CCCFFFFFHHHHHJJJJJJJJJJJJJJJJJJJHIIJJJJJJJJJJJJJJJ
@14982073/1
tatagaggttgtacccaaacttttcggggtgcaatcttcttttccggaaa
+14982073/1
CCCFFFFFDHHFFHIIJJJGHIJJJJJJJ?BFHIJIIJIIGJJGIIIFBE
@15583576/1
ttcactttttggtcatgattttgaggtactcgagggcatgatgagcagcc
+15583576/1
@CCFFDEDFHHHFHGIDEAFGIIGGC<CHFGGHHIHHHHHIGIJEAHIGI
@15583860/1
ttcagaacaaaccgggaaaagtattatgagaatatgaaatttaaaagaaa
+15583860/1
CCCFFFFFHHHHHJJJIIJJJCGIJJJJJJJJJJIJJJJJJJJIJJJIJJ
@15583925/1
ttcagaaccaacatctgtcagtgctagcgaaaatactcaacctggatcaa
+15583925/1
CCCFFFFFHHHHHJJJJIJJJGIJJIJJJIJJJJIJJJJJJJJJIIJJJH
@12082477/1
ctcctgatcgagtaaatattgggaaggcacttatctttggtatcctttta
+12082477/1
CCCFFFFFHHHHFHIJIJJJJJJJJJJJJJJJJJJJJJJJFHIJJJJJJJ
@9149565/1
atcactttttgttgccgtgtgcccttgagaaatttgctgcctcaaaaacg
+9149565/1
CCCFFFFFHHHHHJJJJHIFGGHIGIGGIJJJJJJIIJIIJJIIJJJJJJ
@13555379/1
gcacacacgcatttttaaatttaaaaatttattcaagtcaaaaataatat
+13555379/1
CCCFFFFFHHHHHJJJJJICHIIJJJIGIJIJIIJJGIGIIJJHHHGIIJ
@12084256/1
ctcctggaggacgctgacgggagtcttgctcggcatgg
+12084256/1
@@@DDDADDDB=FFFH<GEFE:@GGEGGB??B6BAA=F
@14986596/1
tatagttttttgcatttttattcggcttattgtaatattcctccatagtt
+14986596/1
CCCFFFFFHHHHFHIJJJJIJJIFIIIIIJJJIJJJJIJJJJJJJJJIGI
@13118491/1
ctttgtctggttaactttagtgggaaggtttaggtatttgtggtatctgt
+13118491/1
@@@DDADBFAA<DGFHGII43<FHIIGE<CHIGG1CDGHCHIGIIIIGGB
@14564926/1
gttctgtcaaaactgttgcgactagcacaacaaaaaagatggcgaaacaa
+14564926/1
B@BFFFFFHHHHHJJJJJJJJJJJJJJJJJJJJJJJJIJJIJJJJJJJJH
@14567610/1
gttcttctgggcttttcctgcttttttagcagctttaccattcgtcttat
+14567610/1
BB?DDFFFHHHHHJJJJJJJJJJJJJJJJJJJJJJJJIJJJJJIHIJJJJ
@9596808/1
attttaaaagcctcttaaatttaactgaaatatagaatacaccccttaat
+9596808/1
CCCFFFFFGFHHGJJJJJJJJJJJJJJJJIJJJJJJJJJIJJJJJJJJJJ
@14568185/1
gttcttgcaggagatcgctagcgaacaatccttcgaggtaacctacgtgg
+14568185/1
B@BDFFFFHHGHHJJJJJJJJJJJIJIJJJJJJJJJJJ@FIJJJJJJGII
@14990214/1
tatattgtgaaaagggagcatttatttgatgcaaagtatagaggttgtac
+14990214/1
@@@=DDDDDFHHDHGFID<AEHCHHIIB9CEEE@EFCFDDDHGBGB;DHE
@9154607/1
atcagctacaacagtcaacatttcccacctttttcactcaaccatagctt
+9154607/1
CCCFFFFFHFHHHJHHHIJIIJJJJJJJJJJJJJJIJJJJJJJJJIIIIJ
@9601294/1
attttacaaaaatttaaaatacacttcttcaagaaattaacgctccacct
+9601294/1
CCCFFFFFHHHHHJJJJJJJJJJJJJJJJJJJJJJIIJIIJIJIIHJJIJ
@14571574/1
gttctttttctgcaacatacctaaataacgtatattattatgtatattcc
+14571574/1
@?@BDDDDHDABFFHEE;A>FCEHIGIIFGGEGBGHCHHBHEGHIIGIII
@15595602/1
ttcatatgtagaacgaattttgtgcatacaaaaatagtaaaaagtcaaag
+15595602/1
CC@FFFFFFHHHHIJIGIJJJJGHIJJJJJJJIJJJJGIJJJIJIIJJJJ
@15595603/1
ttcatatgtagaacgaattttgtgcatacaaaaatagtaaaaagtcaaag
+15595603/1
CCCFFFFFHHHHHJJJJJJJJHFHIJJJJJJJJJJJJIIJJJJJHIJJJJ
@11100803/1
cctgcacacacgcatttttaaatttaaaaatttattcaagtcaaaaataa
+11100803/1
C@CFADFD?HDADGGIIIGHIGIIIEHHGGIIIEHGEGHHGEEGHIIIII
@14574206/1
gttgaaattccgcgaaattggcactggcaagtcaaagaagctagcca
+14574206/1
CCCFFFFFHHHGHJJJJJJJJJJIHIEIJIIGGIJIIIIJJJJJFGI
@14080764/1
gtaaaagtgtgctcaattggtttatcctctactgtacaactgtttacctg
+14080764/1
CB@FFFFDHDHGGIIJJJIJHHJJJJJJJJGIJJHIJJJJJJIJJJJJJJ
@14576547/1
gttgaagctgagagtctgcaaatcggccaacttcttgccgacggaatttt
+14576547/1
B@@DFDDFHHHGHIAEAHHGHIGIIIIJJIIJJIJJJJJJJIJJJIJJJI
@14994206/1
tatcacgattcataaaagtaatataaccttagatttcgaggcaaattgat
+14994206/1
CCCFFFFFHHHHHJIJJJFJIIJJJJJIJIIJGIJIJJIHHJIJJIJGII
@14583516/1
gttgactgttgtagctgattaagggg
+14583516/1
@CCFFFDFHHGHFIGCG:AECEFHFB
@12610176/1
cttaatcagctacaacagtcaacatttcccacctttttcactcaaccata
+12610176/1
CCCFFFFFGGHFHJJIJJBEHIJGIHIJJJGIEHIIJGHJIJJJJJIJHG
@14084126/1
gtaaaatcgttctagacatactttatgctcttgacatttcgttaaagaac
+14084126/1
CBCFFFFFHHHHHIJIJJJJJJJJJJJJJJJIJIJJJJJJJIJJJJJJJJ
@11107930/1
cctggagcgagacaacatcacccttcacctccacaacaacaacctcaagc
+11107930/1
@8=DDDFFHFFFHHH@BHICHIJJIJIJJIIJGIJIIIJFIJIJHIEI@D
@11107944/1
cctggagctagacaacagcaaactgctcctccacaacaacaacctggagc
+11107944/1
@@@DFFDDHHGGGJGIJEGGIJIHGIJIJJIIJJIIGIJJJIG@FHGGGI
@14084379/1
gtaaaatcttgcttcatgattgaaaatttgcaaggtttggaggagttgta
+14084379/1
CCCFFFFFHHHHHJJJJJGJJJJJJJJJJJJJJJJGIIJIIIJFHGGJHI
@14084380/1
gtaaaatcttgcttcatgattgaaaatttgcaaggtttggaggagttgta
+14084380/1
CCCFFFFFHHHHHJJJJJIJJJIJJJJJJJJJJJJGIIJJJJJIJHIIJJ
@13569223/1
gcagaatcagcactgaatcaaaaaattctccatcgttacaataagttatt
+13569223/1
CCCFFFFFHHHHHJJJJJJJJJJJJJJJIJJJJIJIJJJJJJJJJHIIJJ
@12095324/1
ctcgaaaactcaattggcgcacattcagcaggttttttaacagtttgaaa
+12095324/1
@C;DDFFFHHHHHJJJJJJJGJJJJIJJJJJIDHIJJJJJJJJHIIJJJJ
@12095325/1
ctcgaaaactcaattggcgcacattcagcagtttttttaacagtttgaaa
+12095325/1
CCCFFFFFHHHGHIJJIIIIJJJIIIIIJJIDFHIJJJJJJIIFHIGIIJ
@15000539/1
tatctatcgatactgaatgtaattttttatatagtgccccgatgatatga
+15000539/1
CCCFFFFFHHHHHJJIIIJHHIIJJIJJIJJJJJIJJJJJIEHEEBHHE9
@12096689/1
ctcgaaagctcaattggcgcacattcagcagg
+12096689/1
@@@DDDAAACDHFIHIIGBGIEFDHHCB<F;3
@12097116/1
ctcgaaatcaataactcgataaaaattgttcccttttgagctattgcgat
+12097116/1
B@CFFFFFHFHGHIGGIJJJJIJIJJJJGJJJJJJJIIJIIIJJJJIJIJ
@12097117/1
ctcgaaatcaataactcgataaaaattgttcccttttgagctattgcgat
+12097117/1
BC8BDFFFGHHHHJJJJJIJJJJJJJJJJJJJJJJJJJJIJJJJJJJIJI
@12097118/1
ctcgaaatcaataactcgataaaaattgttcccttttgagctattgcgat
+12097118/1
BCCDFFFFHHGHHJJJJJJJJJIJIJJJIJJJIIJJJJJJIJIIJJIJJJ
@14596789/1
gttgctgttgtggagctgtttgtctgccccaagtgggttgttgttgttga
+14596789/1
@@@DDDDDFGHH?FGHBHHGIGFEHIJJJJJBGCFGIAGFGGGHHEGHJI
@15002599/1
tatgaaatttaaaagaaaatttgaaaagtatcatgagttttgtgattctc
+15002599/1
CCCFFFFFHHHH<GHIJJJJJJJJJJJJEHIGIJJJJIJJJIJJJJJIJJ
@13579033/1
gcaggagatcgccagcgaacaatccttcgaggtaacctacgtggacatcg
+13579033/1
CCCFFFFFHHHHHJIIJJJJJJJJJJJJJJJJ@GIIJIJIJGIJJIJJJJ
@13579916/1
gcaggatttacccgtggagggtaacaatctgccttctacatttgcgagtg
+13579916/1
CCCFFFFFHHHHHJGHIIJJJCGHJJJJJJJJJJJJJJJJJJJJJJJJFH
@14092543/1
gtaaacagttgtacagtagaggataaaccaattgagcacacttttacttc
+14092543/1
@@CBFFFFHHHFHIJJFFHHIJGJJJJJJIDHIGIJJJIEIIJIJJJJJG
@12621216/1
cttacatccttgtttatttccctttttgtggagaggtactatgtgtgttt
+12621216/1
CCCFFFFFHGHHCGHGGIIFIIDHIIIGEGICGCGI?DHHIHIGIGHEGI
@11603838/1
cgtaaagtgaccaaagcaaagacgcaataagtgatacaagaaaatataca
+11603838/1
=8?=BDEBFHHHGIIIIIIIIIIIIIIIIIIDHIIIIIIIGIIIIIIIII
@11603839/1
cgtaaagtgaccaaagcaaagacgcaataagtgatacaagaaaatataca
+11603839/1
@@?DFFF=DFHHDHICGEHIDCGGIIIGIIG:DGDHIIIIIIIIGIIIII
@9612482/1
attttattgaaaaattagtaaaacataatggttttcgcgcgtaaagtgac
+9612482/1
CCCFFFFFHGHHHJJJJJIJJIJJJJJJJJJHHIIIJJJJJHGIJIFHIJ
@11606359/1
cgtaagatatcctaaactcacttttttccgaaaaaatatcgcaatagctc
+11606359/1
BBBDDFDFHHHHHJJJJJJIIJJJJJJJJJJJJJJJIIJJJJJJJJIJJJ
@12105048/1
ctcgacaaaaatttaaacacattgcattattgatttcgaggaaataatac
+12105048/1
BC@DFFFFHHHHHJJJJJJIJJJJJJJJJJJJIJJJJJJJIJJJIIJJJJ
@14098936/1
gtaaagtgaccaaagcaaagacgcaataagtgatacaagaaaatatacag
+14098936/1
CBBFFFDEHHHHHJIJJJJIJJJJJJJJJJCGHIIJJJJJJJJJJJJJJJ
@14098937/1
gtaaagtgaccaaagcaaagacgcaataagtgatacaagaaaatatacag
+14098937/1
CCCFFFDFGHHHHJJJJJJJIJIJIJJJJICFHHIJJIIJJJJJJJJJJI
@11619083/1
cgtcaaatgttgcaaattatgtcacataaatgtcaaaatgccacataatt
+11619083/1
@<?DBDFFHDFDGIHGHIIGGCHHIIIJJEIGIGHGGIEGHGIIGCGHGG
@10628961/1
ccaagggctcggctgctcatcatgccctcg
+10628961/1
@@@DDDDDFF<F?BA@3<2??9<?@GG3??
@10628962/1
ccaagggctcggctgctcatcatgccctcgag
+10628962/1
CCCFFFFFHHGFFGIE>D>BFG@FEHIAGGAG
@15016676/1
tattacctctaagctatctactcgttatataatcatcattcaaacattga
+15016676/1
CCCFFFFFHHHHHJJJJJJJJJJIIJJJJJJJJJJIJJJJJIJJJJJJJJ
@11622743/1
cgtcactcgcaaatgtagaaggcagattgttaccctccacgggtaaatcc
+11622743/1
BC@FFFFFHGHHHJJGHGIIGIIHGIJJJJJJJJJJJJJJJJIDAGGIIJ
@13595548/1
gcattattgatttcgaggaaataatacgaacttcaattacacaaattagt
+13595548/1
CCCFFFFFHHHHHJJJJJJJJIJJJJJJJJIJJJJIJIJJJJJJJJJJJF
@13596090/1
gcattctcctggtgctttgacggatttgagatcagctctagttaataata
+13596090/1
@@?DDD?DHFDHAEB>BFAHD@D<FFHHE@@GIEFGGEHIHGHIIIGGII
@10635415/1
ccaatacgcgcagaagatggacaaaaacgtttaataaatcttcttaagga
+10635415/1
CCCFFFFFGHHHHGGIHIIIJJJJJJIJJJJJJGJJJGIJJJJJIJJID@
@10111983/1
caattctttaacagaagctgtctgctgcctatcctgaggcctacgctgtt
+10111983/1
@11BBDDDHFDFHAGH?FCFCIHHICHGGHGEFIG@GA1CFHEB@F@G@D
@10638491/1
ccaatcgccaccaatgcttggtgcagctatccactttgccagtggccgtc
+10638491/1
CCCFFF=DHFHHHIHIIIIGICFHIJIIJJJJJJJJJIJJIJHJJIJJDG
@10113069/1
caattggcgcacattcagcaggttttttaacagtttgaaaaccttgataa
+10113069/1
CCCFFFFFHHHHHJJJJJJIIJCGHIJJJJJJJIJJJJJJJJJJJIIJJJ
@15024084/1
tattgcgatattttttcggaaaaaagtgagtttaggatatcttacgttct
+15024084/1
CCCFFFFFHHHHHJJJJJIHIJJJJJHHIJJIJJJJJJJJJJJJJJIIJI
@13598104/1
gcattttctagttccgtaaactgatacgtgggttgcttcttcaaaacatg
+13598104/1
CCCFFFFFHHHHHJJJJJJJJJJJJJJJIJJGGIJIIJJJIIJIJJJJIJ
@12121145/1
ctcgattctaaaaggtccaagttctgtatccgaatcttcatcatacatat
+12121145/1
CCCFFFFFHHHHHJJFHIJJJIJJJJJIJJJJJJJJJJJJJJJJGIJJJJ
@13600805/1
gccaaacacacatagtacctctccacaaaaagggaaataaacaaggatgt
+13600805/1
CCCFFFFFHHHHGJJHIJJJJJJJJJJJJJJJJJJJJJJJJJJJJJIJIF
@11129305/1
cctgtctgggtggttgcaatctccagcagatattgtacttaaaggctttt
+11129305/1
CCCFFEFFHHCFHFGEHIJJIIIJIJJIJGIJJJJIJJJJJJJJJJJJJJ
@12123039/1
ctcgcaaatgtagaaggcagattgttaccctccacgggtaaatcctgcaa
+12123039/1
@CCFFFFDDHFHHIIIJIIGIJJJJJJGIIIJIJJJIG@GHJJHJJJJJJ
@12123040/1
ctcgcaaatgtagaaggcagattgttaccctccacgggtaaatcctgcaa
+12123040/1
CCCFFFDDDHDHGGIIJIHIGGGIIJIEIJJJIGJJJJFGHIIGIJJIHI
@11635878/1
cgtctttcttcgatcttccggttccggtggccaccagatcgttgttaagg
+11635878/1
@@?DDDDD?F<:ACBCF?I1C<FCG:F?DEDF9BG?8??DBBFDCF=F@F
@10121212/1
caatttttatcgagttattgatttcgaggaataatacgaacttccat
+10121212/1
CC@FFFFFHHHHHJHIJJJJJJJJJJJJJJIJJIIJIGGHIJJJJII
@15034913/1
tcaaagagaaggatagcaactaattttacaagctatactttgcatagaat
+15034913/1
B@@DFFDFFFGHHIIJIJJJJJJJJJJJJJJJJGJJJJGJJJJFIIIIIJ
@11135632/1
ccttaatcagctacaacagtcaacatttcccacctttttcactcaaccat
+11135632/1
@??D=DDBF?CFFFFE::?3<?FHIBBHHCCA:??@?C?CDEFDB@DDGB
@11135633/1
ccttaatcagctacaacagtcaacatttcccacctttttcactcaaccat
+11135633/1
@@@FFFFDHGHBHGJIJEGIEHGFGDCHDIHGCFHGIGBDEGHIIHEFF<
@11135634/1
ccttaatcagctacaacagtcaacatttcccacctttttcactcaaccat
+11135634/1
CCCFFFFFGGHHHJJJJIJHIJJJJJJJJJJIJJJJJJJIJJJJJJJIII
@11135635/1
ccttaatcagctacaacagtcaacatttcccacctttttcactcaaccat
+11135635/1
CCCFFFFFHHHHHJJIJJJFHIJJJJJJJJJJJJJJIJJJJJJJJJJJJJ
@11646057/1
cgtgccccttgcggttaccccttctgttgggatgggggccg
+11646057/1
@@?DDDFFBFDDDIAGGHIIJ;DDF>DGGII@DHIIJJ>G@
@11646058/1
cgtgccccttgcggttaccccttctgttgggatgggggccgccccc
+11646058/1
C@@FFFFFHHGFDI@GHIIJJBFGEDDHGHJGHIJIHJEIH4=BCC
@14110430/1
gtaacatgtgtgcttaagtggcttaccttctacttaccacttagcagaac
+14110430/1
CBCFFFFFFDHFHIJJJJFHIJJJJJJJIJIJJJJGIJJJJJIJJIIJJJ
@10652304/1
ccacaatatagttacgttaaaacagcagctgagattaatgtaggctgttt
+10652304/1
CCCFFFFFHHHHHJJJJJJJJJJJJJJJJJJHIGHIJJHJIJJJJJJDDG
@10652412/1
ccacaatattctccaaatcttcgatgatctcctgtctgggtggttgcaat
+10652412/1
CCCFFFFFHHHHHJJJJJJJJIJJJJJJJJJJJJIJJJIJCFHGIIIIIJ
@13612103/1
gccaatgggattgcccatcactttgtcatcgaacgatgtcaccacctgat
+13612103/1
CCCFFFFFHHGHHJJJIIJJJJJJJJJJJJJJJJIJJJJJJJJJJJJJHI
@14111834/1
gtaacctacgtggacatcgaagaaaaaacattgac
+14111834/1
C@CFFFFFHHHHGIIIIHCFHBCGIIIIGHHGIGC
@13613665/1
gccaattgagttttcgagcattttccggaaaagaagattgcaccccgaaa
+13613665/1
CCCFFFFFHHFHHJIJIJIGIJJJJJJJJJJJJJIJJJJIJJJIIJJJIJ
@13614342/1
gccaatttcgcggaatttcaacacatgacaagcgatggtgaactgccttt
+13614342/1
CCCFFFFFHHHHHJIJJJJJJIIJJIIJJJJGIIIHIIFHHJJJJJJJIJ
@13616149/1
gccacatcttgtgagccgccattctcttggctagcttctttgacttgcca
+13616149/1
B@?DFDEFHHHHFHIIIIIJIJJJJIGFCFHHCC<DGEEGG<4BGI<BFG
@13616150/1
gccacatcttgtgagccgccattctcttggctagcttctttgacttgcca
+13616150/1
CCCFFFFFHHGHHJJJJIJJIIJJJJJJJJJIIJJJIIIJJECHIIIGGH
@13616151/1
gccacatcttgtgagccgccattctcttggctagcttctttgacttgcca
+13616151/1
CCCFFFFFHHHHHJJJJIJJIIJJJJJJJJJJIJIJJGHJJGFIIJGGHG
@13616737/1
gccaccaccattctatgaaatggaacacgaagagggactaccacacgaaa
+13616737/1
CCCFFFFFGHHHHJIJJIIJJJJJJJJJJJHGIJJJJJJJJJJJJJIGIE
@10655351/1
ccacactcggtatatgttgcgaatcagggctgggatgagtgacgtcagcg
+10655351/1
CCCFFFFFHHADCBFGCF>AEGGGHIIEEGGIIG?BFGH?FDC=CF=HG;
@11653978/1
cgtgtttaatttctttcatttatcaaggttttcaaactgttaaaaaacct
+11653978/1
=?:?BDDDFAHH8AGI@4AIH@B??HCHAFDHDAHHI><EF@FHIII<G9
@13619241/1
gccagaacgtaagatatcctaaactcacttttttccgaaaaaatatcgca
+13619241/1
CCCFFFFFHHHHHJJJJJJJJJJJJJJJJJJJJJJJJJJJJJIJJJJJJJ
@13621110/1
gccagatcgataaaaaaatatcgcaatattagaaattttcaaatattctt
+13621110/1
C@@DFFFFDHGH?FBHIIIIGEHDHGGIJJHIJIGIIIGEHGIIBFGHIG
@13621111/1
gccagatcgataaaaaaatatcgcaatattagaaattttcaaatattctt
+13621111/1
CCCFFFFFHHHHHJJIIJIJJGHHIIJJJJJJJJJJIJJJIIJJJJJJJI
@10131579/1
cacaaagtttcacagttccacaaaacgctgaaaaattccgtcggcaagaa
+10131579/1
CB@FFFFEFGHHGJJJJJIJJJJJJIJJIGEIIIIJEHGHGGHJJJIIJG
@10659679/1
ccacatcttgtgagccgccattctcttggctagcttctttgacttgccag
+10659679/1
CCCFFFFFHHFHH@GIIJIGIJIIJIJIJIJGIGGHGHGIGGIGGFCGGG
@14120418/1
gtaagtagaaggtaagccacttaagcacacatgttacataaatgtcaaaa
+14120418/1
CCCFFFFFHHHHFGIIJIJJJJJJIJJJJJJJJJJJJIJIJJJIIIJJJJ
@12137064/1
ctcgcttttcaaattctcgtgacttttctcccct
+12137064/1
@@<=DDDDFB<C<CGHDH@GH9CCEHIGA>@BHC
@15049410/1
tcacgattcataaaagtaatataaccttagatttcgaggcaaattgattg
+15049410/1
CCCFFFFFHHHHHJJICFHGHIIJJJJJIGJJJJJJJGHGIJJIJAFGIC
@10141489/1
cacaagcaatgtcaaagagaaggatagcaactaattttacaagctatact
+10141489/1
CCCFFFFFHHHHHJJJJIIGIJJJJIJJJJJJJIJJJJJJIJJJJJIJJJ
@11149659/1
ccttctctttgacattgcttgtggtcacttttcgcgcaaaggtaaaa
+11149659/1
@C@FDAADHHDBD>BF@>FIBC?FFDEGCHEHCHGE60?DDE0?BFI
@12141655/1
ctcggcatggaggccatttcttgagagtagagcaatttggcttcttcccc
+12141655/1
@@@DDDDDHH>FDEHBFHIAGHACFDHCEEEGEGIIIIIIGGGGEICHII
@12143126/1
ctcggctgagaatcggtattcgggactgaaagacactaagattaccaagt
+12143126/1
CCCFFFFFHHHHHJJJFHIJJJJJGIJJJIJJIIGIHJJJJJJJJJJJJH
@12143167/1
ctcggctgctcatcatgccctcgagtacctcaaaatcatgaccaaaaa
+12143167/1
@@@DDDDDFDDDB<F?<@GH<CEBF9EEHCFHIII9?D??BDFBGIGG
@12143168/1
ctcggctgctcatcatgccctcgagtacctcaaaatcatgaccaaaaag
+12143168/1
CCCFFFFFHFHGFIGGGGIIDFFFHCGHIGHGIJJCGHGEIGHHHIJIA
@12143169/1
ctcggctgctcatcatgccctcgagtacctcaaaatcatgaccaaaaagt
+12143169/1
CCCFFFFFGDHFFHHHEFHH>FFFH1CGHFEEIJJGHGHGGHIDIJJJ@8
@11155327/1
ccttgcggttaccccttctgttgggatgggggccgcccccct
+11155327/1
CCCFFFFFHHHHHJJIIICGHIGHJHJIJJJJIJG;AHHF98
@11156930/1
ccttggcgttgaagctgagagtctgcaaatcggccaacttcttgccgacg
+11156930/1
@@@FFDDDDHDDHIHCGEACBABDCGGIIIHIFDIBHI?FGBG@BHG:AA
@10150981/1
cacacacgcatttttaaatttaaaaatttattcaagtcaaaaataatatg
+10150981/1
CCCFFFFFHHHHHJJJJJJJJIIJIJJJJJJJJJJJJIJJJJJJJJJJJJ
@15059407/1
tcatactagacttttcccattgaatccaagagattctcatgacagaaatt
+15059407/1
CCCFFFFFHHHHHJJJJJJJJJJJJJJJJJJJJJJJJJJJJIIJJIJJJJ
@15060871/1
tcatcattcaaacattgaagccagatcgataaaaaaatatcgcaatatta
+15060871/1
CCCFFFFFHHHHHJJJJJJJJJJJJJJJJJJJJJJJJIJJIJJJJJJJJJ
@15062706/1
tcatgatacttttcaaattttcttttaaatttcatattctcataatactt
+15062706/1
@CCFFFFFHHFHHJJJJJJJJHHJJJIHEHIGIIJGJJJIJIJJJJJJJJ
@15063002/1
tcatgattgaaaatttgcaaggtttggaggagttgtactaatttgtgtaa
+15063002/1
CCCFFFFFGHHHHIJJJJJJJJCHHIIIJJGIHIIGHIIJIJJJJIIHHG
@10155526/1
cacacgcatttttaaatttaaaaatttattcaagtcaaaaataatatgta
+10155526/1
CCCFFFFFHHHHHJJJJJJIJJJJJJJJJJJJJJIIJJJJJJJJJJJJHJ
@9641535/1
attttattttgtaaggtgaggtatttgtacatgaagttgtctgccccttt
+9641535/1
@CCFFFFFHHHHFHIJEGHIJCFJJIJJIIJJJJIIIJJJJJJJJJJIIJ
@15066996/1
tccaaagagaaggttatgaaccggcaataactttccttgttgtccagaaa
+15066996/1
CCCFFFFFHHHHHFHIJIIJJJJIJIJJJIJJJJJJIJJJJJJJJJJJJI
@10169992/1
cacagtcatagatccaatcctataattatccatttcctgtaattctggtt
+10169992/1
C@CFFFFFHFHFHJIJIJJJJIJJJJJJIJJJJJIJGIIGGIIIJJGFHI
@15079609/1
tccacgtaggttacctcgaaggattgttcgctggcgatctcctgcaagaa
+15079609/1
@@@DDB=:?=FHHEHEFB@FG8;GF??EBG<8?6B@@FCEGHG>BFHG;@
@15081310/1
tccactttgccagtggccgtctgctacggaacaggcaaaactccgaagga
+15081310/1
CCCFFFFFHHHHHHJJJJIGHIJIJJJJJHIGHIIIIJJGJJJJJJJIJJ
@15095542/1
tccatttcctgtaattctggtttgtctatagttttgtcatacgtttttga
+15095542/1
?@@DDFD?FFFA:EFFE>@HFHGIHIGIEIIFHHID:C@FB@G@GHIIB;
@15095543/1
tccatttcctgtaattctggtttgtctatagttttgtcatacgtttttga
+15095543/1
CCCDFFFFHHHFHJJJJJIJDHIGFHGIGHGIIJJEGGGCEHI@DFGJ@?
@15098003/1
tcccacctttttcactcaaccatagctttctcagcgtg
+15098003/1
CCCFFFFFHHHHHJJIJJJJJJHJJJJJJJJJJJJJDC
@15098102/1
tcccactaaagttaaccagacaaagcacctatcgaatcgaa
+15098102/1
CCCFFFDFHHHHGJJJJJIIIJGJJJJJJGIIJIJIIJB3D
@15099049/1
tcccagtggactctaacactttgagcatcatcttta
+15099049/1
@?<DDADD???:DFEFAB<?FH<EAB@BCFF4?9C4
@9662175/1
attttgaggtactcgagggcatgatgagcagccgagcccttggcttcctt
+9662175/1
CCCFFFFFHFHHHJJJJJJJJJJJJJJJJJJJJJIJIJJJJJJJJJJJJJ
@15103372/1
tccctatttaaattttgtaaatccacattttcgggttctatgtagacttt
+15103372/1
BBCFDDFFHHHHHJJJIHIJJJJJJJJJJJJJJJIEHGHGGIIGIHJJHI
