# Supplementary material for: Identification and comparison of key RNA interference machinery from western corn rootworm, fall armyworm, and southern green stink bug
Source: PLoS One. 2018 Sep 5;13(9):e0203160. doi: 10.1371/journal.pone.0203160 (PMC6124762; doi:10.1371/journal.pone.0203160)
Supplement: S2 File — (TGZ) [file pone.0203160.s012.tgz › data/fastq/wcrw/11_Late-mated-male_LMM_Rep3_aligned.fq]

@520247/1
aatcaatcaatttgcctcgaaatctaaggttatattacttttatgaatcg
+520247/1
CCCFFFFFHHHHHJJJJIJIJJJJJIIJGHHIIJJJJIJJJJJJJGDHHI
@5113958/1
gtcacatgttcactcggtgcaacagatccgtaagctatccagctccgacg
+5113958/1
C@CFFFFFHHHHHJJJJHIIJJJJJJJJJJJIJJJJJJJJJJJJJJJIJJ
@5114279/1
gtcacattttgtggttctttaacgaaatgtcaagagcataaagtatgtct
+5114279/1
BB8ADFFFHHHHHJHIIJJJJJJJJJJIJIIJJJJJJJJJJIJFGIIIII
@7152796/1
aaagctgctaaaaaagcaggaaaagcccagaagaacgttcgactttcact
+7152796/1
CCCFFFFFHHFHHJJJIIJJJJJJGIJIIIJIJJJGIGHIIJIJJJJIGI
@1039901/1
atcgctccccacgagcgtttctttagtctgtatattttcttgtatcactt
+1039901/1
CCCFFFFFHHHHHIJJJCGHGGIJHJFGIIHIIJIJJJJJJGHIJJIJIJ
@5119607/1
gtcagcgtcctccaggagttgctgagccgtcgcggcatc
+5119607/1
CCCFFFFDHHFHHGGIEHAEGGCGHGGJEGBGGFH845=
@5119608/1
gtcagcgtcctccaggagttgctgagccgtcgcggcatcactcccaaata
+5119608/1
@@?DFEABFDGHFIIIDGGHGIEEGEGHA????GBBHBGGE9?EEE@B>>
@1550025/1
caaaatgtgacatatataaaggtgaatatataactgacatgtttcatatg
+1550025/1
CCCFFFFDHHHHHJJJJJJJJJAFHJJJJJJJJJJJJJJJJJJJJJIJJJ
@5627410/1
taaacgttaaattttaaaagcctcttaaatttaactgaaatatagaatac
+5627410/1
CCCFFFEFHHHHHJJJJJJIJJJJJJIJJIJIJJJIIJJJJJJIJJJJJJ
@3077599/1
cgttgtcatcccacaaggtacaatactttgttggtttcgccactccctgt
+3077599/1
CCBFFDFFHHHHHJJJJJGHIJJJJJJJJJJJJJIIJJJJJJJJJJJJJH
@1550614/1
caaaattaaatcaatatggcgactgagaggcaaacaaatgttattttatc
+1550614/1
CCCFFFFFHHHHHJJJJJJJJIJJJJJJJJJJJJJJJJJJHIJJJJJJJJ
@1552447/1
caaaattcggcaaaccagaaaaattggctga
+1552447/1
CCCFFFFFHHHHHJJJJJJJJGF?C?@9:CD
@1552516/1
caaaattcgttctacatatgaaacatgtcagttatatattcacctttata
+1552516/1
CCCFFFFFHHHHHJJJJIJJJJJJJJJJJJJIJJJJJJJJJIIJJJJJJJ
@7670486/1
agatctttcgtataatcgttaacactgcctgtagtttgatattgggactg
+7670486/1
CCCFFFFFHHHGHJJJJJIJJJJJJIIIJJJBEHGGGIJIJJIEHGFEGH
@6653242/1
tttcggttaaatttaagaggcttttaaaatttaacgtttagcagtcttct
+6653242/1
?@@BDD200CFHHIIIJGHIIIIIJIJJJJJJJIJJGIJJJJJJIJJJJJ
@6141952/1
tgcgggacatgcacatctcttggagccagccaatgggattgcccatcact
+6141952/1
CCCFFFFFHHHHHJJIIJIJIIIJDHIIJJJIIHIJJJJIIJJJJJJJJI
@4609387/1
gccctattgaaaaccttgtagtggattcctaat
+4609387/1
CCCFFFFFHHHHHIIIJIEFGEEH:CE?F?9E?
@4609388/1
gccctattgaaaaccttgtagtggattcctaatattttttagtgaacctc
+4609388/1
CCCFFFFFHHHHHJJIJJIJJHIJGJJIJJGIIGIIJJJJJJIJJJJIJJ
@4609389/1
gccctattgaaaaccttgtagtggattcctaatattttttagtgaacctc
+4609389/1
CCCFFFFFHHHHHJJJJGIJJHHJGIJJJJJJJJJJJJJJJJJJIJJJJJ
@1555263/1
caaaatttgacataatttgtggacataaaggaaagaaaaaaatgtcaaaa
+1555263/1
CCCFFFFFHHHHHJJJJJIHIIIJJJJJJJJJJJJJJJJJJJJJJJJJJJ
@1556097/1
caaaattttgcaaattatgtggcattttgacatttatgtgacataatttg
+1556097/1
CCCFFFFFHGHFHJIJHJJHJJJJJJIJJJJJIJJJJJHIJJJIJJFIJJ
@7674195/1
agattaccaagttgggcaaccagcagtcccacaaagtttcacagttccac
+7674195/1
CCCFFFFFHHHHHJJJJJJJJJJJJJHHJJJJJJJJHIJJIJJJJJJIJJ
@4100697/1
ctttattcgtcatcgctccccacgagcgtttctttagtctgtatattttc
+4100697/1
CCCFFFFFHHHHHJGIIIIJJGGIHIJJJJJGIIJDFHEGEHIJHIJJIE
@2573730/1
cctcgaaatcaataactcgataaaaattgttcccttttgagctattgcga
+2573730/1
CCCFFDFFFHHHGIJGGHGFHIIJJJIJIJJIJJIJJJEDHIIGJJJJJI
@5630402/1
taaagacgttagagaggttcactaaaaaatattaggaatccactacaagg
+5630402/1
@@CFFFFFFHHHHJJIJ3CHHHIIGIJJJIJJIIGIIJJJJGGHIIEHII
@7675948/1
agatttcagaagaagatctccaagcgatgtacaacgaagacgaaattcct
+7675948/1
CCCFFFFFHHHHHJJJJJJJJJJJJJJJJHHJJIIIIIJJJJJIGIJJJI
@5630791/1
taaagagttccatcacggttcttaaaaactttttcggggtatctggtacc
+5630791/1
@@8=DDEDFHHHHIIIIIHIIIIIIIIIIIIIIIIIIII?@GIIIIIHIG
@3081827/1
ctaaaaaagcaggaaaagcccagaagaacgttcgactttcacttcattct
+3081827/1
CCCFFFFFHHHHHJJJJJIJJJJIJJJJJIIJJIIJJJJJJJJJJIIJJJ
@3083844/1
ctaaaacagaaatatactgtaatacgatggatgattcattaatggacaca
+3083844/1
CCCFFFFFHHHHHJJJJJJIJJJJJJIJJJJJJJJJJIJJJJJJJJJJII
@3084395/1
ctaaaaccagtattcgatggcagaaacaacctctacaccagagatcccct
+3084395/1
CCCFFFFFHHHHHJJJJJJJJJJJJJJJJJJJJJJJJJJJJJJJJJIJJJ
@1052287/1
atctactcgttatataatcatcattcaaacattgaagccagatcgataaa
+1052287/1
CCCFFFFFHHHGHIIJJJIIJIIIJJJJJJJJJJJJJJJJJJJJJJJJJJ
@1052896/1
atctagccaaacacacatagtacctctccacaaaaagggaaataaacaag
+1052896/1
CCCFFFFFHHHHHJJJJJJJIJJJJJJJJJJJJJJJJJJJJJJJJJJJJJ
@1053364/1
atctagttacacagcatagtatccctgataaaagcattgcagattgtgta
+1053364/1
CCCFFFFFHHHHHJJJJJJJHJJJJJJJJJJJJJJIJJJJIJIIJJFFGG
@5636043/1
taaagctgctaaaaaagcaggaaaagcccagaagaacgttcgactttcac
+5636043/1
<@@DD:B>DDDFHDAHHIICAFHG@E9??CDFGHGG@F;0??FEB7C7@C
@1564769/1
caaaccctcaggaacgtaacgttggatttgatagacacagtcttgacgaa
+1564769/1
CCCFFFFFHHHHHJJIHIJJJGIJIHJJJJJJJJJJJJJJIIJJIJJJII
@1565033/1
caaaccgggaaaagtattatgagaatatgaaatttaaaagaaaatttgaa
+1565033/1
@@@FFFFFHDHHHIHIIIIHIGIIIHGIIJJJJJJJJJJJIJJJJJJJJI
@7159612/1
aaagggagcatttatttgatgcaaagtatagaggttgtacccaaactttt
+7159612/1
@@@DDFFFHHHHHJJJJIJJJJJJJIHIJJIIJJIIJHIJJJJJJJJJJJ
@2581293/1
cctcgatttggaccagttcgtatttgggagtgatgccgcgacggctcagc
+2581293/1
CCCFFDDFHDHBHIBHEFHIA@FHIJIJEH?FCFHIJIDGIIHHFFFDED
@5135267/1
gtccaatccctttaaacaaacctttcccaaatacttccacagtaactcta
+5135267/1
CCCFFFFFHHGHHJJJJJJJJJJJJJJJJJJJJJJJJJJJJJIJJJJIJJ
@7161369/1
aaagtaaacgtcagtttgcgtttcaatgcatcgataagacgaatggtaaa
+7161369/1
?;1;ADDDD=CFFGHEH9EEC;CGICFF;CF?D@CHIHIGBGEGG>GHEH
@1057130/1
atctgaataaacaaatgcatcgtgcacactttctttcttaacctccgctt
+1057130/1
CCCFFFFFHHHHHJJJJJJJJJJIJJJJIJJJJJJIIIJJJJJJJJJJII
@1059880/1
atctggcaacatcgacagataccacaaatacctaaaccttcccactaaag
+1059880/1
CCCFFFFFHHHHHJJJJIJJJJJJJJJJJJJJIIJJJJIJIIJJIGIJJG
@541727/1
aattaaacacgctgagaaagctatggttgagtgaaaaaggtgggaaatgt
+541727/1
@CCFFFFDHHDHHIJJIIGDGEDFHGCFHDHCFGIIJEHI9BFGHEFHHG
@1061182/1
atctgtcgatgttgccagaacgtaagatatcctaaactcacttttttccg
+1061182/1
CCCFFFFFHHHHHJJJJJJJJJGIJJIJJJJJIJGIJJJJIJJJJJJJGG
@4619812/1
gccgctccgggcgttccgttggtctgattggctt
+4619812/1
CCCFFFFFGHHDF@GBHGDGCH?FCFFHIGGHCH
@4108322/1
ctttcagtcccgaataccgattctcagccgagctgcccagtttagtggcc
+4108322/1
4=144BDDHHHGHIJJJJIJJJJJJIJJJIIJJIJJJJJIIIJIJIJJJJ
@4108323/1
ctttcagtcccgaataccgattctcagccgagctgcccagtttagtggcc
+4108323/1
CCCFFFFDHHHGHJJJJJIGIIGIJJJJJJJJJJJIJJGIIJJIJIJJJJ
@7686150/1
agcagctttaccattcgtcttatcgatgcattgaaacgcaaactgacgtt
+7686150/1
@C@FFFFFHHHHHJJJJIJJJGJJJJJJJJIJJJJIJJEIHGJIIHIIFH
@1062722/1
atcttatataccatcatcttctggagtcacccaacaacaacacttcgact
+1062722/1
CCCFFFFFHHHHHIIJGJJJJIJJJJHJJJJJJJJJJJJJJJJJJJJJJJ
@2585999/1
cctctctgtcggtagatttccgtgaagtggtccgtgccccttgcggttac
+2585999/1
CCCFFFFFHHHGCFGFGHIGIGFHIJJHIJGIJIGGGGIIGIGIGIBGHI
@1575614/1
caaagaattatcttttttagagatggagtatcggatggacaatttgaaca
+1575614/1
CCCFFFFFHHHHHJJJJJJJJJJJJJJJFHIJJJHGIJBECHDHIC@GGH
@1578668/1
caaagagaagaaaggccgatagaatgaagtgaaagtcgaacgttcttctg
+1578668/1
@@@FFFFFHGHHHGHBHHBAHGFHGEIGIDGHEHIGIHHHGIBGHEHJIJ
@2076515/1
cataatttgtggacataaaggaaagaaaaaaatgtcaaaattttgcaaat
+2076515/1
CCCFFFFFHFHFHHIIJJJIJIJJJJIJJJJJIJIIIJJJJIHJJIIIIJ
@2079886/1
catagatccaatcctataattatccatttcctgtaattctggtttctcta
+2079886/1
8??DD4DD:CFBCDGFEBCBBHHEHHI:CBEHFFFC<<EGFIGGE9CFFF
@3601012/1
ctgcacacacgcatttttaaatttaaaaatttattcaagtcaaaaataat
+3601012/1
?:=DDFFFGHHHHJJJJJJJJJJJJJIJGIJJJIIJJJGEHIGIIJJIII
@3601013/1
ctgcacacacgcatttttaaatttaaaaatttattcaagtcaaaaataat
+3601013/1
CCCFFFFFHHGHHJJJJJJJJJJJJJJJJJJJJJJJIGJGIJJJJJJJJJ
@3601407/1
ctgcaccaagcattggtggcgattggtcaatgttttttcttcgatgtcca
+3601407/1
CC@FFFFFHHHHHJJJEHIGIAEHGIFHGIJIGIJJJJEHHGCFHGHIIG
@3601531/1
ctgcaccaggcattggtggcgattggtcaatgttttttcttcgatgtcca
+3601531/1
@CCFFFFFHHHGHJJJFHIGG@EHIJCHIIJJHIJJJJFHIJDGIIJJJI
@6156067/1
tgctgagccgtcgcggcatcactcccaaatacgaactggtccaaatcgag
+6156067/1
CCCFFFFFHHHHHJIIJJJJEGDGIJJJJIIIGIHJJIJ=DHEEFHHHFE
@6157257/1
tgctgccgttacttcctcaagcgctggtaacgctttatcgggttctgcta
+6157257/1
CCCFFFFFHHHHHJJJJJIJJJIIJJIIIJJJJIJJJJJJIJJJIIJJJJ
@38984/1
aaaaaatgtcaaaattttgcaaattatgtggcattttgacatttatgtga
+38984/1
CCCAFFFFHHHHHJJJJJJJJJJJJJJJHIIJIJJJIIIJJJJJJJJHJI
@39053/1
aaaaaatgtcggaactggcgaaatcaaacaacg
+39053/1
@@@ADDDDHFBDFG><A;C?<FGCGHIGEIIH:
@7692519/1
agccgctccgggcgttccgttggtctgattggcttgtt
+7692519/1
??@1ADDFFFFHGGIIIIBHDGEHIIIDFHGGGII56@
@1072646/1
atgaaatttaaaagaaaatttgaaaagtatcatgagttttgtgattctcc
+1072646/1
CCCFFFFFHHHGHJJJJJJJJJJJJJJCHIHIIJJJHIJJJJJJIJJJJJ
@553681/1
aattaccatccaacggtattttgaaacagaaaaaaggtgcaaatta
+553681/1
CCCFFFFFHHHHHJJJFHIIJJIIGGJIIIJJJJGGIGHHH>FHHH
@41683/1
aaaaaattctccatcgttacaataagttattcggacaagttataccgaat
+41683/1
CCCFFFFFHHHHHJJJJJJJJJJJJJFIIJJJJJJJJJJIJJJJJJJJJJ
@7171804/1
aaataaacttttttcgggtttggaaaaaatttcaaattgttcaggtaaaa
+7171804/1
CCCFFFFFHHHHHJJJJJDHIJIJJJIJJJJJJJJJJJIIJJJJJHIJJJ
@2596654/1
cctgcatcttatataccatcatcttctggagtcacccaacaacaacactt
+2596654/1
@@CBABDDFHHFFGIGHHGGHFIIHIIIJIIBFHFEFHIIIIGIHGIGJG
@5656260/1
taacaatctgccttctacatttgcgagtgacgaagagactctcagcttca
+5656260/1
CCCFFFFFHHHHHJJJJJJJJJJJJJJGGJJJIJJJJJJJJJJJJIJIJJ
@5656261/1
taacaatctgccttctacatttgcgagtgacgaagagttggccactaaac
+5656261/1
@@?DFFDDHHHDGIIIGE9IHHGEHHI@FHIIIIIIIBBGEHGCFGDGGD
@5656262/1
taacaatctgccttctacatttgcgagtgacgaaggtttggccactaaac
+5656262/1
@@@DBDDFFHFHHIIJIIJFEGGGBDD@?FEB?F?<?BBFGGGCHCCGHE
@2083945/1
catatgtagaacgaattttgtgcatacaaaaatagtaaaaagtcaaagtc
+2083945/1
CCCFFFDEHHHHHJJJJJJHHIJJJJJJJJJJJJJGIIJJJJHHIJGJFH
@6160081/1
tgctgctcgaatagctcgtacttcggcacttgtaacttgttcaaattgtc
+6160081/1
@@@DDFFFHHGDBFGGIGEGGEFGIBHHGIID@FGIJJJJIIJIIIGEHH
@2092196/1
catcattcaaacattgaagccagatcgataaaaaaatatcgcaatattag
+2092196/1
CCCFFFEFHHHHHIJJJJJJJJIIIIIIIJJJJIJJJJJIICHIJIJJHH
@2092197/1
catcattcaaacattgaagccagatcgataaaaaaatatcgcaatattag
+2092197/1
CCCFFFFFHHHHHJJJJJJJJJJJJJJJJJJJJJJJJJJEIIJIJIJJJJ
@2092348/1
catcattcgtcgtgtaccacatctcggatcttgctactaatattcgattc
+2092348/1
@@@DDDDDDAFF:C<ABA9?E9C@H>?@EDFEA?DEG9DG<??B4?B8B?
@6163298/1
tgcttctctaagtaattgtgaagctaagttccgtaagtcatctggtcttg
+6163298/1
CCCFFFDDHHHHFHIIJGHHGIHIJJJJHIJJJHIJJGIJJJJJJHHHGI
@6163299/1
tgcttctctaagtaattgtgaagctaagttccgtaagtcatctggtcttg
+6163299/1
CCCFFFFFHHHHFHJJJIJIIJJJJJJJJJJJJGGIJFGHIJJJJIJJJJ
@1600136/1
caaatacgaactggtccaaatcgagggcgccatccacgagccaatcttcc
+1600136/1
CCCFFFFFGHHHDGGHIJIJGIGDFHHIJIJJIJJJIGIHIIJICHGEHH
@3617222/1
ctgccttctacatttgcgagtgacgaagagttggccactaaactgggcag
+3617222/1
@@CFFFFFHFHHGIJJFIGHFEGEEHFGAHHGGIGGEGIIIIEHECHIGG
@3617223/1
ctgccttctacatttgcgagtgacgaagagttggccactaaactgggcag
+3617223/1
CCCFFFFFHHHHHJJJJJIIFHIJJJJIHIJJJJJJJJIIJJJIIJJIIJ
@1086624/1
atgattttgaggtactcgagggcatgatgagcagccgagcccttggcttc
+1086624/1
BCCFFFFFHHHHFIIJJJJJJIJJJJIJJJJJJJJJJJIJJJJJJJJJJJ
@1087694/1
atgcaatgtgtttaaatttttgtcgagtcaaaagcgaagaatatttgaaa
+1087694/1
BCCFFFFFHHHFHIJJIJJJJJIIJHIHIJJJJJJIIJIIIJJJJJJIJJ
@1089895/1
atgccctattgaaaaccttgtagtggattcctaatattttttagtgaacc
+1089895/1
@C@FFFFFHGFFHIGGIIJJHIJJJJ@GHGGJJJJCIGIJIIFGGHGJJI
@3621564/1
ctgcgggacatgcacatctcttggagccagccaatgggattgcccatcac
+3621564/1
@CCFFFFDHHHDHIIIJJJIJIIHIJJIJHJJJJJJJFEIGGIJJJJJJI
@7180170/1
aaataatatgtaaattgattttagaaaaaaaccactaattctatgcaaag
+7180170/1
CCCFFFFFHHFGHJJJIIJJJJJJJIJIIJJJGGIIJGIJIJJJIJJIJJ
@3623553/1
ctgctaaacgttaaattttaaaagcctcttaaatttaactgaaatat
+3623553/1
@@@FDEFFFFFDHIIJJGHIIJJG?FGGHGHJDGCHIIIEIGIGIGI
@6671478/1
tttctcaagggcacacggcaacaaaaagtgataatggatacaaatttgac
+6671478/1
CCCFFFFFHHHHGJJJJIJIJJJJJJJJFGHJIJJJJIIJJJIJJIJJII
@6169680/1
tggaacacgaagagggactaccacacgaaaggcagttcaccatcgcttgt
+6169680/1
@@@FFFDDHHHGFABH>FGHIGHHGHGHGIGGHICBF@DFHIGGHH@DAD
@6173075/1
tggaagttcgtattattcctcgaaatcaataactcgacaaaaattgttcc
+6173075/1
B8@DFFEFHHFHHJJJJJJJJIJJIGHIJJJJJIJJJJJJJJIJIIHIJJ
@6173076/1
tggaagttcgtattattcctcgaaatcaataactcgacaaaaattgttcc
+6173076/1
CCCFFFDEHHDHHJJJJJJJIGIJJJJJJJJJJJJIJJJJJJJJJJIJJJ
@6681900/1
tttgaacagttaccatctactatcagagatcgaatgtgtgcagaatcag
+6681900/1
11:4AADB;DBFHEGHIIIHIHH?C:FBG<FCHDGE9:ECBC?<FHGA?
@6177419/1
tggacattctttagtagaagaattgtacctggttgtagagaccgaatgtg
+6177419/1
@CCDDDDDDFHHAECDDFI>BGGHACFEHEFHB3??DGEGGGIBAHHGBG
@4642314/1
gcgaaaaccattatgttttactaatttttcaataaagtacactttattta
+4642314/1
CCCFFFFFHHHHHJJHIJJJJJJJJJJJJJJIJJJJJFGHJJJJJJJIJJ
@3099284/1
ctaaaatcaatttacatattatttttgacttgaataaatttttaaattta
+3099284/1
@?@DFFFDHFHHHGIJJJEGJHGJGIHCHEHGHEFHG>ECDDGAHIJGII
@1098237/1
atggatgattcattaatggacacatgtaaaattgaaattaaagcggaggt
+1098237/1
BBCFFFFFHHGGHJJIIJJIIGIJIJHHIJJJJIJJJJJJJJJJIJGHJB
@3104691/1
ctaaacgttaaattttaaaagcctcttaaatttaaccgaaatatagaata
+3104691/1
=@@DD?BDHH;:<FHIIIEIEFEHIIIIIHIIIIGFAFGIGGDDEHEGGI
@3104692/1
ctaaacgttaaattttaaaagcctcttaaatttaactgaaatacagaata
+3104692/1
CCCFFFFDHHHHHJJJJJJJIJJJJJJJJJJJJJIJJIJJJJIJJJIJJI
@3105085/1
ctaaactcacttttttccgaaaaaatatcgcaatagctcaaaagggaaca
+3105085/1
CCCFFFFFGHHHHJJJGIJIIJJJIJIJJJJJJJJJJJJJJJJJIJIJJJ
@3106230/1
ctaaagagttccatcacggttcttaaaaactttttcggggtatctggtac
+3106230/1
CCCFFFFFDFHHHJJJIIJIIGIJIJJJJJJJJJJJIIIJ?FHIIIJCFH
@564113/1
aattataatcatcaatattatctatcgatactgaatgtaattttttatat
+564113/1
CCCFFFFFHHHHHJJJJJJJJIJJJJJIJJIJJJJJJIJHHIJJJJGIJI
@7191626/1
aaatatctttggtctaattgatggcactaatatgctgttgattcctccca
+7191626/1
@@@FFFFFHGFHCEFHGJIIGJGIECBHHIIIIJCHGFHGIIJJIIIHEH
@3645929/1
ctggaagccacttttaaatgttgatgttgctcataaaccgtttcctaaag
+3645929/1
CCCFFFFFHHHHHJJJJJIJJIJJJIJJJGIJJJJJJJIJHHIJJJJJJI
@4644664/1
gcgaacaatccttcgaggtaacctacgtggacatcgaagaaaaaacattg
+4644664/1
CCCFFFFFHHHHHJJJJIHHIJJJJJJHIJIJJJJJHIJJJJJJJJJJJI
@1101844/1
atgggattgcccatcactttgtcatcgaacgatgtcaccacctgattggt
+1101844/1
CCCFFFFFHHHHHJJJJJJJJJJJIJJJJJJJJIIIGIJJIJJIHIJJJB
@1101947/1
atgggcaatcccattggctggctccaagagatgtgcatgtcccgcagatg
+1101947/1
@@@DDDFFHDHFDGIGEHGIAEEHG>G@A@GBD??@@GG>FGIGGA:6CF
@4648916/1
gcgacatttgacgtacggttcaagtagctgaagtaaaagtgtgctccatt
+4648916/1
CCCFFFFFHHHHHHJJJJGIJJJJGHIJJJJIIGGHIJJGIIGIIIJJIJ
@7716825/1
aggagttgtactaatttgtgtaattgaagttcgtattatttcctcgaaat
+7716825/1
CCCFFDFFHHHHHJJJJIJGHHJIJJJJIJJJIIJJJIJJJJIJJJIIJJ
@77497/1
aaaaagtttatttatcatacacaggtaaacagttgtacagtagaggataa
+77497/1
@@@DDDDDFHHDFJIJIIGGIIJGGCFHGIIEBHEEGGHIFFGEIIFCHH
@5677457/1
taagtggcttaccttctacttaccacttagcagaacccgataaagcgtta
+5677457/1
BCCFDFFFHHHHHJJJJJJJJIJJJJJJJIJJJJIJJJJIJIJIIJJHCE
@1106710/1
atgtaagaactatggaggaatattacaataagccgaataaaaatgcaaaa
+1106710/1
CCCFFFFFHHHHHJJIJJJJJJIJJJJJJJJJJJJJJJIJJJJJJJJJJI
@567469/1
aattcacttatgaatgtggcataggttctgtcaaaactgttgcgactagc
+567469/1
B@=DDFFFHHHHHJJJHIJJJJJJJHIJJJIIJJJJIIJJJJJJJJJJJJ
@6187640/1
tggagtcccaaaacatgaccatgatgcactcggccggaccgattcagccc
+6187640/1
?@@DDADEHHHFGGIGHGHIJIJJJGHIJJJIDGII@DHBBBHIDEEHCE
@83807/1
aaaaatatcgcaatagctcaaaagggaacaatttttatcgagttattgat
+83807/1
CCCFFFFFHHHHGJJJJJJHIJJJIJJJJJJJIJJJJJJJIIHIJJJJJJ
@83808/1
aaaaatatcgcaatagctcaaaagggaacaatttttatcgagttattgat
+83808/1
CCCFFFFFHHHHHJJJJJJIJJJJJJJJJJGIJJJJJJJJJJHJJJJJJJ
@7722391/1
aggcttttaaaatttaacgtttagcagtcttctttttagaataacattga
+7722391/1
C@CFFFFFHGHHHJJJJIJIJJJIJJIIIJIIJJJJJJEGJHJIJJJIII
@2106184/1
catgaagttgtctgcccctttcttaatcggttctgcatgaatgccatctg
+2106184/1
CCCFFFFEHHHHGJIJJJEIJIEJIIJIIIFGIGIJJIJJJIJJJJJJIE
@2106185/1
catgaagttgtctgcccctttcttaatcggttctgcatgaatgccatctg
+2106185/1
CCCFFFFFHHHHHJJJJJJJJJJJJJJJJJIJJJJJJJJJJJJJJJJIHI
@7725040/1
aggggagaaaagtcacgagaatttgaaaagcgagcttcatgatcccctga
+7725040/1
@@@FFFADHHFFHFIIGIGHIGGGHIIJIHGICGGIJJBIIJGGGIIIHI
@87787/1
aaaaatgtcaaaattttgcaaattatgtggcattttgacatttatgtgac
+87787/1
CCCFFFFFHGHHHJJJJJJJJJJJJJJIIJJJJJJJJJJJIJJJJJIJIJ
@89376/1
aaaaattagtaaaacataatggttttcgcgcgtaaagtgaccaaagcaaa
+89376/1
CCCFFFFFHHHHHJJJJJJJJJHIJIIJJJJJGIIIJGIIIJJJIJJJII
@6190647/1
tggatctatgactgtgtatcgatagctgttcactttttggtcatgatttt
+6190647/1
CCCFFFFFHHHHHJIGHIJJIGGJJJJJJJJFGJJJJJGIHGHGIIJJJI
@4663050/1
gcgcgtaaagtgaccaaagcaaagacgcaataagtgatacaagaaaatat
+4663050/1
CCCFFDFFHHFHHJJJJJJIJJJJJJJJJJJIJJDFHIJJJJJJJJJJJJ
@95989/1
aaaaattgttcccttttgagctattgcgatattttttcggaaaaaaagtg
+95989/1
C@CFFBFDFDFHHJIJJJIIIJGIGCGG>FEGHGIEGHEHIHIIGGIJ;A
@2112602/1
catggagtcccaaaacatgaccatgatgcactcggccggaccgattcagc
+2112602/1
CCCFFFFDHHHHHJJJJJJJJJJJIJJJJJJJJJJJJJIGIIJJJHHHHF
@96127/1
aaaaatttaaacacattgcattattgatttcgaggaaataatacgaactt
+96127/1
CCCFFFFFHHHHHJJJJJJJJJJJJJJJJJJJJJJJJJJJJJIJJJJJJJ
@3668080/1
ctggaggatgtcgaacttttctatccactttctgtcccccaggggttctt
+3668080/1
BCCFFFFFHGDHHJJHIIJJIJFIJJGIJJJIJJJJJJJJFGIJJGGHGI
@4664212/1
gcgctggtaacgctttatcgggttctgctaagtggtaagtagaaggtaag
+4664212/1
@@@?DDD<DFHHFIHIIIIIIIFFHHGGEGIIDFEDGEGGHIIEGI?FHB
@3126311/1
ctaagattaccaagttgggcaaccagcagtcccacaaagtttcacagttc
+3126311/1
CCCFFFFFHGHGHJGHIJJIDIIJJJIIJHIIJJJJJIJDHIJJJIJFGH
@6200545/1
tggcattcatgcagaaccgattaagaaaggggcagacaacttcatgtaca
+6200545/1
@@CDDEFFHGHFFGFHGIDC:F@HAFHIEHIIGGGGGGIGFHGGEHCGII
@98802/1
aaaaatttatagttttttgcatttttattcggcttattgtaatattcctc
+98802/1
CCCFFFFFHHHHHIIJJJIJJJJFIJJJJJJJJFHHIIJGIJJJIJJJJJ
@6202678/1
tggccgtctgctacggaacaggcaaaactccgaaggaagccaagggctcg
+6202678/1
CCCFFFFFHGHHHJIJHIGIJJJJJJJJJJJJJIJGIIJJJJIIGIIJJF
@6693086/1
tttgacttgaataaatttttaaatttaaaaatgcgtgtgtgcaggtatat
+6693086/1
???D=DADDDHFHGEEG@HI=FGEHIIIGIIIGIGFHAG1:BDFG?BDHC
@6203162/1
tggcgaaacaattagcagcaagagaaatgctggaaaagttaaacgatatt
+6203162/1
CCCFFFFFHHHDBHHGGIGGGG@EGGIIGGICGIGG@GBAGIGEGIIGBF
@6694002/1
tttgaggtactcgagggcatgatgagcagccgagcccttggcttccttcg
+6694002/1
CCCFFFFAFHHHHIIGIJJJJJIJJJIJJIJJJJIIJIJJJJJIJJJIII
@4667653/1
gcggaatttcaacacatgacaagcgatggtgaactgcctttcgtgtggta
+4667653/1
CCCFFFFFHHHHHJIIJJJJIJGIIJGIGHHGIJGIJJJJJJJJJJJJIH
@4668670/1
gcggaggttaagaaagaaagtgtgcacgatgcatttgtttattcagattt
+4668670/1
BCCFDFFDFHHHHJJJIJJJGIEFHIIJJIJJJJJJJJJJJJJJJJJJJJ
@4137755/1
ctttcgtgtggtagtccctcttcgtgttccatttcatagaat
+4137755/1
CCCFFFDFAFHCFEEHHIDEBEEDC?8C9C?BFH?<??4?F9
@101233/1
aaaacaagaggttaatgaggagacttctaaaacagaaatatactgtaata
+101233/1
CCCFFFFFGHHHHIJJJIJJJJIJIJJJJJJIJJJJJJJJIJJJJGIJJJ
@3134843/1
ctaataatagtgtattacctctaaagctatctactcgttatataatcatc
+3134843/1
CCCFFFFFHFHHHIJJJJJJIJIIJIIJJJJIJJJJJHIJJJJJIJJIJJ
@7734336/1
aggttatgaaccggcaataactttccttgttgtccagaaacgtcatcata
+7734336/1
@?@DDDBDFFA;?E1@GFFC>FHGGCGEHHII@BHG<BGIBFFHEGGE8=
@4142452/1
ctttcttcgatcttccggttccggtggccaccagatcgttgttaaggaac
+4142452/1
CCCFFFDEHHHHHJIJGGFHIIHJJJIJJGIJJJJJJJIIIIJJJJJJJI
@4142453/1
ctttcttcgatcttccggttccggtggccaccagatcgttgttaaggaac
+4142453/1
CCCFFFFFHHHHHJJJGIHIIJGIHIJJJIJJIIJIJJIIJIJJJIIIIJ
@4142690/1
ctttcttctcttggtgaacacatactttattcgtcatcgctccccacgag
+4142690/1
@@@D=BD?ABCFBF:A?EB@G?CHEDHIFHH>E9?FFFFC>BGIIBGA?;
@5695816/1
taatgaacccgtaattttccttggcgctgacgtgacccatccccctgccg
+5695816/1
CCCFFFFFHHHHHHJJJJJJJJIJJJIJJJIJIJJJJJIJJJJJJIIJJJ
@1618152/1
caaatgtcttttaaaggagctacgaagttaacagatgaaggtatagctgc
+1618152/1
@@@DDDBDDHDFDDFF@DCHBCEHEIGAEGGHIIDGCHCH<:BGFIIGCA
@3676922/1
ctggattttaaatctttcatattccctatttaaattttgtaaatccacat
+3676922/1
CCCFFFFFHHHHHJJJJJJJJJJJJJJJJJJJJJJJJJJIIJJJJJJJJJ
@3677621/1
ctggcaacatcgacagataccacaaatacctaaaccttcccactaaagtt
+3677621/1
CCCFFFFFHHHHHJIIJJJJJJJJJJJJJJJJJJJJJJJIJJJJIJIIEH
@1625259/1
caaatttggaatttcataaacaactcttaactgcttcatgtacttgccga
+1625259/1
CCCFFFFFHHHHHJJJJJJJIJJJJJJJJJJJJJJJJIJJJGIJJJJJJJ
@2132705/1
catttatcaaggttttcaaactgttaaaaaacctgctgaatgtgcgccaa
+2132705/1
CCCFFFFFHHHHDGHIJIJJJJJJIIJIIJIJJIJIJJFGIIAGFEHHFF
@586917/1
aatttgactactgtatagctttcttctcttggtgaacacatactttattc
+586917/1
CCCFFFFFHHHHHHIJJJJJJJIJJJJJJJJJFHIJJJJJJJJJJJJJJJ
@4148723/1
ctttgacattgcttgtggtcacttttcgcgcaaaggtaaaatcgttctag
+4148723/1
?@@D;DBBF>FFFIB2C@<<CFHEFHE>FFFEDGFCGIFEFEB?8BFIIF
@4148724/1
ctttgacattgcttgtggtcacttttcgcgcaaaggtaaaatcgttctag
+4148724/1
CCCFFFFFHHHHGIIEHIFIIJJJJJIJIGIIIGIJFHIIJJIJJJJJJI
@4148725/1
ctttgacattgcttgtggtcacttttcgcgcaaaggtaaaatcgttctag
+4148725/1
CCCFFFFFHHHHHJIHIJGIJJJJJJJJJJJJJJJJBFHIJJEIHJIJJJ
@3143414/1
ctaattctttggtcatgtgtagaagctggcagatcataaacgctgcagcc
+3143414/1
CC@DFFDDHHGGDHGIEGHIDFIIHGHDDHHFEGIDEGGAFCGHHIIIDG
@3145023/1
ctaatttgtgtaattgaagttcgtattatttcctcgaaatcaataatgca
+3145023/1
CCCFFFFFFHFHHJJJJJJHIIJJJJJJJJJJJJJJJJIJJJJJJJJJJJ
@6214453/1
tgggcaaccagcagtcccacaaagtttcacagttccacaaaacgctgaaa
+6214453/1
CCCFFFFFHGHHHJIJJJIJJJJJHIJJJJJIHIIJJJIIJJJJJJIIJJ
@6214896/1
tgggcagctcggctgagaatcggtattcgggactgaaagacactaagatt
+6214896/1
@C@FFFFFHHHHGIJIIJJJJJJFGHIJIJJJJIJJJJJJJJJJJJJIJJ
@2137137/1
catttttaaatttaaaaatttattcaagtcaaaaataatatgtaaattga
+2137137/1
@@@DFFFDHHBHHHIJJJDHJGGIGHIGFHIJJJJGGIHEGIHGIJJJIE
@3148560/1
ctacaaggttttcaatagggcattctaacatgtcaaaattaaatcaatat
+3148560/1
CCCFFFFFFHHHHIGIIGGIGJIJJJJJIIIJHIIIJJJIHIIIJIHJIH
@1134854/1
attaagaaaggggcagacaacttcatgtacaaatacctcaccttacaaaa
+1134854/1
@CCFFFFFHHHHHJJJJJIJJJJJJJJJJJJJJJJJJJJJJJJJJJJJJJ
@6221611/1
tgggtccacatggagatgtaccacaacaacctaaatcggcaaacgggcaa
+6221611/1
BBCFDEFFHHHHHFIGIJHHIJJJJJIJJJJJJJIJJJIJJJJIJJJIIJ
@1629341/1
caacaacaacacttcgactacagatattcgcacttgcagtcccaatatca
+1629341/1
CCCFFFFFHHHHHJJJJJJJIJJJJJJJJJJJJJJJJJIIHIJJJJIJJJ
@2142031/1
ccaaaacatgaccatgatgcactcggccggaccgattcagcccccaccaa
+2142031/1
CCCDFFFFHHHHHJJJJJJJJJJJJIJJIJIJJIJJJJIIIIJIHHFFFD
@2142032/1
ccaaaacatgaccatgatgcactcggccggaccgattcagcccccaccaa
+2142032/1
CCCFFFFFDHHHDGBBEHFHIJJGGEIGIH:FGHFHIJJICAAGEEDEED
@2142033/1
ccaaaacatgaccatgatgcactcggccggaccgattcagcccccaccaa
+2142033/1
CCCFFFFFHHHHHJJJJJJIIJIJJJJJIJIJIJIHHJJJJJJJHHFFFC
@4159765/1
ctttgccgtattttattttgtaaggtgaggtatttgtacatgaagttgtc
+4159765/1
CCCFFFFFDFFHHJGGJJJGEAHIJCFHII?EGGIIGIIJJJIIJGIIIJ
@5712782/1
tacaactgtttacctgtgtatgataaataaactttttttcgggtttggaa
+5712782/1
CCCFFFFFHHHHHJJJGIHIJJJJIJIJJJJIIJJJJJJJJJJHIJJJIJ
@3161527/1
ctaccacacgaaaggcagttcaccatcgcttgtcatgtgttgaaattccg
+3161527/1
@@@DDDDDFDHFD@>EBGC<E@EBFFEBGDF;?BDFHHIDFHGCGHDD48
@2621940/1
cctggtccaagtcctaacgtgttattacaagctttgacaatgtcaaatgc
+2621940/1
CCCFFFFFHHHHHJJJJGIDGGIGIJJIJJHIIJJJIJJIJJGIIJJJJJ
@1631462/1
caacaacccacttggggcagacaaacagctccacaacagcaacatcaaac
+1631462/1
CCCFFFFFGHHHHJIIJJJIIEHJIJIGGJJIJJJJJIIFIJJJIJJJJI
@4680298/1
gcggttaccccttctgttgggatgggggccgccccc
+4680298/1
CCCFFFFDHHHHHJIJGIIJJCHIJJJIIJGAEGII
@3164102/1
ctaccgattctgccagttggtattcatcctcctggagtaatatcaaaact
+3164102/1
CCCFFFFFHHFHHJHJHIII?FHIGHIJJJJJIJIGI?DGIIIIIIJJJI
@3164209/1
ctaccgcgtgttccttaacaacgatctggtggccaccggaaccgga
+3164209/1
CCCFFFFFDHHHHJJIJJJJJIIJIJIIJDGHIIGHIGIJJJJGIH
@2151824/1
ccaaacccgaaaaaagtttatttatcatacacaggtaaacagttgtacag
+2151824/1
CCCFFFFFHHHGGJJJHHJIIJJJJIIJJJJJJGG9DHIIJJDFGCHHHH
@2152064/1
ccaaaccttgcaaattttcaatcatgaagcaagattttacctgaacaatt
+2152064/1
CCCFFFFFHHGHHJIJJJJJIJJJJJJIIGGJGIJJJJJIJJIHIIIIII
@2152065/1
ccaaaccttgcaaattttcaatcatgaagcaagattttacctgaacaatt
+2152065/1
CCCFFFFFHHHHHJJJJJJJJJJJJJJJJJJJJJJJJJJJJJJJJJIJJJ
@128594/1
aaaagagtcattgccaagagtatgaagaaacagaagaaaggaagaagtgt
+128594/1
CCCFFFFDFHHHHJJJJJIJHHHJJJJJJJJJJJIJJJIJJJJJJJJDFF
@7754535/1
agtttacggaactagaaaatgcagca
+7754535/1
=?1ADDB=FFDHAH@CGGGGHIIGGI
@2153386/1
ccaaacttttcggggtgcaatcttcttttccggaaaatgctcgaaaactc
+2153386/1
CCCFFFFFHHHHHHI?EFHIGHHGHIIIIGIGGGIJJIHIJGHJIJIEGE
@2632131/1
ccttaatcagctacaacagtcaacatttcccacctttttcactcaaccat
+2632131/1
=;1=BDDDBBDDFBHGG@F:CHHE<ADHFCGGFHIIHFEGGHGGFGHHGI
@2632132/1
ccttaatcagctacaacagtcaacatttcccacctttttcactcaaccat
+2632132/1
@@CFFFFFGFFHGIJJJIJGEHIIGIJIIGHIIJJJJJIFHIGGIIIGIH
@2632133/1
ccttaatcagctacaacagtcaacatttcccacctttttcactcaaccat
+2632133/1
BB?DFFFFHHHHHJJJJJJHIJJJJJJJJJJJJJJJJJJJJJJJIJJJJJ
@2632134/1
ccttaatcagctacaacagtcaacatttcccacctttttcactcaaccat
+2632134/1
CCCFFFFFHGGHHJIJIIGFGGIIIIJJJJJJJJJJJJJJJJJJJJJJII
@2632135/1
ccttaatcagctacaacagtcaacatttcccacctttttcactcaaccat
+2632135/1
CCCFFFFFHGHHGJJJIJIIIIJJJJJJGGIJJIJJJJJIJJJJJJJJJJ
@6718558/1
tttgtacatgaagttgtctgcccctttcttaatcggttctgcatgaatgc
+6718558/1
==1ADDEFHHHHHJJJIIJJJJJJJJJJJJJJJJJJIIJJJJJJJJJIJJ
@1644343/1
caacagtcaacatttcccacctttttcactcaaccatagctttctcagcg
+1644343/1
?@@?DAAD<CCAFH>DFI>@:CEDF:FH@H?EFFHDDG<C<BFB9DHBBH
@2638959/1
ccttattccggaaatgaaatcaaagattgttcctgataatcaaacagggg
+2638959/1
@@@D??D?DFF?DGBF<GHH<CFFCFEFCFGFIDGDFIFBFFIFIGCDFE
@4173405/1
ctttgtctggttaactttagtgggaaggtttaggtatttgtggtatctgt
+4173405/1
CCCFFFFFHHDFFJJJJJJJHHJJJJJJFHHIJIFHIJJJJJJHIJJIJI
@4692053/1
gcgttccgttggtctgattggcttgttcggg
+4692053/1
CCCFFFFFHHHHFIJJIJJJJJJJ:AF<;FH
@611665/1
acacgcggtagcggaagattggctcg
+611665/1
CCCFFFFFDHHHHIGIJIJJJJIJJ:
@6724592/1
tttgtctggttaactttagtgggaaggtttaggtatttgtggtatctgtc
+6724592/1
CCCFFFFFHDFHHJJJJIJBIIJJJJJCHHIJI?FIIJIGGIBHIJJJHI
@5728298/1
tacctctaaagctatctactcgttatataatcatcattcaaacattgaag
+5728298/1
CCCFFFFFHHHHHIJJJJJJJJGHIJJJJJJJJJIJJGIJJJJJJJJJJI
@2643151/1
ccttcccactaaagttaaccagacaaagcacctatcgaatcgaatattag
+2643151/1
BB?ADDFFHHHHHJHIIJJJJJIIIIJJJJIGIJJJGIGGIJIGJIJJII
@138644/1
aaaaggtgcaaattaagatatcctc
+138644/1
8=@DBDD?CD?CAGGE<4ABBC?FE
@3180784/1
ctactgtacaactgtttacctgtgtatgataaataaacttttttcgggtt
+3180784/1
CCCFFFDFHHGHHJIJJJJJJJFHHIJJJJJJJIJJJJJJJJJJJJJJGI
@3181422/1
ctacttaccacttagcagaacccgataaagcgttaccagcgcttgaggaa
+3181422/1
BB@FFFFFHHHHGHIJIIJJJJJJIIIJIJJIGIJJIJJJGJJIIJIGIH
@2647467/1
ccttgataaatgaaagaaattaaacacgctgagaaagctatggttg
+2647467/1
@@<D=BDDD:AACF>DGHGEHCHFHGH?@G@FCH>;DH3?B?B0BF
@2647468/1
ccttgataaatggaacgaaattaaacacgctgagaaagctatggttgagt
+2647468/1
CCCFFFFFHHHHHIJJJIJJJJIJIJJIIJJJJJJJIJJIJJJJGHIIJC
@616552/1
acagtagtcaaatttgtatccattatcactttttgttgccgtgtgccctt
+616552/1
@CCFFFFDHBHHHJJIGHIJJJIIJJIJJJJJJJIIJJJJIJJGHJJJJJ
@7237106/1
aaatttaaaaatgcgtgtgtgcaggtatatttatcacatcattcgtcgtg
+7237106/1
CCCFFFFFHHHHHJJGHGHFHIIIJEHIJIJIJJGIIJIIJJIJJJJIHH
@2650887/1
ccttggcgttgaagctgagagtctcttcgtcactcgcaaatgtagaaggc
+2650887/1
CCCFFFFFHHHHHIJJIHEHHEHHIJJJIHIGIGIGIIJJIIIIIIJEHC
@1652475/1
caaccacccagacaggagatcatcgaagatttggagaatattgtggt
+1652475/1
CCCFFFFFHHHHHJJJHIIJJJIJJJJJHIIIJJJJJJJJJJJIIJH
@5192469/1
gtcgaacgcgtccagatgtttttctcgttttctagaatatcttcgacagt
+5192469/1
@@@FFFFFHHFHHJIIIIHJJJJIJJIIJJJIJJIJJJJJJJJJJJJJJC
@5193367/1
gtcgaagtctttcgagacatactcttcggagaatcacaaaactcatgata
+5193367/1
CCCFFFFDHHHHHIJJJJJJJJJJJJJJJJJJJJJJJJJJJJJJIJJJJJ
@6253635/1
tgtcaatgttattctaaaaagaagactgctaaacgttaaattttaaaagc
+6253635/1
@@@FFFFFFHHHHGIGIJJJGGIGIIJJJJIJJGIHIIJJJIJJJJJJJJ
@5734083/1
tacgtatatgaaattaggtatttgtcttgtgactgatttttttcgaatat
+5734083/1
BCCFDFFFHHHHHJJJJJCJJJJJHHIJJJJIJJJJJJJJJJIGIJGHIJ
@6736510/1
ttttaaaatttaacgtttagcagtcttctttttagaataacattgacatt
+6736510/1
CCCFFFFFGHHHGJJGIJIJJJJIIIJJJJJJIJJJGIJJJJJJIIJEGI
@2656698/1
cctttcttctctttgccgtattttattttgtaagg
+2656698/1
@@?DD>BDBC??FG<<F8<<CFHI:CHII@AAGEF
@3194031/1
ctagattctgtttgacattagaagagtaaacgtcagtttgcgtttcaatg
+3194031/1
CCCFDFFFHHFHHGGIJIJHGHJIJJGIJJJJGIJJGIJJJJFHJJJJJJ
@3196731/1
ctagccaaacacacatagtacctctccacaaaaagggaaataaacaagga
+3196731/1
@@@DDDDDBCFBHBHB?<<ACHGG9AB<2?CGDCDCH@;A?GDEB@ABE9
@4190123/1
cttttacaagcgttgacgcataactcttacacaccaaatagaacgacgct
+4190123/1
CCCFFFFFHHHHHIJJJIIJJJJJJJJJJJJJIJJJJJJJJJIJJIJJJI
@626806/1
accacatctcggatcttgctactaatattcgattcgataggtgctttgtc
+626806/1
CCCFFFFFHHGHHJJJJIIJIJJJJJJJJJJIJJJJJJJJJGHIJJJJJI
@2664192/1
cgaaaactcaattggcgcacattcagcaggttttttaacagttgaaaacc
+2664192/1
CCCFFFFFHGHHGGGGIIBGGIJJIFIIIIDHIIIJGGGGGDGIIHIJCG
@2664193/1
cgaaaactcaattggcgcacattcagcaggttttttaacagtttgaaaac
+2664193/1
@@@FFFFFHDFHHJJFJJEHHGGGHHIIGIGDHIJFHIJIHFCGIEHJEH
@5740512/1
tagaaacatgagtttagacgatatttgtttaatggtacgagaacgcgcag
+5740512/1
CCCFFFFFHHHHHIJJJIJJIJIIJIJJJJJIIJJIJIIJJJJJJJJJJJ
@2666107/1
cgaaaagtaaacgtcagtttgcgtttcaatgcatcgataagacgaatggt
+2666107/1
@C7DDFEBDHHDHEGEHEGHEEHEGGHIEHIIFGIGGHFGHGIIIIGGI=
@2666108/1
cgaaaagtaaacgtcagtttgcgtttcaatgcatcgataagacgaatggt
+2666108/1
CC@FFFFDHHHHHHIHIGHIIHHHJJJJJJJJJJJJIIJJJJJJJHIII=
@2666310/1
cgaaaagtgaccacaagcaatgtcaaagagaaggatagcaactaatttta
+2666310/1
CCCFFFFDHHHHHJJJJJJJJJIJJJJJJJHIIJJJIJJJJJJJIIJJJI
@7777540/1
ataaatgtcaaaatgccacataatttgcaaaattttgacatttttttctt
+7777540/1
CCCFFFFFHHHHHJJJJJJJJJJJJJJJJJJJJJJJJJJJJJJJJJJJJJ
@5205522/1
gtcgcggcatcactcccaaatacgaactggtccaaatcgagggcgccatc
+5205522/1
CCCFFFFDHHHGGHIIJGHGGHIIJJJJJIFHIGHIGIJGIIJGHEFDDE
@4195155/1
cttttatgaatcgtgataacatgcataaaatataataaaaatttatagtt
+4195155/1
CCCFFFFFHFHHHGIIGIJHIGHIJIJJJJJJJJICIJJJJJJJIJJJII
@4712411/1
gctatctactcgttatataatcatcattcaaacattgaagccagatcgat
+4712411/1
@@@FFFFFHGHHHIGHIGGIIHIIJGIJIIIIHJJJIJJIJJIGIIIJII
@4715467/1
gctcaatgtcgtcgtttgacatatcgttgtcatcccacaaggtacaatac
+4715467/1
CCCFFFFFHHHHHJJJJJJJJJIJJJJJJJJGIJJJJJJIJIFHIJJIJI
@4715567/1
gctcaattggtttatcctctactgtacaactgtttacctgtgtatgataa
+4715567/1
@C@DFDFFFHHFHIGBHIJJICHGHIGIGIIGIJFJIIIIGIJIIIEIIG
@4715568/1
gctcaattggtttatcctctactgtacaactgtttacctgtgtatgataa
+4715568/1
CCCFFFFFHHHHHJJIJJJJJJJJJJJJJJJJJJJJJJJJJJIJJJJJJJ
@633851/1
accgaataaaaaaggaaaactaaaggatttctcaacttgtttccgtgagt
+633851/1
CCCFFFFFHHHHHJJIJJJJJJJIJJIJJJJJJJJIJIJIJJJJIIJJIH
@4199697/1
cttttccggaaaatgctcgaaaactcaattggcgcacattcagcagg
+4199697/1
C@CFFDFDHFHHHBGGGGFEHIJEHGIIIJIJIGGDHGIJGIIGGGH
@4199698/1
cttttccggaaaatgctcgaaaactcaattggcgcacattcagcaggttt
+4199698/1
CC@FFFFFGFHHH4CBCGGGIGGIIICHIBDFGGB@AFHHIIIGHII6@D
@4199699/1
cttttccggaaaatgctcgaaaactcaattggcgcacattcagcaggttt
+4199699/1
CCCFFFFFGFHHHJJIJJIJJIIJGIJJJIJGJIIJJIJIJJJJJJJBFH
@4199700/1
cttttccggaaaatgctcgaaaactcaattggcgcacattcagcaggttt
+4199700/1
CCCFFFFFHHHHHIJJJJJJJJJJJJJJJJJJIJJJJJJJJJJJJJJFHI
@4199701/1
cttttccggaaaatgctcgaaaactcaattggcgcacattcagcaggttt
+4199701/1
CCCFFFFFHHHHHJJJJJJJIJJJJJJJJJJJJIJGIGIJJJJJJJJCGI
@7259686/1
aacaatctgccttctacatttgcgagtgacgaagagttggccactaaact
+7259686/1
BB@FFFFFHGHGHJJIJJJJJJJJIJFHHGHIIIJIHIJJIJJJIJIJJJ
@5747151/1
tagacgcacaatacccggcgaactgctggtcagttgcagacatggctgct
+5747151/1
CCCFFFFFHHHHHJJJIJJJIJJJJJJJJIJIJJJJJJJJJJJJHHHHFB
@2673578/1
cgaaagacttcgactttttactatttttgtatgcacaaaattcgttctac
+2673578/1
@???B@BDHHHAFBGHIII=?HEHGGFIFEFFBGCBGDFFFHIGDHCHHI
@5748194/1
tagagaggttcactaaaaaatattaggaatccactacaaggttttcaata
+5748194/1
@@CFFFFFHHHHHIJJJJJJDHIJJJIIJJJIJIGIJJGJJGHGHJJIJJ
@5748195/1
tagagaggttcactaaaaaatattaggaatccactacaaggttttcaata
+5748195/1
CCCFFEFFFHHHHJJJJJJJJJJJJJJJJJJJJJJJJJJJIDHIJJIIJD
@3208365/1
ctagtttcccacgccagtatacagggagtggcgaaaccaacaaagtattg
+3208365/1
B@@FDFFFHHDHFIJJJGHIJJIJJJHHCDFHGIJJIGIJJJIJICCHGH
@3208366/1
ctagtttcccacgccagtatacagggagtggcgaaaccaacaaagtattg
+3208366/1
CCCFFFFFHHHHHJJIJFHJJJJJJJJJFHIJJJJIIGHGJJIJJFHHJJ
@3210082/1
ctataactgcttctacacaatctgcaatgcttttatcagggatactatgc
+3210082/1
CCCFFFFFHGHHHJJIIJJJJJJJIIJIJJIJJJJJJHIJIFCHJJJJJJ
@2674981/1
cgaaaggtgaccacaagcaatgtcaaagagaaggatagcaactaatttta
+2674981/1
CC@FFFFBDFHGGJJJIIJJJJHIJJIIHGHIJIIIGGIJJJJJIIJJJI
@4720487/1
gctcggcatggaggccatttcttgagagtagagcaatttggcttcttccc
+4720487/1
CCCFFFFFHHHFHJGIIIJJGGIGGGGIDHGGGIIJJJJAHHIJIIJEHJ
@2678568/1
cgaaattaaacacgctgagaaagctatggttgagtgaaaaaggtgggaaa
+2678568/1
CCCFFFFFHHGHHIJJJGIGIJIIIJJJIHHGHICFHIIIJJJ?FHIGII
@4722796/1
gctcttgacatttcgttaaagaaccacaaaatgtgacatatataaaggtg
+4722796/1
CCCFFFFFHFHHHJJIJIIIIIIJJJJJJJJJJGIJJIJJJJJJJJJJDG
@5752283/1
tagatttccgtgaagtggtccgtgccccttgcggttaccccttctgttgg
+5752283/1
CCCFFFFFHHHHGJJFHIHIIGGGIIJJIIJJGJGJIJJJJEHGGGGGFE
@5753018/1
tagcaactaattttacaagctatactttgcatagaattagtggttttttt
+5753018/1
1?@DADD;?=ACBB>FGG>GECCG>HGHEGHHIGGHGGHIDFH9?DHFDA
@5753019/1
tagcaactaattttacaagctatactttgcatagaattagtggttttttt
+5753019/1
CCCFFFFFHHHHHJIJJJJJJJJJIJJJJJIJJJGIGJJIIIJHIJJJJJ
@2680800/1
cgaacaagccaatcagaccaacggaacgcccggagcggctgatatcacca
+2680800/1
CCCFFFFFHHHHHJJJJJJJJJIJJJJJJJJIIIGGHIG>D6;?;;>@C6
@4724779/1
gctgaagtaaaagtgtgctccattggtttatcctctactgtacaactgtt
+4724779/1
CCCFFFFFHHHHHEHGHJJJJIJJJJHIJJJJJJJJJIJJJJJJJJJJHI
@4725360/1
gctgaatcggtccggccgagtgcatcatggtcatgttttgggactccatg
+4725360/1
CC@FFFFFHGHHHIJJJIIJ?DHGGJJJIIGIIIIIJJJJJJJJGJIJJI
@2686283/1
cgaacttccatagattcaaatgaagtaaacaacatacgtttttcatttaa
+2686283/1
CCCFFFFFHHHHHHJJIJJJJIJJJHHJJJJIJJJJJJIJJJJJJJJJJJ
@4216710/1
ctttttcactcaaccatagctttctcagcgtg
+4216710/1
@@CFFFDEDDFBFGIGGHGEEHIGHHHIJJE?
@7273306/1
aacatgtaagaagtgaataatgtgattaagtaaaagaacgatggtttttc
+7273306/1
@@@FFDFFGDDHBHDAFGIEIEAIFHEIIICHAEGIIFGHE?FGDHH?HG
@1664713/1
caacctctatactttgcatcaaataaatgctcccttttcacaatataata
+1664713/1
<?;DDDBDDDHHHGGGGGGCHHA?EBHEEGHBC?CFGBEHGHCBHDF?GB
@6754335/1
ttttacttcagctacttgaaccgtacgtcaaatgtcgcaaattatgtcac
+6754335/1
CCCFFFFFHHHHHJJJJJJIHIHIIIGHIJJJJIJJIIIIJJJIJHIJIJ
@5231059/1
gtctgcccctttcttaatcggttctgcatgaatgccatctgggcccgggg
+5231059/1
CCCFFFFFHHHGHJJJJJJJJGGJJIJJIJJJIJJJJJJJJJJIIJJJHI
@5761284/1
taggaatccactacaaggttttcaatagggcattctaacatgtcaaaatt
+5761284/1
CCCFFFFFHHHHGJJJJJFHIIJJJJJJIJJJJJJJGJIHHEIGGFHHGI
@4223845/1
cttttttagcagctttaccattcgtcttatcgatgcattgaaacgcaaac
+4223845/1
BCCFFFFFHFGHGIIJIIJGHIGIGHIIHIIIIJJJJJJIJIIIJGGIJI
@4224945/1
cttttttcgggtttggaaaaatttcaaattgttcaggtaaaatcttgctt
+4224945/1
CCCFFFFFHHHDHIIJGIJJJIJJIJJJJJJIJIIJJHJJJJIJJJIJJJ
@5767134/1
taggtatttgtggtatctgtcgatgttgccagaacgtaagatatcctaaa
+5767134/1
B@CFADFFHHHHHGHJJJJHJJJJJJJJJJJJJJJJGHGJJJJJJJJJJJ
@2700971/1
cgaataaaaaaggaaaactaaaggatttctcaacttgtttccgtgagttg
+2700971/1
CC@FFFFFHHHHHJJJJJJJJJFHIJJJJJJJJJJJJJJJJJJJJJJIJJ
@4228549/1
ctttttttccgaaaaaatatcgcaatagctcaaaagggaacaatttttat
+4228549/1
@@@FFFFFBFDDHIIIIBDDDFGGIEHEHIIGIIIGIICHEHIGIIHHEH
@2701971/1
cgaataccgattctcagccgagctgcccagtttagtggccaactcttcgt
+2701971/1
CCCFFFFFHHHHGEGIIIJIEGGGJJIJEGHIJIJDGIIIIJJJJJIIE@
@4231707/1
gaaaaaaatgtcaaaattttgcaaattatgtggcattttgacatttatgt
+4231707/1
CCCFFFFFHHHHHJJJJJJJJJJJJJJJJJIJJJIJJJJJGIIJJJJJJH
@1683623/1
caactgtttacctgtgtatgataaataaacttttttcgggtttggaaaaa
+1683623/1
CCCFFFEFHHHHHJHIIIJJGIIJJJJJJJIJJJJJJJJIHIJGJFHIJJ
@4742612/1
gctgtttgtctgccccaagtgggttgttgttgttgaggaggagcagactg
+4742612/1
@C@DFDFFHFBFFGGIGHGFFHGCBA8CFFDEFHFHDDHD@HGHHEIHIC
@4742613/1
gctgtttgtctgccccaagtgggttgttgttgttgaggaggagcagactg
+4742613/1
CCCFFFFFHHHHHJJJHHIFHIJDGHHIGGIIGHIFIJBGHDHGIJCHIJ
@2706340/1
cgaatggtaaagctgctaaaaaagcaggaaaagcccagaagaacgttcga
+2706340/1
??1ADDD2CDD?B@EEBEEEEIDEECC>@DECDBDDD;BBDCC;@DDCA2
@2706341/1
cgaatggtaaagctgctaaaaaagcaggaaaagcccagaagaacgttcga
+2706341/1
@C@FFFFDFHHFFHGGIIJJJIIGCHIJGIIJGGIIIJIJIEHGGFHIJI
@3708707/1
ctggctccaagagatgtgcatgtcccgcagatggccaccaccattctatg
+3708707/1
CCCFFFFFHHHHHHJJGIIJJJIJJJIJIJJJJJJJJJJBHIEHJJJJJI
@5773384/1
tagtgctgccgttacttcctcaagcgctggtaacgctttatcgggttctg
+5773384/1
B@CDDFFDHHHHHJJJIIJJIHJJJJJJIGGFIJJIJIIJJJJGHIIGIJ
@3217539/1
ctatatttcggttaaatttaagaggcttttaaaatttaacgtttagcagt
+3217539/1
@C@DDFFFGHH20BCFHJJJJJIJJIJJJJJJJIJIIJIIIFHHJJIJJB
@3219459/1
ctatccttctctttgacattgcttgtggtcacttttc
+3219459/1
CCCFFFFFHHHHHJIGIJIJJJIJJJJJHIJJJJJJG
@4238227/1
gaaaaactaccaaattgcaaggttatccgttttaacattgagtacactat
+4238227/1
@@@FFFFFGHGHHJIJIJJJGICFHGIHIHJJJIIGEHICGC?FHCIG9G
@1687287/1
caactttgttcagttcttgcaggagatcgccagcgaacaatccttcgagg
+1687287/1
CCCFFFFFHHHHHHIJJJJIJJJJJIJIJJJJFIJIJJJJJJJJJJIIJI
@1687288/1
caactttgttcagttcttgcaggagatcgctagcgaacaatccttcgagg
+1687288/1
@C;ADFFFHHHHHIIIIIIIIIIIIIIIIIIIIIIIIIIIIGGIIIIIII
@1687289/1
caactttgttcagttcttgcaggagatcgctagcgaacaatccttcgagg
+1687289/1
CCCFFFFFHHHHHIJJJJIJIJJJJJIIJJJJJJJJIIJJJJJJJJJIII
@1691175/1
caagaaatggcctccatgccgagcaagactcccgtcagcgtcctccagga
+1691175/1
CCCFFFFFHHHHHJJJJJJJJIIJJJJJJJJJJJIJIIIJIJJCHIHGIC
@4242792/1
gaaaaaggtgggaaatgttgactgttgtagctgattaaggggtgtattct
+4242792/1
CCCFFFFFAFHHHJJJJJIJIJJJIJJIIIJIJDHIIIJJJJ?FDGIIIJ
@4746509/1
gcttattgtaatattcctccatagttcttacatccttgtttatttccctt
+4746509/1
CCCFFFFFDHHHHIGIJGIJEHGJIGJIJIJIJJJJJIB>FCDGH9DH?F
@1170276/1
attaggaatccactacaaggttttcaatagggcattctaacatgtcaaaa
+1170276/1
CCCFFFFFHHHHHJJJJJIJFHIJJJIJJIJIIIJJJJIJJJJJJIJJJI
@1170665/1
attaggcactagttattaattataatcatcaatattatctatcgatactg
+1170665/1
@@CFDADDDHHHDEGHHGGIIEIGIIEHHGIJIGJJIAFC9HHIEGHIGI
@4750199/1
gcttctttgacttgccagtgccaatttcgcggaatttcaacacatgacaa
+4750199/1
CCCFFFFFHHHHHIGIIHFHHIIJJIJJIJGI@GEHIBBGB@B?8BDEDG
@3716925/1
ctgggcccggggctctgtgatttcttagtgtcaatagtgctgccgttact
+3716925/1
@CC@AFFFGDHHFIIIJECGHHIGIEIJ?FGGHGIIJHEGHGHGIJJJJJ
@3718061/1
ctgggcttttcctgcttttttagcagctttaccattcgtcttatcgatgc
+3718061/1
CCCFFFFFHHHHHJJJJJJJJIJJJJJJJJJJJJJJJJJJJJJJJJJJJJ
@6296294/1
ttaaatttttgtcgagtcaaaagcgaagaatatttgaaaatttctaatat
+6296294/1
CCCFFFFFHHGHHIIJHJJJJJGIIJJJIJJJIJJJJJJJJIJJJJIJJJ
@3222535/1
ctatgatgttgatttggtaccagataccccgaaaaagtttttaagaaccg
+3222535/1
CCCFFFFFFHHHHJJJJFIJJJJJJJJJJJJIJJJJIFGIJJJJJIJJJJ
@172263/1
aaaatattaggaatccactacaaggttttcaatagggcattctaacatgt
+172263/1
CCCFFFFFHHHGHJJJJJJJJJJJJGIJJJJJJJJJIIJIJIIIIJJJJG
@172264/1
aaaatattaggaatccactacaaggttttcaatagggcattctaacatgt
+172264/1
CCCFFFFFHHHHHJJJJJJJJJJJJGHJJJJJJJJJJIJJJJJJJJIJJG
@3224168/1
ctatggttgagtgaaaaaggtgggaaatgttgactgttgtagctgattaa
+3224168/1
CCCFFFDEHFHFHGJJJJJJAFHIIJJJJIIJJJJJHJJHIJJJJIJJJJ
@5244222/1
gtcttcttttgcctcttcgaaatccggacctacacccattgcagtaaatg
+5244222/1
CCCFFFFFHHFHHGHEIGEGGIFHJJJIJJIIGGIJJGIJIIJJDFHIGH
@5244223/1
gtcttcttttgcctcttcgaaatccggacctacacccattgcagtaaatg
+5244223/1
CCCFFFFFHHFHHJIIJEHIHHIJJJJJJJJIIIJJJJJJIJJJHEIJGI
@1694304/1
caagaactgaacaaagttgaagtccttggcgttgaagctgagagtctgca
+1694304/1
CCCFFFFFHGHHGJJJIIHJJJHJJJJJJJJJIIJIJJIIIJGIDGIJJJ
@2718211/1
cgacagagaggttatccttgggggaagaagccaaattgctctactctcaa
+2718211/1
CCCFFFFFHHHFHJJJJIJJJJJJGIJJJJIJJIJJJJJJJJJJJJJJJI
@4753561/1
gcttggttgggaataagggtattgccaaggctaccagatgatggttatgg
+4753561/1
CC@FFFFDGHG?HIJIJIICGIIGIJJIIIJJGGIHGIIGGDGGHHGICG
@4753804/1
gcttgtcatgtgttgaaattccgcgaaattggcactggcaagtcaaagaa
+4753804/1
CCCFFFFFHHHHHIJJJJJJJJJJJJJJJIJJJJJIJJJJIJIIJJJIGI
@4754240/1
gcttgttcgggcgttacttttccgaccaagagatccagcaagttcttggc
+4754240/1
CCCFFFFFHHHDHGIGIJIJJFHIHIJJJJIIGGIJIIIIJJGHIJJIHH
@7798051/1
ataacctctctgtcggtagatttccgtgaagtggtccgtgccccttgcgg
+7798051/1
CCCFFFFFHHHHHJJJCEGHHIJGJIGIGIIFHIFGIJIFIJJJIIIJJJ
@6298753/1
ttaacttcgtagctcctttaaaagacatttgtgctgaaaagaaaattcaa
+6298753/1
CCCFFFFFHHHHHJJJJJIJJJJJJJJJJJJIIJIJJJJJJJJJIIJJJJ
@6298957/1
ttaacttttccagcatttctcttgctgctaattgtttcgccatctttttt
+6298957/1
@@CFDDFFHHHFHJGIJIIIIJJJJJIJJJJJIJJIIJFJIJJJIHJIJ>
@178725/1
aaaatgatgaaaccggagatcgaacagtttagcaataaagtacccaaatc
+178725/1
C@<DFFFFHHHHHJJJJJJJJJJJJJJJIJJIJJJJJJJJHHJIJJJJJI
@4252147/1
gaaaaattggctgatggaaggagagttagagttactgtggaagtatttgg
+4252147/1
CCCFFFFFHHHHHDGGIHIIJEGFGCHGIIJIJJJJJGHJJIJDGIIJJJ
@6300566/1
ttaagaggcttttaaaatttaacgtttagcagtcttctttttagaataac
+6300566/1
CCCFFFFFHHHHHJJJJJJJJJJJJJJJJJJJIJJJJJJJJJJJJJJJJJ
@1694854/1
caagaacttgctggatctcttggtcggaaaagtaacgcccgaacaagcca
+1694854/1
B@@FDEFFHHGGHJIGIIGIJJJHIIIFHIGIFHHHHIJIJJIIJIICHG
@7292285/1
aactaattttacaagctatactttgcatagaattagtggtttttttctaa
+7292285/1
CCCFFFFFHHHHHJJJJIJJJJJJJJIJIJJJJJJJGHJHIJJJJJJJJJ
@3227551/1
ctattattaggcactagttattaattataatcatcaatattatctatcga
+3227551/1
C@CFFFDFHGHHHIGIGGHIJJIIIJJJIJJJJIJJHIIIIIIGIIIIJI
@3227552/1
ctattattaggcactagttattaattataatcatcaatattatctatcga
+3227552/1
CCCFFFFFHHHHHJJJJIJJJJIJJJJJJIJJJJJJIJJJJJJJIJJJIG
@647118/1
acgaagagggactaccacacgaaaggcagttcaccatcgcttgtcatgtg
+647118/1
@C@FFFFFHHGHHIJJJJJJIJJJJJIIIHJJIIJJJIJJIJJIJJJJII
@3229512/1
ctattgtacacaattcaataggtacaagtataggattatccgatctagct
+3229512/1
BBCFFFFEHHHHHJJJJJIJIJFHHJJJHHIJJIJJJJJJJJJIIJJJJJ
@5785394/1
tataatcatcaatattatctatcgatactgaatgtaatttttttatatag
+5785394/1
C@CFFFFFHHHHGIJJIIJJJJJJGIIIIIIIIJHIIIIIGJJJJJJJJC
@2721387/1
cgacatgtgcacgatcctgagggagaattaaccagactgttagatggata
+2721387/1
CCCFFFFDHHHHHJJJJIJGJIJIJJJJJIIIHIGGIJJHIJIIJJIJII
@650281/1
acgagccaatcttccgctaccgcgtgttccttaacaacgatctggtggcc
+650281/1
CCCFFFFFHHHHHIIGIBEGI@FHFGDHGIIIIIIIIIIGIIIIIIHIII
@3233577/1
ctcaaaactaaagaccgagcagatctgcttgaggcgtttataggagcttt
+3233577/1
@@CDDFFFDHHHDIIII?F:GCHIIGIIGIEAHIIIHBHHEGHGGIGIII
@1706083/1
caagagcataaagtatgtctagaacgattttacctttgcgcgaaaagtga
+1706083/1
CCCFFFFFHHGHHGHJJJJJJGIIJIIJJJJJJIJJJJJJJJIJJJJHII
@7295268/1
aactgcctttcgtgtggtagtccctcttcg
+7295268/1
CCCFFFFFHHHHHICDHBHFCFHHCEBHFE
@656207/1
acggcatttatgatccaaaagaaattcccatgagggaatttaaggcatct
+656207/1
CCCFFFFFHHHHHJJJJJJJHJIIIIJJJJJJJJJIJIIIJIJEGGIJJF
@4255228/1
gaaaaccttgataaatgaaagaaattaaacacgctgagaaagctatggtt
+4255228/1
CC@FFFDEHGHGHJIIIJJJJIGHIIJJHJJGHGGGGIJJEHH@GGIIDH
@4256272/1
gaaaactacagatatataaaatcaagagtaactgaaactgagactgaatt
+4256272/1
@<@DDDDDFHFHDGGBEHHII@F@:CHGEEBEEBH?EHCF>DHIEGIAHI
@4256585/1
gaaaactcaattggcgcacattcagcaggttttttaacagtttgaaaacc
+4256585/1
CCCFFFFFHHHGFIJIJJJJIIJIIJIJJHJJJJJJIJJIJJJIJJJJJJ
@4256586/1
gaaaactcaattggcgcacattcagcaggttttttaacagtttgaaaacc
+4256586/1
CCCFFFFFHHHHHJJIJJJJJJJIJJJJIHGIJJJIIJJIJIIIGHJJGG
@2193945/1
ccaaggataacctctctgtcggtagatttccgtgaagtggtccgtgcccc
+2193945/1
@C@FFFFFHHGHFIJGIIEHII<AFCDGHJJB9?FFCDFF:9?@8B@DGI
@4759445/1
gcttttcctgcttttttagcagctttaccattcgtcttatcgatgcattg
+4759445/1
CCCFFFFFHHHHHJJJJJJJJJJJJJJJJJIJJJHIJJIIJIJIIJJJJJ
@4761099/1
gcttttttagcagctttaccattcgtcttatcgatgcattgaaacgcaaa
+4761099/1
?B=BDFFFHHHHHJJJJJJJIJJJJGIJJJJJJJJJJJJJJJJJJJJJIJ
@1181314/1
attatattgtgaaaagggagcatttatttgatgcaaagtatagaggttgt
+1181314/1
@BCFFFFFHHHHHJJJJJIJIJIJJJJJJJJIJJJJJJGGIJJIIJGHII
@3242142/1
ctcaaatccgtcaaagcaccaggagaatgcatcctaggatcctcgtatag
+3242142/1
@C@DBDFDHHDHHHGABBHIGIG;CFHGEGHIIFIIIB>CGGHCGHIHG@
@2728889/1
cgacgaatgatgtgataaatatacctgcacacacgcatttttaaatttaa
+2728889/1
CCCFFFFFHHHHHIIIJJJJJJJJJJIIJJJJJJJJJJJJJJJJJJJJJJ
@1711957/1
caagattttacctgaacaatttgaaattttttccaaacccgaaaaaagtt
+1711957/1
CCCFFFFFHHHHHJJJJJJJJJIJJIJJJJJJJJJJJJJJJIJJJJJJHJ
@2197672/1
ccaagttgggcaaccagcagtcccacaaagtttcacagttccacaaaacg
+2197672/1
C@BFFDFFHFDHHIJIJJJJHGGIJJJIIHHJGJJJJIJJIJJGHIJJJI
@7299582/1
aagaaaaatgaggctctgtgccaagaagtacttttgtggaatatagcaaa
+7299582/1
CCCFFFFFHHHHHJJJJJJJJJJJJJJJHIIJJJJJJJJJJJJJJJJIIJ
@7300607/1
aagaaaatataggtctccatcgcctagtagatatagaagatcccgcagca
+7300607/1
CCCFFFFFHGHHHFHIJJJJJJJJJJJHHIJJJJIJJJJJJIJJJJJJJI
@7300608/1
aagaaaatataggtctccatcgcctagtagatatagaagatcccgcagca
+7300608/1
CCCFFFFFHHHHHGHIJJJJIJJJJJJHIIJJJJJJJIJJJIJJJJJJJH
@7301947/1
aagaaacgctcgtggggagcgatgacgaataaagtatgtgttcacca
+7301947/1
CCCFFFFFHHHHHIJJJGIJJIJJJJJIIIIJJJFHIJFGHIJJJJJ
@4763406/1
ggaaaacaaaaaaactatgatacctttgcggtttcagttgaatggaattc
+4763406/1
CC@FFFFFHHHHHJJJJJJIJJJJJJJJIJJ?GGGIHIIBGH>FHIJGIC
@3740930/1
ctggtttctctatagttttgtcatacgtttttgaggcagcaaatttctca
+3740930/1
@@@DDFFFFHGHHJJIIJJIIJFIJJJIJIJJIGIIJJJHJJJJJJJJJJ
@5259054/1
gtgaaaagggagcatttatttgatgcaaagtatagaggttgtacccaaac
+5259054/1
BB@FFFFFHHHHHJJJJJJJJJIJJJJJHHFHIIJJJJHIIGIJJJJJJJ
@5259055/1
gtgaaaagggagcatttatttgatgcaaagtatagaggttgtacccaaac
+5259055/1
BBBFFFFFHHHHHJJJJJJJJJIJJJJJIJGHJIJJJJIIJJEIJJJJJJ
@3253727/1
ctcaagtttattgatgttttaaaacaatttaagcctcctggagaaaagcc
+3253727/1
@@@?DDBDHFDH:A<ACGIICHIIGHEAFHGIHGHEGIBFHHIIIIIGGG
@3742936/1
ctggttttttcaaatttgttcagcaactcacggaaacaagttgagaaatc
+3742936/1
??<D=BDDHHFAFFHGHHCHEHGBHEHGI@FHGDCHIIIIGHGGGGIIG@
@4767094/1
ggaaaagcccagaagaacgttcgactttcacttcattctatcggcctttc
+4767094/1
C@@FFFFFHHGHFIGIIDHIGE<G=FHEGBFHIICEGIIIFHGEGHIIII
@661341/1
actaatttgtgtaattgaagttcgtattatttcctcgaaatcaataatgc
+661341/1
CCCFFFFFHHHHHIJJJJJJJJJJJJJJJJJJJJJJIJJJJJJJJIJJJI
@3255326/1
ctcaatcgcaacagacatctacgaacgtctacagttatcctccagttcct
+3255326/1
CCCFFFFFHHHHHJIJIIJIGIIJIJJJJJIJJIIJJJJJFIJIJIJJJJ
@663235/1
actatgtgtgtttggctagattctgtttgacattcgaaaagtaaacgtca
+663235/1
CCCFFFDFHHHHHJJJJJJIIJJJJJJJJJJJJJJIJJJJJIIJJJJHII
@663538/1
actcaacagctcaatccatctgagattcagcctcaacctattccaca
+663538/1
CCCFFFFFHHHHHJJJJJJJJJJJJJJJJJJJJJJJJJJJJJJJJJJ
@2733605/1
cgacgctgtactcgattatttaataacaagacatctatacgaggatccta
+2733605/1
CCCFFFDDFFFDFGEHJJIIGIJJIJIIIIJIJGIJJFIJJJJFICHIIG
@1186774/1
attattcctcgaaatcaataactcgataaaaattgttcccttttgagcta
+1186774/1
CCCFFFFDFHHGHIGHHIGJJIICHEIJIGGEGIGGIIHIJCHIHC@FHD
@5798878/1
tatatttcagttaaatttgagaggcttttaaaatttaacgtttagcagtc
+5798878/1
@CCFFFFDAFDCD@DGHFHBF?A:FHIIIIIHHHGHDGIIIIIGGGGG@D
@1720907/1
caaggacttcaacttcgttcagttcttgcaggagatcgctagcgaacaat
+1720907/1
B@<ADDFFHHHHHJIJJJIJJJIJJJJJJJIGIIDHDGEHGGGIJFIJIG
@1721547/1
caaggataacctctctgtcggtagatttccgtgaagt
+1721547/1
@@@D?DBDFBCFHIGGE?FE<F?:F?CH<C@::DC9:
@1721548/1
caaggataacctctctgtcggtagatttccgtgaagtggtccgtgcccct
+1721548/1
CCCFFFFFHHHHHIJIFGJIJ@CFHIHIIJIGGGIIFGHBFGHGGEIIJB
@4270802/1
gaaaattcaagatccagtgtttaaggaactatcagatgttggtccgccac
+4270802/1
CCCFFFFFHHHHHJJJJGHHJJJJJJJJJJJJIIJJJJJJJJIJJJJJIJ
@4272484/1
gaaaatttgaaaagtatcatgagttttgtgattctccgaagagtatgtct
+4272484/1
?;@DDDDDDBHBHBGBGFBIG9FCF4CFHGIIGIIG>88DFBB?DD?GDC
@6312963/1
ttacaataagccgaataaaaatgcaaaaaactataaatttttattatatt
+6312963/1
CCCFFFFFHHGHHIJJJJJJJJJJJJJJJJJJJJJJJJJJJJJJJJJGJJ
@4275087/1
gaaacagcaaaattcggcaaaccagaaaaattggctgatggaaggagagt
+4275087/1
@@@FDFFFHHHHFGHGGIIIIJIGGHIGHGIIJIFGGI>DGICGIBGHG=
@4275088/1
gaaacagcaaaattcggcaaaccagaaaaattggctgatggaaggagagt
+4275088/1
CCCFFFFFHHHGHJJJJIIJJJJJJJJJJJJJJJJJIIJJJJJJIJIFHF
@6314943/1
ttacaggaaatggataattataggattggatctatgactgtgtatcgata
+6314943/1
CCCFFFFFHHHHHIJIJJJJJJJJJJJJJIJIJIJIIGIIGGHIIJIJJJ
@5266946/1
gtgaaggagctggctgctgttgtctcgctccaggttgctgttgtgga
+5266946/1
@;=DDAD;:AD?DEHBD><CFH;C9FGGCEH>1:?BBBA9DA400?3
@3749805/1
ctgtagttccatcttgtttaaaaatctgactagagattcttctgtcttct
+3749805/1
BCCDFFFFHHHHGJJGHIIHJJJJIIJJIJJJJIICGIHHJJJIIJIIII
@3750201/1
ctgtatataactactagtcaagaaaagaaaatcatctattcctaagatct
+3750201/1
CCCFFFFFHHHHHJJJJJJJJJJJJIJJJJJJJJJJJJJJJJIJJJIJJI
@5268151/1
gtgaagtttgaagaatccatcaacgtggagtttaagcatattcgtctatt
+5268151/1
BB@FFFFFHHHHHJJJJJJJJJJJJHHJGIHIJJJJJJIJJJJIGJIJJI
@2738647/1
cgactcgacaaaaatttaaacacattgcattattgatttcgaggaaataa
+2738647/1
CCCFFFFFHHHHHJJJJJJJJIIJJJJJJJJJJIJJJJJJJJJJJJJJJJ
@1727822/1
caaggttttcaaactgttaaaaaacctgctgaatgtgcgccaattgagtt
+1727822/1
CCCFFADEHHHHHJJJJJJJJJJIJJJJJJJJJGGGGHIJJJJJIJIIFI
@1190059/1
attatttttgacttgaataaatttttaaatttaaaaatgcgtgtgtgcag
+1190059/1
CCCFFFFFHHHHHJJJJJJJIJJJJJJJIJJJIJJJIIIJJJJGIHHGHI
@201775/1
aaacaacctgaacaacaagctgcaaaacataaaggagatcctgtaacaca
+201775/1
CCCFFFFFHHHHHIJJJJHJJJJJJJJJJJJJJJIJJJJJJJJGIIJJJJ
@4776163/1
ggaaagaaaaaaatgtcaaaattttgcaaattatgtggcattttgacatt
+4776163/1
CCBFFFFFHHHHHJJJJJJJJJJJIJGJIJIIJJJJJFIGIJJJJJJIJJ
@7311994/1
aagaaggcgaggttactattcacgacagtcaaaatagagagaaaatatat
+7311994/1
CCCFFFFFHHHHFIJJJJJJJJJJJJJJIIJJJJJJJJJJJJJJJJJJJJ
@4277908/1
gaaaccctgaacctggaaaagcaggtcgcaaaatacccgtagaaacgaat
+4277908/1
@@@FDDFFD?HHFHIIHHGGIIGGIGHGGBHIEG<GDHGFBHCHFHHIGI
@6777551/1
ttttcactcaaccatagctttctcagcgtgtttaatttctttcatttatc
+6777551/1
CCCFFFFFHHHHHJJJJJJJJJJJIJJJGH?FG9?CGI@FHJ<9DGGBHB
@4279145/1
gaaacgctcgtggggagcgatgacgaataaagtatgtgttcaccaag
+4279145/1
CCCFFFFFHGHHHJJFHIJIJJJHJJIJJJJJGHJJHIJJJJJJJJJ
@5805955/1
tatccttctctttgacattgcttgtggtcacttttcgcgcaaaggtaaaa
+5805955/1
CCCFFFFFHHHHHJJJJJJJJJJJJJJGIJJJJJJIJJJJJJIIJDFHIJ
@6318712/1
ttaccttctacttaccacttagcagaacccgataaagcgttaccagcgct
+6318712/1
CCCFFFFFHHHHHJJJJJJJIIJJJJJJJJJJJJJIJIJIJJJJJJJJII
@2742166/1
cgactttttactatttttgtatgcacaaaattcgttctacatatgaaaca
+2742166/1
@@@DFFFFHFHGFHIJJJ>CEFGHEHIIJIIJIGIIGIJIHIJJIIIJJI
@6320156/1
ttacggatctgttgcaccgagtgaacatgtgacatagaaaatacgtaagt
+6320156/1
CC@FFDFFFHFHGJJJJJJJJGHIIGIJIIJIJJIGIJJJJJJJJFHIHI
@6781928/1
ttttccggaaaatgctcgaaaactcaattggcgcacattcagcaggtttt
+6781928/1
@@@FFDDFDADFFEAGBGIE?E??FD>GGHIIGEGHGEGECC>BBGCDCA
@6781929/1
ttttccggaaaatgctcgaaaactcaattggcgcacattcagcaggtttt
+6781929/1
CCCFFFFFHHHHHJJJJJJJJJJJIJJJJJJIJJIJJJJJIJJJJICGHI
@5808140/1
tatctactcgttatataatcatcattcaaacattgaagccagatcgataa
+5808140/1
CCCFFFFFHHFHGJJJJJJJJJJJJJJJJJJJJJIIJIIGIGIIIJJJJI
@5808141/1
tatctactcgttatataatcatcattcaaacattgaagccagatcgataa
+5808141/1
CCCFFFFFHHFHHJIJJJJJJJJJJJJJJJJJJJJJJJJJJJJJIJJJJI
@5277971/1
gtgaggatcaaattttgtagctatcataaactctcctaaatattttcgcc
+5277971/1
CBCFFFFFHHHHHJJJJHIJJJIJJJJJJJIJJJJJIJJJJJJJJJJJJJ
@208193/1
aaacacacatagtacctctccacaaaaagggaaataaacaaggatgtaag
+208193/1
@@@DBBDDHFHDCGHGH<CCFHGHFCHCC?1:DH?FHDBGHEIICAHHCB
@5283460/1
gtgatgggcaatcccattggctggctccaagagatgtgcatgtcccgcag
+5283460/1
@:?DDDDDHDHHHIIIEHCFGGHIIGGGEHGBFCDF9BFHDC@D<D:@<F
@7836403/1
atagaggttgtacccaaacttttcgggg
+7836403/1
CC@FFDDDDBFFHBFHIEEHIIJJGGEF
@7836404/1
atagaggttgtacccaaacttttcggggtgcaatcttcttttccggaaaa
+7836404/1
CCCFFFFDHHHHHJJJJJJJJJJJJJJJCHIIJJJJJJJJJJJJIJIJJJ
@5286374/1
gtgatttcttagtgtcaatagtgctgccgttacttcctcaagcgctggta
+5286374/1
CBCFFFFFHHHHHIHIGHHIGIJJJJJJJJJJJJJJJJJJJJJJJJJJHH
@5286375/1
gtgatttcttagtgtcaatagtgctgccgttacttcctcaagcgctggta
+5286375/1
CCCFFFFFHHGHFHHIGHHJGCHIJJJJIJJJJJJJJIJJJJJJJJJJHI
@6325583/1
ttagatttcgaggcaaattgattgatttgcccagcacaaacttggagaag
+6325583/1
@CCFFFFFHGFFFIJJJJJGHIJICIIJJGJJIIJIJJIIIIJFGHIIII
@4788644/1
ggaaccggaagatcgaagaaagacgccaaacattcggcagccaagaactt
+4788644/1
?7=?DDDD:<@FBFHHHGBFGGIHGGGGHGCFIBG>B@FAFIGIHIFHHC
@218037/1
aaaccattatgttttactaatttttcaataaagtacactttatttaagaa
+218037/1
CCCFFFFFHHHHHJJJJJJJJJJJJIIIJJJJJHHIJIIJJJIJJJIIII
@5289088/1
gtgcaatcttcttttccggaaaatgctcgaaaactcaattggcgcacatt
+5289088/1
@?@FFFFFHHDFHIJIJIJBHIJJJJJJIIJJIJIJJIIIIJJJJFIGII
@5289089/1
gtgcaatcttcttttccggaaaatgctcgaaaactcaattggcgcacatt
+5289089/1
CCCFFFFFHHHHHJJJJJJJJJJJJJJJJJJJJJJJJJJJJIIJJJJJII
@4285949/1
gaaagactttgactttttactatttttgtatgcacaaaattcgttctaca
+4285949/1
@@?DDDFFHHGHHIJJGIJJIJJIIEH>BEDAHGIIIDHHAGGBDGGIII
@7839440/1
atagctttaggaaacggtttatgagcaacatcaacatttaaaagtggctt
+7839440/1
?@?DDDDBBFDHFGIEB<CGCHG@GGGI@BHHGGGEHIIIA@DGBDBAD?
@5812357/1
tatgagtctaataaaggtcaaaaaccccaaagaattatcttttttag
+5812357/1
CCCFFFDDHHHHHJJJJCDHIJJJJJJJJJJJJJIIJJJJJJJJJIJ
@679621/1
agaaaatatacagactaaagaaacgctcgtggggagcgatgacgaataaa
+679621/1
CCCFFFFFHHHHHJJJIJJJJJJJJJHIJFGIJJJJIJJIHIIIGGIFHG
@2210264/1
ccaatttcgcggaatttcaacacatgacaagcgatggtgaactgcctttc
+2210264/1
CCCFFFFFGHHGGIIJJJJJIJIGIJJJJJJIJJJJJFGIJIJJJJIJJJ
@219899/1
aaaccttttacttaaggttaatgccaagttaaatggtactaatcattttc
+219899/1
@??DDFDFHHHHHIIIIGIIGHIIIIIIIIIIHEHIHIIIIIIIIIIIII
@4290779/1
gaaagctatggttgagtgaaaaaggtgggaaatgttgactgttgtagctg
+4290779/1
CCCFFFFFHHHFHJHIEGHIJJJJJ<CGIIJJJJJIJIIJJHHIHGIJJJ
@4795989/1
ggaagatcgaagaaagacgccaaacattcggcagccaagaacttgctgga
+4795989/1
@@@DFFBDHFHHFGHGGHJIJJJEIGHJJJJEG@DHGHEGHIGGGIIGGH
@4795990/1
ggaagatcgaagaaagacgccaaacattcggcagccaagaacttgctgga
+4795990/1
CCBFFFFFHHHHGJIGJIIIGGIDHIIJJJJJIJBGEIDGHIGIGIIGGD
@4795991/1
ggaagatcgaagaaagacgccaaacattcggcagccaagaacttgctgga
+4795991/1
CCCFFFFFHHHHHJIHJJJJJJJJJJJJJJIIIGIIJIIIIJIJJJJJJJ
@224944/1
aaacgttccagcaggtacttgcgtggacacgcatattacacatccattta
+224944/1
CCCFFDEFHHHGHJJEGHJJJJJIHJIJIJJJJJJJJJJJJJJJJJJJJJ
@2751441/1
cgagatgtcaattctttaacagaagctgtctgctgcctatcctgaggcct
+2751441/1
CC@FFFFEHHHHHJJJJJJGIJJJJJJJIIJJJJIJIJIJJJJJJJJJJI
@2212018/1
ccacaaattatgtcaaattttgacatttatgtaacatgtgtgcttaagtg
+2212018/1
CCCFFFFFHHHHHIJJJJJJJJJJJJJJJJJIIJJIHIGHHHIJJJJJHI
@1746501/1
caatattagaaattttcaaatattcttcgcttttgactcgacaaaaattt
+1746501/1
BCCDDFFFHHHHHJJJJJJJJJJJJJJGJGJJJJIGIJJIIJJJJEIHJJ
@2213145/1
ccacaagcaatgtcaaagagaaggatagcaactaattttacaagctatac
+2213145/1
CCCFFFFFHHHHFHGJEHGHIJJJJJIJJJJJIIIJJJJIJJJJIJIJJI
@2755866/1
cgaggaaataatacgaacttcaattacacaaattagtacaactcctccaa
+2755866/1
CCCFFFFFHHHHHJJJJJJJJJJJJJJJIJJJJJJJFIIJJJIIJJJJJJ
@2219304/1
ccacatcttgtgagccgccattctcttggctagcttctttgacttgccag
+2219304/1
CCCFFFFFHGHHHJJJJJJJJJJJJIJJFIJIHJFIIIJJGJJIJGIGGH
@4801082/1
ggaaggtttaggtatttgtggtatctgtcgatgttgccagaacgta
+4801082/1
@@@DDDDDHDFF2<AEHICACAFHHIIEEG;FEHGGIHEHC@FGDG
@4801083/1
ggaaggtttaggtatttgtggtatctgtcgatgttgccagaacgta
+4801083/1
CCCFFFDDHHHHCGHJJJHHIEHJJJJJJJJJJJJJJJJJJJJJII
@4801166/1
ggaagtaacggcagcactattgacactaagaaatcacagagccccgggcc
+4801166/1
@@@DD>DDFHFHFGGGEEAFE<?D?EEII?FHH@??@@<DAHIHG0@@BH
@1750337/1
caatccttgcaggatttacccgtggagggtaacaatctgtcttctacatt
+1750337/1
CCCFFFFFHHHHHJJJJJJJJJGHJIJJJCGHJJJJJJJJJJJJJJJJJJ
@1751543/1
caatcttccgctaccgcgtgttccttaacaacgatctggtggccaccgga
+1751543/1
CCCFFFFFHHHGHJJGIIFGDHIJJJJJJJIIJHGIGIJHHIJIJJJIIE
@6340415/1
ttataacttcttctagaactgggcaaatttggaatttcataaacaactct
+6340415/1
@C@FDEFFGGGHHIIGHIIJIIJGIIIHIIIEHIIIIJGIJJIGJJJJJJ
@2763941/1
cgagtacctcaaaatcatgaccaaaaagtgaacagctatcgatacacagt
+2763941/1
B8BDDFFFHHHHHJIHIJJIJIJJJJJJHGHIJIJJJJIJJJJJJJJJID
@2764098/1
cgagtagatagctttagaggtaatacactattattaggcactagttatta
+2764098/1
@@@DBDEDDHFDFHIBHBHH:CHEEGGIIIIIGHIIIIIFGIIIGHIIII
@2764099/1
cgagtagatagctttagaggtaatacactattattaggcactagttatta
+2764099/1
BB@FDDFFHHHHGJJIJHIJ:FHHIIJJJJJJIJJIIIJJJJJJHIJJJI
@5305714/1
gtggaccgcggggagcacttctatttatggctt
+5305714/1
@@CFFFFFHHHHH<GBFGIIIGCGIIGIHIGHH
@233920/1
aaacttttcggggtgcaatcttcttttccggaaaatgctcgaaaactcaa
+233920/1
CCCFFFFFHHHHHFHHJJJJJJJJJJJJJJJJJJJJIJJJJJJIJJJJJJ
@234246/1
aaacttttttcgggtttggaaaaatttcaaattgttcaggtaaaatcttg
+234246/1
CCCFFFFFHGHHHJCGHHIGHJJJJJJIJJIJJIIIIJJJGHIJJJJJJJ
@5308132/1
gtggatatcagcattgttttcagttgaaaaagtagcagatagtagaagtg
+5308132/1
@@@FFFFFHGGGHIJIEHIIIHGGJJJJIJJGAEGIIIIGGIDGIIIGGH
@235258/1
aaagaaacgctcgtggggagcgatgacgaataaagtatgtgttcaccaag
+235258/1
CCCFFFFFGHHHHFHIJJDIIIGIIJIJJJJJJIJCFGIDGHHJJJJJHG
@4307362/1
gaaatgtcaagagcataaagtatgtctagaacgattttacctttgcgcga
+4307362/1
CCCFFFEFHHHHHIJJJFIJIIJJGJJJJJJJJJIJJIIJJJJJJJJJJJ
@7850062/1
atatagaatacaccccttaatcagctacaacagtcaacatttcccacctt
+7850062/1
CCCFFFFFHHHHHJJJJJJJJJJJJJJJJJJJJFHIJJJJJJJJJJJJJJ
@2767356/1
cgataaagcgttaccagcgcttgaggaagtaacggcagcactattgacac
+2767356/1
CC@FFFFFGHHHHJJJJJJJJJJIIJJJJFGGJJJIJIJEHGIIGGGIIJ
@2767357/1
cgataaagcgttaccagcgcttgaggaagtaacggcagcactattgacac
+2767357/1
CCCFFFFEGHHHHIJJJIJJJJJJJJJJJHHIJJJIJJIECCHGIGGIGI
@2228894/1
ccacgagccaatcttccgctaccgcgtgttccttaacaacgatctggtgg
+2228894/1
CCCFFFFFHHHHHIJHJGGGGHIIIIDHFHJJIJIJIJIGIGIIJJJHIH
@7336158/1
aagcacctatcgaatcgaatattagtagcaagatccgagatgtggtacac
+7336158/1
@B?DFFFFGHHHHJFIIIJIIIJJIEHIIIJIIJJJJJIIJIHHIHIJHH
@5312215/1
gtgggaaatgttgactgttgtagctgattaaggggtgtattctatatttc
+5312215/1
C@@FFFFFHHFHGIIJIHHIFHJJJJHIJJJJJJI:D@GGHIJJJJJJIF
@2230953/1
ccacggcatttctggtcatgggccactaataaaaataattaacagttttt
+2230953/1
CCCFFFFFHHHHHJJHHIJJJJIJIJJJJJJJJJJJJJJIJJJJJGIJJJ
@2231817/1
ccacgtaggttacctcgaaggattgttcgctagcgatctcctgcaagaac
+2231817/1
@@@DDADDHCDDFHIIIECHI;@FEHGGGBGGIEG6BFHHEGH>FF=CFH
@4312683/1
gaaattttcaaatattcttcgcttttgactcgacaaaaatttaaacacat
+4312683/1
CCCFFFFFHHHHHFJJJJJJJJJJJJJJJJJJIJJJJJJJJJJJJJJJJJ
@6349198/1
ttatccttgggggaagaagccaaattgctctactctcaagaaatggcctc
+6349198/1
CCCFFFFFHHHHHIJJJJJIJIJIJJIJJJJJJJJJJJJIJJJJGIIJJJ
@3780385/1
cttaaataaagtgtactttattgaaaaattagtaaaacataatgg
+3780385/1
=?@=ADDEFHH<?EFGIEHIBDEHDHIGEEFACBHHGDGI>FCHH
@5832655/1
tattgatgattataattaataactagtgcctaataatagtgtattacctc
+5832655/1
CCCFFFFFHHHGHJJJJIIIIJJIJJJIJJJJJJJJJJJHIIHIJJJJJJ
@707767/1
agacaaagcacctatcgaatcgaatattagtagcaagatccgagatgtgg
+707767/1
@@@ADDEDGHHHHJJJIJJIIEEGGHIIJJGIIJJIIHIJGIIGJJJGEI
@3784450/1
cttaaatttaactgaaatatagaatacaccccttaatcagctacaacagt
+3784450/1
CCCFFFFFHHHFHJJJJIJEIGEIJIJJJIJJJJJIGIJGHJJIJJJJE?
@708777/1
agacaacttcatgtacaaatacctcaccttacaaaataaaatacggcaaa
+708777/1
C@BFFFFFHHHHHIJJJJJJJJJJJJJJJJJJJJJJJJJJJJJJJIIJJJ
@708778/1
agacaacttcatgtacaaatacctcaccttacaaaataaaatacggcaaa
+708778/1
CCCFFFFFHHHHHHIJJJJJJJJJJJJJJJJJJJJJJJJJJJJJJJJJJI
@4318177/1
gaacaatttgaaattttttccaaacccgaaaaaagtttatttatcataca
+4318177/1
@@@FFFFFHHHHHJJJJJJJJJJJJJJJIJJJJIIHJJJIJJJJJJJJJJ
@4319331/1
gaacagctatcgatacacagtcatagatccaatcctataattatccattt
+4319331/1
CC?FFFFFHHHHHJIJJJJJHJJJJJJJJJJJJJJIJJJJJJJJJJJJJJ
@4320211/1
gaacagtttgatgttgctgttgtggagctgtttgtctgccccaagtgggt
+4320211/1
@??DDFFFHDHGDEGCGIIIIIHGHEGHGBHIJEIJIJIJGIHIG?DHH?
@6355112/1
ttattaggcactagttattaattataatcatcaatattatctatcgatac
+6355112/1
CCCFFFFFGHHHHJHHIJJJJJJJJJJJJJJJJJJJJJJJIJJJJJIJIJ
@5322928/1
gtgtattctatatttcggttaaatttaagaggcttttaaaatttaacgtt
+5322928/1
@@@?DDFDBFHFFIIGEH33@FHDHIDHB@FHABGHIBGIIGIIEICFDG
@6357560/1
ttattatattgtgaaaagggagcatttatttgatgcaaagtatagaggtt
+6357560/1
CC@FFFFFHHHHHJJJJJJJJJJJJJJJJJJJIJJJIJIIHIIIJIJJHG
@7340454/1
aagcgttaccagcgcttgaggaagtaacggcagcactattgacacta
+7340454/1
CCCFFFFFHDHGHJIJGIGIIGGIEBHIGABHIIJJ<8CCFCDHC=@
@4324209/1
gaacgattttacctttgcgcgaaaagtgaccacaagcaatgtcaaag
+4324209/1
@C<DFFFFHHHHHJIJJJJJJGGJJIFHIJJIJJJIIJJIIHIJJJJ
@3791810/1
cttaagttacaatatactacaacatatctcttgatttttctcgaattgtg
+3791810/1
@@CFFFDFDDHGDGHGIGIGHIIIIJIGIJIGGIJJJJJFIJIHGHIJHI
@5325744/1
gtgtgtttggctagattctgtttgacattagaagagtaaacgtcagtttg
+5325744/1
@B@=DDEFHHHHGIEHIIJIHIJJJJJJIEGIIGJJIJJEHIGHJIHCIG
@1219282/1
attcgttctacatatgaaacatgtcagttatatattcacctttatatatg
+1219282/1
CCCFFFFFHHHHHJJJJJJJJJJJJJJJJJJJJJJJJJJJJJJJJJJJJJ
@2244122/1
ccagaattacaggaaatggataattataggattggatctatgactgtgta
+2244122/1
CCCFFFFFHHHHHJJJJJJJJIJJJJJIIIIJIJJJJJJJJJJIJIHGIJ
@2245195/1
ccagacctcaaaatgaagataacttatgctgcttggtctttgttcacaat
+2245195/1
CC@FFFFFHHHHHJJJJJJJIJJIJJJJJIIJIIJJFHHGIJJJJIIIII
@1220569/1
attctataaagacgttagagaggttcactaaaaaatattaggaat
+1220569/1
BCCFFFFFGHHHHJJJJJJJGIJHJJJJJJJJJJJ3B??B<BBGB
@1220695/1
attctatatttcagttaaatttaagaggcttttaaaatttaacgtttagc
+1220695/1
CCCFFFFFHHHHHJJHHIJJJJJJJJJJJJJJJJJIIJJJJJJJIJJGIJ
@1220698/1
attctatatttcggttaaatttaagaggcttttaaaatttaacgtttagc
+1220698/1
CCCFFFFFHHHHHJ<3<CHIIJJJJJJJJJJJJJJJIIJIJIJJHIJJJJ
@7860854/1
atattccacaaaagtacttcttggcacagagcctcatttttcttgttatt
+7860854/1
CCCFFFFFHHHHHJGHIJJJJJJIJJJJJHIJJJJJJJJJJJJJJIJJJJ
@7860974/1
atattcgattcgataggtgctttgtctggttaactttagtgggaaggttt
+7860974/1
CCCFFFFFHHHHHIIJICFHIJJJIGJJJHJJJGIJJIIGIIJJIIJDGI
@6799316/1
ttttgactcaacgcgttcaaaatatgaaacaaaatttgcgctgtagatct
+6799316/1
@CCFFFFFGHHHHGIIIGGIIIIJJFGIJGIIJJJIJIIJJJJGIJJJJJ
@6799353/1
ttttgactcgacaaaaatttaaacacattgcattattgatttcgaggaaa
+6799353/1
CCCFFFFFHGHHHJJJIJJIJJJJJIJJIIIJJJJJJJGJJJJIGIIIJF
@721064/1
agagactctcagcttcaacgccaaggacttcaactttgttcagttcttgc
+721064/1
B1=BDFFFHHHHHJJJIJJHGIIJJEGIJJJJGGGJJJGIJJJJJJIIIJ
@721546/1
agagaggttcactaaaaaatattaggaatccactacaaggttttcaatag
+721546/1
@@@FDDFDHHHHHIJIJJJIJGIJJJIGIJJJIJJJIJJJBGHGIIJJJI
@721619/1
agagagtccaaagagaaggttatgaaccggcaataactttccttgttgtc
+721619/1
CCCFFFFFHHHHHJJJEHIHHIJIJJJJJIJJJJJIIIIJJIJJIIJJJJ
@4331221/1
gaagaaacaaaagcaacttcaacaagaggaaggagcgcaactttcttcca
+4331221/1
CCCFFFFFHHHHHJJJJJJJJJJJJJIJJJJJIIIJJJJIIJJJJIJJJH
@4331673/1
gaagaaactaagcaggagatcgccgaggaaaattatcctccttcgaacac
+4331673/1
C@@DFFFFHHHHHJJJJJJJJJIJJIIIFJJJJJJJJJJJJJJJJJJIJJ
@6365297/1
ttcaaacattgaagccagatcgataaaaaaatatcgcaatattagaaatt
+6365297/1
CCCFFFFFHHHHHJIJJJJJJJIJJJIJJJJJJJIJIJJJIJJJJJJJJJ
@4332108/1
gaagaaagtaaagttacaccagttgaagaaatacaaacaaatgataa
+4332108/1
CCCFFFFFFFHHHHIJJJJJJJJJIJIIJJJJJJIIIJJJJJIIJJJ
@725455/1
agaggttgtacccaaacttttcggggtgcaatcttcttttccggaaaatg
+725455/1
@BBFFDDFHHHHHJJIIJJJJIIJJICGGHJIJJJJIIJJIJJJIIJJIJ
@4338905/1
gaagaatctctagtcagatttttaaacaagatggaactacagcatgatat
+4338905/1
@@<DDFFFHHHHHHIJJHJJJJJJJJJJJJJJJJJJJIJJJJJJJJJJIJ
@731381/1
agatcatcgaagatttggagaatattgtggtagaccaattgaagttcttt
+731381/1
???DBDEDFAHFGAFGGDEGGGCHIJIHHIEFGEHIGIGJJIJGIJGIII
@7874797/1
atcaagtcgaacccatgttccgttatttgaagtccaccttccagtctttg
+7874797/1
CCCFFFFFHHHHHJGHGGHGIBDHGIJJIJJGHGIGIJIGHHEF<F@FI9
@5855527/1
tcacattcggtctctacaaccaggtacaattcttctactaaagaatgtcc
+5855527/1
?=?D=>DDH?AC?@:EFHIF?E9;2<<2?CE?EBCD@DFHIIDBFHIDFH
@4344453/1
gaagagttggccactaaactgggcagctcggctgagaatcggtattcggg
+4344453/1
@?@FADEDHDAFFGIIIIIIHHFIIIIAHIIIII>DDCHHIIFFIGIIGI
@7878570/1
atcacatcattcgtcgtgtaccacatctcggatcttgctactaatattcg
+7878570/1
@BBFFFFFHHHHHIJJHIIJJJJGIJIJJJJIJIJIIIIIJGJJJJJJJJ
@4345296/1
gaagatctatgtgagaagacagaagaatctctagtcagatttttaaacaa
+4345296/1
CCCFFFFFHHHHHJJJJJJJJJJJJJJJJJJJJJHHIJHJJJJJJJJJJJ
@3801238/1
cttacatccttgtttatttccctttttgtggagagg
+3801238/1
@@<DDFFFFDFDFGIGIJI?CFGCBHDDG98@C@;G
@3801239/1
cttacatccttgtttatttccctttttgtggagaggtactatgtgtgttt
+3801239/1
C@CFFDDFHGHFCFH<EHICII@HIIIECGGAGBGI?FGGGICDD?DDHG
@3801240/1
cttacatccttgtttatttccctttttgtggagaggtactatgtgtgttt
+3801240/1
CCCFFFFFHHHHFHIDHHIEHIDHIIIDGGIEHEII?FGIIHGGGDDDHI
@265009/1
aaaggcagttcaccatcgcttgtcatgtgttgaaattccgcgaaattggc
+265009/1
C@CFFFFFHHHHHJIJJJJJJJGHHIIHIJHIIJJJJJJJJJJJJJJJJI
@7881653/1
atcactttgtcatcgaacgatgtcaccacctgattggtgatatcagccgc
+7881653/1
CCCFFFFFHHHHHJIJJIIIJJHHHIIIJJJIFGIJIFHIJJJJJIJJJJ
@5359276/1
gttattgatttcgaggaataatacgaacttccatagattcaaatgaagta
+5359276/1
C@CFFFFFHHHHGGGIJJIJJIJJJJJJJIJJJJIJIJJIJIJJIJIJBG
@7885546/1
atcagctacaacagtcaacatttcccacctttttcactcaaccatagctt
+7885546/1
CCCFFFFFHHHHHJHIJJJJJJJJJJIJJJJJJJIJJJJJJJJJIIJJJJ
@4351550/1
gaaggacagacaagaaacatgataagatatgctgcaacctctactacagt
+4351550/1
CCCFFFFFHHHHHJIJJJJIJJJJJJJJJIJJIJJJJJJJJIIJJJIJID
@7352374/1
aaggacttcaactttgttcagttcttgcaggagatcgccagcgaacaatc
+7352374/1
CCCFFFFFHHHHHJJJJJJJJIIJJJJJJJJJJJIJIJIIJJJJJJJJJG
@269002/1
aaagtatgtctagaacgattttacctttgcgcgaaaagtgaccacaagca
+269002/1
@BCFDDFFHHHHHJJJJIHIIJJJJJJJJJJIJHGIIJBHHIJJIJJJJJ
@4352765/1
gaaggattgttcgctggcgatctcctgcaagaactgaacaaagttgaagt
+4352765/1
CCCFFFFFHHHHHJJJJIJJIIJJJJJJJJJJJJJJJJJJIIJEHIJJJG
@5865921/1
tcagtatcgatagataatattgatgattataattaataactagtgcctaa
+5865921/1
CCCFFFFFHHHHHJJIJJJJJIIJJIJJJJJIIJJJJJJJJJJJJJJJJI
@4356180/1
gaagtaaaagtgtgctcaattggtttatcctctactgtacaactgtttac
+4356180/1
BCCFFFFFHHFHFHIJJJJJJJJIJJJJJJJJJJIJJJJJJJJJJHIJJJ
@1784568/1
caatttgcctcgaaatctaaggttatattacttttatgaatcgtgat
+1784568/1
@@@DBADD?DHHDHEHCHFFD@HGEFHCEHDE4?DBGHH<CDHH9;F
@1784569/1
caatttgcctcgaaatctaaggttatattacttttatgaatcgtgataac
+1784569/1
C@@DFA?DDHFHGIIIIGHGGA<CFHCFEHHGGGEGHIIGHIIBFFFIGC
@4360833/1
gaataaagtatgtgttcaccaagagaagaaagctatacagtagtcaaatt
+4360833/1
@@@FFFFDAFFFFFEGIGIJJJIIEGIGIIIBEGGGGHIGGIBDGHJIIA
@5874634/1
tccaaaccttgcaaattttcaatcatgaagcaagattttacctgaacaat
+5874634/1
@@@FDEFFHHHGHHIGIJHGGGIIIIIIIIIIIJBGIICHIJIIFIIIHI
@1790614/1
cacaaaacgctgaaaaattccgtcggcaagaagttggccgatttgcagac
+1790614/1
C@CFFFFFHHHHHJJIJJJIJJFGIJJJJIJJJJJJIJIJIJIJIJJJJJ
@3813102/1
cttagatttcgaggcaaattgattgatttgcccagcacaaacttggagaa
+3813102/1
@CCFDFFFGGHHAHGIGGEHIGEHGHIGGGHJJIGIJIIIGHGIGBHGII
@7364399/1
aagtgactcccgaacaagccaatcagaccaacggaacgcccggagcggc
+7364399/1
@CCFFFFFGHHGHJGHJIJJJJJJJJJJJJJJJIJJJIJJJJJFHHFFA
@7365305/1
aagtggcttaccttctacttaccacttagcagaacccgataaagcgttac
+7365305/1
BCCDDFFFHHHHHJIJIJIJIJJJJJJJJJJJIJJJJJJJJJIJJJFHJJ
@7365306/1
aagtggcttaccttctacttaccacttagcagaacccgataaagcgttac
+7365306/1
BCCFFFFFHHHHHJJIIJJJIJJJJJJHIIJIJIJJJIJIIJJJJIIIJJ
@2791047/1
cgatctggtggccaccggaaccggaagatcgaagaaagacgccaaacatt
+2791047/1
@@@DDBDEFFHFDGIJGGGIIIIGIJEGIHJJJEGHGCH;5@EHHHFEEF
@5876177/1
tccaaatcttcgatgatctcctgtctgggtggttgcaatctccagc
+5876177/1
CCCFFFFFFHHHHIJJIIIIJGIHHIJJJBGHFHIIGIIJGIJJJJ
@2792366/1
cgatgacaaagtgatgggcaatcccattggctggctccaagagatgtgca
+2792366/1
CCCFFFFFHHH?FHGIGIJHIIJJJJIGJJJIJIBDFG@BDCE;9?BFGI
@2792656/1
cgatgacgaataaagtatgtgttcaccaagagaagaaagctatacagtag
+2792656/1
CCBFFFFFHHGHHJIDGIJHHHGJJJJJJJJJIJJJJJIJJJGJJJJIII
@2793688/1
cgatgatatgatatgtatttattatattgtgaaaagggagcatttatttg
+2793688/1
BB@FFFFFGHDFHJJFHIJJFJJIJJJJJIIJJJJJJJIJJJJJJJJJJJ
@2793689/1
cgatgatatgatatgtatttattatattgtgaaaagggagcatttatttg
+2793689/1
CCCFFFFFHHHHHJFGHIJJHIJIJJJJJIIJJJJJJJIIJIJJIJJJJI
@5367018/1
gttcaaattcctcttcctcacgaggacactctaataataaatcctgt
+5367018/1
C@CFFFFFHHHGHIIJJJJJJJJJJJJJJGHGIJGIJJJJJIJIIIJ
@5367040/1
gttcaaattgtccatccgatactccatctctaaaaaagataattctttgg
+5367040/1
CBCFFFFFHGGHHIJJJJIJJJIIJIIJJJJJJJJJJIJIJJIJJIJJJJ
@4840767/1
ggagatcgctagcgaacaatccttcgaggtaacctacgtggacatcgaag
+4840767/1
@@@DDDFFHHFDFGIJGJIJEIIGHJDGHIGGHIDEHI?BCHGIGIIGGJ
@1248385/1
attggcgcacattcagcaggttttttaacagtttgaaaaccttgataaat
+1248385/1
CCCFFFFFHHHHHJJJJJJJFHIJJJJJJJJHJJIJJJJJJJJIJJJJJJ
@1795807/1
cacaaagtttcacagttccacaaaacgctgaaaaattccgtcggcaagaa
+1795807/1
@@@FFFFDFHHHHIJCGGJIJGGJJIIIIIIJJJHIIIGGGIGIJIHIIG
@1798485/1
cacaaatgtcttttaaaggagctacgaagttaacagatgaaggtatagct
+1798485/1
CCCFFFFFFHHHHJJJJJJJJJJJJJJIJJJJJJJJIJJJJJJDGIJJJG
@7371783/1
aataaagtatgtgttcaccaagagaagaaagctatacagtagtcaaattt
+7371783/1
CCCFFDFAFHHHGFIIJJIIIJGIIIFGCHJJGIEIJEHFIIII>FHIJJ
@2800608/1
cgatgttttttcttcgatgtccacgtaggttacctcgaaggattgttcgc
+2800608/1
CC@FFDFFHHHFFIGGGEEHIIDHIIGIJHIIJIJJJJIJJIGIIGIHII
@7373200/1
aataaatgctcccttttcacaatataataaatacatatcatatcatcggg
+7373200/1
@CCFFFFFHHHHHJJJJJJJJJJJJJJJIJJJJIJJJJIJJJJIJJJIII
@6389776/1
ttcagaacaaaccgggaaaagtattatgagaatatgaaatttaaaagaaa
+6389776/1
CCCFFFFFHHHHHJJJIJJJJEGIJJJJJJJJJJJJJJJJJJJJJJJJJJ
@4844911/1
ggaggaggcgttaatagacgcacaatacccggcgaactgctggtcagttg
+4844911/1
CCCFFFFFHHFHGJJIJJJJJJJJJJJI?FGDIIGEEFFFFFDCCEDACD
@4849018/1
ggagtcccaaaacatgaccatgatgcactcggccggaccgattcagcccc
+4849018/1
CCCFFFFFHHHHHJJJJJJJJJJJJIJJJJJJJJJIGIJIFJJJJHHHHF
@1798889/1
cacaaattatgtcaaattttgacatttatgtaacatgtgtgcttaagtgg
+1798889/1
@@@DDDFFFHHHFHEFGGGGAEHEEHI<FFIIIIEHG@FGIGHIJG9F>D
@7904056/1
atccaatcctataattatccatttcctgtaattctggtttctctatagtt
+7904056/1
BCCFFFFFGHHHHIIJIJJIHEGJIIICHJGIJIGIFFGGHIJJIGIIDF
@7905821/1
atccacgagccaatcttccgctaccgcgtgttccttaacaacgatctggt
+7905821/1
@@@DDDDDFFHBDHGIIEGID::FA@F>:DGG@DGI@GBFFCF;E@;4=A
@6396674/1
ttcagtatcgatagataatattgatgattataattaataactagtgccta
+6396674/1
CCCFFFFFHHHHHJIIJJJJJJJJIJJIJIJJEIJJJJJJJJJJHGIJJJ
@7906418/1
atccactttgccagtggccgtctgctacggaacaggcaaaactccgaagg
+7906418/1
BC;DDFFFHHHHHJIJJJJIHIJJIJJJJJIJJJJJIJJJJJJJJJIIIG
@2804194/1
cgattggtcaatgttttttcttcgatgtccacgtaggttacctcgaagga
+2804194/1
@@?DFFFDFFHHDFIGIIIBHIFHHIGIIIIIIHGGGDFHGHIIIHGIIF
@2804195/1
cgattggtcaatgttttttcttcgatgtccacgtaggttacctcgaagga
+2804195/1
@C@FFFFDHHHHHHIJJJJGIJIJIJJJJJJJJDHIJGHJJJJJJIJJJI
@6397190/1
ttcagttaaatttaagaggcttttaaaatttaacgtttagcagtcttctt
+6397190/1
CCCFFFEDHHHHHJJJJJJJJJJJJIJJJJJJJJJJJJJJIJJHIIJJJJ
@7908945/1
atccattatcactttttgttgccgtgtgcccttgagaaatttgctgcctc
+7908945/1
CCCFFFFFHHHHHJJJJJJJJJJJHIGHJJJIIJIJIJJJJJJJJJJJJJ
@7909535/1
atccatttcctgtaattctggtttctctatagttttgtcatacgtttttg
+7909535/1
CCCFFFFFHHHHFIIJJJJJJFIIIJJJJJJJIJJJJJJIJJJJGIJJJJ
@7910370/1
atcccattggctggctccaagagatgtgcatgtcccgcagatggccacca
+7910370/1
CCCFFFFFHHHHHJGAGHGIC@EFHHAHHEGGGGJJDG@F>DHIIHGGIA
@2809161/1
cgcaaaggtaaaatcgttctagacatactttatgctcttgacatttcgtt
+2809161/1
CCCFFFFFFHHHHJJJHIJJJJJJJJJJJJJJJJJJJJIJJJJIJJJJJJ
@2809162/1
cgcaaaggtaaaatcgttctagacatactttatgctcttgacatttcgtt
+2809162/1
CCCFFFFFHHHHHJIJIJJJJJIJIJIJJJJJJJIJJJJJJJJJJJIJJJ
@5384247/1
gttcccccacaacagactggtcccccacaacagactggtcccacacaaca
+5384247/1
CCCFFFFFHHHHHJGIJGIJHIIJJJJJIJJJDFHJJJHGIJJJJJJJJJ
@5384374/1
gttcccgtgacactatgagtaatttcataatgtggtgattgaaagccttt
+5384374/1
CCCFFFFFHGHHHJIIJJIFHIJIJJIJJJJIGHICFHIJJJJJJIJJJJ
@6837206/1
tttttagtgaacctctctaacgtctttatagaatgtcaatgttattctaa
+6837206/1
CCCFFFFDHHHHHJJJJHJJJJIJJJJJJJIJJIJHIJJJJHIJJJJJJI
@6838418/1
tttttatatagtgccccgatgatatgatatgtatttattatattgtgaaa
+6838418/1
@B@FFFFFHHHHHIJJJIGHIHHJJJJJJJJGIIJIJJJJJJJJJIJIJJ
@5385224/1
gttccggtggccaccagatcgttgttaaggaacacgcggtagcgga
+5385224/1
@@BFFFFDGHHHHJJJIJIJJIIJIJJIJJJJJJJJJJJFHIJJJG
@4854894/1
ggataacctctctgtcggtagatttccgtgaagtggtccgtgccccttgc
+4854894/1
CCCFFFFFHHHHHJIJJJHIGGGIGHIGBGGIIFHI?GHGGGGIHJGIII
@7914685/1
atcctaaactcacttttttccgaaaaaatatcgcaatagctcaaaaggga
+7914685/1
CCCFFFFFHHHGFIJIJJJJJGGGIJIIIIGIIIJIJGIJJIIIJJJHDH
@2811050/1
cgcaaatgtagaaggcagattgttaccctccacgggtaaatcctgcaagg
+2811050/1
CC@DFFFFHHHHHJJJJJJJJJIJJJJJJJJJJJJJHHIJJJJJJJJJJJ
@2811051/1
cgcaaatgtagaaggcagattgttaccctccacgggtaaatcctgcaagg
+2811051/1
CCCFFFFFFHHHHJJFGGIIJIIIJJJJIJJJIJJJ<GHIJIJIJJJJJJ
@2811213/1
cgcaaattatgtcacataaatgtcaaaatgccacataatttgcaaaattt
+2811213/1
@<;DDDDDHFHDHIGIIIIIIGFHHHIGGIIIIIIIIIIIGIDIIGIIFG
@4373868/1
gaatatttgaaaatttctaatattgcgatatttttttatcgatctggctt
+4373868/1
BBCFFFFFHHHHHJJJJJJJJJJJJJJJJJIJJJJJJJJJIHJJJJJJIJ
@6842581/1
tttttatcgagttattgatttcgaggaataatacgaacttccatagattc
+6842581/1
@@BADDFFHHHFHIJJJIJJJJJIJIJJIJJJIJIIGIJJJJJJJJJJJI
@300762/1
aaatcacagagccccgggcccagatggcattcatgcagaaccgatta
+300762/1
BCCDFFFFHHHHHJJJJJJJJHIJIJJIJJJJJJIJJJJIJJJIHHJ
@4857992/1
ggatatcttaatttgcaccttttttctgtttcaaaataccgttggatggt
+4857992/1
CCCFFFFFHHHHHJJJJJJIJJJJJJJIJJJJJJJJJIJJJHJJJIGIJB
@3824597/1
cttaggagatgtctttgaatccgtagcaggtgcaatatttttagattctg
+3824597/1
CCCFFFFFHHHHHIJJIJJJJJJJJJJJIJEGIJJJIJJJJJJJIJJJJJ
@5391829/1
gttcgctagcgatctcctgcaagaactgaacaaagttgaagtccttggcg
+5391829/1
CCCFFFFFHHHHHJJJJJJJJJJJJJJJIJJJJJJIJIJJJIJJJIJJJI
@5392019/1
gttcgctggcgatctcctgcaagaactgaacaaagttgaagtccttggcg
+5392019/1
@@8BDFDFFHHDHIJIJIGIIGCHGIGGDFIIJJIIIEIGIBGHGIJJJG
@5396731/1
gttctacatatgaaacatgtcagttatatattcacctttatatatgtcac
+5396731/1
CCCFFFFFHHHHHJJJJJJJJJJJJJJJJJJJJJJJJJJJJJJIJJJJJJ
@4380218/1
gaattacaggaaatggataattataggattggatctatgactgtgtatcg
+4380218/1
CCCFFFFFHHHHHJJJJIJJJJJJJJJJJJJJJJJJJJJJJJJIJJJJJJ
@1816921/1
cacacttttacttcagctacttgaaccgtacgtcaaatgtcgcaaattat
+1816921/1
CCCFFFFFHHHHHJJIJJJJJJIJJJJJHIJIGHJJJIJIIIJJJJJJJI
@311010/1
aaatggaacacgaagagggactaccacacgaaaggcagttcaccatcgct
+311010/1
CCCFFFFFGHHGHJJIJIJJJJJJJJJJJIJJIJIFIJJJJJJJJIJJJJ
@2817756/1
cgcaattaccgtattgccaagtgtaccgcagctaaatgtgcattaaaaca
+2817756/1
@@@B?DDFHHHFHGGIIGHICAFCFHEGHHGIIGHIIIFGGHGIIIGGII
@7926395/1
atcgataagacgaatggtaaagctgctaaaaaagcaggaaaagcc
+7926395/1
?@@DBDDDF>FFCF?:CFEA<CH3<2?EBGDEDF@CFBGFDFDE2
@5400872/1
gttctgcatgaatgccatctgggcccgggg
+5400872/1
@@@FDDDFHFFHFIEGIBB<FHDGCG@CCG
@6853131/1
tttttccataagccagtcggagaaattatcgacttaggagaaggcatgga
+6853131/1
CCCFFFFFHHHHHJIJHIJJEFFHIEIGIGHFHIJGGICG=GGIIEGGHH
@784147/1
agcaaagacgcaataagtgatacaagaaaatatacagactaaagaaacgc
+784147/1
CCCFFFFFHHHHHIJIJEHHIIJJJJJJJJJIIIJJJJIJJIJJJJJJJI
@784718/1
agcaaatactagtgcccgaactatgtgccattcatccatttccaggttct
+784718/1
CCCFFFFFHHHHHIJJJJJJJJJJJIJJJJJJJJJJJJJJJJJJJJIJIJ
@5403000/1
gttcttacatccttgtttatttccctttttgtggagaggtactatgtgtg
+5403000/1
CBCFFFFFHHHHHJJJJJJJJJJJJJJJJJIGHIGHHHIDHFHHIJGIHI
@7929792/1
atcgatacacagtcatagatccaatcctataattatccatttcctgtaat
+7929792/1
CCCFFFFFHHHHHJJJJJJIJJJJJJIJJJJJJJJJJIIJJJJJJJIJJJ
@7929882/1
atcgatagctgttcactttttggtcatgattttgaggtactcgagggcat
+7929882/1
@@CDDDFFHHHHHIIGGIHIJIJCHGGICGHEHGIIJICGGIJIGDGDHC
@7929883/1
atcgatagctgttcactttttggtcatgattttgaggtactcgagggcat
+7929883/1
@CCFFFFFHHGGHJJJJJJIJJJFHIJJGIJJJJIJJFHJIJIIJJJJJI
@2824815/1
cgcagatggccaccaccattctatgaaatggaacacgaagagggactacc
+2824815/1
@;@?DDFDFHHHHJGIJJJIIIJIIIJIJIGIIJJGIJFEGEBHGIGIII
@2824816/1
cgcagatggccaccaccattctatgaaatggaacacgaagagggactacc
+2824816/1
@@@BDADFDHHBHIIII?FDFGAFIFGHHHGIIJGJJIEIGGIJBGGIIG
@4875144/1
ggcaattccatataatctagttacacagcatagtatccctgataaaagca
+4875144/1
CCCFFFFFHGHGHJJJEIJJJJIJJJJJJJJJJIJJJJJJJIJJGGIJJI
@7405748/1
aataggttgaggctgaatctcagatggattgagctgttgagttgatcctg
+7405748/1
CCCFFFDFGHHHHJJIJJJJJIJJIJJIIJJIIJIJJIJIIIJJIJJJJI
@7932226/1
atcgcaatagctcaaaagggaacaatttttatcgagttattgatttcgag
+7932226/1
@@@DFFDDDDHHHIGIGGEGIJIJJJJJJJJIIJIEFHGJJJFIJJJIIJ
@5913233/1
tccggaaaatgctcgaaaactcaattggcgcacattcagcaggtttttta
+5913233/1
CCCFFFFFHHHHHJJJJJJJJIJJJJJJIIJGJJJGJJJJJJJFHIIJJJ
@791256/1
agcagccgagcccttggcttccttcggagttttgcctgttccgtagc
+791256/1
@@@FFFFFHFHHHIJIJIIJIIGIJJJCHFHIJJJJGIAGGGGGGHI
@1831016/1
cacatctcttggagccagccaatgggattgcccatcactttgtcatcgaa
+1831016/1
CC@FFFFFHHHHHIIJJJJJJJJJJJJJJJJJJJJJJJJJJJJJJIJIGI
@2275977/1
ccaggagttgctgagccgtcgcggcatcactcccaaata
+2275977/1
@C@FFBDDHHHHHIJIJIHIGIDH6@FB9D@FGG=FG@C
@1832257/1
cacatgttcactcggtgcaacagatccgtaagctatccagctccgacgta
+1832257/1
CCCFFFDEHFHHHJJHHJJJJJIIJJJJJJJJJJJJJIJIJJJJJJJJII
@7414937/1
aatcaggtggtgacatcgttcgatgacaaagtga
+7414937/1
;??BA:2B?D0:<<C<<AFB@@3C922:?EE:CB
@795952/1
agccaaacacacatagtacctctccacaaaaagggaaataaacaaggatg
+795952/1
CCCFFFFFFHHHHJJJIHIJIGGDHHHGIJJGGHIHIIGIJJIIGIIHIJ
@5409742/1
gttgaaattccgcgaaattggcactggcaagtcaaagaagctagcca
+5409742/1
CCCFFFFFHHHHGJEHJJJIJIIJJJIJJJIGIIIJJJJJJGJIFII
@7937110/1
atcgggttctgctaagtggtaagtagaaggtaagccacttaagcacacat
+7937110/1
CCCFFFFDHHGHHIJJGHGFHIJIJJJIJIBHIJJJJJJJJJJJJJJJJI
@7937925/1
atcggttctgcatgaatgccatctgggcccggggctctgtgatttcttag
+7937925/1
CCCFFDFFHGHHHIIJJJIJHHIJJIJIJIGIIIJIIEGBDBGGHIJIGG
@5916052/1
tccgtagctcttcctccctggatttcttgaggacatcggagaggctccaa
+5916052/1
CCCFFFFFHHHGGJJJJJIIJFHIJJJJJJJJJJJJJJJIJJJJJJIJJJ
@5411542/1
gttgaagctgagagtctgcaaatcggccaacttcttgccgacggaatttt
+5411542/1
@@@DDDDBBABDF@2AC<AIEH9<E@FGEIIABEGI>BGDGIIFEECE@E
@5411543/1
gttgaagctgagagtctgcaaatcggccaacttcttgccgacggaatttt
+5411543/1
CCCFFFFFHHHHHJGHIJJJJJIJJJJJJJJJJJJJIJJJJJJJJJJJJJ
@800159/1
agcgaacaatccttcgaggtaacctacgtggacatcgaagaaaaaacatt
+800159/1
CCCFFFFFHHHHHJJJJJJEHIJJJJJJDHJJJJIJJJJJJJJJJJJJJI
@4883178/1
ggccaccagatcgttgttaaggaacacgcggtagcggaagattggctc
+4883178/1
CCCFFFFFFHHHHIJJIIIIJJIIJJJIJJJGHEEIJBHGHHIJJHHH
@4883243/1
ggccaccggaaccggaagatcgaagaaagacgccaaacattcggcagcca
+4883243/1
@@@FFFFFFADHHEGDFGGIGBGHGEGICHIIHAFHIIIFEGA@BEDEEE
@5916494/1
tccgtcaaagcaccaggagaatgcatcctaggatcctcgtatagatgtct
+5916494/1
CCCFFFFFHHHHHJIJJHHIJJJJJGJJJJIIIJIJJIJFHIIJJJJJJJ
@5918566/1
tcctaacgtgttattacaagctttgacaatgtcaaatgccaacgatggta
+5918566/1
CCCFFFFFHHHHHJJJJJJJJJJJJJJJIJJJJJIJJJJJJJJJHJJJGI
@3311531/1
ctcagccgagctgcccagtttagtggccaactcttcgtcactcgcaaatg
+3311531/1
CCCFFDFDHFHAFGII<EGFGIIBBGEGCGGEGEEEIHGC@FGHIABB@H
@804560/1
agcgtgtttaatttctttcatttatcaaggttttcaaactgttaaaaaac
+804560/1
@@@DDD@DF<D<DG<CGIB<BHH@F><F?F2AFGCBFGDCGFGEGIIIIE
@804840/1
agcgtttctttagtctgtatattttcttgtatcacttattgcgtctttgc
+804840/1
BCCFDFFFHHHGHFGIIHIJIIJJJJJJJGGJJJIJJJJJJJJJJJJJJI
@1300683/1
atttatcaaggttttcaaactgttaaaaaacctgctgaatgtgcgccaat
+1300683/1
@B=DDFFFHHHFHJJJJJJJJJJJJJJJJJJJIJJJJJJFIHIHJJJIJJ
@1300739/1
atttatcacatcattcgtcgtgtaccacatctcggatcttgctactaata
+1300739/1
CCCFFFDFFDHFFIEHIIGEHEH>CHCGGHBBDFF6F@BG?<F9DAGFHC
@4392351/1
gaattttttgattcagtgctgattctgcacacattcgatctctgatagta
+4392351/1
CCCFFFFFHFDHHIGICGGHIHHGIIIJJJJJJIJIJIIIIIIJIIJJHI
@3846473/1
cttatcgatgcattgaaacgcaaactgacgtttacttttcgaatgtcaaa
+3846473/1
CCCFFFFFHGHHHIJJJJHGIIJIJJJIIJIJJJJJJJJIJJJJIHIJJJ
@5923219/1
tcctcttctagcagctttaatgcattgtatgcagcatcatgtttactaat
+5923219/1
BB@BDDFFHHHGHJJIJJJJJJJJJJJIJJJJJJJIJJJJJIIJJJJJJI
@5416754/1
gttgactgttgtagctgattaaggggtgtattctatatttcagttaaatt
+5416754/1
BC@FFFFFHHHHHGIJF>HGGJGIHJ?CEHGGCH@>FHEHFHHFGIIIII
@5416755/1
gttgactgttgtagctgattaaggggtgtattctatatttcggttaaatt
+5416755/1
B@BFFFFFHHHHHJJJJFHIGIIJJJ@EECFIGJIJEIJJJJJ80?DHIJ
@2839175/1
cgccaattgagttttcgagcattttccggaaaagaagattgcaccccgaa
+2839175/1
@@@DDFFFDBDDFIIGGBHBBBHHHIIIIIIIGEGIGGIIGIIIIIIIGA
@7945059/1
atctaattcacactgtttttgtataatagatgccttaaattccctcatgg
+7945059/1
CCCFFFFFHHHHHJJHIJIJJHEHBAHHHHJJJJJJJJJJJJIJJJIIJJ
@6423103/1
ttcccggtttgttctgaaacaaacatcactgtgatgaaaaataaaaaaaa
+6423103/1
CCCFFFFAFHDHHGGGGIIGHIJGIFJGIIJGHHGIIJJJJJJJJJJJJJ
@1303442/1
atttatgtaacatgtgtgcttaagtggcttaccttctacttaccacttag
+1303442/1
CCCFFFFFHHHHHJIIHIJJJJJJJJJJJJJJJJJJJJJJJJJJJJIJJI
@6424472/1
ttcccttttgagctattgcgatattttttcggaaaaaagtgagtttagga
+6424472/1
CCCFFFFFHHHHHJJJJJJJJJJJJJJJJJJJJJJJJJJFIIJHIJJJJJ
@7946235/1
atctactcgttatataatcatcattcaaacattgaagccagatcgataaa
+7946235/1
CCCFFFFFHFHDHHIJJIIIIIBHJEJIJJIJIDIJIJJJIDGHGJJIII
@7946236/1
atctactcgttatataatcatcattcaaacattgaagccagatcgataaa
+7946236/1
CCCFFFFFHFHHHIJIJJJJJJIJJJJJIJJJIJJJJJJJIJJJJJJJJJ
@7946237/1
atctactcgttatataatcatcattcaaacattgaagccagatcgataaa
+7946237/1
CCCFFFFFHFHHHJJJJJJJJJIJJJJIJJJJJJJJJJJJJJJJJIJJJJ
@7947569/1
atctatcgatactgaatgtaattttttatatagtgccccgatgatatgat
+7947569/1
CCCFFFFFHHHHHJJJJJIIIJJJJJJJJJJJJIIJJJJJIJJJJJIJJJ
@3319824/1
ctcataatacttttcccggtttgttctgaaacaaacatcagtgatgaaaa
+3319824/1
CC@FFFFFHHHHHJJJJJJHIJIJJJJIIIIIJJJJJJJJJIIJJJJJJJ
@7434393/1
aatgttttttcttcgatgtccacgtaggttacctcgaaggattgttcgct
+7434393/1
@CCFDFFFHFFHHIIGHBFHIIJJFGGGEHIJJJGI@;FFHGGIIHGJIG
@7949713/1
atctcggatcttgctactaatattcgattcgataggtgctttgtctggtt
+7949713/1
CCCFFFFDHHHHHIJIJJIJJJJJJJJJJJJIJJIICDHIIIJHIJIJGH
@7949714/1
atctcggatcttgctactaatattcgattcgataggtgctttgtctggtt
+7949714/1
CCCFFFFFHHHHGIJJJIJIIJHJJJJJJJJJJJJJFHHIJIJJJJFJDH
@2843264/1
cgccatattgatttaattttgacatgttagaatgccctattgaaaacctt
+2843264/1
CCCFFDFFHDHHHJJJGJJJCHHJIJJJJJIIIIJJJIIJJJJJJJJJII
@6429518/1
ttcctatatactgtacaatacttctgtattctacattccaccttgcgtc
+6429518/1
@@@DDDDDHHDF<EF>EGHIHHGIGGIIGBEHHEHIHHIIIGE@GCHG@
@6430926/1
ttcctcgaaatcaataatgcaatgtgtttaaatttttgtcgagtcaaaag
+6430926/1
CC@FFFFFDHHHFGGIGBHEHGBG@FIIEHJGIGGICGDHHGJDGCHIIG
@4404278/1
gacatatcgttgtcatcccacaaggtacaatactttgttggtttcgccac
+4404278/1
CCCFFFFFHHHHHJJJIJJJJIJIJEHIIJJJJJJJJJJJIGGIJJJJIJ
@330162/1
aaattagttgctatccttctctttgacattgcttgtggtcacttttcgcg
+330162/1
CCCFFFFDHHHHHJJJJJJJIJJJJJJJJJJJJJJHHIHIJIJJJJJJJH
@331580/1
aaattatgtcaaattttgacatttatgtaacatgtgtgcttaagtggctt
+331580/1
CCCFFFFFHHHHHJJJJJJJJJJIJJJIJIJJIJIIHHGIJJIJGIJJJJ
@331599/1
aaattatgtggcattttgacatttatgtgacataatttgcgacatttgac
+331599/1
CCCFFFFFHHHHGJJJJJJJJJJJJJJIJJIIJJJJJJJJJIIJJJJJII
@1316706/1
atttcagttgaatttaagaggcttttaaaatttaacgtttagcagtcttc
+1316706/1
CCCFFFFFHHHHHJJJJJIJJJJJJJJJIJJJJJIJIJJJJJJIJJJJJJ
@2298537/1
ccatgatgcactcggccggaccgattcagcccccaccaagggaagggggc
+2298537/1
CCCFFFFFHHHHHJJIJGIIGIIJIGIGGHIJIJGGBEE?;?AB??BDDD
@2851413/1
cgccgattgagttttcgagcattttccggaaaagaagattgcaccccgaa
+2851413/1
C@@FFFFFHHHDHIJGIJJIJJIJJJJJIIJJIIJIGIJJIJJJIJJJJI
@5934800/1
tcgaaaactcaattggcgcacattcagcaggttttttaacagtttgaaaa
+5934800/1
CCCFFFFFHHHDHJJJJJIJJJIJIJJJJJJGGIJJJJJJJJIJJJJJJJ
@1320562/1
atttcctgtaattctggtttctctatagttttgtcatacgtttttgaggc
+1320562/1
?@@FFFFDHD4DDEEGGCDDHHGIGBHIE:CFDAEFCGGE@EGHGAHC@7
@1320563/1
atttcctgtaattctggtttctctatagttttgtcatacgtttttgaggc
+1320563/1
CCCFFFFFHHHHHJJJJGHIJJIIIJIJJJJJJJJIJJJJJIJJJJIIJJ
@2301930/1
ccattagagaactcttggaactcgaaccagaaacagcaaaattcggcaaa
+2301930/1
CCCFFFFFGHHHHJJJGJEIJJJJIJIJIJJJJIJIJJIJJGGGIJJJJI
@4908579/1
gggaaaagtattatgagaatatgaaatttaaaagaaaatttgaaaagtat
+4908579/1
CCCFFFFFFHHHHJJJJJJJIJJJJJIJJJJJJJJJJIIJJJJIJIJGHI
@7963641/1
atgaaacatgtcagttatatattcacctttatatgtcacattttgtggtt
+7963641/1
@B@FFFFFHHHFHJGIJJIJIJJJJJJJJJJJIGIJJJJIJJJIJDFIHI
@7963642/1
atgaaacatgtcagttatatattcacctttatatgtcacattttgtggtt
+7963642/1
CCCFFFFFHHHHHJHIJJJJJJJJJJJJJJJJJJJIIJJJJJJJJGHIHI
@7963743/1
atgaaaccggagatcgaacagtttagcaataaagtacccaaatcacccat
+7963743/1
CCCAFFFFHHHHGJJJJJJJJIJJJJJJJJJJJJDGIJJJJJJJJJJJJJ
@6886010/1
tttttttctttcctttatgtccacaaattatgtcaaattttgacatttat
+6886010/1
@@@DDDD:DHH>F<GH>F9A<FDAEHIBF@F4??GFGAFHI>DFGGGG?B
@4909790/1
gggaaataaacaaggatgtaagaactatggaggaatattacaataagccg
+4909790/1
@@@FFFFFHFHFFGIJIJHJGIJJJGIIJJIIIIGEIJJJJIGIIGIJEG
@5939485/1
tcgactttcacttcattctatcggcctttcttctctttgccgtattttat
+5939485/1
B@CFFFFFHHHHHJJJJGIIJJJJJJIJJJJJJJJJJJJIJJIIIJJJJJ
@4911261/1
gggaacaatttttatcgagttattgatttcgaggaataatacgaacttcc
+4911261/1
BCCFFFFFHHHHHJJJJDHHHHIJJJIJJGIHGIIIIIIJJJJIIIIIJJ
@3866414/1
cttcaatgtttgaatgatgattatataacgagtagatagctttagaggta
+3866414/1
CCCFFFFFHHHFHJJIJJGIJJIJJJJJJJJJFGIJJIJJJJJJJJIJFH
@339673/1
aaattctccatcgttacaataagttattcggacaagttataccgaataaa
+339673/1
CCCFFFFFHHHHHIJJJJJJJJJJJJJJJJJJJJJJHIIJJJJJJJJJJJ
@2304321/1
ccatttcatagaatggtggtggccatctgcgggacatgcacatctcttgg
+2304321/1
?@@DDDDABFHBHIGEGGF3CDCGCGEDDEEHHGGGEGDHI<FGIBEGG@
@7967868/1
atgaagcaagattttacctgaacaatttgaaatttttccaaacccgaaaa
+7967868/1
CC@FFFFFHHFDHIIJIICIAFHIHHJJJJJGIGICEIIGHIHHIIHBAF
@3867682/1
cttcacaacaacaacctggagctagacaacagcaaactgctcctccacaa
+3867682/1
CCCFFFFFHHHHHJJJJJJJJJIJJIJJJJJIJJJIJJIIJJJJJJIJJJ
@4912747/1
gggaaggtttaggtatttgtggtatctgtcgatgttgccagaacgta
+4912747/1
@@@DDDDBFHDHH<CFHIGFFHAFHHGHIIIGGIGG@GHIIIIFIFH
@6441850/1
ttcgatgtccacgtaggttacctcgaaggattgttcgctggcgatctcct
+6441850/1
?@1ABDBDFFFFAH>EH@AEGCGDFIIID3CFA??C;6@666?FA@F7==
@1327636/1
atttctttcatttatcaaggttttcaaactgttaaaaaacctgctgaatg
+1327636/1
CCCFFFFFGHHHHJJJJJJJFIJJJJJJIJJJJJJJJJJJJJIIIGEHHJ
@342674/1
aaattgttcaggtaaaatcttgcttcatgattgaaaatttgcaaggtttg
+342674/1
@@CFFFFFHGHHFGHJIJJJIIGJJJIIJEHGGIJJJGGJDEIIJJFGFI
@1853676/1
caccattctatgaaatggaacacgaagagggactaccacacgaaaggcag
+1853676/1
CCCFFFFFHHHHHJJJJJJJJJJJJJJJJJJJJIIJJJJJJJJJJJJJJJ
@1329281/1
atttgaacagttaccatctactatcagagatcgaatgtgtgcagaatcag
+1329281/1
@C@DFFFFHGHHHIGGGIIGIJIJJJIGIGIJJIJIJGIBFHIJJJJJJI
@5942936/1
tcgatagctgttcactttttggtcatgattttgaggtactcgagggcatg
+5942936/1
@@@DD?A?FBAFFHF<EHIGIHAE@EHHICFE?GHC1:C?D@:@6@DFAB
@6891749/1
tttttttttatttttcatcacagtgatgtttgtttcagaacaaaccggga
+6891749/1
CCCFFFFFHDFHHJJFFFGEHGIFGGGGGHIGFHJJIIJJIIJJJJIJHH
@7972261/1
atgacattaacatgccctttacctgaggaacaaaatacaagaggcaggaa
+7972261/1
CCCFFFADHHHHH@@GHHIJIGGDHAEHIJJICH??FGHEGCECGGI>?D
@7972426/1
atgaccaaaaagtgaacagctatcgatacacagtcatagatccaatccta
+7972426/1
CCCFFFFFHHHHFHIJJJJJJJJJJJJJJJJJJGIJJJJIJJJJIJJJJJ
@820963/1
aggacttcaactttgttcagttcttgcaggagatcgctagcgaacaatcc
+820963/1
@@@ADFFFHHHHHJJHGGIIIIIJIGIIGFECFHIIGIIGIJJJIGHHJC
@5945724/1
tcgcaatagctcaaaagggaacaatttttgtcgagttattgatttcgagg
+5945724/1
CCCFFDDFHGHGHJJJJIIGIHIGHIJJIGEHGEHDGGIGIIGIJJIGH>
@2311897/1
cccaacagaaggggtaaccgcaaggggcacggaccacttcacggaaatct
+2311897/1
CCCFFFFFHHHHHJBEHIJJJJJJIJJIJJJIIJJJJJIJJJJJHHFFFF
@821902/1
aggagatcctgtaacacaaagttctcaacaaccagctcctacatctcaac
+821902/1
@BCFFFFFHHHHHJJJJJJJJFHJJJJJJJJJJJGJIJJIJJJJJJJJJJ
@823433/1
aggagttgtactaatttgtgtaattgaagttcgtattatttcctcgaaat
+823433/1
BCCFFDFFHHHHHJJJJJJHGIJIJJJJJJJJJJJJJJJJJJJJJJHJJJ
@4918756/1
gggagctaccagttgaagtagcagaagtttgctatattccacaaaagtac
+4918756/1
CCCFFFFFHHHHHIJJJJJJIIJJJJJJJJJJJJJJJJJJJJJJJJJFIJ
@350158/1
aaatttcgttctacatatgaaacatgtcagttatatattcacctttatat
+350158/1
@@@:BDDFFHHHHGHIJJJIIIJGIG:FHHGHIFIJJJGCFH@G<FDCH@
@350202/1
aaatttctcaagggcacacggcaacaaaaagtgataatggatacaaattt
+350202/1
CCCFFFFFHHHHHJJJJJJJJGJJJJJJJJJGHIJJJJJJJJIJJJJJJJ
@7975920/1
atgagtgaactgcaagctggtccacttgtacctatgaggttaagaaaccc
+7975920/1
CCCFFDFFHHHHHJJIJJJIJHJIJJJJHIIJJJJIGJJJJIJGIJJJIJ
@350447/1
aaatttgaaaaaaccagagacgattttgtcgaagatctctgtgagaagac
+350447/1
CCCFFFFFGHHHHJJJJJJJIJGGIJIJHIJIIJIIJJIJJJGIJJIJIJ
@5443752/1
gttggccactaaactgggcagctcggctgagaatcggtattcgggactga
+5443752/1
@CCFFADFDADHFIIIIIIIIDEEHIICAFGDHEGII88B<<BGIGGGGE
@826992/1
aggcagttcaccatcgcttgtcatgtgttgaaattccgcgaaattggcac
+826992/1
@<<DFFFFGHHGHJJIJJJGAHIJIJJIIJJJJGHIJIIIIJGIJFGJJI
@2863872/1
cgcgaaattggcactggcaagtcaaagaagctagccaagagaatggcgg
+2863872/1
CCCFFFFFHGHHGJJJJJJIJHHIIJIHIJJJJJIGIGIHIIHIJIIII
@7978511/1
atgatgattatataacgagtagatagctttagaggtaatacactattatt
+7978511/1
CCCFFFFFHHHHHJJJJIJFHIHJIJJJJJJJIJIGIIJJIIJJIJJJJJ
@7979299/1
atgattcattaatggacacatgtaaaattgaaattaaagcggaggttaag
+7979299/1
@@@@DFFFHHHHHIIIIGGIJJHIIIIJJIJJHJJIJIIIHIJJIFGHIJ
@7980223/1
atgattttgaggtactcgagggcatgatgagcagccgagcccttggcttc
+7980223/1
@C@DFFFFHHHHFHIJJIJJJJIJJJJJJJIIJJJJJJIJJJJIJJJJJI
@7983329/1
atgccatctgggcccggggctctgtgatttcttagtgtcaatagtgctgc
+7983329/1
CCCFFFFFHHHHHJJIIHJIIGHGEGIIJJJJJJJHIIIHJJJJFHHIII
@2867343/1
cgcgcaaaggtaaaatcgttctagacatactttatgctcttgacatttcg
+2867343/1
CCCFFFFFHHHHHJJJJJJJJJJJJJJJIJJJJJJJJJJJJJJJJJJJJJ
@5948422/1
tcgccatcatctaccgctttgttcaaaaatcgaacaaatccttggataca
+5948422/1
CCCFFFFFHHHHHJJHIGJJJIJJIJJJJIIGIJJIIJIJJJJJIJIJJJ
@5948504/1
tcgccatcttttttgttgtgctagtcgcaacagttttgacagaacctatg
+5948504/1
CCCFFFFFHHHHHJIIIGFHGIJJJJJJJJJJJEHIJJJJJJJJIJJJJJ
@6450080/1
ttcggggtgcaatcttcttttccggaaaatgctcgaaaactcaattggcg
+6450080/1
@@8DDDDDHHHHFIGIJJJIIIIJJGGJIGIIIGIJJIIJJJJJJJJJJJ
@5950079/1
tcgctccccacgagcgtttctttagtctgtatattttcttgtatcactta
+5950079/1
CCCFFFFFHHHGGGEG8EGGCHIG@BGFHHHIEIIJJJJJBHGIIIIJIE
@5950917/1
tcgcttgtcatgtgttgaaattccgcgaaattggcactggcaagtcaaag
+5950917/1
BCC1BDFEHHHGDHIIJIJIJJJJJJJJJJJIJJJJIIJJJJJJFHIJJJ
@5951078/1
tcgcttttcaaattctcgtgacttttctcccctgttcttaaataaagtgt
+5951078/1
<;?DF;DDFFFDHIFHHGCEGDEHHICHGEGG@GCFAGHHIIGGHFH@GH
@5951102/1
tcgcttttgactcgacaaaaatttaaacacattgcattattgatttcgag
+5951102/1
CCCFFFFFHHHHHIGIIJJJJIJJJJJJGIIJJIJJJJJJJJJJIIJJIJ
@5451100/1
gttgtacccaaacttttcggggtgcaatcttcttttccggaaaatgctcg
+5451100/1
@@CFDEFDHHHHHIIIIIFBHI:DHIIEGIIDFHGIGHIIGFHIIIGIII
@5451101/1
gttgtacccaaacttttcggggtgcaatcttcttttccggaaaatgctcg
+5451101/1
CCCFFFFFHHGHHJJJJJFJJJ:DEFIGIJJJJJJJIJJJJIGIIJJJJJ
@5451102/1
gttgtacccaaacttttcggggtgcaatcttcttttccggaaaatgctcg
+5451102/1
CCCFFFFFHHHHHJJJJJIJJJDFHJJJJJJJIJJJJJJIJJJJJJIJJI
@5451580/1
gttgtagctgattaaggggtgtattctatatttcagttaaatttaagagg
+5451580/1
@@@FFFFFHGDHHIIIJJJCFCBHIHIIJIJJJJJJJJIJJJJJJJIJJJ
@5451581/1
gttgtagctgattaaggggtgtattctatatttcggttaaatttaagagg
+5451581/1
BBCFDFFFHHHHHIJIIJJ<CCEHIIJIJJJJJJJI60:BFIJJJIIIJI
@4926120/1
gggcaaatcaatcaatttgcctcgaaatctaaggttatattacttttatg
+4926120/1
BBCFFFFFHHHHHJJJJJIIJJJJJJJJJJJJJIJJJJJJJJJJJJJJJI
@4927631/1
gggcactatataaaaaattacattcagtatcgatagataatattgatgat
+4927631/1
CCCFFFFFHHHHHJJJJJJJJJJJJJJIJJJJIJJJJJJJJJJJJJJJJJ
@2868788/1
cgcgcgaaaaccattatgttttactaatttttcaataaaatacactttat
+2868788/1
CC<DFFFFHHHHHJJJJJJJJJJJJJIJJJJJIJIJJJIIJJJJJIIJJJ
@6905724/1
aaaaaaatttcaaattgttcaggtaaaatcttgcttcatgattgaaaatt
+6905724/1
CCCFFFFFHHHHHJIJJIJJIIJGIJJJJJJJIJJJJIIJJJJJJIJJJJ
@3356942/1
ctccagtttttgatatgatagcgtcgttctatttggtgtgtaagagttat
+3356942/1
B@CFDFDFHHHGDIIJJIIJJIJIIGGHIJIJJJIJBFGHFIIIHIHIIF
@6907311/1
aaaaaacattgaccaatcgccaccaatgcttggtgcagctatccactttg
+6907311/1
CCCFFFFFHHHHHJJJJJAEHGIIJJJIJJJJGIIJIIJJJJJJJJJJJJ
@362514/1
aacaacctggagctagacaacagcaaactgctcctccacaacaacaacct
+362514/1
CCCFFFFFHHHHHJJJJJJJJJJJJJJJJJIJJJJJJJJJJGIIJJJJII
@364375/1
aacaaggaggtaaaaagaagaaacaaaagcaacttcaacaagaggaagga
+364375/1
@@@DDDD?C@2CFHGHEACD>AGFCHIA>FHIIDGHGGIIIDHDGIIB=B
@3359935/1
ctccatgtggacccatttgctttggtggggaactttgttgttgacgttca
+3359935/1
CCCFFFFDHGHHHJHIJJJJJJJJJGIJJJHHJJJJJIIIJJJIIJHIIF
@2871020/1
cgcggcatcactcccaaatacgaactggtccaaatcgagggcgccatcca
+2871020/1
CCCFFFFFHHHHHJJIJJJJJIIJJJJJBGHIJIJJJJIGIIIIHHGHFF
@2871021/1
cgcggcatcactcccaaatacgaactggtccaaatcgagggcgccatcca
+2871021/1
CCCFFFFFHHHHHJJJJJGIJIIJJJJIHHJJJJJJJJJJJJJJHHHHFD
@5955593/1
tcggcttattgtaatattcctccatagttcttacatccttgtttatttcc
+5955593/1
CCCFFFFFHHGDHIIIJJIJJGIIIJJHHHJGHJIJJJJJJFHIIJJJJJ
@4936875/1
gggggcaagattctggcatctaatttttcaaatgcgctagaaactgaaaa
+4936875/1
CCCFFFFFHHFHHIJJJIIJIGGIJJJJJJJIJJJIJIIIIJJJJJJJJJ
@4433233/1
gagaatatgaaatttaaaagaaaatttgaaaagtatcatgagttttgtga
+4433233/1
@BCFFFFFHHHHHJJJJJJJJJJJJJJJJJJJJ?HIIGIJGIFIIJJJJI
@4433414/1
gagaatcggtattcgggactgaaagacactaagattaccaagttgggcaa
+4433414/1
@@@FFFFFHDHHHJFGIGBGGGHJCFHAGGHIGJJJJEDHGIHCBGEEHG
@2329112/1
cccacctttttcactcaaccatagctttctcagcgtgtttaatttctttc
+2329112/1
CC@FFFFFHHHHHJJIJJJJJIJJIJJJJJJJJJJHIHIJJIJJJGJJJI
@4941843/1
gggtaacaatctgccttctacatttgcgagtgacgaagagttggccacta
+4941843/1
@@CBDFFFHHBFGIJIJIJJJJGIJJJJGGEFHIJJJIIIIIHEGHIIJJ
@7995680/1
atgggattgcccatcactttgtcatcgaacgatgtcaccacctgattggt
+7995680/1
CCCFFFFFHHHHHJJJJJJJJIJJJJJJJIJJJIJJJIJGIIGGFIJIIF
@6916472/1
aaaaaagtttatttatcatacacaggtaaacagttgtacagtagaggata
+6916472/1
@<BDFDFDHHHHHJJJJIJJJJJJGIFEGHJJJIJJIIJJJIHIJJJJJJ
@6916473/1
aaaaaagtttatttatcatacacaggtaaacagttgtacagtagaggata
+6916473/1
CCCFFFFDHHHHHJJJJJJJIJJJJJFGHIJJJIJJHGIJJDFHIJIJII
@6916474/1
aaaaaagtttatttatcatacacaggtaaacagttgtacagtagaggata
+6916474/1
CCCFFFFEGHHHHJJJJJJJJJJJIJHGIIJJJJJJIIJJIIIIIJJJFI
@840871/1
aggtgctttgtctggttaactttagtgggaaggtttaggtatttgtggta
+840871/1
BB@DDFFFHGHHHJJIJJIJIIJIIDHHIJJIIEHHIJF?FCHIJJJJGH
@6461614/1
ttcgtgttccatttcatagaatggtggtggccatctgcgggacatgcaca
+6461614/1
@CCFDFDEHHFHHJIJIJGIIBHHAFHDFHGIIGJGIIIJJIIIJJIJIG
@6461615/1
ttcgtgttccatttcatagaatggtggtggcgatctgcgggacatgcaca
+6461615/1
BCCFFFFFHHHHHJJJJJJJJJJJCHIFEHDGGGIJGIIJJGIIJJJJIJ
@3371949/1
ctcccttttcacaatataataaatacatatcatatcatcggggcactata
+3371949/1
CCCFFFFFHHHHHJIJGFGFJJJIJJJJJJJJJJJJJJJJJJJJJJIIJJ
@3372383/1
ctccgaaggaagccaagggctcggctgctcatcatgccctcgagtacctc
+3372383/1
CCCAFFFFHHHHGIJIJJJJJJIIJIHGCGEGHGHGIIJJIGBG@FHEGH
@8000381/1
atgtaacatgtgtgcttaagtggcttaccttctacttaccacttagc
+8000381/1
=?@=ABDD?CACFGEBEDCBAC?CBHDFDC@DD?EHIDHIIGICFEB
@383900/1
aaccagacaaagcacctatcgaatcgaatattagtagcaagatccg
+383900/1
CCCFFFFFHHHHHJJJIJJJJJIJJJJJIJJJIJHIJJJJJJJJJJ
@6927167/1
aaaaaatatcgcaatattagaaattttcaaatattcttcgcttttgactc
+6927167/1
CCCFFFFFHHHHHJJJJJJJJJJJJJJJJJJJJJJJJJJJJJJJJJIJJJ
@6927597/1
aaaaaatattaggaatccactacaaggttttcaatagggcattctaacat
+6927597/1
CCCFFFFFHHHHHIJJJJJJJIJJJJJEHIJJIIJIJJJJIJJJJIJIJJ
@6467120/1
ttctactttccttaacaaaccccttcttttcagatgttttaatgcacatt
+6467120/1
@CCFFDDEFFBDHIGIGHIEC<FHGAHGHDDEEH@<?D:??D?<BGIIGG
@2334595/1
cccagatggcattcatgcagaaccgattaagaaaggggcagacaacttca
+2334595/1
CCCFFFFFHHHHHJJJIJIIIJIJJJJJJIIIJJJIJJJIJIJJIIJJJI
@5962153/1
tcgtattattcctcgaaatcaataactcgacaaaaattgttcccttttga
+5962153/1
@@CDFFFFHHHHHJJJJJJIIIJJJJJJJJJJJJJJJJJJJJJJJJJJJI
@3377060/1
ctccggagctgcgtcactgtacacgtcggaagaaaggcttgtgcaatact
+3377060/1
CCCFFFFFHHHHHGIIJJJIIJIJJGIJJGIIJJGIIGIJGCFHIJGIGH
@387081/1
aacctcaagcttggggtcaaccacaggtttcacaacaacaacctggaacg
+387081/1
@@@DDDDEHFGHFEIJEHHGHEBFGHGHIJCIIJJJIGHIIGIGFFHIGA
@3377958/1
ctccgggcgttccgttggtctgattggcttgt
+3377958/1
@@?DAD??CCFF?A?DGE::CDGE4?F;DGBD
@2887319/1
cgctccgggcgttccgttggtctgattggcttgtt
+2887319/1
CCCFFFFFHDFDHEIIFHEH?DFGGHIIIEGI6?F
@6931707/1
aaaaaatgtcaaaattttgcaaattatgtggcattttgacatttatgtga
+6931707/1
CCCFFFFFHHHHHJJJJJJIJJJJIJJJHIIJJJJJJJIJJIJJJJJJJI
@6468489/1
ttctatcggcctttcttctctttgccgtattttattttgtaaggtgaggt
+6468489/1
@@@FFFFFGHGHHEIIGGCHFGIIJJICFHIJJEHHIIIHGGIJGGIJJD
@4452265/1
gaggaatttgaacagttaccatctactatcagagatcgaatgtgtgc
+4452265/1
CCCFFFFFHHHGHJIHIJJJIJJJJJJJJJJJJJJJIIGHIJGIIJJ
@4452266/1
gaggaatttgaacagttaccatctactatcagagatcgaatgtgtgc
+4452266/1
CCCFFFFFHHHHHJJIJJJJJJJJJJJJIJIIJJJIJJJIJJHIFHI
@4454839/1
gaggcttttaaaatttaacgtttagcagtcttctttttagaataacattg
+4454839/1
C@CFFFFFHHHHHJJJJJJJGIJJIIJJIJJJIIJJJJJJJJJJIIIJJJ
@6469651/1
ttctcaatttcagtctttgtctatcggtattgctcgtagacaattcatat
+6469651/1
CCCFFFFFHHHHHIJJJJJJJJJJJJJHIJJJJJJJIJJJJJIIJJJJJJ
@2890305/1
cgctgacgggagtcttgctcggcatggaggccatttcttgagag
+2890305/1
@@@DDDDDHH:F:CBGA@@B=F;CFFH<DH;D?DFI>FH<8BBC
@5968689/1
tctaaagctatctactcgttatataatcatcattcaaacattgaagccag
+5968689/1
CCCFFFFFHHHHHJJJJJIIJJJJJJJJJJJJJJJJJJJJJJIJJJJJJG
@4455752/1
gaggtaacctacgtggacatcgaagaaaaaacattgaccaatcgccacca
+4455752/1
=?@DDDDDFDFADHHGIIGBHH>FFGGHIGGGIII<D@?FABCDFHE;FH
@4455753/1
gaggtaacctacgtggacatcgaagaaaaaacattgaccaatcgccacca
+4455753/1
@@@<DDDEHHGHHCDGIIIIJJGIIIIJJJIJJJIFGH9BGGFCGIJJII
@855111/1
agtgtattacctctaaagctatctactcgttatataatcatcattcaaac
+855111/1
BB@DDEFFHHHHHJJJJJJJJJJJJJJJJJJJJJJJJJJJJJJJJJJJIJ
@855909/1
agttaaccagacaaagcacctatcgaatcgaatattagtagcaagatccg
+855909/1
CC@FFFFFHHHHHJJJJJJJJJJIIJIJJJHICEHICBBFFGGIGIEGGG
@4461192/1
gagttttcgagcattttccggaaaagaagattgcaccccgaaaagtttgg
+4461192/1
B@BDDFFFHHHFHJJJJJJJJIJJJJGHHIIDGGIJIJEHIJIJIGHIII
@1350990/1
atttgatgcaaagtatagaggttgtacccaaacttttcggggtgcaatct
+1350990/1
CCCFFFFFGHHHHGHJJJJJJFHJIJJJJJJJJJJJJJJJIJDFHIIJJJ
@4463054/1
gataaatggaacgaaattaaacacgctgagaaagctatggttgagtgaaa
+4463054/1
@<@DFFFBDHHHFHIIGIJGGHIJGGIGHJIGHBGEFHHEHGGHG9BBGG
@7484485/1
aatttttaaatttaaaaatgcgtgtgtgcaggtatatttatcacatcatt
+7484485/1
CCCFFFFFHHHHHJJJJJJJJJGIIJHHIIJJEGIJJJJJJJJJJJJJJI
@7484940/1
aatttttatcgagttattgatttcgaggaataatacgaacttccat
+7484940/1
@B@FFFFFHHGHHGHIGHJHHGHIIGIJIIJJJJJJJJJIGIJJJJ
@7486385/1
aattttttatatagtgccccgatgatatgatatgtatttattatattgtg
+7486385/1
C@CFFFFFHHHHHJIIJJJJICFHCHIIIIHIIIHGGJJGHIGJIIJJHI
@3399728/1
ctcgaaaactcaattggcgcacattcagcaggttttttaacagtttgaaa
+3399728/1
CCCFFFFFHHHHHJJIJJJJIJJJJJJJJJJJHIJJJJJJIJJHJJJJJJ
@397114/1
aacgtttaataaatcttcttaaggatttgaagtatcatgttgaaaccatg
+397114/1
CCCFFFFFHHHHHJIJJJJJJJJIJIJJJJJJFHIJJIJJIJJJJJIIJI
@3400743/1
ctcgaaagactttgactttttactatttttgtatgcacaaaattcgttct
+3400743/1
CCCFFFFFFHHHHJJJJJJJJJJJJJJJJJJJJJJJJJJJJJJJJJIJJJ
@3401082/1
ctcgaaatcaataactcgacaaaaattgttcccttttgagctattgcgat
+3401082/1
CCCFFFFFHHHHHJJJJJJJIJJJJJJJJJJJJJJJJIIJJJJJJJJJJJ
@5974578/1
tctaccacaatattctccaaatcttcgatgatctcctgtctgggtggttg
+5974578/1
CCCFFFFFGHHGHIJIJJGJJJJJJIIJJJJJJJJJJJDHIJFEDHIHGH
@1361720/1
atttgtacatgaagttgtctgcccctttcttaatcggttctgcatgaatg
+1361720/1
@@@FABDEFDDFDH<CBHEAHHGHIIIIIIGGBHGGEGIGEEHIIGG>DF
@398547/1
aactaattttacaagctatactttgcatagaattagtggtttttttctaa
+398547/1
@@?DDFFFHGHHHJJJIJIJJIHJJJIJJIIJIJJIHIJHIJJJJJIJJI
@400326/1
aactcctatatggtcagaggacaaaactaatgatgg
+400326/1
@@@DDDFFHHHHHIIEGBHIHGDGHGGIIIIIGHII
@7493500/1
acaaaataaaatacggcaaagagaagaaaggccgatagaatgaagtgaaa
+7493500/1
@C@FFDEFHGFHFFHIIIII;GF@GHFIGIGCGIIABHHIIIIIIGHIII
@7493501/1
acaaaataaaatacggcaaagagaagaaaggccgatagaatgaagtgaaa
+7493501/1
CCCFFFFFHHHHHJJJJJJJJJJJJJJJJJJJJJJJJJJIJJJJJIJJJI
@4474626/1
gatcgataaaaaaatatcgcaatattagaaattttcaaatattcttcgct
+4474626/1
@@@DFDDFGFHHGJIIJ<BBEHIJJIHIGHJJGIFIGHGGIIGIIJHGII
@6483880/1
ttcttaactggagagttaattggaagtcgaagatgacaaataaatttacc
+6483880/1
CCCFFFFFHHHDHGHGHIIIJJJGGGFGGIJJHGIGGIHJGIIDIFHIII
@1879556/1
cacctctccatattcctttatcaacattcacttctttaccggcatagcct
+1879556/1
@??BDDDDHHD?DDB:E@H>EHHEH<FHAEIHCCHHGHFEDDHEHI<?FG
@1366459/1
attttaaaagcctcttaaatttaactgaaatatagaatacaccccttaat
+1366459/1
@CCFFFFFHHHHHJJJEIIIJJJJJJJJJJJJJIJJJJGJJJJJJJJIJJ
@4965954/1
ggtcacttttcgcgcaaaggtaaaatcgttctagacatactttatgctct
+4965954/1
B@?DDFFFHHHHHJJHGIIIIIGGIJIIJJIGIJGIIJICGIG@FDDECH
@4476025/1
gatctatgactgtgtatcgatagctgttcactttttggtcatgattttga
+4476025/1
@C@FFFFFHHHHHIIIJJJIJHIIHIGIJIJJJJJJJIDGEFEBGIIJIC
@402065/1
aactggtccaaatcgagggcgccatccacgagccaatcttccgctaccgc
+402065/1
CCCFFFDFHHHHHJIIJJJJIIJJJJJJJJJJJJJJJJJJIIGHEHHHFF
@1881497/1
caccttacaaaataaaatacggcaaagagaagaaaggccgatagaatgaa
+1881497/1
CCCFFFFFHHHHHJJJJJJJJJJJJIJIJJJJJJJJIJJJJJJJJJJJJI
@1883329/1
cacctttttcactcaaccatagctttctcagcgtgt
+1883329/1
CCCFFFFFHAFFDGGIIJJJJIJJJJGHIJIJJH8:
@1883330/1
cacctttttcactcaaccatagctttctcagcgtgttt
+1883330/1
CCCFFFFFHHHHHIJJJJJIJJJJJJJJJJJJJIF?DF
@1883935/1
cacgaaaggcagttcaccatcgcttgtcatgtgttgaaattccgcgaaat
+1883935/1
CCCFFFFFGHHHHJJJIJJJJIJJJIIIJJJFHIJJIJIJJJIIIIJJJJ
@4967045/1
ggtccgtgccccttgcggttaccccttctgttgggatgggggccgccccc
+4967045/1
BCBDFFFFGHHHHJJJIJGHIIJJJJJJJIIJJJJFHHJJJJJJH<>ADD
@1369938/1
attttacaagctatactttgcatagaattagtggtttttttctaaaatca
+1369938/1
CCCFFFFFHHHHHJJJJJJJJJJJJJJIJJJHHIHJJJJJJJJJJJIJJJ
@6967919/1
aaaaaggtgggaaatgttgactgttgtagctgattaaggggtgtattcta
+6967919/1
CCCFFFFAFHHHHJJJGIIGIIIHIGGIJIIJGIJJJIJJJ@FFHIIIII
@404905/1
aacttttccagcatttctcttgctgctaattgtttcgccatcttttttgt
+404905/1
CCCFFFFFHHHHHJJJJJJJJJJJJJJJJJJJHIJJJJIIJJJJJJJJGH
@404942/1
aacttttcggggtgcaatcttcttttccggaaaatgctcgaaaactcaat
+404942/1
@@CDDFFFHHHH<EGGIIJJIIIJJJJJJJGIJJJJJJJJJJJJJJJJJJ
@404943/1
aacttttcggggtgcaatcttcttttccggaaaatgctcgaaaactcaat
+404943/1
CCCFFFFFHHHHFHJJJJJJJJJJJJJJJJJJJJJIJJJJJJJJJJJJJJ
@6494980/1
ttgaaccgtacgtcaaatgtcgcaaattatgtcacataaatgtcaaaatg
+6494980/1
@@@DDDDDFFFF2AGGIFI<C;FE:111?DGGEGFIIGIFAGBFEDFIIB
@6970348/1
aaaaagtttatttatcatacacaggtaaacagttgtacagtagaggataa
+6970348/1
CCCFFFEFHHHHHJJJJJJJJJJJJHHGJIJIJJJIIJIJIIGIJIIJJJ
@5986306/1
tctcagtttcagttactcttgattttatatatctgtagttttctagatct
+5986306/1
@@@D7BBDFD4ACGBFEDEI<<CIIIBHFFBHEFHFEHHFIIBFEFFIII
@4972164/1
ggtgatgttgtctcgctccaggttgctgttgcggaggagcttgctgttgt
+4972164/1
BBBDDFFFHHHHHJJJJJJHJJGHIIJJJJJIJJGIJ;FHIJIIJJIIJC
@6498586/1
ttgacatttcgttaaagaaccacaaaatgtgacatataaaggtgaatata
+6498586/1
CCCFFFFFHHHHHJJJGIJJIJJJJJJJJHIIJJJJJJJJJJDGHIJJJJ
@6498587/1
ttgacatttcgttaaagaaccacaaaatgtgacatataaaggtgaatata
+6498587/1
CCCFFFFFHHHHHJJJJJJJIJJJJJJJJGIJJIIJJJJJJJFGIIJJJJ
@4975702/1
ggtgtattctatatttcggttaaatttaagaggcttttaaaatttaacgt
+4975702/1
@@;DDDEDFHGHHJJJG;@C<@FHHIJJJJJJJJJHJJGGGGIJJIIGJH
@2905133/1
cggaaaagtaacgcccgaacaagccaatcagaccaacggaacgcccggag
+2905133/1
BCCFFFFFFHHHHJJJJJJJJJJJJJJJJJJJJJJJJJJJJJJJJHHFFD
@2905134/1
cggaaaagtaacgcccgaacaagccaatcagaccaacggaacgcccggag
+2905134/1
CCCFFFFFFHHHHJJJJJJJJJJJJJJJJJJJJJJIJJJJJJJJJHHFFD
@5990280/1
tctcgaaagacttcgactttttactatttttgtatgcacaaaattcgttc
+5990280/1
CCCFFDFFDBHHHJI?HGHJJJGGIDHJJJJGGIJIIIGHJIIIIIJGII
@5990281/1
tctcgaaagacttcgactttttactatttttgtatgcacaaaattcgttc
+5990281/1
CCCFFFFFDFFFHHGGIIIJJJGIIGIJJJJGFGGJJGIIIJJIJJJJJJ
@877423/1
ataaagtatgtgttcaccaagagaagaaagctatacagtagtcaaatttg
+877423/1
BCCFFFFFHHHHHIJJJJJJJJJJJJJJJJJJJJJIJJFIIHIJJJJJJJ
@1891378/1
cacgattcataaaagtaatataaccttagatttcgaggcaaattgattga
+1891378/1
CCCFFFFFGHHHHJJCGHHHHJJJJJJJJIJJIJJGIGGGGIJJIIJJIG
@409918/1
aagaaagctatacagtagtcaaatttgtatccattatcactttttgttgc
+409918/1
CCCFFFFFHHHHHJJFHIJJJJJJJJJIJJJJJJJJJJJJJJJJJJJJJJ
@4978649/1
ggttacctcgaaggattgttcgctggcgatctcctgcaagaactgaacaa
+4978649/1
BCBDFFFFHHHHHJJJJJJJJIIJJJJJJJJJJJJJJJJJJJJJJJJJJJ
@882471/1
ataaagttggccatcgtttggtaggcagattcctccgtgttcgaaggagg
+882471/1
CCCFFFDFHHHHHJJJHJJJJFHIJJIJJJJJJJJJIEHIJJJJJJJJIJ
@6507128/1
ttgcaagccatgacccatgcgtcgtatttccctaaccaccttacagattg
+6507128/1
B@@FFFFFHHHHHJJJJHIJIGGGFHJJJJJJJJIJJJIIJJIIIJJJII
@884129/1
ataaatgctcccttttcacaatataataaatacatatcatatcatcgggg
+884129/1
@@@?DDDDHFDDGIJJGIIIGFGHHIHJIJJIIIIJIGIIJJJIIJIBG<
@884130/1
ataaatgctcccttttcacaatataataaatacatatcatatcatcgggg
+884130/1
BCCFFFFFHHHGHJJJJJJJJIIJIIIJJJJJJJHIJGIJIJJIJJJIIF
@884190/1
ataaatgtcaaaatttgacataatttgtggacataaaggaaagaaaaaaa
+884190/1
CCCFFFFFHHHHHJJJJJJJJJJJJJJIJJJJIJJJIIHJJJJJJJJJJJ
@4490626/1
gattcataaaagtaatataaccttagatttcgaggcaaattgattgattt
+4490626/1
@@@?DDAD?A=BFBCCFCCD<CGCFHGGGGI3A<CFG;?FFA>FBBGHIG
@7507211/1
acagactaaagaaacgctcgtggggagcgatgacgaataaagtatgtgtt
+7507211/1
CCCFFFFFHHHHHJJJJJJJGHJJJJJJJIJIJHIJJJJIJJDHIJHHHH
@6979417/1
aaaaatgaacatggaatgtaagaacattttcggaatcagaaaaaatgtcg
+6979417/1
@@@DFEAEDBDDHIBHBHCCF@E?CFGGHBHEB?GHIIIGGEGHIHD<BH
@2911948/1
cggaagattggcccatacttcgaagagttcaggtttgtcgtggaaatatg
+2911948/1
CCCFFFFFHHHHHJJIIJJJJHGJJIJGIHIJJBGIGHIJGIHDGIIJJI
@6980604/1
aaaaatgtcaaaattttgcaaattatgtggcattttgacatttatgtgac
+6980604/1
CCCDFFFFHHHHHJJJJJJJJJJJJJJIIIIJJJJJIJJJJJJJJJIJJJ
@2374022/1
ccccttaatcagctacaacagtcaacatttcccacctttttcactcaacc
+2374022/1
CCCFFFFFHHHHHJJJJJJJJIJHIJJJJJJJJJJIJJJJJJJJJJJJJI
@2916766/1
cggaatttcaacacatgacaagcgatggtgaactgcctttcgtgtggtag
+2916766/1
CCCFFFFFHHHHHJJJJIJJJIJJJJJJGIGIIJJJJJJIJJGHHJJJGG
@4497279/1
gatttctcaacttgtttccgtgagttgctgaacaaatttgaaaaaaccag
+4497279/1
@@CFFFFFHHHHHIIJJJJJCG7FFIHGGGHIIJJJJJJGHIIIJJFHIC
@6985295/1
aaaaattctccatcgttacaataagttattcggacaagttataccgaata
+6985295/1
CCCFFFFFHHHHHIJHIIJJJJJIJEHIIHIJIJGHGGEGIGGIGIIJII
@2919619/1
cggaccacttcacggaaatctaccgacagagaggttatccttgggggaag
+2919619/1
C@CFFDDDHHHHGIJHHIJJJJJIJIGIGGHJGGBFHIJJIJCGGIIHGH
@2379574/1
cccgataaagcgttaccagcgcttgaggaagtaacggcagcactattgac
+2379574/1
CCCFFFFFHGGHFIJIJIJIIJFIJJJIJIJFGHIIIFIIGEG=DCGA@E
@2379575/1
cccgataaagcgttaccagcgcttgaggaagtaacggcagcactattgac
+2379575/1
CCCFFFFFHHHHHJJJJJJJJJJJJJJJJJJGHHHJIIIIIDGGIGHGGF
@423580/1
aagacactaagattaccaagttgggcaaccagcagtcccacaaagtttca
+423580/1
@CCFFFFFHHGHHJJJJIIIHIIJJJJIJJIJJIJGHIJJGIGIJ@FIIJ
@6516566/1
ttgcgatatttttttatcgatctggcttcaatgtttgaatgatgattata
+6516566/1
CCCFFFFFHHHHHIJGGIICHHCHGGIEIIIGGIIGCHHGGGGHGIJIJG
@2922877/1
cggagaatcacaaaactcatgatacttttcaaattttcttttaaatttca
+2922877/1
@<@ADFFBHHHGHGJIJIIGGGJJIIIJGHFGGHIJGHHIIJJJIIGIGI
@2381874/1
cccgcagatggccaccaccattctatgaaatggaacacgaagagggacta
+2381874/1
@?@FDDADFHADFGEBDGCGGHFGGGIICHGGHIEEHDF?DBFFHIJGDE
@6008101/1
tctggcttcaatgtttgaatgatgattatataacgagtagatagctttag
+6008101/1
CCCFFFFFGDHFHIIIHGIJJHIJIGIIHEGGJJIGG?DBFEGGIJJJEG
@903475/1
ataacattgacattctataaagacgttagagaggttcactaaaaaatatt
+903475/1
CCCFFFFFHHHHHJJJIJJJJJIHIIJIIJJJJJHIJGHJIJJJJIJIJI
@428605/1
aagagacagtacttttagtaaacactcttctagggataaggaaggagtta
+428605/1
CC@FFFFFGHHGGJIIGGBJHHHIJJICFHHHJJGHIIIGIGGIIHIDFH
@428895/1
aagagactctcagcttcaacgccaaggacttcaactttgttcagttcttg
+428895/1
CCCFFFFFHHHHHJJJJJJIIIJJJJJGIJJJJIJJJIJJJJIJIJJJJJ
@5496106/1
gtttaatttcgttccatttatcaaggttttcaaactgttaaaaaacctgc
+5496106/1
@@CFFFDFHHHHHJJJJJJGIIJJJJEHHJJJIJJIJIJJJJJJJJJJJJ
@2930457/1
cggagttttgcctgttccgtagcagacggccactggcaaagtggatagct
+2930457/1
@;;BDDDFHHHHHJJJIJJIIJJJJJJJIIJJJJIIJIIII?FHIIIIJG
@4997549/1
gtaaaagtggtgatctaggtggtttaatttctccataaccatcatctggt
+4997549/1
@BCFFFFBFHHFHIJJJJJDEGFHIJIJJJJJIIIIIIIJJJJJJJJJJG
@2933378/1
cggatctgttgcaccgagtgaacatgtgacatagaaaatacgtaagttgc
+2933378/1
@@@DDDFFHHHHGIJIJJCBHIJJJJIGIIGIJFIIIDHIJIGHJICEHH
@6998138/1
aaaacatctgaaaagaaggggtttgttaaggaaagtagaaaactaatgta
+6998138/1
=??DDBADF:2<:AA;@BC:?<CC@GHHGGBGGEH:D4DF>FCHGDFEB<
@4510588/1
gcaaagtatagaggttgtacccaaacttttcggggtgcaatcttcttttc
+4510588/1
@CCFFFFFHHHHHJHIIIIJJJJJIJJIJJJJJJJHGIJJJIJJJJJIIJ
@4510591/1
gcaaagtatagcttgtaaaattagttgctatccttctctttgacattgct
+4510591/1
CCCFFFDDHHHHHJJHHJJIIJJJJJJJJJJJJJJJJJJJJJJIIJJJJJ
@6998402/1
aaaacatgaccatgatgcactcggccggaccgattcagcccccaccaagg
+6998402/1
CCCFFFFFHHHHHJJJJIIJJJJIIJIIGIJJIIIIJIIIJJJHHFFFFD
@6998403/1
aaaacatgaccatgatgcactcggccggaccgattcagcccccaccaagg
+6998403/1
CCCFFFFFHHHHHJJJJIJJJJJJJJJJIJJJIIJJIIIJJJJF<BDE@C
@5499541/1
gtttactcttctaatgtcaaacagaatctagccaaacacacatagtacct
+5499541/1
@@@FBDFFHHDHFIIIFHIIJIJIIJJJJGIJJEIGGGGDHGIIJIIIIH
@5000589/1
gtaaaatcttgcttcatgattgaaaatttgcaaggtttggaggagttgta
+5000589/1
CCCFFFFFHHHHHJJJJJJJJJJJJJJJJJJJIIIFHIJJJJJHIGHJII
@5499978/1
gtttacttcatttgaatctatggaagttcgtattattcctcgaaatcaat
+5499978/1
@@@FFFFFGFHHHDFGHIDHFHIGGEEFIEHEHIIIHIGGIIGJIIIIJI
@5499979/1
gtttacttcatttgaatctatggaagttcgtattattcctcgaaatcaat
+5499979/1
CCCFFFFFHHHHHJJJJJIIIIJJJIGIJJIJJJJJJJJJJJJJJJIJJJ
@5501350/1
gtttagcagtcttctttttagaataacattgacattctataaagacgtta
+5501350/1
CBCFFFFFHDHHHJJJJJJJJJJJJJJJJJJJJJJJJJJJJJJJJJJIIJ
@6021525/1
tcttcgcttttgactcgacaaaaatttaaacacattgcattattgatttc
+6021525/1
BBCFFFFFHHHGGJIIIGIIJJJJJJIIJJEHHIJJJJIJJJJJIIJIJH
@5502281/1
gtttaggtatttgtggtatctgtcgatgttgccagaacgtaagatatcct
+5502281/1
@?@DFFFDFHHHGHEIGGHIEGHIIJIIIIJIJIFIIIJDHGHGGHJGHH
@4516637/1
gcaaccagcagtcccacaaagtttcacagttccacaaaacgctgaaaaat
+4516637/1
@@;BDDDFDHDHHGJIJJJIJCHIIIJJJIIGGEHGIJGHIGIGGIGGGG
@4516908/1
gcaacctctactacagtacgcaagaataagattatggaaggaataacacg
+4516908/1
CCCFFFFFHHHHHJJJHGJJJIIJJJJJJJJJJJJJIJJJJGJIJIIJJI
@4518050/1
gcaacttacgtattttctatgtcacatgttcactcggtgcaacagatccg
+4518050/1
CC<FFFFFFFHHHJJJJJJIJJJIJJJJIIJJIJJIIHHIJJJJJJJIJJ
@5009798/1
gtaaacgtcagtttgcgtttcaatgcatcgataagacgaatggtaaagct
+5009798/1
CCCFFFFDHBFCFHA>G:FHCFHEGGIIIIHIIIGHGIIIDIIFHIIIIH
@4519694/1
gcaagactcccgtcagcgtcctccaggagttgctgagccgtcgcgcgcat
+4519694/1
CCCFFFFFHHHHHJJJIJIJGEIJIIJHHCGHIIJIJIJJIIJFFEB>6=
@6026240/1
tcttgctcggcatggaggccatttcttgagagtagagcaatttggcttct
+6026240/1
CCCFFFFFHGGHFGHBGGDHGGIIIIIEEHGIGGGGHFIJIJJ?DFHHIG
@4521377/1
gcaagattttacctgaacaatttgaaattttttccaaacccgaaaaaagt
+4521377/1
CCCFFFFFHHHHHJJJJJJJJJJJJJIJJJJJJJJJJIJJJJIIJJJJJF
@6530465/1
ttggccgatttgcagactctcagcttcaacgccaaggacttcaactttgt
+6530465/1
@C@FFFFFHHHHGJJIJJJJJHHJJJJIJIDHIJGIGGIHIJIJJJJJJJ
@3927122/1
cttcccttggtgggggctgaatcggtccggccgagtgcatcatggtcatg
+3927122/1
CCCFFFFFHHHHHJJJJJJJJJJJJHJJIIJJJGH?EEDFFFFFD>CCEE
@6531882/1
ttggcttgttcgggcgttacttttccgaccaagagatccagcaagttctt
+6531882/1
CCCFFFFDDHB=FG<E?D@7DHIIDHH0DFAHCECADHGIGI3@ACHHHH
@2395453/1
cccgtggagggtaacaatctgccttctacatttgcgagtgacgaagagtt
+2395453/1
@@;BDDFFHHHBFHIIIIIIIIHGIIIIIIIIIIIIIIEHGIIGEGIIFH
@7007677/1
aaaacattgaccaatcgccaccaatgcctggtgcagctatccactttgcc
+7007677/1
CCCFFFFFFHHHHJJJIJJJJJJJJIJJJJJGHIJJJIJIJJJJJJJJJJ
@440816/1
aagcaaatgggtccacatggagatgtaccacaacaacctaaatcggcaaa
+440816/1
@@?DDDBAA<BA;E?EBHHH:AFGH<9C@HEAC;:?CDGBGIIGD:ADFG
@5513589/1
gtttattgatgttttaaaacaatttaagcctcctggagaaaagccacaac
+5513589/1
C@CFFFFFHHHHHJJJJJJJJJJJJJIJJJJJJIJJJJIJIJJJJJJJJJ
@5514470/1
gtttatttccctttttgtggagaggtactatgtgtgtttggctagattct
+5514470/1
@?@FDFFFHHHFFIIIIGIICEAFH<FHGGIIEGEFFHIIIIIIIEHIII
@1923444/1
cactttgtcatcgaacgatgtcaccacctgattggtgatatcagccgctc
+1923444/1
C@CFFFFFHHHHHJJJJIJIJJIJJIJJJJJJJJJFHHIIIJJJJJJJII
@3930589/1
cttcctcaagcgctggtaacgctttatcgggttctgctaagtggtaagta
+3930589/1
CCCFFFFFHHGHGIIJBGIIJIEIJIIJIIIFHIJIJJIHJDGE?FHICC
@3930590/1
cttcctcaagcgctggtaacgctttatcgggttctgctaagtggtaagta
+3930590/1
CCCFFFFFHHHGFGIJHIJJJIIJJJJJJJJJJJJJJJJJJFHJGIJJII
@3930591/1
cttcctcaagcgctggtaacgctttatcgggttctgctaagtggtaagta
+3930591/1
CCCFFFFFHHHHHJJJHIJJJIJJJIJJJJJJJJJEGJ>GHDHIGIIJFH
@1924285/1
cactttttggtcatgattttgaggtactcgagggcatgatgagcagccga
+1924285/1
CCCFFFFFHHFFHJJIJJJJJIJJHIIIJJJJJJJJJJJIIJJJJJJJJJ
@4527103/1
gcaatctccagcagatattgtacttaaaggcttttggatcataagatgca
+4527103/1
@@@FFDFFHHGHFEHIGGHCJCHIJGIIGJJEGJJJFJGDGIIJIIJJII
@2397150/1
cccgtttgctgttgttgggcacctttttgctgcccttgtgtgggaccagt
+2397150/1
BCCFDFFFHHGHHJGIIJIIGJJJIJJIJJJJGIIJFJGIGGIJHHIJIC
@5520467/1
gtttcccacgccagtatacagggagtggcgaaaccaacaaagtattgtac
+5520467/1
CCCFFFFFHHHHHJGIJJJJJJJJJFHIIJJJJIEHIGIJJJCGHIJJJJ
@6034371/1
tgaaaaccttgtagtggattcctaatattttttagtgaacctctctaacg
+6034371/1
@@@DDDDDDFFB?EGHIICFHICHII@HHHGIEGFCFHHIIGGIGIIII?
@7012559/1
aaaactccgaaggaagccaagggctcggctgctcatcatgccctcgagta
+7012559/1
CCCFFFFFHHHHHJIIIJJJIJJJJJIIJJJJGIIIJGIIJJJEGGEH=E
@6035330/1
tgaaaagggagcatttatttgatgcaaagtatagaggttgtacccaaact
+6035330/1
@@@FFFFFADHH?GGIAFEH@EHHIGHIIHDGIEHIIGGDGE?DCEHBGH
@6541578/1
ttgtaacttgttcaaattgtccatccgatactccatctctaaaaaagata
+6541578/1
BC@DDFFFHHHHHJJJIIIJJJIJJJJJJJIJJJJIJJJJJIJIJGJJJJ
@2404638/1
ccctattgaaaaccttgtagtggattcctaatattttttagtgaacctct
+2404638/1
CCCFFFFFHHHHHJJJIIJJHIJJJJJJJJJJJJJJJIJJIIIJJJJJJJ
@447178/1
aagcgctggtaacgctttatcgggttctgctaagtggtaagtagaaggta
+447178/1
CCCFFFFFHFHHHJJJJJIJJJJJIIJJJJJJJJIJJIGIIIJJJJJJCF
@6041720/1
tgaaattccgcgaaattggcactggcaagtcaaagaagctagccaag
+6041720/1
@@@FFDFDHDDD:GIGIBAFHICGIGEHGBF@FGEHGCCEHGHHBBF
@5528238/1
gtttgaaaaccttgataaatggaacgaaattaaacacgctgagaaagcta
+5528238/1
CCCFFFFFHHHHHJIJJJJJJGIJJIIJJJJJJJJJJIIIJIJJIJJJJJ
@3939773/1
cttcgatcttccggttccggtggccaccagatcgttgttaaggaacacgc
+3939773/1
CCCFFFFFHHHHGJFIJJJJFHIIJJJJJJJIJIHIIIJJJJJJJJJJJJ
@5530004/1
gtttgaatgatgattatataacgagtagatagctttagaggtaatacact
+5530004/1
@@CFFFFFHHHGGJJIJIJJIJJIGCFHHIIJIIJJIJIIGDGHIIIIJI
@5530005/1
gtttgaatgatgattatataacgagtagatagctttagaggtaatacact
+5530005/1
BBBFDEFFHHHGHJJIIIIIJJJIIGGHGIIJJJJJIJIJJGHIIJJJJJ
@6545527/1
ttgtcatcgaacgatgtcaccacctgattgg
+6545527/1
@@<DDDDDDBHDHBFH@DFAHGIEGGGGIEG
@6041999/1
tgaaatttaaaagaaaatttgaaaagtatcatgagttttgtgattctccg
+6041999/1
CCCFFFFFGHHHGGJJJJJJGGIJJJCHIIJJIJIGIJJIHIIIJJIJJJ
@451302/1
aaggaaagttattgccggttcataaccttctctttggactctcttgcatg
+451302/1
CCCFFFFFHHHHHIJJJJFHIHJJJJJJJJJIJJJJIHIIJIJJJJJIJJ
@7539699/1
acgaaaggcagttcaccatcgcttgtcatgtgttgaaattccgcgaaatt
+7539699/1
@CCFFFFFHHHHHJJJJIJJJJIJIHIJIJGGIJJJJJJJJJJJJIJGII
@5027545/1
gtaagaactatggaggaatattacaataagccgaataaaaatgcaaaaaa
+5027545/1
CCCFFFFFH<FHHHIIJJJJJJJJJJJJJJJJJJJJJJIJJJIJJJJIJJ
@3944611/1
cttcgcttttgactcgacaaaaatttaaacacattgcattattgatttcg
+3944611/1
??8BDDD;DA>DBCEFEB8CC=FF@CFFCCDFFFFDAGEDD?FFFEFII<
@3944612/1
cttcgcttttgactcgacaaaaatttaaacacattgcattattgatttcg
+3944612/1
???DDDDDDD<?CBC?<CEFIII;EEBEI@DBD<DBDB?DDCE@DDDIBD
@3944613/1
cttcgcttttgactcgacaaaaatttaaacacattgcattattgatttcg
+3944613/1
@@BFFFFFHHGHHJJJJJJJJJJJJJJJJJJIIJJJJJJJIJJJJJJJIJ
@3944614/1
cttcgcttttgactcgacaaaaatttaaacacattgcattattgatttcg
+3944614/1
CCCFFFFFHGHHGGHIJJJIIJJJJIJIJIJIGIJGIIIIJJJJJJJIJJ
@3944615/1
cttcgcttttgactcgacaaaaatttaaacacattgcattattgatttcg
+3944615/1
CCCFFFFFHHDFHIJEHIHIJJJJJJIJJJJIGGIJJJJJJIJIIIJJII
@3944616/1
cttcgcttttgactcgacaaaaatttaaacacattgcattattgatttcg
+3944616/1
CCCFFFFFHHHHHJJIEGIIIJJJJJJJJJJJJJJJJJJJJJJJJJJJJJ
@8061160/1
attagaatcatcaatattatctatcgatactgaatgtaattttttatata
+8061160/1
@B@DDEDDHHHHHIJJJJIJHHJIIIJGIJJJJIGIGIIJJJIIJIJJJI
@8061873/1
attagagtcacttatataagtttctaatttggtgtcatcattactgcaat
+8061873/1
CCCFFFFDHHHHHJJJJJJJHJJJJJIJJJJIHGIJIEIIJJJJJJJIHI
@1939125/1
cagaacgtaagatatcctaaactcacttttttccgaaaaaatatcgcaat
+1939125/1
CCCFFFFFHHHHHJJJJJJJJJJJJJJJJJJJJJJJJJJJJJJJIJJJJJ
@5028497/1
gtaagatatcctaaactcacttttttccgaaaaaatatcgcaatagctca
+5028497/1
@@BFFFFFHHHHHJJJJJJJJJJJJJJJJJJJJJJJJJJJJJJJJJJIJI
@2412195/1
ccctgttgaaaaccttgtagtggattcctaatattttttagtgaacctct
+2412195/1
@@@DBBDAFDCFDFEH9CHH3CC3F:3CCBHHIICH@@F=:99BGDBDFG
@2412573/1
cccttaatcagctacaacagtcaacatttcccacctttttcactcaacca
+2412573/1
??@DDDADAFDBFGGHIIII:EHIICHAHEEDGGIDEDHFFHFHFBGFHG
@2412574/1
cccttaatcagctacaacagtcaacatttcccacctttttcactcaacca
+2412574/1
@?1ADDDDHHHHHIIIIIIIIIIIIIIIIIIIIIIIIIIIIIIIIIIIII
@2412575/1
cccttaatcagctacaacagtcaacatttcccacctttttcactcaacca
+2412575/1
CCCFFFFFHHHHHJJJJJJJHHIJJJJJJJJJJJJJJJJJJJJJJJIJJJ
@2414955/1
cccttgagaaatttgctgcctcaaaaacgtatgacaaaactatagagaaa
+2414955/1
CCCFFFFFHHHHHJJJJJJJJJIJJJJJJIIJJIJJJJIJJJJJJJJJJJ
@3476293/1
ctcgtgacttttctcccctgttcttaaataaagtgtactttattgaaaaa
+3476293/1
CCCFFFFFHGHHHJJJJJJJHIJJJIJJJJJJJHIIIJJJJJJJJJJJJJ
@3477118/1
ctcgtggatggcgccctcgatttggaccagttcgtatttgggagtgatgc
+3477118/1
@@@DDFFFGHHBDGII<FECGHIEH@FHBGGIIFFHGHIDHICGBFHEII
@2417098/1
cccttttcacaatataataaatacatatcatatcatcggggcactatata
+2417098/1
CCCFFFFDFDFFDDCBHDBGGBB@HEFHAHHGHCHIIIIIIIIIIGIEFC
@2417099/1
cccttttcacaatataataaatacatatcatatcatcggggcactatata
+2417099/1
CCCFFFFFHHHHHIIHIJJJJIJJJJJJJJJJJJJIJJJIJIJJJJJJJJ
@2417337/1
cccttttgagctattgcgatattttttcggaaaaaag
+2417337/1
;:?DDDB?D<<C?GAA:EAG:<AFHCGE@@?B@BDF:
@2417637/1
ccgaaaaaagtttatttatcatacacaggtaaacagttgtacagtagagg
+2417637/1
@@@DDDDDHFAFHBGII@EHDEFGGHICH:DHIHIFDGEBFHHIDGGHCH
@3478946/1
ctcgttatataatcatcattcaaacattgaagccagatcgataaaaaaat
+3478946/1
BB@DDFFFHHHHHJJJJJJJJJJJJJJJIJJJJGJJIJJIJJJJJJJJJJ
@5540536/1
gtttggaggagttgtactaatttgtgtaattgaagttcgtattatttcct
+5540536/1
BBBFFFEFHHHDFIF<E<FHCCBHCGCAEACGEHF:@?C::::?::??F0
@2419588/1
ccgaaacgtagacgaacagatcgaagggaattatacatttccagagattg
+2419588/1
CCCFFFFFHHHGHJJJJJIJJJJJJJJJGIJJJJJIJJJJJIJJJJIJJI
@945478/1
atagctttagaggtaatacactattattaggcactagttattaattataa
+945478/1
CCCFFFFFHHHHHCGHJJJJJJJJJJJJIIIIIIIIJHIJJJJJIJIIJJ
@6056620/1
tgaatatataactgacatgtttcatatgtagaacgaattttgtgcataca
+6056620/1
BC@FFFFFHGHDHGGIIIGHJJHJJIJJHHIIIJIIJJJJIGFGHIJJII
@6057614/1
tgaatccaagagattctcatgacagaaatttaaacgttccagcaggtact
+6057614/1
CCCFFFFFHHGHHIIJGHJJJGIJJJJJJJJJJJGIGIJJIIJIIJFHIJ
@6058268/1
tgaatgccatctgggcccggggctctgtgatttcttagtgtcaatagtgc
+6058268/1
CCCDDFFFHHHHHJIJJJIJJJIJIIIGIGIJGGIJIIFHIGGHIIHDHG
@5543841/1
gtttggttgatttacagccgctttactttgcagagaagtaatctcttgct
+5543841/1
?BBBDFDDHHHHHJJJJJJIJFJJJJJJJIJJJIJJIJBFHIJJJJJIJJ
@5034873/1
gtaatattcctccatagttcttacatccttgtttatttccctttttgtgg
+5034873/1
@?@FFFFFHHHHHJJJJHIIJJJJIJJJJJJHJJIJJJJJJJJJJIJHHJ
@7027303/1
aaaagcctcttaaatttaaccgaaatatagaatacaccccttaatcagct
+7027303/1
CCCFFFFFHHHHHJJJJIGEIIEBHIJJIJGFIJIIJJJJJJJJJJJJJI
@3483678/1
ctcgttttctcgatctggctctcactaagaacgacatctgtagatataag
+3483678/1
BCCFDFFFHHHHFJIJIJIJJIJIJJJJIJJJJJJJJJJJJJJJJJJJJH
@6060720/1
tgaatgtgcgccaattgagttttcgagcattttccggaaaagaagattgc
+6060720/1
CCCFFFDDHHHGDIJJJIIEHIIJIIJJIJJJJJIIIIJJJIJJJJJJII
@2427698/1
ccgaataaaaatgcaaaaaactataaatttttattatattttatgcatgt
+2427698/1
CCCFFFFFHHHHHJJJJJJJJJJJJJJJJJJJJJJJJJJJJJJJJJIJJI
@3485409/1
ctctaacgtctttatagaatgtcaatgttattctaaaaagaagactgcta
+3485409/1
CCCFFFFFHHHGHIJJIIJJIHIIJJJJJJJJIJJJIJJJJJJJJJJIJJ
@3485410/1
ctctaacgtctttatagaatgtcaatgttattctaaaaagaagactgcta
+3485410/1
CCCFFFFFHHHHHJJJJJJJJHHJJJJIJJJJJJJJJJJJJJJIIIIJJJ
@3485411/1
ctctaacgtctttatagaatgtcaatgttattctaaaaagaagactgcta
+3485411/1
CCCFFFFFHHHHHJJJJJJJJHJJJJJJJJJJJJJJJJJJJJJJJJJJJI
@2428866/1
ccgaatgtgaggaaatagaagatgtagaagttcccaaagccttagg
+2428866/1
CCCFFFFEHHHHHJIIJIGIGHIJHIIJJJJJJJJIJJJJJJJJJJ
@2957226/1
cggcagcactattgacactaagaaatcacagagccccgggcccagatggc
+2957226/1
CCCFFFFFHHHHHGGIIJIJJGIJJIJIJJFGHIJJJHGHIHIFHIIIJI
@5039817/1
gtaattctggtttctctatagttttgtcatacgtttttgaggcagcaaat
+5039817/1
@B<DFFFFHHHHHJJJJJJJJHJJJJJJJJJJJJJJJJIHGJJJIIJJJJ
@2957380/1
cggcagccaagaacttgctggatctcttggtcggaaaagtgactcccgaa
+2957380/1
CCCFFFDFHHGHHJIJJIJIJFHIIJIJJJHIIJIJJJJDGIIIJJJIG<
@7033107/1
aaaagtagcagatagtagaagtgaagcaagacaggctgaaaatgagcaca
+7033107/1
CCCFFADDHHHHGGHHGHIIJHIJIIGJIJJJJJGIFIEIIGIIJJIJJJ
@3958566/1
cttctccaagtttgtgctgggcaaatcaatcaatttgcctcgaaatctaa
+3958566/1
CCCFDEFFHHDHHIHGIGEHIHHHGFFHIGIGIIIJGIJJJJGGHGIJGI
@3958567/1
cttctccaagtttgtgctgggcaaatcaatcaatttgcctcgaaatctaa
+3958567/1
CCCFFFFFHHHHHJHIJIJJIIIIIJJJJJJJJJJJJJJJJJJJJJJIJI
@462756/1
aagggaacaatttttatcgagttattgatttcgaggaataatacgaactt
+462756/1
@CCDDDEFFHDFDHJHJIJHIIIEHIIHGEHGCHGIEGGGIIIGEGHGGI
@4554876/1
gcaggatttacccgtggagggtaacaatctgccttctacatttgcgagtg
+4554876/1
CCCFFFFFHHHHHJHIJIJJJ?HHJJJJJJJJJJJJJJJJJJJJJJIJFH
@5552878/1
gttttaatgcacatttagctgcggtacacttggcaatacggtaattgcgt
+5552878/1
=?:BDDDDHHHDHIGIJBGIIFGGGGIJIGIDDHIJGHHIIDGGIIFHIJ
@3491792/1
ctctagtcagatttttaaacaagatggaactacagcatgatataattccc
+3491792/1
:11A?BDDHF<DFIIIIIIIBE@FFEGEGGI@DHH@FDC<DBGGGGHFGI
@953937/1
atataataaaaatttatagttttttgcatttttattcggcttattgtaat
+953937/1
CCCFFFFFGHHHHJJJJJJJJJJJJJJJJJJJJJJJJIJJJJJJJJJJJJ
@953957/1
atataataaatacatatcatatcatcggggcactatataaaaaattacat
+953957/1
:??DDDDDDFH?DDF?EDHCIIIIGIIF@:CDF?9:BGHE<F?DDHH<B8
@6068882/1
tgacattcgaaaagtaaacgtcagtttgcgtttcaatgcatcgataagac
+6068882/1
CCCFFFFFHHHHHJHIIIJJHIJJJJJJJJIJJJJIJJJJJJJIJJJJJJ
@6068933/1
tgacattctataaagacgttagagaggttcactaaaaaatattaggaatc
+6068933/1
@@?DDFFFHHHHDIJGGEFFABGGDC;2AGHCEGHIIIECHCHHIHAGGE
@6068934/1
tgacattctataaagacgttagagaggttcactaaaaaatattaggaatc
+6068934/1
CCCFFFFFHHHGHJJIIIHIIIJJJIIEGIIIJJJJJJJIJJJJJJIJJJ
@954822/1
atataatcatcattcaaacattgaagccagatcgataaaaaaatatcgca
+954822/1
CCCFFFFFHHHHHJJJJJJJJJJIJJJJJJDIIGIJJJJJIIJJJJJDII
@8079948/1
attattaggcactagttattaattataatcatcaatattatctatcgata
+8079948/1
CCCFFFFFHHHHHJJJJJIJJJJJJJIJIJJGJJJJJJJJIGIJJJIHHI
@5554255/1
gttttactaatttttcaataaagtacactttatttaagaacaggggagaa
+5554255/1
CBBFFFFFHDHGHJJJJJIJJJJEHHIJJJJIJJJJJEIGHIJJDHIJIJ
@7039952/1
aaaataatatgtaaattgattttagaaaaaaaccactaattctatgcaaa
+7039952/1
@@@FFFDFFHFFHIGIIIJHIGJGJIIIGIGGGGHIGEGEBHIJGIEIHH
@2441464/1
ccgataaagcgttaccagcgcttgaggaagtaacggcagcactattgaca
+2441464/1
CCCFFFFFHGHHHJJJJJIJIIJJIJJIIJDHIIIGGIJCHGC@EH;@AC
@2441465/1
ccgataaagcgttaccagcgcttgaggaagtaacggcagcactattgaca
+2441465/1
CCCFFFFFHGHHHJJJJJJJJJJJGHHHGIHHIJJIJIIHIJHHAECCG@
@2441466/1
ccgataaagcgttaccagcgcttgaggaagtaacggcagcactattgaca
+2441466/1
CCCFFFFFHHHFHJIGIFIDIIJJIJJIIGGHIGIEHIIIIHGGCG;@@@
@7562725/1
actgggtgcaccttcctctgataagggttggtatggtttgcatagattat
+7562725/1
CCCFFFDDFHHHHJJJJJJJHJIJIJJFGIIIJJJJJJIIIJJJIJJJJJ
@959384/1
atatcctaaactcacttttttccgaaaaaatatcgcaatagctcaaaagg
+959384/1
CCCFFFFFHHHHHGHJJJJJJJJIIJJJJGJJJIJIFHIIIIJIJJJIII
@961014/1
atatgatatgtatttattatattgtgaaaagggagcatttatttgatgca
+961014/1
@@<DDDB?CDFFHIICGIGIEHGHGIGIIIGA7CFBDGEHCFHIIIIIII
@6572503/1
tttaaatttttgtcgagtcaaaagcgaagaatatttgaaaatttctaata
+6572503/1
CCCFFFFFHHHHHGIGIBHHIJJJFHIIJIJIJJJJJJJJJIIJJJIIJG
@3969557/1
cttctcttggtgaacacatactttattcgtcatcgctccccacgagcgtt
+3969557/1
CCCFFFFFBHDFDIGHIJGIIIIJFHIIJGHIIJCHEIIJJJJGHHIB;@
@3969728/1
cttctctttgacattgcttgtggtcacttttcgcgcaaagg
+3969728/1
@@@DDDDDH??CFEHB<CF<C@G@BHGHGGHFFB<B<FH9B
@3969729/1
cttctctttgacattgcttgtggtcacttttcgcgcaaaggtaaaatcgt
+3969729/1
BBBDDFFFHHHHHIJJJJJJHIJIJJJJJJJJJJIJJJIHIFFIJJJIJH
@3969730/1
cttctctttgacattgcttgtggtcacttttcgcgcaaaggtaaaatcgt
+3969730/1
CCCFFFFFHHFHHJJIJJJIHIJHIJJJJJJJIIEIIJJJJDFHHJJIII
@7565491/1
acttcatgtacaaatacctcaccttacaaaataaaatacggcaaagagaa
+7565491/1
CCCFFFFFHGHHHJJJJJJJJJJJJJJJJJJJJJJJJJJJJJJJJJJJJJ
@3499114/1
ctctccttccatcagccaatttttctggtttgccgaattttgctgtttct
+3499114/1
@CCFDFFFGHFDD@EEHGEDGIIIFEEIIIIEGIIHIHIIIEFD@FHHEG
@7044370/1
aaaatataataaaaatttatagttttttgcatttttattcggcttattgt
+7044370/1
CCCFFFFFHHHHHJJJJJJJJJHJJJJIJJJJJJJJJJJJJJJJJJJJJI
@2444626/1
ccgatgatatgatatgtatttattatattgtgaaaagggagcatttattt
+2444626/1
CCCFFFFFHHHGGJJJIIJJJIJJJJJJJIHIJJJJJJJJJJJIJJJJJI
@3500885/1
ctctctaacgtctttatagaatgtcaatgttattctaaaaagaagactgc
+3500885/1
B@?DDFFFHHHHHJJJJIJIJJJIJJJJJJJIJJIJJJJJJJJJJJJIJI
@3500886/1
ctctctaacgtctttatagaatgtcaatgttattctaaaaagaagactgc
+3500886/1
CC@FFFFFHHFHHJJJJIJJJGIFHHIIJHIJJJIJJJJIJIIJIIGGGI
@3501648/1
ctctctgtcggtagatttccgtgaagtggtccgtgccccttgcggttacc
+3501648/1
CCCFFFFFHHHFHIHGIJJJJFHIJIFGIEFHIHJJJJJIJJJJJGEIJJ
@7567074/1
acttgttcaaattgtccatccgatactccatctctaaaaaagataattct
+7567074/1
CCCFFDEFHHHHHEFHJIJJJJGIIIGIJIIJGHGGHIHIHGJGHJIIIJ
@4570844/1
gcattttctagttccgtaaactgatacgtgggttgcttcttcaaaacatg
+4570844/1
@@@DFFFDFFFH<CC@GHIIEHFA4C:A<AFH8??FGE>D<FGIIIIIEC
@4573257/1
gccaaacacacatagtacctctccacaaaaagggaaataaacaaggatgt
+4573257/1
CCCFFFFFHHHHHJJHIJJJJJJJJJJJJJJJJJJJJJIHIJIJIJJJJG
@5567110/1
gttttcgagcattttccggaaaagaagattgcaccccgaaaagtttgggt
+5567110/1
@BBFFFFFHGGHHJJJIGGEHIJIGGCFGIGHGIJJIFIJJJGFHJJJG;
@5567383/1
gttttcgcgcgtaaagtgaccaaagcaaagacgcaataagtgataca
+5567383/1
@@@FFFFFHHGFHIIJ?EGIIIJIIJIJJIIIIEHHIJJJHIIJJJJ
@2449963/1
ccgcaaggggcacggaccacttcacggaaatctaccgacagagaggttat
+2449963/1
@CCFFFFFHDHHGJJJIIJJIIGIJJIIJIGIGJJGIIJJIIIJHHEEFF
@8089677/1
attcacctttatatatgtcacattttgtggttctttaacgaaatgtcaag
+8089677/1
@CCFFFFFHHFHHIJJJHIJJIJJJIJHJJIIJJJJJIIJJJJJIIJJJJ
@6082887/1
tgaggaagtaacggcagcactattgacactaagaaatcacagagccccgg
+6082887/1
@@@DDDDDFHHHHIIIIE>F??BG<?E?F@CFFAGI>BBF?<FBEGHI:;
@1970469/1
cagatatgtatgatgaagattcggatacagaacttgggccttttagaatc
+1970469/1
CCCFFFFFHHHHHJJIJIHIJJIIEHGIJGIJJGIIJJJJGIHJGGHJII
@1432911/1
attttgtaaggtgaggtatttgtacatgaagttgtctgcccctttcttaa
+1432911/1
CCCFFFFFHHHFHHIJCGJJJJIHJIJJJJJHIJIIJJIJJJIIHIIIGI
@967379/1
atattcttcaggggatcatgaagctcgcttttcaaattctcgtgactttt
+967379/1
CCCFFFFFHHHHHJJJJJJJJJJJJJJJJJJJJJJJJJJJJJJJIJJJJJ
@1434332/1
attttgtgaaggagcacaacgtaaaacaatatcgaccacttgtatagctt
+1434332/1
CCCFFFFFHHHHHJJJJJJJJGHJJJJJJJJJJJGIJJJJJJIIJJJJJJ
@7573535/1
agaaaatatacagactaaagaaacgctcgtggggagcgatgacgaataaa
+7573535/1
@@7DDFFFHHHHHJJIIJJJJJIJIJJJJIJIJJG@GGIGEIHGEEIHHF
@5058792/1
gtacccaaacttttcggggtgcaatcttcttttccggaaaatgctcgaaa
+5058792/1
@@@DDDDDFFHHHIIIIII8C?3D?FCGABFHICH@F6@GIBGECDA@DG
@5058793/1
gtacccaaatcacccattagagaactcttggaactcgaaccagaaacagc
+5058793/1
CCCFFFFFHHHHGJJJJJJJJJJJJJJJJJIJJJJJJIIIJJJJJJJJJG
@3505657/1
ctctgatagtagatggtaactgttcaaattcctcttcctcacgaggacac
+3505657/1
C@@FFAEFFCC?FFHIFFIHHGHIIIIIIIIGEHIIIIIIIGGIIIIIII
@4578910/1
gccaactcttcgtcactcgcaaatgtagaaggcagattgttaccctccac
+4578910/1
CCCFFFFFHHHHGJJJJJJJJJJJJIGIJJJJIEHIIJJJIGIIJJJJJI
@6583381/1
tttaattttgacatgttagaatgccctattgaaaaccttgtagtggattc
+6583381/1
CCCFFFFFHHHHHJJJJJJJJJJJJJJJJJJJJJJJJJJJJJJJJJIIJJ
@4580362/1
gccaagggctcggctgctcatcatgccctcgagtacctcaaaatcatgac
+4580362/1
@C@FFFFFGHHFHJIIGGHJJGGEGHIICHGBH@FGIHJJJIJE@DHFGH
@2988646/1
cgggcccagatggcattcatgcagaaccgattaagaaaggggcagacaac
+2988646/1
BCCFFFFFHHHHHJIJJJJJJJJJIJJJIGGIJJJJJJJJJFIJJJJJJJ
@4581884/1
gccaatcagaccaacggaacgcccggagcggctgatatcaccaatcagg
+4581884/1
CCCFFFFFHHHHHJJJJJJJIJJJJJJIJJJIJJEHEHEHHHEFBCD>B
@4582042/1
gccaatcttccgctaccgcgtgttccttaacaacgatctggtggccaccg
+4582042/1
CCCFFFFFHHHHHIJJJJIIEIHGIJJJJJJJJJJJIIIJJIIIJGIJJJ
@3984081/1
cttcttttccggaaaatgctcgaaaactcaattggcgcacattcagcagg
+3984081/1
@@CFFFFFHHFHDHJJEHIIJGGIJJJJJJIJJJJIIIBHGGHIGIJIGI
@3984082/1
cttcttttccggaaaatgctcgaaaactcaattggcgcacattcagcagg
+3984082/1
CC@FFFFFFHBHDIIIIIIIIGIJJJJJGIJJJJIJIIAHGGIJJGGHIJ
@3984083/1
cttcttttccggaaaatgctcgaaaactcaattggcgcacattcagcagg
+3984083/1
CCCFFFFFHHHHHJJJJJJJJJIJIIJJJJJJJJJJJIJJJJIJJJJJJJ
@5063051/1
gtactaatttgtgtaattgaagttcgtattatttcctcgaaatcaataat
+5063051/1
CCCFFFDDHFHHHAFHHEGFIHJGHGFHJJGJJIJJJJG@??GEHAGIAF
@5063297/1
gtactataaaatgatgaaaccggagatcgaacagtttagcaataaagtac
+5063297/1
CBCFFFFFHHHHHJJJJJJIJJJJJIIIIIJJIJHIJJIJJIIJJIJFHI
@3984641/1
cttctttttagaataacattgacattctataaagacgttagagaggttca
+3984641/1
@@@DDEFFHDDFHEHIBEHIDBEHGHGIGHIIIIGGIHHHHHGGIIDFE@
@6585991/1
tttacatattatttttgacttgaataaatttttaaatttaaaaatgcgtg
+6585991/1
?@@D?DABAFHBFIHIE;FHHA>G<EFEGEHIHIIIIIIIIIIIIIIIHG
@4584376/1
gccaatttcgcggaatttcaacacatgacaagcgatggtgaactgccttt
+4584376/1
@;14BDDDFFFFFIIIIIIIIIIIIIIIIIIIIIIEFIBFFIFFEIIICF
@4584377/1
gccaatttcgcggaatttcaacacatgacaagcgatggtgaactgccttt
+4584377/1
CCCFFFFFHHHHHAHEHIGEGDGEGGIIGGIGGIIIIIDHGHFCHIIEHH
@6588460/1
tttacctttgcgcgaaaagtgaccacaagcaatgtcaaagagaaggatag
+6588460/1
?@@D;D?DFHFH@DCA@DE:?@GCCEGHG;9?FFBFGIIACEECE@FHHG
@3986407/1
cttgaaagtatatgctttttatttttgtcacaggctgcatgaaattcttt
+3986407/1
@@CFFFFFCFHHHJJJJJJJIJJJJIJHJJJJGGHIJJJJJJJGIJJJJJ
@4585837/1
gccacatcttgtgagccgccattctcttggctagcttctttgacttgcca
+4585837/1
??<DDFFFHGHFFG?CFGHEEEHHGGGGGCHGGHIIIIII@FHGGH9<DD
@2993461/1
cggggctctgtgatttcttagtgtcaatagtgctgccgttacttcctcaa
+2993461/1
C@@FFFFFHHHHHIIJJJJJJEHIIHIJIJHIJIJJJJJJJJJJJJJJII
@2993462/1
cggggctctgtgatttcttagtgtcaatagtgctgccgttacttcctcaa
+2993462/1
CCCFFFFFHGFHHIJJJJJJJHHFHHGJJJIIJJJJJJJJJJJJJJJJJI
@5067983/1
gtagaaggtaagccacttaagcacacatgttacataaatgtcaaaatttg
+5067983/1
CCCFFFFFFHHHHJJJJJJJJJIJJJJJJJJJJJJJJJIIHIJJJJJJJJ
@6093010/1
tgatagtagatggtaactgttcaaattcctcttcctcacgaggacactct
+6093010/1
CCCFFFDDHHHHHFHIIIJHIIJJIJIJIJIJIJJIJJJJIIEIJJIJJI
@6093464/1
tgatatgatatgtatttattatattgtgaaaagggagcatttatttgatg
+6093464/1
@@@DB;==D>FF<:CGCHDHF<EHHGF@HIHCGCGA<F=AHEIEGHI>G<
@4587570/1
gccacttaagcacacatgttacataaatgtcaaaatttgacataatttgt
+4587570/1
CCCFFFFFHHHHHJJJJJJJJJJJJJJJJJIIJJJJJJJJJIJJJIIJJI
@1980035/1
cagatttttaaacaagatggaactacagcatgatattattcccatacaag
+1980035/1
CCCFFFFFHHHHHJJJJJJJJJJJIJJJJJJJJJJJJJJJJJIJJFIJJI
@3989551/1
cttgaagaactattattttttttttttatttttcatcacagtgatgtttg
+3989551/1
@CCFDDDDHHHDFIGHIJJJJJJJJJJ;FHIJID;@>77@GEEEEECCC;
@1982726/1
cagcaactcctggaggacgctgacgggagtcttgctcggcatggaggcca
+1982726/1
@@<;DDDDFHFFDBGG;FEEIIIGGBH<D8?DFEDFIG0;;;FEHIDEEE
@8103849/1
attcggacaagttataccgaataaaaaaggaaaactaaaggatttctcaa
+8103849/1
CCCFFFFFHHHHHJJJJJJIJJJJJJJJJJJJIJJJJJJJIJJJJIJIJG
@2995093/1
cggggtgcaatcttcttttccggaaaatgctcgaaaactcaattggcgca
+2995093/1
CCCFF@DDDHFFFIIIIJJGIGHGIJJIJIGIJJJJJJJJJJIJGIIJGB
@4589878/1
gccagatcgataaaaaaatatcgcaatattagaaattttcaaatattctt
+4589878/1
CCCFFFFFHHHGHJJJJJJJJJJJJIJJJJJJJJIJJJIIIJJJJJJJJJ
@4589879/1
gccagatcgataaaaaaatatcgcaatattagaaattttcaaatattctt
+4589879/1
CCCFFFFFHHHHHJJJJJIJJIHIIIJJJJHIIJIJIJJJIJIJJJIJJI
@5583000/1
gtttttcagtttctagcgcatttgaaaaattagatgccagaatcttgccc
+5583000/1
@?@DDDADCAFHDFF>B?E:EGHGAHHIIEHCBDHGII@EGIIHII>FHI
@1987644/1
cagcactattgacactaagaaatcacagagccccgggcccagatggcatt
+1987644/1
@CCDDFDFHHABCGEHBE@HIHIIIGGHEIIGGIIIEBHGGEGIIICHGE
@1448388/1
atttttgtcgagttattgatttcgaggaataatacgaacttccatag
+1448388/1
11=D42022@AFDGGIIGBHGGGGIEHIE@?DGHCE6BFF@D@F<88
@5589436/1
gttttttaacagtttgaaaaccttgataaatgaaagaaattaaacacgct
+5589436/1
B@BFFFFFHHHHFIIIIJJJJJJJJJJJJJIJJIIJJJIJJJJJJJJJJJ
@5590426/1
gttttttcaaatttgttcagcaactcacggaaacaagttgagaaatcctt
+5590426/1
@?@FFFFDHHHDHJECGGGHGHHIIIGGGIGIJJJIJHIGGIGIJJJJIJ
@5590427/1
gttttttcaaatttgttcagcaactcacggaaacaagttgagaaatcctt
+5590427/1
@@@DDDD;DFF<C@@BGEHH>FF>BDDFGFEIGEFFC?DF>DFFF89B<F
@7593979/1
agaagctttgcttgaagtaataaatgcagacagatataataataaactta
+7593979/1
CCCFFFFFHHHHHJJJJHJJJJJJJJJJJJJIJJJJJJJJJJJJJJJJJJ
@4596632/1
gccatattgatttaattttgacatgttagaatgccctattgaaaaccttg
+4596632/1
?<@DDDDD>F>BFHB<FHHFBHHIGIAHCEHI>?CE3??CE<?C@?DH@D
@4596633/1
gccatattgatttaattttgacatgttagaatgccctattgaaaaccttg
+4596633/1
CCCFFFFFHHHHHJJJJJJJJJJIJJJJJJJIJJJJJJJJJIJJJJJJJJ
@4596634/1
gccatattgatttaattttgacatgttagaatgccctattgaaaaccttg
+4596634/1
CCCFFFFFHHHHHJJJJJJJJJJJJJJJJJJJJJJJJJJJJJJJJJJJJJ
@6598836/1
tttaggtatttgtggtatctgtcgatgttgccagaacgtaagatatccta
+6598836/1
@@CBDE=BFHHAFGHBFHEIEH@FIEHIIIIIIFIIIIFIGHHGIGIIII
@6598837/1
tttaggtatttgtggtatctgtcgatgttgccagaacgtaagatatccta
+6598837/1
CCCFFFADHHHHHIJHIJJJJGIJIJJJJJJJJJJIJJHIJJIJJJJJJJ
@6598838/1
tttaggtatttgtggtatctgtcgatgttgccagaacgtaagatatccta
+6598838/1
CCCFFFBDHHHHHHJCFIIJJGIHJJJIGJJJIJJJJJHHJJJJJJIJIG
@4597959/1
gccatctgcgggacatgcacatctcttggagccagccaatgggattgccc
+4597959/1
CCCFFFFFGHDGDIGJJIIJJGGIIIJIJJGGJJEGJJIIGJIFIJJIJJ
@4598393/1
gccatcttttttgttgtgctagtcgcaacagttttgacagaacctatgcc
+4598393/1
CCCFFFFFHHHHHHIIHIIJIJHGIIJIJGJDGIJIJJJIJJJIIJJIJI
@988106/1
atcactttttgttgccgtgtgcccttgagaaatttgctgcctcaaaaacg
+988106/1
CCCFFFFFHHHHHJJJJJJHIGIJJJJIJIJJJJJJJJJJJJJJJJJJJJ
@502234/1
aataaatttttaaatttaaaaatgcgtgtgtgcaggtatatttatcacat
+502234/1
@@@DDDDDHHFFD?FFHGFIEHI@EBHE@;::C9?CHEAHIIIIIG>FDF
@7064136/1
aaaatatcgcaatattagaaattttcaaatattcttcgcttttgactcga
+7064136/1
@@@FFFFDHGHHGJJJJJIIHJJJJJIIGIJJJJJIJGGIIJJIJIIJJG
@7065686/1
aaaatattaggaatccactacaaggttttcaatagggcattctaacatgt
+7065686/1
CCCFFFFFHHHGHJJJJJJJJJJJJHHIJJJJJJJJJIJJIIIIIJJJJH
@3528477/1
ctctttgacattgcttgtggtcacttttcgcgcaaaggtaaaatcgttct
+3528477/1
CCCFFFFDHHBHFGGJJCGGHHDEHIJJJJJIIHGEHGGHIJIJJJHIJJ
@2468474/1
ccgctatttggtacgacgacaaagattacatcatatttgcctttaac
+2468474/1
@@@FDDDDHHHDHGIG@FGFBHCHDGHGIGGHGIIIIIIIIIIIIHI
@1996042/1
cagcccccaccaagggaagggggcggcccccatcccaacagaaggggtaa
+1996042/1
CCCFFFFFHHHHHIIIIICB@HIJJGBADDD?CCDDDDD@<CC>ABD07A
@991781/1
atcagctacaacagtcaacatttcccacctttttcactcaaccatagctt
+991781/1
CCCFFFFFHHGHFIGGEGHGJJJJIJJJGJJJJJIJHIJJJJJJJGIIJJ
@5086822/1
gtatatttatcacatcattcgtcgtgtaccacatctcggatcttgctact
+5086822/1
B@BFFFFFHHHHHJJJJJJJJGHJHIHIIJJJIJJJJJJHJIJJIJJJJJ
@2000940/1
cagcgcttgaggaagtaacggcagcactattgacactaagaaatcac
+2000940/1
@@@DFFFFHHHHGJIFHIJJJJJGIGI@GEGHGGGIHIJ9BFGAFHI
@4004400/1
cttgataaatggaacgaaattaaacacgctgagaaagctatggttgagtg
+4004400/1
CCCFFFFFHGHHGJIIGIJJJIIJJJJJJJJJIIJJJJJIJJJFHIGJDG
@998986/1
atcatgccctcgagtacctcaaaatcatgaccaaaaagtgaacagctatc
+998986/1
CCCFFFFFHHHGGJFHJJEIGIJJJIJJJIJJJJJJJJDFHIJJIFGIJJ
@5603224/1
taaaaaagcaggaaaagcccagaagaacgttcgactttcacttcattcta
+5603224/1
CCCFFFFFGHHHHJJJJJJJJJJJJJJJJHIIJIIJJJJJJJJJJIJJII
@5089028/1
gtatgataaatctgaacctctgtcatttagttttgataaacaaccaaacc
+5089028/1
C@CFFFFFHHHHHJJJJJJJJIIJJJJJJIJJJJJJIJJJJJIJJJGJJI
@1455817/1
attttttcaaatgcgctagaaactgaaaaaccgaattctcgtacagtggg
+1455817/1
11?=420<2<<CBGD@CC@?FFEDFFHHGI@;D?8D??FGHIBBC;7==;
@509563/1
aatacggcaaagagaagaaaggccgatagaatgaagtgaaagtcgaacgt
+509563/1
CCCFFFFFHHHHGJJIIIJJJJGHJIJJJJJJJJFJFHIJJJHGJJCA6=
@509621/1
aatacgtatatgaaattaggtatttgt
+509621/1
?@@DAA=B:D?ACGHEGAEEACEHH<A
@7075159/1
aaaatgtcaaaattttgcaaattatgtggcattttgacatttatgtgaca
+7075159/1
CCCFFFFFHHGHHJJJJJIJJIIJJJGIJJJJJJJJJJJIJJJJJJJJJG
@8113498/1
attcgttctacatatgaaacatgtcagttatatattcacctttatatatg
+8113498/1
CCCFFFFFHHHGHHJJJJJJJJJJHJJIJJJJJJJJJJJJJJJJIIJIJI
@8113499/1
attcgttctacatatgaaacatgtcagttatatattcacctttatatatg
+8113499/1
CCCFFFFFHHHHHJJJJJJJJJJIIIJIJJJJJJJJJJJJJJJIJJIJJJ
@8115570/1
attctcatgacagaaatttaaacgttccagcaggtacttgcgtggacacg
+8115570/1
CCCFFFFFHHHHHJIJJJJJIJJJHJJJJIIIIECEGHGIJJJJJIJJJI
@6110465/1
tgcaaattttcaatcatgaagcaagattttacctgaacaatttgaaattt
+6110465/1
@@<DDFFFHHFHHIJGGFHIJIGIIIJJJJIIHGEHIIJJIJJJJGIJIJ
@7077820/1
aaaattagttgctatccttctctttgacattgcttgtggtcacttttcgc
+7077820/1
1??BB?DAADFFDFEIIIC>AHFHH@C?FHGH@FHIIGGGGFHGGHGIBH
@6612905/1
tttatgctcttgacatttcgttaaagaaccacaaaatgtgacatatataa
+6612905/1
CCCFFFFFHHHHHJJJJJJJIJJJJJJIIJJIJJIJJJIIIJJJJJJJJJ
@3017616/1
cggttgcatatttgcaaaagcatggttgacctataattggcatgccggca
+3017616/1
@CCDFDFFHFHHHIIIJJJGGIIJJCHHGGIGHIJIIGHIIIIJIJIIJI
@6114463/1
tgcacatctcttggagccagccaatgggattgcccatcactttgtcatcg
+6114463/1
CB@FFFFFHHHHHJHIIJJIIJGJIJJJJJJJJJJGIJIJJJJJJJJJJJ
@3549920/1
ctgaagtaaaagtgtgctccattggtttatcctctactgtacaactgttt
+3549920/1
@@@DFDBDHHHDAFFGGIIJJGIGFHGHIJGJIIJJIJDFFIIIIJIIHI
@3019051/1
cggtttatgagcaacatcaacatttaaaagtggcttccagcctcgaatgg
+3019051/1
BCCDFFFFHHHHHJJJJJJJJJJJJJJJJJHIJJJJIJIIJIIJGHIIHJ
@4013758/1
cttgcatttcataattaaggtaatccacggcatttctggtcatgggccac
+4013758/1
@@@DDDFFHGHHHJGIGJGGCFHIJJJJIJGIIJJGIIIDEHJJJJGHGI
@7082486/1
aaaatttaaacacattgcattattgatttcgag
+7082486/1
?7?DDDDD4AD8CE:<44<?:3AE@:FFFAEEC
@7084033/1
aaaatttcaaattgttcaggtaaaatcttgcttcatgattgaaaatttgc
+7084033/1
CCCFFFFFHHHHHJJJJJJIJJJIJJJIJJJJJJJIJIJJJJJJJJIJJI
@1010214/1
atccaatcctataattatccatttcctgtaattctggtttctctatagtt
+1010214/1
CCCFFFFFHHHGHJJIJJGIIJJJIJJIHIJJJJJIFHIJIJJJIGJIII
@7084738/1
aaaatttgcaaggtttggaggagttgtactaatttgtgtaattgaagttc
+7084738/1
CCCFFFFFHHHHHEGIJJHHJEHFGIIHIJJIJJJJIIIJIIJIJGIHII
@4019585/1
cttgcttcatgattgaaaatttgcaaggtttggaggagttgtactaattt
+4019585/1
@@@?DBDDDFHDFHBHEGG<GFIDCDDF9FHDHIGGFBF?DBBDHGIIEH
@4019586/1
cttgcttcatgattgaaaatttgcaaggtttggaggagttgtactaattt
+4019586/1
BB@DDFFFHHHHHJJIJJJIJJJJJIJJHHHJJHIJGIIIIHHIJJJJIJ
@4020614/1
cttggaaaaacggaagagaaaagcagcagatgccgggttagacgacgaag
+4020614/1
CCCFFFFFHHHHHGIIGGHIIJIJJJIJIIHIJHIJJHIIJIJIHIJHHE
@2489033/1
ccgggcccagatggcattcatgcagaaccgattaagaaaggggcagacaa
+2489033/1
BC@DFFFFHHHHHJJJJJJJJJJJJJJJJIEDGIJIJJJJJJJIJIIJJG
@6122903/1
tgcatgaatgccatctgggcccggggctctgtgatttcttagtgtcaata
+6122903/1
CCCFFFFFHGHHHIHIGIJIJJIJIIJJJJJIHIIJJJJJJJHJIIHIJJ
@2011979/1
cagctcaatccacctgaggttcagcctcaacccattacacaagaccccca
+2011979/1
CCCFFFFFGHHGHJJJIIJFHIJJJJJJJJJJIJIDIJIJJGGIJIIHIJ
@3023880/1
cgtaagtcatctggtcttggtggcctcctatcagcgcacacgattgtcca
+3023880/1
@@?DDDBDDDFDDG:CCFAE<CGFFEIIFEHEFFFFF:FFFEDFFFBCF@
@5620637/1
taaaatcaagagtaactgaaactgagactgaatttattcgaatttctgag
+5620637/1
BC@FFFFFDFFHFGIJIIJIIJJIIJGHGJJEHIIJJJIIJJIJJJJJJJ
@5105079/1
gtcaaattttgacatttatgtaacatgtgtgcttaagtggcttaccttct
+5105079/1
??@DFFDFHHDAFEDGH<DH?DIGIGD<FCEH>HGHD:EGECGHIIGGH<
@6127048/1
tgccacattcataagtgaattctctacagtgtggcggaccaacatctgat
+6127048/1
CCCFFFFFHHHHHJJGIJJJJJJJJIJJJGJHHJJJJ:6@;B;73=<88=
@4025682/1
cttggagccagccaatgggattgcccatcactttgtcatcgaacgatgtc
+4025682/1
CCCFFFFFHHHHHJJJJJIIIJJJJJJJJJJJJJJJJJJJJIJJJJJJJI
@6130775/1
tgcccatcactttgtcatcgaacgatgtcaccacctgattggtgatatca
+6130775/1
CCCFFFFFHHGHHJGIIJJIIJJJJJGFHGJIIJJJJGGHIJBFHGIJJJ
@3569428/1
ctgagagtctgcaaatcggccaacttcttgccgacggaatttttcagcgt
+3569428/1
CCCFFFFDFHHHGJJIJIJIJJIJJJIGIJIJIJJJJBHGIIJIFGGHB;
@3571123/1
ctgagattcagcctcaacctattccacaagacccccagccccaacaagga
+3571123/1
@CCFFDFFHHGGHIJIJJJIJJJJJJJJJIJJJJJJIGIJJIIGIIIGGF
@4030761/1
cttggcaatacccttattcccaaccaagccataaatagaagtgctccccg
+4030761/1
CCCFFFFFFHGHGGIIIIJJJJJJIIIGIIJJJJJIJIHIIDGHIJJJJB
@6632259/1
tttcacaatataataaatacatatcatatcatcggggcactatataaaaa
+6632259/1
CC@FFFFFHHHHHJIJJJJJJJJJEHIIJJJIIIJBGGIJHIGIJJIIIJ
@3581898/1
ctgatatcaccaatcaggtggtgacatcgttcgatgacaaagtgatgggc
+3581898/1
CCCFFFFFHHHHHJJIJJDFHCGIJJIIJJJJJGIJIJJJJJIIJIJJII
@3581899/1
ctgatatcaccaatcaggtggtgacatcgttcgatgacaaagtgatgggc
+3581899/1
CCCFFFFFHHHHHJJJJJHIIFHIIJJJJIIIJJGIJIIHIJHIJJIJJI
@7106424/1
aaacatgtcagttatatattcacctttatatatgtcacattttgtggttc
+7106424/1
@@@ABDDADFH?FHCHGF@DEIIIHIIIIIIIIIGGGIIIIBEGEBFHIG
@7106425/1
aaacatgtcagttatatattcacctttatatatgtcacattttgtggttc
+7106425/1
CCCFFFFDHHHHHIIJJJJJIJJJJJJJJJJJJJIJJJIJJJJIHIJHIJ
@1482642/1
atttttttctttcctttatgtccacaaattatgtcaaattttgacattta
+1482642/1
:=14BDFFHHHHHJJJJJJJJJJJJJJJJJJJJJJJJIJJJJJJIJJJJJ
@7116502/1
aaacgcctcaagcagatctgctcggtctttagttttgagttcggctttcg
+7116502/1
CCCFFFFFHHHHHJJJJJIJJJJJJFHJJJJJJJJJGIJIIJJJIJJJJJ
@1029542/1
atcgagggcgccatccacgagccaatcttccgctaccgcgtgttccttaa
+1029542/1
@CCFADDDDDHHFHGIIJDHDHIICGHIGDA@F<FBF6@8:?<B@A6;@C
@8160067/1
atttaactgaaatatagaatacaccccttaatcagctacaacagtcaaca
+8160067/1
CCCFFFFFHHHHHJJJJJJJJJJJJJJJJJJJJJJJJJJJJJIJHIJJJI
@2030944/1
caggagatcatgaagctcgcttttcaaattctcgtgacttttctcccctg
+2030944/1
@CCFFFDFHHGGHJGJGJIHIGIIGGHIIJJJJIIJHEGHIIJIJJJJIC
@1032570/1
atcgataagacgaatggtaaagctgctaaaaaagcaggaaaagcccagaa
+1032570/1
CCCFFFFFHHHHHJJJJFHGIJJJJJJJJJJJJJJIJIJJJJJJGIJJJF
@7124260/1
aaactgttgcgactagcacaacaaaaaagatggcgaaacaattagcagca
+7124260/1
BCCFFFFFHHHHHJJJJJJJJJJJJJJJJJJIIIIJJJJJJIJJIJJJHH
@3060117/1
cgtgccccttgcggttaccccttctgttgggatgggggccgcccccttcc
+3060117/1
BC@FFFFFHHGHHJHIIIJJJGGIIJIGIIJDHIGJJJJIJHFFDD@BCD
@3060118/1
cgtgccccttgcggttaccccttctgttgggatgggggccgcccccttcc
+3060118/1
CCCFFFFFHHHHHJJJIJJJJIIJJIIJJJJGGHIJIJJIJHFFDD>?CC
@3061578/1
cgtggacacgcatattacacatccatttatgcaggacttctatctagttt
+3061578/1
BB?DFFFFHGGHHIJJIJIEHGGIJJIJJIJJIJJGIJIJJJIJJJJJIJ
@7127931/1
aaactttttttcgggtttggaaaaatttcaaattgttcaggtaaaatctt
+7127931/1
CCCFFFFFHHHHHJJGIJIJIIJJJJJJJJJIIJJJJJIJJIJJJJJIIH
@7134192/1
aaagaaggcgaggttactattcacgacagtcaaaatagagagaaaatata
+7134192/1
@@@BDFFFHHFGHCGIIIIIJIGIGHHIIGHGGIJJJJIJJJJJIJEHHJ
@2046630/1
caggtatatttatcacatcattcgtcgtgtaccacatctcggatcttgct
+2046630/1
BCCFDFFFHHHHHJJJJJJJJJJJJJJIIHIJJGIJIJJJJJFHIJJJJJ
@4050575/1
cttgtagtggattcctaatattttttagtgaacctctctaacgtctttat
+4050575/1
@@@D;DDAFDFHDGHIIIEE4:CCHHGIEGIIIIAEHGGGEIEFHCDCGE
@3072109/1
cgttcatgaaggaaagttgagtcatttgaggtctaaacaagttagcaatt
+3072109/1
@C@DFFFFGHGFFCHGFGGHHHICIIJB>FG@EGGGIEIJIGCFHDGGIJ
@7140401/1
aaagacgccaaacattcggcagccaagaacttgctggatctcttggtcgg
+7140401/1
@1BDFFFFHHGHHJJIJJJIJJIJIIJJJJJJJIGIIIIGJIJJGIGHGI
@4051296/1
cttgtatcacttattgcgtctttgctttggtcactttacgcgcgaaaacc
+4051296/1
@@@F?A?D>FFFFFGGCGHGGEGHIIIBEHBF9EGEHEIEDGHIDEGBEF
@4061889/1
cttgttattaaataatcgagtacagcgtcgcccaggaattctagcctctg
+4061889/1
CCCFFFDFHFHHHJJJJJIJFHIJJJJGHIJJJJIJJJJJJJIJJJJJJJ
@4065547/1
cttgtttccgtgagttgctgaacaaatttgaaaaaaccagagacgatttt
+4065547/1
CCCFDFFFHHFHHJHIGIJIHEGIJJIJJIJJJJJJJFJIJJJJJIJJIJ
@7149723/1
aaagcaaagacgcaataagtgatacaagaaaatatacagactaaagaaac
+7149723/1
CCCFFFFFHHHHHJJJJJJHHIIIJIJIJJJJJJJJJIJJJJJJJJJJJJ
@1514577/1
caaaaagggaaataaacaaggatgtaagaactatggaggaatattacaat
+1514577/1
C@@FFDFFHHHHGIJJJJIIIHGIIIJIIIIFIJJJJJEHIJJJJIIJJJ
@1515767/1
caaaaagtgaacagctatcgatacacagtcatagatccaatcctataatt
+1515767/1
@@@DFFD=B>FDFHGICGGG?D@D?FHGHE@DHIIEHGAHD@BAFHCAAF
@1515768/1
caaaaagtgaacagctatcgatacacagtcatagatccaatcctataatt
+1515768/1
CCCFFFFDHHHGHJJJJJJJHJJJJJJJIIJJIJJJJJJJJJJJJJJJJI
@1515769/1
caaaaagtgaacagctatcgatacacagtcatagatccaatcctataatt
+1515769/1
CCCFFFFEHHHHHIJJJJJJIGJJJJJIHHIJIIIIJJJJJJJJJJJJJJ
@1515817/1
caaaaagtgataatggatacaaatttgactactgtatagctttcttctct
+1515817/1
CCCFFFFBFHHHHJJJJJJJJJJJJIJIJJJJJJIIIGIJJJJJJJJJJJ
@1526345/1
caaaaatttaaacacattgcattattgatttcgaggaaataatacgaact
+1526345/1
@C@FFFFFHHGGHIJJIIFIIJJJJEHGIIIIJJIIJJGIIIIJIICGGI
@1526346/1
caaaaatttaaacacattgcattattgatttcgaggaaataatacgaact
+1526346/1
BCCFFFFFHHHHHJJJJJJJJJJJJJJJJJJIJIJIJJJJJJJJJJJJJJ
@1526347/1
caaaaatttaaacacattgcattattgatttcgaggaaataatacgaact
+1526347/1
C@CFFFFFHHHGHJJJJ@FIJJJJJHJJIJJJJGHIHGHJIJJJJJJJJJ
@1526348/1
caaaaatttaaacacattgcattattgatttcgaggaaataatacgaact
+1526348/1
CCCFFFFFHHHHHJJJJJJJJJJJJIJIJJJJJIJJJJJJJJJJJIJJIJ
@1526349/1
caaaaatttaaacacattgcattattgatttcgaggaaataatacgaact
+1526349/1
CCCFFFFFHHHHHJJJJJJJJJJJJJJJJJJJJJJJJJJJJJJJJJJJJJ
@1528527/1
caaaacatgaccatgatgcactcggccggaccgattcagcccccaccaag
+1528527/1
CCCFFFFFHHHHHIJIJCEHHIJJJIJIIIJIGEHDHGGGIJJHHHFFFC
@1528528/1
caaaacatgaccatgatgcactcggccggaccgattcagcccccaccaag
+1528528/1
CCCFFFFFHHHHHJJJIJJIJJJJJJJJJJJJJJIJJJHIJJJHHHFDEB
@4087343/1
ctttacgcgcgaaaaccattatgttttactaatttttcaataaaatacac
+4087343/1
CCCFFFFFFFHHHJJJJIGIGHIHIJJIJJJJJJJJJGJJJJJJJJJJJJ
@4093935/1
ctttagtgggaaggtttaggtatttgtggtatctgtcgatgttgccagaa
+4093935/1
CCCFFFDEHHHHHJEHIIJJCHHIJJIIJIIJJJIIIJJJJJJJJJJJJJ
@2526365/1
ccgtacgtcaaatgtcgcaaattatgtcacataaatgtcaaaatgccaca
+2526365/1
BCCDDFFEHAFFFHGIHIJJJIJJJJHHIJJIJJJJJFIHIIIJJIGIJJ
@2532109/1
ccgtgaaaacctttaaagatgcgaataatagagaaattaccatccaacgg
+2532109/1
CCCFFFFFHFHFHJIJJGGGHHGEIIJJIJJIJJJJJJJJJGIIIIJJJJ
@2541971/1
cctaaactcacttttttccgaaaaaatatcgcaatagctcaaaagggaac
+2541971/1
@@@FDFFDHGDHHIJJIGHIJIGIJJIJJJIIJJJJIJGIIIJJJJIIJI
@2541972/1
cctaaactcacttttttccgaaaaaatatcgcaatagctcaaaagggaac
+2541972/1
@CCFDFFFHGHGHIJJIIGIGHGIIJIGIIIJJIJIHJJJJJGIIIJJGG
@2541973/1
cctaaactcacttttttccgaaaaaatatcgcaatagctcaaaagggaac
+2541973/1
CC@FFFFDHHHHHJJJJIIIJIJJJGHIJJJFIJJJIEIGIGIIIIIJJI
@2541974/1
cctaaactcacttttttccgaaaaaatatcgcaatagctcaaaagggaac
+2541974/1
CCCFFFDDHHHHHJJIJBHIEIJJJIAHAFGGIJEHHIIHHIIIIIJIJG
@2546756/1
cctaataatagtgtattacctctaaagctatctactcgttatataatcat
+2546756/1
CCCFFFFFHHGFHGGIJJJJJJJJJJIJJJJJJJJJJJIJIIJJJJJJJJ
@2561686/1
cctcaagcgctggtaacgctttatcgggttctgctaagtggtaagtagaa
+2561686/1
CCCFFFFDFFHHHBGIIIJJIJGJJJJJHIGIIIIJJJFHH?DHHDGIJI
@9580168/1
cgaactggtccaaatcgagggcgccatccacgagccaatcttccgctacc
+9580168/1
CC@FFFFFFHHHHIHIGGIIEE?FHD?FG@DCA:FGHG;@GGHH4;:=DD
@9580169/1
cgaactggtccaaatcgagggcgccatccacgagccaatcttccgctacc
+9580169/1
CC@FFFFFHHHHHIIJEEIJJEHGIJJJJJJIIIFIIGIJHIGHIIGH<B
@8874840/1
cagattagtaaacatgatgctgcatacaatgcattaaagctgctaga
+8874840/1
CCCFFFFFFHHHHJJJJJJJJJJJJJJJJJJJJJJJJJIJJJJIJII
@8522540/1
caaattttgaacgatttcaccaacaaagacatcaacgtcttggtatcatc
+8522540/1
?@@BDBDACFFB=:AEHGGHGEHGIGIIIBGEHIIIDHAGGCCDDGCDHE
@9580488/1
cgaacttccatagattcaaatgaagtaaacaacatacgtttttcatttaa
+9580488/1
CCCFFFFFGHHHHJIJIJJJJIJJJFHJJJJJJJJJJJHIJJJJJJJJJJ
@9580489/1
cgaacttccatagattcaaatgaagtaaacaacatacgtttttcatttaa
+9580489/1
CCCFFFFFHHGHHIIJJJJJIGIJJEHJJIJJJJJJJJHIJJJJJJJJJJ
@10284626/1
ctcgacaaaaattgttcccttttgagctattgcgatattttttcggaaaa
+10284626/1
@C@FFFDDBHHHHGHGEDHEHIICCCGGFHGIIII=EBFHIIIGGGGIIG
@10284627/1
ctcgacaaaaatttaaacacattgcattattgatttcgaggaaataatac
+10284627/1
CCCFFDFFHHHHHJJJJJJJIJJJJJIJJJGIHGIIIJGHIGGIIIJJJH
@10284628/1
ctcgacaaaaatttaaacacattgcattattgatttcgaggaaataatac
+10284628/1
CCCFFFFFGHHHHJJJJIJJJJJJJJJJJJJJIJJJJJIJIIJJJJJJJJ
@10284629/1
ctcgacaaaaatttaaacacattgcattattgatttcgaggaaataatac
+10284629/1
CCCFFFFFHHHHGJJJJJJJJJJJJJJJJJJJJJIJJJIJJJJJJJJJJI
@10284630/1
ctcgacaaaaatttaaacacattgcattattgatttcgaggaaataatac
+10284630/1
CCCFFFFFHHHHHJJJJJJJJJJJJIJJJJJJIJJJIJIJJJIJJJIJJJ
@11326920/1
gaggcttttaaaatttaacgtttagcagtcttctttttagaataacattg
+11326920/1
@@@FDDFFHHHGGJJJGGIEIFIEHIIIIJJJIJGIIJIJIIGIIJGI@D
@11327408/1
gagggcgccatccacgagccaatcttccgctaccgcgtgttccttaacaa
+11327408/1
CCCFFFFFHHHHHJJJJIJJIJIIJJJJBH<GIIIIB;AAEEHCH@CEEC
@11674611/1
ggaaggtttaggtatttgtggtatctgtcgatgttgccagaacgta
+11674611/1
CCCFFFDEHHGHCGGIJHHHIGIHIJIIJJJJJJJIIJJJJJJJIJ
@9229511/1
cccactaaagttaaccagacaaagcacctatcgaatcgaatattag
+9229511/1
CCCFFFFFHHHHHJJJJJIJJJIIJJJJJJJJJJJIJICGGHEFD<
@12022995/1
gtccgtgccccttgcggttaccccttctgttgggatgggggccg
+12022995/1
CCCFFFFFHHHHHIIJJHIJJJJJJIJJIGIIIIGGIJJJJJJF
@12022996/1
gtccgtgccccttgcggttaccccttctgttgggatgggggccgccccct
+12022996/1
CBCFFFFFHHHHHJJJJIIJJJJJJJJJIJJJJJGHIJIJJJJH>DDDD3
@12717608/1
tcaactttgttcagttcttgcaggagatcgctagcgaacaatccttcgag
+12717608/1
CCCFFFFFHFHGGIHHIJJJJJIGIIIIJIIIGBGIJJIJHIGJIGJIDH
@9585188/1
cgaagagggactaccacacgaaaggcagttcaccatcgcttgtcatgtgt
+9585188/1
@@@FD<BAFDHHD>EEHGGIIGI>BGDGGIBHGHGHGGGHG?FBBFE=8C
@9585189/1
cgaagagggactaccacacgaaaggcagttcaccatcgcttgtcatgtgt
+9585189/1
CCCFFFFFHHHHHJJIJJJJJJJJJJIJHIIJJJJJJJJHJIJJJIJJJG
@9585522/1
cgaagagttggccactaaactgggcagctcggctgagaatcggtattcgg
+9585522/1
@@@FDFDDHGHDHGFHHIJJJIJIGIIGIIGIFIIGGBHGHDFB=BFE@G
@9585523/1
cgaagagttggccactaaactgggcagctcggctgagaatcggtattcgg
+9585523/1
@@@FFFFDH?HFHGGGGIJIICHDGGGIGHAFD7@>FEHEHIJFH;FGGG
@8527175/1
caacaacatatctcttgatttttctcgaattgtgggtttttccattatct
+8527175/1
CCCFFFFFHHHHHJJJIJJJJJJJJJJIHIJJFHIIHIJJJJJJJJJJJJ
@9231393/1
cccacttttttcactcaaccatagctttctcagcgtg
+9231393/1
@CCDDFFFHHHBFGEGHIIJGAFGHIIJIIIHIJJD?
@9231756/1
cccagaagaacgttcgactttcacttcattctatcggcctttcttctctt
+9231756/1
@C@BDDFDHHHFFHIJJEHIGE<CHHIGGHGIIGIIBHGGGGIJJJJJJJ
@8879503/1
cagcaacaaaaatttgctttatctagcgatgaggaaaaacctgcagggta
+8879503/1
@@@FDFFFFFFHDHIJIBEHGHIGJIHIIIJJJIIJIHGHHGGIJI>G=B
@8880758/1
cagcaactcacggaaacaagttgagaaatcctttagttttccttttttat
+8880758/1
CC@FFFFFHHHHHJJJJJJJIJJJJJJJJJJJJJJJHIJJJJJJJJJJJJ
@13413683/1
ttgtgtaattgaagttcgtattatttcctcgaaatcaataatgcaatgtg
+13413683/1
BCCDDDFFHHHHHJIJJIIJJIJJJJJJJJJIJJJJJIJJJJJIIHIIGI
@12371346/1
gtttactcttctaatgtcaaacagaatctagccaaacacacatagtacct
+12371346/1
@?@FDDDDFHDFDHBFFFEHIAFGCHHIIIIIIIIIGEEDHHDGIFHHIG
@12371754/1
gtttacttcatttgaatctatggaagttcgcattattcctcgaaatcaat
+12371754/1
?@@DDDDDFF?DF?>GBGFCFCFAH@CCF?DGGIIDFBDCGBGHCD<D>B
@8881735/1
cagcaagttcttggctgccgaatgtttgg
+8881735/1
?;@B?DDDH?F8FD>H=1;FA@DHHGIA=
@9234321/1
cccagatggcattcatgcagaaccgattaagaaaggggcagacaacttca
+9234321/1
CCCFFFFFHGDHHGIIIIJJJJJJJGGHIJIJJJJJJJIIIIJJJJJJJG
@9234322/1
cccagatggcattcatgcagaaccgattaagaaaggggcagacaacttca
+9234322/1
CCCFFFFFHHHHHJJIJJJJJJJJJIIIJJJIJJJJJIIIIIIJJIIJJJ
@12721775/1
tcaatgttttttcttcgatgtccacgtaggttacctcgaaggattgttcg
+12721775/1
CC@FFFDFHHHHHJJJJIJJJJJJJJHJJJIIJJJJJJIJJJJJJJIJJJ
@10644957/1
ctgttgtagctgattaaggggtgtattctatatttcagttaaattta
+10644957/1
@@CDFFFFHHHHGJJJJIJJJ@FFHIIJJJJJJJJJJIJGGHJJJJJ
@10645156/1
ctgttgtctagctccaggttgttgttgtggaggagctggctgctgttg
+10645156/1
@@@DDDDDFFFFDGI?EF<FA@FEEFECFICGI1CBDFF;DB?BB<BB
@11683994/1
ggaatgtagaatacagaagtattgtacagtatataggaataaataacaag
+11683994/1
BC@FFFFFGHHHHJJJJJJIHIJIHIJJJHIGJJJJJJIJJJJJJJJJJI
@8885832/1
cagcactattgacactaagaaatcacagagccccgggcccagatggcatt
+8885832/1
CCCFFFFFHHHHHJJJJJJJJJJJJJJHIJJJJJJJIIJJJIJJJJJIJJ
@8885978/1
cagcactgaatcaaaaaattctccatcgttacaataagttattcggacaa
+8885978/1
CCCFFFFFHHHHHJJJJJJJJJJJJJJJIJJJJJJJJJIIIJJJJJJIJJ
@9594308/1
cgaagtttcactcaaagggtaaatggctataaaaaaatcgaggacatgtt
+9594308/1
@C@FFDDDAFHBHGIGEHI3AFF>>EDEABGIGIIIIDF=GGE?CF=@CG
@9947334/1
cgtgtttaatttcgttccatttatcaaggttttcaaactgttaaaaaacc
+9947334/1
@@=DBDDBHDHHDACG;FAEII<EEHIGI<FHIFHIIGGEHHEHIIIIAH
@8887790/1
cagcagctttaccattcgtcttatcgatgcattgaaacgcaaactgacgt
+8887790/1
BC@DFFFFHHHHHJJJJIEHIJIJJIJIEIJIIJJIJIJJJJIIIHGIJF
@11340240/1
gatagataatattgatgattataattaataactagtgcctaataatagtg
+11340240/1
@@CFDFFFGDFDHIBGEEDHHGJEIIIIJIJGIJJHHGGBHIIJIJJIFH
@11340728/1
gatagctttagaggtaatacactattattaggcactagttattaattata
+11340728/1
C@@FFFFFGGHHHJFHGIIJJJJJIJJJJJIJIIJJJJJJJIJJJJJJJJ
@9594967/1
cgaataacttattgtaacgatggagaattttttgattcagtgctgattct
+9594967/1
@C@FFFFFDHFHHGAFGHHGHIJGEGIJJJJJJJJJJJJIIIJJIIJIJJ
@9595580/1
cgaataccgattctcagccgagctgcccagtttagtggccaactcttcgt
+9595580/1
CCCFFFFFHHHHHIIJIJJJIIIJJIJJJJGJJJJHIIJJIJJJJIJJJF
@8888140/1
cagcaggttttttaacagtttgaaaaccttgataaatgaaagaaattaaa
+8888140/1
CCCFFFFDHHHHHJJJIIHIJIJJJJJJJJJJJJJIJJJJJJJJJJJJJJ
@11688949/1
ggaatttgaacagttaccatctactatcagagatcgaatgtgtgcagaat
+11688949/1
CC@FFFFFHGFFHGHGGHIHIJJJJIJIJJJIJJCHGGIIGIGIICHHIH
@10988745/1
ctttcctttatgtccacaaattatgtcaaattttgacatttatgtaacat
+10988745/1
?@@D?DBDF<C<A<F<ACFG@FB@:AFHFH@HHI>CFGEFGBD<??DFD@
@10988746/1
ctttcctttatgtccacaaattatgtcaaattttgacatttatgtaacat
+10988746/1
@@@D;DDDHBFDDHHCGGIEFH?@ACEHIGGGHIA@E>EHI>DGBADFHH
@10988747/1
ctttcctttatgtccacaaattatgtcaaattttgacatttatgtaacat
+10988747/1
@C@FDFFFHHHHHIIGIIJJJJIIGIJJJJJJJJJJJJJJJJJJIIJJJJ
@10988748/1
ctttcctttatgtccacaaattatgtcaaattttgacatttatgtaacat
+10988748/1
CCCFFFFFHHHDFHGBFEHIEHIJGIIJJGIIJIJIIJJGIJIIGHIJJC
@8539524/1
caacagctcaatccatctgagattcagcctcaacctattccacaagaccc
+8539524/1
@@@DDDFFHHFHHJJJJJJIJIIHIJIIJJJJJJIJJJJJJIJJGIJJGI
@8540482/1
caacagtcaacatttcccacctttttcactcaaccatagctttctcagcg
+8540482/1
CCCFFFFFHHGHHIJJJJJJJEIJFJJJJIIJIIJJJJIIFIIJJJJJII
@8540483/1
caacagtcaacatttcccacctttttcactcaaccatagctttctcagcg
+8540483/1
CCCFFFFFHHHGHIJJJJJJIJJJJJJJIJJJJJJIJJIGIIIIJJIIII
@8892988/1
cagccagatagactagaaggggaactaagaagactagaaaaattactaaa
+8892988/1
CCCFFFFFHHHHHJIJIJJJJJGIJJIJJJJJJJJJJJJJJJJJJJJJJJ
@8892989/1
cagccagatagactagaaggggaactaagaagactagaaaaattactaaa
+8892989/1
CCCFFFFFHHHHHJJJJJJIJJEHGJJIIIJIEIIJIIJJIJJIJJJJIJ
@8895058/1
cagccgagcccttggcttccttcggagttttgcctgttccgtagcagacg
+8895058/1
CCCFFFFFHHHHHIJIIJIIGHGIIFIEHHIGHGHGHJIJJIJIIJJJJI
@9600385/1
cgaatgtttggcgtctttcttcgatcttccggttccggtggccacc
+9600385/1
???DDDDDDADDA@AEEE4AF482CCCE@E?ADDDI@D?:A2BBCD
@11346629/1
gatcgataaaaaaatatcgcaatattagaaattttcaaatattcttcgct
+11346629/1
@@@DDADDDHHHHIEIGH18::?DF?FDGCBDDGGGHHIIIGGHIGIIGI
@10656066/1
cttaaagtaaaaataccatatgaaaggcattatttattactctgtatggt
+10656066/1
B@?DDFFDHHHHHJJJJJJJJJJJJJJJJJJJJJJJJJJJJJJJIJIJJF
@10656854/1
cttaaataaagtgtattttattgaaaaattagtaaaacataatggttttc
+10656854/1
CCCFFFFFHHHCFBHGIIJGHIGIJJJJGJJGFHIIIJJJJJIJJHGJJJ
@10660952/1
cttaaatttaaccgaaatatagaatacaccccttaatcagctacaacagt
+10660952/1
@@@DDDBDH?F>H@@FH?CCDBCH?FFCAHII?HCHEGHF@GDGBHHGCB
@10660953/1
cttaaatttaaccgaaatatagaatacaccccttaatcagctacaacagt
+10660953/1
C@CFFFFFHHHFHIGIIGHDHEFIIIIGIIIIIIIIIIIIIIIIIIIGGB
@10660954/1
cttaaatttaaccgaaatatagaatacaccccttaatcagctacaacagt
+10660954/1
CCCFFFFFHHHHHJFIJIJJJJIIIJJJJJJJIIJJJJJJIJJJJJJJID
@10660957/1
cttaaatttaactgaaatatagaatacaccccttaatcagctacaacagt
+10660957/1
CCCDFFFFHBHDCFEIIGBHDDEHDHHBFHIICHGIDEDEGHCHGIGG>?
@10660958/1
cttaaatttaactgaaatatagaatacaccccttaatcagctacaacagt
+10660958/1
CCCFFFFFHHHHHJJJJJJJIIJIJJJJJJJJJJJJJJJJJJJJJJJIJG
@9248080/1
cccatttagctgcggccagaggcaaagtctacatagaacccgaaaatgtg
+9248080/1
C@<DFFFFGHGFHIIIIGIFEHGHIIIHIIIIIIIIIIIIIGGIGGIIGH
@8195138/1
atttatcacatcattcgtcgtgtaccacatctcggatcttgctactaata
+8195138/1
?@;DDDFFHHHHHJJJJHIJGIFHIHHIJIGIJJI@FEIIJJJGIIIJJI
@8195139/1
atttatcacatcattcgtcgtgtaccacatctcggatcttgctactaata
+8195139/1
CCCFFFFFHHHHHJJJJJJJJIBEHHGEGGCEGGHCGGGI<DGFHIGIGE
@12386397/1
gtttatttccctttttgtggagaggtactatgtgtgtttggctagattct
+12386397/1
?=?D=BDD<DD4DEII6A?F<A3CF29CEAE>?BCD@DD;DDDDD?DE<D
@9963134/1
ctaaaacagaaatatactgtaatacgatgg
+9963134/1
@@?DBBDDHD?DCEB?EACIDIDD@:?;<8
@8903123/1
cagcgttttgtggaactgtgaaactttgtgggactgctggttgcccaact
+8903123/1
@@@DDDDDFFABB<FFDCCFEHIIHI@CFF:DHHIIIIBFDGGCEEADGI
@10668173/1
cttaagtggcttaccttctacttaccacttagcagaacccgataaagcgt
+10668173/1
CCCFFFDDHHHHHJGIIIGCHGHHHJGJIGFGIGIEFDHGIAFGGGHGIG
@10670336/1
cttaatcagctacaacagtcaacatttcccacctttttcactcaaccata
+10670336/1
CCCFFFFFHHHHHJJJJJIJJJJJJJJJJJJJJJJJJJJIJJJJJIJJJJ
@9621954/1
cgacgaatgatgtgataaatatacctgcacacacgcatttttaaatttaa
+9621954/1
CCCFFFFFHHHHFHHJJJJJIHJJJJJJJJJJJJJIJJJJJJJJJJJJIJ
@10312531/1
ctcggccggaccgattcagcccccaccaagggaagggggcggcccccatc
+10312531/1
@@@DFFFFGHHHDHBFHGGGGGIHEGIIIIIIHIGIEHD<?6<BDDD@CC
@9622338/1
cgacgacattgagcaacttacgtattttctatgtcacatgttcactcggt
+9622338/1
?@@DDADD@DHDHECB@FEEBFIIIIGDEHIII?F@A>FHIEHIIGGGEH
@13092827/1
tggtaaagctgctaaaaaagcaggaaaagcccagaagaacgttcgacttt
+13092827/1
?@@ADDEFFGHHHJJJJJJIJJJJJJJJGGGIIIIJIJIHGFHGIIGIGI
@10313331/1
ctcggctgagaatcggtattcgggactgaaagacactaagattaccaagt
+10313331/1
CCCFFFFFFFHHHIIG<CDHFEHJGGHIGIJDGGBHGGIIJEHHFHEHGC
@12743925/1
tccaaaccttgcaaattttcaatcatgaagcaagattttacctgaacaat
+12743925/1
CCCFFFFFFHGHGJJIIJJIGJIJJJJJJJJJJJJJJJJJJJJJJJJJJJ
@12743926/1
tccaaaccttgcaaattttcaatcatgaagcaagattttacctgaacaat
+12743926/1
CCCFFFFFHHHHHIJJJJJIIJIJJJJJJJJJJHIJJJJJJJJJJJJJJI
@13437805/1
tttaacgtttagcagtcttctttttagaataacattgacattctataaag
+13437805/1
CC@FFFFEDHHFDIIGGHJEFHIIJJJGIJIIGIGGIGIGGIJJJIJJJI
@12745222/1
tccaaatcgagggcgccatccacgagccaatcttccgctaccgcgtgttc
+12745222/1
@@@FFFFDHHHAFBHGHHIJJGHEGDGGIIJFIIHI<FAEGH>HDBA3>@
@10677565/1
cttacatccttgtttatttccctttttgtggagaggtactatgtgtgttt
+10677565/1
@@@DDDDDHHHDCGI>DHIBHIAHIIIBAEHBFCFH:?GGGGGGIDGDHH
@11361492/1
gattatataacgagtagatagctttagaggtaatacactattattaggca
+11361492/1
@@CFFFDDHHHD1EACFEHIIIIGGEHIHGAEHIGGGGIIIGIIIIHGGI
@9628434/1
cgacgtactatgcccatttagctgcggccagaggcaaagtctacatagaa
+9628434/1
CCCFFFFFHHHHHJIJJJJJJIGIJJIJJJJGJJJJJIIDFHGJJJJJJJ
@11362671/1
gattcataaaagtaatataaccttagatttcgaggcaaattgattgattt
+11362671/1
CBCFFFFFHHHHHIJJJJJJJJJJJJIJJJIIJJIFJJIJJJIIJJJJIJ
@11363053/1
gattcctaatattttttagtgaacctctctaacgtctttatagaatgtca
+11363053/1
CCCFFFFFHHHHHJJJJJJHHIJJIJJJJIJJJIIJGIHIIIGGIIIHIJ
@8909725/1
cagctatccactttgccagtggccgtctgctacggaacaggcaaaactcc
+8909725/1
@?8ADFFFGHHHGJIIIJIHIJJFJIJJIIJJGGGIJBG@ADFHIJJJJI
@8909726/1
cagctatccactttgccagtggccgtctgctacggaacaggcaaaactcc
+8909726/1
CC@FFFFFGHHBFGG<HIIIGEIIJFHIICCIGIJDGGGIDGIJGGGIIJ
@8909770/1
cagctatcgatacacagtcatagatccaatcctataattatccatttcct
+8909770/1
CC@FFFFFHFHGHIJIIGIIJIIGIJIDFHGHGIIJIJJIJIGGGIJJJI
@9632594/1
cgactggcttatggaaaaaacttctgcccacttgaagtagattttgtgaa
+9632594/1
@?@FFDDFHGGHHIBHGIGGFBGBBHAHIEHGIIFHI?BEDHBHIGFHEG
@9273402/1
cccctgtttgattatcaggaacaatctttgatttcatttccggaataagg
+9273402/1
CCCFFFEFHH?FHGIIEHIEHGIJJJJJJIGGGJGIIJJGIGIDHIIJJI
@13099434/1
tggtgaactgcctttcgtgtggtagtccctcttc
+13099434/1
@@@DDDDDHHHHFGIIGGG?BE3<A2AFG??9C?
@9274863/1
cccctttcttaatcggttctgcatgaatgccatctgggcccggggctctg
+9274863/1
CCCBDFFFHHHHHJJJHIIIJJJJJJJJJJJJGIIJIEHIJIJIIIIIJI
@9279010/1
cccgataaagcgttaccagcgcttgaggaagtaacggcagcactattgac
+9279010/1
CCCFFFFFHHHHHJJJJJJJJJJJJJJJJJJGGHJJJJJIIEIICEGAGH
@12413304/1
gtttggctagattctgtttgacattcgaaaagtaaacgtcagtttgcgtt
+12413304/1
CCCFFFFFHHHHHJGEGGHEGIHIJIJIJJJIFGIJJIHIJJHGIIHIFI
@12755622/1
tccactacaaggttttcaatagggcattctaacatgtcaaaattaaatca
+12755622/1
CCCFFFFFHHHHFHIJJJJJJJIJJJJJJJJJJJJJJIJJJJJJJJJJJJ
@11716385/1
ggagcatttatttgatgcaaagtatagaggttgtacccaaacttttcggg
+11716385/1
CCCFFFFFHHHHHJJJJIJJJJDJIIIGJJFGHEHIIJJJIIIJJJJJJG
@8220049/1
atttcttagtgtcaatagtgctgccgttacttcctcaagcgctggtaacg
+8220049/1
11==ADDDBCCCDEFEFHI?EDD@@@G?FDGEGHC@GFCCFHIGB?BFHD
@11375701/1
gcaaaacataaaggagatcctgtaacacaaagttctcaacaaccagctcc
+11375701/1
CCCFFFFFHHHHHIIJJJJJJJHJJJJJJJJJHJJJIJIJIIJJJJJJJH
@8565193/1
caacgatatgtcaaacgacgacattgagcaacttacgtattttctatgtc
+8565193/1
CCCFFFFFHHHHHJJJJJJJJJJJJIJJIJJJJJJIJHIJJJJJJJJJJJ
@8565511/1
caacgatctggtggccaccggaaccggaagatcgaagaaagacgccaaac
+8565511/1
?@71??DDHFF<CFHGGEGIGFGIIIFFHIIDBFGGGGGGIFFAGEHEEB
@8565512/1
caacgatctggtggccaccggaaccggaagatcgaagaaagacgccaaac
+8565512/1
BCCFFFFFFHHHHJJJIJJJIIJJJJJJIJJIJJIJJIIIJJJIJHHHFF
@11011935/1
ctttcgtgtggtagtccctcttcgtgttccatttcatagaatggtggtgg
+11011935/1
?@@DD?DBCCDDCFAFFEHIHGAGEFFHIIG@F9<GG@F?9BBBD<F?1;
@9984219/1
ctaaacgttaaattttaaaagcctcttaaatttaactgaaatatagaata
+9984219/1
@@8=BDDDFFFFFIIIIIIIIIIIIIIIIIIIIIIIIIIIIIIIIIIIII
@9984220/1
ctaaacgttaaattttaaaagcctcttaaatttaactgaaatatagaata
+9984220/1
@@<DDDBDHHHHGEFHIGGE<;CGBGEEHGFG@FHA<?FHCBGD@B9DBH
@9984221/1
ctaaacgttaaattttaaaagcctcttaaatttaactgaaatatagaata
+9984221/1
CCCFFDDDHHHHHJIIJJJJDHIHHIIJJJJJJJJJGIIIIIJJJJJJIJ
@9984632/1
ctaaactcacttttttccgaaaaaatatcgcaatagctcaaaagggaaca
+9984632/1
@@1=BDDDHHHHHIIIIIIIIIIIIIIIIIIIIIIIIIIIIIIIIIIIII
@9285526/1
cccggatggcattcatgcagaaccgattaagaaaggggcagacaacttca
+9285526/1
CCCFFDFFHHFFHIGHIIJGHIGHIIGIIJEFHIGIJJIIGGBCG=GGGG
@8223037/1
atttgaaaagcgagcttcatgatcccctgaagaatatatcttgaagaact
+8223037/1
CCCFFFFFHHFGHDIJIJIJGCHIHGGGGIJIGIJJJJGJJIJIJIIIIJ
@11724587/1
ggataaaccaatggagcacacttttacttcagctacttgaaccgtacgta
+11724587/1
C@@FFFFFHHHHHIGHIJJCHGIJJJIJJIJJJICHGIIIJIJIDHIIIG
@13452791/1
tttacctgtgtatgataaataaacttttttcgggtttggaaaaatttcaa
+13452791/1
CCCFFFFFHHHHHJIJJJJIJJJJJJJJJJJIJJHHJIJGIJJJJJJIHJ
@9648096/1
cgaggaaataatacgaacttcaattacacaaattagtacaactcctccaa
+9648096/1
@?@D?DDDFDBBCBE@CDDFDDEBBFDBHHIGICHD1CDFGHDGFFAGGF
@13452965/1
tttacctttgcgcgaaaagtgaccacaagcaatgtcaaagagaaggatag
+13452965/1
CCCFFFFFHHHGDGAHIII9?BDFDBFGE9DGHGDHIIIHABBFGI@@DE
@9286793/1
cccgggcccagatggcattcatgcagaaccgattaagaaaggggcagaca
+9286793/1
@@CDFDDFHFHDHGGHGHIGIHGGIJJJJJGE@FHJIIIJGEEHGIIGGH
@9988462/1
ctaaagttaaccagacaaagcacctatcgaatcgaatattagtagca
+9988462/1
CCCFFFEFGHHHHJJJJJJJIJJJJJJJIIJJJJJJIFIJGIBBGGI
@13115613/1
tgtatcgatagctgttcactttttggtcatgattttgaggtactcgaggg
+13115613/1
@C@FFFFFFDHHFGEGEEHEHIIIGECFGHGHIIIIGCGIBFHIGGHIII
@11728492/1
ggataacctctctgtcggtagatttccgtgaagtggtccgtgccccttgc
+11728492/1
CCBFFFFFHHHHHJIJJJ@CFBGIIHIIGIGHG?FH?HG??FDHIJ<FA@
@11382968/1
gcaaagtatagaggttgtacccaaacttttcgggg
+11382968/1
CCCFFFDEHHHHHJFHHGIJJJJJJJJJJJJJJGG
@12426142/1
gttttactaatttttcaataaagtacactttatttaagaacaggggagaa
+12426142/1
B@BFFFFFHHHHGJJFFHIIJJIFHJIIJIJHHJJJJIIGIJJGJJIJII
@11385148/1
gcaaattaagatatcctcagatgccgacactatgggtcggatcttcagct
+11385148/1
@@@FDEFFFFGHHEFFHIIIJJIJIIGHJGGGIJJJJIGGG?@@F>C@7C
@11385307/1
gcaaattatgtcacataaatgtcaaaatgccacataatttgcaaaatttt
+11385307/1
CCCFFFFFGHHHHIIJJJJJJHIIJIJJIJJJJJJJJJIJJJJJIIJJJJ
@11022703/1
ctttgacattgcttgtggtcacttttcgcgcaaaggtaaaat
+11022703/1
CCCFFFFFHHHHHJJFHIGHIIHHJJJJJGE<FH@F9BFGI?
@12765691/1
tccatagattcaaatgaagtaaacaacatacgtttttcatttaaaatgaa
+12765691/1
CCCFFFFFHGHHHJJJJJJFHIJJJGIJJJJJJJJJJJJJJJJJJIJJJI
@13121702/1
tgtccatttgttaatcgtgaccgcttggaagaatttgtcacctctccata
+13121702/1
CCCFFDDFHHFHHIJJIHGHHHHIJJJJGIEFFGJJFIIIGBFBHIHIJD
@10000090/1
ctaacgtctttatagaatgtcaatgttattctaaaaaagaagactgctaa
+10000090/1
CCCFFFFFHHHFGGIHIIGHHIJJJJJIIJIJJJJJJJJJJIJJJIJJJJ
@12768040/1
tccatgccgagcaagactcccgtcagcgtcctccaggagttgctgagccg
+12768040/1
CCCFFFFFHHHGHJJJJJJJJGFHHIGGHIJGIJGGJGIGHIIIIIJIHH
@9656210/1
cgagtagatagctttagaggtaatacactattattaggcactagttatta
+9656210/1
@@<DDDDDH>FHFFHCEAGGFGIGGHJJIGDHFHIF<FC?HHGGCDIDHG
@12768657/1
tccatgttcattttttctcaatttcagtctttgtctatcggtattgctcg
+12768657/1
CCCFFFFFBHGHHJJIJIIIJJJIIJJIIGJJJJJJIGIIIGHGIJJIJJ
@9291368/1
cccggtttgttctgaaacaaacatcactgtgatgaaaaataaaaaaaaaa
+9291368/1
CCCFFDDFHFHFFIGIJJIGGEEHHJIIIFHIIGGJJJJGIJJJJJIJJH
@10700132/1
cttagcttcacaattacttagagaagcacgcggaagcggtatgcagattg
+10700132/1
CCCFFFFFHHHHHJJJJIJIIJJJJJJJJJJJJJIJJJJ@FHJJIIIIJJ
@8583288/1
caactttgttcagttcttgcaggagatcgccagcgaacaatccttcgagg
+8583288/1
CCCFFFFFHHHHHIJJJJIJJJIJJJJJJJJJIJJJJJJIJJJJJJJIJJ
@11387575/1
gcaacatcgacagataccacaaatacctaaaccttcccactaaagttaac
+11387575/1
CCCFFFFFGHHHHIGIJJIJJJJIJJJIJGJJJJIJJJGIIIJJJFHIJJ
@11025036/1
ctttgactttttactatttttgtatgcacaaaattcgttctacatatgaa
+11025036/1
@CCFDDDEHHGHDGGGHIJJJACHHGHGIGIJJGJJJJJIJJJIIIIGIJ
@10002190/1
ctaacttgtttagacctcaaatgactcaactttccttcatgaacgttctc
+10002190/1
CCCFFFFFHHHHHJJJJJIJJIJGGJIJJJJJJJJJJJJCHIJJJHJJIJ
@8585190/1
caagaaacatgataagatatgctgcaacctctactacagtacgcaagaat
+8585190/1
CCCFFFEFHHHGGJIIGIIJJJIIIJGJIJJJJGEGIIIDGGIJJIJJJJ
@12065739/1
gtcgaacgttcttctgggcttttcctgcttttttagcagctttaccattc
+12065739/1
@@@DFDDDBF;CF>GHIDGH@DHHICCEE@??DE=@DHIFGF?DFHIBF@
@13465373/1
tttagtctgtatattttcttgtatcacttattgcgtctttgctttggtca
+13465373/1
@@@;BADDFDFDFGIJGGGGECIGIE@HIFHAHIJJIIJIJGGIGI@BGI
@9294612/1
cccgtggagggtaacaatctgccttctacatttgcgagtgacgaagagtt
+9294612/1
BBCFDDFDHGHAFHGIJJJIJIIJJJJJJJIJJJJJGI?FGIJJIJIJIJ
@11737919/1
ggatggcgccctcgatttggaccagttcgtatttgggagtgatgccgcga
+11737919/1
CCCFFFDFHHHHHFFEHHGIEIJJJDGGGFBGHIJJGFG?DHIIJJIJJG
@9659344/1
cgataaagcgttaccagcgcttgaggaagtaacggcagcactattgacac
+9659344/1
CCCFFFFFGGHHHJJIIJJJJJIJJIJIIGGHIJJJIIG;FAACGGEHEI
@12438862/1
gttttcgagcattttccggaaaagaagattgcaccccgaaaagtttgggt
+12438862/1
CB@FFFFFHHGHHJJJJJJJJJJJJJJJJIIJJIJJJJIJJJIIJJJJJG
@12439170/1
gttttcgcgcgtaaagtgaccaaagcaaagacgcaataagtgataca
+12439170/1
BBCFFFFFHHHFHJJJBGHIIIIJJJJJJIJJJJJIJIJJFHIIIIJ
@12439255/1
gttttcggcaagtacatgaagcagttaagagttgtttatgaaattccaaa
+12439255/1
C@CFFFFFHHHHHJJIIJHJJJEHIIJJGIJHIJJJJIJIJIJJJIIJJI
@10006106/1
ctaagattaccaagttgggcaaccagcagtcccacaaagtttcacagttc
+10006106/1
CCCFFFFFHHHHGJIIJJIJJIJJJJJJJHHJJIJJJDIFHJJJJJJHJJ
@10006107/1
ctaagattaccaagttgggcaaccagcagtcccacaaagtttcacagttc
+10006107/1
CCCFFFFFHHHHHJHIJJJJJJJJJJIJJIJJJGIJJIJHIIIJIJJGGI
@12775372/1
tcccgatttacctcactgccggtacaatacaagtttctctaaaagtaaac
+12775372/1
CC@FFFFFHGDHHJIJJJIIIJEGHJJJIIJIJGGIEHHIIJJII?DBHB
@11032728/1
ctttgcatcaaataaatgctcccttttcacaatataataaatacatatca
+11032728/1
CCCFFFFFHHHHHJJJJJJIJJJJJJJJJJJJJJJJJJJJJJJJJJJJJJ
@11741657/1
ggattgcccatcactttgtcatcgaacgatgtcaccacctgattggtgat
+11741657/1
CCCFFFFFHHHHGIJIIGGIJJIIJJJIHIJHIJJJIJJIJ>GHJIFGHI
@12071623/1
gtcgagtcaaaagcgaagaatatttgaaaatttctaatattgcgatattt
+12071623/1
B@?DFFFFHHHHHJJJJJJJIIJIIJJJJIJJJJIIIJJIJIJJJJJJJJ
@11033273/1
ctttgccagtggccgtctgctacggaacaggcaaaactccgaaggaagcc
+11033273/1
CCCFFFFFHHHHHJJHIJJIIJJJJIJJJJIJJJJJJJJJJJJJJJJJIJ
@11391973/1
gcaagactcccgtcagcgtcctccaggagttgctgagccgtcgcggcatc
+11391973/1
CCCFFFFFHHHHHJJJJJGIICHHFHIFHFEIJIJEHIGIAHGGFH<<AE
@11392305/1
gcaagagctagagctcctgaggctcattatattctttttgggaatgaaca
+11392305/1
@@@DD?DBH>A?D<CCDCDH@G=GAHG@C<FAGGIEABDDEGADFHBF<F
@11393916/1
gcaagccatgacccatgcgtcgtatttccctaaccaccttacagattgtt
+11393916/1
@@@FFDFFHHHHHJJIIIJHIH?FHGJIJIJIJJIJJJJJJJJJIJJIJF
@8942183/1
caggggttcttgctcttgcagaggatgcggcggaagattggcccatactt
+8942183/1
CCCFFFDDHHHHHJIJJJIJJJJJHIJJJJJJI@ABEHFDFFFD?CECCD
@11033790/1
ctttgccgtattttattttgtaagg
+11033790/1
@@@DDDDA8@CFHIBFHIIBAAHEH
@11033791/1
ctttgccgtattttattttgtaaggtgaggtatttgtacatgaagttgtc
+11033791/1
CCCFFFFFFHHHHJIJJJJIGHJJJAFHIJEHIJJJIJJJJJJJJGIIJI
@10011715/1
ctaaggtcatttctcgtaagtttattattatatctgtctgcatttattac
+10011715/1
CC@FFFBDFHHHHJJJGGIHHHIIJJJJJIJJJJJJIHIJJHIJJJJJJH
@11744541/1
ggcaaaactccgaaggaagccaagggctcggctgctcatcatgccctcga
+11744541/1
CCCFFFFFHHHHHJJJJJJJJIJJJJJIIIJJIID>FEHGGCGGHHFHA8
@9303819/1
ccctattgaaaaccttgtagtggattcctaatattttttagtgaacctct
+9303819/1
CCCFFFFFHHHHHJJJJIJJGGIFGHIJIJIJIJJJJJJIJIJJJJJJJJ
@10014709/1
ctaataatagtgtattacctctaaagctatctactcgttatataatcatc
+10014709/1
CCCFFFFFHHHHHJIJJJJJJJIJJJJJJJJJJJIIIIJJJJJJJJJJJJ
@12449024/1
gttttgtcatacgtttttgaggcagcaaatttctcaagggcacacggcaa
+12449024/1
B?@FFFFFHGHHHFHIJJJHIJJIIGIJJFJJJJJIJIJJJJJJJGII@F
@8944084/1
caggtaaacagttgtacagtagaggataaaccaattgagcacacttttac
+8944084/1
CCCFFFFFHHHHHJIJJJJJHHIJJJJJJJJJJJJJJJJJJJJJJJJJJI
@13476646/1
tttatgaatcgtgataacatgcataaaatataataaaaatttatagtttt
+13476646/1
@@@DDADBADC<A@GHGII>EBHDHIIIGIIFIIIIEIGGIGEHGIDFHI
@11398639/1
gcaatattagaaatttttaaatattcttcgcttttgactcgacaaaaatt
+11398639/1
CCCFFFFFHHHHHJJJJJJJJJJJJJJJJJIJJJJJJJJJJIJJJJJJJJ
@10018038/1
ctaatattcgattcgataggtgctttgtctggttaactttagtgggaagg
+10018038/1
@:?DDFFFHGFHDEFFHGGIACGHGIJIJIIJHGIJJIJJIJIJAEEHDC
@10018039/1
ctaatattcgattcgataggtgctttgtctggttaactttagtgggaagg
+10018039/1
CCCFFFFFHHHHHJJJJJJJBGIJJIIHHHIJIJJJJJJJJJGHIJJJJJ
@12079578/1
gtcggaaaagtaacgcccgaacaagccaatcagaccaacggaacgcccgg
+12079578/1
CCCFFFFFHGDFHJJJJJJIIJIJJJJJJIJJJJJJJJJJJEHJIIHHFE
@11400896/1
gcaatgtcaaagagaaggatagcaactaattttacaagctatactttgca
+11400896/1
CC@FFFFFHHHHHIFHIJJJHIGIJJJJIGHIHGIHEHCHGJJIHGGIIJ
@11401074/1
gcaatgtgtttaaatttttgtcgagtcaaaagcgaagaatatttgaaaat
+11401074/1
CCCFFFDEFHHHHJJJJJJJIJJJJHHIJJJJJIJJJJJJIJJJJIJJJJ
@11753552/1
ggcatgatgagcagccgagcccttggcttccttcggagttttgcctgttc
+11753552/1
CCCFFFFFHHHHHJJJJJIIIJ@GGHIJJJIGIIIJ;FFHHIEGI>DFGG
@8597357/1
caagaattcgacagtatttacagtcttgttt
+8597357/1
@@CFFFFFFABDHHGGGIJIJ>EHHH@@9CF
@10362652/1
ctctaacgtctttatagaatgtcaatgttattctaaaaagaagactgcta
+10362652/1
CCCFFFFFHHHHHJJIIIJJIHHJJJJIJJJJGJJJJJJIJJJJJJJJJI
@11405943/1
gcacacacgcatttttaaatttaaaaatttattcaagtcaaaaataatat
+11405943/1
CCCFFFFFHHHHGJJJJIJJJJJIJJHJJJJJJJJIJIGJJJJJJJJJJJ
@8950028/1
caggttttttaacagtttgaaaaccttgataaatgaaagaaattaaacac
+8950028/1
BBCFDFFFHHHHHJIEHIIJJJJJJJJJJJJJJJJJJJJJJJJJJJJJJI
@11407007/1
gcacatctcttggagccagccaatgggattgcccatcactttgtcatcga
+11407007/1
CCCFFFFFHHHGGIJIIIJJJIJJJJIJJJJJJJIJJJJIJJJIJJJIJI
@11046785/1
ctttgtcatcgaacgatgtcaccacctgattggtgatatcagccgctccg
+11046785/1
;@@DDDDDD?CFHBGIIIFBAAEBHG@@?CCCFGDDFGDGDB?B?F@F@A
@11760337/1
ggccgatagaatgaagtgaaagtcgaacgttcttctgggcttttcctgct
+11760337/1
;<?DDADDC<:CD<2CCE?CHF9C?:EGGIEDG<B9?0?ADGFCEG>B98
@11760338/1
ggccgatagaatgaagtgaaagtcgaacgttcttctgggcttttcctgct
+11760338/1
@CCFFFFFGGHHHIIJFHIIJIGIIJICHGGIJIIDCGIFGGIJIE<<C<
@10366849/1
ctctactgtacaactgtttacctgtgtatgataaataaactttttttcgg
+10366849/1
CCCFFFFFFHHHHJJJHIJJJJJJHJHIIIIJJJJJJJJJJJJJJJJJJI
@10024688/1
ctaatttgtgtaattgaagttcgtattatttcctcgaaatcaataatgca
+10024688/1
@CBDFFFFHHHHGJJJJJIIIJJIIJJJJJJIJJJJJIIGIIIIIJJJIG
@8601975/1
caagagattctcatgacagaaatttaaacgttccagcaggtacttgcgtg
+8601975/1
CCCFFFFFHHHHHIJIJIJJJJJIJJJGGIJJJIJJIJJIHGHIIJIJII
@10368829/1
ctctagtcagatttttaaacaagatggaactacagcatgatataattccc
+10368829/1
CCCFFFEFHHHGHJJJJJJJJJJJJJJJJJJJJJJJJJIIJJJJJJIJJJ
@11413571/1
gcactatataaaaaattacattcagtatcgatagataatattgatgatta
+11413571/1
CCCFFFFFHHHHHJJJJJJJJJJJJIJJJJJJJJJJJJJJJJJJJJJJJJ
@8604848/1
caagatccgagatgtggtacacgacgaatgatgtgataaatatacctgca
+8604848/1
CCCFFFFFHHHHHIIIJHIHIJJIIIJJJIJIJHIHIIIJJJJJJGIIGH
@9311635/1
cccttaatcagctacaacagtcaacatttcccacctttttcactcaacca
+9311635/1
@;=DDDBD<DFACGFEGBBF:CHEFAFIFHFAEB8CEFEE@GIFII>FE;
@8605888/1
caagatgtgacaatccttgcaggatttacccgtggagggtaacaatctgc
+8605888/1
@?;DDFFDDHBHHGGIIE>DHBEHIIGCHIII:CDCCCE0?DEHIGGGHG
@12088009/1
gtcgtcgtttgacatatcgttgtcatcccacaaggtacaatactttgttg
+12088009/1
BBBDFFFFHHGHHJJGJJJHIIIJJJJJJJJJIJJHIIJJIJJIIJJJJI
@13144845/1
tgtttacctgtgtatgataaataaacttttttcgggtttggaaaaaattt
+13144845/1
B@?DFFFFHHFHDHIJIIJJJIJJJJJJJJJJIJJIHIJJIGIJJJJJJJ
@8956849/1
cagtcttctttttagaataacattgacattctataaagacgttagagagg
+8956849/1
CCCDFFFDHHHGHGHGIIJJJGIIIJJJJJJJJJJJJJJJIJJJJJJJJJ
@10373271/1
ctctcagcttcaacgccaaggacttcaactttgttcagttcttgcaggag
+10373271/1
CCCFFFFFFHHHHIHGIJJGIGJJJJJJIIJJJJIJJJIJJIJIHIEDHI
@9314135/1
cccttggcttccttcggagttttgcctgttccgtagcagacggccactgg
+9314135/1
@CCDFDFFHHBHDHEGICE3CEHGFH9@EG<FA?CBCGHGIGIEBBH@GI
@9316223/1
cccttttgagctattgcgatattttttcggaaaaaagtgagtttaggata
+9316223/1
=:84ADEFDFHGFGIGIJGGIGGFIGGIIIIJJJGIIB<BCB=FFADGGE
@12460715/1
gttttttaacagtttgaaaaccttgataaatgaaagaaattaaacacgct
+12460715/1
11=D4A@ACDFHHHIIIIJJIJIJJGIJJJJIIHGGIGIJIIJIJJJJJJ
@8245607/1
atttgatgcaaagtatagaggttgtacccaaacttttcggggtgcaatct
+8245607/1
CCCFFFFFHHHHHFHIJIJJJFHIHJJIJJJJJJJJJJJIJIDFHIIJJJ
@8245608/1
atttgatgcaaagtatagaggttgtacccaaacttttcggggtgcaatct
+8245608/1
CCCFFFFFHHHHHGHIJJJJJGHJJJJJJJJIJJJJJJIJJJHIJJJJJJ
@13150844/1
ttaaaaatgcgtgtgtgcaggtatatttatcacatcattcgtcgtgtacc
+13150844/1
CCCFFFFFHHHHHHHGHJIJJFHIJJJJJIJJJJJJIJJJJJJIHJHIJH
@8960158/1
cagttaaatttaagaggcttttaaaatttaacgtttagcagtcttctttt
+8960158/1
CCCFFFFFHHHHHJIJJJJJJJJJJJJJJJJJIIJJJJJJJJJJJJJJIJ
@11768126/1
ggcgattggtcaatgttttttcttcgatgtccacgtaggttacctcgaag
+11768126/1
BCCFFFFFHHHHHJJGIJJJJHIIIJJJJIJFHJJIJJJJIIJIJJJIII
@8961005/1
cagttatatattcacctttatatgtcacattttgtggttctttaacgaaa
+8961005/1
B@BDFFFFHHHHHJJJJJJJJJJHIJJJJJJJJJJJIIIIIJJIJJJIJJ
@10381474/1
ctctgaccatataggagttagtctggtaaaagtgtcactaggtagcttgg
+10381474/1
@@?DDDADFFBF?@@4C2<IH?EDF@HCHIFI9AFEDEGCDAGIEFFIB=
@8254005/1
atttggtacgacgacaaagattacatcatatttgcctttaacagatgtga
+8254005/1
CCCFFFDDFFHHFIJJJJIJJIJJJIGIIJJJJJJJIJJJJIGIJJJIIJ
@12798225/1
tccttctctttgacattgcttgtggtcacttttcgcgcaaaggtaaaatc
+12798225/1
CCCFFFFFHHHHHJIJJJJIJJHHIGHIJIJJJJJJJJJJJJJBGHGHHG
@9679298/1
cgatatgtcaaacgacgacattgagcaacttacgtattttctatgtcaca
+9679298/1
@@@DDDBAFBDHHBHHBDGBEGBD?1:?FBFBHE0?DFFECFHGF==FHH
@9679566/1
cgatattctacaggatttattattagagtgtcctcgtgaggaagaggaat
+9679566/1
@@@BDDDDDBDFDH;AFH<CH<?FFAFGACFHI>DA8EDDG@FFEGGBFB
@8257217/1
atttgtcacctctccatattcctttatcaacattcacttctttaccggca
+8257217/1
CCCFFFFFHHHHHJJJJHJJJJJJJJJJIJJJJJJJJJJJJJJJJIJJIJ
@8619715/1
caaggattgccacatcttgtgagccgccattctcttggctagcttctttg
+8619715/1
@?@DDEFDFDF<FCEEGIIBHIIEHEGA:CBHI@DF@FD9D>GGGI<FE?
@13159661/1
ttaaattttaaaagcctcttaaatttaaccgaaatatagaatacacccct
+13159661/1
CCCFFFFFHHHHHJJJJJJJJJJJJJJJJJJJJJJJJJJJJJIIJIIJJJ
@8258179/1
atttgtgtaattgaagttcgtattatttcctcgaaatcaataatgcaatg
+8258179/1
CC@FFBDDHHHHFIIJIJJJGIJJJJJJJJJJJIJIJJJJJJJJJJGGIJ
@8258429/1
atttgttaatcgtgaccgcttggaagaatttgtcacctctccatattcct
+8258429/1
CCCFFFFFHHHHHBGHIIJJJIJIJJJJJJIJJJJJJJJJJJJIGJJJJJ
@9683529/1
cgatgacaaagtgatgggcaatcccattggctggctcc
+9683529/1
@C@DBAEFHGB2ACB@GHGGGFGII?FHGII@FGC3DG
@9683530/1
cgatgacaaagtgatgggcaatcccattggctggctccaagagatgtgca
+9683530/1
?@<=BDDFHHHAFHGGBHIIIJJJJJJIIIJJIJGDGIEHCFEBABHEGG
@9683531/1
cgatgacaaagtgatgggcaatcccattggctggctccaagagatgtgca
+9683531/1
@@@DFFFFHHHDFHGIGIFHIJJJJJJIJIJIJJJEIIAFECHIEGFEEE
@11773729/1
ggctagattctgtttgacattagaagagtaaacgtcagtttgcgtttcaa
+11773729/1
CCCFFFFFHHHHDIJIIJIIJIIJJJJJHIIJJJGIJJGIIIJIFIJJJJ
@8624107/1
caaggtttggaggagttgtactaatttgtgtaattgaagttcgtattatt
+8624107/1
@??DA:BDFD?FF;FFGFEIIIFFDEHHFFFGFEFIEDFBGIGFEFEFGI
@8624233/1
caaggttttcaatagggcattctaacatgtcaaaattaaatcaatatggc
+8624233/1
CCCFFDEFHHHHHIJJJJJJJJJJJJJJJJJJJJJJJJJJJJJJJJJJJJ
@11073033/1
cttttccggaaaatgctcgaaaactcaattggcgcacattcagcaggttt
+11073033/1
@CCFFFFFHAHHHFIJIJJJJIJJJBGHIJIFIGJIJJIEHJGIJJJAGG
@11073034/1
cttttccggaaaatgctcgaaaactcaattggcgcacattcagcaggttt
+11073034/1
CCCFFFFFGHHHHJJJJIIIIIJJIJJGJJJJJIIGJIIIJJJJJJJCHI
@11073035/1
cttttccggaaaatgctcgaaaactcaattggcgcacattcagcaggttt
+11073035/1
CCCFFFFFHFHHHEHIIIJJJJJJIJJJJJIJJJJIIGIIIJJJJJJ@FI
@9684811/1
cgatgatatgatatgtatttattatattgtgaaaagggagcatttatttg
+9684811/1
??1AAABDD>C?AE<CCFHC<FFECFGII<EDHIIEHCFEHHGHIIGIHH
@9684812/1
cgatgatatgatatgtatttattatattgtgaaaagggagcatttatttg
+9684812/1
@@@DDBDDFDDFHIGGFHIGIJGIGHHGGFFCHIJBB?EGHIGIIIJJJ@
@9684813/1
cgatgatatgatatgtatttattatattgtgaaaagggagcatttatttg
+9684813/1
BC@FFFFFHGHHGJJGGIJJIJJJJJJJJJIJJJJJJIIJJJJJJJJJJI
@9326556/1
ccgaataccgattctcagccgagctgcccagtttagtggccaactcttcg
+9326556/1
CCCFFFFFHHHHHJJJJIJJJIIGIJJIFBDFHGBHHIJF>FHHIIIGII
@12104866/1
gtctgggtggttgcaatctccagcagatattgtacttaaaggcttttgga
+12104866/1
@@@FFFF:CF@DHIIIIIIIIHIGHEGIIIIEHIIIIIGIEICGHIGIIH
@12804715/1
tcgaaatcaataatgcaatgtgtttaaatttttgtcgagtcaaaagcgaa
+12804715/1
CCCFFFFFHHHHHIIIHIGI?EDGIJJJJJJJJGHIJHIHHIJIJJIJFE
@12804879/1
tcgaaatctaaggttatattacttttatgaatcgtgataacatgcataaa
+12804879/1
CCCFFFFFHHHHHFHIJJJJJJJJJJJJJHHIJJHIIGJJJJJJJJJJJJ
@13500480/1
tttcagtcccgaataccgattctcagccgagctgcccagtttagtggcca
+13500480/1
@@?DFFDFHHHHHJJJJJJJJJIJJJJJJIJJIJJJJIJJJJJJJIJJJJ
@13500481/1
tttcagtcccgaataccgattctcagccgagctgcccagtttagtggcca
+13500481/1
CCCFFFFFHHHFHEIJI<FDGHHGGCHCGEDHGGGHIFEHIIJGFGGIJI
@13500941/1
tttcagttgaatttaagaggcttttaaaatttaacgtttagcagtcttct
+13500941/1
CCCFFFFFHHHHHJIJJIIJIIJJJJJJJJJJJJJJIJJJJJJJJJJJJJ
@11079077/1
cttttgactcgacaaaaatttaaacacattgcattattgatttcgaggaa
+11079077/1
CCCFFDDFFHHGHIJJJJJJJGIJJJIGIJJIJJJIJJJIJJJJJIJIJJ
@11079249/1
cttttgagctattgcgatattttttcggaaaaaagtgagtttaggatatc
+11079249/1
CCCFFDFFGDHHFJJJIGIGIJIJJJJJJJJJJJIG>FHIGIGFGGHIJJ
@13501645/1
tttcatcacagtgatgtttgtttcagaacaaaccgggaaaagtattatga
+13501645/1
CC@FFFFFHGHHHIJJGJJJIJJJJJJJJJJJJJJJJJJJJJDFIIJJJI
@8266187/1
attttacctttgcgcgaaaagtgaccacaagcaatgtcaaagagaaggat
+8266187/1
CCCFFFFFHHHHHJJJJJJJJCFHIJJJJJJJJJIJIIJJJJJJIJJJJG
@10402058/1
ctcttggattcaatgggaaaagtctagtatgatgacgtttctggacaaca
+10402058/1
CCCFFFFFHHHHHJJJJJJJJJFHIJJIIJJJJJJIJIJJJJJJJJJJJJ
@11783574/1
gggaaatgttgactgttgtagctgattaagggg
+11783574/1
CCCFFFFFFHGDFGGHHGHAHHGG<FHHHGGIJ
@11783575/1
gggaaatgttgactgttgtagctgattaaggggtgtattctatatttcag
+11783575/1
@@@DDDBB<FFCBDFFGE<AEAEC3<CBBF@BE:?DFFFCFF>@FEGEC9
@8975576/1
cataatttgtggacataaaggaaagaaaaaaatgtcaaaattttgcaaat
+8975576/1
CCCFFFFFHFHHHJJJJJJJJIJJJIJJIJJJGHIJJJJJJJJJJJJJJJ
@10405475/1
ctctttgacattgcttgtggtcacttttcgcgcaaaggtaaaatcgttct
+10405475/1
CCCFFFFFGHGHFIIJJCGGEHIJIJJJJJJGIHJJJIDHIJJJCEFHII
@9336687/1
ccgagatgtggtacacgacgaatgatgtgataaatatacctgcacacacg
+9336687/1
@@@FFFFFCFDFDGIGGGE@FHCEEHGBDGC>GGGGHGIIFIHGHIIIIF
@9696246/1
cgattttacctttgcgcgaaaagtgaccacaagcaatgtcaaagagaagg
+9696246/1
@@<DBDDDCDFHHGEGIIEIIII?DGIGIIIEGHHI>B9?BCHE@C@ACC
@8979032/1
catagatccaatcctataattatccatttcctg
+8979032/1
@?@DDD?BFHDHHEBDG?EHFHGEHIIIDHEII
@11088212/1
ctttttagaataacattgacattctataaagacgttagagaggttcacta
+11088212/1
CCCFFFFFHHHHHJJJJJJJJJJJJJJJJJJJJJIJJJJJJJJFHGJJJJ
@11089597/1
ctttttcactcaaccatagctttctcagcgtgttt
+11089597/1
CCCFFFDFHHGFHHJIGHHFIJJIGIGHIIFE1?F
@11089598/1
ctttttcactcaaccatagctttctcagcgtgtttaatttcgttccattt
+11089598/1
CCCFFFFFHHHHHJJJJJJJJJJJJJJJJJIJJJJJJJJJIJJJJJJJJJ
@13174878/1
ttacaaaataaaatacggcaaagagaagaaaggccgatagaatgaagtga
+13174878/1
CCCFFFFFHHHHHJJJIIIJJJIIJJJIJJIJJJJJJGIIJJJJJJJJII
@13174879/1
ttacaaaataaaatacggcaaagagaagaaaggccgatagaatgaagtga
+13174879/1
CCCFFFFFHHHHHJJJJJIJJJJJJJJJJJJJIIIJJJJJJJJJJJJGHJ
@10056186/1
ctacgtttggtggtacctggccgaacttcagaggtttcatcatcagattc
+10056186/1
CCCFFFFFHHDHHGHEHJJIJJIJIJJJJJJIIJGHIIIJJJJJJJIIJJ
@11443446/1
gcatttttaaatttaaaaatttattcaagtcaaaaataatatgtaaattg
+11443446/1
CCCFFFFFHHHHHJJJJJJJJJJJJJJIJJIJJIHFHIIJJJJFIGHIJI
@11788697/1
gggaccagtctgttgtgtgggaccagtctgttgtgggggaccagtctgtt
+11788697/1
CCCFFFFFHHHGHIGFGEGHICFGIJEHIGHIIDGHJJIAFHGHFEHIDG
@9344595/1
ccgattaagaaaggggcagacaacttcatgtacaaatacctcaccttaca
+9344595/1
CCCFFFFFHHHHHJJJJJJJJJJJJJJJJJJJJJJJJJJJJJJJJJJJJJ
@9699770/1
cgcaaaggtaaaatcgttctagacatactttatgctcttgacatttcgtt
+9699770/1
@CCFFFFFHFHHFIIIIIJIIECHIGHGEHIGCHGGIJIJGGIJIIJJJJ
@9699771/1
cgcaaaggtaaaatcgttctagacatactttatgctcttgacatttcgtt
+9699771/1
CC@FFFFFHHHHHGHIGIJIFHDCHIJJFIJGIGGGCHJEGHGIJJJJJI
@9699772/1
cgcaaaggtaaaatcgttctagacatactttatgctcttgacatttcgtt
+9699772/1
CCCFFFFFFHHFHHHIEFGGHJJJJJJJIJJIJIIJIGIFGGHIGGIJEH
@9699773/1
cgcaaaggtaaaatcgttctagacatactttatgctcttgacatttcgtt
+9699773/1
CCCFFFFFHFHHHIHIIJJIGHIJJJIIJJJJJJJJIJJJJJJJJJJJIJ
@10757948/1
cttcatgatatgtacacgtcttctttaagctttggcattattaccacgtc
+10757948/1
CCCFFFFFHHHHHJJJJJIJJJJJJJJJJJJJJJJJJJJJJJJJJIJJIJ
@11791322/1
gggagcgatgacgaataaagtatgtgttcaccaagagaagaaagctatac
+11791322/1
CCCFFFFFHHHHHIJJJJJJFHIIGGIIIJJHIJJIJJJJJJJJJJIJIJ
@11791778/1
gggaggaagagctacggaaaaaacaagagaacttagcagctttggaaaca
+11791778/1
@@@DDDFADHHGFHGHA=EGCHIIIAAFBGDGEGIGEBGIIICEEGGIGI
@9701571/1
cgcaaatgtagaaggcagattgttaccctccacgggtaaatcctgcaagg
+9701571/1
CCCFFFFFHHHHHJIIGGHIIIIJJJJJJJGIJJIFHHGJJJJJJIIJJI
@9701572/1
cgcaaatgtagaaggcagattgttaccctccacgggtaaatcctgcaagg
+9701572/1
CCCFFFFFHHHHHJJIJIJJJJJJJJJJIJJJJJIIFHIJJGJGIJIJJI
@9701573/1
cgcaaatgtagaaggcagattgttaccctccacgggtaaatcctgcaagg
+9701573/1
CCCFFFFFHHHHHJJIJIJJJJJJJJJJIJJJJJJJDHIJJJJIIIIIII
@11095258/1
ctttttgttgccgtgtgcccttgagaaatttgctgcctcaaaaacgtatg
+11095258/1
CCCFFFFFHHHHGFHCHHHIIJJIJIJJJJJJJJJIJJJJJJJJJIHJIJ
@8991630/1
catcattcaaacattgaagccagatcgataaaaaaatatcgcaatattag
+8991630/1
CCCFFFFFHHHHHJJJJJJJJJGJIJIJJJJIJJJIIJGIIJJJJJJJJJ
@12118335/1
gtctttcttcgatcttccggttccggtggccaccagatcgttgttaagga
+12118335/1
CBCFFFFFHHHHHJJJJJJJIJJJJJHJJJJJJJIJJJJJJJJIIIJJIJ
@8641695/1
caatagtgctgccgttacttcctcaagcgctggtaacgctttatcgggtt
+8641695/1
@@@DDBADHHFHHJHIHIIIJJIJIJGIGHIEEBFHJJJJJIIGIEHGFH
@8641696/1
caatagtgctgccgttacttcctcaagcgctggtaacgctttatcgggtt
+8641696/1
BBCFFFDFHHHHHJJJJJJJJJIJJJJJJJJIIDFHIJIIJJJJJJIIHJ
@9705570/1
cgcaatattagaaattttcaaatattcttcgcttttgactcgacaaaaat
+9705570/1
@@<DDFFFHHHHHJJJJJJJJJJIJJJJJJJJJJJIJJIJJJJJJJJIJJ
@9705571/1
cgcaatattagaaattttcaaatattcttcgcttttgactcgacaaaaat
+9705571/1
CC@FFDFFHFFDHJGIJJGHJJGGHJIJJIJJJJJJIIJJJIGIIIJJJI
@12490374/1
taaaatacggcaaagagaagaaaggccgatagaatgaagtgaaagtcgaa
+12490374/1
CCCFFFFFHHHHHJJJJJJJJJIJIIJJIIJJJJJJJIJGHIJJJHIJJJ
@12821785/1
tcggagttttgcctgttccgtagcagacggccactggcaaagtggatagc
+12821785/1
CCCFFFDFHHHHHJIHIJJIGIJJJJJJJJJJGIIIIJJJJIDHIGIIJJ
@12491075/1
taaaatcatacagtgagggcggtaaaatctctataatcttagtgaatacc
+12491075/1
@@@DDDBDFDFDFFGBFFEEE:06BFHIGIGGEHICGGIIIIHIEGHHEA
@8643501/1
caatattatctatcgatactgaatgtaattttttatatagtgccccgatg
+8643501/1
CCCFFFFFHHHBHGIIIGHJG<BFHHGIIIBFIIHJIFFBHEEGGIHA<A
@10415491/1
ctgaaatatagaatacaccccttaatcagctacaacagtcaacatttccc
+10415491/1
CCCFFFFFHHHHHJJJJJJJJJJJJJJJJJJJJJJJJJGGHJJJJJIJJJ
@11451326/1
gccaactcttcgtcactcgcaaatgtagaaggcagattgttaccctccac
+11451326/1
CCCFFFFFHHHHHJIJJJIIJJJJJJIJIJJJJIIJIJJJJJJJJJJJJJ
@11452746/1
gccaagggctcggctgctcatcatgccctcgag
+11452746/1
??<DDDDDBDDDDEIIDBD<@4?CDDDD<D6?D
@11452747/1
gccaagggctcggctgctcatcatgccctcgagtacctcaaaatcatgac
+11452747/1
CCCFFFFFHHGHHIIIGGFDEGGHHGIJEHJJH<DCHDF<FGHCDBCFCE
@8647179/1
caatccttcgaggtaacctacgtggacatcgaagaaaaaacattgaccaa
+8647179/1
CCCFFFFFHHHHHDHIJJJJJJHHJJJJJJJJJJJJJJJIJJJJJJJJJJ
@8647389/1
caatcgccaccaatgcctggtgcagctatccactttgccagtggccgtct
+8647389/1
CCCFFDFFHHHHHJJJJJJJHGIIJJJJJJIJJJJJJJJJJHIIJJJGHG
@8648482/1
caatcttccgccgcatcctctgcaagagcaagaacccctgggggacagaa
+8648482/1
CCCFFFFFHHGHGJIGIJIIJJJJJJJJJJJJJJJJJJJJJIIJGHHHEF
@11800246/1
gggcactatataaaaaattacattcagtatcgatagataatattgatgat
+11800246/1
CCCFFFFFHHHHHJJJJJJJJJJJJJJIJJJJIJJJIJJJJJJJJJJJJJ
@11800247/1
gggcactatataaaaaattacattcagtatcgatagataatattgatgat
+11800247/1
CCCFFFFFHHHHHJJJJJJJJJJJJJJIJJJJIJJJJJJJJJJJJJJJJJ
@10419456/1
ctgaacaaagttgaagtccttggcgttgaagctgagagtctcttcgtcac
+10419456/1
C@CFFFFFDHFFFEHDHHIIGJIGEIEGGGGIIGIHCHDGGHGIGIJIJG
@10419457/1
ctgaacaaagttgaagtccttggcgttgaagctgagagtctgcaaatcgg
+10419457/1
CCCFFFFFHHHHHJJJHIJJJJJJJJJJJJJJJJJIIJFHIJJJJIJJIG
@11103834/1
gaaaaaaatgtcaaaattttgcaaattatgtggcattttgacatttatgt
+11103834/1
@@@DDDDDHHADDGAGFHCH<GGH<G?FHIIC>FHGEGHBFHGICBGBF?
@11103835/1
gaaaaaaatgtcaaaattttgcaaattatgtggcattttgacatttatgt
+11103835/1
CCCFFFFFHHHHGJJJJJJJJJJJJJJIJJHIJJJJJJJJJJJJJJJJJG
@9710409/1
cgcacattcagcaggttttttaacagtttgaaaaccttgataaatggaac
+9710409/1
CCCFFFFFHGHHHIJEHIJIIIJJIJJIIIIJJIJJJJIIJJJJJIJJJJ
@11457486/1
gccacacactatcatcgttgtaaagtttgaaggaactatcttcttcatct
+11457486/1
CCCFFFFFHHHHHJJJJJJJGIJJGFHIEIGIGGIGHGIHIIGGHGIJHH
@11458252/1
gccacatcttgtgagccgccattctcttggctagcttctttgacttgcca
+11458252/1
<??DBDDDDDDDBEDEI8@88CDEE@EEIADDD?DDEBDEIA4BDD9???
@11458253/1
gccacatcttgtgagccgccattctcttggctagcttctttgacttgcca
+11458253/1
CCCFFFFFHHGHHJJJJJJJGIGJJJJJJJJJIIJJJIJJJEGHHHHHIC
@10076305/1
ctagccaaacacacatagtacctctccacaaaaagggaaataaacaagga
+10076305/1
CCCFFFFFHHHHHJJJJJHIJJJJJJJJJJJJJJJJIJJIJJJJJJJJIH
@11105670/1
gaaaaaagtttatttatcatacacaggtaaacagttgtacagtagaggat
+11105670/1
CCCFFFFFHHGHHJJJIJJIJIHIJIJGHIEIJIGIJIJGGGIGGGHIIJ
@11105671/1
gaaaaaagtttatttatcatacacaggtaaacagttgtacagtagaggat
+11105671/1
CCCFFFFFHHHHHJJJJJJJJJJJJJJGGIJJJJIJJIHIJJIIGIJJIJ
@13191726/1
ttaggaaacggtttatgagcaacatcaacatttaaaagtggcttccagcc
+13191726/1
@CCFFFFFHHHHHJJJJIJJJJJIJJIJJJJJJJJJJJFHIGIIGIGEGG
@8653947/1
caatgggattgcccatcactttgtcatcgaacgatgtcaccacctgattg
+8653947/1
CCCFFFFFHHHHHJJJJJJJJJIJJIJJJJJIIIIJGGIJJIJJJJHJJJ
@8655036/1
caatgtcaaagagaaggatagcaactaattttacaagctatactttgcat
+8655036/1
CCCFFFFFHHHGGIJJJIJJJJJIJJIHIJJJJJJJJJIJJJIIIJJJII
@9004184/1
catcttttttgttgtgctagtcgcaacagttttgacagaacctatgccac
+9004184/1
@B@FFFFFGHHHHIJIIJJIJJFIJJJJJGHIIJJJIIIJJJJIGIIJJI
@8655635/1
caatgttattctaaaaagaagactgctaaacgttaaattttaaaagcctc
+8655635/1
C@CFF?DAHHGGFIIIIIGGEEHGGGEHIIIHIIIIIIIIIIIIIIIGEG
@12130905/1
gtgaaaagggagcatttatttgatgcaaagtatagaggttgtacccaaac
+12130905/1
@=?DFFFFGHHHGJJJJIJJJJHIJIJGHIEGIIJIJIIJIIIJJJIJHG
@12130906/1
gtgaaaagggagcatttatttgatgcaaagtatagaggttgtacccaaac
+12130906/1
@BCFFFFFDDDHGIIJJIJIJFHGJJJJJJHHIJIJJJHICHHIJJIJJJ
@8656158/1
caatgtttgaatgatgattatataacgagtagatagctttagaggtaata
+8656158/1
BBCFFFFFHHHGHFIIIJJJJJJJJJJGIHHIJJJJJJJIIJJJJHIJIJ
@11462335/1
gccagatcgataaaaaaatatcgcaatattagaaattttcaaatattctt
+11462335/1
CCCFFFFFHHHHGJJJJJGJIJIJIJJJJJIJJJIJJIJJJJJJJJJJII
@10080614/1
ctaggatgtagtgcttgaagaattgcttgagatgccctctgtttgccgtc
+10080614/1
CCCFFDFFFHHFHJJJJHIIHIIJJJJJJJJIIJJIJJIBGGHIIGGIHG
@11110140/1
gaaaaactaccaaattgcaaggttatccgttttaacattgagtacactat
+11110140/1
@CCFDFDFHHGHHJJJJJJJJJFFHIJJIJJJJJJIIJIIFHGIJJJJEH
@12831043/1
tcgtattatttcctcgaaatcaataatgcaatgtgtttaaatttttgtcg
+12831043/1
?@<ABDDFHHHDHHGIGHIIJIEGJJIJJIHGGEFIIGHIIIJIJJJGIG
@9366246/1
ccgctccgggcgttccgttggtctgattggcttgttc
+9366246/1
CCCFFFFFHGHGHJJJJHIJJBGIIHIJJIIJJ08C4
@9006660/1
catgaatgccatctgggcccggggctctgtgatttcttagtgtcaatagt
+9006660/1
CCCFFFFFHHHHHJJJJIJJIJJJJIIIJHIIIJJJJJJJIIJJIIIJIF
@11466387/1
gccagtgccaatttcgcggaatttcaacacatgacaagcgatggtgaact
+11466387/1
CCCFFFFFHHHHHJJJIJJIJIJJIJJIIIJIHJGGIIIIGIJJCHHIJH
@9007828/1
catgacttggagctgcgccacgccatggctaattgctttgaagctctcat
+9007828/1
CCCFFFFFHHHHHJJJJJJJJJJJJJJJJJJJJJJJJJJJJJJIJJJJJJ
@11114764/1
gaaaaaggtgggaaatgttgactgttgtagctgattaaggggtgtattct
+11114764/1
B@CFFFFFCFHHHJJJJJJJJIIIHGJGIJJJIHIJIGJJJJ?D@FIJJJ
@8662580/1
caattaccgtattgccaagtgtaccgcagctaaatgtgcattaaaacatc
+8662580/1
@?@?ADDDHFHHFAFGGH@HBFBFEGIIGIIIIEID?FGIIIEIIGIIBF
@8662860/1
caattacttagagaagcacgcggaagcggtatgcagattggtgaagc
+8662860/1
CC@FFFFFHGGHHJJJJJJJIJJJIJJJJIJJJJIJHJJJJHIHJJJ
@9008510/1
catgagttttgtgattctccgaagagtatgtctcgaaagacttcgacttt
+9008510/1
B@BFFFDFHHHHHJJJJJJJJHIJJJHHIJIJJJJIIIECGGIJJIIIII
@9009060/1
catgatgcactcggccggaccgattcagcccccaccaagggaagggggcg
+9009060/1
@@@DD?A?DDBDFEED:C@FEFEBG>FD@FDEFFFIDEIFFFFDBDCBBB
@10086939/1
ctagttattaattataatcatcaatattatctatcgatactgaatgtaat
+10086939/1
@?@FFF;DHHHGHIIGICGGIGGBHHIIIGFHIIIIFHEGHICHHIIIII
@10431220/1
ctgaatgtgcgccaattgagttttcgagcattttcc
+10431220/1
@@?DDD>DF>AFFIFFIDHI<2CA<CF@1?D<FF>?
@9370898/1
ccggaaccggaagatcgaagaaagacgccaaacatt
+9370898/1
@@@BDDADDA?FDGIEE;??GHB:F:?:?GB3D?FH
@13204194/1
ttataacttcttctagaactgggcaaatttggaatttcataaacaactct
+13204194/1
CCCFFFFFHHHHHJJJJJJIJJJJJJJJJJJJJJIJIJJJJJJJJJJJJJ
@13205919/1
ttataatcatcaatattatctatcgatactgaatgtaattttttatatag
+13205919/1
CCCFFFFFHGGHHIIIJJJGIGGGIJJGIJIIEIIJIJJJIJJJJIJIIG
@12141565/1
gtgaatgttgataaaggaatatggagaggtgacaaattcttccaagcggt
+12141565/1
BBCFFFFFHHHHHJJJJJJIJJJJJJJJJAFGHIJJJJJJJJJGJJJJJG
@10092185/1
ctatactttgcatcaaataaatgctcccttttcacaatataataaataca
+10092185/1
CCCFFFFFHGHHHJJJJIIJJIJJJJJJJJJJJJJJJJJJJJJIJJJJJJ
@11473820/1
gccatttcttgagagtagagcaatttggcttcttcccccaaggataacct
+11473820/1
CCCFFFFFHHHHHIJHIJIJJJJJJJIJJJJJJJJJJJJGJJJIJJJJJI
@11473821/1
gccatttcttgagagtagagcaatttggcttcttcccccaaggataacct
+11473821/1
CCCFFFFFHHHHHJJHIJJJJJJJJJIJJJJJJJJJJJJJJJJJJJJJJJ
@12144711/1
gtgacataatttgcgacatttgacgtacggttcaagtagctgaagtaaaa
+12144711/1
BBCFFFFFHHHHHJJGHJJJJJJJJHGGGGHHIIIIFFHGIJJIIGFHJH
@11476097/1
gcccaacttggtaatcttagtgtctttcagtcccgaataccgattctcag
+11476097/1
@CCFFFFFHHHFHIJJJJJJHHHGIJJJIGIJJJJJIIGJIJJIJJJJJI
@12144956/1
gtgacatcgttcgatgacaaagtgatgggcaatcccattggctggctcca
+12144956/1
C@CFFFFFHFHHHGHHJIIJJJHHGIJJIIHHIIIGIIIJJJGEF;?FGE
@9729096/1
cgccaattgagttttcgagcattttccggaaaagaagattgcaccccgaa
+9729096/1
CCCFFFFFGHHAFGHGHEGIBHIJJIJJJJJJIGIIGIJIJIJJJJJJJJ
@12146000/1
gtgacgaagagttggccactaaactgggcagctcggctgagaatcggtat
+12146000/1
BB7ADDFFGHHHHIJJJFIJJJJJJJJJJJJJJJJIJJJGIIJJJJJFHI
@9017056/1
catgtcagttatatattcacctttatatatgtcacattttgtggttcttt
+9017056/1
@CCFFFFFHHHHHIJJJJJJJJJJJJJJJJJIJIJJJIJJJJJJIIIJJJ
@11477758/1
gcccagatggcattcatgcagaaccgattaagaaaggggcagacaacttc
+11477758/1
=@@FFDDDHFFFHJIIJIGIIJIIIGHIGGGGGGHIDFGBHIIIJEIJJH
@9018360/1
catgttatcacgattcataaaagtaatataaccttagatttcgaggcaaa
+9018360/1
CCCFFFFFHHHHHJJJJJJJJJJFHIJJJJJJJJJJJJJJJJIJJIJJJI
@11124130/1
gaaaaattggctgatggaaggagagttagagttactgtggaagtatttgg
+11124130/1
CCCFFFFFHHHHHCEGIGGII9C?FAFEFFHGHGIIIFHHDGG?FGHIGI
@12523543/1
taaatttttaaatttaaaaatgcgtgtgt
+12523543/1
CCCFFFFFHHHHHJJJJJJJJJJJHHFHH
@9375343/1
ccggagcggctgatatcaccaatcaggtgg
+9375343/1
@@@DDDDDFFAF;CE??<?G?F9?BAG0BG
@11124650/1
gaaaaatttcaaattgttcaggtaaaatcttgcttcatgattgaaaattt
+11124650/1
CCCFFFFFHHHHHJJJIIJJJJIJJJJJJJJJIJJJJIIJJJJJJJJJJJ
@12526126/1
taacaatctgccttctacatttgcgagtgacgaagagactctcagcttca
+12526126/1
@@@DDDDB?C<C?FEAA<F<AEHHI<@<??DH@:?6?BDADFFBB@FAHG
@12844354/1
tctactctcaagaaatggcctccatgccgagcaagactcccgtc
+12844354/1
@@?DDDDBFDH?DHI@DH>GEGH;BFGI@EAFDHCEH?GHI?8?
@10096926/1
ctatatttcagttaaatttaagaggcttttaaaatttaacgtttagcagt
+10096926/1
@@@D=DDD?<CCFGHIGII<FBCAGFGHGH?FHIGHIDGEHFHHFEEFGF
@12151244/1
gtgagttcattttaaatgaaaaacgtatgttgtttacttcatttgaatct
+12151244/1
@@@DDDDDFHHHHEGIIIIJJJJJJHGHHHGEEIIGJJIIEIIJGIJJJJ
@11481798/1
gccctattgaaaaccttgtagtggattcctaatattttttagtgaacctc
+11481798/1
CCCFFFFFHFHHHIIIJIGIJHGJDGHHIFGIGEHIJJJJEGGDEGHIIH
@11481799/1
gccctattgaaaaccttgtagtggattcctaatattttttagtgaacctc
+11481799/1
CCCFFFFFHHHHHJJJJIIJJHIJFHJJJJJJJJJJJJJJIIHIJJJJIH
@12846764/1
tctagctccaggttgttgttgtggaggagctggctgctgttgtctcgctc
+12846764/1
@@?DFFFFHHHHFEFFGEHHAFGHBGG;EGHGCHGG?HEHI@FEHIIGIA
@12846765/1
tctagctccaggttgttgttgtggaggagctggctgctgttgtctcgctc
+12846765/1
CCCFFFFFHFHHAFHAGGEHGBEGFHI;FFBEGE@G?<D?F@D@CA;?;B
@11128482/1
gaaaactcaattggcgcacattcagc
+11128482/1
@@@;DDDD83CFFIBG6@<CDCFHEG
@10100860/1
ctatgactgtgtatcgatagctgttcactttttggtcatgattttgaggt
+10100860/1
@@@BDDDDF=AAFFF?BB?CH<4<?:C9C9ACG6CFE9?F94B?FD;1??
@12158438/1
gtgatttcttagtgtcaatagtgctgccgttacttcctcaagcgctggta
+12158438/1
@@@DDDDDDHH<DFCFCGFEF3AEIGBHICFDHHIGIGGFIGGFHGGGBH
@12158595/1
gtgatttgggtgctgactgctcagatcgtgacttcgaaacacttcttcct
+12158595/1
?=1ADFFFHHDHGJJJJIJJIJEGIIIIGIJIJJIIJJJIHIJJIJJJJJ
@11485854/1
gccgaataaaaatgcaaaaaactataaatttttattatattttatgcatg
+11485854/1
CCCFFFFFHHHGHIIJJJJJJJJIJJJIIJJJJIJHIJIIJJJJIIJIII
@9025510/1
cattcatgcagaaccgattaagaaaggggcagacaacttcatgtacaaat
+9025510/1
CCCFFFFFHHHHHJJJEGHIJIJJJJJIJJJJJJJJJJJIJJJIIIJJJJ
@11826684/1
ggtaaatcctgcaaggattgccacatcttgtgagccgccattctcttggc
+11826684/1
<@@DDDDDDH<ABGB;?E9FCHHEHGEECAHEEGEFAHGHBCCGHB>@CE
@11486371/1
gccgaatgtttggcgtctttcttcgatcttccggttccggtggccaccag
+11486371/1
CCCFFFFFHHHHHIIGH<GICEHDEFHHGIGGAE@FEHGHDGIDGCHI@@
@11487025/1
gccgaattttgctgtttctggttcgagttccaagagttctctaatgggtg
+11487025/1
CCCFFFFFHHHHHIIJJJJJJGIJIIIHAHIJJJJJFIJJJJJJJJJJBG
@10103388/1
ctatggttgagtgaaaaaggtgggaaatgttgactgttgtagctgattaa
+10103388/1
CCCFFFDDHFH<DFIJJIGIAFHIHIIJJJGIIJJJJJJHEGEHJFHGGG
@12854750/1
tctcagtttcagttactcttgattttatatatctgtagttttctagatct
+12854750/1
@@<DDFDEHFDH<HFHGGHIIFFHEICHHIGJIIJIIIIIJIIIJJJJJJ
@9386291/1
ccgggcccagatggcattcatgcagaaccgattaagaaaggggcagacaa
+9386291/1
@@@FFFFFHHBHDIIIGIJJJJIIJJJEGGGHHGGJIIIIFGGHIJDHII
@8306413/1
attttattttgtaaggtgaggtatttgtacatgaagttgtctgccccttt
+8306413/1
CCCFFFFFHHHHHJJJEHHJJCGJJJJJJJJJJIIIIIJJJJJJJJJJJJ
@9386484/1
ccgggcgttccgttggtctgattggctt
+9386484/1
??;DDDDDFFHFFHIIEEBEEDHHDIHI
@11830589/1
ggtagatagaaaatgattagtaccatttaacttggcattaaccttaagta
+11830589/1
B@BDFFFFHHHHHJJHIJJJHIJJJIIIJJJJJHIJJIJJJIJJIJJJHI
@11134567/1
gaaaagtattatgagaatatgaaatttaaaagaaaatttgaaaagtatca
+11134567/1
CCCFFFDDHHHHHIJJJJJJJJJJJJJJJJJJEIJJJJJJJJJJJBFHII
@11832712/1
ggtatatttatcacatcattcgtcgtgtaccacatctcggatcttgctac
+11832712/1
@C@FFFFFHHHFHGIFEGHJJIFFHDAGHIEHGGHGDGEHIJIHGGGIJI
@9744855/1
cgccgtttgagaattcatttttaacacagttcttactttaacacattgtg
+9744855/1
@@@DD?DDB?CAFFH4:CFHIIBGBEEB@CF?CG@DDHIEHEGIGEHBBD
@13548470/1
tttgaatctatggaagttcgtattattcctcgaaatcaataactcgataa
+13548470/1
CCCFFFDDHHHHHGGIHGIGFHIJIJJIIGIIJJJJJIIGIIIJJJIJJJ
@8685214/1
caatttttgtcgagttattgatttcgaggaataatacgaacttccat
+8685214/1
CCCFFFFFHHHHHJGHGIIIHIJJGIGIIIJJJJJJJJJJJJJJJJJ
@12864273/1
tctctgacgtctttatagaatgtcaatgttattctaaaaagaagactgct
+12864273/1
CCCFFFFFHHHDFJIJIGIJJIFHJJJIIJJJJJJJJJJJJJJIJJJJJJ
@10459058/1
ctgatatgtacaataatctatgcaaaccataccaacccttatcagaggaa
+10459058/1
B?@DFFFFHHHHHJJJJJJJJJJJJJJJJJJJJJGJJJIIIJJJIJJIJG
@9752910/1
cgcgaaaaccattatgttttactaatttttcaataaaatacactttattt
+9752910/1
CCCFFFFFHGHGHIJJJJIJHIIJIIJJJJJJJJJJJIJIJIIGJJJJJI
@9752911/1
cgcgaaaaccattatgttttactaatttttcaataaagtacactttattt
+9752911/1
CCCFFFFFHHHHGJJJFHIIHIJJJJJJJJJJJJJJJJGHIJJJJJJJIJ
@11142706/1
gaaaattcaagatccagtgtttaaggaactatcagatgttggtccgccac
+11142706/1
CCCFFFFFHHGHHJJJJJJJIJJJJJJJJJJJIJJJJJIJJJJJJJJJJJ
@11142707/1
gaaaattcaagatccagtgtttaaggaactatcagatgttggtccgccac
+11142707/1
CCCFFFFFHHHHHJJJJHHHIJJJJJJJJJJJJIJJJJJJJIIIJJJJJJ
@13229316/1
ttcaaacattgaagccagatcgataaaaaaatatcgcaatattagaaatt
+13229316/1
CCCFFFFFHHHHHJJJJJJJJJJJJJJJJJJJJIIJJJJJIJIJJJJJJJ
@11837715/1
ggtcaatgttttttcttcgatgtccacgtaggttacctcgaaggattgtt
+11837715/1
@@@DFFFFDHHHHJIJJIIIJJHGIJJIFHHIFHIJJJIJJJJJIGIIII
@11837716/1
ggtcaatgttttttcttcgatgtccacgtaggttacctcgaaggattgtt
+11837716/1
@C@DFFFFHHHHHJDGIJIIJGIGIGHGEGIJHJJJJGJGEGIJJGIJJJ
@12174608/1
gtggaagtatttgggaaaggtttgtttaaagggattggacgcaattaccg
+12174608/1
<=;DDDD2=CFHHIE<ABFG<FFHFGGGFHGII@BFGIIIE@?DHIE>FI
@11144442/1
gaaaatttctaatattgcgatatttttttatcga
+11144442/1
8?<?BDDDF<?ACFEF4CADE??FDFFG<CGD;8
@12551850/1
taataatagtgtattacctctaaagctatctactcgttatataatcatca
+12551850/1
CC@FFFFFFBFHGIJJJJJJJGHEIGIGGHIIJJJGEGHIIIDGGIGGIH
@12551851/1
taataatagtgtattacctctaaagctatctactcgttatataatcatca
+12551851/1
CCCFFFFFHFHHHGIJJJJJJJJJIJJIJJJJJJIJFIIJJJIJJJJJII
@10118906/1
ctcaaagtgttagagtccactgggatttcatagatttgatattcaataat
+10118906/1
CCCFFFFDHHHHHIJGHJJJJIJJHIJJJJJJJJJJIJJJJJJJIJJJJJ
@11144638/1
gaaaatttgcaaggtttggaggagttgtactaatttgtgtaattgaagtt
+11144638/1
C@CFFFFFHHHHHJGHHIIGIJFHHHJIIJJJIJJJJGHHIJJJJJIJJJ
@11145448/1
gaaacaaaaacaacctgaacaacaagctgcaaaacataaaggagatcctg
+11145448/1
@@@FFFDFHGFAHGHDGJIBHIEGHGEGHGCGIGEEGJGDDGHBGC@8ED
@11146384/1
gaaacaattagcagcaagagaaatgctggaaaagttaaacgatattctac
+11146384/1
CCCFFFFFHHHHHJJJJJJJJJJJJJJJJJJJJJJIIJJJJIJJJJJJJJ
@8695888/1
cacaaattatgtcaaattttgacatttatgtaacatgtgtgcttaagtgg
+8695888/1
CC@FDFABADFHHIIEFGEHGIGIIGHHHIGHEHIEHHHGGIIIIIFHGG
@12871315/1
tctgccttctacatttgcgagtgacgaagagac
+12871315/1
@@@DDFFFDFBDDHIIDHGEF@BCF7?FAHG9G
@12871316/1
tctgccttctacatttgcgagtgacgaagagactctcagcttcaac
+12871316/1
@@@?DEADBBFH>BGGEGIA@FHBHCHBDEG@BG?G<??FHIDFHC
@12871317/1
tctgccttctacatttgcgagtgacgaagagactctcagcttcaacgcca
+12871317/1
@@CFFFFFGHHHAHIJIGIBGFFHIIJJIIEFHHJJJIIIJJJJJJFHHG
@11500461/1
gccgttacttcctcaagcgctggtaacgctttatcgggttctgctaagtg
+11500461/1
CCCFFFFFHBHHHJIIIIJIEHIEFHIGHGHIGIIJJDFEGHGIJI@HHG
@9042327/1
ccaaaacatgaccatgatgcactcggccggaccgattcagcccccaccaa
+9042327/1
@@@DDDDDHAHBFFB@F9FH9HCDF@FHIIIGIG>AHGDACD@EHEEBDB
@9042328/1
ccaaaacatgaccatgatgcactcggccggaccgattcagcccccaccaa
+9042328/1
CCCFFFFFHHHHHIGJJJJJJJIJJJJJIJIJJJHIJJJJJIJJHHFFFD
@12554886/1
taatacgaacttccatagattcaaatgaagtaaacaacatacgtttttca
+12554886/1
CCCFFFFFHHHHHJJJJIIJJJJJJJJJJJHHIJJJJJJIJJIIJJJJJI
@8696959/1
cacaacaaaaaagatggcgaaacaattagcagcaagagaaatgctggaaa
+8696959/1
@8?DFFFFHHHHHJJJJJJIJJJJJJJIIJJJJJIJJIJIJJJJJJIIJI
@8697016/1
cacaacaacagcgtaggcctcaggataggcagcagacagcttctgttaaa
+8697016/1
CCCFFFFFHHGHHIJJJJJJJJJJJJJJJIJJIJIJIJJJJIJJJJJJJJ
@12557979/1
taatcatcaatattatctatcgatactgaatgtaattttttatatagtgc
+12557979/1
?@?ADBBDFBFFF?FFDFFEE3C:FFHH<CHCCF4?@?F@?DFHHI@9DF
@12179423/1
gtggagggtaacaatctgccttctacatttgcgagtgacgaagagttggc
+12179423/1
BB@FDFFF:CFHFIIJIJIIGJIJJJJJJJJIJHI?FHIIJJJGIGHIJJ
@12558229/1
taatcattagacaatgattattataggaccgacttgcatttcataattaa
+12558229/1
?@@=BDDBFFHFFIGDHGGIIIJII@H@ACGHHGI>F<FGIGADE<FIE<
@12179998/1
gtggagtttaagcatattcgtctattagctagagcttttaccgacagaag
+12179998/1
CBCFFFDEHHHHHJJJJJJJIJJJJJJJJJJJJJJJJJJJJJJHHIJIIJ
@11148641/1
gaaacatgtcagttatatattcacctttatatatgtcacattttgtggtt
+11148641/1
CCCFFFFFHHHHHIJJJJJJJJJJJJJJJJJJJJJJJJJJJJJJJIJIJJ
@11148642/1
gaaacatgtcagttatatattcacctttatatgtcacattttgtggttct
+11148642/1
CCCFFFFFHHHHHIJJJJJJJJJJJJJJJJJJJJJJJIJJJJJJJJIJIJ
@11502773/1
gcctaataatagtgtattacctctaaagctatctactcgttatataatca
+11502773/1
@@@DFFFFHHGAFAGFHBBFHBGHIIIICGEDEC@HBGI?DGGDGEGGGI
@11502774/1
gcctaataatagtgtattacctctaaagctatctactcgttatataatca
+11502774/1
CCCFFFFFGFGHHJEEHIGJIJJJJJIJIJIIJJJGGGJ;FGHHI>FIHI
@11150088/1
gaaaccctgaacctggaaaagcaggtcgcaaaatacccgtagaaacgaat
+11150088/1
CCCFFFFFHHHHHJJJJJJJJJIIJFGIJJJJJJIJJJJGHIJIJJIJJJ
@12181357/1
gtggattcctaatattttttagtgaacctctctaacgtctttatagaatg
+12181357/1
CCCFFFFFHHHHHJJJJJJIIIHIIJJJJJJJJJJJJHJJIIJJJIJJJJ
@11151342/1
gaaacgctcgtggggagcgatgacgaataaagtatgtgttcaccaag
+11151342/1
@@CFFFFDHGDFGIIBEGGGIIIHHIIGIIJJBFHIGGHIJIJIIJJ
@11505504/1
gcctcctatcagcgcacacgattgtccatttgttaatcgtgaccgcttgg
+11505504/1
CCCFFFFFHHHHHJJJJJGIIJJJIIJHIJJJJJJJJJJHHJJJJJJJII
@10476016/1
ctgcaatcatctatactctcagggtcttcatccg
+10476016/1
;?@?DD?DDFHHHBGAFEBEHECHAEHDEIIIII
@10478319/1
ctgcaccaggcattggtggcgattggtcaatgttttttcttcgatgtcca
+10478319/1
C@CFFFFFHHHHHJJJFHIIIGHJJJGFHIIIGIJJJJGIJJIIIFGIIG
@13558231/1
tttgaggtactcgagggcatgatgagcagccgagcccttggcttccttcg
+13558231/1
CCCFFFFDHHHHHJJJJJIJJJJJGJJJJJJJJJJJIIIGJJJIJJIJII
@10129880/1
ctcaagcgctggtaacgctttatcgggttctgctaagtggtaagtagaag
+10129880/1
@@<DD?DDDHHGACBGEGGEH@FEFBGCG@<BGFHIGHGCBBFG??BFAD
@9052346/1
ccaaaccttgcaaattttcaatcatgaagcaagattttacctgaacaatt
+9052346/1
CCCFFFDFHHFHHJJJJJGJEIJJJIIJJIIJIJJJJJJIGIIFEGIJJJ
@11155549/1
gaaagaaattaaacacgctgagaaagctatggttgagtgaaaaaggtggg
+11155549/1
C@CFFFFFHHHHHJJJJJJJJJIJJJJJJJJJGHIIJFHIJJJJJJBFHJ
@9054309/1
ccaaagcaaagacgcaataagtgatacaagaaaatatacagactaaagaa
+9054309/1
CCCFFFFFFDDHFIGGHGIGEHHIIGHGEIHJJGHIIIJIJGIHIGGGII
@11157623/1
gaaagacgccaaacattcggcagctaagaacttgctggatctcttggtcg
+11157623/1
CCCFFFFFHHHHHJIJJJJJJJJJJJJJJJJJJJJIJJIJJJJJJJJJJJ
@11158093/1
gaaagactttgactttttactatttttgtatgcacaaaattcgttctaca
+11158093/1
@@CFFDFFHFFFHJJJIJJJJFHIJJJGGIGIIIIJIIJJJIJJJJJJJI
@8708318/1
cacacagcatctaatgacattccagaatctaaaaatattgcacctgctac
+8708318/1
CCCDFFFFHGGHHJJJJJJJJJJIJJJJJJJIJIJJJJJJIJJJJGHJJJ
@11854359/1
ggttgagtgaaaaaggtgggaaatgttgactgttgtagctgattaagggg
+11854359/1
@@?DFDDDFHHHHJJJ:CGHFHIFJHIJJJJJIJEADGIBGGIHHEHFHB
@10794417/1
cttcatttgaatctatggaagttcgtattattcctcgaaatcaataactc
+10794417/1
CCCFFFFFGGHHHJIJJJGIJIJJIGJJJJIJIIJIJIJJJJIJJJJJII
@11511567/1
gccttctacatttgcgagtgacgaagagactctcagcttcaacgccaagg
+11511567/1
CCCFFFFFHHHHHJJJGIFHGIJJJJGJJJJJJIJIJJJJJIJFHHHIIJ
@12567329/1
taatggatacaaatttgactactgtatagctttcttctcttggtgaacac
+12567329/1
CCCFFFFFHHHHHIJJJJJJJJJJEHHJJJIJJJJIIJIJJIJHIJJJJI
@10483524/1
ctgcatattcatcatgagcagatacgtgtgcaaccgcaacctcacacaaa
+10483524/1
CCCFFFFFHGGFHIIJGGIJJGIIJIGGGIIIJJJIGHGGIJJJFIJIIC
@11855185/1
ggttgcccaacttggtaatcttagtgtctttcagtcccgaataccgattc
+11855185/1
=@1=DDFFFHHGHIJEHIJJJJJIHHHIIJJJJJIIJJJJJJIJJJIJJJ
@12189197/1
gtggtcatctgcgggacatgcacatctcttggagccagccaatgggattg
+12189197/1
<=?BBD?D?D<BFGIIIHIGEF>FFCGICEHII@GHHIIIIIADH>=CGG
@10135146/1
ctcaatgttaaaacggataaccttgcaatttggtagtttttctagaggat
+10135146/1
CCCFFFFFHHHHHJIJIIJJJJGJJJJJJJJJJFHIHIIJJJJJJJJJJJ
@10136757/1
ctcaattggcgcacattcagcaggttttttaacagtttgaaaaccttgat
+10136757/1
CCCFFFFFHGHGGJJJJJJJGIIIFHIJJJJJJIJIIJJIIJJJJJJJHI
@10137173/1
ctcaatttcagtctttgtctatcggtattgctcgtagacaattcatattt
+10137173/1
CCCFFFFFHGFDHGIJGFGGGIJIJFGJJIIIJGEFGGHGHIIIIJJJJJ
@8324029/1
attttgaggtactcgagggcatgatgagcagccgagcccttggcttcctt
+8324029/1
CCCFFFFFHDHHHJJJJJJJJIJJJJJJIIJJGJJJJJJJJJJIJJJJII
@9056947/1
ccaaatacgaactggtccaaatcgagggcgccatccacgagccaatcttc
+9056947/1
??<DDB?DD;?0A::2<C<<<F9;>FEAD860?DB@?B;A<ADED;?3?>
@11518058/1
gcgaagaatatttgaaaatttctaatattgcgatatttttttatcgatct
+11518058/1
@@@FDDDFHHHHHGGIEFC@HAF?FFEIIIGHIGHGIIIGIJJEFHGIIG
@13241721/1
ttcaaattcctcttcctcacgaggacactctaataataaat
+13241721/1
:=;DBDD?::CCDFFF@ADEF;F><FDFI@DFCFFFEFDFD
@10492092/1
ctgccgttacttcctcaagcgctggtaacgctttatcgggttctgctaag
+10492092/1
@@;;DDDDHHHHHIIIIIIIIIIIIHGHEIIIIIIIFGGDHCHHIIIHHC
@9773041/1
cgctagcgaacaatccttcgaggtaacctacgtggacatcgaagaaaaaa
+9773041/1
CCCFFFFFHHGHHGIJJJIGIIJDHIJJIJJJFHIIIJIJJIIJJGJJJI
@11861308/1
ggttttcgcgcgtaaagtgaccaaagcaaagacgcaataagtgatacaag
+11861308/1
BCBDFFFFHHHGFGIJJBGHIJIJJJJJJJJIJJJJJJJFICGGIJJJJH
@12195268/1
gtgtattacctctaaagctatctactcgttatataatcatcattcaaaca
+12195268/1
@@@DDFFFHHHGDHJJGHHGHIIGIIIGFFG@FGHGF<E9CDEIIIIGFG
@9061667/1
ccaacagaaggggtaaccgcaaggggcacggaccacttcacggaaatcta
+9061667/1
CCCFFFFFHHGHHAGHJJJJJJJIJJJHIGGGGIBHHIIGIFIHFFFFEF
@13245101/1
ttcaagtcaaaaataatatgtaaattgattttagaaaaaaaccactaatt
+13245101/1
CCCFFFFFHHHHHJJJJJJJJHJJJJIJJJJJIJJJJJJJJJHIJJIHIG
@12197235/1
gtgtgctccattggtttatcctctactgtacaactgtttacctgtgtatg
+12197235/1
BCCDFFFFHHHHFJGHIIIFGGGIJIJIGFHJJIJJIJJJIJIJHIHIII
@12198133/1
gtgtgtttggctagattctgtttgacattagaagagtaaacgtcagtttg
+12198133/1
@B@FFDFFHHHHHJJIJIIJHIIJJJJJJJIJIJJJDGIGHIGHIJFIHJ
@12889473/1
tcttcggagaatcacaaaactcatgatacttttcaaattttcttttaaat
+12889473/1
@@@DFFDDH6DFFBFFGHGA@FGIIIIIBHGIIGIIIIIII@HHIIIIHI
@12889858/1
tcttcgtgttccatttcatagaatggtggtggccatctgcgggacatgca
+12889858/1
?@@DDDBDHHHHHJJIJIGIICCHGGAFH:FG@GHGIEG>GGIF6CHGGH
@12201476/1
gttaaaaaacctgctgaatgtgcgccaattgagttttcgagcattttccg
+12201476/1
CCCFFFFFHHHHHJJJIJJJHIHGIJJJJJJGIDIIJJJJJJEGIJJJJI
@13570818/1
tttggaaaaaatttcaaattgttcaggtaaaatcttgcttcatgattgaa
+13570818/1
CCCFFFFFHHHHHJJJJJJJJIJJJJJIIJJIJJHGJJJIIIJJEIJJJJ
@10498214/1
ctgcgggacatgcacatctcttggagccagccaatgggattgcccatcac
+10498214/1
CCCFFFFDHHHHHJIIJIIJJIIJIIHIJIJJGJJJIIHIJHGIJJJJJJ
@9778857/1
cgctgagaaagctatggttgagtgaaaaaggtgggaaatgttgactgttg
+9778857/1
CCCFFFFFHHHHHIJJJEIIHICHHIJJJJJ?EHIJJJJJGIJJJJJHIJ
@9779336/1
cgctgataggaggccaccaagaccagatgacttgcggaacttagcttcac
+9779336/1
@@@DDDDDDFFDAGDHGHIIGGGCGGII<CGH<DBDEFH@DD=C<CEGHI
@8721834/1
cacaggtttcacaacaacaacctggaacgagacaacagcaccctggtcct
+8721834/1
CCCFFFDFHHHHHJJJJJJJJJIJJJJIJJJJIIIIJJJJJJJIJJGIJI
@11175375/1
gaaatcacagagccccgggcccagatggcattcatgcagaaccgattaag
+11175375/1
@@?ADDDDHHHHHIIIIIIIIIHIGIIIIIIIIIIIIIIIIIIIEAEHHH
@11866992/1
gtaaaacaagaagaaagtaaagttacaccagttgaagaaatacaaacaaa
+11866992/1
BBBFFFFFHHHHHJJJIEHIJIHHHJJJIJIHJIJJJJJIJIJJJJJJJJ
@11527055/1
gcgaggtcataatcggaacattctgtggatctaagataaacagagctttt
+11527055/1
CCCFFFDDHHGHHJIJJJIJHJIJFFHIJJHIIJGIGIIJJJGIIJJJJJ
@11869833/1
gtaaaagtgtgctcaattggtttatcctctactgtacaactgtttacctg
+11869833/1
BBBFFFFDHFHHHJJJJJJJHHJJJJJJJJIJJJJJJJIJJJIJJJJJJJ
@11869834/1
gtaaaagtgtgctccattggtttatcctctactgtacaactgtttacctg
+11869834/1
CC@FFFFDH?FHBHIBBHGGACFHGIIIIIIEIIHGII9FEHDHIGEHGE
@11869835/1
gtaaaagtgtgctccattggtttatcctctactgtacaactgtttacctg
+11869835/1
CCCFFFFDHFHHHJJEHIGIHHIIJJJJIJJJJIGIIIIJIIGIHGIJJJ
@12208572/1
gttaaatttaagaggcttttaaaatttaacgtttagcagtcttcttttta
+12208572/1
BBBFFFFFHHHHHJJJJJJJIJJJJJJJJJJIJJJIJJJJJJJJJIJJJI
@8723891/1
cacagttccacaaaacgctgaaaaattccgtcggcaagaagttggccgat
+8723891/1
@@@ADDDDFHHHHGIGHGEBHIIICEHIGGIIDAGIIIDIEHIIIIAHIG
@11531498/1
gcgcaaaggtaaaatcgttctagacatactttatgctcttgacatttcgt
+11531498/1
CCCFFFFFHFFFHJJIJIIIJJJJJJJIJJJJJJJJJJJJJIJJJJJJJJ
@12210630/1
gttaactttagtgggaaggtttaggtatttgtggtatctgtcgatgttgc
+12210630/1
@@@DFFDFHFAAFHIGIEI<FH@EH9ABHI>ACG:CGDDDFEDBFEFF?D
@10814562/1
cttcgaggtaacctacgtggacatcgaagaaaaaacattgaccaatcgcc
+10814562/1
CCCFFFFFFHHHHJJJJHIJJJJJJIJJJJJJJJGIJJIIIJJIIJJIII
@8341244/1
atttttgacttgaataaatttttaaatttaaaaatgcgtgtgtgcaggta
+8341244/1
CCCFFFFFHHHHHJJJJJJJJJJJJJJJJJJJJJJJJJIIIJJJJIJJFH
@11534022/1
gcgccaattgagttttcgagcattttccggaaaagaagattgcaccccga
+11534022/1
CCCFFFFFHHHHFHIJJJJJJIJJJJJJJJJJJJIJJIGHIJJGHHIJJG
@10816007/1
cttcgatcttccggttccggtggccaccagatcgttgttaaggaacacgc
+10816007/1
@@CDDBBDHHHHFGEHFH6EDEE@HIGG;?D?FFBGGGICEDFGIH@FHE
@10816008/1
cttcgatcttccggttccggtggccaccagatcgttgttaaggaacacgc
+10816008/1
CCCFFDFFHGHHHJHJIJIIHJJJJIIJJJJJJJJJJIJJJJJJJJJJJJ
@11179843/1
gaaatgttgactgttgtagctgattaaggggtgtattctatatttcagtt
+11179843/1
CCCFFFFFHHHHHIIJFHJJIJCHJIJJJJJCGDGIJIJIJJJJJJJJIG
@8343219/1
atttttgtcgagtcaaaagcgaagaatatttgaaaatttctaatattgcg
+8343219/1
CCCFFFFFHHHHHJJJJJJIJJJJJJIJJJJJJJJJJJJJJJJJJJJJJJ
@11872820/1
gtaaaatcttgcttcatgattgaaaatttgcaaggtttggaggagttgta
+11872820/1
CCCFFFFFHHHHGIJJJJJJJJJJJJJJJJJJHIJHHHIJIJJIJHIJIJ
@13577773/1
tttgggaaaggtttgtttaaagggattggacgcaattaccgtattgccaa
+13577773/1
CCCFFFFFHHHDHIGHHIIJJJJJJJJJJJIJIJJJJIJJJIJJJGJJJI
@8727991/1
cacatctcggatcttgctactaatattcgattcgataggtgctttgtctg
+8727991/1
CCCFFFFFHHHHHJJGIJJJIJIIGGIIJIJIJJIJJJG?BGFHIGFHHG
@8727992/1
cacatctcggatcttgctactaatattcgattcgataggtgctttgtctg
+8727992/1
CCCFFFFFHHHHHJJJIJJJJJJJJJJJJJJJJJJJJJJCGIJJJJJJJJ
@8347541/1
attttttatatagtgccccgatgatatgatatgtatttattatattgtga
+8347541/1
@?BFFFFDHHHGHFHJJJJJHIJJJJJJJJJJJGIIJIJJJJJIJJJIJJ
@12902132/1
tgaaaaccttgtagtggattcctaatattttttagtgaacctctctaacg
+12902132/1
@@@DDDDDHHFHHIFHIACFDH<?H@CHHIIIIA;??CGIIEGHGADHEB
@9790485/1
cgcttgtcatgtgttgaaattccgcgaaattggcactggcaagtcaa
+9790485/1
@@@BDDBDHBHCBFF?AFIA?:CB:EHIA8??909D;GD2?D@BFBC
@10820789/1
cttcgcttttgactcgacaaaaatttaaacacattgcattattgatttcg
+10820789/1
CCCFFFFFHHGHGJJJIFIJJJJJJJJJJJJJJJIJJJJJJJJIIJJJJJ
@11184016/1
gaaatttgctgcctcaaaaacgtatgacaaaactatagagaaaccagaat
+11184016/1
CCCFFFFFHHHHHGJJJJJIJJHGHIJIJJJJIJJJJJIJJJIIJJJJJJ
@11184567/1
gaaattttcaaatattcttcgcttttgactcgacaaaaatttaaacacat
+11184567/1
CCCFFFFFHHHHHJJJJJJJJJJJJJJJJJJJJJJJJJJJJJJIJJJJJJ
@11541556/1
gcggaggttaagaaagaaagtgtgcacgatgcatttgtttattcagattt
+11541556/1
@@@FDFFFHHHHHJIIIJJE<FEHHIJIIGGGJJJJJGJJIJJIIIGGHG
@9791803/1
cgcttttgactcgacaaaaatttaaacacattgcattattgatttcgagg
+9791803/1
?<7?DDDAFDFFFFH?GHIFEHI?EDBGIIIGCHEHIGGEDG?BGEHHII
@8734728/1
caccaagagaagaaagctatacagtagtcaaatttgtatccattatcact
+8734728/1
@@@DDAEBFH<ADGHDHIIIDHGHCFEDHG9<EHEHFCGEGGDBGIIIEG
@8734729/1
caccaagagaagaaagctatacagtagtcaaatttgtatccattatcact
+8734729/1
CCCFFFFFHHHGHJJEIIJJJJJJGIIIJJJJJJJJIJJJJJJJJJJJJJ
@8351848/1
attttttcgtcccaagattactgctccatggcgacagttaatctctggac
+8351848/1
CCCFFFFFHFHHHGIGGHIGJGGGGGIEGIJGIGIGIGIIJIJIIHGIHH
@12905306/1
tgaaaatttgcaaggtttggaggagttgtactaatttgtgtagttgaagt
+12905306/1
???DDDDDDBCDDEE:EEAF:CF?E@FC?EEEDEFFIB:??DDBDDDEDD
@9792821/1
cggaaaagaagattgcaccccgaaaagtttgggtacaacctctatacttt
+9792821/1
CCCFFFFFGHHHGJJJJJJJJJJJJJJDHIHJJGHIIIJJJJIJJJJJJI
@11543539/1
gcggcatcagaataatggaatggataggaataattc
+11543539/1
=8?D?DDDAD<D?AG@EF<FB<BGE>?;99<FAEFD
@13267847/1
ttcatgtacaaatacctcaccttacaaaataaaatacggcaaagaga
+13267847/1
CCCFFFDFHHHGHIJJIJJJJJJJJJJJJJJJJJJJJJJIIJJJJJJ
@11880846/1
gtaaacagttgtacagtagaggataaaccaatggagcacacttttacttc
+11880846/1
CC@FFFFFHHHBHGIIHIHHII?GB>::CFGGGGIIIEHGGIIIIIIIIE
@11880847/1
gtaaacagttgtacagtagaggataaaccaattgagcacacttttacttc
+11880847/1
CCCFFFFFHHHFHIJJGHIIJJHJJJJJJJJJJJJJJJJJJJJJJJJJJJ
@11882026/1
gtaaacgtcagtttgcgtttcaatgcatcgataagacgaatggtaaagct
+11882026/1
CCCFFFFDHDHFHIIGIFIJJIJJJIJJJIHIJIIIJJJJIJIFEIJIII
@11882027/1
gtaaacgtcagtttgcgtttcaatgcatcgataagacgaatggtaaagct
+11882027/1
CCCFFFFFHHHFHHIGIFHJJJJJIJJJJJHHIJJJIGJJJJJGGIJJJI
@12594580/1
taccacttagcagaacccgataaagcgttaccagcgcttgaggaagtaac
+12594580/1
CCCFFFFFHHHHHJJJJJJJJJJJJJJIJIJJJJJJJIIJJJJJJJHGII
@11545705/1
gcgggacatgcacatctcttggagccagccaatgggattgcccatcactt
+11545705/1
@@@@;DDDFFHHFIHIJIIGFCHIIHGGIHJIGG@DDGIIIIIGIIJJJI
@11545706/1
gcgggacatgcacatctcttggagccagccaatgggattgcccatcactt
+11545706/1
CCCFFFFFHHHHHJJIJJJJJIJJJJGJJIJIJJJIHJIJJJJJJJJJJJ
@10826758/1
cttcgtgttccatttcatagaatggtggtggccatctgcgggacatgcac
+10826758/1
CCCFFDDBFDHFDHIB@BE<CI<EG3<E1AE?FFFDD9@?FG0663==@A
@11191604/1
gaacagttaccatctactatcagagatcgaatgtgtgcagaatcagcact
+11191604/1
@C8ADEDFHHHGHJJJJJJJJIJJJJJJJJIJJHJIIIHIJJJJIJJIJJ
@12910231/1
tgaacaagttacaagtgccgaagtacgagctattcgagcagcatgca
+12910231/1
CCCFFFFFHHHHHIJHIJJJJJIGHIJJJIIIJJJJIIIGJJIJJJJ
@11195894/1
gaacgattttacctttgcgcgaaaagtgaccacaagcaatgtcaaag
+11195894/1
CCCFFFFFHHHHHJJJJJIJJIJJIJFHIJJJJJJIIJFGJHGHGIJ
@9804457/1
cggaatttcaacacatgacaagcgatggtgaactgcctttcgtgtggtag
+9804457/1
CCCFFFFFHHHHHJJJIJJJJJGJJJJIGHIIIIIJJJJJJJIGGIJIII
@11200928/1
gaacttccatagattcaaatgaagtaaacaacatacgtttttcatttaaa
+11200928/1
CCCFFFFFHHHHHJJIJJJJJJJJHJJJJJJJJJJJJIJJJJJJJJJJIJ
@11202329/1
gaagaaaaaaacattgaccaatcgccaccaatgcctggtgcagctatcca
+11202329/1
CCCFFFFFHHHHHJJJIJJJJJJJJJJJJJIJIJJJJIGHIJJJJJJJJJ
@10834778/1
cttctccaagtttgtgctgggcaaatcaatcaatttgcctcgaaatctaa
+10834778/1
CCCFFFFFHHHHHJHIIGIJJIIJJIJJIJJJIJJJJJJJJJGIJJJJJJ
@11203721/1
gaagaaagctatacagtagtcaaatttgtatccattatcactttttgttg
+11203721/1
CCCFFFFFHHHHHJJJHIJJJJJJJJJJHGIJJJJJJJJJJJJJJJJJJI
@11205750/1
gaagaacgttcgactttcacttcattctatcggcctttcttctctttgcc
+11205750/1
CCCFFFFFHHHHHFEHIIFHHIGHHIIHIGGJJIIIIEHIJJJJIJJJIJ
@11205751/1
gaagaacgttcgactttcacttcattctatcggcctttcttctctttgcc
+11205751/1
CCCFFFFFHHHHHIIHJJEHHHIHIJJJJJJJJJJJJJJGIJJJJJJIIJ
@8365520/1
atttttttatcgatctggcttcaatgtttgaatgatgattatataacgag
+8365520/1
CCCFFFFFHHHHHJJJJJJJJJIIJJJJJJIIJJHJJGIJJJJJJJJIJJ
@13600800/1
ttttaaacaagatggaactacagcatgatataattcccatacaagaaaaa
+13600800/1
CCCFFFFFHHHHHJJJJJJJJJJJJJJIJJJIJJJJJJIJJJJJJIJJJJ
@13602671/1
ttttaaatgaaaaacgtatgttgtttacttcatttgaatctatggaagtt
+13602671/1
CCCFFFFFHHHHHJJJGIIJIJJJJJJJJJJJJJJJJIJJJJJJJIJJIJ
@12919544/1
tgaagcttgaagtaaaacacgaagaaagtaaagttacaccagttgaagaa
+12919544/1
@@@DDDDDFFD?2AGFFEIII8<CGGFI:CFGC:?FCEFIIIIIFDDFFF
@11209974/1
gaagaatatttgaaaatttctaatattgcgatatttttttatcgatctgg
+11209974/1
CC@DFFFFHHHHHJIGIJJJJJIJJIGJJJIJJJJJJJJJJJJIEGIJJG
@11895303/1
gtaacatgtgtgcttaagtggcttaccttctacttaccacttagcagaac
+11895303/1
CCCFFFFFHHHHHJJJJJIJJJJJJJJIJJJJJJJJJJJJJJIJJJGIJJ
@9810413/1
cggagaatcacaaaactcatgatacttttcaaattttcttttaaatttca
+9810413/1
CCCFFFFFHHHHHJJJJJJJJJJJJJJJJIJJIJJJJIIJJJJIHIJJJI
@9429296/1
ccgtgatacatttccatgccttctcctaagtcgataatttctccgactgg
+9429296/1
@@@D?DFFFHHHGDGIIIIIGHIJJJJJJGHIGGHIIJIJIJGIFBGHIH
@9429954/1
ccgtgcccttctccagttagctctaacccatccgtcgtacaaagaaaatt
+9429954/1
@@@DDDDDAHHH?FFF:EC<@ED@DHHHHCHGIG?DGDGIHEE?FHFHFG
@12924994/1
tgaatcggtccggccgagtgcatcatggtcatgttttgggactccatgtc
+12924994/1
CCCFFFFFHHHHHIJJGI?FEHHHIJJJFHIJJJJJJIJJJJJJJJJJJJ
@10536089/1
ctggaatgtcattagatgctgtgtggaaagtgtactataaaatgatgaaa
+10536089/1
BCCFFFFFHHHHHJIIJJJIIIGHHIJJJIHIIIIJJJJJJIJJJJIJIJ
@10844975/1
cttctctttgccgtattttattttgtaaggtgaggtatttgtacatgaag
+10844975/1
@@@DADDBF>DD?2<EGGG<EEHIIGCICC<?<GC1?DCHIIIGGHCGHH
@11900802/1
gtaagatatcctaaactcacttttttccgaaaaaatatcgcaatagctca
+11900802/1
@1=DDFFFHHHHHJJJJJJJJJJJJJJJJJJJJJIJJJIJJJJJIJJJJJ
@13288873/1
ttcccttttgagctattgcgatatttt
+13288873/1
?@@BA;4DF<2<::ACF@HAC;@D<F9
@13288874/1
ttcccttttgagctattgcgatattttttcggaaaaaagtgagtttagga
+13288874/1
CCCFFFFFH?CFDEFGHEGHBGGHIGJJJEGIEIJJJJG=FHGCHHIGHE
@9816350/1
cggaggttaagaaagaaagtgtgcacgatgcatttgtttattcagattta
+9816350/1
@@@DDD<DDHBFHI@FHIB<CCFHEGG@FIGGIIIIDHIGHIGIHCHIIH
@13288919/1
ttccctttttgtggagaggtactatgtgtgtttggctagattctgtttga
+13288919/1
CC@FFFFFHHHDHIIIEHI<FHIIIEIGCDGIJJJJGAFIGCHIIFDHHA
@9817840/1
cggagttttgcctgttccgtagcagacggccactggcaaagtggatagct
+9817840/1
BCCDFDFFHHHHHJJJJJJIJJJJJJJJIJJJJJJIJJJJJDGIJIGIJG
@9817841/1
cggagttttgcctgttccgtagcagacggccactggcaaagtggatagct
+9817841/1
CCCFFDFFHGHHDIGGIJJHIJIJJJJJJIJGIIIJIJIJJDGHIIJIIG
@12611134/1
tagaaactgaaaaaccgaattctcgtacagtgggatggttgttaaaatta
+12611134/1
CCCFFFFFHHHHHJJJJJJJJJJJJJJJIJIJJJHGIIHIIJJJJJJJJJ
@9084445/1
ccaacgttacgttcctgagggtttgtggaatagccaataacatctttaag
+9084445/1
@@CFFFDFGHFHHIJJJGIJIDBHIHIIFIIJIIIJIJGIJIJJJJJJJH
@9438391/1
cctaaactcacttttttccgaaaaaatatcgcaatagctcaaaagggaac
+9438391/1
CCCFFFFFHDHHHIJJJGIHHIIJJJGGIIJJIJIIIJIJJJJJJJJJII
@9438392/1
cctaaactcacttttttccgaaaaaatatcgcaatagctcaaaagggaac
+9438392/1
CCCFFFFFHHHHHJJJJHJJIJJJJJJJJJJIJIIJIJJJIJIJJJJIIJ
@9438393/1
cctaaactcactttttttccgaaaaaatatcgcaatagctcaaaagggaa
+9438393/1
@@@DFFFD?DDHHIIIIIEI?AFHIIIFEHIIIIIIIIIIIIIIIGIGEH
@12244848/1
gttcaccaagagaagaaagctatacagtagtcaaatttgtatccattatc
+12244848/1
@BBFFFFFGGHHHJJIIIJJJIJJJJJGIJHIIJHIJJJIJJIIJJJJJI
@13292236/1
ttccgtgaagtggtccgtgccccttgcggttaccccttctgttgggatgg
+13292236/1
@CCFFDFFHHHHFIJJIJIGIJJHGJJFIGBHHGHI7@F?BBAFGB;FHG
@11224408/1
gaaggattgttcgctggcgatctcctgcaagaactgaacaaagttgaagt
+11224408/1
@@CFFDFFHHHHHIGJIIIIIIGIFIJGGIJJJIIIIIJJJIJIIIJGHF
@9443142/1
cctaataatagtgtattacctctaaagctatctactcgttatataatcat
+9443142/1
CCCFFDFFGDHBFFIIJGHIIGGIJJJIJIIIJIHGHIFGIEHGEIGFCF
@11225293/1
gaagggtgatgttgtctcgctccaggttgctgttgcggaggagcttgctg
+11225293/1
CCCFFF=BFHHHHJJJJJJJJJJJJJHIJIIJGIJJJJHGIFHGGIGIJG
@10856116/1
cttctttaagctttggcattattaccacgtcaccattgccaaccatatgt
+10856116/1
CC@FFFFFHFHHHJJJGFCF>FFGIJIJIHDGGBDEHCDDCFEHBBBFA9
@12617635/1
tagagaggttcactaaaaaatattaggaatccactacaaggttttcaata
+12617635/1
@@@DDBDDDFAHDFHIIIIIIIGIHIE@CFHGIIIEGIIIF9?DEHHIII
@12938802/1
tgacgaatggtttattggcgaggagggctgcagcgtttatgatctgccag
+12938802/1
@@@DDDDDHH<DFGEGGGI@CEGB1CG@2DB9;@DB;F@C=;FDC4@EIA
@11227588/1
gaaggtttaggtatttgtggtatctgtcgatgttgccagaacgtaagata
+11227588/1
CC@FFDDFHHHCFHIJJGIJHIJJJJJJJHIJJJJJJJJJJJJIJJJGJJ
@9824959/1
cggcaaatctttatctttatcatttgttt
+9824959/1
CCCFFFFFFFHHHEGIHJGHIGGIIIHIJ
@10859413/1
cttctttttagaataacattgacattctataaagacgttagagagg
+10859413/1
@@@A?DDDF;CADFDF><<FBCH@AHF?<CCHFHCCA?DFE?D@DE
@9825044/1
cggcaacaaaaagtgataatggatacaaatttgactactgtatagctttc
+9825044/1
CCCFFDFFHHHHHEFGHIJJIIHJGIHGIGIIEIIIJJJIIIJIEIJJJG
@9825045/1
cggcaacaaaaagtgataatggatacaaatttgactactgtatagctttc
+9825045/1
CCCFFFFFHHHHHAGIJJJJJJIIIIJJJJJIJJJIJJIJJJJJJIJJJI
@10549823/1
ctggatctcttggtcggaaaagtgactcccgaacaagccaatcagaccaa
+10549823/1
@CCFFFFFHHHHHHIIJDIJJJEHIHJJJJIIIIJIIIIJIIJIJJJJJI
@12945757/1
tgagaatatgaaatttaaaagaaaatttgaaaagtatcatgagttttgtg
+12945757/1
@@??DDFDHHHHGIJJJJJJIGHG@HHIJCHII@FB?@FGIGEGIGGEII
@11231386/1
gaagttgtctgcccctttcttaatcggttctgcatgaatgccatctggg
+11231386/1
?@?DDD;DF<BCFIGAFHGGI4C?BGH1CFDHCEHCHD<CFD??FGHFE
@12252781/1
gttcattttaaatgaaaaacgtatgttgtttacttcatttgaatctatgg
+12252781/1
@@@FFFFFHFHHFIGIIIIII;CHHFHIHIIIIIIIIIIIIIIIIIIIIH
@9094900/1
ccaagggaagggggcggcccccatcccaacagaaggggtaaccgcaaggg
+9094900/1
CCCFFFFFHHDFHIJJJIJHHFDFEEDEED?ACDCDDD?BDCCBBDDDDD
@9097954/1
ccaagttgggcaaccagcagtcccacaaagtttcacagttccacaaaacg
+9097954/1
CCCFFDFFHHHGHJJJJJJJHHJJJJJJIJHIJJJJJJIIJJJIJJJJJJ
@13622033/1
ttttagtgaacctctctaacgtctttatagaatgtcaatgttattctaaa
+13622033/1
CCCFFFDFBHHHFGEFHIIGGAFEHID4FFHGGGEGIJJJGHHGIIJGIJ
@12950105/1
tgaggaagtaacggcagcactattgacactaagaaatcac
+12950105/1
@@@DDDDDFDHDHIIIIBEF29?EDGECH<?F9?DG<??B
@9460700/1
cctcaccttacaaaataaaatacggcaaagagaagaaaggccgatagaat
+9460700/1
@@@FFFFFHGHHHJJIGJJJEGHIJJJJJIJHJIIGIJJIGIJIJJJIJI
@12951770/1
tgaggtactcgagggcatgatgagcagccgagcccttggcttccttcgga
+12951770/1
@@CDFBDDHGFHGIJFIIIIJFIEHIEIIJGIIGHCGFEHIGGHEGEFH5
@10554455/1
ctggcaacatcgacagataccacaaatacctaaaccttcccactaaagtt
+10554455/1
CCCFFFFFHHHHHJJJJJIJJIJJJJJJJJIJJJJJJJJJJJJJIJIJHI
@9466371/1
cctccaggagttgctgagccgtcgcggcatcactcccaaatacgaactgg
+9466371/1
CCCFFFFFHHFHHJJJJJJJJDHIJJJIJJJIIEHIJIJJJJJJHHHFFF
@13628049/1
ttttattcggcttattgtaatattcctccatagttcttacatccttgttt
+13628049/1
CCCFFFFFGHGFHHHIGHIIIIGIJIJJJJJJIIJJJJIJJJJJJJJIJJ
@10872136/1
cttgacatttcgttaaagaaccacaaaatgtgacatatataaaggtgaat
+10872136/1
BCCFFFFFHHHHHJJJJHIJJJGJJJJJJJIJJJJJJJJJJJJJJFFHIJ
@12629157/1
tagctgttcactttttggtcatgattttgaggtactcgagggcatgatga
+12629157/1
@@CFDFEFHHFFHIJJJJIFIIIHGIIEIJIIFHEIJIJIGIJJIJIJEG
@9470408/1
cctcgaaatcaataactcgataaaaattgttcccttttgagctattgcga
+9470408/1
CCCFFDFFDBDHBFHDEGEBBFHIIIGIGHIGHIGIIIGFDGGIIIIIIF
@9470503/1
cctcgaaggattgttcgctggcgatctcctgcaagaactgaacaaagttg
+9470503/1
CCCFFDFFHHFHGGIGGHHHIDHIJIEGHDGIJJIEHIJIGHIJJJI@CA
@13308486/1
ttcgcgcgtaaagtgaccaaagcaaagacgcaataagtgatacaagaaaa
+13308486/1
CCCFFFFFHHHHHFHIJJJJJJIJJJJJJJJJJJIJJBGIJJJIJJJJJJ
@13308703/1
ttcgctagcgatctcctgcaagaactgaacaaagttgaagtccttggcgt
+13308703/1
CCCFFFFFHFHHHJJJJIJJJJJJIIJJIJJJIIDHEHHFIIIIJIJIJI
@12632322/1
taggattggatctatgactgtgtatcgatagctgttcactttttggtcat
+12632322/1
@@@FDFFDFCBFFIIIIIIIFEHIIIIIEHG@H@FGEFHBGFHI?FBGIE
@10561798/1
ctggcgtgggaaactagatagaagtcctgcataaatggatgtgtaatatg
+10561798/1
BCCFFFDDHHHGGJJJIIJJJJIJGHIJJJJJJJJJJJJJJJJIIIJJJJ
@9479829/1
cctctaaagctatctactcgttatataatcatcattcaaacattgaagcc
+9479829/1
CCCFFFDDFFHGHIIIIIGACE@FE<CHHGGCHCGICEHCB@FH<<B4:F
@9481706/1
cctctctaacgtctttatagaatgtcaatgttattctaaaaagaagactg
+9481706/1
?@=DDFFFHGGHHGIJJJIGIHJJHHIGIIHIIIJJJJIIEIIEGIGGGH
@9481707/1
cctctctaacgtctttatagaatgtcaatgttattctaaaaagaagactg
+9481707/1
@@@DBDD>F?D;B;CH@CC<AHC@AFCHBFFHDDHDHCFHIIGGG@GGGI
@13638998/1
ttttcaaatttgttcagcaactcacggaaacaagttgagaaatcctttag
+13638998/1
BBBDFFFFHHHHHJIJJJJJJIJJJJJIIJJJIJGIGIJJJJJIJJJJJG
@11927982/1
gtacacgacgaatgatgttataaatatacctgcacacacgcatttttaaa
+11927982/1
@@@FFDFFHDHDFIIGEIJIIJJJJJIGEHCEGHIIJJJGGGGGIIGJEF
@11928794/1
gtacagtagaggataaaccaatggagcacacttttacttcagctacttga
+11928794/1
@CCDDFADFHHFA@BGEFGIHHHGEGGAGIIIGGEHGIIGHFHDEHGGII
@11584246/1
gctatactttgcatagaattagtggttttttttctaaaatcaatttacat
+11584246/1
CCCFFFFFHHHHHJGIGIJJIIHHIHIJJJJJJJJJJIJJJJJJJJJEII
@12981382/1
tgcacatttagctgcggtacacttggcaatacggtaattgcgtccaatcc
+12981382/1
C@CFFDDFGFFBHGGGJ@EGGHCFHIIJIJGGGICDHIJEHFDAHGIGGD
@9111991/1
ccacaaattatgtcaaattttgacatttatgtaacatgtgtgcttaagtg
+9111991/1
CCCFFFFFHHHHHIJJJJJJJIIJIJJJJJIHIIIGJJGIJJJJJJJJFH
@12643234/1
tagttattaattataatcatcaatattatctatcgatactgaatgtaatt
+12643234/1
BBCDDFFFHHHHHJJJJJJJJJJJJJJJJJJJJJJJJJGIJIJJIGHIIJ
@12276480/1
gttcttctgggcttttcctgcttttttagcagctttaccattcgtcttat
+12276480/1
@@<DDDDFAAF=?EHIBGBIGBHHIIIIHHHHDHIH@GIDFHICHGGCH>
@9491692/1
cctgcacacacgcatttttaaatttaaaaatttattcaagtcaaaaataa
+9491692/1
CCCFFFFFHHHHHJJJJJJJJJJJJJJJJJJJJJJJJJIIIJJJJJJJJJ
@13323326/1
ttcgtattatttcctcgaaatcaataatgcaatgtgtttaaatttttgtc
+13323326/1
CCCFFFFFHHHHFJIIIGIJHIJJJJJJJJJJJIFIIIJJIJJJJJIJJJ
@11935681/1
gtactatgtgtgtttggctagattctgtttgacattagaagagtaaacgt
+11935681/1
@BCFFFFFHHHHHIJJJJJJJIJJJJJJJJJJJJJJJJJJJJJHGIJJJD
@11936060/1
gtactcgagggcatgatgagcagccgagcccttggcttccttcggagttt
+11936060/1
BBBFFFFFHHGHHJJJJJJJJJIJJJIJJJJJJJJJJJJJJJJJJEICEG
@13645725/1
ttttccggaaaatgctcgaaaactcaattggcgcacattcagcaggtttt
+13645725/1
@CCFFFFFFHHHHJJEHIIIJJIIGIIJJIIGIJIIJJIJJIJIJJ@GHH
@9116300/1
ccacactgtagagaattcacttatgaatgtggcataggttctgtcaaaac
+9116300/1
CCCFFFFFHFFDDHIIJJIJIIGJJIJJJJGGIDGGCG?HHHIGJGIHIH
@11251435/1
gaatgtgcgccaattgagttttcgagcattttccggaaaagaagattgca
+11251435/1
@CCFFDFFHHHHHJJJJJCHHJJJJJJIIIIJIJIGIJJIJJJJJIJIJJ
@11939683/1
gtagaacgaattttgtgcatacaaaaatagtaaaaagtcgaagtctttcg
+11939683/1
CCCFFFFFHGHHHJJGIJJJJJJJJGFHIJFFIJJJJCGHJJJHIJJJJI
@11592036/1
gctccccacgagcgtttctttagtctgtatattttcttgtatcacttatt
+11592036/1
CCCFFFFFHHHHGIEGHGHIIFGHIJJHHIJJJJJIJJIHIJJJJJJJJJ
@11940391/1
gtagaaggtaagccacttaagcacacatgttacataaatgtcaaaatttg
+11940391/1
CCBFFFFFFHHHHJJJJJJJIIIJJJJIJJJJJJJJJIJJJJJIJIJJJJ
@9843707/1
cggcagcactattgacactaagaaatcacagagccccgggcccagatggc
+9843707/1
CCCFFFFFHHHHHIIJIJJJJGIIJIJJJJGHHGHIJHHIJIJGIJJJJI
@13650803/1
ttttcttcgatgtccacgtaggttacctcgaaggattgttcgctggcgat
+13650803/1
BCCFFFFFHHHHHIJJIJGHIG@HHGGJIJHIGHHIJJJIJIJJJJGGGI
@11943012/1
gtagagaattcacttatgaatgtggcataggttctgtcaaaactgttgcg
+11943012/1
@@BFFFFFHHHHHJJIIJJJJICEHIIHEIGFHIIIGHIIJJJJJFHJJI
@11944682/1
gtagatgtctgttgcgattgagaccactgcgtataagag
+11944682/1
B@BFAEFBFHHFHIJJGEEHEIIFHIGEEGGCFHHGGGG
@12289844/1
gttgagatgtaggagctggttgttgagaactttgtgttacaggatctcct
+12289844/1
@@@FDDFFHHHGHGIJIIICFFFGIIJIJJJJJIGHIJIJJJJDHIJJJJ
@13334049/1
ttctcaagggcacacggcaacaaaaagtgataatggatacaaatttgact
+13334049/1
CCCFFFFFHHHHHJJJJJJJJJJIJJJGHHIJHIJJIIJJJIJJJJJJGI
@13338758/1
ttctctaaaagtaaaccacggaacactgaatatcacccacgcagatctgg
+13338758/1
CCCFFFFFHHHHHJJJJJJJIIJJJJJIJJJJJJJJJJIJJJJJJJJJJJ
@12658500/1
tatagagaaaccagaattacaggaaatggataattataggattggatcta
+12658500/1
CCCFFFFFHHHHHJJJJJJJJJJJJJIJJJJJJJJJJJJJJJJJIIIIJJ
@12995545/1
tgccatctgggcccggggctctgtgatttcttagtgtcaatagtgctgcc
+12995545/1
@@CFFFFFHHDHHJGHIIJJJJIHHGIIJJJJJJEHGIJIJJJIJJJIJJ
@11598919/1
gctgaatgtgcgccaattgagttttcgagcattttccggaaaagaagatt
+11598919/1
@CCFDDDFCFFFAGGEFEEHIHIGG@FFFGEEFHIGGHHHG?DDG@BCH@
@11599986/1
gctgacgggagtcttgctcggcatggaggccatttcttgagag
+11599986/1
CCCFFFFFHDH<BGGGGBFHIIHIIIGIIGIIGIIGIIIHIDF
@11948719/1
gtagctcctttaaaagacatttgtgctgaaaagaaaattcaagatccagt
+11948719/1
@?@DFBDFFHHDFIIADFHCHIBHHGGGCEHGBFHIICHIIIIIIIIIID
@12297481/1
gttgccgtgtgcccttgagaaatttgctgcctcaaaaacgtatgacaaaa
+12297481/1
@@@DDDDDFBD?FG<E?:AAEG<FHBBBEFGAF<FGII<FBGFCFFFFII
@9131306/1
ccacggcatttctggacatgggccactaataaaaataattaacagttttt
+9131306/1
CCCFFFFFHHHHHJJ4CGIJJJJJJJJJIJJIIJJJJIJJJJIJJGIJGI
@10908061/1
cttggcgttgaagctgagagtctgcaaatcggccaacttcttgccgacgg
+10908061/1
@@@FFFFFGDAFFFHGHAH@AFEBHIIJIJIIGJJEDIIGIHIIGHIHJF
@10908354/1
cttggctagcttctttgacttgccagtgccaatttcgcggaatttcaaca
+10908354/1
CC@DFFFFHFFHDGIIDGIIICHHCGFFGHIGIIIIIIIIIIIIIIIIII
@13002757/1
tgcctttcgtgtggtagtccctcttcgtgttcc
+13002757/1
CCCFFFFFHDFDFHFDHFHIIGGCHIIGB3?1:
@11264448/1
gaattttttgattcagtgctgattctgcacacattcgatctctgatagta
+11264448/1
CCCFFFFFHHHHHIJJHGIIIIJJJIJJJIGIGEHIJHIJJJJJJJIIFH
@11264799/1
gacaaaaatttaaacacattgcattattgatttcgaggaaataatacgaa
+11264799/1
CCCFFFFFHHHHHJJJJJJJJJJJJJJJJIJJJJJJJIJJJJJJJJJJII
@9133309/1
ccactacaaggttttcaatagggcattctaacatgtcaaaattaaatcaa
+9133309/1
CCCFFFFFHHHCFIJJJJJJJJJJJJJJJJJJJJJJJJIJJIIIJJJJJJ
@13006986/1
tgcgcgaaaagtgaccacaagcaatgtcaaagagaaggatagcaactaat
+13006986/1
CCCFFFFFHHHFHJJJJJJJIJJJJJIIJJJJIJJIHIIIIIJJJJJIJJ
@12665497/1
tatatattcacctttatatgtcacattttgtggttctttaacgaaatgtc
+12665497/1
CCCFFFFFHHHHHJJJJJJJJJJJJJJJJJJJJHJJJJJJJJJJJIJJJI
@13348064/1
ttctgtttgacattagaagagtaaacgtcagtttgcgtttcaatgcatcg
+13348064/1
CCCFFFFFHHHHHJJJJJJJJIHJJIJFHIIHIJJJJIJJJJJJJJJJJJ
@11268633/1
gacaacagcagtctgctcctcctcaacaacaacaacccacttggggc
+11268633/1
CCCFFFFDHHHHHJJJJJJJJJIJJJJJJJJJJJGIJJJJJJJJIJJ
@11269308/1
gacaacttcatgtacaaatacctcaccttacaaaataaaatacggcaaag
+11269308/1
CCCFFFFFFHHHHHIJIIJIIJJJJIJJIIIIJJJJJJJIIJJIJGJJIG
@10190890/1
ctcagcgtgtttaatttcgttccatttatcaaggttttcaaactgttaaa
+10190890/1
=1:BDDDDFCFHBF?FH@??F@GCHHH<H@>GFG:CGHGEGIGCGDGGGI
@10916451/1
cttggtcggaaaagtgactcccgaacaagccaatcagaccaacggaacgc
+10916451/1
?@@BDBDFHHHHHJCGIHJJIJIGIJIJIJJJJGIIIIJJGJJIIIJJGH
@10917068/1
cttggtgcagctatccactttgccagtggccgtctgctacggaacaggca
+10917068/1
@CCFFDDFHHHHHJJIJIGBFFHGIGCFEGIIJIIIEGGIIIGIJIJIIJ
@13012668/1
tgctaagtggtaagtagaaggtaagccacttaagcacacatgttacataa
+13012668/1
CCCFFFFDHHHHHJGIIJJJJCIIIJIJJJJJJJJJJJJJJJJJJJJJJJ
@9138898/1
ccactttgccagtggccgtctgctacggaacaggcaaaactccgaaggaa
+9138898/1
CCCFFFFFHHHHFIJIIIFHGGGIJJJJGIIIJJJJJJJJJJJJJGIIIJ
@11959099/1
gtatatttatcacatcattcgtcgtg
+11959099/1
C@CFFFFFHHHHHIJJGIJIIGHJHF
@11612547/1
gctgtataaattttttcttccatcaaaggctggatatctttttgggtaat
+11612547/1
CCCFFFFFHHHHHIJJJJJJJJJJJJJJJJJJJHJJJJJJJJJJJJFHJI
@10191610/1
ctcagctgctgttttaacgtaactatattgtggtccgctatttggtacga
+10191610/1
CCCFFFFFHHGHHJJGIJIHHHJJJJJJJIGEIFHIGIIIJJJIIGGIJJ
@10191876/1
ctcagcttcaacgccaaggacttcaactttgttcagttcttgcagg
+10191876/1
CCCFFFFFHHHGDGHJIJIHJJJJJJJJJJJJIJJJEHIJJJJJJJ
@11275844/1
gacataaaggaaagaaaaaaatgtcaaaattttgcaaattatgtggcatt
+11275844/1
CCCFFFFFFHHGHJJJJJJJJIIIIIGIJJJJJJJJJJIIIIJIJJJJJJ
@9141133/1
ccagaacgtaagatatcctaaactcacttttttccgaaaaaatatcgcaa
+9141133/1
CCCFFFFFFHHHHJJJJJJJJJJJJJIJJJJJJJJJJJIJJIJJJJJIIG
@9141134/1
ccagaacgtaagatatcctaaactcacttttttccgaaaaaatatcgcaa
+9141134/1
CCCFFFFFHHHHHJJJJJJJJJJJJJIJJJJJJJJJJJJJJJJIJIJJJJ
@9141135/1
ccagaacgtaagatatcctaaactcacttttttccgaaaaaatatcgcaa
+9141135/1
CCCFFFFFHHHHHJJJJJJJJJJJJJJJJJJJJJJJJJJJIJJJJJJJJJ
@11961253/1
gtatgagtgaactgcaagctggtccacttgtacctatgaggttaagaaac
+11961253/1
CCCFFFFDHHHHHJIJIJJJJJHJJJJJJJIJJJJJJJJJJHHJJJJJJJ
@9865122/1
cgggaaaagtattatgagaatatgaaatttaaaagaaaatttgaaaagta
+9865122/1
BCCFDDFFHFHHHIIGGHIIGHIIJJJJJJJJJJJJJJJJJJJJJJJJGE
@13356094/1
ttctttttagaataacattgacattctataaagacgttagagaggttcac
+13356094/1
CCCFFFFFGHHHHJJHIJJIGJJJJJJJJJJJJJJJHIJJJJJJJIIJJJ
@10921674/1
cttgtaacttgttcaaattgtccatccgatactccatctctaaaaa
+10921674/1
@@CFDFFDFHFBHGGIIGHCEEHGIIIBHIII>FH@GH@FBBHIII
@11614765/1
gctgttcactttttggtcatgattttgaggtactcgagggcatgatgagc
+11614765/1
CCCFFFFFHHHHHJIJFHJJJGJJJJIHJJGIJJJJJJJJJJJJJJJJII
@13356647/1
ttgaaaaccttgataaatgaaagaaattaaacacgctgagaaagctatgg
+13356647/1
CCCFFFFFHHHHHIIJJJJJJJGJJJJJJJJJJJJJJIIIJJIJIJJJIJ
@11276417/1
gacatcgttcgatgacaaagtgatgggcaatcccattggctggctccaag
+11276417/1
C@CFFFFDHGFDDIIJJJJJ<FHIJJJJIJJJJJIJJIIJJIJBDFH?DB
@11277195/1
gacatttcgttaaagaaccacaaaatgtgacatatataaaggtgaatata
+11277195/1
@<@DFEFFFFHHHJBHIIIIJJJJIIICFGIIHIIHHIIIIJDGGHIHGI
@8778921/1
caccttacaaaataaaatacggcaaagagaagaaaggccgatagaatgaa
+8778921/1
@@<DDD;BFHHDDGEHIAFEHI<<DGFHDCDFBGEEEHGGBDGGIIGHGF
@12676072/1
tatcgcaatagctcaaaagggaacaatttttatcgagttattgatttcga
+12676072/1
CCCFFFFFHHHHHJJJJJJJJGIGGIJJJJJIJJJIIHIIIJIIIJJJJH
@11966303/1
gtatttattatattgtgaaaagggagcatttatttgatgcaaagtat
+11966303/1
@@@FFFBDHBHHFIGFHGIII@DHHIIIIHIGHHIGEEHIIIIIBGG
@8421471/1
caaaaatttaaacacattgcattattgatttcgaggaaataatacgaact
+8421471/1
CCCFFFFFHGHHGJJJJJJJJIJJJJJDIIJIIFIJJJJIJJJJJIJJJJ
@8421472/1
caaaaatttaaacacattgcattattgatttcgaggaaataatacgaact
+8421472/1
CCCFFFFFHHHHHJJJJJJIJJJJJJJJJJJJIJJJJJJJJJJJJJJJJJ
@13663388/1
ttttgactcgacaaaaatttaaacacattgcattattgatttcgaggaaa
+13663388/1
CCCFFFFFHGHHHJJJJJJJJJJJJJJJJJJJJJJJJJIJJJJIJJJIJJ
@13663389/1
ttttgactcgacaaaaatttaaacacattgcattattgatttcgaggaaa
+13663389/1
CCCFFFFFHHHHHJIJJJJJJJJJJJJJJJJJJJJJJJJJJJJJJIIJJJ
@13663390/1
ttttgactcgacaaaaatttaaacacattgcattattgatttcgaggaaa
+13663390/1
CCCFFFFFHHHHHJJJJJJJJJJJJJJJIJJJJJJJJJIJJJJJIIHIII
@13663545/1
ttttgacttgaataaatttttaaatttaaaaatgcgtgtgtgcaggtata
+13663545/1
@@@DDDDBFFHFFHHIBDEGHIIIGIIIIIIG@HGEFGIIHAHHHI9DHG
@13664467/1
ttttgaggtactcgagggcatgatgagcagccgagcccttggcttccttc
+13664467/1
C@CFFFFFFFFHFIJJJJJJJJJIJJIJJJJHIJGIJJJJIJJIJIJIII
@13022124/1
tgctgaatgtgcgccaattgagttttcgagcattttccggaaaaga
+13022124/1
BCCFFFFFHHHHHJJIJJJIIJHGIJGIJJJJJJJJJJJJJJJJJJ
@8786878/1
cacgagccaatcttccgctaccgcgtgttccttaacaacgatctggtggc
+8786878/1
@@@DDDDDFHHFFIAH:FEDDHA:@6@FEGHHIIIIIIA;CHI9@ECAGE
@8426578/1
caaaactatagagaaaccagaattacaggaaatggataattataggattg
+8426578/1
CCCFFFFFHHHHHJJIJJJJJJJJJJJJJJJJJJJGJJJJJJJIJJJJJJ
@11623703/1
gcttctttgacttgccagtgccaatttcgcggaatttcaacaca
+11623703/1
@CCFFFFFGGHDHGIJIGFHGIGIJJJJIIGI0@BFH90BD@??
@9152929/1
ccagcatctaattcacactgtttttgtataatagatgccttaaattccct
+9152929/1
@@@FFFFFHHHHHJIJJJIIHIJJJIHFFEFHHGIJJJJJJJIJJIJEHH
@11624660/1
gcttgataaatttgtagacaatttagctgaatataatgaagtagaaaata
+11624660/1
CCCFFFFFHHHHHJFHIIJDHIIIJIJJIJIJJJJIJIJJJGHIJJJJJJ
@9155229/1
ccagccttcaccattcccagcgaactatcacaaagaatagaagataa
+9155229/1
CCCFFFFFHHHHHJJIJJJJJJJJJJJIJJJJJJJJJJJJJJJJJJJ
@9523314/1
cctgtgtatgataaataaacttttttcgggtttggaaaaatttcaaattg
+9523314/1
@@@DDDFFHHFHHGGGIJGFIIIJJJGGHBCGHGGDGGHEIIIGIIGHJH
@11972341/1
gtcaaaattaaatcaatatggcgactgagaggcaaacaaatgttatttta
+11972341/1
@@?DBDDDAC?D?ACH@HIE@G:DDA@FIIGICHGIEGGEEG9DFHIIGG
@11972519/1
gtcaaaatttgacataatttgtggacataaaggaaagaaaaaaatgtcaa
+11972519/1
@@@1DDFFHHHHHJJJJJJJJHHJIIJJJJJJJJJJJJJJJJJJJJGGII
@9878831/1
cggggctctgtgatttcttagtgtcaatagtgctgccgttacttcctcaa
+9878831/1
BC@FFDFFGHFFHJJJJJIJJFHEIIIJIG@GHIIJJIIIHIIJJJJJJH
@9878832/1
cggggctctgtgatttcttagtgtcaatagtgctgccgttacttcctcaa
+9878832/1
BCCFFFFFHHHHHJJJJJJJJHIJIEHHIIGIIJJJJJJJIJJJJJJJIJ
@13364332/1
ttgactgttgtagctgattaaggggtgtattctatatttcagttaaattt
+13364332/1
@CCFFFFDHDFHGJJJIIJJJEHFE?ECAFFHIGIJJJJIJJJJJJJJJJ
@8788803/1
cacgattcataaaagtaatataaccttagatttcgaggcaaattgattga
+8788803/1
CBCFFFFFHHHHHJJHIJIGIJJJJJJJIGJJJIJGEHIJJJJIIIIJIH
@8788804/1
cacgattcataaaagtaatataaccttagatttcgaggcaaattgattga
+8788804/1
CCCFFFFFHHHHHJJEHIJJJJJJJJJJJIJJJJJJJIJJIJGIJIJJJE
@8431536/1
caaaagcgaagaatatttgaaaatttctaatattgcgatatttttttatc
+8431536/1
CCCFFFFFHHHGHIIGIIGHHJIIJJIJIJIGIJIJJJJGHIJJJJJIGI
@10933904/1
cttgtggtcacttttcgcgcaaaggtaaaatcgttctagacatactttat
+10933904/1
=@@DBDD=AFDFFGGEAAC@EHBDFDGFHBD<DFFGGEEDFGIJIHGGGC
@10933905/1
cttgtggtcacttttcgcgcaaaggtaaaatcgttctagacatactttat
+10933905/1
@CCFDFFDHHFHHIIGIIG@?FHBG:BGHIA?FBGDBB<BBGGC@@GHB@
@10933906/1
cttgtggtcacttttcgcgcaaaggtaaaatcgttctagacatactttat
+10933906/1
BB:BDEFDHHHHHJJIJJIIIJJJJ?HGIJJIIFHHIJJJJJJJJJJJJI
@8791537/1
cacgcggtagcggaagattggctcg
+8791537/1
CCCFFFFBFHHHHIJJIJJJJJIJ0
@9528113/1
ccttaatcagctacaacagtcaacatttcccacctttttcactcaaccat
+9528113/1
@@?DDEFFHHGGHIJJJGICGHJJJJJIIJJIJJIJJJIIGIJJJJJIJI
@9528114/1
ccttaatcagctacaacagtcaacatttcccacctttttcactcaaccat
+9528114/1
CCCFFFDDFDHHHIJJIGHAFHHHIIJJJJJJJJIJIJIIIIJJIJJJJF
@9528115/1
ccttaatcagctacaacagtcaacatttcccacctttttcactcaaccat
+9528115/1
CCCFFFFFHHHHGJJJIIIFHIJJIJJJJJJJJJJJJJJJJJJJJJJJIG
@9528116/1
ccttaatcagctacaacagtcaacatttcccacctttttcactcaaccat
+9528116/1
CCCFFFFFHHHHGJJJJJJHHIIIJJJJJJJIGIGJJJIIIJIJJGGIII
@9528117/1
ccttaatcagctacaacagtcaacatttcccacctttttcactcaaccat
+9528117/1
CCCFFFFFHHHHHIIJGGIDHGIIIJJJJJJGIJJJJJJIJJJJJJJJII
@9528118/1
ccttaatcagctacaacagtcaacatttcccacctttttcactcaaccat
+9528118/1
CCCFFFFFHHHHHJJJJFJHHJJJIHJJJJJJJJJJJJIGJJJJJJJJJH
@9528119/1
ccttaatcagctacaacagtcaacatttcccacctttttcactcaaccat
+9528119/1
CCCFFFFFHHHHHJJJJGJHHIJJJJJJJJJIJJJJJJJJJJJJIJIJJJ
@11629412/1
gctttatcgggttctgctaagtggtaagtagaaggtaagccacttaagca
+11629412/1
CCCFFFFFFHHHHIJIGIGJJEHHEHIIHHGGHIJCGIJJIJJJJJJIII
@11976294/1
gtcaaatgtcgcaaattatgtcacataaatgtcaaaatgccacataattt
+11976294/1
?B@BDBDDDHHHHIIJJIJGHGIIGIJJJJJEHIJJIJEGIJJJJIJJIE
@11976337/1
gtcaaatgttgcaaattatgtcacataaatgtcaaaatgccacataattt
+11976337/1
@@@FFDDFFDHFHGEBFHCHIIIIIIIIIIHFCHIIIIIBHGFEHEHIHI
@12686224/1
tatgtatttattatattgtgaaaagggagcatttatttgatgcaaagtat
+12686224/1
@CCFFFFFHHHHHIIJJJIIIJIJJHHGHIIJIJIIJIGGJJJIJIGGIE
@12686225/1
tatgtatttattatattgtgaaaagggagcatttatttgatgcaaagtat
+12686225/1
@CCFFFFFHHHHHJIJJIHIGJJJJJJIIJJJJJJJJJJJJJIJIJHGHI
@10938625/1
cttgttggggttgggggtcttgtgtaatgggttgaggctgaacctcagg
+10938625/1
@@@DDDDDHHFDHIIII:@@GG?FBFHIIIIDGHFHIFIIEHGHHHEFE
@10939901/1
cttgtttatttccctttttgtggagaggtactatgtgtgtttggct
+10939901/1
CCCFDFFFHHHHHJJJJJJIFHIIJIIJCGHIIJJGIFHIJIJJJI
@11633140/1
gcttttgactcgacaaaaatttaaacacattgcattattgatttcgagga
+11633140/1
CCCFFFFFHHHHHJJJJJJIJJGJJJJJJJJJJJJJJJJJJJJJJJIJJJ
@10588253/1
ctgggaatggtgaaggctggtggtaaccattctttttgtggtgataattc
+10588253/1
CCCFFDFFHHHHFIIIGIIJAEHCHIIIIIJIJIJJJGFFHGEGIJJJJF
@11294531/1
gactaccacacgaaaggcagttcaccatcgcttgtcatgtgttgaaattc
+11294531/1
B@CFFFEFHHHGHJIIIJGJJGIJJJJJJJIIJIEHIJGFHFHIIDIJJJ
@13035817/1
tggaacacgaagagggactaccacacgaaaggcagttcaccatcgcttgt
+13035817/1
@C@FFFFFHHHHHJJIJJJJJIIJJJJJJJJJIJJJJJJJJJJJJJIJJJ
@13035818/1
tggaacacgaagagggactaccacacgaaaggcagttcaccatcgcttgt
+13035818/1
CCCFFFFFHHHHHJJJJJJJIJJJJJJJJIJIJJJIJIJJJJJJJJJIJI
@13036759/1
tggaactcgaaccagaaacagcaaaattcggcaaaccagaaaaattggct
+13036759/1
CCCFFFFFHHHHHJJJJJIJJJJJJJJJIJJJJJGJJJIJJIIIJIJIJI
@8440932/1
caaaatcatgaccaaaaagtgaacagctatcgatacacagtcatagatcc
+8440932/1
CCCFFFFFHHHHHJJJJJJFGHIIJJJJJJJJJJIIIIJJJIJJJJJJJJ
@8801416/1
cacgtatctgctcatgatgaatatgcagctgcaaaaactaatagataggt
+8801416/1
=@@D=BBBCBBCDGFAGFBHEHHC?CEFFI@GIBCF@GEFFEFE@DGFI?
@11983351/1
gtcaatgttattctaaaaagaagactgctaaacgttaaattttaaaagcc
+11983351/1
CBBFFFFEHHHHHJJJJJJIJJIJJJJJJJJIJJIIIJIJJJJJJJJJJJ
@10592914/1
ctgggcagctcggctgagaatcggtattcgggactgaaagacacta
+10592914/1
CCCFFFFFHHHHHIJJIJIJJJJJFHJJJJJJGIJJIJJIIJJJJI
@13042947/1
tggacatcaagaaatacttcacatctgttaaaggcaaatatgatgtaatc
+13042947/1
@B@FFFFFHHHHHJJJJJJJJJJJJJJJJJJJJJJJJIJJJJJJIIIIGI
@13046209/1
tggagaacaaaaagaaggcgaggttactattcacgacagtcaaaatagag
+13046209/1
BC@DFFFFHHHGHJJJJJJJHIJHIIJJJJJJJJJJJJJGHIJJJJJJJJ
@8807701/1
cactacaaggttttcaatagggcattctaacatgtcaaaattaaatcaat
+8807701/1
BC@FDFFFHHCFHJJJIJJJJJIJJJJIJJJJJJJIJJJJJJJJIJJJJJ
@8807702/1
cactacaaggttttcaatagggcattctaacatgtcaaaattaaatcaat
+8807702/1
BCCFFFFFHHDHHJJJJJJJJJIJJJIJJJJIJJJIJJJJJJJJIJJJJJ
@12694303/1
tattaattataatcatcaatattatctatcgatactgaatgtaatttttt
+12694303/1
@@@FFFDEGFHGGHIIJJGIIIJGIIJEEIJIEGIIGDAGHHGGIJEIHH
@13047257/1
tggagaggtgacaaattcttccaagcggtcacgattaacaaatggacaat
+13047257/1
CCCFFFFFAFHHHJJJJGJJJJIJJJJJGGIJJJJJJJJJJJJJJJJJJJ
@10594634/1
ctgggcttttcctgcttttttagcagctttaccattcgtcttatcgatgc
+10594634/1
CCCFFFFFHHHHHJIJJJJJJIIIJJJJIJJJJJJJJJHIIJIIJJIHIJ
@9892048/1
cggtagatttccgtgaagtggtccgtgccccttgcggttaccccttctgt
+9892048/1
@CCDDFFFHHHHHFHBHB<BGCEFBEFEHIIGEHEAH@GIBFHIBCG@@@
@8447822/1
caaaattcgttctacatatgaaacatgtcagttatatattcacctttata
+8447822/1
CCCFFFFFHHGHHIJJJIJIJJJJFEGHHIJHIJJJJJJJJJIIJJJIJJ
@11302698/1
gagaaatttgctgcctcaaaaacgtatgacaaaactatagagaaacc
+11302698/1
@@@FFFFFHDHHHIIJJBFHIIGGFHIIIJJIJJJJGIJIIIEGGIF
@11639929/1
ggaaaagaagattgcaccccgaaaagtttgggtacaacctctatactttg
+11639929/1
CCCFFFFFHFHFHJJIJJJJJIIIEEHIIJII?DGIIIIHEIHIJJIIJE
@11305447/1
gagaatatgaaatttaaaagaaaatttgaaaagtatcatgagttttgtga
+11305447/1
@@@DFFFFDHFDHHIGGD@AFFGGBHIIGHCG<F?EEECGDGHIIIEHI>
@11305569/1
gagaatcacaaaactcatgatacttttcaaattttcttttaaatttcata
+11305569/1
CCCFFFFFHHHHHJJJJJJJJJJJJJJJJJJJJJJJJJJJJIFGIIJJJI
@11988656/1
gtcacttttcgcgcaaaggtaaaatcgttctagacatactttatgctctt
+11988656/1
@@@DDDDDHHHHFG@GIGI:EGGIEFHFGGIIGCEDGCHHIIGIGIIHGI
@11988657/1
gtcacttttcgcgcaaaggtaaaatcgttctagacatactttatgctctt
+11988657/1
@@@FFFFFHHHHHJJJJJJHIIGIJIIIIJJIIIJJJCHIIIGIIJGIJI
@11306756/1
gagaattttttgattcagtgctgattctgcacacattcgatctctgatag
+11306756/1
CCCDFFFFHHHHHJJJJJIJJJJJJJJJJJJJJJGGHGIIJJJJJJJIJJ
@8451631/1
caaaattttgcaaattatgtggcattttgacatttatgtgacataatttg
+8451631/1
@C@FFFFBFHDFFGHHEFHCFGI@HHIJE?DHIIIHCHFFGIDHFHIGHH
@8451632/1
caaaattttgcaaattatgtggcattttgacatttatgtgacataatttg
+8451632/1
CCCFFFFFHHGHHJJJJJJJJIIJIJJJJJJJJJJJJJHHIIJJIJJJJI
@10223957/1
ctccacaacaacaacctggagcgagacaacagca
+10223957/1
@@@DDDDDHHHHHIIIGEGGI;@G:@8;DFEHHD
@11996038/1
gtcagtttgcgtttcaatgcatcgataagacgaatggtaaagctgctaaa
+11996038/1
@BCFFDFFHHHHHJJJIJIIJJJJJJJJJJJIJJIHJBGHJJGIJJJIJJ
@13052170/1
tggaggaatattacaataagccgaataaaaatgcaaaaaactataaattt
+13052170/1
BCCDFFFFHGHHHJJJGGIGIIGHIIJJJJJIJJJJJIJJJJGIJJJJJJ
@10230045/1
ctccagcagatattgtacttaaaggcttttggatcataagatgcagtgac
+10230045/1
CCCFFFFFHFGHHJJHIJJJIJIJJJJJJJJJIJIIJJIJIJJJJJGJJI
@9542942/1
ccttgataaatgaaagaaattaaacacgctgagaaagctatggttgagtg
+9542942/1
BB?DFFFFHHHHGJJJIJJJJJJJJJIJJJJIJIJJIJJJJJJGGIHIFH
@9542943/1
ccttgataaatggaacgaaattaaacacgctgagaaagctatggttgag
+9542943/1
@<@DDDA:DDDF>BCFHEEG9FHEHECEHIDBHCFC@?B9DDF909?8?
@8459840/1
caaaccagaggttggaatttttgggagatacggtgctgcagttgatagct
+8459840/1
CCCFFFDFDHGCFHGGHGEDHII<<CB69?FGEBBFGGGII??FHIGFGD
@8460318/1
caaacccgaaaaaagtttatttatcatacacaggtaaacagttgtacagt
+8460318/1
CCCFFFFFHHHHHJJEHIGIJJIJJIJJJIJIIJHHJIIJJFHIGIIJHF
@10956301/1
ctttaatgcattgtatgcagcatcatgtttactaatctgctttgagcaac
+10956301/1
CCCFFFFFHHHHHHIJJIJJJGIJJJJIJJJJJJJJJJIJJJJIJJJJJJ
@10232855/1
ctccaggttgctgttgtggaggagcgggctgctgttgtttcgctccaggt
+10232855/1
CCCFFFFDHHHHHIIJEGIIJJGIIGIIJGJJJIGGGEGIHJIIJHHHH=
@11660033/1
ggaacaggcaaaactccgaaggaagccaagggctcggctgctcatca
+11660033/1
CCCFFFFFGHHHHIIIJJGIJJJJFHIGEHIGHGEAHIIBEDGEGD;
@8460705/1
caaaccgggaaaagtattatgagaatatgaaatttaaaagaaaatttgaa
+8460705/1
CCCFFFFFHHHHHJCGHJJJIIIJJJJJJJJJJJJJJJIJJJIJJJJJJJ
@10235991/1
ctccatagttcttacatccttgtttatttccctttttgtggagaggtact
+10235991/1
CCCFFFFFFHHHHJJJJJJJJCBHHGJJIJJJJIJJJGBGIIJHHGGHIJ
@10610712/1
ctggtgctttgacggatttgagatcagctctagttaataatacaattttt
+10610712/1
B@CFDEFFHHHHHJJIJJJJJJJJJJJJJJJJIIJJJJJJJJJJJJJJJJ
@10610946/1
ctggtggccaccggaaccggaagatcgaagaaagacgccaaacattcggc
+10610946/1
B@BFDEFFHDHHGIHIIJJJGIEIIIIIIJGHIIJIBGGGJIIHGHCEE>
@12702283/1
tattgatttaattttgacatgttagaatgccctattgaaaaccttgtagt
+12702283/1
B@BDDDFFHHHHHJJJJJJJJJJJJJJJJIJJJJJJJJJJJJJJJJJJJG
@10611466/1
ctggtgtaactttactttcttcttgttttacttcaagcttcatagggaat
+10611466/1
BCCFDEDFHHHHHIJJJJJJJIJJJJIJJJJJJJJJJIJJJJJJJJJJJJ
@12702694/1
tattgcgatatttttttatcgatctggcttcaatgtttgaatgatgatta
+12702694/1
CBCFFFFFHHHHHJJJJIJJJGIJJJJJJJJJJJJJIJJIIJJHJJIIJH
@8461587/1
caaaccttgcaaattttcaatcatgaagcaagattttacctgaacaattt
+8461587/1
CCCFFFFFHHHHHJJJJJJJJJJJJJJJJJJJJJJJJJJJJJIJJJJJJJ
@9905588/1
cgtaaagtgaccaaagcaaagacgcaataagtgatacaagaaaatataca
+9905588/1
@C@FFFFDHHHHGIIHGJJJGGHJJJJIJJJDHIEIGIIGJJJJJJJJJJ
@9905589/1
cgtaaagtgaccaaagcaaagacgcaataagtgatacaagaaaatataca
+9905589/1
BC@FFFFAFFHHHJJIIJJJGHIIIIJJJJICGGHIJJJIJJJJJJJIJJ
@10960801/1
ctttaccattcgtcttatcgatgcattgaaacgcaaactgacgtttactt
+10960801/1
CCCFFFFFHHHHHJIJGIJJJJJJJJJJJJJFHGJJJJGIIGIFIIJJJJ
@10961564/1
ctttacgcgcgaaaaccattatgttttactaatttttcaataaaatacac
+10961564/1
CCCFFFFFHHHGHJJJJIJJIIIJJJJJJJJIJJJJJIJJJJJJJJJJJJ
@10961565/1
ctttacgcgcgaaaaccattatgttttactaatttttcaataaagtacac
+10961565/1
CCCFFFFFHHHHHJJJJJJJJJJJJJJJJJJIJJJJJJJIJJJJJIIIJI
@13058273/1
tggatggcgccctcgatttggaccagttcgtatttgggagtgatgccgcg
+13058273/1
CCCFFFFFFHHHGJIEHIJGIHJJ?HHGHIHIIJJJJJFGDGGIJIIJJF
@11664032/1
ggaactgtgaaactttgtgggactgctggttgcccaacttggtaatctta
+11664032/1
CCCFFFFEHHGHHJJJJHJJJIJJIJJJJJJJJJJJIJJJJJHIJJJJJJ
@9907751/1
cgtaagctatccagctccgacgtactatgcccatttagctgcggccagag
+9907751/1
??:BB=B4C<:DB2AA<FDEGDCEGEE>DFFI?BFIEEGFBEDFFF;=@C
@8821304/1
cacttttacgacatgtgcacgatccggagggagaattaaccagactgtta
+8821304/1
:?@DFDDFFHCFCCGFHGIGHDGIGIGAGHIGIBADHBHHJJIIIGHHJG
@13395671/1
ttggcgttgaagctgagagtctgcaaatcggccaacttcttgccgacgga
+13395671/1
CCCFFFFFHHGHHJJJIIJGGCGIJJJJIJIIJJEHIHIJJGIIIIJJFF
@13059104/1
tggattcctaatattttttagtgaacctctctaacgtctttatagaatgt
+13059104/1
@CCFDFDEHFHHHJJJJJJJJDHIGIIJJJJIJGIJFHIIJJGHIJJJGF
@13059105/1
tggattcctaatattttttagtgaacctctctaacgtctttatagaatgt
+13059105/1
CCCDDFDFGFHDAFHIJJJEG?EFIGIIHGGGIJIIIHHHIIJIJGIGID
@10240350/1
ctccattggtttatcctctactgtacaactgtttacctgtgtatgataaa
+10240350/1
CCCFFFFFHFHHHJJJJJJJJJJJJJJIJJJHIJJJJIJHHGIJJJJJJJ
@8822038/1
cactttttggtcatgattttgaggtactcgagggcatgatgagcagccga
+8822038/1
@@8BDFFFHHFHHIIIIIIIIIIIHHGIIIIIIIIIIIIIIIIIIIIIII
@13060802/1
tggcaacatcgacagataccacaaatacctaaaccttcccactaaagtta
+13060802/1
CCCFFFFFHHHHHIJJJJJJJJJJJJJJJJJJJJJJJJJJJJJJJJJJJJ
@13396254/1
ttggcttccttcggagttttgcctgttccgtagcagacggccactggcaa
+13396254/1
CCCFFFFFHHHHGJHIFHIJIIJIJGIIJJJJJIIJJJJJGIHGCFIGHI
@10241694/1
ctcccaaatacgaactggtccaaatcgagggcgccatccacgagccaatc
+10241694/1
@@@FFFFFHHFHHIHHIBHHGGIAEH@>;EA:@GGFCHIIBFGHHEFFHH
@13397430/1
ttgggagtgatgccgcgacggctcagcaactcctggaggacgctgacggg
+13397430/1
CCCFFFFDFHHHGJIIIGIJJJJJJJJJIJJJJJJJIJHEFFFDDDDDDB
@8468139/1
caaacttttcggggtgcaatcttcttttccggaaaatgctcgaaaactca
+8468139/1
@<??DDFFHHDFAFFFGGGEEEHIGGHEHIGGGIEHIEEHIGIGBFHIIG
@8468140/1
caaacttttcggggtgcaatcttcttttccggaaaatgctcgaaaactca
+8468140/1
CCCFFFFFHHHHHJ@EEEGCGEHIJJJJIJGIIJJJIHIGGGHIIIGHIG
@8468141/1
caaacttttcggggtgcaatcttcttttccggaaaatgctcgaaaactca
+8468141/1
CCCFFFFFHHHHHJCGHIJJJJJJJJJIJJJJJJJJJJJJJIJJJJJGHI
@10617425/1
ctggtttctctatagttttgtcatacgtttttgaggcagcaaa
+10617425/1
@@@D:DDBFBDDDA@AEHI@CC<A:33<CGII11:C7DD??DD
@11324431/1
gaggaatttgaacagttaccatctactatcagagatcgaatgtgtgc
+11324431/1
CCCFFFFFHHHHHJJIJJJJJJJJJJJJJJJJJIJJJJJJIJHIIJJ
@8469945/1
caaagaagctagccaagagaatggcggctc
+8469945/1
@@@DDDD?FHHHDHIGEG?FGDHCGGGE6@
@8469946/1
caaagaagctagccaagagaatggcggctcacaagatgtggcaatccttg
+8469946/1
CCCFFFFFHHHHHJJJJIIIJJJJJJJG:D@DDE@D9CBDHBAFCGHAH>
@10967376/1
ctttagtagaagaattgtacctggttgtagagaccgaatgtgaggaaata
+10967376/1
CCCFFFDFDHHHHJIJJFHIJIJJHJGHIJJJJJJJHIIIHIIIJIIJJI
@12712247/1
tcaaaagggaacaatttttgtcgagttattgatttcgaggaataatacga
+12712247/1
CCCFFFFFHHHHHJIJJJJFHIHGI:EBBGBBFHID@?FHGFHGIGE@FF
@10967827/1
ctttagtctgtatattttcttgtatcacttattgcgtctttgctttggtc
+10967827/1
@C@FDFDDDDADFGGIIJCAG@CHIIGJGHEHIGEGDHGHGEHIJGEHGG
@8828895/1
cagaaagagaggaatcaacactcttatcaatataatgtctcgtttcggca
+8828895/1
@@CDBFDFABFBDEGHIIG<EHEHEEAHHHDHIDDHIHIIHE?DGH766F
@8471193/1
caaagaattatcttttttagagatggagtatcggatggacaatttgaaca
+8471193/1
CCCFFFFFHHHHHJJJJJIIIJIJJJJJFHIIJJIHIIGIIJIIJCFHGI
@12713532/1
tcaaaattttgcaaattatgtggcattttgacatttatgtgacataattt
+12713532/1
CCCFFFFFHHHHHJJJIJJJGJIJJJJJJJJJJIJJJIJIHIIIJIIJII
@10623043/1
ctgtaattctggtttctctatagttttgtcatacgtttttgaggcagcaa
+10623043/1
B@@DFFFFGHHHDGGGGGHIIJIHIIJJGHJJJJJGHIJJIIJJJJJGIJ
@8474012/1
caaagactgaaattgagaaaaaatgaacatggaatgtaagaacattttcg
+8474012/1
@@?DDADDFHGDHIGIEEBDFHHGEHJGCHECH>FFHIIGIJIADCIIGI
@9559237/1
cgaaaactcaattggcgcacattcagcaggttttttaacagtttgaaaac
+9559237/1
@<?DDFEFFGHHFBHGGGHIGHIIIIHIIIGHIIIIIIIIIIIIIGGIGI
@9559238/1
cgaaaactcaattggcgcacattcagcaggttttttaacagtttgaaaac
+9559238/1
@??DDDDDFHHFHBEEH@?FFGHIIGEHGGIIIIIIIGFGGFHFDFGEII
@9559239/1
cgaaaactcaattggcgcacattcagcaggttttttaacagtttgaaaac
+9559239/1
@C<;DDFFHHHHHIIIIIIIIIIIIIIIIIDGHIIIIIIIIDGHIIIIII
@9559240/1
cgaaaactcaattggcgcacattcagcaggttttttaacagtttgaaaac
+9559240/1
BB@FFFFFHHHGHGIGIIGGHIIJJJJIJJFGIJJJJIIIJIHJHIIIJJ
@9559241/1
cgaaaactcaattggcgcacattcagcaggttttttaacagtttgaaaac
+9559241/1
CC@FFFFFGHHHHGIAFA:C@FHEGGFAFHFHIIIIDFBDDFGHGBGIGH
@9559242/1
cgaaaactcaattggcgcacattcagcaggttttttaacagtttgaaaac
+9559242/1
CCCFFFFFHHHHHGJIGIEHGGGIJJIJJJCHHJJJJJJJJHIJIJJJJJ
@9559243/1
cgaaaactcaattggcgcacattcagcaggttttttaacagtttgaaaac
+9559243/1
CCCFFFFFHHHHHJJJGIGIJIJJJJIJIJFHIJJJJJJGIHHHGHJJJJ
@13701160/1
tttttagtgaacctctctaacgtctttatagaatgtcaatgttattctaa
+13701160/1
CCCFFFFFHHHHHJJJJJJJJJFHIJJJJJJHGGJIIJJIIHIJJJJJIJ
@10627478/1
ctgtattctacattccaccttgcgtc
+10627478/1
CCCDFFFFHHHHFIJJJIJEIGGEH@
@10249424/1
ctcccttcaaggttttggaattctaacttctaaaaggataccaaagataa
+10249424/1
CCCFFFFFHHHHFHIJJJJJJJJJJJJJJJJJJJJJIJJIJJJJJJJJJG
@10974831/1
ctttattcgtcatcgctccccacgagcgtttctttagtctgtatattttc
+10974831/1
<@@DDDFDHDFHDHBEGGGIJIEAHJGI:?@B<?BDGDDD8=@A=8=FH9
@10975048/1
ctttattgaaaaattagtaaaacataatggttttcgcgcgtaaagtgacc
+10975048/1
CCCFFFFFHHHHGIJJIHIJJJJJJJJJJJHIJJJJJJIIEHJJJHHIJI
@12017876/1
gtcccgaataccgattctcagccgagctgcccagtttagtggccaactct
+12017876/1
@@@FDDDFHGFHHGHIIIHIFEH@8?D@;FHICB?DHGHIEIIIACFGIG
@10975810/1
ctttatttaagaacaggggagaaaagtcacgagaatttgaaaagcgagct
+10975810/1
=@@D?DDDHFA<FABGBGI1FAHGIC?FHHE?DHGCDH@?DDF@GAHDGI
@10251648/1
ctccgactggcttatggaaaaaacttctgcccacttgaagtagattttgt
+10251648/1
CCCFFFFFHHHHHJJIJGJJJJJJJJIJJJJJHIJJJJJIHHIJJJJJJG
@9561117/1
cgaaaagtaaacgtcagtttgcgtttcaatgcatcgataagacgaatggt
+9561117/1
CC@FFFFBHFHFDCGBHFHHGCHEHIIJGIIIJJIGFHGGIJIJHGEGIG
@9561118/1
cgaaaagtaaacgtcagtttgcgtttcaatgcatcgataagacgaatggt
+9561118/1
CC@FFFFFHGHHHFHGJDHIJIJIJJJJIJJJIJJJJJJJIIJJJJJJJF
@13706419/1
tttttatcgagttattgatttcgaggaataatacgaacttccatagattc
+13706419/1
@@CBDFFFHHHHHIJJJJJJJJJIJJJJJJIIJIFJJIJJJJJJJIGGIJ
@13706420/1
tttttatcgagttattgatttcgaggaataatacgaacttccatagattc
+13706420/1
CCCFFFFFHHHHHIJJIICHIGIFJJJJJIJJJIJJGGIJIIIJJJHIGH
@8842675/1
cagaagtgtaggatatactaatctaacgatgggatcaaaccagaggttgg
+8842675/1
CCCFFFDDFHHHHJJJJJJJJJJJJJJIGIJIJGIIJJIJJIIHIJFHII
@8479831/1
caaagattacatcatatttgcctttaacagatgtgaagtatttcttgatg
+8479831/1
@C@1BDDEHHHHHJJJJJJIJJJJJJJJJJJJJHGIIJGHIJJIGJJIIJ
@8481160/1
caaagcaaagacgcaataagtgatacaagaaaatatacagactaaagaaa
+8481160/1
@@@FDDFFHHFHHJJIJIJJEHHJJJJGIIIIGGHIIIBHIJJJJGEGHH
@8481286/1
caaagcacctatcgaatcgaatattagtagcaagatccgagatgtggtac
+8481286/1
CCCFFFFFGGDFHJJGIIGEG3?EFFFBF@FHI@A?CCGDDFAB?DFGGC
@8481287/1
caaagcacctatcgaatcgaatattagtagcaagatccgagatgtggtac
+8481287/1
CCCFFFFFHGGHHIIIIIIGI<CFHD<<C?FGG;??DF@1@FFHFHI@DF
@9922460/1
cgtcagccgccatattgatttaattttgacatgttagaatgccctattga
+9922460/1
=?14ADFFFHGFHGBHJIIIJHIGIIJJJIJJJIIIJGIJIJJJFHHIEI
@9922461/1
cgtcagccgccatattgatttaattttgacatgttagaatgccctattga
+9922461/1
@@?DDAAFAFHFHGHIGDFHIGIHIJJEG@HHHIJIGHIIIJGIIJIJBH
@9922484/1
cgtcagcgtcctccaggagttgctgagccgtcgc
+9922484/1
?@?D?ADDCFHBFH@EGAC2AB?BGCFFHD?@D?
@9922485/1
cgtcagcgtcctccaggagttgctgagccgtcgcggcatcactcccaaat
+9922485/1
@@@DDFFFDFH?FHGGIEHGIHIJJIGEEBEEGIIDHGHEHE;EHH;;?;
@8846249/1
cagaattccattttccttggcatcaagagtatattccatgatgctaatac
+8846249/1
CCCFFFFFHHHHHJJJJIGIIGJJJJJJJFHHIJJJJJJJJJJJJJJJJJ
@8847813/1
cagacaaagcacctatcgaatcgaatattagtagcaagatccgagatgtg
+8847813/1
CCCFFFFFHHHHHJJJJJJJJJIIJGGCG>>:CDHGHBGHCH;DDHCGEE
@8848248/1
cagacaacttcatgtacaaatacctcaccttacaaaataaaatacggcaa
+8848248/1
CCCFFFFFHHHHHJIJJJJJJJJJJJJJIJJJJJJJJJJJJJJJJJJIJI
@9569363/1
cgaaaggcagttcaccatcgcttgtcatgtgttgaaattccgcgaaattg
+9569363/1
@@@DDDDDFFDHDIIIBEH=FEHIGGD>FDAEF?>FHIIIIIIIHHIGED
@9571581/1
cgaaatcaataactcgataaaaattgttcccttttgagctattgcgatat
+9571581/1
CCCFFFFFHHHHHJJJJJJJJJJJJJIJJJJJJJJJJJJJJJJJJJJJJJ
@9180868/1
ccaggttgctgttgtggaggagcgggctgctg
+9180868/1
CCCFFDDDHAHHHGEGB>@D=FGBFHI6?D<8
@9181028/1
ccaggttgttgctgtgaaacttgcggtttaccccaagcttgaggttcctg
+9181028/1
CCCFFDDFHHHHHJJJJJJJJJJJJJIIJHJJJJJJJJJIJIIJHHJJJJ
@9572790/1
cgaaatgtcaagagcataaagtatgtctagaacgattttacctttgcgcg
+9572790/1
C@CFFFFDHFHHDGIGGGIJIIHIJJIIJIJJHHHIIJIJIJJJJIJJJJ
@9572791/1
cgaaatgtcaagagcataaagtatgtctagaacgattttacctttgcgcg
+9572791/1
CCCFFFFFHHHHHIIJJJJJJEHHIJJJJIIJIJIJJJJJJJJJJJJJJJ
@8488555/1
caaagtatagaggttgtacccaaacttttcggggtgcaatc
+8488555/1
CCCFFDBDDCFHHEHIGHDHGGIIIIIIIIGBDA::BGHCC
@8488556/1
caaagtatagaggttgtacccaaacttttcggggtgcaatcttcttttcc
+8488556/1
B@CFFDEFHHHHHFHIIIJJJIJJJIJJJJJJIJ6@GGHGHBHIAGDGEE
@9572944/1
cgaaattaaacacgctgagaaagctatggttgagtgaaaaaggtgggaaa
+9572944/1
BC@FFFFFHHHHHIIIIGGEIJGIIIIJJGGEGICGHIJJJJJ9BGICHI
@9575108/1
cgaacaagccaatcagaccaacggaacgcccggagcggc
+9575108/1
CCCFFFFFHHHHHJJJJJJJJJJJJJJIJJJIJIGGGIB
@13716398/1
tttttcactcaaccatagctttctcagcgtgttttattt
+13716398/1
CCCFFFFFHGHHHJIHIJJIIJGHJIJIJHD1:?111?F
@8493268/1
caaataaatgctcccttttcacaatataataaatacatatcatatcatcg
+8493268/1
CC@FFFBDFHHDAEFHGIIIIIGIIGIHDHIIIIIHGGIIEHIIGIGHII
@9932412/1
cgtctttcttcgatcttccggttccggtggccaccagatcgttgttaagg
+9932412/1
@@?BDDDDFHBBCEDEHGH@F@FGIGGDEGEHCHIGBGGHGGHGBF@FDG
@13716896/1
tttttccataagccagtcggagaaattatcgacttaggagaaggcatgga
+13716896/1
CCCFFFFFHHHHHIIIHIIIE@:FHFHAFDDCFFGDFIBDFHDH?ADFGC
@9579478/1
cgaacgttcttctgggcttttcctg
+9579478/1
CCCFFFFFHHHHHJJJJJJJJIJJJ
@10257992/1
ctccggtttcatcattttatagtacactttccacacagcatctaatgaca
+10257992/1
@@@DDDADH??CCCEGHIAEAC3CD<CFFHEHAEEGA@GEDF?DHB@CHG
@9194452/1
ccatcccactgtacgagaattcggtttttcagtttctagcgcatttgaaa
+9194452/1
CCCFFFFFHHHFHIJJJJJJJJJJFHIIJJJIJJJJJJJJJJJIJJJIJJ
@10265112/1
ctcctccaaaccttgcaaattttcaatcatg
+10265112/1
@<?=D:ADDFBFDGBDBB>EHIGBAH>HFH4
@10265113/1
ctcctccaaaccttgcaaattttcaatcatgaagcaagattttacctgaa
+10265113/1
CCCFFFFDFHHHHJIJJJJJJJJJJHIGFHIJIIIJIIJJJIIJJIEIII
@9197850/1
ccatgatgcactcggccggaccgattcagcccccaccaagggaagggggc
+9197850/1
CCCFFFFFHHHHGJJJJJIIJJIJJJJJJIJJJJGJIIIHHHHFFFDDDB
@13728132/1
tttttgtcgagtcaaaagcgaagaatatttgaaaatttctaatattgcga
+13728132/1
CCCFFFDFHHHDHHHJJECA=F@CGBFDGI<CGHJBHIHGAEDFFGBFGE
@9201441/1
ccattatcactttttgttgccgtgtgcccttgagaaatttgctgcctcaa
+9201441/1
@B@DFFFFHHHHHJJJIJIJJJHIIJJJJJJJJJJJJIJJJJJJJJJJJJ
@9201442/1
ccattatcactttttgttgccgtgtgcccttgagaaatttgctgcctcaa
+9201442/1
CCCFFFFFHHHHHJJIIJIIJJHIIIIJJJJJJJJJJJJIJJJJIJIJJJ
@13729697/1
ttttttaacagtttgaaaaccttgataaatggaacgaaattaaacacgct
+13729697/1
?@@DDDDDFFF<DB4<E?ACCAH?H?FGA?91:???GFFFCF??BFFDF:
@8871475/1
cagatcgataaaaaaatatcgcaatattagaaattttcaaatattcttcg
+8871475/1
BCCFFFFFHHHHHJJJIJGIIIIJJJJJFHIIHJJJIIGIJIJJJJIJJJ
@8871476/1
cagatcgataaaaaaatatcgcaatattagaaattttcaaatattcttcg
+8871476/1
CCCFFFFFHHHHHJJJJJJIJJJJJJJJJJJJIJJJJJGHIJIJJIIJJI
@12349046/1
gtttaaatttttgtcgagtcaaaagcgaagaatatttgaaaatttctaat
+12349046/1
B@BFFFFFHHHHFEGHGHEGHJJJIIIGIGHIGIJIJIIIJJJJJJJJJI
@10278140/1
ctcgaaaactcaattggcgcacattcagcaggttttttaacagtttgaaa
+10278140/1
CCCFFFFFHHHHHJJHIIJJGIJJJIJJJIIJDGHJJJJIIJHEHGHIJI
@10279483/1
ctcgaaatcaataactcgacaaaaattgttcccttttgagctattgcgat
+10279483/1
@@@DDDDDFCDBFG><?CF@EE9FHIIG9C@FEHDDDH?BFGGBHHIIII
@10279484/1
ctcgaaatcaataactcgataaaaattgttcccttttgagctattgcgat
+10279484/1
CCCFFFFFHHHHGJIIIIIIJJJGJJJJJIJJIJJIJIICGIIGIIJIGG
@8513541/1
caaatgtagaaggcagattgttaccctccacgggtaaatcctgcaaggat
+8513541/1
CCCFFFFFHHHHHIIJJJJJJJJJJJJJJJJJJJFIHJJJJJJJJJJJJJ
