# Supplementary material for: Identification and comparison of key RNA interference machinery from western corn rootworm, fall armyworm, and southern green stink bug
Source: PLoS One. 2018 Sep 5;13(9):e0203160. doi: 10.1371/journal.pone.0203160 (PMC6124762; doi:10.1371/journal.pone.0203160)
Supplement: S2 File — (TGZ) [file pone.0203160.s012.tgz › data/fastq/wcrw/6_Third-instar_TI_Rep3_aligned.fq]

@2647340/1
ccgccattctcttggctagcttctttgacttgccagtgccaatttcgcgg
+2647340/1
CCCFFFFFHHHHHJJJJJJJJJJIJJJIJJJJJJJJIIIJJJJJJIJJJJ
@5934643/1
gtggattcctaatattttttagtgaacctctctaacgtctttatagaatg
+5934643/1
CCCFFFFFHHHHHHJJJJJJJJHGIJJJJJIJJJJJJJIIJJJJJJJJJI
@683074/1
actttccgaccaagagatccagcaagttcttggctgccga
+683074/1
111===AD<DDADD3CAEFEEEEEDE??<CD9@DDI19??
@684992/1
agaaaaattactaaattctgatgtggacacttcatctgaaatagtaacat
+684992/1
CCCFFFFFHHHHHJJJJJJJJJJIJIJJJJJJJJJJJJJJJJJJGHIJJJ
@5943945/1
gtggtgatctaggtggtttaatttctccataaccatcatctggtagcctt
+5943945/1
@??DDDEFHHHHHCGHGHEHHIIJJGIJJJJJJJJJJJJJIJJGGFGIJG
@7256150/1
ttcgcgcaaaggtaaaatcgttctagacatactttatgctcttgacattt
+7256150/1
CCCFFFFFHHHHFGHIJJJJIIJJJJJJJJJJJJJJJJJJJJJIJJJJJJ
@6592918/1
tccgtgagttgctgaacaaatttgaaaaaaccagagacgattttgtcgaa
+6592918/1
BCCFDFFFHHHHGJJJJJJJJJJJJJJJJJJJJJJJJIJHJJJJJGGIJI
@694768/1
agaaagtaaagttacaccagttgaagaaatacaaacaaatgataaagata
+694768/1
@CCFFFDDHHHHHJJJJJJJJJJJIJJJJJJJJJJJJJJJJJJIJJJIJI
@3322294/1
cgtcatcgctccccacgagcgtttctttagtctgtatattttcttgtatc
+3322294/1
CCBFFFFFHHHHHJJJJGIIJIJJJJJJIJHIJJIJIJIJJJJJJJIJJJ
@5959210/1
gttaaatttaagaggcttttaaaatttaacgtttagcagtcttcttttta
+5959210/1
@BCFFFFFHHHHHIJIJIJJIJJIJJJIJJJJJJJJJJJJJJJIJJJJJI
@2034144/1
cactatgagtaatttcataatgtggtgattgaaagcctttctttattgcc
+2034144/1
@CCFFFFFHFHFHJJJDHJIIJIIHCGHJJJIIJJJJJJJJJJJJJJJJJ
@707465/1
agaagaggcatcacacaaggctcttctgttcggataagaaggaacaaagt
+707465/1
?@@DDDFDHFHFFGIGIJGIGJHIGDFDHGIEGIIEHIIJIIDFHIGHG8
@5315738/1
gccgttacttcctcaagcgctggtaacgctttatcggg
+5315738/1
;???A@DDD?<D<:AEFF=?;GG9<CFEEB;1B4?;60
@5315739/1
gccgttacttcctcaagcgctggtaacgctttatcgggttctgctaagtg
+5315739/1
CCCFFFFFHHHHHJJIJJJIGIIFFHIJIJJIJJJGJJHHEHGHIIIJFC
@4681385/1
gaaaaacccacaattcgagaaaaatcaagagatatgttgttgtatattgt
+4681385/1
CCCFFFFFHHHHHJJJJJJIJJJJJJJJJHIGIIJJIIJHIJHIJJJJII
@2687784/1
ccgggcccagatggcattcatgcagaaccgattaagaaaggggcagacaa
+2687784/1
CCCFFFFFHHHHHJIJJJJJIJJJJJJJJJGHIJJIIJJJJIIIJJIJJI
@2698271/1
ccggtggccaccagatcgttgttaaggaacacgcggtagcggaagattgg
+2698271/1
@@@DDDDEHHHHHIHIIDICEHGEIGGIGGGGIIIIDGIBBAAABH>EC?
@2698272/1
ccggtggccaccagatcgttgttaaggaacacgcggtagcggaagattgg
+2698272/1
@@@FDADDHHHHHJIJJGIJJIIJIJIJIEHGGEHIFGBGHIB=EH@HFF
@6620957/1
tcgccatcttttttgttgtgctagtcgcaacagttttgacagaacctatg
+6620957/1
CCCFFFFFHHHHHJJIJJGIJJJJGGIIJJJJJIIJJJJJJJIJJJJJJI
@3358267/1
cgttagagaggttcactaaaaaatattaggaatccactacaaggttttca
+3358267/1
CCBFFFFFHHHFHJIJJJJJJJJJIJJJJJJIJJJJJJJJJJJJDHIIJJ
@4710650/1
gaaaactaaaggatttctcaacttgtttccgtgagttgctgaacaaattt
+4710650/1
CCCFFFFFHHHHHIIIIIEFBGIIGBHIHIIEHHIFHGIIICHHDHHIII
@6632940/1
tcggtctctacaaccaggtacaattcttctactaaagaatgtccactctc
+6632940/1
CCCFFFFFHHHHHJJJJJHIJIJJJJJJJJJJJJJJJJJJIHJJJJJJJI
@6632941/1
tcggtctctacaaccaggtacaattcttctactaaagaatgtccactctc
+6632941/1
CCCFFFFFHHHHHJJJJJIJJJIJJJJJJJJJJJJJJJJJJJJJIJJJJJ
@5989618/1
gttcaaattcctcttcctcacgaggacactctaataataaatcctgt
+5989618/1
CBCFFFFFHHHHHJJJJJJJJJIJIFIJJJJJJJJJJJIJJJJJJJJ
@6637004/1
tcgtcactggcaaatgtagaaggcagattgttaccctccacgggtaaatc
+6637004/1
B@CDFFFFBFHHHIJIIJJIJJJFFGGJJIJJJJJIIJJJJJJJFHHJJJ
@6640880/1
tctaaaacagaaatatactgtaatacgatggatgattcattaatggacac
+6640880/1
CCCFFFFFHHHHHJJJJJJJJJJIJJJJJJJJJJJJJJJJJJJJJJJJJI
@5359102/1
gcggaatttcaacacatgacaagcg
+5359102/1
;@@DDDDDDFHDHIDHGGICGDBAE
@5359103/1
gcggaatttcaacacatgacaagcgatggtgaactgcctttcgtgtggta
+5359103/1
CCCFFFFFHHHHHJJJJJJJIJJIJJJJJIIJJJJJJJJJJJJIJIJJIG
@3379680/1
ctaaaacagaaatatactgtaatacgatggatgattcattaatggacaca
+3379680/1
@@@FBEFFHHFHFGEHGDHCIIIIIIFGGHIIIIGEF<DFDHGHIEHGG@
@2101984/1
cagagatcgaatgtgtgcagaatcagcactgaatcaaaaaattctccatc
+2101984/1
BCCFFFFFHHHHHHJIJJIJJIJIIJJJJJJJJJJJJJJJJJJJJJJJJH
@2102264/1
cagagatcttcgacaaaatcgtctctggttttttcaaatttgttcagcaa
+2102264/1
CCCFFEFFHHHHHJJJIJJJJIJJJJJJHIIJJJIJJJJJJJIJJJJJJG
@2102265/1
cagagatcttcgacaaaatcgtctctggttttttcaaatttgttcagcaa
+2102265/1
CCCFFFFFHHHHHJJJJJJJIFHIJJJJ?FHIJJJJJIJJJIGHJJJIGH
@2102266/1
cagagatcttcgacaaaatcgtctctggttttttcaaatttgttcagcaa
+2102266/1
CCCFFFFFHHHHHJJJJJJJJIJJJJJJEHIJJJJJJJJJJIHIJJJJJG
@1424672/1
caaaaatgtcaaatcatgtcaagaccccggcgatggttcttcaagagctg
+1424672/1
CCCFFFFFHHHHGJJJJJHHIJJJJJJJJJJJIJJJCHIJJJJJJJJJJI
@5364377/1
gcgggacatgcacatctcttggagccagccaatgggattgcccatcactt
+5364377/1
??17=A@7C::<DB?B<<CCCA<C;?9CBB@>?DGB3B@GFIFFF?BF<=
@4054761/1
ctgtcttctcacagagatcttcgacaaaatcgtctctggttttttcaaat
+4054761/1
CCCFFFFFHHGHHJJIIJGJJJJGIJJJJIJJIIIIJJJDGHIJJIIJIJ
@5368220/1
gcggtatgcagattggtgaagcagaacaaccattctgtacaattggtgac
+5368220/1
BCCFDDFFHHHHHJJJIJJJJJJJJJJJJJJJJJJJJIJIJJJJJJFHFH
@6021014/1
gttccatcacggttcttaaaaactttttcggggtatctggtaccaaatca
+6021014/1
CBBFFFFFHHHHHJJJJJJJJJJJJJJJJJJJJ?GHIJJJHIJJJJIIIH
@4759371/1
gaaagtcgaacgttcttctgggcttttcctgcttttttagcagctttacc
+4759371/1
BCCFFDEFHHHHHJIJJJIJJIJJJGIJJJJJJJJIJJIJJJJJJJJJJJ
@6714617/1
tctttatcatttgtttgtatttcttcaactggtgtaactttactttcttc
+6714617/1
CCCFFFFFHHHHHJJJJGHHJJGJJJIJJJGJCCGIJJJJJJJJJJJJJJ
@5444097/1
ggaaaactaaaggatttctcaacttgtttccgtgagttgctgaacaaatt
+5444097/1
CCCFFFFFHHHHHJJJJJJJJJIJJJHIJJJJJJJJHIJJJJJGIJJJJI
@6730457/1
tgaaattaaagcggaggttaagaaagaaagtgtgcacgatgcatttgttt
+6730457/1
CCCFFFFFHHHHHJJJJGHJJJJJJJJJJJFHGHIJJJJJJIIJJJJIJI
@1513811/1
caaagacgcaataagtgatacaagaaaatatacagactaaagaaacgctc
+1513811/1
CCCFFFFFGHHHHJJFGIJIJJJJIJJJJJJIJJJJJJJIIJJJJJIIJF
@4139720/1
cttagtgtcaatagtgctgccgttacttcctcaagcgctggtaacgcttt
+4139720/1
BBBFFEFFHACCFGFHIJJJIJJJJJJJJJJJJJJJJIIJJGIJJJIJJJ
@4139721/1
cttagtgtcaatagtgctgccgttacttcctcaagcgctggtaacgcttt
+4139721/1
BBCFFEFFHCCDFHGIJJJJJJJJJJJJJJJJIJJJJJJJJFHIJJJJJJ
@4139722/1
cttagtgtcaatagtgctgccgttacttcctcaagcgctggtaacgcttt
+4139722/1
BBCFFFFFHHHGHIHIJIJJJJIJJJJJJJJJJJJJJJJJJHHJJIIJJJ
@164466/1
aaaatgtcaaaattttgcaaattatgtggcattttgacatttatgtgaca
+164466/1
CCCFFFFFHHHHHJJIIIJJJJJHIIHIJJJJJJJJIJJJJJIJJIIJJI
@164467/1
aaaatgtcaaaattttgcaaattatgtggcattttgacatttatgtgaca
+164467/1
CCCFFFFFHHHHHJJJJJJJJJJJIIFHJJJJJJJJJJJJJJJJJGIJIG
@3479035/1
ctagcgcactagataatggaaaaacccacaattcgagaaaaatcaag
+3479035/1
CCCFFFFFHHHHHIJJIJIIJJJGIIGIJJIJIJJJJJGIJJJIJJJ
@872070/1
agctacttgaaccgtacgtcaaatgtcgcaaattatgtcacataaatgtc
+872070/1
@@@FDFFFF>FBHECGFBFGGHGFB??FG<DHDGDDBB@9B?FGGIEGDC
@4824518/1
gaagattgcaccccgaaaagtttgggtacaacctctatactttgcatcaa
+4824518/1
CCCFFFFFHHHHHJJJGJJJJIIGIJ?FGHGHIIJJGJIJJJJJJJJIJI
@2828613/1
cgaaaactcaattggcgcacattcagcaggttttttaacagtttgaaaac
+2828613/1
CCCFFFFFHHHHGJBEDGAHHHDGIIIJIICGIIGJGGCFGFGHHIIJJJ
@5469476/1
ggaacacgaagagggactaccacacgaaaggcagttcaccatcgcttgtc
+5469476/1
CCCFFFFFHHHGHJJIJJJJJIJIJJJJJJJJJJJJJJJJJJJIJJJIJJ
@5469477/1
ggaacacgaagagggactaccacacgaaaggcagttcaccatcgcttgtc
+5469477/1
CCCFFFFFHHHHHJJJJJJJJJJJJJJJJIJIJJIJJJJJIJJJJJJIGG
@171000/1
aaaattctgactagagattcttctgtcttctcacagagatcttcgacaaa
+171000/1
@8;DFFFFHHHHHIIIIIIGHIGBBEEHIGIIHIIIIIIIIIIGIIIIII
@179457/1
aaaattttgcaaattatgtggcattttgacatttatgtgacataatttgc
+179457/1
CCCFFFFFHHHHHJJIJJJJJJJJJJJJJJJJJJJJJHIJJJJJJJJJJG
@7425007/1
tttaaaggttttcacggccggtgggtcatttataccgttaaccttataac
+7425007/1
CCCFFFFFFHHHHJIJIJJJJ?FHJ@GHJJJJJJJJJIJJJJJIJJJJJI
@6763681/1
tgaatgtaattttttatatagtgccccgatgatatgatatgtatttatta
+6763681/1
CCCFFFEFFHHHHJJJJGIJJHIJIIJJIIGHIIJJIJIJIIJJJJIJJD
@1581250/1
caaattcctcttcctcacgaggacactctaataataaatcctgtagaata
+1581250/1
@@@FFFEFHHHHHIJJJIJIGBGIGGEHGGGGIJIJJIIIIGGIGIIJEF
@2266260/1
catagattcaaatgaagtaaacaacatacgtttttcatttaaaatgaact
+2266260/1
CCCFFFFFHHHHHJJJJHJIGJJJJJJJJJHIJJJJJJJJJJJJJJJJJJ
@2903143/1
cgaatggtaaagctgctaaaaaagcaggaaaagcccagaagaacgttcga
+2903143/1
CCCFFFFDFHHHHIJJJJJJJJJJIIJJIJJJJIJJJJIJJJJJJIJIJC
@6151998/1
gtttacaggtgatcatcaggcagaagctgtagacgatgaagaagatgaag
+6151998/1
BBCFFFFFHDHHHJJJJJJJJJJJJIJJJHJIIIJJJJJJJJJJJJIJJG
@1614500/1
caacaagctgcatggggtagacaacaaactccaccacaggaacctcaagc
+1614500/1
@@@FFFFDHHHGHJJJI<CGHGIIIJIJJCGHIJJJGIEDHIIIEHHIIC
@1614501/1
caacaagctgcatggggtagacaacaaactccaccacaggaacctcaagc
+1614501/1
CCCFFFFFHHHHHJIJJFHIJJJJJJJJJJJJIJJIJJJIIJJJJJJJJI
@3556802/1
ctcaatcgcaacagacatctacgaacgtctacagttatcctccagttcct
+3556802/1
BC1BDFFFHHHHHJJJJJJJJIJJJJJJJJJJJJJJJJJJJJJJJGHFIH
@2301840/1
catgattgaaaatttgcaaggtttggaggggttgtactaatttgtgtaat
+2301840/1
@CCFFFEFGHHFHEHBGIEGI<CHGGDCFAEHGDDFEBFHICIJGGI@HG
@254012/1
aaagcagattagtaaacatgatgctgcatacaatgcattaaagctgctag
+254012/1
@@@FFFFFHHHHFHIJJJJGHEIICHIJGIIJJHIIJJIHJGGGGHJFIJ
@262340/1
aaaggatttctcaacttgtttccgtgagttgctgaacaaatttgaaaaaa
+262340/1
@CCFFFFFHHHHHJIJJIIJJJJJFGIJHIJJJIJJJJJJJJIIJJJJJJ
@267152/1
aaagtatagaggttgtacccaaacttttcggggtgcaatcttcttttccg
+267152/1
@@CFBDDEHHFFCFHICFHGIGEGHHGIEFHEI0?FHGDDHIIGGHHIGH
@267277/1
aaagtatcatgagttttgtgattctccgaagagtatgtctcgaaagactt
+267277/1
?@@D?BDEAFHBFAAFHIIIEEGCHI<FCCDHE?DB@?:DHEIIDBHGI@
@2319005/1
cattaatggacacatgtaaaattgaaattaaagcggaggttaagaaagaa
+2319005/1
CCCFFFFFHHHHHJJJIIJJJJJIJJJJJJJJJIJJJJJFGHIIJJJJJJ
@4260941/1
cttcggagttttgcctgttccgtagcagacggccactggcaaagtggata
+4260941/1
CCCFFFFFFHHHHJJIJJJJJJHIJIJJJJJJIJJJJJJJJJJJFHIHIH
@6845379/1
tgcaccccgaaaagtttgggtacaacctctatactttgcatcaaataaat
+6845379/1
CCCFFFFFHHHHHJHHJJJJEHIJJJJJJJJJJJJJJJJJJJJJJJJJJI
@5571661/1
ggcagttcaccatcgcttgtcatgtgttgaaattccgcgaaattggcact
+5571661/1
CCCFDDFFHHFHHJIJJJIHHIICFHIIJJJGIIJJIJJIJJJJJJEIJJ
@2334539/1
catttctggtcatgggccactaataaaaataattaacagtttttagtagg
+2334539/1
CCCFFFFFHFHHHJJJJJJJJJJJJJJJJJJJJJJJJJJGIJJJJJIJJI
@6213211/1
gtttggaggagttgtactaatttgtgtaattgaagttcgtattatttcct
+6213211/1
BBCFFFDFHHHHHJIIJJJJJJJJHHHIJJJJJJJHIJJJJJJJJJJJJI
@292339/1
aaatcacatatggttggcaatggtgacgtggtaataatgccaaagcttaa
+292339/1
CCCFFFFFHHHHHIJJJJJJIJJCHHIJFHIFFGIIJJJJHIJGIIJJJJ
@6849958/1
tgcagctataccttcatctgttaacttcgtagctcctttaaaagacattt
+6849958/1
CCCFFFFFHHHHHJJJJJJJJJJJJJJJJJJJJJJJJJJJJJJJJJJJJI
@2958294/1
cgacgttcttccagaagggtggattcaagtaacacacaatagtggaatgc
+2958294/1
CCCFFFFFHHHHHJIJJJJAFHHJJJJJJGHIJGIJJJJJIJGIJIGHIJ
@5581289/1
ggcgaaacaattagcagcaagagaaatgctggaaaagttaaacgatattc
+5581289/1
CCCFFFFFHHHHHJJJJJJJJIJJJJIJJJJJJJJJIJJJJJJJJJJJJI
@4282721/1
cttctctttgacattgcttgtggtcacttttcgcgcaaaggtaaaatcgt
+4282721/1
@CCFFFFFFFHHFFBHHIJJGGIIGHJJIJIJGHGEEDHGGDHHIJEIII
@4282722/1
cttctctttgacattgcttgtggtcacttttcgcgcaaaggtaaaatcgt
+4282722/1
CCCFFFFFHHFHBHJJJJJIIJIGIIIHIJJGGHGIGGIIJGEHIIJIJI
@2365776/1
ccaaattgctctactctcaagaaatggcctccatgccgagcaagactccc
+2365776/1
@CCFDFEDFGHDHEHIGGFIIAGIHFBGHIGGIGGHIGHE>G?;DHGGHH
@6882929/1
tgctctttaaaatccaagaagtccggcatacgtcacggcatctatccagg
+6882929/1
CCCFFFFFHHHHHJJJJJJJIFHIIJIJJJJIIJJJIIIJJJJJJJJIJI
@4315409/1
cttgaagtaaaacaagaagaaagtaaagttacaccagttgaagaaataca
+4315409/1
CCCFFFFDHHHHHJJJIJJJJJJHHJIJHIIJJIJJJHHJJJJJJJJJJJ
@4315410/1
cttgaagtaaaacaagaagaaagtaaagttacaccagttgaagaaataca
+4315410/1
CCCFFFFDHHHHHJJJJJJJJJJHIIIJIJJJJJJJJGIIJJJIJJJJIJ
@4315411/1
cttgaagtaaaacaagaagaaagtaaagttacaccagttgaagaaataca
+4315411/1
CCCFFFFFHHHHHIJIJJJJJJJHHIIJIIJJJJJJJHIJJJJIIJJJJJ
@6254554/1
gttttcttctccaaaagttctcaagtttattgatgttttaaaacaattta
+6254554/1
BBCFFFFFHHHHHJJJJHIJJJJIJHJJJJJJIJJIIJJJJJJJJJJJJJ
@1005858/1
atcaactcttcatgatatgtacacgtcttctttaagctttggcattatta
+1005858/1
CCCFFFFFHHHHHJIJJJJIIJJJJGJJJJJJJJJIJJJJJJJJJJIJJJ
@5609043/1
gggcaatcccattggctggctccaagagatgtgcatgtcccgcagatggc
+5609043/1
CCCFFFFFHHHHHJJJJJIIJJIGHGAGDHHBFEGGGFEIJGIIGGHCHG
@329258/1
aaatttgctgcctcaaaaacgtatgacaaaactatagacaaaccagaatt
+329258/1
CCCFFFFFHHHHHJJJJJJJJHIJJJJJJJJJJJJJJJJJJJJJJJJJJI
@7534951/1
tttcatcacagtgatgtttgtttca
+7534951/1
CCCFFFFFHHHFDIJIHIJJIIJJJ
@1714139/1
caacttgtttccgtgagttgctgaacaaatttgaaaaaaccagagacgat
+1714139/1
CCCFFFFEHHGHHIIIGHIJIJIIJJGIIJJJJIJJJJJJJJIIJJJIJJ
@1714140/1
caacttgtttccgtgagttgctgaacaaatttgaaaaaaccagagacgat
+1714140/1
CCCFFFFEHHHHHHIJJIIIJJGJJJJJIJJIGJIIJJIJJJJIJJJJHH
@5621316/1
gggtattgccaaggctaccagatgatggttatggagaaattaaaccacct
+5621316/1
@@CDDEFFHHHHGJJGIJIJJJJJJJJJHHGIJJJJJJJJIIJJJIIJJI
@5621317/1
gggtattgccaaggctaccagatgatggttatggagaaattaaaccacct
+5621317/1
@@CDDFFFDHFDFGGIGIIJIG>FH<FGHIGIIGIEHGGGCHIIIIEHIC
@7555670/1
tttcgacccgtttgctgttgttgggcacctttttgctgcccttgtgtggg
+7555670/1
CCCFFFFFHHHHHIJJJJJIFHIJJJJJJJJJJJIJJIJJJIJIGIDGHJ
@5626804/1
ggtaaacatactgcgactgtatctt
+5626804/1
BCBDDFFFHHHHHIJGIIJJJJJJJ
@4366124/1
cttgccagtgccaatttcgcggaatttcaacacatgacaagcgatggtga
+4366124/1
CC@FFFFFGHHHHJJJJIIIJJJIIJJJIJJJJJJJJJJJIGGHIJJGII
@3024006/1
cgattatacgaaagatctagaaaactacagatatataaaatcaagagtaa
+3024006/1
CCCFFFFFHHHHGJJJJJJJJJJJJJJJJJJJIIJJIJJJJJJJJJJDFH
@6292597/1
gttttttaacagtttgaaaaccttgataaatggaacgaaattaaacacgc
+6292597/1
@BBFFFFFHHHHHJJJJJJJJJJJJJJJJJJJJJJJJJJJJJIJJJJJIJ
@6293909/1
gttttttcaaatttgttcagcaactcacggaaacaagttgagaaatcctt
+6293909/1
C@BFFFFFHHHHHJJJJJJIIJJJJJJIJJIJJJJJJJJJJJJJJJJJJJ
@6295365/1
gttttttcttcgatgtccacgtaggttacctcgaaggattgttcgctagc
+6295365/1
CBCFFFFFGHHHHJJIJJJJJHIJJIJJJJJJJJJJJJJJJJJJIJJJJE
@3039803/1
cgcaaattatgtcacataaatgtcaaaatgccacataatttgcaaaattt
+3039803/1
CCCFFFFFHGHHHJIJJIIJIIHHIJIJJJJIJJIJJJJJJJJJJJJJJJ
@6306329/1
taaaaataattaacagtttttaggaggaaagtgcagtacttcattgtgat
+6306329/1
BBCFDFFFHHHGHJJIHIJIJGIICHIIJJJGHIIJHIJJJJJJJJJIJI
@2422150/1
ccacactgtagagaattcacttatgaatgtggcataggttctgtcaaaac
+2422150/1
CCCFFFFFHHHHHJJJJJJJJJIJJJJJJIJJIJJJJJFHIJJIJJJJJI
@6950801/1
tggcatttgacattgtcaaagcttgtaataacacgttaggacttggacca
+6950801/1
CCCFFFFFHHHHHJJJJJJJJJJJJJJJJJJJJJJHIJJJIJJJJJJJJI
@7597744/1
tttgaatccgtagcaggtgcaatatttttagattctggaatgtcatt
+7597744/1
@CCFFFFFHHHGHIJJI?CFGHICHIGHGEGJJJIIJIGIHEBDFII
@2431771/1
ccaccattctatgaaatggaacacgaagagggactaccacacgaaaggca
+2431771/1
CCCFFFFFHHHHHJJIJJJJJJJJJJJJIJJJJJJJJJJJJJJJJJJJIG
@1769231/1
caagactcccgtcagcgtcctccaggagttgctgagccgtcgcggcatca
+1769231/1
CCCFFFFFHHGHHJJJJIJJJJJJJJIJFHIJJJJJJJJGIIIJJHFFEE
@6963989/1
tgggaatttcttttggatcataaatgccgtcctcttctaacagctttaat
+6963989/1
CCCFFFFFHHHHHJJJJJJJJJJJJIJJJJJJJJJJJJJJJJJJJJJJIG
@402622/1
aacgattttacctttgcgcgaaaagtgaccacaagcaatgtcaaagagaa
+402622/1
@@@FFFFFHHHGHJJJJJJJFJJHJ@FGIIJJJJIIJJIJGIIJIIGIGC
@6971325/1
tgggcgctgacgtcactcatcccagccctgattcgcaacatataccgagt
+6971325/1
@CCFDFFFDABHFEGGGIJJIIIJJJJJJJJJJGIIGIIGIIIIHGIGHH
@1790725/1
caagcctggtgacagatgtctaaaatatttatgaaagttatttctcacag
+1790725/1
@@@DFFFFHCFBHJIJJJCFGIIIEIJJJIGIJGGGI?EIIHIHCHIJII
@3682844/1
ctccgctttaatttcaattttacatgtgtccattaatgaatcatccatcg
+3682844/1
CCCFFFFFHHHHHJJJJJJJJJJJJJIJJJJJJJJJJJJJJJIJJJJJJJ
@5725851/1
gtagacaatattattataaacggatatcagaagccctcttaaattgccat
+5725851/1
C@CFFFFFHHHHHJJJJJJJJJJJJJJJJJJJJIJJJJJJIJJIJIJJJJ
@3123095/1
cgcgtgttccttaacaacgatctggtggccaccggaaccggaagatcgaa
+3123095/1
CCCFFFFFHHHHHJJJJIIIIJIIJHHJIJJJJJIHIJJJJIIIJDHIHE
@2480000/1
ccaggagttgctgagccgtcgcggcatcactcccaaatacgaactggtcc
+2480000/1
CCCFFFFDHHHHHJJJJJIIJJJJJJJJJJJJJJJJJJJJJJJHHHHADD
@7656516/1
tttgtatgttatttatatggcaatttttttatattatacaaattttgaaa
+7656516/1
CCCFFFFFHHHHHJJJJJJJIJIJJGJJJJJJJJJJJJJJJJJJJJJIJJ
@3697952/1
ctcctgtctgggtggttgcaatctccagcagatattgtacttaaaggctt
+3697952/1
CCCFFFFFHHHHDGIIJJJJIJJJJJJJJJJGIJJJJIIJJJJJJJJIJI
@3131884/1
cgctcctccacaacagcaacctggagcgagacaacagcagccagctcctt
+3131884/1
CC@DFFFFHHHHHJJIGGGDHIHGHGIIIJJJJJJJGGHI>HCCBHIIJA
@6375251/1
taattataatcatcaatattatctatcgatactgaatgtaattttttata
+6375251/1
CCCFFFFFHHHHHJJJJJJJJJJJJJJJJJJJJJIJJJHIIJJJJJJIJI
@7664634/1
tttgtgctgaaaagaaaattcaagatccagtgtttaaggaactatc
+7664634/1
B@CFDDFFHHHHHJJJIIIHIHHIIIJJJJHGIJJJJJJJJJIIIJ
@7664749/1
tttgtggagaggtactatgtgtgtttggctagattctgtttgacattcga
+7664749/1
BCCFDFFDHHHHCGHIIJJHHFHIIJJJJJJJJJJIJJJJJJJJJJJJJJ
@472800/1
aagcagttataggcgcttatttaatagagtgtggaccgcggggagcactt
+472800/1
CCCFDFFFHHFHHIIGIJIJGIJJIJIIJGHDHHIJJJJJJIFDDDDDD>
@1858953/1
caatcaggtggtgacaacgttcgatgacaaagtgatgggcaatcccattg
+1858953/1
@CCDDFFFHHGHHIIIBHIIIIGIIIICHIBG9?DBB>?DFHBFHIIIII
@1858954/1
caatcaggtggtgacatcgttcgatgacaaagtgatgggcaatcccattg
+1858954/1
@@@FFFDDD?AF;FGA@EFAAGAHFBHHDHHIGGIIB@30?BBDGCHGGH
@1858955/1
caatcaggtggtgacatcgttcgatgacaaagtgatgggcaatcccattg
+1858955/1
BCCFFFFFFHHHHJJJJJIJJJJGIIJJJJJJGGIJJJJJJJJJJJIJJJ
@3716580/1
ctcgagggcatgatgagcagccgagcccttggcttccttcggagttttgc
+3716580/1
CCCFFFFFHHHHHJJJJIJJJJJJIJJJJJJJJJJJJJJJJJIJFHIJJI
@1860698/1
caatcccattggctggctccaagagatgtgcatgtcccgcagatggccac
+1860698/1
@?@DBDDBAF?HHIGGIIIIIICGE><:?EGIGEBGIIEGIBBAFG>FHH
@3152537/1
cggaaacaagttgagaaatcctttagttttccttttttattcggtataac
+3152537/1
CCCFFFFFHHHHHJJJJJJJJJJJJJHIJJJJJJJJJJJJJJJJGHJJJJ
@3157842/1
cggaaatctaccgacagagaggttatccttgggggaagaagccaaattgc
+3157842/1
CCCFFFFFGHHHGIJJJJIJJIFDHIIJIIJIIJJGIIGIJIJJGGIJJF
@2512652/1
ccatgatcggatatttatgttactattggaatatcgttcctttggaaaat
+2512652/1
@@@FDDDDFHFHDIIGEIGHGHHGJGJHIJGGEFGHFHEIIIIIJIIIJI
@488134/1
aaggattgttcgctagcgatctcctgcaagaactgaacaaagttgaagtc
+488134/1
CCCFFFFFHHHHHJJJIJJJJGJIJJJJJJJJJJJJJJJJJJJIIJJJHH
@6400485/1
taccgaataaaaaaggaaaactaaaggatttctcaacttgtttccgtgag
+6400485/1
CCCFFFFFHHHHHJJJIJJJJJJJJJIIJIJJJIJJJJJJHJJJIJHIII
@3165916/1
cggaatttcaacacatgacaagcgatggtgaactgcctttcgtgtggtag
+3165916/1
CCCFFFFFHHHHHJJJJJJJJIJJIGIJHIJJJJJJJJJJJJJIIJJJJI
@3731034/1
ctcgctccaggttgctgttgtggaggagcgggctgctgttgtttcgctcc
+3731034/1
CCCFFFFFHHHHHEHGHHEHDHIFHIEIDG@EGGIIIEFHC@HIGIFEHF
@1877691/1
caattaccgtattgccaagtgtaccgcagctaaatgtgcattaaaacatc
+1877691/1
CCCFFFFFHHHHHHHHJJJEHHHIJIIJJJJJJJJJFIIJJJIJIJIJJG
@5180425/1
gatttgggtactttattgctaaactgttcgatctccggtttcatcatttt
+5180425/1
@@CFFFFFFHFHHIGIGDEBIID@CCHH?GGIGHIGIIIIIIEFEAHIIH
@5781332/1
gtcagtttgcgtttcaatgcatcgataagacgaatggtaaagctgctaaa
+5781332/1
@C<DFFFFHHHHHJJJJJJIJJIJIIJJJJIJJJJJJHIJJJJJJJJJJJ
@7707030/1
ttttactatttttgtatgcacaaaattcgttctacatatgaaacatgtca
+7707030/1
CCCFFFFFHHHHHJIJJJIJJJJJJJJIJJJJJJJIIJJJJJJJJJJIJI
@7091036/1
ttaatttcaattttacatgtgtccattaatgaatcatccatcgtattaca
+7091036/1
CCCFFFFFHHHHHJJIJJJHHEHGJJJIJJJJJJIJJJJIJIIHGIJIJE
@7091037/1
ttaatttcaattttacatgtgtccattaatgaatcatccatcgtattaca
+7091037/1
CCCFFFFFHHHHHJJJJJJHJJIIJJJJJJJJJJJJJJJJJJJHIJJJJI
@1183551/1
attcattaatggacacatgtaaaattgaaattaaagcggaggttaagaaa
+1183551/1
@CCFFFFFHHHHGJJJJIJGHJJJJIJIJJJJJJJHGIJJJJBGEIJHIG
@4510519/1
ctttagtctgtatattttcttgtatcacttattgcgtctttgctttggtc
+4510519/1
???DFFFFHDHHDIIIJEBHIHHEJJJJJJIJJJJJ:EBHHIGHJEEGFE
@4513638/1
ctttatcatttgtttgtatttcttcaactggtgtaactttactttcttct
+4513638/1
CCCFFFFFHHHHFIJJEHIIJJIIJJJJIJJHHFFIIJJJJJJIJGJJIJ
@1191956/1
attcgatctctgatagtagatggtaactgttcaaattcctcttcctcacg
+1191956/1
@@BFFFFFHHHHHJJJHIJJJJJCHIJJJHIJJJJJJJJJJJJJJJJJJJ
@5815170/1
gtccgccacactgtagagaattcacttatgaatgtggcataggttctgtc
+5815170/1
@CCFFFFFHHHDFCDHFGHIJJJJJJJJJJJJJIGGHJJJIJJGHGJJII
@5815171/1
gtccgccacactgtagagaattcacttatgaatgtggcataggttctgtc
+5815171/1
CCCFFFFFHHHHHHIJHHIJJJJJJJJJJJJJJJIIJJJJJJJGIIJIGH
@1931531/1
cacacattcgatctctgatagtagatggtaactgttcaaattcctcttcc
+1931531/1
CCCFFFFFHHHHHJJJJJJJJHIIIJJJHIGJJJIJJJJJIJGJJJJJIH
@558693/1
aatgttgactgttgtagctgattaaggggtgtattctatatttcggttaa
+558693/1
CCCFFFFFHHHHHJIJJJJJFJJIIJJJJ@HDGGIJIIJIJJJGJJ807B
@6463902/1
tatatttatcacatcattcgtcgtgtaccacatctcggatcttgctacta
+6463902/1
CCCFFFFFHHHHHJJJJIJJJIJIIIIJJJJJJJJJJJIJJJJIJJJJJJ
@7751455/1
ttttctggtttgccgaattttgctgtttctggttcgagttccaagagt
+7751455/1
CCCFFFFFHHHGGJIIJJJJJGIIIJIJJJIIGIJJJJFHHICHHIJD
@5239219/1
gcagaatcagcactgaatcaaaaaattctccatcgttacaataagttatt
+5239219/1
CCCFFFFFGHHHHIJJIJJJJIJJJJJJJJJJIJJIJJJJJJJJJFIIJH
@7758350/1
ttttctttgtacgacggatgggttagagctagctggagaagggcacggtt
+7758350/1
CCCFFFFFHHHHHIJIIEFHIJGHIIGIJJJJJJJIEGEGHJJFEHHJDD
@5839312/1
gtcgatgttgccagaacgtaagatatcctaaactcacttttttccgaaaa
+5839312/1
CCCFFFFFHHHHGJJJIJCGHIIJIJJJIJJJJJJJJJJJJJJJJJJJJJ
@3804595/1
ctcttcgtcactcgcaaatgtagaaggcagattgttaccctccacgg
+3804595/1
;;:;A;DBBDDD<ED:E<FF2CFDEDBDE?DDCD?:DD?D?DDDDBA
@4550363/1
ctttcttcttgttttacttcaagcttcatagggaattgctgtaaatctga
+4550363/1
CCCFFFFFHHHHHJJJJJJJJJJJJIJJJJJJJJJJJJJJJJJJJJJJJI
@4550364/1
ctttcttcttgttttacttcaagcttcatagggaattgctgtaaatctga
+4550364/1
CCCFFFFFHHHHHJJJJJJJJJJJJJJJJJJJJJJJJJJJJJJJJJJJJJ
@5853261/1
gtcgtatttccctaaccaccttacagattgttaccagaggctagaattcc
+5853261/1
@@CFFFFFHFHFFIIGEGIJJIIGICFEHIJJBGGHJDHFGGGCDHCDGC
@4560390/1
ctttgacggatttgagatcagctctagttaataatacaatttttgcatct
+4560390/1
CCCFFFFFHFHHHJGJIJJJJJJJJHHHIHIJJJJJJJJJJJJJJIJJJJ
@2613369/1
ccgaccaagagatccagcaagttcttggctgccgaatgtttggcgtcttt
+2613369/1
CCCFFFFFHHHHHJJJJJJJJIJJJJJJJJJJJJIJJJHIJGIIIGIIIJ
@4561350/1
ctttgactctgtgcagaccacgctttcgtttattactcggaagttaaaca
+4561350/1
CCCFFFFFHHHHHJJJJJJJJIJJJJJJHIIJJJJJJJJJJJJHIIJJJJ
@3824079/1
ctgaaatatagaatacaccccttaatcagctacaacagtcaacatttccc
+3824079/1
CCCFFFFFGHHHHJJJJJJJJIIJJJJJJJJJJJJIJJIIJJJJJJJJJJ
@7769252/1
ttttgacttgaataaatttttaaatttaaaaatgcgtgtgtgcaggtata
+7769252/1
BBBDBADEHHHHHJJJJJJJIJJJJJJJJJJJJJJJIIIJHHIIJJDGIH
@591060/1
aattttaaaagcctcttaaatttaactgaaatatagaatacaccccttaa
+591060/1
CCCFFFFFGHGHHIJJJJJIIJJJJJIJIIIJJJJIJJIJIIJIJJJIII
@591061/1
aattttaaaagcctcttaaatttaactgaaatatagaatacaccccttaa
+591061/1
CCCFFFFFHHHHHJJJJJJJJJJJJJJJJJJJJJJJJJJJJJJJJJJJJI
@1969387/1
caccacctgattggtgatatcagccgctccgggcgttccgttggtctgat
+1969387/1
CCCFFFFFHHDHHJHGIJJJJJJJJGIJJJJFIBHEIIJJHGHJ=EEFHH
@3264417/1
cggggctctgtgatttcttagtgtcaatagtgctgccgttacttcctcaa
+3264417/1
BCCFFFFFGHFHHIJJJJJJIIJJJJJGJJFIIIJJJJHIJJGIJJGIJD
@5891244/1
gtgaaaagggagcatttatttgatgcaaagtatagaggttgtacccaaac
+5891244/1
@BBFFFFFHHHHHJJJJJJJJJIIJIJJJJFHIJJIJJFHIGIJIJJJIH
@1269240/1
atttcagttgaatttaagaggcttttaaaatttaacgtttagcagtcttc
+1269240/1
@C@FD?DEHHHHHIIIGEIIIGGGIIGHGIFHIGIIIEEHEHEIIIIIII
@5905797/1
gtgactgtcttggaccatataaacaatcatcaataacaaataaattgaat
+5905797/1
?1:DDFFEHHGHGIJJJJFGIJJIJJJJJJJJJJIJJJJIJIJIJIJJJJ
@5905798/1
gtgactgtcttggaccatataaacaatcatcaataacaaataaattgaat
+5905798/1
@BCFFFFFHHGHHJIJJJIJIJJIJIJJJJJJJJJJJJJJIJJJJJIJJJ
@5905799/1
gtgactgtcttggaccatataaacaatcatcaataacaaataaattgaat
+5905799/1
CCCFFFFFHHHHHIIJJJJJJJJIJIJJJJJJJIJJJJJJJJIJJJJJIJ
@1292565/1
atttgatgcaaagtatagaggttgtacccaaacttttcggggtgcaatct
+1292565/1
CCCFFFFFHHHHHGHIJJJJJGIJIJJJJJJJJJJJJJJJJJ@FHIJJJJ
@7824309/1
tttttagtgaacctctctaacgtctttatagaatgtcaatgttattctaa
+7824309/1
CCCFFFFFHHHHHJJJIJJJIJIJJJJJJJJJJIJGIIJJJIJJJJJJII
@7825542/1
tttttatatagtgccccgatgatatgatatgtatttattatattgtgaaa
+7825542/1
CCCFFFFFHHHFHIJJJJHIIIJIJJIJJJJFIIJJJJJJJJJJJFGHII
@7825543/1
tttttatatagtgccccgatgatatgatatgtatttattatattgtgaaa
+7825543/1
CCCFFFFFHHHHHJJJJJJJJJJIJJJJIJJIGJJIJJJJJJJJIIJIJI
@7826070/1
tttttatattatacaaattttgaaagttacaaaaacactttttcattctt
+7826070/1
CCCFFFFFHHHHHJJJJJJJJJJJJJHJFHHHIJJJJJJJJJIJJJJJJJ
@3888712/1
ctgattctgcacacattcgatctctgatagtagatggtaactgttcaaat
+3888712/1
CCCFFFFFHHHHHJGHIGJIIJGHJJJJJJHIIJJJIHEHIJJGIJJJJJ
@3894274/1
ctgcaactgaccagcagttcgccgggtattgtgcgtctattaacgcctcc
+3894274/1
CCCFFFFFHHHHHJIJJJJJJJJJJJ@GIJJIJJJIJJJJJJJJJJJJIH
@7840441/1
tttttctcgaattgtgggtttttccattatctagtgcgctagaccatgat
+7840441/1
@@CFFFFF2ADHHJHHJJGIJJJJBHIJJJJJJJIIJJJJJJJJJJJJJJ
@6543029/1
tcataattaaggtaatccacggcatttctggtcatgggccactaataaaa
+6543029/1
@@@DFFFFHHGHDFHGIIGIJIIJGIIEIIIGGIIIIIFGIIJIIIIIJI
@7860669/1
ttttttcgggtttggaaaaaatttcaaattgttcaggtaaaatcttgctt
+7860669/1
CCCFFFFFHHHHHJJ9FHIJJIJJJJJJJJJIIJJJJGIIJJJJJJJJJI
@7860713/1
ttttttcgtcccaagattactgctccatggcgacagttaatctctggacc
+7860713/1
@CCFFFFFHHHHHJJJJJJJJJJIIJJJJJJJJJJJJJIIJJJJJJJIJG
@7862732/1
ttttttgattcagtgctgattctgcacacattcgatctctgatagt
+7862732/1
CCCFFFFFHHHHHIJIIJJJIJIIJIJJIFHIHIIGIJJIIIJIIG
@661772/1
acggatttgagatcagctctagttaataatacaatttttgcatctttagc
+661772/1
CCCFFFFFHHGGHIIGICGGHICBHHCHHIIIIIIIIIIIEGEGCGCBFH
