# Supplementary material for: Identification and comparison of key RNA interference machinery from western corn rootworm, fall armyworm, and southern green stink bug
Source: PLoS One. 2018 Sep 5;13(9):e0203160. doi: 10.1371/journal.pone.0203160 (PMC6124762; doi:10.1371/journal.pone.0203160)
Supplement: S2 File — (TGZ) [file pone.0203160.s012.tgz › data/fastq/wcrw/11_Late-mated-male_LMM_Rep1_aligned.fq]

@5384263/1
gctgaatgtgcgccaattgagttttcgagcattttccggaaaagaagatt
+5384263/1
??@D;DDDADAFDHGGEHIAE<?FFBDGEFHE@B<@GE>@DHGEAHHE@@
@5384264/1
gctgaatgtgcgccaattgagttttcgagcattttccggaaaagaagatt
+5384264/1
CCCFFFFFHHHHHJIIJJJIJFGIJJJJJJJJJJJJJJJIJIJJJJIIJI
@7428813/1
tttggctagattctgtttgacattcgaaaagtaaacgtcagtttgcgttt
+7428813/1
CC@FFFFFHDHHHJJHIJIJJJJJJJJJJJJHHIIIJHIIIIIJJIIFHI
@4874034/1
gaaagctatggttgagtgaaaaaggtgggaaatgttgactgttgtagctg
+4874034/1
CCCFFFFFHHHFHIGJFGHIJJJIJ?FHIGIIJJJIJJIJJIJJIGHIJJ
@6152775/1
gttctgcatgaatgccatctgggcccggggctctgtgatttcttagtgtc
+6152775/1
CCCFFFFFHHHHHJJJJJJJJJJJJJJJJJIGIGEBGBFIIEHHACCGDH
@2570145/1
ccgatgatatgatatgtatttattatattgtgaaaagggagcatttattt
+2570145/1
@@@;DDDDDFFHHIJIIGHHIIIJGIHHIIIJIGJIHIGIBEIJJJEHEG
@522733/1
aattaaacacgctgagaaagctatggttgagtgaaaaaggtgggaaatgt
+522733/1
CCCFFFFFHHHHHJJJJJJJJJIIJJGHJIJGHHIJJJIJBGHJHIIJJH
@263173/1
aaataaaaaaaaaaaataatagttcttcaagatatattcttcaggggatc
+263173/1
@@@DDDDDFFFDFIII;DF<@<?B8CFCFIFCD@D@CE=EIEFIFFF>DD
@6665395/1
tccttgcaaattttcaatcatgaagcaagattttacctgaacaatttgaa
+6665395/1
CCCFFFFFHHHHHJJJJJJJJJJJJJJJJJJJJJJJJJJJJJJJJJJJJJ
@1042790/1
atgagcagccgagcccttggcttccttcgg
+1042790/1
@@@AAB?DDHD@FBEIHIIICHIBGEGGIG
@1042791/1
atgagcagccgagcccttggcttccttcggagttttgcctgttccgtagc
+1042791/1
@CCFFFFFGHGHHJJJJJIJIJJIGIIIHIAGGHIJIGGGIGGIJIIIIH
@1296078/1
atttgacgtacggttcaagtagctgaagtaaaagtgtgctccattggttt
+1296078/1
1:1=ADDDFHHGFHIBG?CAFEHGHCIG9?GEFG:C?DFHGIIGIIIDCE
@4620161/1
ctttaacagatgtgaagtatttcttgatgtccatatttctgtcaccaatt
+4620161/1
CCCFFFFFHHHGHHHJJFJJIIIJJJGJJIIIJJIJJJJJJJJIGJJJJJ
@7940736/1
aacgaattttgtgcatacaaaaatagtaaaaagtcgaagtctttcgagac
+7940736/1
@BCFFFFFHHGHHIJJJJJJJJJJIJIIIJJJJGIIJJJHHGIJJJGJIJ
@7940737/1
aacgaattttgtgcatacaaaaatagtaaaaagtcgaagtctttcgagac
+7940737/1
CCCFFFFFHHHFHIIJJJJIJIJJJJCFIHHHIBDGGHGFGHGIIJJGGG
@6408681/1
taactgacatgtttcatatgtagaacga
+6408681/1
;1:???D?FB<FFFFB:CHBI<:::AC1
@5899918/1
gtcgaaatgaacgtcaacaacaaagttccccaccaaagcaaatgggtcca
+5899918/1
CCCFFFFFHHHHHIJJJJJJJJJJJGHIJJJIJIIIIJIJJJIIIJHGIJ
@7685999/1
aaaagaatcaccaattgtttctaacctctctaaattaataccatcgttgg
+7685999/1
CCCFFFFFHHHHHJJJIIJJJJJJJJJJJJJJIJIJJJJJJJJJJJHIJF
@7686088/1
aaaagaatctgaaaattgtaaatctacacaaaaatgtcaaatcatgtcaa
+7686088/1
CCCFFFFFHHHHHJJJJJJJJJJJJIJJJJJJJJJJIIJJJJJIJJJJJI
@5900571/1
gtcgaacgttcttctgggcttttcctgcttttttagcagctttaccattc
+5900571/1
@@@DDDBDAFDDHBFBHI=FHIIDHE@AAHHIII?BFDHEFIIDDHCFHE
@5131702/1
gcaactaattttacaagctatactttgcatagaattagtggtttttttct
+5131702/1
CCCFFFFFHHHHHJJJJJJIJJJJJJJJIJJJJJJJJJIJJGGIJJJJJJ
@5901547/1
gtcgaagtctttcgagacatactcttcggagaatcacaaaactcatgata
+5901547/1
CCCFFFFFHHHHHGHHIIIJJJIJJJJJIIIHIJJJJJIIJIJJJJIJIE
@5131952/1
gcaactccgacggaagctatacaagtggtcgatattgttttacgttgtgc
+5131952/1
@@CFFFFFHHHHHJJIIIJJJJJJJHGIHHGHJIGGGHHIJJHIHIJIID
@5131953/1
gcaactccgacggaagctatacaagtggtcgatattgttttacgttgtgc
+5131953/1
CC@FFFFFHHHHGGIIIGIIIJJJGHJIHIGHIGIJIGGIIIIIIEGHGI
@1047331/1
atgattatataacgagtagatagctttagaggtaatacactattattagg
+1047331/1
@@@DFFFFHHHHHJBHEGHGIIIHIJGGIIIIEGHGIIJIJJJIIIHIJI
@4876773/1
gaaaggctttcaatcaccacattatgaaattactcatagtgtcacgggaa
+4876773/1
@@@DFDDFFDFBFHIAFHEGGCHDICGIHIIJIEHGFFFD<DFD???:?F
@7941735/1
aacgacgctatcatatcaaaaactggagttccttggtgatgctgtgctcg
+7941735/1
@@?DDDFFFHFFHIDHHIHIHIEHIIID?:?B?DGABD>F@AGIGEA<B;
@2572706/1
ccgattctcagccgagctgcccagtttagtggccaactcttcgtcactcg
+2572706/1
CCCFFFFFHHHHHIIIJIJJJJIIEHIJGIJJJJIEGIJGIIJIIHJIJC
@785290/1
aggatagcaactaattttacaagctatactttgcatagaattagtggttt
+785290/1
CC@FFFFFHHHHHJJJJJJJJJJJJJJJIJJJIIIJJJJIJJJJDGHFGI
@528765/1
aattaatagaaaaatgacagaaggacagacaagaaacatgataagatatg
+528765/1
@?@FBDDDHDFHFIIIIIIIIIGGIIIIIIIGIGGHICHGGIIIIGGIII
@1299077/1
atttgatgcaaagtatagaggttgtacccaaacttttcggggtgcaatct
+1299077/1
@CCFFFFFHHHHHGBGHI@HH?FAGFHHIIIFHHIIIIHIII@FCHGEHG
@1299078/1
atttgatgcaaagtatagaggttgtacccaaacttttcggggtgcaatct
+1299078/1
CCCFFFFFHHHGHGGIJJJJGGHIIJJIJJIJIHIJJJIIIIHHIIIJJJ
@1299079/1
atttgatgcaaagtatagaggttgtacccaaacttttcggggtgcaatct
+1299079/1
CCCFFFFFHHHHHGGIIHIJJGHIIIJJJJJIIJJJJJIJJJFFIIIIIJ
@1299080/1
atttgatgcaaagtatagaggttgtacccaaacttttcggggtgcaatct
+1299080/1
CCCFFFFFHHHHHGHIJJIJJFHIJGJJJJJJIJJJJJJJJJEHHJJJJJ
@1299081/1
atttgatgcaaagtatagaggttgtacccaaacttttcggggtgcaatct
+1299081/1
CCCFFFFFHHHHHGHIJJIJJGHJIJJJJJJJIJJJJJJJIIDFGGJJJJ
@6668928/1
tcgaaagacttcgactttttactatttttgtatgcacaaaattcgttcta
+6668928/1
@;;;DDFFHHHHHHIIIIIIIHIIIIIIIIIIIGIIIIIIIIIGIGIIII
@7434662/1
tttgtacatgaagttgtctgcccctttcttaatcggttctgcatgaatgc
+7434662/1
CCCFFFFFHHHHHIIJIJJIJJJJJJJJJJJIJJJJHJJJJJJJJJJJJJ
@7434663/1
tttgtacatgaagttgtctgcccctttcttaatcggttctgcatgaatgc
+7434663/1
CCCFFFFFHHHHHIJJIJJIJJJJJJJJJJJJJJJJJJJIJJIIIJJJJJ
@5132849/1
gcaactttcttccagttcacaatcagattcacaagcaggatcaactcaac
+5132849/1
@<??DDFFHHHHHEHFGIIJJIIIGHHIJJJIJIIICHIIJJJIJJJJIG
@6411176/1
taagaacaggggagaaaagtcacgagaatttgaaaagcgagcttcatgat
+6411176/1
CC@FFFFFHHHHHJEGHGICHIIIHIH@GIGGGGBGHDHGFHIJJJJJJF
@2067315/1
caggggatcatgaagctcgcttttcaaattctcgtgacttttctcccctg
+2067315/1
CCCFFFFFHHGHHJJJJJJJIJJJJJJJJJJJJJJIEGIIJIGICHIJC;
@3343343/1
cgtgaagtggtccgtgccccttgcggttaccccttctgttgggatggggg
+3343343/1
CC@FFFFDHHHHHJGIJJJJIIIJJJJJJJJJJJIIJJJIJJJHIJJJJI
@786732/1
aggatttctcaacttgtttccgtgagttgctgaacaaatttgaaaaaacc
+786732/1
CCCFFFFFHHHHHJJJHIJJJIFHIJIJJIJJJGIJJJJJJJIJJJJJJJ
@2573341/1
ccgatttaggttgttgtggtacatctccatgtggacccatttgctttggt
+2573341/1
@CCDFDFFHGFHHHIIGGIEHJJJIJJJJJJIGIIIJJEHIIJJJJJJJB
@2573342/1
ccgatttaggttgttgtggtacatctccatgtggacccatttgctttggt
+2573342/1
BBCDDFFFGHFHHHIGCEGHIJJJJJJJJJGFEIGIIJFGHIIJJJJJJ@
@6669830/1
tcgaaatccggacctacacccattgcagtaaatgatacatcagtattgat
+6669830/1
@BCFFFFAHHHHHIGIIGHGIIIJIIJJJIIJJGGIJJJIIIIHIJJIJI
@6162403/1
gttgaaattccgcgaaattggcactggcaagtcaaagaagctagcca
+6162403/1
@CCFFFFFHHHDHIFGHIJJJJIJIJJIIIJGHJIIJJIJIJIIGIJ
@6162404/1
gttgaaattccgcgaaattggcactggcaagtcaaagaagctagcca
+6162404/1
CCCFFFFFHHHHHIIJJJJJJIGJJJJJJJIFHIJIJGJJJJJJJJJ
@1050818/1
atgcattgaaacgcaaactgacgtttacttttcgaatgtcaaacagaatc
+1050818/1
CCCFFFFFHHHHHIJJJJJJHIJIJJJJJJJJJJJIJJGJJJIIJIIJJJ
@1051322/1
atgccatctgggcccggggctctgtgatttcttagtgtcaatagtgctgc
+1051322/1
?B=DDFFFFFHHGJJJJJJJJJIJHIIIJJJJJJJHIIJFGHJIGIJJJJ
@7943128/1
aacgagtagatagctttagaggtaatacactattattaggcactagttat
+7943128/1
CCCFFFDFHDHHHJJJJJJIIJAFHIJJJJJJJJJJJIEEGHGIIJIIJJ
@2830715/1
cgaaagacttcgactttttactatttttgtatgcacaaaattcgttctac
+2830715/1
@C@DDFADBDDAFIIGIIECHIEHGIIIIIIIIIIIGIIGIGIIHHEGII
@2830716/1
cgaaagacttcgactttttactatttttgtatgcacaaaattcgttctac
+2830716/1
CC@FFFDFHHFFHHIJJJJJJGGHIJJJGHGIIIGIIIJJJJIIHIJJII
@1808914/1
cacatcattcgtcgtgtaccacatctcggatcttgctactaatattcgat
+1808914/1
CCCFFFFFHHHHHIHHA?EHDE@FHGIDG?GGGI999?DDAHGGEHCFEG
@788988/1
aggcattccactattgtgtgttacttgaatccacccttctggaagaacgt
+788988/1
CCCFFFFFHHGHHJJJHIIIJJJJIJIGIJJJJJJJJJIIJJJJJIIIID
@3602249/1
ctcacaagatgtggcaatccttgcaggatttacccgtggagggtaacaat
+3602249/1
CCCFFFFFHHHHHJJJJJJJJJJJJJJJJJJJJJJJHIJHIJJ?DHIIJJ
@7180065/1
ttcgactttcacttcattctatcggcctttcttctctttgccgtatttta
+7180065/1
@C@FFDFFHHHHHIIFHIJJJJJIIJJJJJJJJJJJJJJJIJJGHGIJJH
@1809695/1
cacatctcggatcttgctactaatattcgattcgataggtgctttgtctg
+1809695/1
CCCFFFFFHHFHGJJIHGIJIIJJJJJJJJJJJJGIIJIFHIIJJJHIIJ
@7943711/1
aacgatctggtggccaccggaaccggaagatcgaagaaagacgccaaaca
+7943711/1
BCCFFFFFHHHHHJJIJJJJJJJJJJIJJJJIJJIJIJGHIJIJJHGGFF
@7180166/1
ttcgactttttactatttttgtatgcacaaaattcgttctacatatgaaa
+7180166/1
=@=B?D7:DDB:CF::EDH<:3<EF@<CHC@;CFGEBGG1?9BGIC99DB
@6165186/1
gttgaagttgcttttgtttcttctttttacctccttgttgtggttggggg
+6165186/1
@@@DDDDDHHFFHIIG;EG@?E:<FHHI;CB>DG;E<@?8??70:6@EEI
@5652497/1
ggtaaagctgctaaaaaagcaggaaaagcccagaagaacgttcgactttc
+5652497/1
BCBDFFFFHHHHHJJJJJJJJJJIJJJJIJJJJJIJJJJJIJJJGGIIJJ
@7690702/1
aaaagataattctttggggtttttgacctttattagactcataaaagaac
+7690702/1
CCCFFFFFHHHHHJJJJJJFHIJJJIJJJJJIJJIIJJJJEIJJJIIJJJ
@791544/1
agggaacaatttttgtcgagttattgatttcgaggaataatacgaacttc
+791544/1
CCCFFFFFHHHHHJJIJJJJHIJJJJJJJJJIJJJJJJJJJJJJIJJJJJ
@4118844/1
ctggacaacaaggaaagttattgccggttcataaccttctctttggactc
+4118844/1
CCCFFFFFHHHHHIJJJHIJJIJJJJJHIJIIJJJJJJJJJJIJJJJIJJ
@1556571/1
caaatgactcaactttccttcatgaacgttctcgtatttagaatataag
+1556571/1
@<@FFDDEHDDDD>BBFHHIIIIIIAHGD>EGGGHIIIIIB<@FGG@FA
@7944554/1
aacgattttacctttgcgcgaaaagtgaccacaagcaatgtcaaagagaa
+7944554/1
@@CFDDDFHHHHGIJJJJIIGIHGG:BGHIJJJIJBHIIIIHIHIIIIII
@2833258/1
cgaaaggcagttcaccatcgcttgtcatgtgttgaaattccgcgaaattg
+2833258/1
@@@FFDFDDFDHFHHIEHIGGFHEFHEGHDEEGFHIJIJIJIJJGIIGJI
@1055930/1
atggaacgaaattaaacacgctgagaaagctatggttgagtgaaaaaggt
+1055930/1
CCCFFFFFGHGHHJJJJJJJJJJIJJJIIJJIIIJHIJGIGGHIIJIJI8
@6675879/1
tcgaggaataatacgaacttccatagattcaaatgaagtaaacaacatac
+6675879/1
@@<?DAAEBHHGHHDHDHGCHIGIIGCGFCFHGHEHGHBBDGEEIIIIGB
@5136965/1
gcaagctggtccacttgtacctatgaggttaagaaaccctgaacctggaa
+5136965/1
CCCFFFFFHDHHHJJJGGIIIGIIJIJIHIJJJIJJJJJJIJJJJJJJJJ
@3347569/1
cgtgccccttgcggttaccccttctgttgggatgggggcc
+3347569/1
@@?DDDDDBF;BCG8EADHGI1CED>BF@=F3:BFGII@A
@13345/1
aaaaaacattgaccaatcgccaccaatgcttggtgcagctatccactttg
+13345/1
CCCFFFFFHHFHHJJIJJFHIIJJJJJJJJJIIGHJIJJJJJJJJJJJIG
@13346/1
aaaaaacattgaccaatcgccaccaatgcttggtgcagctatccactttg
+13346/1
CCCFFFFFHHHHHJJJJJGIJJJJJJJJJJJJJHIJJJIIJJJJJJJJJI
@5656124/1
ggtacacgacgaatgatgtgataaatatacctgcacacacgcatttttaa
+5656124/1
BCBDFFFFHHHHHIJHHIGHGIIIJJJGIJJJJJIJJJIJJJIJJJJJIG
@2576515/1
ccgcaaggggcacggaccacttcacggaaatctaccgacagagaggttat
+2576515/1
CCCFFFFFHHHHHIJJJJGJJJJ4DHHJJJJJJJJIJIJJJJJJHHEFFF
@537019/1
aattagatgctggtgcagctataccttcatctgttaacttcgtagctcct
+537019/1
@<BDFFFFHHHHHCGHIIIIJJJJJJJJJJJIJIJJJIJJJJHIIIJJJJ
@537664/1
aattagtggttttttttctaaaatcaatttacatattatttttgacttga
+537664/1
@@@FDDFDHCCFFEGGEEGIJJIIFGHGCHBBFHIGJEGIIHHGCCHGIG
@5396026/1
gctggatctcttggtcggaaaagtgactcccgaacaagccaatcagacca
+5396026/1
CCCFFFFFHHHHHJHIJJIJJJJHHJIIIJJJIIIIJIIIIIJJIIJIJJ
@6680335/1
tcgcaaaatacccgtagaaacgaatcatctcagcctcgcgctaggtaaat
+6680335/1
CCCFFFFFHHHHHJGIJJIGIIIJJJJJJJJJJJJJJJJJIHIJIEHIJJ
@5139527/1
gcaagttcttggctgccgaatgtttggcgtctttc
+5139527/1
CCCFFFFFHHHHHIIIIA@FHE?FHFIGHGB?FG9
@5139528/1
gcaagttcttggctgccgaatgtttggcgtctttcttcgatcttccggtt
+5139528/1
CCCFFFFFHHGHHJJJJGFHIIHIJIIJJIIGGIGGGGEFIGIJGH<E8F
@6173288/1
gttgagtgaaaaaggtgggaaatgttgactgttgtagctgattaaggggt
+6173288/1
@@CFDFDDFHGHHJJAFHIEGGIJIIHIIJJIIIHIHIJJFHHEHIIJJ6
@4124350/1
ctggagattgcaaccacccagacaggagatcatcgaagatttggagaata
+4124350/1
@@@FFFFFFDFHHEEEHJGIDGIIJJGGJIIIIJJJJJHGEGHBBFAGGH
@6680969/1
tcgcaatagctcaaaagggaacaatttttgtcgagttattgatttcgagg
+6680969/1
CCCFFFFFHHHHGIJJJJJIJIIJIJJJJIIJJIJIJJJJIIJJJJJHHJ
@3093059/1
cgcgcgaaaaccattatgttttactaatttttcaataaagtacactttat
+3093059/1
@C@BFFFFHHHHHJJJJJIIJJJIJJGIJJJJJJJJIJIJHHGIJJJJJI
@7449867/1
ttttaaaatttaacgtttagcagtcttctttttagaataacattgacatt
+7449867/1
CCCFFFFFHHGHHJJGIJJJJIIJJJJJJJJJJJJJJJJJJJJJIJJJJJ
@3093457/1
cgcgcgtaaagtgaccaaagcaaagacgcaataagtgatacaagaaaata
+3093457/1
CCCFFDDDHHHFHIJJGJIIIGGGIJIJGJJJJJIBFEGIIJJJJJJJJJ
@3093458/1
cgcgcgtaaagtgaccaaagcaaagacgcaataagtgatacaagaaaata
+3093458/1
CCCFFFDFHHHFHHJJIJJFJIJJJJIJJJJJIJJHFIIGIJJJJJJJJJ
@7948137/1
aacggcagcactattgacactaagaaatcaca
+7948137/1
???DDDDDA3A<BAE<AC@E3AF<?EE?9???
@6682249/1
tcgcacttgcagtcccaatatcaaactacaggcagtgttaacgattatac
+6682249/1
CCCFFFFFHGGGHIJJIIJJJJJJJJJIJJJIJJJGIGIJJJJJJJJJJI
@5660049/1
ggtatatttatcacatcattcgtcgtgtaccacatctcggatcttgctac
+5660049/1
B@@DFFFFHHHHHJJJJJJJJJIIJGHHIIJGIIIIGGGIEHIJJ>DGGH
@2079884/1
caggtttttcctcatcgctagataaagcaaatttttgttgctgaccaatc
+2079884/1
@@CFDFFFGHHHHJJJJJJJJJJJIJJJIJIJJJJJIJJJIJJIJJJIJJ
@2079966/1
caggttttttaacagtttgaaaaccttgataaatggaacgaaattaaaca
+2079966/1
B@@FDEFFHHHHHJIGHIIJJJJJJJJJJJJJJJJIIIIIJJJJJJIJJJ
@6683554/1
tcgccatcttttttgttgtgctagtcgcaacagttttgacagaacctatg
+6683554/1
CCCFFDDDFHHHHI:CGBAEEAFGEEHGGIGCFBGHIGHGGFFHHIGIGC
@1560477/1
caaatgtcttttaaaggagctacgaagttaacagatgaaggtatagctgc
+1560477/1
CCCFFFFFHHHHGJJJJIJIJJJJJJJJJJJJJJJJIIJJJFGIJJJJJJ
@1560478/1
caaatgtcttttaaaggagctacgaagttaacagatgaaggtatagctgc
+1560478/1
CCCFFFFFHHHHHJJJJHIJJJJJJJJIJJJJJJJJJJJJJHIIJJJJJJ
@7451859/1
ttttaaatgaaaaacgtatgttgtttacttcatttgaatctatggaagtt
+7451859/1
CCCFFFFFGHHHHJJJHIIIHGHJJJJJJJJJJJJJJIIJIIIIIIIIJI
@7451860/1
ttttaaatgaaaaacgtatgttgtttacttcatttgaatctatggaagtt
+7451860/1
CCCFFFFFHHHHHJJIGHJJJJJJIJIJJJJGIJIGIGGIIJIIJIIIGG
@5660529/1
ggtatctgtcgatgttgccagaacgtaagatatcctaaactcactttttt
+5660529/1
@CBFFFFFHHHHHJJJJJJJJJJJJIIJJJJJJJJJJGJJJIJJJJJJJJ
@18936/1
aaaaaagcaggaaaagcccagaagaacgttcgactttcacttcattctat
+18936/1
CCCFFFFFHHHHGJJJIJJJJJJJJJJJIIIJGGHIJIJIIJJIJJJJJI
@1062512/1
atggcattcatgcagaaccgattaagaaaggggcagacaacttcatgtac
+1062512/1
CCCFFFFFHHHHHIJJJJJIIEEHHIJJIJIGGGJJJJJJJJIJJJGHIJ
@1062513/1
atggcattcatgcagaaccgattaagaaaggggcagacaacttcatgtac
+1062513/1
CCCFFFFFHHHHHJJJJJJJIIIJJJJJJJJJJJJJJJJJJIJJJJJIIJ
@5141700/1
gcaatattagaaattttcaaatattcttcgcttttgactcgacaaaaatt
+5141700/1
@1??DDDDHHHHHIIIIIIIIIIIIIIIIIIIIIIIIIIIIIIIIIIIII
@6685355/1
tcgcggaatttcaacacatgacaagcgatggtgaactgcctttcgtgtgg
+6685355/1
CCCFFFDFHHHFFJGBEFGGGHGHIJIIIJJDHIJJIIJJIGIGGFHFGE
@2837307/1
cgaaatcaataatgcaatgtgtttaaatttttgtcgagtcaaaagcgaag
+2837307/1
@@@FFDDBF?DHBEBGIIGFICFHGIIIIIIIGGIGEIHIIIIIIIIGIG
@1063387/1
atggcggctcacaagatgtggcaatccttgcaggatttacccgtggaggg
+1063387/1
@@@DDDDDAFFDFHBE@F?DG@DG@EH>G@GHGIIIIIEHIIA5@H?GHF
@6686015/1
tcgctagcgaacaatccttcgaggtaacctacgtggacatcgaagaaaaa
+6686015/1
CCCFFFFFHHHHHJJJJJJJJIJJFHIIJJGJJFIJFGIGIGCHIIIJJJ
@799140/1
aggtaagccacttaagcacacatgttacataaatgtcaaaatttgacata
+799140/1
BCCDDFFFGHHHHJJJIJJIJJJJJJIJJGHHIJJJJJJJIIJJJIIJIJ
@2838030/1
cgaaatctaaggttatattacttttatgaatcgtg
+2838030/1
@@@DDDDDFHDH<CAE?FHBECIHI@HCACCFG@D
@3351794/1
cgtggatttttcccaacctaaatagtaaattgtattaacatgccaca
+3351794/1
@??DD;BDDHFDHGEGCC;FAFA?CCEDHEH@?9CCGICHHHHCDHG
@1064856/1
atgggattgcccatcactttgtcatcgaacgatgtcaccacctgattggt
+1064856/1
CCCFFFFFGHHHGGIIIJJJIGHIJJJJJJJIIJIJJJJIJJIJGGIJJ?
@1064857/1
atgggattgcccatcactttgtcatcgaacgatgtcaccacctgattggt
+1064857/1
CCCFFFFFGHHHGJJJJJJJIHIJJJJJJJJJJJIGIJIJIJIJHIJIJ?
@5142637/1
gcaatcttcttttccggaaaatgctcgaaaactcaattggcgcacattca
+5142637/1
CCCFFFFFHHHHHJJIJJJJJJJJJJJJJJJJJJJJJIIJIIJJJJJJJJ
@1065006/1
atgggcaatcccattggctggctccaagagatgtgcatgtcccgcagatg
+1065006/1
@CCFFFFFHHHGHJJJJJJJJDFHIHIIEFEGHCGEEGHFHHIEIEEBGI
@277372/1
aaatagatgaagaaaacgagctgactgagaatcttaagaaagaatttcat
+277372/1
CCCFFFFFHHHHHJJJJHIIIJJJIJHIJJIJJJJJJJJIIIJJJJJJJI
@6180126/1
gttgccagaacgtaagatatcctaaactcacttttttccgaaaaaatatc
+6180126/1
@?@D?D4:CB?C2<E@BD<FC@HGI<E9E9EF<3CF<GHGIIEIIBFHA>
@545816/1
aattgaagttcttttatgagtctaataaaggtcaaaaaccccaaagaatt
+545816/1
CCCFFFFFFHHHHJJJJJJIHHJJJJJJJJJHIJJJJJJJJJIIHIGJJJ
@21573/1
aaaaaagtttatttatcatacacaggtaaacagttgtacagtagaggata
+21573/1
@@;?BD@2CFFDFEIEIIIFFIEEFC?CFGIEFFG@:DB4??BG>DDFFG
@21574/1
aaaaaagtttatttatcatacacaggtaaacagttgtacagtagaggata
+21574/1
@CCFFFFDHHHHHJJJJJJIJJJIJICFHGIIJIIJJJJIJIJGGIIIHI
@21575/1
aaaaaagtttatttatcatacacaggtaaacagttgtacagtagaggata
+21575/1
CCCFFFFBFHHHHJJJJJJJJJJJJJHHIGJJJJJJIIJJJIHIJIIJJI
@21576/1
aaaaaagtttatttatcatacacaggtaaacagttgtacagtagaggata
+21576/1
CCCFFFFEHHHHHJJJJJJJJJJJJJHHHIJJJJJJJJJJJIIJJJJJII
@2838781/1
cgaaatgtcaagagcataaagtatgtctagaacgattttacctttgcgcg
+2838781/1
@C@FFFBBFFHDDGBEFGIIE3CFC@FHICEHEGEGIIIIFHDHIGIGDG
@2838965/1
cgaaattaaacacgctgagaaagctatggttgagtgaaaaaggagggaaa
+2838965/1
@;:DD;DDFFBFD8C@:F?HHFC9ABGEIDCG3??<DGFEEFF2?DBFF=
@2838966/1
cgaaattaaacacgctgagaaagctatggttgagtgaaaaaggtgggaaa
+2838966/1
@C@DFFFDHHHHGJIIJCGEHIGIJGHIJGHICHCFBGIIJII9BFI=CC
@2838967/1
cgaaattaaacacgctgagaaagctatggttgagtgaaaaaggtgggaaa
+2838967/1
CCCFFFFFHHHHHJJJJJJIIJJJJIIJJIGIIJCFHIJJJJJDFIJJJJ
@6181130/1
gttgccgtgtgcccttgagaaatttgctgcctcaaaaacgtatgacaaaa
+6181130/1
???DDDDDDCDADE3A3<C?CE9FF<CA<@E?B?DEII@@?DDIDE>DII
@1818718/1
caccaatcaggtggtgacatcgttcgatgacaaagtgatgggcaatccca
+1818718/1
?@??ADDD?FDFHEHEIDEF@FFGEGHIIGGIIHHAGHADDBGGGGC@DE
@5400187/1
gctgtataaattttttcttccatcaaaggctggatatctttttgggtaat
+5400187/1
CCCFFFFFHHHHHJJJJJJJJHJJJJJJJIJJJIJJJJIJJJJJJJGIJJ
@6182571/1
gttgctcataaaccgtttcctaaagctataccagttatagaagctttgct
+6182571/1
CBCFFFFFHHHHHJJHIJJJJJJJJIIJJIIJIIHIJJJJJGJJJJJJJJ
@7458527/1
ttttaatattttttagtgaacctctctaacgtctttatagaatgtcaatg
+7458527/1
11:4422:=FFFHIBHAGEHEHJJJFDEHDCGAHHCFFGDHCHHGIGIJJ
@5143818/1
gcaatgtcaaagagaaggatagcaactaattttacaagctatactttgca
+5143818/1
CCCFFFFFHHGHHJHJJJIJIJIJJJJJJJJJJJJJJJJIJIJIJJJJJE
@5665505/1
ggtcatttctcgtaagtttattattatatctgtctgcatttattacttca
+5665505/1
?@?DDFFFHFHHHIIGFGJHGIIGIIJGEGCCFGEGGDFIIIJJDFGG:B
@3354007/1
cgtggttcaaagacgtagttagtgtttttgtatacaatgctgttttcccg
+3354007/1
@@;DD?DEDHHD?FHGIGEHFGCFFHHIIGGHIGHIIIIGEGHGIIGIIB
@1311725/1
atttgtatccattatcactttttgttgccgtgtgcccttgagaaatttgc
+1311725/1
CCCFFEFFHHHHHJJJJIJJJJJIJJJJJJJJIJGIJIJJJJJJJJJJJJ
@4888022/1
gaaatcaataatgcaatgtgtttaaatttttgtcgagtcaaaagcga
+4888022/1
CCCFFFFFHHHHHJIIJJGJHIIJJJJJJJJJIIIIJHHIIJJJJII
@4888053/1
gaaatcacagagccccgggcccagatggcattcatgcagaaccgattaag
+4888053/1
CCCFFFFFHHHHHJJJIIJJHHHIFIII@HIIJJIIJJJJGJJJFBEHHA
@5147061/1
gcacaacgtaaaacaatatcgaccacttgtatagcttccgtcggagttgc
+5147061/1
CCCFFFFFFHHHHJJJJJHIGIJJJJJJJIIJJJIJJJJJJJJJHIFHHI
@4136157/1
ctggatttctcagaaattcgaataaattcagtctcggtttcag
+4136157/1
CCCFFFFFHFHGHIIJIJGJIJIJJJJJIJJIIJJJJ:DH41:
@1070923/1
atgtagaacgaattttgtgcatacaaaaatagtaaaaagtcgaagtcttt
+1070923/1
CCCFFFFFHHHGHJJJGFGIJJJJJJJJJJJJGIJJJJJHIJJJJHIJJJ
@6690336/1
tcggagaatcacaaaactcatgatacttttcaaattttcttttaaatttc
+6690336/1
CCCFFFFFHHGHHJJJJJJJJJJJIJJJJJJJJJJJJJJJJJJJJBGIJJ
@4136604/1
ctggattttaaatctttcatattccctatttaaattttgtaaatccacat
+4136604/1
C@@FDDEFHDHHGBFIIDIEGIIIIIGDHIIGIIIIIIGFHIIIIIIIGI
@7700114/1
aaaagggaacaatttttgtcgagttattgatttcgaggaataatacgaac
+7700114/1
CCCFDFFFHFHHHJJIJIIJJJJIIBHGIIJJJJJIJIJIJJJJJJIIIJ
@7700115/1
aaaagggaacaatttttgtcgagttattgatttcgaggaataatacgaac
+7700115/1
CCCFFFFFHGHHHJJJJJIIJJJIJIJJIIJJJIJIJJIGJJJJJIIIJI
@7463976/1
ttttacctttgcgcgaaaagtgaccacaagcaatgtcaaagagaaggata
+7463976/1
@@BFFFFFHHHHHIJIJJJJHJJJHJJJJJJJJJJHIIIJIIJIJJJJJI
@4376364/1
cttcatggcccaaaagaactatataatagatgatgaagttttgatattac
+4376364/1
CCCFFFFFHHHHHJJIIJJJJJIJJJJJJGIIJJIJJJIIJJJJJJJJJI
@4376451/1
cttcatgtacaaatacctcaccttacaaaataaaatacggcaaagagaag
+4376451/1
CCCFFFFFHHHHHJJJJJJJJJJJJJJJJIJJJJJJJJJJJJJJJJJJJJ
@5402835/1
gctgttcactttttggtcatgattttgaggtactcgagggcatgatgagc
+5402835/1
@C@FFFFFHHHHHJJJGHIJJGGIJJJIJJFHIJJJJJJJJJJJJJJJJJ
@6692479/1
tcggcagccaagaacttgctggatctcttggtcggaaaagtgactcccga
+6692479/1
CCCFFFFFHHHHHJJJJIJIJIJJJJJJJJJGIIJJJJIJFHIJJJJJJI
@6692735/1
tcggcatggaggccatttcttgagagtagagcaatttggcttcttccccc
+6692735/1
CCCFFFFFHHHHHJJJJJIGJEFGGIFHIGIJJJJJJIJIJJJIJGIJJJ
@5403139/1
gctgttgtctcgctccaggttgttgttgtggaggagcagtttgctgttgt
+5403139/1
CCCFFFFDHHHHHJJJIJJFHIHIIIEIDHIGIJBFGDHFEIJJJIIJIG
@1074803/1
atgtgttcaccaagagaagaaagctatacagtagtcaaatttgtatccat
+1074803/1
CCCDFFFFHHHHHJIIJJIJJJIIIJJJJJIIJJHJJJIJJJGIIIJIJJ
@2093638/1
cagttatatattcacctttatatgtcacattttgtggttctttaacgaaa
+2093638/1
B@CDFFFFHHHHHJJJJJJIJJJJJJJJJJJJJJJJIIJJJIJJJJJGJJ
@6694856/1
tcgggactgaaagacactaagattaccaagttgggcaaccagcagtccca
+6694856/1
CCCFFFFFGHGHDDFHGIGJIGEHJJIJJJGGIIICHGIIGIJIDHIHIJ
@6694955/1
tcgggagtcacttttccgaccaagagatccagcaagttcttggctgccga
+6694955/1
@@@DD8@2ADFFDFIEG@EDF?FFFDAFAE9?;GGEFG<9BB@DDFIII8
@6423818/1
taataatagtgtattacctctaaagctatctactcgttatataatcatca
+6423818/1
@CCFFDFFFCFDFHIEHHIJJJJJGIIIIJIGHIIIFHFHIJJIIIJJJI
@6423819/1
taataatagtgtattacctctaaagctatctactcgttatataatcatca
+6423819/1
CCCFFFFFHHHFHJJJJJJJJJJJIJJJJJJIIJJJIJJJJJJJJJJJJI
@7191893/1
ttcgggagtcacttttccgaccaagagatccagcaagttcttggctgccg
+7191893/1
@@@DDDAAAD?FFHIIGIG:@G@GGEGGHGF@DGEGCBFDHIEGGGE=@@
@1568243/1
caaatttgactactgtatagctttcttctcttggtgaacacatactttat
+1568243/1
;?;DDBDA=C??FGBGDB?CCH?A<AB<:F?H3<21?:?CFD?FCC??BG
@1568244/1
caaatttgactactgtatagctttcttctcttggtgaacacatactttat
+1568244/1
CCCFFFFFGHHHHJJHIIJJJJJJJJJJJJJJJJHHIJJJJJJJJJJJJJ
@1568245/1
caaatttgactactgtatagctttcttctcttggtgaacacatactttat
+1568245/1
CCCFFFFFHHHHHJJFHIIJJJJJJJJIJJJJIJHJIJJJJJJIJJJJJI
@32150/1
aaaaaatattaggaatccactacaaggttttcaatagggcattctaacat
+32150/1
@@@ADFFFHGHGGIGGIDIJGIIIGII:CGGHGGHIGGEGJIJJJDIGIH
@32151/1
aaaaaatattaggaatccactacaaggttttcaatagggcattctaacat
+32151/1
CC@FFDFFHHHHHJJJJJJIJJJJIJJGHJJJIIJJJJJJJIJJJJJJJJ
@3361330/1
cgttacttcctcaagcgctggtaacgctttatcgggttctgctaagtggt
+3361330/1
CC@FFFFFHHHHHJIIIHGIJFHHJJJJJJIJIIIJIJIJIJJJIJFIJD
@285366/1
aaatcagatagttcggaaaataacacgaattctaaaaaggaatgggtcat
+285366/1
C@CFFFDEHHDADGHGEGHGGGHFGHE@EHGGGGGGGEHDGIIEGC??GE
@558140/1
aatttgactactgtatagctttcttctcttggtgaacacatactttattc
+558140/1
B8BDFFFFHHHHHHIJJJJJJJIJJJJJJJIJIIJJJJJJJJJJJJJJJJ
@558325/1
aatttgcccagttctagaagaagttataaggttaacggtataaatgaccc
+558325/1
@@@FFDFFHHHDFIIEBFGGEGIEHEHHGHGHEICCFGDGHGIIIII@FD
@286183/1
aaatcatgtcaaaaccccggcgatggttcttcaagagctggcaataa
+286183/1
B@CDDFFFHHHHHIJJJJJJJJIJJIGIJIJIJJJJJJIJJJJJJJI
@1317949/1
attttaacaaccatcccactgtacgagaattcggtttttcagtttctagc
+1317949/1
CCCFFFFFGHHHHIJJJIJJGGHHJJJJJIJJJGEHJIGIJJJJJJJJJJ
@6697381/1
tcggtctgaccatcagcaacaacatgatggaggtcagagggagggtcctg
+6697381/1
@CCFFFFFHHHHHJIJJJJJJIIJJJHIJJIJJGHJJIJJIDHIJCHIJI
@815363/1
agtgaccaaagcaaagacgcaataagtgatacaagaaaatatacagacta
+815363/1
@CBFFFFFHHHHHIJIJJIIJJJJIJFHGIGIIIJJJJJJIIJJIIJJEI
@6426868/1
taatagtgtattacctctaaagctatctactcgttatataatcatcattc
+6426868/1
?@@FBBAD2==AFABBB@HIIDBFHGIEEEHGGFA;E:C??DHAH@GHIG
@6426869/1
taatagtgtattacctctaaagctatctactcgttatataatcatcattc
+6426869/1
CCCFFFDDDHHHHJJJJJJJJJJJJJJJJJJJJHIJJJJJJJJJJJJJJJ
@6426870/1
taatagtgtattacctctaaagctatctactcgttatataatcatcattc
+6426870/1
CCCFFFDFFHHHHJJJJJJJJJIJJJIJJIJJJIJJJJJJJJJIJJJJJJ
@6941828/1
tggatctcttggtcggaaaagtgactcccgaacaagccaatcagaccaac
+6941828/1
<?@D?DAAHF>3CB@?@B@B3<CEE9?FEFH<BGG>2B?BFEHHGFBHH@
@817707/1
agtgtattacctctaaagctatctactcgttatataatcatcattcaaac
+817707/1
@BBFDFFFHHHHHJJJJIJJJJJJJJJJJIIGIIJIIJIJJJJJJJJJJI
@5680747/1
ggttcactaaaaaatattaggaatccactacaaggttttcaatagggcat
+5680747/1
BCBFFFFFHHHHHJJJJJJJJJJJJJJJJJJJJJJGIJJJIJJJJJIIJJ
@1571781/1
caacaaaggggtggaccacaacaacagcgtaggcctcaggataggcagca
+1571781/1
CCCFFFFFHHHDHJIIIJJJJJEHJJIJIHHIEGJJJJJIIJJJJIJJDH
@36311/1
aaaaaatgtcaaaattttgcaaattatgtggcattttgacatttatgtga
+36311/1
@CCFFFDFCCDFHIJIIJGIFIHHEHIGCFGGIGIDIIIIGIIGGIGFHI
@562648/1
aatttttcaataaagtacactttatttaagaacaggggagaaaagtcacg
+562648/1
CCCFFFFFHHHHHJJFHJJJJJJJJJJJJJJJJIJJJIJJJJIJJIHIJJ
@4638402/1
ctttaccattcgtcttatcgatgcattgaaacgcaaactgacgtttactt
+4638402/1
@@;DDFFDHHHFFGIIGJJJJJJJJJJJJJGGGIIGIIIIIGIFHHIJJJ
@4638403/1
ctttaccattcgtcttatcgatgcattgaaacgcaaactgacgtttactt
+4638403/1
@@@DDDDDHHFHFGGHBFFFFHAGGGIIGHIHDAFHIGDGGHGDHIGDFH
@4638404/1
ctttaccattcgtcttatcgatgcattgaaacgcaaactgacgtttactt
+4638404/1
CCCFFFFFHHHHHJIJIJIIHGGIIIJIJJJHIIJJJJJJIJJHHJJGII
@6427902/1
taatattcgattcgataggtgctttgtctggttaactttagtgggaaggt
+6427902/1
CCCFFFFFHHHHHJHIJJICGIJJJIHHIJJHIJJJJJJJJJJJJJJJJF
@6427903/1
taatattcgattcgataggtgctttgtctggttaactttagtgggaaggt
+6427903/1
CCCFFFFFHHHHHJIJIJJFHIJJJJJJJJJIJJJIJJJIJIJJJJJJJF
@6427941/1
taatattgatgattataattaataactagtgcctaataatagtgtattac
+6427941/1
CCCFFFFFHHHHHJJJIJJJJJJJJJIJIHHIJJJJJJIJJJFIHIJIIJ
@4894697/1
gaaattccgcgaaattggcactggcaagtcaaagaagctagccaagagaa
+4894697/1
@@@FFFFFHHFHHJGIGIFIJGHGIJFGHGCFHGIJEHGHHGIJGEGIJI
@819486/1
agttacgttaaaacagcagctgagattaatgtaggctgttt
+819486/1
?@@DDDDDHHFHHII@BHGGHF<F<CH>@FAEF@B?@DGHG
@6702011/1
tcgtcttatcgatgcattgaaacgcaaactgacgtttacttttcgaatgt
+6702011/1
@@@DBDDEGHDHHJJJJGIIIIIJIJIJJJJGIJCHIJCHGIJJ>DGHJG
@819887/1
agttagagttactgtggaagtatttgggaaaggtttgtttaaagggattg
+819887/1
?==DBDDDCFDBFIHGGEIGFFBEHEBACHGF@GHIICHIDGGIIIEHIG
@1321981/1
attttacctttgcgcgaaaagtgaccacaagcaatgtcaaagagaaggat
+1321981/1
CCCFFFFFHHGGGJJJHIIJJ@FHIIJJJJJJJJJJJIJJJJGIGIIIIJ
@4639498/1
ctttacgcgcgaaaaccattatgttttactaatttttcaataaagtacac
+4639498/1
CCCFFFFFDHFDHJJJJGEHIIIGIIJJJJJJJJJJJJIIJJJIJHHJJJ
@1573223/1
caacaacaacctcaagcttggggtcaacaacagcccgttccgccacagca
+1573223/1
@@@FFFFFHHHHFJGAGEHGGIIFHHGHI@FHCHGIGEHDGHBHIBHAEH
@5154912/1
gcacggaccacttcacggaaatctaccgacagagaggttatccttggggg
+5154912/1
CCCFFFFFHHHHHJJJJJJJJJJJIJJJJJJJIJIJJHGJJJJJIJJJJH
@6704552/1
tcgtgatgccctggtataggaatcaagatcagcctcagtatttttatgtt
+6704552/1
B?@DFFFFGHHHHJCGIGJJJJJJJJJJJJJJJJJJJIGIIJJJJJJJJI
@6705008/1
tcgtggggagcgatgacgaataaagtatgtgttcaccaagagaagaaagc
+6705008/1
@@@BDDFF?FDDHIJGGJHGGHIJIBHGIIIIIGIIIIJGJGHJIJJJGE
@294673/1
aaatgccacataatttgcaaaattttgacatttttttctttcctttatgt
+294673/1
C@CFFFFFHHHHHJJJJJJJJJJJJJJJJJJJJJJJJJJJJJJJJJIJJG
@4896731/1
gaaatttaaaagaaaatttgaaaagtatcatgagttttgtgattctccga
+4896731/1
C@CFFFFFHHHHHJJJJJJJJJJJJFHIIIJJJJHIJIJJIIJJJJJJJJ
@4896732/1
gaaatttaaaagaaaatttgaaaagtatcatgagttttgtgattctccga
+4896732/1
CCCFFFFFHHHHHJJJJJJJJJJJJCJIIJJJJJHGJJJHIJIJJJJJJJ
@1575677/1
caacaacctaaatcggcaaacgggcaacaaagggg
+1575677/1
=8?DBDDDAFHDBHIEGBHICFHIIIGIGGIGEAE
@567841/1
acaaaaacaacctgaacaacaagctgcaaaacataaaggagatcctgtaa
+567841/1
@C@FFFDFHHHHHIHJJJJJJGGIJJIJJJJJJIJJJJHJJJJJJJJIIJ
@295458/1
aaatgctggaaaagttaaacgatattctacaggatttattattagagtgt
+295458/1
CCCFFFFFHHHHHJJIJJJJJHIJJJJJJJIIJFHIJJJJJJJJJIJGHH
@295459/1
aaatgctggaaaagttaaacgatattctacaggatttattattagagtgt
+295459/1
CCCFFFFFHHHHHJJJIJJJJJJJJJJIJJJJIIIJJJJJJJJJJIJGHH
@6947059/1
tggcaataaagaaaggctttcaatcaccacattatgaaattactcatagt
+6947059/1
B<<=DFFFHHHHHJJJJJJJJJIJJJJJJIJJIIJJJJJJJJJJJJJJJD
@38736/1
aaaaaattctccatcgttacaataagttattcggacaagttataccgaat
+38736/1
CCCFFFFFHHHHHJJJIJJJJJJJJJIJJJJJJJJJJJJIJJJJIJJIJJ
@7961464/1
aacttttttcgggtttggaaaaatttcaaattgttcaggtaaaatcttgc
+7961464/1
@@@DDDDDHHHHHAEG;DAFHHIGIIABGIGIEFGEGHIF@DGII>FHHG
@296268/1
aaatggatgtgtaatatgcgtgtccacgcaagtacctgctggaacgttta
+296268/1
@@CFFEDDHFHFHJIIJJDHIGIIJIGIIJJJFGHGIJIJGHFEGIHGGG
@3365755/1
cgttcgatgacaaagtgatgggcaatcccattggctgg
+3365755/1
?;=BB@DDE4CD?EE2<2A<AEBEFAFB<?EDC?9?CA
@6707373/1
tctaaagctatctactcgttatataatcatcattcaaacattgaagccag
+6707373/1
@@=ADFDFHHHHHIJJJJGIJJJJJJJJJJJJIGIJJJJJJJJIIGIJJJ
@5689043/1
ggtttctctatagttttgtcatacgtttttgaggcagcaaatttctcaag
+5689043/1
@B?DDFFFHHHHHHHJJIHIGGHJIHHJJJJGIJIJJIGIIIJJGIIFHI
@296784/1
aaatgggtccacatggagatgtaccacaacaacctaaatcggcaaacggg
+296784/1
BCCDFDFDFHHHHJJJJJJJJFHIJJJJJJJJJJJJJJIJJJJJJJJHHG
@2849305/1
cgaacgttcttctgggcttttcctgcttttttagcagctttaccattcgt
+2849305/1
@?@D=DDD>BFFH<GIFGIGIGGGHGGGGGIIADGIIGGIIIIIIIIGCB
@297014/1
aaatggtactaatcattttctatctacccgtccgcccattttgaatagac
+297014/1
CCCFFFDDHHHHHJJJJJJJJJJJJJJJJGIIJJJJJJJJJJJGFIJIJJ
@2594238/1
ccgcgacggctcagcaactcctggaggacgctgacgggagtcttgctcgg
+2594238/1
CCCFFFFFHHHHHJIIJJJJJJIJJJJHIIJJJJJJHHBD?ACEECECDD
@7961780/1
aagaaaaaaatgtcaaaattttgcaaattatgtggcattttgacatttat
+7961780/1
B??DFFFFGHHHHIIIJIJIIGJJIIHGHJJGDFGGIIIJJJHGJIIJJI
@827265/1
ataaaaatttatagttttttgcatttttattcggcttattgtaatattcc
+827265/1
CCCFFFFFHHGHHJHGJJJJJJHIIIJJJJJIJIJJJIIIGDGIIGJJJI
@7481181/1
ttttcaataaagtacactttatttaagaacaggggagaaaagtcacg
+7481181/1
CCCFFFFFHHHHFHIJJJJJJJJJJJJJIJIJJJJJJJJJJJHIIJI
@7481373/1
ttttcaattcacgggtagacggtgtcaatttaaaacccaaaaactgctcg
+7481373/1
CCCFFFFFHGHHHJJCGGGIJJ@HCFHJJJJJJJJJJJJJJGJJJJIJIJ
@1093359/1
attaacaagtaatttgttgagtgatggtcctatggcaattccatataatc
+1093359/1
CCCFFFFFHFHHHJJJJJJIJIHJJJJHHJJJJJIIIIJJIJIJJIJJJJ
@5691018/1
ggtttttcatcgccatacataaattatgggcgaccaccagtggtactatg
+5691018/1
B@BDFFFFHHHHHJJJJJJJJJJJJJJJJJGJIJIJJJJJJJJGHJJIJJ
@4644435/1
ctttagaggtaatacactattattaggcactagttattaattataatcat
+4644435/1
CCCFFFFFHCFHGJJJJIIJJJJJJJJJJJJIIIJJJJJJJJJJJIJJJJ
@4644436/1
ctttagaggtaatacactattattaggcactagttattaattataatcat
+4644436/1
CCCFFFFFHFHHHJJJJJJJJJJJJJJJJIJJJIJJJJJJJJJJJJJJJJ
@2850170/1
cgaactggtccaaatcgagggcgccatccacgagccaatctt
+2850170/1
@@@DDD?AACFAHG@FFG<D6<CDG<GGGGFG6DFA3=@GEE
@2850171/1
cgaactggtccaaatcgagggcgccatccacgagccaatcttccgctacc
+2850171/1
BBCFFFFFHHHHHJJJIIJJIDGIJJJJJJJIJJJIGIIIJIHIBEAHFF
@3366843/1
cgttcttctgggcttttcctgcttttttagcagctttaccattcgtctta
+3366843/1
??:BBADBCBHHBBFHIDHD@>@FHIIIAE@B@BFHICHIAFHECBEEHB
@3366844/1
cgttcttctgggcttttcctgcttttttagcagctttaccattcgtctta
+3366844/1
?@@A?DDBBFFH;GGIEFI>H@BFEFIGG?CD<;?DB@DHBHIB<?B?BD
@3366845/1
cgttcttctgggcttttcctgcttttttagcagctttaccattcgtctta
+3366845/1
@C@DDDFFHGHHDHIJJGIGGEHIJJJJGHJJIJJIJJJJIGJGIGHGJI
@299598/1
aaattaaacacgctgagaaagctatggttgagtgaaaaaggtgggaaatg
+299598/1
C@CFFFFFHHHHHJJIJJJJJJJIJJJFHEHJCDGIGGGGD9BGGGIJJJ
@829715/1
ataaaatacggcaaagagaagaaaggccgatagaatgaagtgaaagtcga
+829715/1
CCCFFFFFHHHHHJJJIJJJJJJJIIJJJDGIGIIJJJIJHHIJJJFCHH
@829915/1
ataaaatataataaaaatttatagttttttgcatttttattcggcttatt
+829915/1
CCCFFFFFHHHGHEGGGHHIGGIGEHHJJEIGIJJJIJJJIJIDGIIIJJ
@1095364/1
attaagaaaggggcagacaacttcatgtacaaatacctcaccttacaaaa
+1095364/1
@CCFFFFFHHHHHJJJJJJJJJJJJJJJJIJJJJJIJJJIJJJJJJJJJJ
@830335/1
ataaaatcaagagtaactgaaaccgagactgaatttattcgaatttctga
+830335/1
CCCFFFFFGGHFH<EHHHGFHFBGGBHGGHIDHEGGGIGEGGGGGIGHGI
@3108730/1
cgcgtgttccttaacaacgatctggtggccaccggaaccggaagatcgaa
+3108730/1
@@CFDDDFHFHHHJJJJFHHFG@DG@FHIJDGGIDEGHIJJIIEHIIJHH
@1579566/1
caacaagctgcaaaacataaaggagatcctgtaacacaaagttctcaaca
+1579566/1
CCCFFFFFHHHHHJJJJJJJJGHIJGIJJJJHHGJJJJJFJFHGIJJJJJ
@2850782/1
cgaacttccatagattcaaatgaag
+2850782/1
@@@DDDDBFBFFBGFHAFIIGFAH?
@2850783/1
cgaacttccatagattcaaatgaagtaaacaacatacgtttttcatttaa
+2850783/1
@@<D=DDDFHDHF<EGHIIIIDEHEFEEHGHGHGEGGEHHDHIIGIBFHG
@572612/1
acaaattcttccaagcggtcacgattaacaaatggacaatcgtgtgcgct
+572612/1
CCCFFFFFHHHHHJJJJIGIGJJIJJJJJJJJJJJJIIJJJJHIHIJJJG
@4645952/1
ctttaggaaacggtttatgagcaacatcaacatttaaaagtgg
+4645952/1
@@@;DDDDFFFHDFHGI>@F9EGGF>?E?G>B?FADGGG?9?B
@4645953/1
ctttaggaaacggtttatgagcaacatcaacatttaaaagtggcttcc
+4645953/1
@@@DDDDDHHHHH:CG@@C?FA@GDGGGGHE<DGIEHIIG?DFBFH;G
@3877757/1
ctcgtggatggcgccctcgatttggaccagttcgtatttgggagtgatgc
+3877757/1
@CCFDDDFDDFD?<GH>DE<FHGCGGIB=FBGCFB@DEGGCG;BCA8CCF
@3877758/1
ctcgtggatggcgccctcgatttggaccagttcgtatttgggagtgatgc
+3877758/1
@CCFDFFFHFHBHHIGEGG:EFHCH?GH?D@FHIFGAFGFGHFGBG@@HI
@5158555/1
gcactatataaaaaattacattcagtatcgatagataatattgatgatta
+5158555/1
CCCFFFFFHHHHHJJJJJJJJJJJIHIJJIHIGIIJIJJJIIJJJJJIJJ
@6203809/1
gttgtacccaaacttttcggggtgcaatcttcttttccggaaaatgctcg
+6203809/1
::14=DDEHHHHGJJJJJJIJJDFHIJJJJIJJJIJJJJIIJIJJJIJJJ
@6203810/1
gttgtacccaaacttttcggggtgcaatcttcttttccggaaaatgctcg
+6203810/1
?1=DDFFFHHHHHJJJIJJJIGFHHJJJJIIIIIJJJJJIJJJJJJJJJJ
@6203811/1
gttgtacccaaacttttcggggtgcaatcttcttttccggaaaatgctcg
+6203811/1
BBCFFFFFHGGHHJJJJJJJJJ?FHGIJJJIIJJIJJGIJIJIIJJJGJJ
@6203920/1
gttgtactaatttgtgtaattgaagttcgtattatttcctcgaaatcaat
+6203920/1
CCCFFFFFHHHHHJHIIJJJJJJJJJJJJJJJJJJJJJJJJJGIHIIIIJ
@6203921/1
gttgtactaatttgtgtgattgaagttcgtattatttcctcgaaatcaat
+6203921/1
BBCFFFFFFFHHHIGHGHFIHIIIFGGJEFHGJEIJJJGIJJJJIJJIHI
@4646352/1
ctttaggcagcaacattacccaaaaagatatccagcctttgatggaagaa
+4646352/1
CCCFFFFFHHHHHIIJJIHIIHIJJIJJGJJJJJJJJJJJJJIJJJJJIJ
@7964151/1
aagaaacatgataagatatgctgcaacctctactacagtacgcaagaata
+7964151/1
CCCFFFFFHHHHHJJJIJJJJJJJIJJJJJJJJJGJJJFIJJJIJJJJIJ
@7964356/1
aagaaaccctgaacctggaaaagcaggtcgcaaaatacccgtagaaacga
+7964356/1
CCCFFFFFHHHHHJJJJJJIJJJIJIICFHGIGJJJIJJJJGHJJIIJJJ
@5158745/1
gcactattgacactaagaaatcacagagccccgggcccagatggcattca
+5158745/1
CCCFFFFFGHHHHJJJIJJIIJJJJJJIJJJJJIIIIJIJJJJJJIJJJJ
@5158746/1
gcactattgacactaagaaatcacagagccccgggcccagatggcattca
+5158746/1
CCCFFFFFHHHHHJJJJJJJIIHIIHIIJJJJJIIGJJJJIJJJIJJIJJ
@6952321/1
tggcattcatgcagaaccgattaagaaaggggcagacaacttcatgtaca
+6952321/1
CCCFFFFFHHHHHJJJJJIGHIIJJJJJJJJJIIJIJJJJJJJJJJIJIJ
@574593/1
acaagaaacatgataagatatgctgcaacctctactacagtacgcaagaa
+574593/1
@?@D?BBDDFA??<FHBCDFHEGGEGGCGDGIIIIGEEHGHA??FCFHCB
@2851517/1
cgaagaaaaaacattgaccaatcgccaccaatgcttggtgcagctatcca
+2851517/1
B<@DDDFFHHHHHJJGIIIJJGIFHIJIJJJJIJJIJFFHGIJJJJJJJI
@2851518/1
cgaagaaaaaacattgaccaatcgccaccaatgcttggtgcagctatcca
+2851518/1
CCCFFFFFHHFHHJJJJJJJJIIHIJJJJJJJJJJJJJHHJJJJJJJJJJ
@5159340/1
gcactggcaagtcaaagaagctagccaagagaatggcggctcacaagatg
+5159340/1
CCCFFFFFHHHHHJJJJIJIJJJJJIJJJIIGIJJIGII:@FCGEH@DAD
@576308/1
acaaggttttcaatagggcattctaacatgtcaaaattaaatcaatatgg
+576308/1
CCCFFFBDHHHHHJJJJJJJJJJJJJJJJJJJJJJJJJJJIJJJJIIJJH
@7966151/1
aagaaagacgccaaacattcggcagccaagaacttgctggatctcttggt
+7966151/1
@@@DFFEFHGHFHJJGIJGG@GGHEIIIIGGFFH>DDDB92?CHGGDFGH
@5955181/1
gtctgttgtgtgggaccagtctgttgtgggggaccagtctgttgtggggg
+5955181/1
CC@FFDFFFHFHHJJJJJJHGIIJJIHIJJJJGGIJJIIJGIJJFHIJGF
@577391/1
acaatattctccaaatcttcgatgatctcctgtctgggtggttgcaatct
+577391/1
CCCFFFFFHHHHHJJJJJJJJJJJJJJJIJJJJJJJJJFGIIJJJJJJJJ
@7488408/1
ttttcgagcattttccggaaaagaagattgcaccccgaaaagtttgggta
+7488408/1
CCCFFFFFGGHHHJJIIIJJIIGIIGIJJJIIJJJIJGGGIJHHIJJJDG
@4647944/1
ctttagtctgtatattttcttgtatcacttattgcgtctttgctttggtc
+4647944/1
BCCFDEDDHHHHGJIJJJJJJIHHJJJJJJJJJEHIHGIIJIJJJJJJIJ
@5699151/1
gtaaaagtgtgctcaattggtttatcctctactgtacaactgtttacctg
+5699151/1
CCCFFFFDHHHHHJHJJJIJHIJJJJJJIJJJIJIJJJJJJJFHJJIJJJ
@5699152/1
gtaaaagtgtgctccattggtttatcctctactgtacaactgtttacctg
+5699152/1
CCCFFFFFHHHGHIIEGIGJBHIGIIJIIIJJJIGJJJJJIJJJJIJJJI
@4146834/1
ctggccgcagctaaatgggcatagtacgtcggagctggatagcttacgga
+4146834/1
@@@DDDDDADFHHIGIGIJGIFCHEGIJJJGDHIIJIAAGC9=@GC7CEC
@2109376/1
catacacaggtaaaagttgtacagtagaggataaaccaatggagcacact
+2109376/1
CCCFFFFFHHHHHJJJHIJHJJJJJHJJJJIJJJJJJJJJJJJJJJJJJJ
@4648937/1
ctttagttttccttttttattcggtataacttgtccgaataacttattgt
+4648937/1
CCCFFFDDHHDHFIJJJJEHIDEHCFFHIIJJIJIJJIJIJJIJJIGIJH
@836793/1
ataaagcgttaccagcgcttgaggaagtaacggcagcact
+836793/1
C@@DFBDDDDHFHJIGH@=DGGGDGCG:CFHHDH6@72=B
@4903756/1
gaacaatccttcgaggtaacctacgtggacatcgaagaaaaaaacattga
+4903756/1
CCCFFFFFHHHHHJJJEHHIJJJJJGHIJJIJIIJHIJJJIJJJJJIJJJ
@6954816/1
tggccgtctgctacggaacaggcaaaactccgaaggaagc
+6954816/1
@@@DB1D8CAFHHG6FHD6A;:EH@HHEGGGDD??6B3D2
@5701116/1
gtaaaatatggatataaaaccagaggttaatgaggagacttctaaaacag
+5701116/1
BB8DDFFFHHHHHJJJJJJJJIIHIJGHIJJJJJJIJHGIJIJJJJJJIH
@7968496/1
aagaaatcacagagccccgggcccagatggcattcatgcagaaccgatta
+7968496/1
CCCFFFFFHHHHHIJJJJGGEGIJIJJJJJJJJIJJJJIIJJJIJIGHHH
@4905053/1
gaacaatttgaaatttttccaaacccgaaaaaagtttatttatcatacac
+4905053/1
@?@DFFFFHFHHHJJJJJIJJGEDHIGGFGGIIJEHIJJJJJIIIEIIJG
@7490567/1
ttttctcccctgttcttaaataaagtgtactttattgaaaaattagtaaa
+7490567/1
CCCFFFFFHHHGHIIJJJJJIJJJJIIJIJJJJJJJJJJJJIJJJIIJJJ
@4905181/1
gaacaatttttgtcgagttattgatttcgaggaataatacgaacttccat
+4905181/1
CCCFFFFFHHHHFHJIJGIIJJIJJJJJJJIJJJJJJIJJJJJJJJJJJJ
@1834446/1
caccattctatgaaatggaacacgaagagggactaccacacgaaaggcag
+1834446/1
@@CDFFFFHBDHHIGGGHIIIEHGADHGGGEI?3DDGEFEFGBGH>HECG
@6210962/1
gttgttgtgaaacctgtggttgaccccaagcttgaggttgttgttgtgga
+6210962/1
@BBDDFFFHHHHHJHIFHHGHEHIJJJJJIIJIJHJIHGIHIIIIJEHID
@7205340/1
ttctaatattgcgatatttttttatcgatctggcttcaatgtttgaatga
+7205340/1
CCCFDDEFHHHGHJIGIJJJJJJJJJJGIJJJJIIJJIIJGHHIGIJIIG
@7205341/1
ttctaatattgcgatatttttttatcgatctggcttcaatgtttgaatga
+7205341/1
CCCFFFFFHHHHHIIIJJJJJJJJJJJIJIJIJIJJJJJJJIJJIIJIJI
@5162196/1
gcagaacccgataaagcgttaccagcgcttgaggaagtaacggcagcact
+5162196/1
CCCFFFFFGHHHHJJIIJHJJJJJJJJJIJJJJIJJJFHHJJIJJHF@>?
@4906614/1
gaacaggggagaaaagtcacgagaatttgaaaagcgagcttcatgatccc
+4906614/1
CCCFFFFFHHHHHJJJHHIJJJJIJJJJJJJJJJJIJJIJJJJIJJJJJJ
@6956302/1
tggcgattggtcaatgttttttcttcgatgtccacgtaggttacctcgaa
+6956302/1
CCCFFDDFHHCFFIJIGHJJJJHJJJJJJIIJJGHHGHJJHHJJJIJJHG
@6438224/1
taattataggattggatctatgactgtgtatcgatagctgttcacttttt
+6438224/1
@@?DDFEDHGHHHIIEGGGHIIGIDCHEHIIIIGIGHHHGFGGGGHGIJJ
@5702199/1
gtaaaatcttgcttcatgattgaaaatttgcaaggtttggaggagttgta
+5702199/1
@B@FFFFFHHHHHJJJJIIIIJJJJJJJJJJIHHIGHIJIJJJHGGHIJJ
@5702200/1
gtaaaatcttgcttcatgattgaaaatttgcaaggtttggaggagttgta
+5702200/1
@CCFFFFEFFGFHJIJIIGFHHIJJJIJIIFIGIJEFGGEHGEDHB@HIG
@5702201/1
gtaaaatcttgcttcatgattgaaaatttgcaaggtttggaggagttgta
+5702201/1
CCCFFFFFHHHGHJJJJJCHHIJJJIJJJJJJJJJHHIJJJJJHJFHIII
@6438357/1
taattatccatttcctgtaattctggtttctctatagttttgtcatacgt
+6438357/1
CCCFFFFFHHHHGJJIIHIJIJJJJIHJJJIJJJJJJIJJJJJHIJJJJH
@6438358/1
taattatccatttcctgtaattctggtttctctatagttttgtcatacgt
+6438358/1
CCCFFFFFHHHHHJJJJHIJJJJJJJHJJJJJJJJJIIGJJJJJJJJJJI
@2113276/1
catagattcaaatgaagtaaacaacatacgtttttcatttaaaatgaact
+2113276/1
CCCFFFFFHGHHHJJJIIIJJIJJJIJJJJHIJJJJIJJJJJJJJIJJJJ
@7493000/1
ttttcttgtatcacttattgcgtctttgctttggtcactttacgcgcgaa
+7493000/1
CCCFFFFFDHHHHJJIIJJJJJFHIJJHIJJJJJHJIJJJIIJJJJJJJI
@6718648/1
tctataaagacgttagagaggttcactaaaaaatattaggaatccactac
+6718648/1
CCCDFFFFHHHHHJJJIJJJJFHGJJJJJJJJJJJIIJJIIJIIJJJJJJ
@2856046/1
cgaagagactctcagcttcaacgccaaggacttcaactttgttcagttct
+2856046/1
CCCFFFFFHGHHHJJIGIJIIH<FHIIJJIJJJJJJJJJJJJIJJJIJJJ
@582709/1
acagaaggggtaaccgcaaggggcacggaccacttcacggaaatctaccg
+582709/1
CCCFFFFFHHDFHIJJJJIJIJIJJIGGGIJJJJIJJJJIIIHHHHHHFD
@2602506/1
ccgctatttggtacgacgacaaagattacatcatatttgcctttaac
+2602506/1
CC@FFFFFHHHHHJJJJJIJJJJJJJJJJJJJJJJJJJJJJJJJJJJ
@6719279/1
tctatatttcggttaaatttaagaggcttttaaaatttaacgtttagcag
+6719279/1
@@@DDDDDFFFF22<AG@HH?F?AEFB@GGI@FGICGIEGFFDGIDEEEF
@6719491/1
tctatcgatactgaatgtaattttttatatagtgccccgatgatatgata
+6719491/1
CCCFFFFFGHHHHIJIJGJJIJJJJJIIIIJFGGIJJJJGHIIJIIIGEG
@583527/1
acagactggtcccacacaacagactggtcccacacaagggcagcaaaaag
+583527/1
@BCBDFFFHDHHHIIGIJJJGEGHJJJFHIJIJJJJJJJIIGIJJJJJJI
@7207358/1
ttctagaagaagttataaggttaacggtataaatgacccaccggccgtga
+7207358/1
@CCFFFDDFFHHFIJJGGGGHIJJGIGCEFI?BEGGIEGGIIEGJJJIG@
@3882317/1
ctcgttatataatcatcattcaaacattgaagccagatcgataaaaaaat
+3882317/1
@@CFDDBDBHDFHBGDEFIIGIIHECHGGIIGIEIGHGIIIIIDIIEGIF
@3882318/1
ctcgttatataatcatcattcaaacattgaagccagatcgataaaaaaat
+3882318/1
CCCFFFFFHHHHHJJJJJIJJJJIJJJJJJJJJJJJJJJJJJIJJJJJJJ
@5163849/1
gcagaatcagcactgaatcaaaaaattctccatcgttacaataagttatt
+5163849/1
CCCFFFFFHHHHHJJJJJJJJJJJJJJJJJJJIJJIJJJJJJJJJIIJJJ
@7971693/1
aagaaattcccatgagggaatttaaggcatctattatacaaaaacaatgt
+7971693/1
CCCFFFFFHHHHHJJJJJIJJJJJJJJJJIJJJJJJJIJJJJJIJJJJIG
@2857093/1
cgaagagggactaccacacgaaaggcagttcaccatcgcttgtcatgtgt
+2857093/1
@C@FFFFFHHHHHJJJJJJJJJIJJIJJJJJJJJJJJJJJIJJJJJJJJJ
@5416651/1
gcttggtgcagctatccactttgccagtggccgtctgctacggaacaggc
+5416651/1
@<@FDADDFHHHHBHGEHGIIIDHHHGIJIIJIIIIGIIJIEGHI@BCHI
@2857257/1
cgaagagtatgtctcgaaagacttcgactttttactatttttgtatgcac
+2857257/1
@@@DDDDBFDFHHIIE<FH83AAFDF?GEGIII9DD9CGIII@DBFB@FB
@2857258/1
cgaagagtatgtctcgaaagacttcgactttttactatttttgtatgcac
+2857258/1
@@@DDDDDFHHHHIIG<GH@@DFHGGCGIIIIIGHHEHIIIIFFGIHGII
@2857442/1
cgaagagttggccactaaactgggcagctcggctgagaatcggtattcgg
+2857442/1
CCCFFFFDHFFHHJJJJJJJJIJJIJJJGJJJIJJGIIHGIJJGIIJJII
@7496714/1
ttttgacatttatgtgacataatttgcgacatttgacgtacggttcaagt
+7496714/1
CCCFFFFFHHHHHJIJJJJJJJJJJJJJGIJJJJJJJJHIJJJFHIJJIF
@5417528/1
gcttgttcgggagtcacttttccgacc
+5417528/1
CCCFFFFFHHHFHEHIIIIJJEIGICC
@6440926/1
taatttgtgtaattgaagttcgtattatttcctcgaaatcaataatgcaa
+6440926/1
CCCFFFFDHHHGHJJJJJHJJJIIJJIJJJJJJJJJJIJJIJJJJJJIIH
@842708/1
ataaatgtcaaaatttgacataatttgtggacataaaggaaagaaaaaaa
+842708/1
CCCFFFFFHHHHHJJJJJJJJJJJJJJJJJIJIJJJJJJJJJJIJJJJJJ
@2117555/1
catatctttgataataactgtggcagcataaggagttgctgcattttcta
+2117555/1
CCCFFFFFHHHHHJJJJJJJIJIJJJJJJJJJJIJHIIIJJJIJJJJJJI
@4911016/1
gaacgaaattaaacacgctgagaaagctatggttgagtgaaaaaggtggg
+4911016/1
CCCFFFFFHHHHHJJJJJJJJJJJJJJJJJJJHIJJJGHIJJJJJJBFHI
@2606551/1
ccgcttccgcgtgcttctctaagtaattgtgaagctaagttccgtaagtc
+2606551/1
@@@DDDDDAFD0@6AGEDD@BF9:BFFG<CFBDDCFFGB?FFGB9BD==F
@2117953/1
catatgtagaacgaattttgtgcatacaaaaatagtaaaaaagtcgaagt
+2117953/1
CCCFFFEDFHHHHJJJJJJJEIJJJJJJJJIIJIIFGIJJJIJGIIJJJF
@4911608/1
gaacgagacaacagcaccctggtcctccacaacagcaagctcctccgcaa
+4911608/1
CCCFFFFFHHHHHJJJJIJJJJFHIJJJJJJIIJIIJIHJJJJIJJIJJJ
@1589759/1
caacagactggtcccacacaagggcagcaaaaaggtgcccaacaacagca
+1589759/1
CCCFFDEFHHHHHJJGIJJIJGIIIIJJIJJJJIJ:DFHJJJJJJJJJJJ
@1589760/1
caacagactggtcccacacaagggcagcaaaaaggtgcccaacaacagca
+1589760/1
CCCFFDFFHHHHHJIHJJJJJIIGIJJJJJJJJJJDHHIJJJJJJJJJJI
@1589761/1
caacagactggtcccccacaacagactggtcccccacaacagactggtcc
+1589761/1
C@C?DDFFHHHHFIGJJIJIJIIGIJIJICGHIJJIJIJJJBDGEIJIJJ
@3115769/1
cgctagcgaacaatccttcgaggtaacctacgtggacatcgaagaaaaaa
+3115769/1
CCCFFFFFHHHGHJJJJJJJJJJGHJJIJJJJGHJJJJJIJJJJJJJJJJ
@587770/1
acataatttgtttgtggacataaaggaaagaaaaaaatgtcaaaattttg
+587770/1
CCCFFFFFHHHHHJHIJHIJJJJJJJJJJJJJJJJJJJJIIIJJJJJJJJ
@1113883/1
attacctctaaagctatctactcgttatataatcatcattcaaacattga
+1113883/1
@CCFDDFDFDDAFCEHEFHIH>EDACFEEBHIHEHGIIIIGGHGHIIIII
@2349273/1
ccaggttgctgttgcggaggagcttgctgttgtggaggaccagggtgctg
+2349273/1
@CCFFDFFHHGDHIIIJBGHFGGIJIJJJJIICHGIIJGJIGHIG=CCAA
@2349407/1
ccaggttgttgttgtgaaggagctggctgctgttgtctcgctccaggttg
+2349407/1
CC@FFDDFHHGHHIIIIJJJGHIJJJJJJIIGHGGGGHIFIDGHDGIBGE
@5708458/1
gtaaaccgcaagtttcacagcaacaacctggagcgaaacaacagcagccc
+5708458/1
CCCFFFFFHHHHHJIJJJIJJIJJJJJJJJJJJJJJJJJJJJJIIJIGII
@3643415/1
ctcagatcgtgacttcgaaacacttcttcctttcttctgtttcttcatac
+3643415/1
CCCFFFFFHHHHHJJJJJJJJIJJJHHHIJIIJJJJJIJJIJJJJJJJJI
@1837918/1
caccccttaatcagctacaacagtcaacatttcccacctttttcactcaa
+1837918/1
@?@BDDDDDDHF?<EG>FEGEFGGFEHICHGEHHGGGDGHIGHDGIIG>;
@2608381/1
ccggaaaagaagattgcaccccgaaaagtttgggtacaacctctatactt
+2608381/1
CCCFFFFFHHHHHJJJJJJJIJJIIIJIHIJJJJGHIJIJJJJJJJJJJJ
@2608458/1
ccggaaaatgctcgaaaactcaattggcgcacattcagcaggttttttaa
+2608458/1
CC@FFFFFHHHFHJJIIIJJJHGGIGJJJJJJJJJJJIJIJJFGHJJJJJ
@317143/1
aaattccgtcggcaagaagttggccgatttgcagactctcagcttcaacg
+317143/1
CCCFFFFFFHHHHIJJJIJHIIJJJJIJIJJJJJIJJJJJJJJIJJJJI@
@5709241/1
gtaaacgtcagtttgcgtttcaatgcatcgataagacgaatggtaaagct
+5709241/1
CCCFFFFDHHHHHJIIJFHIJJJJJJIJJJJIJJJIIIJIIJJFHIJIJI
@1592120/1
caacagtcaacatttcccacctttttcactcaaccatagctttctcagcg
+1592120/1
@@CFFFFFHFHHHJJJJJJJJJIJIGIJEHIGHIIIJJJJIJJIEIGHEE
@2609819/1
ccggaaccggaagatcgaagaaagacgccaaacattcggcagccaagaac
+2609819/1
CCCFFFFFHHHHGJIJJIIIGJJIIJJIJJJIIJJJJJJIJJDIFHGDFF
@4915330/1
gaacgttcgactttcacttcattctatcggcctttcttctctttgccgta
+4915330/1
@?@DFDDEFHHHHJJHGGIJJJJJJJJJJIJJJGIIJIIJJJIJJIIGDD
@7502838/1
ttttgagctattgcgatattttttcggaaaaaagtgagtttaggatatct
+7502838/1
CCCFFDFFHHFHHJIJJIIJJJIIIGGGIJJJIID?CGHHHJIGIJJIIJ
@7502839/1
ttttgagctattgcgatattttttcggaaaaaagtgagtttaggatatct
+7502839/1
CCCFFFFFHHHHHJJJJJJJJJJJJJJJJJJJJJGIIIHIIJJJIJJJJJ
@4655647/1
ctttattcgtcatcgctccccacgagcgtttctttagtctgtatattttc
+4655647/1
@@@DDFFFGDFHHJFIIGIJIGGIE@FDHHIHGIIDGGH@EGIIGIGGID
@4655648/1
ctttattcgtcatcgctccccacgagcgtttctttagtctgtatattttc
+4655648/1
@CCFFFFFGDHHHGIIJIIIIEHEGIGGIJJJIIJBGFGGHFHJIIJJJG
@4655649/1
ctttattcgtcatcgctccccacgagcgtttctttagtctgtatattttc
+4655649/1
CCCFFFFFHFHHHJJIJJJJJIJJJJIJHIJJJJIIIHGIJIJJJIIJJJ
@4655941/1
ctttattgaaaaattagtaaaacataatggttttcgcgcgtaaag
+4655941/1
@C@DFBDABBDHDGGHB2<IHIIGIIG<CF<<CDBHE@GA6AHIG
@4655942/1
ctttattgaaaaattagtaaaacataatggttttcgcgcgtaaagtgacc
+4655942/1
CCCFFFFFHHHHHEHIEEHIJJGIEHIGGIFHJJJJJIIIGIJJIFHIIJ
@3645448/1
ctcagcaactcctggaggacgctgacgggag
+3645448/1
@@@DD>DD>DFFHIGBFEEBBHII@GEGG:@
@7212371/1
ttctcgtaagtttattattatatctgtctgcatttattacttcaagcaaa
+7212371/1
@@@DDDBDDFFDHEHH<FHBH<FEH@DBHHGAFIIIIIGGGGHGHEGHGI
@4917185/1
gaactattggccttaacttacgataaaagttttattcctaccaaaatcaa
+4917185/1
CCCFFFFFHGHHGIJJJJJJJJIIIJJJJHIJJJJJJJGIJJJJJJJIJJ
@4656979/1
ctttatttaagaacaggggagaaaagtcacgagaatttgaaaagcgagct
+4656979/1
CCCFFFFFHHHHHJJJJJJHIIIJJJJJJJJIIIJJJJJJJJJJJJJJJI
@4656980/1
ctttatttaagaacaggggagaaaagtcacgagaattttaaaagcgagct
+4656980/1
CCCFFFFFGHGFHIJJJJJEGGIIJIGHIJIGIHJJJIJJJJJJJIJJJH
@7975759/1
aagaagatgaagaagatagttccttcaaactttacaacgatgatagtgtg
+7975759/1
@CBDFFFFHHHHHJJJJJJHJJJJJJJJJIJJJJJJJJJGIJJJIIFGGH
@321292/1
aaatttaaacacattgcattattgatttcgaggaaataatacgaacttca
+321292/1
CCCFFFFFHHHHHJJJJJJJJJJJJJJJJJJJIJJJJJIIJJJIJJJJJJ
@3377804/1
ctaaaaaagcaggaaaagcccagaagaacgttcgactttcacttcattct
+3377804/1
CCCADFFFHHHHHJJJJIJJJJIJJJJJJJHIJJJJIJJJJJJJJJJJJJ
@4657717/1
ctttatttcccagacctcaaaatgaagataacttatgctgcttggtcttt
+4657717/1
CCCFFFFFGHHHDHIIGIGIHIFHGGEHHHIGGIIIJJJJHHIJJGGGGI
@851158/1
ataaattttttcttccatcaaaggctggatatctttttgggtaatgttgc
+851158/1
@@@FFDFEDHFFHJGIEG<EBDBCFHIGIGEH@DFGHIHHG?BGIGDGDH
@3890315/1
ctctaaagctatctactcgttatataatcatcattcaaacattgaagcca
+3890315/1
@@@DDDDDBHDBFG@GBFAGG=FGBHG<CC@AHEHGIIF9D>?DHCDFG?
@2125529/1
catcactttgtcatcgaacgatgtcaccacctgattggtgatatcagccg
+2125529/1
CCCFFFFFHGHHHJJJIJIJGIIGIIJJJJJJJJIJJIFHIJIJJJJJJJ
@2125530/1
catcactttgtcatcgaacgatgtcaccacctgattggtgatatcagccg
+2125530/1
CCCFFFFFHHHHHJJIIJIJGIJJIIGIIJIIIBHIJJFGGIIJJJIJJJ
@5422032/1
gctttggtcactttacgcgcgaaaaccattatgttttactaatttttcaa
+5422032/1
<@@DDEBDFDFDBFEEGGGGIGHIJJJGIIIJEFGHICHIJJIIIJJJJI
@5422325/1
gctttgtctggttaactttagtgggaaggtttaggtatttgtggtatctg
+5422325/1
CCCFFFFFFHHDHHJIIIIGIHHJIJJIJEFHGGI?GIJIIGHGGDIIJJ
@5422326/1
gctttgtctggttaactttagtgggaaggtttaggtatttgtggtatctg
+5422326/1
CCCFFFFFHHHDHGIJIJJGGFHIJIJJJCHHHIJCFIIJIIIIGIJJJI
@6730383/1
tctcgaaagacttcgactttttactatttttgtatgcacaaaattcgttc
+6730383/1
CCCFFFFFHHHHHJIGIIIJJJJJJJJJJJJJIIJJJJIJJIJJJJJJJJ
@3648369/1
ctcagcctcgcgctaggtaaattaaacacggcttatcactatgatgttga
+3648369/1
CCCFFFFFHHGHFGEGH?EHIIIGIJGIGIIIJJGIGCHIJIIIGIGIEH
@853940/1
ataacatgcataaaatataataaaaatttatagttttttgcatttttatt
+853940/1
CCCFFFFFHHHHHJIIJJIJJIJJJJJJIJJJIHIJJJJJJJJJJJIIII
@853941/1
ataacatgcataaaatataataaaaatttatagttttttgcatttttatt
+853941/1
CCCFFFFFHHHHHJJJJJJJJJJJJJJJJJJJJIJJJJJIJJJJJJJJJH
@7977630/1
aagaagtacttttgtggaatatagcaaacttctactacttcaactggtag
+7977630/1
CCCFFFDFHHHHHJHHIIIIJJJJJJJJIJJJJJIJJIJJJJJJJJJHIH
@596585/1
accacatctcggatcttgctactaatattcgattcgataggtgctttgtc
+596585/1
CCCFFFFFHHHHHJJJJJIJJJJJJJJJJJJJJJJJJJJJJGHIIJJJII
@854316/1
ataacattgacattctataaagacgttagagaggttcactaaaaaatatt
+854316/1
CCCFFFFFHHHHHJJJJJJJJJIIJHIJJIIIIJHHIJIJIJJJJJJJJI
@326699/1
aaatttgcaaggtttggaggagttgtactaatttgtgtaattgaagttcg
+326699/1
BC@FDFFFHGGHDHHIJGIIGIFHHHIIJJEHIHJIIIJGIJIJIIGIII
@855043/1
ataacctctctgtcggtagatttccgtgaagtggtccgtgccccttgcgg
+855043/1
CCCFFFFFHHHHHJIIFHGIHIIJIJGGIJJHIGDGGHGIGIJIJIIJII
@3892019/1
ctctaacgtctttatagaatgtcaatgttattctaaaaagaagactgcta
+3892019/1
@@@DDD???DDHH>FEEFHGFAEHHGIIIFIIFIIIIIIGGIGGGIIIII
@3892020/1
ctctaacgtctttatagaatgtcaatgttattctaaaaagaagactgcta
+3892020/1
CCCFFFFFHGHHHJJJJIJJJHIJJJJIJJJJJJJJJIJJJIIJJJJIII
@3892021/1
ctctaacgtctttatagaatgtcaatgttattctaaaaagaagactgcta
+3892021/1
CCCFFFFFHHHGHJJIJJJJJGIJJJJJJJJJJJIJJJJJIJJJJJJJJJ
@3892022/1
ctctaacgtctttatagaatgtcaatgttattctaaaaagaagactgcta
+3892022/1
CCCFFFFFHHHHHIJIIIJIIHIJJJJIJJJJJJJJJJJJJJIJJJJJJJ
@3892023/1
ctctaacgtctttatagaatgtcaatgttattctaaaaagaagactgcta
+3892023/1
CCCFFFFFHHHHHIJIJGIJJEHIIJJHJJJJJJJGIIJJJJJJJJIJJJ
@3892024/1
ctctaacgtctttatagaatgtcaatgttattctaaaaagaagactgcta
+3892024/1
CCCFFFFFHHHHHJJJJIJJJHHJJJJHJJJJJJJJJJJJJJJJJJJIJJ
@3892025/1
ctctaacgtctttatagaatgtcaatgttattctaaaaagaagactgcta
+3892025/1
CCCFFFFFHHHHHJJJJJJJIHIJJJJJJJJJJJJJJJJJJJJJJJJJJJ
@7726666/1
aaaatattaggaatccactacaaggttttcaatagggcattctaacatgt
+7726666/1
CCCFFFFFHHHHHJJJJJJJJJJJJFHJJJIJJJJJJJJJJJJJJIIJJH
@856642/1
ataacttcatggcccaaaagaactatataatagatgatgaagttttgata
+856642/1
CCCFFFFFHGHHHJJJJJJJJJJIJJJJJJJIIIJIGIGIIJIJJIIIIJ
@2130910/1
catcccacaaggtacaatactttgttggtttcgccactccctgtatactg
+2130910/1
CCCFFFFFHHHHFHIJJJJJJJJJJJJJHIIJJJJIJJJJJJIIIJJJJJ
@329426/1
aaattttgcaaattatgtggcattttgacatttatgtgacataatttgcg
+329426/1
@@@DFFDDHHHGFIGIJEJGIGIJIJIJJJJJJJJIIIBHGIIIJJJJIF
@2868041/1
cgaagttaacagatgaaggtatagctgcaccagcatctaattcacattgt
+2868041/1
==?=?DDBHHHF8F<DE>A3:FCGEHEGH<BB9CCCFADHHEHHIGE>::
@4161209/1
ctggctccaagagatgtgcatgtcccgcagatggccaccaccattctatg
+4161209/1
CCCFFFFFHHHFHIJJFGIIIFHHIGIJJJJGIIJJJJIIIJJJGIHIGG
@7217358/1
ttctgatgtggacacttcatcggaaatagtaacattgattagattatgtt
+7217358/1
CCCFFFFFFFHFHIJIJJJJGHIIIIIJJGIJJIIJIGGGGHIIJIJIIJ
@5426238/1
ggaaaaacttacaaaatggtaatgccgagcttaataagtttcatattttg
+5426238/1
CCCFFFFFHHHHHJJJJJJHHJJJJJJIIJJJJIJJJJJJJJJJIJJJJJ
@3650233/1
ctcagcttcaacgccaaggacttcaacttcgttcagttcttgcagg
+3650233/1
CCCFFFFFHHHHCGIJIJJJJJIJJJJJJJJHIJJJHIIJIIJJFG
@3650234/1
ctcagcttcaacgccaaggacttcaactttgttcagttcttgcagg
+3650234/1
@@<=D>D?FFFD<EGFIFCFF9EFFIIBGEEFEFDBG@DDGFFIF?
@3650235/1
ctcagcttcaacgccaaggacttcaactttgttcagttcttgcagg
+3650235/1
CCCFFFFFHHHHCGIJJJJIJJJJJJJJJJJJJJJJIJJJJJJJII
@4161743/1
ctggctgctgttgtctcgctccaggttgctgttgtggaggagcgggctgc
+4161743/1
BCCFFFFFHGHHGHJIJIIIIIAHIFHIIJFGIIGIIIIJGHIIIJHFEB
@2133113/1
catcgaacgatgtcaccacctgattggtgatatcagccgctccgggcgtt
+2133113/1
BC@FFFFFHHFGFHIJJJJJJIIJIJJCGHIIGGIIJJJIHJIGIGHH=B
@2133114/1
catcgaacgatgtcaccacctgattggtgatatcagccgctccgggcgtt
+2133114/1
CCCFFFFFHHHHHJJJJJJJIJHIJJJEHIIJJJJJJJJJJJJIJIBE=<
@3125088/1
cgctgagaaagctatggttgagtgaaaaaggtgggaaatgttgactgttg
+3125088/1
@@@DDDDDHHGGFEGGGAFF;@<CEHIIIFI1CGH?DG<F:D><FGHDH>
@7515096/1
ttttgcctcttcgaaatccggacctacacccattgcagtaaatgatacat
+7515096/1
1=B44ADEHHHGGIJJJJGIJIJIJJJJIJJJJJJJJIHIIJJJJIJIJJ
@6224131/1
gtttaaatttttgtcgagtcaaaagcgaagaatatttgaaaatttctaat
+6224131/1
@BBFFFFFHHHHFFHGBHHIJJJJIJJJJJFIGIHIJFIJJJJJJJJIJJ
@2134216/1
catcgataagacgaatggtaaagctgctaaaaaagcaggaaaagccc
+2134216/1
CCCFFFFFHHHHHIJJJJEHIJIJJJJJJJJJJJJIJJIJJJJIJIJ
@6225489/1
gtttaacttccgagtaataaacgaaagcgtggtctgcacagagtcaa
+6225489/1
CBCFFFFFHHHHHIGHJIIIJGIJJJJJJGHIGHIIIJJJJJJHJJJ
@1600220/1
caaccaaactatgccattttatcgaaattgaatatagaactaggtaaatt
+1600220/1
?@@DFDFFHHDHHIGIEHHGEHIIIEIGG?GIEGIIHJJIJIJIIJJJJI
@2135611/1
catcgcttgtcatgtgttgaaattccgcgaaattggcactggcaagtcaa
+2135611/1
B<BDDFDFHHHHGJEGHIFIIJJJJJJJJJIJJJJJJIJJJJJJIIGIIJ
@5976591/1
gtgaaaacctttaaagatgcgaataatagagaaattaccatccaacggta
+5976591/1
@=@DDFFFHGHDHIIIFEGEHIGIGGEEGIIJIIIGEH9?FHGEIIGJFH
@601832/1
acccaaacttttcggggtgcaatcttcttttccggaaaatgctcgaaaac
+601832/1
CC@FFFFFFHHHHIGGI@FHIJIJJGJGGIJJIJJJJJJJJJIIIGJIII
@5174598/1
gcaggatttaccggtggagggtaacaatctgccttctacatttgcgagtg
+5174598/1
CCCFFFFFHHHHHIFHIGIIJCGHJJJJJJJJJJJJJJJIIJJJJJGIHG
@2870392/1
cgaataaagtatgtgttcaccaagagaagaaagctatacagtagtcaaat
+2870392/1
@@@FFFFFHDFHHHHIJJJJJJJJIIJIIJJJJJFJJIJJJFHIGIGHGI
@2870393/1
cgaataaagtatgtgttcaccaagagaagaaagctatacagtagtcaaat
+2870393/1
BC@FFFFFHFHHHHIIIJJJJJJJJJJJJJJJJJJJJJJJJIIJIIJJJJ
@5976933/1
gtgaaaagggagcatttatttgatgcaaagtatagaggttgtacccaaac
+5976933/1
??@7BDBDFFFHHIJJJHIIIIECHGIJIGCFIIJIHHFHGIHGIIIGB?
@5976934/1
gtgaaaagggagcatttatttgatgcaaagtatagaggttgtacccaaac
+5976934/1
@BBFFFFFFHHHGJIJJJJJIFGJJJIJIJHHIIIGIIGGIHHGJJJIIG
@4664989/1
ctttcagtcccgaataccgattctcagccgagctgcccagtttagtggcc
+4664989/1
CCCFFFFDFHHHHJJGIIIIGHGJIJJGGG@DGGDHGGFCHFFHE@=FAC
@61079/1
aaaaacgtatgacaaaactatagagaaaccagaattacaggaaatggata
+61079/1
CCCFFFFFHHHHHJJJJJJJJJJIJGJJJJIJIJJIJIJJIIJIJJIIII
@7518833/1
ttttggagaacaaaaagaaggcgaggttactattcacgacagtcaaaata
+7518833/1
CCCFFFFFFHHHHIJJJJJIIIJJJJFHIJJJJJJJJJIJJJHIJJJJJJ
@3390872/1
ctaaaatcaatttacatattatttttgacttgaataaatttttaaattta
+3390872/1
CCCFFFFFGHHHHJIJIIJJHIJJJJIIIJJJJJJJJJJJJJJJJJJJJJ
@5979316/1
gtgaaagtcaaatttgcaaattcggttgatttatcccccttgaaaaatta
+5979316/1
CCCFFFFFHHHHHJJJJJJJJJJJJIIJJJJJJJJJJJJJJJJJJJJJJJ
@5176988/1
gcaggttttttaacagtttgaaaaccttgataaatggaacgaaattaaac
+5176988/1
@@@DD:DDFFFBF@A?<CH?9FHIFIBGF<EDFFCFI@GEFDFFFIFFIE
@5176989/1
gcaggttttttaacagtttgaaaaccttgataaatggaacgaaattaaac
+5176989/1
CCCFFADFHHHHHIJJFGIHHIJJJJJJJJJJJJJJIJIIIIJJJJIJJJ
@5979365/1
gtgaaagtcgaacgttcttctgggcttttcctgcttttttagcagcttta
+5979365/1
@@@DFFFEFHHHFIDHIIJGIIGCHGIIJJIJJGIIJIIJJJJJJJJJJJ
@1134241/1
attatattgtgaaaagggagcatttatttgatgcaaagtatagaggttgt
+1134241/1
CCCFFFFFHHHHHJJJIJJJJJJJJJ>HIJJJJJJJIIDHIJJJJIGHIH
@1134242/1
attatattgtgaggagggagcatttatttgatgcaaagtatagaggttgt
+1134242/1
CCCFFFFFHFHHHJJJJJIJJJJJJJJJJJJIJIJJHIFGIJJJJJGIIH
@7220956/1
ttctgggcttttcctgcttttttagcagctttaccattcgtcttatcgat
+7220956/1
CCCFFFFFHHHHHJIIGGIJJJJJIIIJJJJJJJJJJJJJJJJIJJJJIJ
@7734166/1
aaaatgcgtgtgtgcaggtatatttatcacatcattcgtcgtgtaccaca
+7734166/1
@@@BDDD:<@@FCGGEHE<AFFGGGFIGHGIGGEGIIIFFHDFFHEFEGI
@5431667/1
ggaaaagcccagaagaacgttcgactttcacttcattctatcggcctttc
+5431667/1
C7@FFFFFHHHGHJJJJJJHGGJJJJJJJIIIIJJJIJJJEIIIIJJJIJ
@5431668/1
ggaaaagcccagaagaacgttcgactttcacttcattctatcggcctttc
+5431668/1
CCCFFFFFGHHHHJJJJIJGEIJHIJIJJJJJJJIJIJJJJJJJJHJJJJ
@5431669/1
ggaaaagcccagaagaacgttcgactttcacttcattctatcggcctttc
+5431669/1
CCCFFFFFHHHGHJJJJHJIJJJJJJJJJJJJJJIIIJJJJJIGJJJJJJ
@1134560/1
attatcaccacaaaaagaatggttaccaccagccttcaccattcccagcg
+1134560/1
CCCFFFFFHGHHHJJJJJJJIJGIIJJJJIJJJJJJJIJJJJJJJJJIJJ
@1134625/1
attatcactttttgttgccgtgtgcccttgagaaatttgctgcctcaaaa
+1134625/1
CCCFFFFFHHHHHJJJJJJJIJGHIIJJJIJJIJIJJJJJJJJJJJJJJJ
@2137883/1
catcgtttggtaggcagattcctccgtgttcgaaggaggataattttcct
+2137883/1
CCCFFFFFFFDFAEDGIGIDHDHIGIGHHIIIIJEIBHGCFHHGIJIJGI
@1135330/1
attatctatcgatactgaatgtaattttttatatagtgccccgatgatat
+1135330/1
CCCFFFFFHHHHHJJJJJJJJHIIJJJJJIJJJJJIJJJJJJJGIJIIJJ
@6971920/1
tgggcttttcctgcttttttagcagctttaccattcgtcttatcgatgca
+6971920/1
CCCFFFFFHHHHHHHJJJJJGHHGIJJJJJJJJJIJJJJJJIJIJJJJIJ
@1603630/1
caaccattctgtacaattggtgacagaaatatggacatcaagaaatactt
+1603630/1
CCCFFFFFHHHHHJJJJJJJHIIIIJJJJJJIJJJJJJJJJJIJJJJJJJ
@337600/1
aacaaatttgaaaaaaccagagacgattttgtcgaagatctctgtgagaa
+337600/1
CCCFFFFFHHHHHJJJJJJJJJJJHHIJJJJIJJGGIJJJIJJJJJJJGG
@3898790/1
ctctactgtacaactgtttacctgtgtatgataaataaacttttttcggg
+3898790/1
@@@DFFFFHHFHFIEIGHIIIIAHCGFHGIDIIJJJJJIHHGIGIJIIJG
@3898791/1
ctctactgtacaactgtttacctgtgtatgataaataaacttttttcggg
+3898791/1
@@CFFFFDFHHHHGAHEGGIIJJEHGFHGIJJJJIIIJIJIJJEHIIGHG
@3898792/1
ctctactgtacaactgtttacctgtgtatgataaataaacttttttcggg
+3898792/1
CCCFFFFFHHGHHJJJGIJJJJIIHHIJJIJJIJIIIIJIIGEBHGIGH6
@3898793/1
ctctactgtacaactgtttacctgtgtatgataaataaacttttttcggg
+3898793/1
CCCFFFFFHHHGGJJJGHIHJJJJHHHJJJJJJJJJJJJIJJJJJJJIJG
@3898794/1
ctctactgtacaactgtttacctgtgtatgataaataaacttttttcggg
+3898794/1
CCCFFFFFHHHHHJJJGIJIJJJIHJJIJIHJJJIJIJJGHIJJJJJJJ>
@3898795/1
ctctactgtacaactgtttacctgtgtatgataaataaacttttttcggg
+3898795/1
CCCFFFFFHHHHHJJJIJJIJJJJIJHJJJJJJJJJJJJJIJJJJJJJJI
@7986032/1
aagacttcgactttttactatttttgtatgcacaaaattcgttctacata
+7986032/1
CCCFFFFFHHHGHJJJJJJIJJJJJJIJJJJJJJJJIJJJJJJJJJJJJI
@338513/1
aacaacctcaagcttggggtcaaccacaggtttcacaacaacaacctgga
+338513/1
CCCFFFFFHHHHHJJJJJJFGHJJJJJJJJGIJJJJJJJJJJJJJJJJJJ
@338514/1
aacaacctcaagcttggggtcaaccacaggtttcacaacaacaacctgga
+338514/1
CCCFFFFFHHHHHJJJJJJFHIIJJIJJJIGIIJJJJIJJGIJJJIJIIJ
@7986689/1
aagagaagaaaggccgatagaatgaagtgaaagtcgaacgttcttctggg
+7986689/1
CCCFFFFFHHHGGIJJG@GGJIJGIIJFHJIIJBFGHJGGGHIGGGGIJF
@1354319/1
attttcttgtatcacttattgcgtctttgctttggtcactttacgcgcga
+1354319/1
CCCFFFFFHFHHHGIJJJJJIJGIGHIJIIJJJJGHIJJJJJJIJJJJIJ
@5436283/1
ggaaaatgctcgaaaactcaattggcgcacattcagcaggttttttaaca
+5436283/1
CCCFFFFFHHHHHJJJJIJJJJJIJJJJJJJJJJJIJJJJFHIJJJJJJJ
@65315/1
aaaaagatggcgaaacaattagcagcaagagaaatgctggaaaagttaaa
+65315/1
CC@FFFFFFHDHHJIJJJJGIIDHIJIIJJJIIGIJJJJIJIJJJCFGHH
@6974435/1
tgggggataaatcttcctgcctcttgtattttgttcctcaggtaaagggc
+6974435/1
CCCFFFFFHHHHHJJJJJJJJJJJJJHHIJJJJIJJJJJIIJGHIJJJJG
@7738934/1
aaaattagttgctatccttctctttgacattgcttgtggtcacttttcgc
+7738934/1
CCCFFFFFHHHHHJJJJJJJIJJIJJIJIJJIJJJJIIJIIIJJJIJJJJ
@868388/1
ataatattgatgattataattaataactagtgcctaataatagtgtatta
+868388/1
<@@FFFFFFHHDHEHIJIJIIJJIJIIGEGHIEIIIJGGHHEHHGIIHI>
@868389/1
ataatattgatgattataattaataactagtgcctaataatagtgtatta
+868389/1
@C@FFFDBDHHHHGIBEHGGIIIGIGIIIIIIIGIHIIIGHDF??HDHE@
@868390/1
ataatattgatgattataattaataactagtgcctaataatagtgtatta
+868390/1
CCCFFFFFHHHHHJJJJJGIIJJJJJJJJJHJIJJJJJJIJJJGHIIJJJ
@4169853/1
ctgggatgagtgacgtcagcgcccatgatcatggttggtctattcaaaat
+4169853/1
CCCFFEFFHHFFHJJGIIIIAGIJIIJHJHHIJJFHGIBDHIJJCBGGIG
@3131733/1
cgctgctccgggcgttccgttggtctgattggctt
+3131733/1
@?@DDDAEFHHH6D@GIIG>GGH:DHGIIIIIGHI
@2876347/1
cgaatgatgtgataaatatacctgcacacacgcatttttaaatttaaaaa
+2876347/1
CCCFFFFFHDFHHJJJIJJJJJJFIJJJJJJIJJJJJJJJIJJJJJIIJG
@4929018/1
gaagaagttataaggttaacggtataaatgacccaccggccgtgaaaa
+4929018/1
C@CFFFFDHHGHHJJEGIJJJIFGHJJJJEIJIJJJIJIJJJF:;@GA
@340177/1
aacaagaagaaagtaaagttacaccagttgaagaaatacaaacaaatgat
+340177/1
?<@ADADDFHHDHAF9AE<CF9AA?FEHEHHEGC?F<DG<?CCF;BFGGD
@869149/1
ataatcatcattcaaacattgaagccagatcgataaaaaaatatcgcaat
+869149/1
B:@DFFFFHHHHHJJJJJJJIJJJJJJJJJJIJJIJJJIJJJJIGIJJJJ
@2877360/1
cgaatggtaaagctgctaaaaaagcaggaaaagcccagaagaacgttcg
+2877360/1
@@@FDBBFDHHHHIJJIIJGGIIIEAGIGHGICCE;FHHGBGFBFHEHG
@2877361/1
cgaatggtaaagctgctaaaaaagcaggaaaagcccagaagaacgttcga
+2877361/1
CCCFFFFDHHHHHJJJJJJJJJJJIJJJJJJJIJJJIJJIJJJIJHIJIG
@7741058/1
aaaattcgttctacatatgaaacatgtcagttatatattcacctttatat
+7741058/1
CCCFFFF=DHHHFHEGGHHCIGIJIJGIIHHHJJJIJJJJIIJJJJJIHI
@2877573/1
cgaatgtcaaacagaatctagccaaacacacatagtacctctccacaaaa
+2877573/1
CCCFFFFFHHHFHJJJGHIJIIIJJJJIJJJJEIJ?FHFGGDGGEHGIJJ
@2877823/1
cgaatgtgtgcagaatcagcactgaatcaaaaaattctccatcgttacaa
+2877823/1
CCCFFFDFHHHHGJJIJJJIJJJJJJJJJJJJJIJJJJJIJJJJHGIIJI
@3396871/1
ctaaaccttcccactaaagttaaccagacaaagcacctatcgaatcgaat
+3396871/1
CCCFFFFFHHHHHJJJJJJJJJJJJJJIJJJJJJJJJJJJJJJJJJJJJJ
@4930071/1
gaagaatatttgaaaatttctaatattgcgatatttttttatcgatctgg
+4930071/1
CCCFFFFFHHHHHJJJJJJJJJJJJJJJJJJJJIJJJJJJJIJJIJJJJI
@3397230/1
ctaaacgttaaattttaaaagcctcttaaatttaaccgaaatatagaata
+3397230/1
@=BDFDDDHHHHHJJJJJIJGIJIJJJJJJJJJHIJIJIJJJJJJJJJJI
@3397231/1
ctaaacgttaaattttaaaagcctcttaaatttaaccgaaatatagaata
+3397231/1
CC@FFFFDHHHFHJJJJJJJJIJJJJJIIGIJIIJJGGHIJIIIJJJJJI
@3397232/1
ctaaacgttaaattttaaaagcctcttaaatttaaccgaaatatagaata
+3397232/1
CCCFFBDAFHHDHIIGGEHEHIIGGIIIIGHGIGFEEFBHGHIGGEIIII
@3397233/1
ctaaacgttaaattttaaaagcctcttaaatttaaccgaaatatagaata
+3397233/1
CCCFFFFFHHHHHJJJIJJJIJJJJJJJJJJJJJJJJJJJJJJJJJJJJJ
@7226177/1
ttcttcgatgtccacgtaggttacctcgaag
+7226177/1
?@;1:ABBF?AF<E<:223<33CG?9F<11:
@5439806/1
ggaaacctctcgaattggatgagtaccttctagactataaaccgtatgta
+5439806/1
CCCFFFFFHHHHHJIJJJGIIIIHIIIJJJJIGHIJIJJJJJJJFHIJII
@7524631/1
ttttgtcgagtcaaaagcgaagaatatttgaaaatttctaatattgcgat
+7524631/1
@CCFFFFFDHHHHJJJJIJIGIHHHGGIJIGJJJJJJGJIJGHIJJIJJG
@5732206/1
gtaagatatcctaaactcacttttttccgaaaaaatatcgcaatagctca
+5732206/1
BB@DFFFFHHHHHJJJJJJJJJJJJJJJIJIJJJJJJJJJJJJJJJJJJJ
@7226897/1
ttcttctcttggtgaacacatactttattcgtcatcgctccccacgagcg
+7226897/1
CC@FFDFFHGHHFHIGIIJJJJJJJJIJIJGCHIIJIIIJJJJIHIJJJJ
@3397671/1
ctaaactcacttttttccgaaaaaatatcgcaatagctcaaaagggaaca
+3397671/1
?1=ADFFFHHHGHJJJJJJIJJJJJGJIJJJJJJJJJJJJJJJIJJJJJI
@4173218/1
ctgggcctcttctatgcaaagtacattacttttttggtatcggcgtgg
+4173218/1
B@BFFFFFHGHHHJJJJJJJJHHIJJJJJJJJJJJJIHIGIJJJJI@F
@6461088/1
taccattcgtcttatcgatgcattgaaacgcaaactgacgtttacttttc
+6461088/1
CCCFFFFFHFHHHJJJJJJJJJJJJJJJJJIJIIJJIIIJJJJJJJJJJJ
@70273/1
aaaaagtttatttatcatacacaggtaaacagttgtacagtagaggataa
+70273/1
CCCFFFFFHHHHHJGEGIIIJJJII@HHIJIJJJJEGIIJIIGGFEHIJG
@4174679/1
ctgggcttttcctgcttttttagcagctttaccattcgtcttatcgatgc
+4174679/1
CCCFFFFFHHGHHJJJJJJJJJJJJIJJJJJJJJJIJJFIIJJJJJJJJI
@4174680/1
ctgggcttttcctgcttttttagcagctttaccattcgtcttatcgatgc
+4174680/1
CCCFFFFFHHHHHIIGIJJJJJGIIJIJIJJJIFJJJJGIJIIIJIIIHI
@4174681/1
ctgggcttttcctgcttttttagcagctttaccattcgtcttatcgatgc
+4174681/1
CCCFFFFFHHHHHJJJJJJJJJJJJIJJJJJIJJJJJJGIJJJJJJGJJJ
@4174682/1
ctgggcttttcctgcttttttagcagctttaccattcgtcttatcgatgc
+4174682/1
CCCFFFFFHHHHHJJJJJJJJJJJJJJJJJJJJJJJJJJJJJJJJJJJJJ
@7993592/1
aagatatattcttcaggggatcatgaagctcgcttttcaaattctcgtga
+7993592/1
CCCFFFFFHHHHHJJJJJJIJJJJJJJJJJJJIJJJJJJJJJJJJIJJH@
@5442474/1
ggaaagaaaaaaatgtcaaaattttgcaaattatgtggcattttgacatt
+5442474/1
CCCFFFFFHHHHHJJIJJIJJJJJJJJJJJJJJJJIIJJJIJJJIJIJJJ
@7229762/1
ttctttacgggtaacagatggtcatccaattctcccacttggtgaagcaa
+7229762/1
CCCFFFFFHHHFHJJJJJJJJFHIJJJJJJJJJJJJHIJJJJHIJJIJJJ
@4672802/1
ctttccttcatgaacgttctcgtatttagaatataagtaattcgttatag
+4672802/1
@;@DBEDFHHDDDIGHEGEBDBCFHIIGAFHEGEHIEBHIGIIGHIIIIG
@4673048/1
ctttccttgttgtccagaaacgtcatcatactagacttttcccattgaat
+4673048/1
@@@FDFDFFFHFFGHGFGIJIGHHIHIFGIJIEGGIIJJJGHIIFGGIJJ
@4673136/1
ctttcctttatgtccacaaattatgtcaaattttgacatttatgtaacat
+4673136/1
???D?D?DD??:A?E@EEFI:CAE:CEBFICFII??EAEFI@D@CCDDFE
@7743887/1
aaaatttatagttttttgcatttttattcggcttattgtaatattcctcc
+7743887/1
C@CFFDFFHHHHHJJJJJJJJJJJJJJJJIIIIJJJJJHIIIIJJJJJJJ
@7743888/1
aaaatttatagttttttgcatttttattcggcttattgtaatattcctcc
+7743888/1
CCCFFFFFHHHFHJJJJJJJJJJJJIJIIJJJJJJJJJHIJJJJJJJJJJ
@2881341/1
cgacaaaaatttaaacacattgcattattgatttcgaggaaataatacga
+2881341/1
@@@DDFFFHDHHBIJDEFACHEFHIJIHIJIJJJIJEHIFIIGHIIIGII
@1612546/1
caaccgaatttgcaaatttgactttcactttatatattttctctctattt
+1612546/1
CCCFFFDFHHHHHJJJIJJJIJJJJJJJIJIIJJJJJJJJJJJJJJJJJJ
@7231012/1
ttcttttccggaaaatgctcgaaaactcaattggcgcacattcagcaggt
+7231012/1
CCCFFFFFHHHHHJJJIJJJJJJJJJJJJJJJJJJJJJJJJJJJJJJJJG
@7744164/1
aaaatttcaaattgttcaggtaaaatcttgcttcatgattgaaaatttgc
+7744164/1
CCCFFFFFHHHHGJJJJGIJHHIJJJJJJJJJJJJJJEIJJJJJJJJJJI
@3400419/1
ctaaagctatctactcgttatataatcatcattcaaacattgaagcc
+3400419/1
CCCFFFFFHHHHHJIJIGGGIGEIJJJJJJJJIJJJJJJJJJJIJJJ
@3400420/1
ctaaagctatctactcgttatataatcatcattcaaacattgaagcc
+3400420/1
CCCFFFFFHHHHHJIJJIJIIIIJJJJJJIJJJJJJJJJJJJJJJJJ
@3400421/1
ctaaagctatctactcgttatataatcatcattcaaacattgaagcc
+3400421/1
CCCFFFFFHHHHHJJJJEHGHGGJIJJJJIIJJJJJJGIJJJJJJIJ
@5187938/1
gcatgatgagcagccgagcccttggcttccttcggag
+5187938/1
@<<=DDD?BFFFDBFD81@CGFB9FE@9?CDBFGI=G
@7744802/1
aaaatttgcaaggtttggaggagttgtactaatttgtgtaattgaagttc
+7744802/1
=;@?ADDAFBA<<2<BGG9FBF?<A22<C@CCDEFDGF?DDEFIIEF<?D
@5736237/1
gtaagttgctcaatgtcgtcgtttgacatatcgttgtcatcccacaaggt
+5736237/1
CCCFFFFFHHHHHJJGIJIJJHIJIIJJJIJJIHIGGIIJJJJGJGIJIB
@6743797/1
tctgccttctacatttccgagtgacgaagagactctcagcttcaacgcca
+6743797/1
CCCFFFFFHHHHDIJIJJGDHAFGHIJJJJJHIGGGJJJJJJJJIJ@FHH
@3661473/1
ctcataaaagaacttcaattggtctaccacaatattctccaaatcttcga
+3661473/1
CCCFFFFFHHHHHJJJJJJJIJHHIIJJJJJIIJJJJJJJJJJJJIJJII
@2144883/1
catgaagctcgcttttcaaattctcgtgacttttctcccctgttcttaaa
+2144883/1
CCCFFFFFHHHHHJJJJJJJJJJJJJHJJJJJJJJJJJJJJJJJJJJJIJ
@6465621/1
tacgaactggtccaaatcgagggcgccatccacgagccaatcttccgcta
+6465621/1
BCCFDFFFGHBHHGIJJIIGJJJJEIJJIIJJJJIHIJFHIJJJIJHFED
@6465644/1
tacgaacttccatagattcaaatgaagtaaacaacatacgtttttcattt
+6465644/1
CCCFFFFFHHHHHJJHJJJJJJJJJJIHHIIJJJJJJIIIIIJJJJJJJI
@3141618/1
cgcttgtcatgtgttgaaattccgcgaaattggcactggcaagtcaa
+3141618/1
@@@FFFDFFHDBFFHHGGIEIGIIGIHIJIJIIGIIIHIGIIJBGGH
@2372102/1
ccatgcagcttgttgttgagatgtagg
+2372102/1
??;4=BA?C=?32<C<CBAD3A<AC<>
@2372234/1
ccatgccgagcaagactcccgtcagcgtcctccaggagttgctgagccgt
+2372234/1
CCCFFFFFGHHHHIGJJJJJIHIJJJJJJGIIIGJJHIHGIJIJGHHJIE
@6239547/1
gtttaatttcgttccatttatcaagg
+6239547/1
@?@DAD?DFBA<FCF<?GHFEABHDF
@3403171/1
ctaaagttaaccagacaaagcacctatcgaatcgaatattagtagca
+3403171/1
CCCFFFFFHHHHHIFGIJJJFIIJIIHHIJIHGH>FG;FFGB0BBG<
@1862166/1
caccttacaaaataaaatacggcaaagagaagaaaggccgatagaatgaa
+1862166/1
@@;DDFFFHHHHGJJJJFJJIJJJIIJJJJIJJJJJIIJIJJJJJJIJJI
@1862167/1
caccttacaaaataaaatacggcaaagagaagaaaggccgatagaatgaa
+1862167/1
CCCFFFFFHHHHHJJJJJJJJJJJJJJJJJJJJJJJJJJJJJJJJJJIJJ
@2630511/1
ccgggaaaagtattatgagaatatgaaatttaaaagaaaatttgaaaagt
+2630511/1
@@<D=1@BDAAFFF>B>4C<CH<FFBHFCFFBFEFCGDECAEFIFFCF@F
@7233404/1
ttgaaagcctttctttattgccagctcttgaagaaccatcgccgggg
+7233404/1
CCCFFFFFHHHGHJJJGIJJIJIJJJJJJJJJJJIJIJJJJJJIGBB
@5191149/1
gcattggtggcgattggtcaatgttttttcttcgatgtccacgtagg
+5191149/1
CC@FFFFDHHHGFFHIIDHHHEGDIIJJJDFCFHHGGHIJJE6?D9C
@5191150/1
gcattggtggcgattggtcaatgttttttcttcgatgtccacgtaggtta
+5191150/1
B@@DFFFDHHHGHIJIJFGDGGIHIJJIJHHHIJIJIGIJJJJGIJIIIG
@2145956/1
catgaatgccatctgggcccggggctctgtgatttcttagtgtcaatag
+2145956/1
CCCFFFFFHHHHHJJJJJJJIJJJGGGGD9B<BFI@DHB<BCCCHHDC@
@346581/1
aacacgctgagaaagctatggttgagtgaaaaaggtgggaaatgttgact
+346581/1
CCCFFFFFHGHHFGGGIFHGGHHGIG:CDGGHIIE0:BFDFGEGF@FFFC
@3143579/1
cgcttttcaaattctcgtgacttttctcccctgttcttaaataaagtgta
+3143579/1
BC@FFFFFHHHHHJJJJJJJJJJJJJJJJJJJJJJJJJJJJJJJJJIJJI
@5191539/1
gcatttattacttcaagcaaagcttctataactggtatagctttaggaaa
+5191539/1
CCCFFFFFHHHHHJJJJJJJJJJJJJJJJIJIJJJEHIIJIJJJJJJJHI
@5993409/1
gtgacatcgttcgatgacaaagtgatgggcaatcccattggctggctcca
+5993409/1
CCCFFFFFGGHHFJEHIIJJJIAFDGHIDGGGIIGIGIJIEGIGICEGHB
@5993410/1
gtgacatcgttcgatgacaaagtgatgggcaatcccattggctggctcca
+5993410/1
CCCFFFFFHHHHHJJJJJJJJJ<CHIHGGGGHGHJIIIGJJJJJIIBGHI
@1149145/1
attcacctttatatgtcacattttgtggttctttaacgaaatgtcaagag
+1149145/1
@CCFFDDFFHDHHFEGHGIGEGGGHCHG?CFEFHIEDGGGGJGFFIICH;
@5739124/1
gtaatattcctccatagttcttacatccttgtttatttccctttttgtgg
+5739124/1
C@BFFFFFHHHHHJJJIGJIIJIJJJJJJJGHHJBHHJEIJHIJJJ>B;G
@4183200/1
ctggtaacgctttatcgggttctgctaagtggtaagtagaaggtaagcca
+4183200/1
BB8DADDFHHHHHIJJJJJCHGGJJJIJJIJJHEHJJJJJJJJEFHIJJJ
@4416075/1
cttcccactaaagttaaccagacaaagcacctatcgaatcgaatattagt
+4416075/1
CCCFFFFFHGHHHEAFHIIHFIIGHIG@GHGHEHECHGHIGGIGGHG@<?
@4416547/1
cttcccccaaggataacctctctgtcggtagatttccgtgaagtggtccg
+4416547/1
CCCFFFFFGHHHHJJJJJJJJJJJJJJJEHICIIIIIJEHIJIBGIGIJJ
@2889818/1
cgacactatgggtcggatcttcagctagatcggataatcctatacttgta
+2889818/1
CCCFDFFDHGHHDHGHAEDGIAFFHHGIIGHIIGHIJGGJGGGGBFHDCE
@2148796/1
catgatcccctgaagaatatatcttgaagaactattattttttttttttt
+2148796/1
CCCFFFFFHHHHGJJJJJJJJJJJJJIIJJJJJJJJJJJJJJJJJJJHFC
@1362619/1
attttgaggtactcgagggcatgatgagcagccgagcccttggcttcctt
+1362619/1
@@CFFBFFH<DHABEAFGGGIIHICEHCEHBHEGH>GGHIIIEGGDEEC>
@1362620/1
attttgaggtactcgagggcatgatgagcagccgagcccttggcttcctt
+1362620/1
CCCFFFFFHFHHHJJJJJJIJJJJJIJJJJJJJJJJJJJJIIJJJJIJJD
@8001530/1
aagcaatgtcaaagagaaggatagcaactaattttacaagctatactttg
+8001530/1
=@;:ADDD?=A?C:E:E3FBFFDF@DBBCCGDF9:::BCBDGDF<00:??
@8001531/1
aagcaatgtcaaagagaaggatagcaactaattttacaagctatactttg
+8001531/1
@@@FFEFDHHHGGBFHHGGGIIGGEHIIJJIJJEGIIIEGIIJIIGHFHI
@3910764/1
ctctccacaaaaagggaaataaacaaggatgtaagaactatggaggaata
+3910764/1
CCCFFFFFGHHHHJJJIJJJJJJJJJJJIIJGIIJJJJJJJJJJJIJIJJ
@3910971/1
ctctccatattcctttatcaacattcacttctttaccggcatagcctaat
+3910971/1
CCCFFFFFHHHHHJJJJJJJJJIJJJJJJJJJJJJJJJJJJIJJJJJIJI
@2149401/1
catgattgaaaatttgcaaggtttggaggagttgtactaatttgtgtaat
+2149401/1
CCCFFADBFHHFDFEHIIHEF<ABEFHGGCE?FHDGCH@?DDFEBF?GFH
@6243395/1
gtttactaaaagtactgtctcttttaattaatatgccacttgaaagtata
+6243395/1
CBCFFFFFHHHHFHJJJHHIJJJJJJJJJHEFFHHJJJJJJJIJHIFIII
@6243478/1
gtttactaatctgctttgagcaaccagtaccagttgcttccactccggct
+6243478/1
BBBFFFFFHHGHHJJJJIIJIJJJJJJHIIJJJJJJJJJJJJJJJJJJJJ
@1620474/1
caacgatctggtggccaccggaaccggaagatcgaagaaagacgccaaac
+1620474/1
CCCFFFFFHGHHHJIJIIIIIIIIJJIJJJJIIJJJJJIIIJJIIHHHFF
@1620475/1
caacgatctggtggccaccggaaccggaagatcgaagaaagacgccaaac
+1620475/1
CCCFFFFFHHHFHJJJIJJJJGIJJJJIHIIJIJJIJIJJJJIJJHHGFF
@7531760/1
tttttactatttttgtatgcacaaaattcgttctacatatgaaacatgtc
+7531760/1
CCCFFFFFGHHHFIIIIJIJJJGIG=HHJJJJJJJJJJJIJJJJJIJJFH
@613119/1
acctgctgaatggaacgaaattaaacacgctgagaaagctatggttgagt
+613119/1
CCCFFFFFHHHHHIJJJJJJJJJJJJJJJJJJJJJJIJJJJJJJHHIIJG
@7532064/1
tttttagaataacattgacattctataaagacgttagagaggttcactaa
+7532064/1
CCCFFFFFHGHHHIJJJJJJJJJJJJJJJJJJJJJJJJJJJJGHIJJJJJ
@7532065/1
tttttagaataacattgacattctataaagacgttagagaggttcactaa
+7532065/1
CCCFFFFFHHHHFIJJIIJJJJJJIIJJJHIIJJJJIIJJJJBFHIIJJJ
@1150949/1
attcagcaggtttttttaacagtttgaaaaccttgataaatggaacgaaa
+1150949/1
@@@ADBDFGFFDFHEEHEDFGGIGCHIGIEEGGIIGEEGHIJJFCGGGCF
@7237678/1
ttgaattttcttttcagcacaaatgtcttttaaaggagctacgaagttaa
+7237678/1
BB@DFFFFHFHHHJGHIJJJJJJJGHIIJJJHGJJJIJIJJJJIIJCHII
@8005204/1
aagccaaattgctctactctcaagaaatggcctccatgccgagcaagact
+8005204/1
B@@FFFFFHHHHHJJIIJJJJJJJJJJJJIIJJJJJJJJJJJJJJJJIJI
@2375925/1
ccattatcactttttgttgccgtgtgcccttgagaaatttgctgcctcaa
+2375925/1
CCCFFFFFHHHHHJIJHIIJJJIJHJJJJIJJGJJJIJJJJJJJJJJJJJ
@3669435/1
ctcatcgaaggcaaatgcctcatgaccacgtccaaagccaagatagcttc
+3669435/1
CCCFFFFFHHGHHIJGIJJJJJJJJJJJJJHIJJJIGJIJJJJJJJJJJJ
@5195211/1
gccaaacacacatagtacctctccacaaaaagggaaataaacaaggatgt
+5195211/1
CCCFFFFFHHHHHJJHIJJJJJJJJJJJJJJJJJJJJJJJJJJJJJJJJH
@1870279/1
cacgacgaatgatgtgataaatatacctgcacacacgcatttttaaattt
+1870279/1
B@<DDFFFHHHHHJHIHIIJJJJJJJIJJJJJJJJJJJJJJJJJJHJJJJ
@6244402/1
gtttacttcatttgaatctatggaagttcgtatt
+6244402/1
??<D7=DDA4ADBAD>?:<<:4?CE;3C:FADCE
@6244403/1
gtttacttcatttgaatctatggaagttcgtattattcctcgaaatcaat
+6244403/1
=@1ADDFFFHFHGFBHIGIGIBGIIIGHIIJIJJJIJIGHJJIHJJIJJI
@5195387/1
gccaaacattcggcagccaagaacttgctggatctcttggtcggaaaagt
+5195387/1
C@@FFFFFHHHGHJJJJJIJJIIIJJJJJJJJJJJJJJJJEHIGGGIHI@
@7238852/1
ttgacatttatgtgacataatttgcgacatttgacgtacggttcaagtag
+7238852/1
;?@DDD;BFHBDDGFEHBEFGGIDAE?EBDGGD4?C8:?FH9B=D?B8BD
@4190399/1
ctggtccaaatcgagggcgccatccacgagccaatcttccgctaccgcgt
+4190399/1
BCCFDFFFHHHHHJJJJJJIJJIIJJJJJJJJJJIJJJJJIIIJHHFFB>
@1871771/1
cacgagaatttgaaaagcgagcttcatgatcccctgaagaatatatcttg
+1871771/1
CCCFFFFFHHHHHJJJJJJJJJIJIJJJJIIJJJJJJIJJJJJJIJJJJJ
@7533821/1
tttttatatagtgccccgatgatatgatatgtatttattatattgtgaaa
+7533821/1
CCCFFDFFFHHBHIJIIH@FGEEFHHFBGGH9HFHIJJJIJJJJIGGGJI
@3408693/1
ctaaatgtgaatcgtcccacaagacgtggtagtgtgatggtcttgaagta
+3408693/1
CCCFFFFFHHHHHJIJJJGIIJGGIJCGI?DHCGCFGHIJDHIIIIJJGH
@614613/1
acctttttcactcaaccatagctttctcagcgtgttt
+614613/1
CCCFFFFFHHHHHJJJJJIJJJJJJJJJJIJJH?1?D
@614614/1
acctttttcactcaaccatagctttctcagcgtgtttaatttcgttccat
+614614/1
CCCFFFFFHHHHHJJJJJJJIJJJIJJJJIIJFGDFHAGHIJAABGDF9B
@4419721/1
cttccgctaccgcgtgttccttaacaacgatctggtggccaccggaaccg
+4419721/1
@@@FFFFDFHHHHJIIGHIIGIGHHHIJBHFGGIGFGHGIGIGGIHIHHD
@2378588/1
ccatttatcaaggttttcaaactgttaaaaaacctgctgaatgtgcgcca
+2378588/1
CCCFFFFFHHHHHCGHIJJJJJJJJJJJJJJJJJJJJJJJJJIHHHIJJJ
@3918089/1
ctctcttcttgtagtcttataaatctctccacaacttcgttcaagcctgg
+3918089/1
@@@DDBDBFH?C<?EDBG<ECHIA@HGGCH<BCGGGHEEAHCDGEGHGEG
@6752441/1
tctgtcgatgttgccagaacgtaagatatcctaaactcacttttttccga
+6752441/1
BBCFDDFFHHHHHIJJIIIIIFGHGIJJEIGJJJIIIJIIIIJJJJJGIJ
@4938062/1
gaagagttggccactaaactgggcagctcggctgagaatcggtattcggg
+4938062/1
CCCFFFEFHHHHHJJJJJJJJJIIJJJIIIJJJJJIIJJJJI6BFHIGIJ
@4420795/1
cttccggttccggtggccaccagatcgttgttaaggaacacgcggtagcg
+4420795/1
BBBDDFDDHHHHHHIIIJJJJIIJIJJJJJJJJJJJJJJJJJJJJBHHHF
@4420796/1
cttccggttccggtggccaccagatcgttgttaaggaacacgcggtagcg
+4420796/1
CCCFFFFDFHHHHGGGIJBHIJFHIJJJIIJJEHJJJJJJJJJIJ=EHHF
@4420797/1
cttccggttccggtggccaccagatcgttgttaaggaacacgcggtagcg
+4420797/1
CCCFFFFDHHHHHGEIIIIJJIGJJJJJJJJJJJJJIJJIJJJJIAEHHF
@1623787/1
caacggaacgcccggagcggctgatatcaccaatcaggtgg
+1623787/1
CCCFFFFFHHHHHIJJJIGHGEG?BF@B<FHDHAHGAG7@A
@355454/1
aacatcatagtgataagccgtgtttaatttacctagcgcgaggctg
+355454/1
CCCFFFFFHHHHHJJJJJJJIJHIIJJJJJJJJJJJIJIGGIIGHG
@1875698/1
cacgattcataaaagtaatataaccttagatttcgaggcaaattgattga
+1875698/1
CCCFFFFFHHHHHJICGIJJJJJJJJJJJJJJJJIJJIIJJJJJJJJJJI
@1875699/1
cacgattcataaaagtaatataaccttagatttcgaggcaaattgattga
+1875699/1
CCCFFFFFHHHHHJJAGHJIJIJJJJJJJIJJJJIIIGIJGIIJJIJJJJ
@5745208/1
gtaattctggtttctctatagttttgtcatacgtttttgaggcagcaaat
+5745208/1
B@@FFFFFHHFHHIJJJJJJJHIJJJJJIJJIJIJJJJJIIJJGIIJJJJ
@2634444/1
ccgggatctaagttttcacaagtttcgtatatgtgacacgtaataagaaa
+2634444/1
CCCFFDFFHHHHFHIJIHIJJJIJJJJIJJJJJGGJJJJJIJJJJIJJJJ
@8009062/1
aagctatctactcgttatataatcatcattcaaacattgaagcc
+8009062/1
@C@FFFFFHHHHHJIJJJJJJJJJJJIJJJJJJJJJJJIJJJJJ
@615638/1
acgaaaggcagttcaccatcgcttgtcatgtgttgaaattccgcgaaatt
+615638/1
CCCDFFDFDHHHHJJJJJIJGIJJGHIJJIIJHICGGEIIJJJJIJJJIG
@615639/1
acgaaaggcagttcaccatcgcttgtcatgtgttgaaattccgcgaaatt
+615639/1
CCCFFFFFHHHHHIIJJIJJIIJJJJIHIIHGJGIIIIJIJJJJJJJJJI
@888053/1
atactttgcatcaaataaatgctcccttttcacaatataataaatacata
+888053/1
CCCFFFFFHHHHHJJJJJJJJJJJJJIJJJJJJJJJJJJJJJJJJJJIJJ
@5745474/1
gtaattgaagttcgtattatttcctcgaaatcaataatgcaatgtgttta
+5745474/1
@=BFFFFFHHGHHJGGJJIJJJJJJJJJJJIJIJIJJJIIIGIJFFIIJJ
@4195442/1
ctggtggccaccggaaccggaagatcgaagaaagacgccaaacattcggc
+4195442/1
BBBFDFDFHFHHHJGJJJIIDEGIGGJIJIGIIGGIIJJIJGIEHDHHEE
@4195443/1
ctggtggccaccggaaccggaagatcgaagaaagacgccaaacattcggc
+4195443/1
BBCFDEFFHGHHHJIJIJJJGIIIJIIIIJJJIJIJJIJJIJJFFHHHHF
@2899390/1
cgaccaagagatccagcaagttcttggctgccgaatgtttggcgtctttc
+2899390/1
CCCFFFFFHHHHGJJJJJIJHIIJJJJJIJIIICFGIJJJGIJGFHIII@
@2380555/1
cccaaaaactgctcgtagtgttccacatctaaaactgttgcattaaggtc
+2380555/1
CCCFFFFFGHHHHIJHJIGIGHIJJJJJJJJJJJJJIIIJJJJIJIJJFH
@4195646/1
ctggtggtaaccattctttttgtggtgataattcatggtatttaatgata
+4195646/1
@B@FDDFDHHHHFIJJJJJJJIEFICFHIJIJJJIFIIGIGIIJJAGIJI
@3152759/1
cggaaccggaagatcgaagaaagacgccaaacattcggcagccaagaact
+3152759/1
@@CFFFFDDFFFAGEFBEGIEF@EHA::FFH?DCCFG9AFG?E;E=?EHD
@2380762/1
cccaaaacatgaccatgatgcactcggccggaccgattcagcccccacca
+2380762/1
CCCFFFFFHHHHHJJJJJJJJJJJIJJJJJJJJJIJJJJJJJJJHHDFFD
@2635076/1
ccgggcccagatggcattcatgcagaaccgattaagaaaggggcagacaa
+2635076/1
@@@DDDDDFHDBFIGIIJIIGIIIIIJJJIDDFIIIJJJJIJJJJJJGHI
@2635077/1
ccgggcccagatggcattcatgcagaaccgattaagaaaggggcagacaa
+2635077/1
@@@DFDDFBFHHHJGGIIIIIJJGGIIIJGHHHIHJJJJGIHIHIGIJII
@1371136/1
atttttaaatttaaaaatgcgtgtgtgcaggtatatttatcacatcattc
+1371136/1
CCCFFFFFHHHHHJJJJJJJJHGHIHIIJJJDHIIIJJJJJJJJJJJJJI
@2900133/1
cgaccacttgtatagcttccgtcggagttgctctagataaatcgtaatct
+2900133/1
CCCFFFFFHHHGHJIIJJIJJEEHIAHGHIFHIGIIEGIIJJJJJJJJJJ
@3153279/1
cggaacgcccggagcggctgatatcaccaatcagg
+3153279/1
@@@DDDDDHHHHFIIIIFAG?3??<8?F=F<B=3C
@6002837/1
gtgagttcattttaaatgaaaaacgtatgttgtttacttcatttgaatct
+6002837/1
@@@DDDDDFHFHHGHFGGIIJJJJHCGBGFHHGGIJIECFCCGIHGGHIC
@5199899/1
gccaaattgctctactctcaagaaatggcctccatgccgagcaagactcc
+5199899/1
CCCFFFFFHHGHHJJJJEIJJIJJJJJIIJJJJJJJJJJIIJJGIGIJJJ
@5199900/1
gccaaattgctctactctcaagaaatggcctccatgccgagcaagactcc
+5199900/1
CCCFFFFFHHHHHJJJJJJJJJIJJIIJJJJJJJJJJJJEHJJJJJJJJI
@890143/1
atagaatgaagtgaaagtcgaacgttcttctgggcttttcctgctttttt
+890143/1
@CCFFFFFHHHHHJJJJAFHIJGIIJJIJJJIJFGIJJJIIJIJJJGIJJ
@7760300/1
aaacacacatagtacctctccacaaaaagggaaataaacaaggatgtaag
+7760300/1
CCCFFFFFHHHFFGHGGIGHHHIGGGGJIJJGIIJGHIIIIJJJIIDHGI
@3155551/1
cggaagcggtatgcagattggtgacgcagaacaaccattctgtacaattg
+3155551/1
@@@DDDDDF:FDHI<GGHHGI2CFHIIIIGGDHIIGI>FHIGDHI@FFEG
@359023/1
aaccaacaaagtattgtaccttgtgggatgacaacgatatgtcaaacgac
+359023/1
BC@FFFFFHHHHHJJJHIJJJJJJJJJJJJIJJJJJJJJJJIGIJJIIJI
@3923256/1
ctctgatagtagatggtaactgttcaaattcctcttcctcacgaggacac
+3923256/1
CCCFFDFFHFHHHJJIEGJJJJIJJJJJJJJJJJJJJJJJJJJJJJJJIJ
@4689039/1
ctttcgtataatcgttaacactgcctgtagtttgatattgggactgcaag
+4689039/1
CCCFFFDFHHHHHJJJJJIIJJJJIJJHHJJJIJIJIJJJJJHIJJJHGI
@7247204/1
ttgcaaccacccagacaggagatcatcgaagatttggagaatattgtggt
+7247204/1
CCCFFFFFHHHHHJJJJJJIJJJJJJJJIJJIJJJJJJJJJJIIJJHIJF
@4201129/1
ctggttgcccaacttggtaatcttagtgtctttcagtcccgaataccgat
+4201129/1
B@CFDFFFHHHHHHJJJAHIJJJJJJHHHIIJJJJJJJJJJJJJGIIJII
@892451/1
atagattcaaatgaagtaaacaacatacgtttttcatttaaaatgaactc
+892451/1
CCCFFFFFHHHHHJJJHIJJJJJJJJJJJHIJJJJJJJJJJJJJJIJJJJ
@4201634/1
ctggttgttgagaactttgtgttacaggatctccttt
+4201634/1
@@@D?DD?DBAF=FGBHIACF@FFHGGI@EGBDE9DH
@892918/1
atagcaactaattttacaagctatactttgcatagaattagtggtttttt
+892918/1
CCCFFFFFGHDHHIIJIJJIJJJGJJGJJIJIGHIEGHIBHFHIHJJIJJ
@3417372/1
ctaacgtctttatagaatgtcaatgttattctaaaaagaagactgctaaa
+3417372/1
CCCFFFFFHHHHHGGGIIIEHIJJJIJJJJJJIJJJJJJJIJJJJJJJJJ
@6755312/1
tcttaaattgccatccagttgctgggcaaccaacgttcttttataaaata
+6755312/1
@@@DFFFFHHGHHGGJIIHHGHHHJJFHIIIBHIGBGGGHJJIJDHGJJI
@5201875/1
gccaacttcttgccgacggaatttttcagcgttttgtggaactgtgaaac
+5201875/1
CCCFFFFFHHHHHJJIJIIIJJJJJJIJJIJHJJJJEGIGIJJJJJJIIJ
@2160857/1
catgttcactcggtgcaacagatccgtaagctatccagctccgacgtact
+2160857/1
CCCFFFFFHHHHHHIIJJJJJJJJJJHIJJJJJJJJJJJJJJJJJJIIJJ
@619408/1
acgacgaatgatgtgataaatatacctgcacacacgcatttttaaattta
+619408/1
CCCFFFFFHHHHGGHHGJJJIIJJJJJJJJJJJIJJIJJJJJJJJJJJJJ
@894088/1
atagctgttcactttttggtcatgattttgaggtactcgagggcatgatg
+894088/1
CCCFFFFFHHHHHJJJJJIFHJJJJJJJJJJJIHIGJJJJJJJJJJJJJJ
@7764106/1
aaacagttgtacagtagaggataaaccaatggagcacacttttacttcag
+7764106/1
CCCFFFFFHHHHHJGHGIJJJIJJJJJJJJJJJJIJJJJJJJJJJJJJJI
@6010104/1
gtgattctccgaagagtatgtctcgaaagacttcgactttttactatttt
+6010104/1
CBCFFFFFHHHFHJIJFHIJJJJJIEII<FGGHGGCHGHIJJGIIIIJJJ
@2906825/1
cgacgaatgatgtgataaatatacctgcacacacgcatttttaaatttaa
+2906825/1
C@@FFFFFHHHHHIJIJJJJJJJJJJJIJJJJJJJJJJJJJJJJJJJJJJ
@2906826/1
cgacgaatgatgtgataaatatacctgcacacacgcatttttaaatttaa
+2906826/1
CCCFFFFFHHHHHIIIIJJIIHIJJJJJJJJJJJJIJJJJJJJJJJJJJI
@5463316/1
ggaagaatttgtcacctctccatattcctttatcaacattcacttcttta
+5463316/1
C@BFFFFFHHHHGIJJGGIJJIJIIJIIGIHJIIJJJJIIJFGIJJJJJJ
@2907306/1
cgacgacattgagcaacttacgtattttctatgtcacatgttcactcggt
+2907306/1
CCCFFFFFHHHHGJJJJJJJJJIJJJJJJJJIJJJJJJJJJJJJJJJJIH
@4945071/1
gaagctttccatgatctttgactctgtgcagaccacgctttcgtttatta
+4945071/1
@@@ADDDFHFHHHJGIJJJJJJJJJIHJIIJFGIJJJIJJJJJJJIIIGH
@3682275/1
ctccaaaaggtaacatagtagtgctgtataaattttttcttccatcaaag
+3682275/1
;??DA?DA?;2AD>ED:?33333AAD<CF@??FBEEEDDFIIBBDD??DI
@6011979/1
gtgatttcttagtgtcaatagtgctgccgttacttcctcaagcgctggta
+6011979/1
BB@FFFFFHHHGFHHIGIGIH@HIJJJJJJJJJJIJJJJJIIIJJIJJGG
@3932561/1
ctctggttttttcaaatttgttcagcaactcacggaaacaagttgagaaa
+3932561/1
BBCADDBDHHHHHJJJJJJJIJJJJJJJJJJJIJJIIJJJJJIJJJJJJJ
@3683070/1
ctccaaaccttgcaaattttcaatcatgaagcaagattttacctgaacaa
+3683070/1
CCCFFFFFHHHHGJJJJIJJJJJJJJJIJJJGIJJJIIJJJJJJIEIIIG
@3683071/1
ctccaaaccttgcaaattttcaatcatgaagcaagattttacctgaacaa
+3683071/1
CCCFFFFFHHHHHJJIIJJJJJJJJJJJJJJJJJJJJJJJJJJIJJJJJJ
@4430952/1
cttcgaagagttcaggtttgtcgtggaaatatgttgccgaga
+4430952/1
@C@FFFFDA?ADHIIDCFDHFHBFDGDEDDFFDBB9196:?:
@4695746/1
ctttcttcgatcttccggttccggtggccaccagatcgttgttaaggaac
+4695746/1
@@@AD??AFDDADD???F@@?A@?:?CGAC??FFGAB@9B87B8CFI>CF
@4695747/1
ctttcttcgatcttccggttccggtggccaccagatcgttgttaaggaac
+4695747/1
CCCFDFFFHBDFHIIJEHGGCHFIEFHIJEHIICHJJIGGI=GGJGGGIJ
@4695748/1
ctttcttcgatcttccggttccggtggccaccagatcgttgttaaggaac
+4695748/1
CCCFFFFFHHHHHEIJIJHIJJIBGIGIIJJJJJJJJJIJJJJJIJIIII
@7544783/1
tttttccgaaaaaatatcgcaatagctcaaaagggaacaatttttgtcga
+7544783/1
CCCFFFFFGHHGHGEGIIIJIIGIIJBGGGIIIIGIIGIAGGIJJGCGHI
@4696116/1
ctttcttctcttggtgaacacatactttattcgtcatcgctccccacg
+4696116/1
???DDD;DBDDD<E2A:E:C<CA@EFFIDFIIICE@EE>D@BDDI9@?
@4696117/1
ctttcttctcttggtgaacacatactttattcgtcatcgctccccacgag
+4696117/1
@@@DDDDABABD?F?FFGHGIIGIIBHI@FGHE;EFHIHIAGIIIGIB?@
@4696120/1
ctttcttctctttgccgtattttattttgtaaggtgaggtatttgtacat
+4696120/1
@@@D?BDBF>BFF<CGD8@AFHI<FHII<AAFEG1?9CG:C>GGFDEFII
@3162924/1
cggaatttttcagcgttttgtggaactgtgaaactttgtgggactgctgg
+3162924/1
???DDDDDDD;A?CE2CEF3<AFAFEE@?<DEIDDFI>?DDI=DA@BDCE
@2389153/1
cccaacagaaggggtaaccgcaaggggcacggaccacttcacggaaatct
+2389153/1
CCCFFFFFHHHHHJCGHIJIJJJJJJJJJIIJFIJGIGIJIHGHEEFFFF
@8021774/1
aaggattgccacatcttgtgagccgccattctcttggctagcttctttga
+8021774/1
@@CDBBDDDDDFHDHIIGEAECDGBGEGGDIGDGIECA@E@BHGGGEGHI
@6014697/1
gtgcaatcttcttttccggaaaatgctcgaaaactcaattggcgcacatt
+6014697/1
@CCFFFFFHGHHHJJJJJJJJJIJJIJJJJJJIJJIJIJJJJIJJJJJII
@899128/1
atagtgtattacctctaaagctatctactcgttatataatcatcattcaa
+899128/1
BCCFDFDEHHHHHJIJJJJJJJJIJJJIJJJIJJJJJJJJJJJJJJJJJJ
@899129/1
atagtgtattacctctaaagctatctactcgttatataatcatcattcaa
+899129/1
BCCFDFDEHHHHHJJJJJJJJJJJJJJJJJJJIIJJJJJJJJJJJJJJJJ
@5466478/1
ggaagatcgaagaaagacgccaaacattcggcagccaagaacttgctgga
+5466478/1
@<8BDDDDHHHFHIIIIIIIIIIIIIIIIIIIIGIIIIIIIIIIIIIIII
@5466479/1
ggaagatcgaagaaagacgccaaacattcggcagccaagaacttgctgga
+5466479/1
CC@FDFDDHHFHHGIBHIDIGGIJGIJIJIBBHBAGIICIIIEEAHGEGG
@5466480/1
ggaagatcgaagaaagacgccaaacattcggcagccaagaacttgctgga
+5466480/1
CCCFFFFFHHHHHJJIJJJJJJJJJJJJJJJJJJJJJJJJIJJJJJJJJJ
@1160361/1
attcctcgaaatcaataactcgacaaaaattgttcccttttgagctattg
+1160361/1
CCCFFFFFHHHHHJJJJJJJJJGIIJJJIJIJHJJJJJJJJJJJJJJJJI
@624232/1
acgattatacgaaagatctagaaaactacagatatataaaatcaagagta
+624232/1
@;@DDFDFFHFFHGHEEFHIHJIIJJEIIJFGIGFDFHJJHIIGJAFFBG
@2643802/1
ccggtcccggtggccaccagatcgttgttaaggaacacgcggtagcggaa
+2643802/1
CCCFFFFFGHHHHJJGIJJIIIJIIIIIJIJJJJJJIIIGIJ;EHGFFDA
@6016895/1
gtgcatacaaaaatagtaaaaagtcgaagtctttcgagacatactcttcg
+6016895/1
@BCFFFFFHHHHHJJJGHJJJJJHHJJIJGIIJJJJIJIJJJJJIJJJJH
@6016896/1
gtgcatacaaaaatagtaaaaagtcgaagtctttcgagacatactcttcg
+6016896/1
@C@FFFFFFHHHGJJJHIHIJJJIJIJJIHIIJJIIJJJJJJJJJJJJIJ
@2391702/1
cccaacttggtaatcttagtgtctttcagtcccgaataccgattctcagc
+2391702/1
CCCFFFFFHHCFHIJJJIJIIHHHIJJJJJJJIJJJJIJJJJJJJJJJII
@5754557/1
gtacaactgtttacctgtgtatgataaataaacttttttcgggtttggaa
+5754557/1
@@8ADDDFHFDFHIGGIGEHGHIIIIJGIIJIHHIJIIIIJJIHIIJJJJ
@6253166/1
gtttatgagcaacatcaacatttaaaagtggcttccagcctcgaatggcc
+6253166/1
@B@FFFFFHHHHHJJJJIIIIJJJJJJJHHIJIJIIGAGHGGIIGHIFEG
@6017283/1
gtgcatgtcccgcagatggccaccaccattctatgaaatggaacacgaag
+6017283/1
CBBFFFFFHHGHHJJJJJJIJJJJIJJJJJJJJJJJGIIJJJJJJJJJJI
@6017494/1
gtgcattcttcatgaatatgttcaacatgttttgaagaagcaacccacgt
+6017494/1
CCCFFFFFHHHHHJJJJJJJIJJJJJJJJJJJJJJJJJJJJJIIJJIJIF
@8023560/1
aaggctcttctgttcggataagaaggaacaaagtggcaaaagcggaaaca
+8023560/1
@CCFFFFFHHHHFJJJJGIJJJJJJJJJJIJJJHIIJJJJJJJJJJJJIJ
@2393031/1
cccaaggataacctctctgtcggtagatttccgtgaagtggtccgtgccc
+2393031/1
CCCFFFFFHHHHHJJJJJJJJIJFGIIJJJJJJIIIIIIJIGHIIGIJJJ
@8023905/1
aagggaacaatttttgtcgagttattgatttcgaggaataatacgaactt
+8023905/1
CCCFFFFFHHHHHJJJGIJJJGIJJJIGIJJJJIJJJJJJJJJJIIJJIJ
@7004738/1
tgtatttattatattgtgaaaagggagcatttatttgatgcaaagtatag
+7004738/1
@@=DDDD;DH<DCEH@AC@III;FH@FEAHHHCEHIA?FEEHIIIDHGGG
@4433920/1
cttcgaggtaacctacgtggacatcgaagaaaaaacattgaccaatcgcc
+4433920/1
@@@DDDBDFHHDHGIBEHHGCAHEFGGEEEBDGIIIICFHGEFGGGC7@;
@4433921/1
cttcgaggtaacctacgtggacatcgaagaaaaaacattgaccaatcgcc
+4433921/1
CCCFFDFFFHHHHJJJJFHIAFFHFGDHGGIIJJJGEFHGDFHEGGE;FH
@4433922/1
cttcgaggtaacctacgtggacatcgaagaaaaaacattgaccaatcgcc
+4433922/1
CCCFFFFFFHHHHJJJJFHIJJJJJJJJJJJJJJJJJJJIJJJJJJIFGH
@7005011/1
tgtcaaaatttgacataatttgtggacataaaggaaagaaaaaaatgtca
+7005011/1
@@?DDEFFGHHDFIJIGHGIJGCFGGHIJIJJJIJJJGHIJJJJIGHIII
@7005012/1
tgtcaaaatttgacataatttgtggacataaaggaaagaaaaaaatgtca
+7005012/1
CCCFFFFFHHHFHGIGIJJJJHEHIIJJJJJJJJJJIJJJIJJJJHHIJJ
@7005080/1
tgtcaaacgacgacattgagcaacttacgtattttctatgtcacatgttc
+7005080/1
@@?DBDDDF??D?FGGI9::@F??@??B?0?BFFFFIFFEBDDFFFI==C
@2913897/1
cgacgctatcatatcaaaaactggagttccttggtgatgctgtgctcgat
+2913897/1
CCCFFFFFHHHHGJJJJJJJJJIJIJIJJJJJJJFGIJJIJJJJJJJJIJ
@7772665/1
aaaccttgcaaattttcaatcatgaagcaagattttacctgaacaatttg
+7772665/1
@<@DDDDD?FHFHIGI@BHGHIIFHCEHGGEH@<FHGEDHIGCFHIGGEH
@5755746/1
gtacaatagaagataatcagacaattaatagaaaaatgacagaaggacag
+5755746/1
@@BFFFFFHHHHHJJJJJJJIJJJJJJJJJJJJJJJJJIJJJJJJJJJJJ
@5755747/1
gtacaatagaagataatcagacaattaatagaaaaatgacagaaggacag
+5755747/1
CBCFFFFFHHHHHJIJJJJJJJJJJJJJJJJJJJJJJJJJJJJJJJJJJJ
@1641182/1
caactgtttacctgtgtatgataaataaacttttttcgggtttggaaaaa
+1641182/1
CCCFFFDFHHHHHJHIHJIJJJJJJJJJJJJJJJJJJJJJHJJJJJJIJI
@1641183/1
caactgtttacctgtgtatgataaataaacttttttcgggtttggaaaaa
+1641183/1
CCCFFFFFHHHHHJHIHGJJJJJIJJJJJJIJJJJIJJJJIJJIJIIJJJ
@901369/1
atataacgagtagatagctttagaggtaatacactattattaggcactag
+901369/1
CCCFFFFFHHDHHHIIJJJIJHGHIJFHIJJJJJJJJJJJJJJJJJJJIJ
@901498/1
atataactgacatgtttcatatgtagaacgaattttgtgcatacaaaaat
+901498/1
CCCFFFFFHHHHHJHIJJJJJIJIIJJJJJJGJJJJIFHIJJJIIIIIJJ
@901499/1
atataactgacatgtttcatatgtagaacgaattttgtgcatacaaaaat
+901499/1
CCCFFFFFHHHHHJIJJJJJJJJJIJJJJJJJJJJJJIIIJJJJJIJJJJ
@4218321/1
ctgtcatttttctattaattgtctgattatcttctattgtacacaattca
+4218321/1
CCCFFFFFHHHFFGHIJJJJJJIJJGHHIJIIJIJJJJIIIEHJJIIJJI
@6489275/1
tagcaactaattttacaagctatactttgcatagaattagtggttttttt
+6489275/1
CCCFFFFFHHHHHJJJJJJJJJJJIIJJJJIJIJIIIIJJHHIFHIJJJJ
@6489276/1
tagcaactaattttacaagctatactttgcatagaattagtggttttttt
+6489276/1
CCCFFFFFHHHHHJJJJJJJJJJJJJJJJJJJIJIJJJJJHHJGHJJJJJ
@7006640/1
tgtcaatgttattctaaaaagaagactgctaaacgttaaattttaaaagc
+7006640/1
CCCFFFFFHHHHHJJIJJJJGIJIJJJJJJJJJIHHIHIJJJJJJJJJIJ
@4435767/1
cttcgatcttccggttccggtggccaccagatcgttgttaaggaacacgc
+4435767/1
CCCFFFFFHHHHHJIGJJIJIIJJJJJJIIJJIJIIJJJIIIJJJJJJGI
@102973/1
aaaacattgaccaatcgccaccaatgcttg
+102973/1
@@@DDDDDFHHADGIEFG@EF@GHCF;GGA
@102974/1
aaaacattgaccaatcgccaccaatgcttggtgcagctatccactttgcc
+102974/1
CCCFFFFFHHHHHJJJC@FGIIIJJJJJJIJHIFIJJJJJJIIJJJJJJJ
@7007261/1
tgtcacctctccatattcctttatcaacattcacttctttaccggcatag
+7007261/1
@?:DDDFFHHHHHJEIJIJJJJJJJIIIJIJJGIJJIJJJJJJJIJJIJI
@7007262/1
tgtcacctctccatattcctttatcaacattcacttctttaccggcatag
+7007262/1
@@?DDDDBB?CHD>@FGBFFHI?FFCHEDGIEGGGGGGHIDAG@FHEBGE
@371710/1
aacgagtagatagctttagaggtaatacactattattaggcactagttat
+371710/1
@@@DBD=BFFHHHIIGHGD<FF<CAFHGBGIBGGIIIG@CDGGDFHDGII
@1164150/1
attcgatctctgatagtagatggtaactgttcaaattcctcttcctcacg
+1164150/1
??BDFFFFHHHHGIJJFHJJJJJHHHJIIJJIJJJJJIJJJJJJJJJJJI
@5211417/1
gccacgtcttgtgagccgccattctcttggctagcttctttgacttgcca
+5211417/1
@CCFFFFFHHFFHEGEIGGIADHGHGGI<FGHAFCFHCDGH9?DEI@AH@
@6491491/1
tagcagacggccactggcaaagtggatagctgcaccaagcattggtggcg
+6491491/1
CCCFFFFFHHGHGJJJJIJJJJ?EGHIJIIJJJIIJIIIJIJJIIFGIII
@2396673/1
cccaatctatatcgtttctttctttatccacaggaactaacagcatcatt
+2396673/1
@@@?D;BA4C:DDACGGBGHI9@FHHHIHEH@GHGGGIIFGB?GGGHDHI
@8028033/1
aagtaaaagtgtgctccattggtttatcctctactgtacaactgtttacc
+8028033/1
@@@BDFFFHFHFHGIIIIGIGGEGIIJJIHGIIGIGIIIDGJJJGHIJII
@1897049/1
cacgtggccgatctagatacagccaaagacgtagaagtagaagccgcagt
+1897049/1
B@@?DFFFHHHHGJJJJIJJJGIJIJJJIIJIGIIIIHHJJJJJJJJJIE
@1164893/1
attcgattcgataggtgctttgtctggttaactttagtgggaaggtttag
+1164893/1
@BCFFFFFHHGGHGJ:EGIIJGIGJJIHIJJJJJJIIGHJIGHGH?DGIG
@2171208/1
cattctatcggcctttcttctctttgccgtattttattttgtaaggtgag
+2171208/1
?:=BDABDH7ADDHGB@<BDG@HHD?EEGGIGHEH4CFFDFFGHIDBDA>
@7009702/1
tgtccacaaattatgtcaaattttgacatttatgtaacatgtgtgcttaa
+7009702/1
CCCFFFFFHHHHGJFHIIIJJJJJIJJIJJJJJJIIJJJJJJJIIIJJJI
@372703/1
aacgattatacgaaagatctagaaaactacagatatataaaatcaagagt
+372703/1
CCCFFFFFHHHHHJJJJJJJJJJJJJJJIJJJJIIHJJJIJJJJIGIJJB
@8029111/1
aagtaatataaccttagatttcgaggcaaattgattgatttgcccagcac
+8029111/1
@CCDDFFFHGHHHIJJJIJJJHEHJFIJIGGIIGIIIEIGIIJGGIJJJJ
@1645378/1
caactttcttccagttcacaatcagattcacaagcaggatcaactcaaca
+1645378/1
@@@DDDDD?HDF?G:EEAHG@EHEFHGIIIGGEHEHIIFFGIGIGGGGIG
@5757972/1
gtacagaatggttgttctgcgtcaccaatctgcataccgcttccgcgtgc
+5757972/1
@?@:BDEFGHHFHIFHGIIIIGIJJJIJJJJJJJJIHIIJIGIIJJ@5AB
@4705154/1
ctttgacattgcttgtggtcacttttcgcgcaaagg
+4705154/1
@@@DDDDAAADHFIAACDC?:CHHHIFGEEACDGGI
@4705155/1
ctttgacattgcttgtggtcacttttcgcgcaaaggtaaaat
+4705155/1
@@CFA?DDHHDDDHEIGEC?E?BBHGHGGF>@GHACDGHGG@
@4705156/1
ctttgacattgcttgtggtcacttttcgcgcaaaggtaaaatcgttctag
+4705156/1
BBCFDDFFHHHHHJJHIJHJIJJJJJJJJJJJJJJIIIJJIJJJHIIJJI
@4705157/1
ctttgacattgcttgtggtcacttttcgcgcaaaggtaaaatcgttctag
+4705157/1
CCCFFFFFHHHHHJJFHIGIGIJJJJJJIJIIJJIJ?BFHJIGHGIJGIH
@1645861/1
caactttgttcagttcttgcaggagatcgctagcgaacaatccttcgagg
+1645861/1
@@@DDFFFBFFDFHHGGGGGGIJIHJIIEGIIGGEGIJIIIIJJIIGIJF
@106883/1
aaaacgtatgacaaaactatagagaaaccagaattacaggaaatggataa
+106883/1
CCCFFFFFHHHHHJJJJJJJJIJJJJIJJIJIJJIJJIJIJJJJJJIJJI
@4222302/1
ctgtgaaactttgtgggactgctggttgcccaacttggtaatcttagtgt
+4222302/1
CCCDFFFFHHHHGIJJJJIJIJJGGJJIJJIJJJJIGHGIIIJIJGGFHG
@905052/1
atatattcacctttatatgtcacattttgtggttctttaacgaaatgtca
+905052/1
CCCFFFFFHHHHHJJJJJJJJJJJJJJJJJJIIJJIJJJIJJJJJJJIJJ
@6494609/1
tagcgatctcctgcaagaactgaacaaagttgaagtccttggcgttgaag
+6494609/1
CC@FFFFFHGGHHIIJIJJJJJHIIJJJJJIJJJGGIJJIJIHIJJJGII
@6494610/1
tagcgatctcctgcaagaactgaacaaagttgaagtccttggcgttgaag
+6494610/1
CCCFFFFFHHHHHJJJJJJJJJIJJJJJJJJIJIJHIJJJJJJJJJJIJI
@7551949/1
tttttgtatgcacaaaattcgttctacatatgaaacatgtcagttatata
+7551949/1
CCCFFFFFHHHHHJJJJJJJIIIJIIIIIJJJJIJJJJJIIJJIJJJJJJ
@107843/1
aaaactatagagaaaccagaattacaggaaatggataattataggattgg
+107843/1
CCCFFFFFHHHHHJJJJJJJJJJIJIJJJJJJJJJIJIHJFIIJIJJJJI
@6027694/1
gtgctgggcaaatcaatcaatttgcctcgaaatctaaggttatattactt
+6027694/1
@@CFFFFFHHHHHIIIIIJJIJJJJJJJJJJJJJJJIJJGHIJJJJIJJJ
@7012289/1
tgtcgatgttgccagaacgtaagatatcctaaactcacttttttccgaaa
+7012289/1
@@@FFFFFHHGGFIJJGIIHHIIGGHGIJJGHFGIHIFFGHEGBIGJJEH
@109132/1
aaaactgttgcgactagcacaacaaaaaagatggcgaaacaattagcagc
+109132/1
CCCFFFFFHHHHHJJJJJIJJJGIIJJJJIJJEGEHJJJGJIHIJIIIHH
@7778572/1
aaacgtcatcatactagacttttcccattgaatccaagagattctcat
+7778572/1
CCCFFFFFHHHHHJJJJJJJJJJJJJJJJJJJJJJJJJIJJJIJJJJJ
@3949094/1
ctcttggattcaatgggaaaagtctagtatgatgacgtttctggacaaca
+3949094/1
@@7DFEDDHHFBFGIBGEFGIGHEHHEAAHH@HBDHGCFCHIIIEFGBGH
@6769360/1
tcttggctgccgaatgtttggcgtctttcttcgatcttccggttccggtg
+6769360/1
=@@4ADEFHHHHDHIDEHIGIIIBGGIGGJJGIIGGIIJJGGGGIIHGHI
@3949606/1
ctcttggtgaacacatactttattcgtcatcgctccccacgagcgtttct
+3949606/1
CCCFFFFDHHHHHJJIJJJJJJJJJJHIJJJJJJJJJJJJJJJJJHIIJJ
@3697566/1
ctccacaacagcaacatcaaactgttcccccacaacagactggtccccca
+3697566/1
CCCFFFFFHGGGHJJJJJJJJJJJIIIJJJJIJJJJJIGIJIIIIIJJJI
@906911/1
atatcgttgtcatcccacaaggtacaatactttgttggtttcgccactcc
+906911/1
CCCFFFFFHHHHHJJJIJJJJJFHIJJIJIJJJJJJJJIJJJJIJJJJJJ
@6497120/1
tagctgttcactttttggtcatgattttgaggtactcgagggcatgatga
+6497120/1
@@CFFFFFHHHHHJJJJJGHIJICJIJJJIJJFDHIIJJJJJJJJJJJII
@4707791/1
ctttgacttgccagtgccaatttcgcggaatttcaacacatgacaagcga
+4707791/1
@@CFFFFDHHAFFHBFHGIIIIIIIGIIIIGHIBGIIIGBF@EGIHCEC@
@4707792/1
ctttgacttgccagtgccaatttcgcggaatttcaacacatgacaagcga
+4707792/1
CCCFFFFFHHGHHJEHIIJJJJJJJJJJJJJIJIJJJJJJJJJJJIJIIJ
@5214840/1
gccagatcgataaaaaaatatcgcaa
+5214840/1
@@@FBDDDHHGHHIIHEF;GHC8CG@
@5214841/1
gccagatcgataaaaaaatatcgcaatattagaaattttcaaatattctt
+5214841/1
7@<D?DDD?F?FDGAB??EHEH;GHBGGD9F9BB4B?@DGHEFGCGCHD@
@5214842/1
gccagatcgataaaaaaatatcgcaatattagaaattttcaaatattctt
+5214842/1
CCCFFFFFHHGHHJJJJJJJJJJJIIJJJJJJJJJJIJJJIJJJJJJJJI
@5214843/1
gccagatcgataaaaaaatatcgcaatattagaaattttcaaatattctt
+5214843/1
CCCFFFFFHHHHHJJJIJJJJJJJIIIIJIGIIJHJJJJJIIIJIJIJJI
@1388588/1
attttttatatagtgccccgatgatatgatatgtatttattatattgtga
+1388588/1
CCCFFFFFHGHHHFGGIJJJHIJJJJIJIJJJJIJJJJIGIGIIJJJEHI
@1388589/1
attttttatatagtgccccgatgatatgatatgtatttattatattgtga
+1388589/1
CCCFFFFFHHHHHFHIJJJJCGGGIIJJFIIJJFHIJJHIJIJJJJIIHI
@1388590/1
attttttatatagtgccccgatgatatgatatgtatttattatattgtga
+1388590/1
CCCFFFFFHHHHHGHIIJJG1:CEDFIGADAHFDBHIJ@GHGHDHIEDGG
@3950948/1
ctcttgttccatttcatagaatggtggtggccatctgcgggacatgcaca
+3950948/1
@@C1=DDFHHHHHJIIIJJJIJJGHHGCEHIIIAGG<AFGHIHIGGIHJJ
@630566/1
acgggctgttgttgaccccaagcttgaggttgttgttgtggaggtgaagg
+630566/1
BCCFFFFFHHHHHJHIJJJIJJJJJJGHJGHIIJJHHIHIIEHI7B=FFG
@908192/1
atatgatatgtatttattatattgtgaaaagggagcatttatttgatgca
+908192/1
@@@FFFFFHHHHHJIHHIIJJJJJJIJJJAHHG@FEDFHGCGIGEBDFGI
@1904127/1
cactatataaaaaattacattcagtatcgatagataatattgatgattat
+1904127/1
CCCFFFFFHHHHHJJJJJJJJJJJIIJJJJJJJIJJJJJJJJJJJJJJJJ
@6498969/1
taggaatccactacaaggttttcaatagggcattctaacatgtcaaaatt
+6498969/1
CCCFFFFFHGHHHJJJJJHIIJJJJJJJJJJJJJJJJJJJJJIIIIJJII
@3181944/1
cggagttttgcctgttccgtagcagacggccactggcaaagtggatagct
+3181944/1
@@@DA?DDHHHH>GGIGEGFHGIIEGIEGBGGIGIGI9DGGFGIEGEDE>
@3181945/1
cggagttttgcctgttccgtagcagacggccactggcaaagtggatagct
+3181945/1
@@@DFADDHDHHFIFGIGEHGGGGGGHGJGIJJIHIJGGGF9BDHIIE<B
@3181946/1
cggagttttgcctgttccgtagcagacggccactggcaaagtggatagct
+3181946/1
CCCFFDFFHHHHGJHGIJFEFGGGGIJIJFIIIIJCE@GGHBFGEHIIJH
@6771271/1
tctttaacgaaatgtcaagagcataaagtatgtctagaacgattttacct
+6771271/1
CCCFFFFFHGHHHJHIJJJJJJJJJJJJHIJJIJJJJJJJJIJJJJJHJJ
@1904843/1
cactattgacactaagaaatcacagagccccgggcccagatggcattcat
+1904843/1
CCCFFFFDFHHHHIJGIJJEIHIJIIFHIJJG??@GHGIIGIIIBG>FHI
@4709720/1
ctttgagtgaaacttcggtaggtccctacttcaaccatgacatagtaaag
+4709720/1
@CCDFFFDHHHHHJJJJJHIIJEHHJJJJJJJJJJJJJJJJJJJJIIJJJ
@4954225/1
gaagtggtccgtgccccttgcggtt
+4954225/1
@@@DBD?DDDAABFGHGAGGBGE@?
@908861/1
atatgctgcaacctctactacagtacgcaagaataagattatggaaggaa
+908861/1
CCCFFFFFHHHHHJJJJJJJHIJIGJJJJJJIJJJIJIJJIJIJIJJJ>F
@7269975/1
ttggctggctccaagagatgtgcatgtcccgcagatggccaccaccattc
+7269975/1
@C<DFFFFHGHHHIIGIFHGHHIIJIJJJIGJJJIGGJIJIIJJJJGHJJ
@7270291/1
ttggcttgttcgggagtcacttttccgaccaag
+7270291/1
???DDDD6AD41DE:E<C@EDEEI<E;D?D?;8
@7554049/1
tttttgtcgagttattgatttcgaggaataatacgaacttccatagattc
+7554049/1
:?14ADDFHHGHHIIIIGIIIIIIIIGIJJIJJIGIDDHGIIIJJJIIII
@7554050/1
tttttgtcgagttattgatttcgaggaataatacgaacttccatagattc
+7554050/1
@@@DDDDDAHHAFDFGBFBFH4AAEH>HGHIFGIIGEHGIGHGIG>BFHD
@7554051/1
tttttgtcgagttattgatttcgaggaataatacgaacttccatagattc
+7554051/1
CCCFFFFFHHHFHIIJGHIJJFHIJJJJJJJIJJIIIJIGIJJJJIIJIH
@4954492/1
gaagttaacagatgaaggtatagctgcaccagcatctaattcacattgtt
+4954492/1
BB@FDFFFHHHHHJJIJJFIJIJJJJJJJJJJJJJJJJHIIJJJIIJHDH
@7554416/1
tttttgtggagaggtactatgtgtgtttggctagattctgtttgacattc
+7554416/1
CCCFFFDFHHHFHJCGIJJJJHIIIIJJJJJJJJJJJJIJJJJJJJJJJJ
@7554818/1
tttttgttctccaaaaggtaacatagtagtgctgtataaattttttcttc
+7554818/1
CCCFFFDFHHHHHJJJJJFHIHIJJJHIIHHHIJHIJJJJIJJJJJJIJJ
@7018017/1
tgtgattctccgaagagtatgtctcgaaa
+7018017/1
=?;BDADA?AFFFE@E?2A3CHHFD>EGI
@7018018/1
tgtgattctccgaagagtatgtctcgaaagacttcgactttttactattt
+7018018/1
@C@DFFFFHHHHHIJGIEHIIIIJJGGIJAAHIGIGCHGIJJJEGIIIJJ
@6501848/1
taggctgtttaacacaatgtgttaaagtaagaactgtgttaaaaatgaat
+6501848/1
CCCFFFFDHHHHGJJJJJJHHIJJJJJIIJJJJJJJHIJJJIJJJJJJIJ
@7555164/1
tttttgtttcttctttttacctccttgttggggctggggg
+7555164/1
@@@DD<ADH??FBEHGII=BHBEE@H<AHDGIIB<DHIII
@4443479/1
cttcgcttttgactcgacaaaaatttaaacacattgcattattgatttcg
+4443479/1
@@@DDA?DBFHFDGCF;FGHIIGGGBGGBGIIIIHGIGIIIIHGHHIIFG
@4443480/1
cttcgcttttgactcgacaaaaatttaaacacattgcattattgatttcg
+4443480/1
@@@DDDDDHHBDDGHAD:CFIIIGHIGHIGGEDGH@HGIIIIIIGIIIEH
@4443481/1
cttcgcttttgactcgacaaaaatttaaacacattgcattattgatttcg
+4443481/1
@C@DDDDFHHFDD>FFHGDGIIIEHIGIIDGFFEIEHIGIIIIIDGIIGG
@4443482/1
cttcgcttttgactcgacaaaaatttaaacacattgcattattgatttcg
+4443482/1
CCCFFFDDHHFFHIJIJJJJJJJIJJJJJGGGHJJJJIJJJIJDIIJJJJ
@4443483/1
cttcgcttttgactcgacaaaaatttaaacacattgcattattgatttcg
+4443483/1
CCCFFFFFHGHHHIIIIJJIJIJJJJJJJJJJJJJIJJJJJJJJIIIJJJ
@4443484/1
cttcgcttttgactcgacaaaaatttaaacacattgcattattgatttcg
+4443484/1
CCCFFFFFHHFGHIJIGHEGIJJJJJJJJJJIGIJJJJJJJJJJIIJJJJ
@4443485/1
cttcgcttttgactcgacaaaaatttaaacacattgcattattgatttcg
+4443485/1
CCCFFFFFHHGGHJIIJJJJJJJJJJJJJJJJJIJJIIIIJJGGHGGIJJ
@7018638/1
tgtgcatgtcccgcagatggccaccaccattctatgaaatggaacacgaa
+7018638/1
@C@FFFFFDHHHHJJIJJJGIIFIJJJJIIEIJIJJIIIIIGJIJJJIIG
@910576/1
atattacaataagccgaataaaaatgcaaaaaactataaatttttattat
+910576/1
CCCFFFFFHHHHHJJJJJJJJJJJJJJJJJJIJJJJJJJJJJJJJJJJJJ
@7785446/1
aaactgttaaaaaacctgctgaatgtgcgccaattgagttttcgagcatt
+7785446/1
CCCFFFFFHHHGHIJJIIJJJEHIIHFHHIJJJJJIIJEGIJJIIIGGGJ
@7019734/1
tgtggaataggttgaggctgaatctcagatggattgagctgttgagttga
+7019734/1
B@?DFDFFHHHHHIHJJIIIIJJJJJJJHIJJIJJJHJIJIIIJIJIIFE
@7019812/1
tgtggacataaaggaaagaaaaaaatgtcaaaattttgcaaattatgtgg
+7019812/1
?=1=BDDDFHFHHIBFEGHGIGGIE>C?FHFCHGEFGBCDFFHIGEC@F@
@4444464/1
cttcggagaatcacaaaactcatgatacttttcaaattttcttttaaatt
+4444464/1
CCCFFFFFGHHHHJJJJJJIJJJJJJJJJJJJJJJIIJJJJJJJJJIBGH
@4444465/1
cttcggagaatcacaaaactcatgatacttttcaaattttcttttaaatt
+4444465/1
CCCFFFFFHHHHHJJJJJJJJJJJJJJJJJJJJJJIJJJJJJJJJJJDHI
@911351/1
atattatctatcgatactgaatgtaattttttatatagtgccccgatgat
+911351/1
CCCFFFFFHHHHHJJJJJJJJJIJJJJJJJJJJJJJJIIIIJJJJGIJGH
@4444975/1
cttcggagttttgcctgttccgtagcagacggccactggcaaagtggata
+4444975/1
@@@DDDDDCFHHBGI>FBHHI:AFCGIGIIAFHG>HHGGEDHIE=CH;CA
@4444976/1
cttcggagttttgcctgttccgtagcagacggccactggcaaagtggata
+4444976/1
CCBFFFFFHHHHGJJGIIIIJGHIJIIGJJJJIJIJIJJJIJJIBFHGIG
@4444977/1
cttcggagttttgcctgttccgtagcagacggccactggcaaagtggata
+4444977/1
CCCFFFDFFFFHDIJIGIJJJJCHIIIGCHHFIIGHHGGJJJIJFFHIJJ
@4444978/1
cttcggagttttgcctgttccgtagcagacggccactggcaaagtggata
+4444978/1
CCCFFFFFFHHHFFHGGEHGIACGHIIGGIFHHI?FBBGFGIJG8=F=@D
@4444979/1
cttcggagttttgcctgttccgtagcagacggccactggcaaagtggata
+4444979/1
CCCFFFFFFHHHGJIIJFHJJJGIJJJJJJJJJJIJJJGJIJCFCFHHJJ
@1654127/1
caagaactgaacaaagttgaagtccttggcgttgaagctgagagtctctt
+1654127/1
CCCFFFFFHHHHHJIJJJJIJJHJJJJJJJJHJJJIGIIJIJJJIIJJJJ
@6504785/1
taggtatttgtggtatctgtcgatgttgccagaacgtaagatatcctaaa
+6504785/1
BBCFADEFHHHHHGHIJJJJIJJJJJJJJJJJJJJJHIIJJJJJJJJJJJ
@6775023/1
tgaaaaataaaaaaaaaaaaataatagttcttcaagatatattcttcagg
+6775023/1
@@@DDDDDFHHHHIIIIIIII@FC;@FFF@EC@ECAA??AEEB?C@BBEC
@6261596/1
gtttcaatgcatcgataagacgaatggtaaagctgctaaaaaagcaggaa
+6261596/1
BB@FFFFFHHHHHJJIJJJIJJJJJJIFHIIJJJIJJIJJJJJJJJJIJJ
@7557600/1
ttttttatttttcatcacagtgatgtttgtttcagaacaaaccgggaaaa
+7557600/1
@@@DDD;:DFDFA?4CBE::33??<FBH@:EGEIF>:?FDGEGA><0;BC
@1654897/1
caagaacttgctggatctcttggtcggaaaagtgactcccgaacaagcca
+1654897/1
CCCFFFFFHHHHHJHIJJIJIIJHHJJJJJIJGHIIJJJJJIJJJJJIJJ
@1654898/1
caagaacttgctggatctcttggtcggaaaagtgactcccgaacaagcca
+1654898/1
CCCFFFFFHHHHHJIIJJIIJJJJIJIJJJIJHGGHIJJJJJIJJIJJIJ
@2405406/1
cccacattccaccccaatctagccactcttatacgcagtggtctcaatcg
+2405406/1
CCCFFFFFHHHHHJJHIJJJJIJIJJJJJJJJJJIJJJHIJHHIIJJJJJ
@6776010/1
tgaaaaccttgataaatggaacgaaattaaacacgctgagaaagctatgg
+6776010/1
@C@FFFFFHHHHHGJJGEIIIGGIJJJJJJJJIIJJJJJJJIIIJJJIJJ
@6776011/1
tgaaaaccttgataaatggaacgaaattaaacacgctgagaaagctatgg
+6776011/1
CCCFFFFFGHHHHJJJJIJIJIJIJJJJJJJJJJGIIJJJJJJJJJJJJI
@382040/1
aactaattttacaagctatactttgcatagaattagtggtttttttttct
+382040/1
CCCFFFFFHHGHHJJJJJJJJJJJJIHJJIIEIIJJGHHGHGIIGHIJJJ
@7789158/1
aaacttttttcgggtttggaaaaaatttcaaattgttcaggtaaaatctt
+7789158/1
CCCFFFFFHHHHHJGIJIJIJJJJJJJJJJJJJJJJJJIJJIJJJJJJJJ
@7789159/1
aaacttttttcgggtttggaaaaatttcaaattgttcaggtaaaatcttg
+7789159/1
CCCFFFFFHHHHHJAFHGIGIJJJJJJGIJJJJGGJJJJJGIJJJJJJJI
@3435364/1
ctaataatagtgtattacctctaaagctatctactcgttatataatcatc
+3435364/1
CCCFFFFFHHDHFIJJJJJJIJJJJJJJJIJJJIJJJIIJJJIJJJJJJI
@4234968/1
ctgttcttaaataaagtgtactttattgaaaaattagtaaaacataatgg
+4234968/1
@CCDDDFFDHHFHJJGAFIHIHJJJJJIJJJJJGIJIEHIJJJJIJJHIJ
@4234969/1
ctgttcttaaataaagtgtactttattgaaaaattagtaaaacataatgg
+4234969/1
CCCDFFFFGHHHGIJIEGHIJJJJJJJIJJJJIIJGHGGIJIJJJJJIJI
@6776799/1
tgaaaagcgagcttcatgatcccctgaagaatatatcttgaagaactatt
+6776799/1
CCCFFFFFHGHGHJJIJIIJJJJJJJJJJIJJIIJJJJJIIJJGHIJJJJ
@6040113/1
gtggattcctaatattttttagtgaacctctctaacgtctttatagaatg
+6040113/1
@BCFFFFFHHHHGIJJJJJJJIHIJJJJJJJJJIIJJGIIJJJJJJIJJJ
@6776973/1
tgaaaagggagcatttatttgatgcaaagtatagaggttgtacccaaact
+6776973/1
B<BDFFFFGHHFHJJJJJJJJJJJJJJIJHHIJJJJJIIJJJJJJIJJJJ
@634569/1
actaaagttaaccagacaaagcacctatcgaatcgaatattagtagcaag
+634569/1
@CCFFAEDHHHGHIIIIIJIHGIIJGGIGIJIGGIIJIJGIJJFGGIJJG
@4236555/1
ctgttgtagctgattaaggggtgtattctatatttcggttaaattta
+4236555/1
@CCDDFDEHHHG>GHEGGIII3CFCHHGIEHCHIIIHI:08?GHIII
@1658398/1
caagaagttggccgatttgcagactctcagcttcaacgccaaggacttca
+1658398/1
C@@DFFFEHHAHFGIHJJJIIGIIJJIGHJGIGGHGI?DAFGIAFGHIIJ
@6042066/1
gtggcattttgacatttatgtgacataatttgcgacatttgacgtacggt
+6042066/1
??7D=BD:DDDF<<FGFAI?<A:CCHH<FEEHIIEGFGFAF@GBGFFFEF
@6263934/1
gtttcatatgtagaacgaattttgtgcatacaaaaatagtaaaaagtcga
+6263934/1
C@BFFFFFHHHHFJJJJJIIIJJIFIJJJJIIIJJJGIIHIIJJJJFHIJ
@7558967/1
ttttttcggaaaaaaagtgagtttaggatatcttacgttctggcaacatc
+7558967/1
C@CFFFFFFBHFHIJID?<BF?FGIIJIIJJIJJIJGHIJJDIIJJIIGI
@8041607/1
aataaatgctcccttttcacaatataataaatacatatcatatcatcggg
+8041607/1
CCCFFFFFHHHHHJJJJJJJJJJJJJJJJJJJIJJJJJJIIJJJJJJJJJ
@2407438/1
cccacctttttcactcaaccatagctttctcagcgtgtttaattt
+2407438/1
CCCFFFFFHHHFFIGHJJJJIGIJJJJJJIJIJIIFGCDG4??DI
@1175454/1
attcgtcttatcgatgcattgaaacgcaaactgacgtttacttttcgaat
+1175454/1
CCCFFFFFHHHHHJJJJJJJJJJJJJJJJJJJJHJJGIJJJJJJJJJJEH
@384891/1
aactgacatgtttcatatgtagaacgaattttgtgcatacaaaaatagta
+384891/1
CCCFFFFFHHHHHJJJJJIIJIJJJJJJJJJJJHIJJJJJJJJJIIJJHI
@7559293/1
ttttttcttcgatgtccacgtaggttacctcgaaggattgttcgctagcg
+7559293/1
@@@DFDDEHFBFHDGDBHGIIIIGEGHIICBD?FBF;DFGGGDEHEH<=F
@6779340/1
tgaaaatttctaatattgcgatatttttttatcgatctggcttcaatgtt
+6779340/1
CCCFFFFFHHHHHJHIJIIIIIIIJJJJJJJJJJIJJJJJJJJJJJJJJJ
@6779353/1
tgaaaatttgcaaggtttggaggagttgtactaatttgtgtaattgaagt
+6779353/1
CC@FFFFFHHHHHIJEFGGI?FHGHBFHHIJJIGJJIJCFHGIIJIHHII
@3193362/1
cggcaacaaaaagtgataatggatacaaatttgactactgtatagctttc
+3193362/1
@1?=DFFFHHHHDHIIIIIIIGEHIGIIIGIIIIIIIIIIHGIEIIIIII
@3193363/1
cggcaacaaaaagtgataatggatacaaatttgactactgtatagctttc
+3193363/1
CCCFFFFFHHHHHCGHJJJIJJJIJJJJJJJJIIIJJJJJIJJJJJJJJJ
@3193364/1
cggcaacaaaaagtgataatggatacaaatttgactactgtatagctttc
+3193364/1
CCCFFFFFHHHHHGIIJJJJJIJJJJJJJJJJJIJJJJJJJJJJJJJIJI
@1175934/1
attcgttctacatatgaaacatgtcagttatatattcacctttatatatg
+1175934/1
CCCFFFFFHHHGHJJJIJJJJJJIJJJJJJIJJIJJJJJJIJIIJJJIJJ
@1175935/1
attcgttctacatatgaaacatgtcagttatatattcacctttatatgtc
+1175935/1
CCCFFFFFGHHGHIJIJJIHIJIGHIJHGIIIJJJJJJJIIJJJIIJIII
@637582/1
actatgtgtgtttggctagattctgtttgacattcgaaaagtaaacgtca
+637582/1
BCBADFDDFHHHHJJJJJIIJJIJIJJJJIJJJJJJJJJJJHGIIJJGHI
@125737/1
aaaagcttgcgaagtgaatattataaaaattgaaaggttaaagaaacatt
+125737/1
@@@DDDDDFHHHHIFG<F<C?E<CCFGIIGHBBGI@CDGHFI<DHIHEAG
@4717452/1
ctttgcatagaattagtggtttttttctaaaatcaatttacatattattt
+4717452/1
CCCFFFFFHHFHHIGICGHAFHIJJJIJJGJHIIGJJJJJJJJJJJJJJJ
@4717453/1
ctttgcatagaattagtggtttttttctaaaatcaatttacatattattt
+4717453/1
CCCFFFFFHHHHHJJJGHIEHIIJJJJJJJJJJJJIJJJJJIJJJJJJJJ
@4717477/1
ctttgcatcaaataaatgctcccttttcacaatataataaatac
+4717477/1
@@@DBA?DHHFDH@??E?4FAC;CD:CEEE<2C9CBBFH<??F<
@1178055/1
attctatcggcctttcttctctttgccgtattttattttgtaaggtgagg
+1178055/1
@@CFFFFFHGHHGJJJJJGHIIIIJJJJIIHIJJJJIIIIHH?FH?DHII
@6782228/1
tgaaagtctcattggaacttacctgagatgggg
+6782228/1
@??DDDDDHDAFHGIDGGGIIIIIGGHHGHIII
@6266656/1
gtttcccacgccagtatacagggagtggcgaaaccaacaaagtattgtac
+6266656/1
CBCFFFFFHHHHHJGIJIJJJJJJJEHIIJJJJJIGIIJIJI@FGIJJJJ
@4718661/1
ctttgccgtattttattttgtaaggtgaggtatttgtacatgaagttgtc
+4718661/1
@CCFFFFFDDFHHJGIJJGHFFCHGAFDGIIJJJJJJJJIJIGIJHIIBG
@386685/1
aactgtttacctgtgtatgataaataaacttttttcgggtttggaaaaat
+386685/1
CCCFFDFFHHHHHGIHIJJJJJJJJJJJIIJJJJJJJJJIIJJIJJJJIJ
@5770328/1
gtactttattgctaaactgttcgatctccggtttcatcattttatagtac
+5770328/1
CCCFFFFFHHHHHIJJJJJJJJJJJJJJJJJHIJJJJJJJJJJJJJJIJJ
@1917542/1
cacttgtatagcttccgtcggagttgctctagataaatcgtaatctttca
+1917542/1
CCCFFFFFHHHHHJJJJHIIJEFFHGGFBCDBD@FHIGHGBFHDDEHJGC
@5223052/1
gccagtgccaatttcgcggaatttcaacacatgacaagcgatggtgaact
+5223052/1
<@?DADD;FFFHBBHBHA81C1?C@GICDGGGECHICD?E;FA:@FAG@F
@4453441/1
cttcgtgttccatttcatagaatggtggtggccatctgcgggacatgcac
+4453441/1
CCCFFFFDHGHGFIIIEHHHFIEHI<CD@CCHI9FHHGHBAH:DABGHF4
@7796529/1
aaagaagctagccaagagaatggcggc
+7796529/1
CCCFFFFFHHHFHJJIGGEHIJIJGI@
@3439700/1
ctaatattgcgatatttttttatcgatctggcttcaatgtttgaatgatg
+3439700/1
@C@BDFFFHHHHHJJJJJJJJJJJJIGIJJGHIIIJIIJEGIGIICHIIJ
@5223726/1
gccagttccgacattttttctgattccgaaaatgttcttacattccatgt
+5223726/1
CCCFFFFFHGHHAGHIIII;E?9EGHIIHHIIDEGG@FH@FEGHGI<CFH
@2412366/1
cccacttggggcagacaaacagctccacaacagcaacatcaaactgttcc
+2412366/1
CCCFFFFFHHHHHJIJJJJJJJIIIJIJJIIJIFJIJIJJJJJJJJHIJJ
@1919034/1
cacttttcgcgcaaaggtaaaatcgttctagacatactttatgctcttga
+1919034/1
CCCFFFFFHHHHHJJJJGHIJJIIJIJJJJJJJJJJJJJJJJJJJJJJJI
@3440101/1
ctaatattttttagtgaacctctctaacgtctttatagaatgtcaatgtt
+3440101/1
@C;ADEFFHHHHHIHIIIIIIIIIIIIIIIIIIIIIIIIIIIHIIIIIII
@7282991/1
ttgtcatgtgttgaaattccgcgaaattggcactggcaagtcaaagaagc
+7282991/1
BCCFFFFFHHHHGJJJJJJJJJJJIJJJJJJJIJJJJJJJJJJJJJJJJJ
@1180541/1
attctgcacacattcgatctctgatagtagatggtaactgttcaaattcc
+1180541/1
CCCFFFFFHHHDFHGIIJJJJJJJJJJFIJJJJJEGGIJJHJJJJJJJJJ
@1919600/1
cactttttgttgccgtgtgcccttgagaaatttgctgcctcaaaaacgta
+1919600/1
CCCFFFFFGHHHHJJHIGHIIJHJJJJJJJIIIJJIJIIJIJJJIJJJGI
@5491644/1
ggacaatcgtgtgcgctgataggaggccaccaagaccagatgacttacgg
+5491644/1
CCCFFFFFHHHDHIJJGIJJJJJJJJIIIJJJJJIJJIIJJJJJJJJJJJ
@5491645/1
ggacaatcgtgtgcgctgataggaggccaccaagaccagatgacttacgg
+5491645/1
CCCFFFFFHHHHHJIIGIHHJIJIIJFGGIJJIJJJJIIGGJJJIJJIJJ
@6784303/1
tgaaatttaaaagaaaatttgaaaagtatcatgagttttgtgattctccg
+6784303/1
CC@FFFFFHHHHHIJJJIIIFGIJJJCHIJJJJIJGIJJIGHIIJJJJJI
@1667350/1
caagacttgattcctaggaactatcaagttcttttgatgaaaatatgtct
+1667350/1
CCCFFFFFHHGHHJJJJJGIGIJJJJJJIIJJJJJJGIIJJIJJJJJIIJ
@1667674/1
caagagaagaaagctatacagtagtcaaatttgtatccattatcactttt
+1667674/1
CCCFFFFFHHHHHJJJJJJJIIIIGIGJJJJJJHIIJJJJIJJHIJJJJJ
@1667675/1
caagagaagaaagctatacagtagtcaaatttgtatccattatcactttt
+1667675/1
CCCFFFFFHHHHHJJJJJJJJHIJJJJJJJJJJIIJJJJIJJJJJIJJJJ
@2413375/1
cccagaagaacgttcgactttcacttcattctatcggcctttcttctctt
+2413375/1
CCCFFFFFHHHGHIJJIGFHIJCHIIJIJJJJJIIJJJJIJJJJJJJJII
@3711352/1
ctccaggttgctgttgtggaggagcgggctgctgttgtttcgctccaggt
+3711352/1
CCCFFFFDHHHHHJJJHIJEGICGHIJJJGIIICFGCGHIGIGECECHF=
@1399763/1
attttttgtatttcttcaactggtgtaactttactttcttcttgttttac
+1399763/1
CCCFFFFFDHFHHJJJJJJJJJJHHHIJJJJJIIJJIJJJJJJIIJJJJI
@1668420/1
caagagatgtgcatgtcccgcagatggccaccaccattctatgaaatgga
+1668420/1
?@@;DD;4A2<DFC4<AAFGEF@::111:C:8C?@BGIDDDFBBD@F@FF
@7284978/1
ttgtgattctccgaagagtatgtctcgaaagacttcgactttttactatt
+7284978/1
@CCDFFFFHHHHHHJJIIFHIJJJIJIIJJIGIJGGIGIIHJJJIJJIJJ
@1668719/1
caagagcataaagtatgtctagaacgattttacctttgcgcgaaaagtga
+1668719/1
CCCFFFFFHHHHHFHJJJJJJJIJJJJJJJJJCIJJJIJJJIIJJJJHHI
@4722210/1
ctttgctttggtcactttacgcgcgaaaaccattatgttttactaatttt
+4722210/1
C@CFFFFFHHGDHGIIJJJJJJIJJIJJJJJJJJJIJIJJJJJJJIJJJJ
@6051777/1
gtggtgacatcgttcgatgacaaagtgatgggcaatcccattggctggct
+6051777/1
@@@FDFFFHDFHFHGHEFGHGIJJIAECGGIIIIIGIJJGGIHJIIII;;
@6519708/1
tataatcatcaatattatctatcgatactgaatgtaattttttatatagt
+6519708/1
@@@FFFDFHHHHAHEGGIGBEHIIFIIGIGGCHIBF@GHIIIIHCHHIHB
@7564081/1
tttttttatattatacaaattttgaaagttacaaaaaaactttttcattc
+7564081/1
?@1ADDFBDHHHDGFHIIIIIIIIIIIICFHEGIGIIIIFHIIIIIIIII
@4965821/1
gaatatataactgacatgtttcatatgtagaacgaattttgtgcatacaa
+4965821/1
CCCFFFFFHHHHHJJJJIIJJJJJJJJIJJJJJIJJJJJJJJIJJJJJIJ
@390205/1
aactttttttcgggtttggaaaaatttcaaattgttcaggtaaaatcttg
+390205/1
@@@DDDDDHFHHF>AEGEC3DB?DHGIB?FEGHHIIIGI@FHCFHGIIIH
@5493880/1
ggacagctgacagatttaaggtctgctttggtaaacaacaacacttttgc
+5493880/1
CCCFFFFFHHHHHJJJJIJJJHHJJJJJJJJIIJJJJJJJJJJJJJJJJJ
@5226690/1
gccatattgatttaattttgacatgttagaatgccctattgaaaaccttg
+5226690/1
CCCFFFFFHGHHHJJJJJJIJJJJJJJJJJJJJIJJJJJJJJJJJJJJJJ
@5226691/1
gccatattgatttaattttgacatgttagaatgccctattgaaaaccttg
+5226691/1
CCCFFFFFHHHHHJJJJJJJJJJJJJJJJJJJJJJJJJJJJJJJJJJJJJ
@390971/1
aagaaaacgagctgactgagaatcttaagaaagaatttcatgcagcctgt
+390971/1
CCCFFFFFGHHHHJJIIJJJJJJJJGJJJIGGGGAFHJJIIJIJJJGIIF
@2932944/1
cgactttttactatttttgtatgcacaaaattcgttctacatatgaaaca
+2932944/1
@@<DDDBDH;DF<EGIIIBCEFCGGGIIIIIIGGGIGIIGHIIIIIIIGG
@7803898/1
aaagacgttagagaggttcactaaaaaatattaggaatccactacaaggt
+7803898/1
?@?DABDA<DF:ACBBCEFFBCHGFHFBFFC>BG?GF@BDCFIIFFFEFB
@6055031/1
gtggtttttttctaaaatcaatttaca
+6055031/1
@@@;BDDDHFDDFBHGBHHG3?BEHB@
@6055032/1
gtggtttttttctaaaatcaatttacatattatttttgacttgaataaat
+6055032/1
BBBFADDFHHHHHJJJIHIIJJJJJJJIIJJIIJJJJFHIJJIIJJJJJJ
@5228182/1
gccatctgcgggacatgcacatctcttggagccagccaatgggattgccc
+5228182/1
CCCFFFFFHHHHFGJIIIIIGGHIJJJJJJJIJIIIJFGIJJJIGIJIJJ
@1401929/1
atttttttatcgatctggcttcaatgtttgaatgatgattatataacgag
+1401929/1
CCCFFFFFHHHGCGGGGIGIJIEHIGFIIGGIIJHCHCIIIIJIGJGHGG
@7804807/1
aaagagaagaaaggccgatagaatgaagtgaaagtcgaacgttcttctgg
+7804807/1
CCCFFFFFHHHHHJJJJIIIIJJJJJIGGHIJIJ?FHIJHIDHHIJJJJJ
@4459484/1
cttctagcagctttaatgcattgtatgcagcatcatgtttactaatctgc
+4459484/1
;@@?BDBD:ACCFFGB<?:F?AAF<H?AFC<<?9E@DC?9?9DFIIE<<:
@2416253/1
cccagatggcattcatgcagaaccgattaagaaaggggcagacaacttca
+2416253/1
@?<BDDDDDBFFFGEHEHIIIIGHGHGIG<GIGGGGGIIIBEFG=CFHA@
@2200817/1
ccaaacattcggcagccaagaacttgctggatctcttggtcggaaaagtg
+2200817/1
?@@DDFFFHFDAFGFBEHI;FHIIIGEHGGCGHGHIIICHGFBFGH@GFA
@6056295/1
gtgtaattgaagttcgtattatttcctcgaaatcaataatgcaatgtgtt
+6056295/1
@B@DFFFFHHHHHJIIGIJJJJJJJIJJJJIJJJJIJJJIJJJIJJHIII
@6056296/1
gtgtaattgaagttcgtattatttcctcgaaatcaataatgcaatgtgtt
+6056296/1
BBBDFFFFHHHHHIIJHIJJJJJJIJJJJJJJJJJJJJJIJJJJIJEGII
@134442/1
aaaataaaatacggcaaagagaagaaaggccgatagaatgaagtgaaagt
+134442/1
CCCFFFFFHHHHGJJJJJIJIIIIIJIIJJJJHJJJJIIIJJIGHIJJJ@
@2416518/1
cccagattaggctatgccggtaaagaagtgaatgttgataaaggaatatg
+2416518/1
?@<DDD>=?3AF?CE?FEHI<FHGIIIE:?GDGHHHHIIFAAEHGGEHIE
@7806528/1
aaagagttccatcacggttcttaaaaactttttcggggtatctggtacca
+7806528/1
@@1:AB=BFHFHBHIGEBEEGIIII@GIGIIIIGEBHG0@@FHIIFFDGI
@2935732/1
cgagaacttccagaaaaaggaaaagaaattttgtgcatgagccaagtact
+2935732/1
@@@DDDEDHFH>FFHIIJIIEHIJJJIJIIIJEHGGGGGIIIGFHHHIIJ
@2935733/1
cgagaacttccagaaaaaggaaaagaaattttgtgcatgagccaagtact
+2935733/1
CCCFFFFFHHHHHIIJJJIJGIJJIJJJIIJJJIJJIJIJJJIJIJGIIJ
@2201566/1
ccaaaccttgcaaattttcaatcatgaagcaagattttacctgaacaatt
+2201566/1
CC@FFFFFHHFHHICHIJJJIIJIJJGIIGJGJ9GGIEIJEIIDGIJIIJ
@2201567/1
ccaaaccttgcaaattttcaatcatgaagcaagattttacctgaacaatt
+2201567/1
CCCFFFFFHHHHHGJJJJJIJIJJIJJJJJJJJJJJJIJIJJJIJJIJJJ
@2201568/1
ccaaaccttgcaaattttcaatcatgaagcaagattttacctgaacaatt
+2201568/1
CCCFFFFFHHHHHJJJJJJJJJJJJJJJJJJJJIJJJJJJJJJHJJJJJJ
@2201569/1
ccaaaccttgcaaattttcaatcatgaagcaagattttacctgaacaatt
+2201569/1
CCCFFFFFHHHHHJJJJJJJJJJJJJJJJJJJJJJJJJJJJJJIJJJJJJ
@3980493/1
ctgaagtaaaagtgtgctccattggtttatcctctactgtacaactgttt
+3980493/1
@@@DDDDDFHHFAB<EGIIIGC@BGEEGIICDHGBEH>CC?BGIGIIEEF
@3980494/1
ctgaagtaaaagtgtgctccattggtttatcctctactgtacaactgttt
+3980494/1
CC@FFF?DFHFHAGCGHGIJJJJJJJIGJJJJJJJJJJIEGIIJJJJJJJ
@3980495/1
ctgaagtaaaagtgtgctccattggtttatcctctactgtacaactgttt
+3980495/1
CCCFFFDFHHHHFHHIIJJJIJJJJHHJJJJJJJJJJJJIJJJJJJJIJJ
@3980496/1
ctgaagtaaaagtgtgctccattggtttatcctctactgtacaactgttt
+3980496/1
CCCFFFFFHHHHFIIJIJJJIJJJJHGIJJJJJJJJJJIJJIJIJJJIIJ
@2417359/1
cccagccccaacaaggaggtaaaaagaagaaacaaaaacaacctgaacaa
+2417359/1
CCCFFFFFHHHHHJJJHIJCFHJJJJJJJJJJJJJJJIJJJJJJIJJJJG
@7290890/1
tttaaaagaaaatttgaaaagtatcatgagttttgtgattctccgaagag
+7290890/1
CCCFFFFDHHDHGIJIIJIJJHJIBIIJIGHIIIIHJIIJJICHIFGHIH
@393194/1
aagaaacgctcgtggggagcgatgacgaataaagtatgtgttcacca
+393194/1
CCCFFFFFHHHHHIJJJGJJJIIJJIJJIJJJJJBGHH@GHIIIJJJ
@3719269/1
ctccatgccgagcaagactcccgtcagcgtcctccaggagttgctgagcc
+3719269/1
CCCFFFFFHHHHHJJJGJIJJJIIIJJJJIJJJJJJJJJIHIIJJIGIJI
@2203318/1
ccaaacttttcggggtgcaatcttcttttccggaaaatgctcgaaaactc
+2203318/1
CCCFFFFFHHHHHJJEHIIJIJJJJJJJJJJJJJJJJJJJJJJJJIJJJJ
@7567864/1
tttttttctaaaatcaatttacatattatttttgacttgaataaattttt
+7567864/1
?@@FFADEFDFADA>FA<ABHGGG?EE>CHIIIFGGIIEBGEG@BDD?D?
@1675583/1
caagatttcatcatgaaccaggactggaacgatcccaaatcgaagctaca
+1675583/1
CCCFFFFFHHHHHJJJJJJJJJIJJJJJJJJJJIJJJJJJJJJJJJJJJJ
@6524093/1
tatagctttaggaaacggtttatgagcaacatcaacatttaaaagtggct
+6524093/1
CCCFFFFFHGHHHJJHIIHHIIJJIJJJJJJJIJJJJJJGHIIJIGHIJJ
@394824/1
aagaaagcagcagcatcctgaccgacttcacccggaaatgtggtttaatg
+394824/1
CCCFFFFFHHHHHJJJJJJJJJJJIJJJJJJJJJJJIIJJIHIHIJJIJJ
@4251716/1
cttaaataaagtgtactttattgaaaaattagtaaaacataatggttttc
+4251716/1
CCCFFFFFHHHHHIJJJJJIJIJJJJJJJJJJHIIJJJJJJJIJJGIIJI
@4729984/1
ctttggtaaatcacagccttgttctagtacagatgtggaaacgagaatat
+4729984/1
@@@??;2ADHBHFBBE?ABAEHDEAH>2C<A?HA<??E@<F?;FH06<D9
@5781465/1
gtagctgattaaggggtgtattctatatttcggttaaatttaagaggctt
+5781465/1
CBCFFFFFHHHHHJII8CCHHIIJJJJJJJJJJ:0:BGIIJJJJJJIIIJ
@1676868/1
caagcaatgtcaaagagaaggatagcaactaattttacaagctatacttt
+1676868/1
CCCFFFFFHHHHHJJHIIJJJIJIIIJJJJJGGIJJJJJJIIIIJIJGIJ
@4462030/1
cttctattgtacacaattcaataggtacaagtataggattatccgatcta
+4462030/1
CCCFFFFFFFHHHJGJIJIIJCHEGEHHJJIFHIJIJIIJJJIJIGJJJJ
@138774/1
aaaatacgtaagttgctcaatgtcgtcgtttgacatatcgttgtcatccc
+138774/1
@@@DDDFDCFHHHIIEIIIIICFHFIIIIIIIGG@GIGGHFEIGHGIEGE
@3448907/1
ctaatttgtgtaattgaagttcgtattatttcctcgaaatcaataatgca
+3448907/1
@@@BDDFFFFHGFIHGHGCHH>FGEEIGIIIF@EGEGGFEBCGHIGJIIJ
@8060893/1
aatacttcacatctgttaaaggcaaatatgatgtaatctttgtcg
+8060893/1
??@DDDDDDDFB<GDEFFGC?AF;ACC?F@H9AE@9E?HE@FIEG
@4971753/1
gaatgatgtgataaatatacctgcacacacgcatttttaaatttaaaaat
+4971753/1
CCCFFFFFHHHHHJJIJJJJJJJJJJJJJJJJJIJJJJJJJIJJJJJJJJ
@6279721/1
gtttgaatgatgattatataacgagtagatagctttagaggtaatacact
+6279721/1
=1=DDADDDH?C<A<E?CHFH>E;E3CBDHFEGHIIGAGHDIIIEHIDG@
@6279722/1
gtttgaatgatgattatataacgagtagatagctttagaggtaatacact
+6279722/1
@@@FFFFFHFHGHFHIGGFHIGEDHCEAHGIIHIGIHGHIJFHGIJIJJI
@2206380/1
ccaaagttaaaaatctcggtaaaatttccaagacgctgtcaaaaacggta
+2206380/1
CCCFFFEFHHHHHJJJJIJCFHJIJJIIIJJJJJJJJJIIIJJJJJJIDE
@932531/1
atcacatcattcgtcgtgtaccacatctcggatcttgctactaatattcg
+932531/1
CCCFFFFFHHHHHHIJHIIJJJJJJJJJJJJIIIJJJIIGIIJIJJJJJJ
@3984585/1
ctgaatcaaaaaattctccatcgttacaataagttattcggacaagttat
+3984585/1
CCCFFFFFHHHHHJJJIJJJJJIJJJJJJJIJJIHIJJJJJJJJJJIJJJ
@2939841/1
cgagaattcggtttttcagtttctagcgcatttgaaaaattagatgccag
+2939841/1
?@8?=@DDDHFAFHII;CF@HHCHCHHGIIGHIDBGGIIIHCHHE@@DHE
@2939842/1
cgagaattcggtttttcagtttctagcgcatttgaaaaattagatgccag
+2939842/1
B@BFFFFAHHHDHIJJJJJIIJJJJJJJJJJJJJIIJJIJJIIJJJJJJI
@2939997/1
cgagaatttgaaaagcgagcttcatgatcccctgaagaatatatcttgaa
+2939997/1
?@;D?DDDHDCHHID;CEDF@GDHGADEHHIIGIGIEDHDDBFFHGI?BF
@396930/1
aagaaatcacagagccccgggcccagatggcattcatgcagaaccgatta
+396930/1
CCCFFFFFHHHHHJJJJJHIIFHIAGEHJJIGJJGIJJJGJJHIJIEAHH
@6280312/1
gtttgacatatcgttgtcatcccacaaggtacaatactttgttggtttcg
+6280312/1
CCCFFFFFHHHHGIIJJJJJJJJJJJJJJGHJJJJJJJJJJJJJJGHGIJ
@6280353/1
gtttgacattcgaaaagtaaacgtcagtttgcgtttcaatgcatcgataa
+6280353/1
@@@FFFFFHHHHFIJIIIIJJIJHHIJIIJJJJHIIJJJJJJJJJIJIII
@6280354/1
gtttgacattcgaaaagtaaacgtcagtttgcgtttcaatgcatcgataa
+6280354/1
B@@FFFFFHHGDFJJJJGHIJJJJIJJEHJGIIHGGHJHIIJIJJJIIIG
@2663154/1
ccggtttgttctgaaacaaacatcactgtgatgaaaaataaaaaaaa
+2663154/1
B@@FDFFFHHHHHJJJJJIIJJJJJJJJHJJJJJJJJJJJIJJJJJJ
@4972508/1
gaatgccctattgaaaaccttgtagtggattcctaatattttttagtgaa
+4972508/1
CCCFFFFFHHHHHJJJJJJJJJHJJIIJHJJJJJJJJIJJJJJJJJIJJH
@1192693/1
attgagttttcgagcattttccggaaaagaagattgcaccccgaaaagtt
+1192693/1
CCCFFFDFHHHHHJGEHIJJIJIIJJJJIJJIJJJJJIJJJJIBHGJGDH
@4256308/1
cttaaatttaaccgaaatatagaatacaccccttaatcagctacaacagt
+4256308/1
BBBDDDDFHHHHHJIJJJJJIJJJIJJJJIJJJJJIIJJJIJJJJIJIJD
@4256309/1
cttaaatttaaccgaaatatagaatacaccccttaatcagctacaacagt
+4256309/1
BC@DFFFFHHHHHJIJJJIJIJJJJJJJJJJJJJJIIJIIJJJJIIIIJD
@4256310/1
cttaaatttaaccgaaatatagaatacaccccttaatcagctacaacagt
+4256310/1
CCCFFFFFHGHHHIFHJGGHGHGIJJJIJJJJIJJJJJJJJJIJJIJIIF
@4256317/1
cttaaatttaactgaaatatagaatacaccccttaatcagctacaacagt
+4256317/1
CCCFFFFFHHHHHJIJJIJJJIJJJJJJJJJJJJJJJJJJJJJJJJJJJD
@4256318/1
cttaaatttaactgaaatatagaatacaccccttaatcagctacaacagt
+4256318/1
CCCFFFFFHHHHHJJJJJJJJJJJJJJJJJJJJJJJJJJJJJJJJJJJJF
@5502124/1
ggactgaaagacactaagattaccaagttgggcaaccagcagtcccacaa
+5502124/1
CCCFFFFFHHHHHJJJJJJJJJJJJJJJJJIIJJJJJJJJJJJIIJJJJJ
@7572132/1
aaaaaaaaaaaaataatagttcttcaagatatattcttcaggggatcatg
+7572132/1
CCCFFFFFHHHHGDHGDGHIIBHHIIIIGGGHGHGGIGEEHGHFFCCEEC
@142305/1
aaaatatataaagtgaaagtcaaatttgcaaattcggttgatttatcccc
+142305/1
CCCFFFFFHHHHHHHHGJJIIJJJJJJJIJJJJJJJJHIJJJJJJJJJJJ
@649140/1
agaaaaaaatgtcaaaattttgcaaattatgtggcattttgacatttatg
+649140/1
CCCFFFFFHHHHHJJJJJJJJIJJJJJJJJJIJJJJJJJJJJJJJJJJJJ
@1194321/1
attgatttaattttgacatgttagaatgccctattgaaaaccttgtagtg
+1194321/1
@@@DD;ABCFHFHF?GB@HF<AACDBDAFHIIIIGGHGGHECEIIGGEHG
@2664575/1
ccgtaagctatccagctccgacgtactatgcccatttagctgcggcc
+2664575/1
BCCDDFFFHGHHHIJJJJJIJJJJJJJIJJJJJJJIJJJJJJJJIJJ
@2664576/1
ccgtaagctatccagctccgacgtactatgcccatttagctgcggcc
+2664576/1
CCCFFFFFHGHHFHJJJJIJJJGFHJJEIGIGIGIJIEGCGEHIIJG
@1679430/1
caagcattggtggcgattggtcaatgttttttcttcgatgtccacgtagg
+1679430/1
@<@FFFFFHHFFHJJGIIIIGIIJEHHGGIIJHHGFAFIIEHIGIGHII=
@1679431/1
caagcattggtggcgattggtcaatgttttttcttcgatgtccacgtagg
+1679431/1
C@CFFFFFHGCFHIIHHIJJFHIJIJIJJJJJGJJIIGIJJJJIJJIJJF
@1679432/1
caagcattggtggcgattggtcaatgttttttcttcgatgtccacgtagg
+1679432/1
CCCFFFFFHGFHHIJIIJJJEGIJJIIJJJJJJJJJIIJJHIJJJIFHIG
@3986938/1
ctgaatgtgcgccaattgagttttcgagcattttccggaaaagaagattg
+3986938/1
CCCFFFFEHHHHHJJJJJJJFHIJJJJIJJIJJJJJJJJJJJJJJJIIJI
@3986939/1
ctgaatgtgcgccaattgagttttcgagcattttccggaaaagaagattg
+3986939/1
CCCFFFFFHHHHHJJJJJJJHIJJJJJJJJJJJJJJJJJJJJJJIJJIJG
@7296051/1
tttaaagatgcgaataatagagaaattaccatccaacggtattttgaaac
+7296051/1
CCCFFFFFHHHHHJJJJJJIJJIIJJJJJIJJJJJJIJJBFHIJIJJJIJ
@2425616/1
cccagtttagtggccaactcttcgtcactcgcaaatgtagaaggcagatt
+2425616/1
CCCFFDFFFHFHHGHDHGGGEHGGGHGIIICHGIGIJGIGGIJJIJJIBH
@4975407/1
gaattacaggaaatggataattataggattggatctatgactgtgtatcg
+4975407/1
CBCFFFFFHHHHHJJJIJJIJJHJJJJJJJJJIJJJJJJJJJJIIJJJJJ
@6532773/1
tatcacgattcataaaagtaatataaccttagatttcgaggcaaattgat
+6532773/1
CCCFFFFFHHHHHJJJJJFHHIJJJJIJJJIIIJJJJIJIJJJJIJJJIJ
@936579/1
atcactttttgttgccgtgtgcccttgagaaatttgctgcctcaaaaacg
+936579/1
CCCFFFFFHHGHHIIJIIJJJIIJJJJJJJJIJJIJJJIJJJJIJJJJJJ
@2210233/1
ccaaattgctctactctcaagaaatggcctccatgccgagcaagactccc
+2210233/1
CCCFFFFFHHHHHIIIIJJIIJJJJIJJJJJJIIJJJJIFGJCHIJJJJJ
@1681421/1
caagcgctggtaacgctttatcgggttctgctaagtggtaagtagaaggt
+1681421/1
CCCFFFFFHHHHHIIJIJJHJJJIJIIIIIJJIIIIIIHJIIGIJIIGIE
@1937672/1
cagaaatttaaacgttccagcaggtacttgcgtggacacgcatattacac
+1937672/1
CCCFFFFFHHHHHJHIJJJJJJJJIHIJIIIGEHIGHCGHIAGHJJIJJI
@2665907/1
ccgtacgtcaaatgtcgcaaattatgtcacataaatgtcaaaatgccaca
+2665907/1
CCCDFFFFHHHHHJHJJJJJJJJJJJJIJJJJJJJJJIIGIIJJJJJJIJ
@1197950/1
attgcgatattttttcggaaaaaagtgagtttaggatatct
+1197950/1
@?=DDFFFGHHHGIJJIIIJJJJJGBHGIGGGIIEIIJIII
@402387/1
aagaactatggaggaatattacaataagccgaataaaaatgcaaaaaact
+402387/1
@@@FFFFFHHGHFBGIIJIFGIIIJJIIJJIJIGHJJJJIGIIJJJJIJ@
@402434/1
aagaactattattttttttttttttatttttcatcacagtgatgtttgtt
+402434/1
@CCFFFFFHHHHHJJJJJJJJJJJI@GIJHEFCCHCFFFBDEDEEEEEDD
@4739075/1
ctttgttcagttcttgcaggagatcgctagcgaacaatccttcgaggtaa
+4739075/1
@@@DDBDDDHHHHII<F>BGHIIIGHIIFIIIIIIIIGHIIIIIGII<FG
@7816443/1
aaagctcttcatcgatgtctagctccagcgaatgagatatgaacgtaaca
+7816443/1
CCCFFFFFHHHHHJHIJJJJIJJJJJIJJIGIJJIJIJJIJJJJIIIIIJ
@1198834/1
attgcttgagatgccctctgtttgccgtcccttttatttttacaagatac
+1198834/1
CCCFFFFFHHHHHJJJIJJIIJJJJJIFHIJIIJJGIJJJJIJJJJJJII
@7816554/1
aaagctgctaaaaaagcaggaaaagcccagaagaacgttcgactttcact
+7816554/1
CCCFFFFFHHHHHJJIHIIJJJJJJJIEGIGIFIJJJJJIIJIIJIJIIJ
@2666376/1
ccgtagcagacggccactggcaaagtggatagctgcaccaagcattgg
+2666376/1
@@@DDDDBHHGD>BFABFDCHHIII?FECGGG9F?F;BFHGGHIGEGA
@5506892/1
ggagaatcacaaaactcatgatacttttcaaattttcttttaaatttcat
+5506892/1
CCCFFFFFHHHHHJJJJJJJJJJJJJJJJJIIJJJJIJJJJJJIJJJJJJ
@1683233/1
caagctgcatggggtagacaacaaactccaccacaggaacctcaagcttg
+1683233/1
=@@=DDFFHGFHFIC@GDGHIIJGIIGIIIJGIGIJJJJGIGGIJJHIGG
@5237264/1
gcccagtttagtggccaactcttcgtcactcgcaaatgtagaaggc
+5237264/1
@@@FFFDBFHHFFGIIJIJJJJIIJJIIIJJJJJJJJIIHIIGIJI
@6286409/1
gtttgatttcgccagttccgacattttttctgattccgaaaatgttctta
+6286409/1
@@@FDEFFHHGHHIIHJIJIGI:EGIIJJADB?BG@HEAGIJDG=CDCH@
@7301053/1
tttaaatttaaaaatgcgtgtgtgcaggtatatttatcacatcattcgtc
+7301053/1
CCCFFFFFHHHHHJIJIGAFGGCEDCGGHGIIJJEIDIJIJIIJIGGI?D
@1411782/1
atttttttctttcctttatgtccacaaattatgtcaaattttgacattta
+1411782/1
?BCADEFFHHHHHIJIJJJJHJIIIJJJJJIJJJJIJJJJJJJJIJJJJJ
@940111/1
atcagattcacaagcaggatcaactcaacagctcaatccatctgagattc
+940111/1
CCCFFFFFHHHHHJIJJIGIIJJJJJJJJJIIJJJJJIGJIIJJJJGIII
@3733348/1
ctcccgtcagcgtcctccaggagttgctgagccgtcgcggcatcactccc
+3733348/1
CCCFFFFFHHHHHJIJJJJJJGIIIJJJJIJJIJHIJJIJJHGFFFFFED
@6536132/1
tatcctgaggcctacgctgttgttgtggtccacccctttgttgc
+6536132/1
CCCFFFFFHHHHHJJJJJIIJIGGIIJJGIJJIJJJIFIIIJJI
@6536277/1
tatccttctctttgacattgcttgtggtcacttttcgcgcaaaggtaaaa
+6536277/1
@CCFFFFFHHHHHEEHGGJDBHIGDF?GHIBHGIGHFGHGIIJGI?CGHE
@6067261/1
gttaaaattagcccgtgttattccttccataatcttattcttgcgtactg
+6067261/1
C@CFFFFFHGHHHIG@GCG:CHFIIIIIIIIIIIIIGIIIIIGIGHIIGC
@4263319/1
cttaagcacacatgttacataaatgtcaaaatttgacataatttgtggac
+4263319/1
@@@DDDDDFFAHHIIBHCB?FEIHCEGIE@<EDGGGICGEGBDHC?DAHI
@4263320/1
cttaagcacacatgttacataaatgtcaaaatttgacataatttgtggac
+4263320/1
CCCFFFFFHGFHHIIJJJJJJJJJIJJJJJIIIIJIIIJJIIJJJHIJJJ
@4263321/1
cttaagcacacatgttacataaatgtcaaaatttgacataatttgtggac
+4263321/1
CCCFFFFFHHGHHJJJJJJJJJJJJIJJJJJJJJJIJIJJJJJJJIIJJJ
@4263322/1
cttaagcacacatgttacataaatgtcaaaatttgacataatttgtggac
+4263322/1
CCCFFFFFHHHHHJHIJIIJJIIJIFHHIIJJJJJJIJIIJGJIIFHIJI
@6537046/1
tatcgatgcattgaaacgcaaactgacgtttacttttcgaatgtcaaaca
+6537046/1
CCCFFFFFHHHHHJJJJJIJJJJJJJJJIJJIJJJJJJJJJJJIJJJIJJ
@8070397/1
aatcaataatgcaatgtgtttaaatttttgtcgagtcaaaagcgaagaat
+8070397/1
@@@DDDDD?<ADDFIIHDHHEIH?FEH<FGFG>;F<CGGC@FFBH@DACH
@4266140/1
cttaagttacaatatacaacaacatatctcttg
+4266140/1
???1DDDD:=DDBBEBEII:FA???<A<9<<<<
@4266141/1
cttaagttacaatatacaacaacatatctcttgatttttctcgaattgtg
+4266141/1
CCCFFFDFHHHHHJJJJJJJIJJJJJJJJJJJJJJJJJJJJJJGHJJJHJ
@8071108/1
aatcaatttgcctcgaaatctaaggttatattacttttatgaatcgtgat
+8071108/1
CCCFFFFFHHHHHJJJJJIJJJJJJIJJJJJJJJIIJJJIJGDGIJHIIJ
@943283/1
atcaggcagaagctgtagacgatgaagaagatgaagaagatagttccttc
+943283/1
CCCFFFFFF=HHGJGGHIJIJGIJJJIJFGHIGJJJIGICGGHHIGIIJJ
@3737312/1
ctcccttttcacaatataataaatacatatcatatcatcggggcactata
+3737312/1
CCCFFFFFHFHFHHGHGGIGHJJIIJJJIJIJGHIIJJJIJJJGGGFIJG
@3737313/1
ctcccttttcacaatataataaatacatatcatatcatcggggcactata
+3737313/1
CCCFFFFFHGDHHJIIJIJIJJJIJJJJGIJIJJJJJIJJJJJJIGGIJI
@3996110/1
ctgacatgtttcatatgtagaacgaattttgtgcatacaaaaatagtaaa
+3996110/1
CCCFFFFFHHHHHJJJJIIJJJIJJJJJJJJGIJJJJJJJJJJJJJIIJI
@5241248/1
gcccggggctctgtgatttcttagtgtcaatagtgctgccgttacttcct
+5241248/1
CCCFFFFFGHHFA<C9EGHBFIADCD?DFG<D<:DFHGDGGFHGIIIEHE
@7582238/1
aaaaaaatgtcaaaattttgcaaattatgtggcattttgacatttatg
+7582238/1
;@@DDDD<AF?DBCAF?<FFCEB?C4::?1:D;D:F?FH=9BG?0B??
@7307100/1
tttaacttttccagcatttctcttgctgctaattgtttcgccatcttttt
+7307100/1
CCCFFFFFHHHHHJJJJJJJJJJIIJJJIJJJJJJJIJJIJJGIIJGJJJ
@6538701/1
tatctactcgttatataatcatcattcaaacattgaagccagatcgataa
+6538701/1
@?<DDBDDHG?DAFHIIGIIGGHHHGIIIIDGHCGII>C?DHCGHFGIHI
@2951985/1
cgagctattcgagcagcatgcaagagagtccaaagagaaggttatgaacc
+2951985/1
CCCFFFFFHHHFHIJJJJJJJJJJJJJJHIIIJJJJIIJJJDGHJJJJJI
@1689774/1
caaggatgtaagaactatggaggaatattacaataagccgaataaaaatg
+1689774/1
CCCFFFFFHHHHHJJJJJJJIJJJJJJJJJJJJJJJJJJJJJJJJJJJJI
@4268991/1
cttaatcagctacaacagtcaacatttcccacctttttcactcaaccata
+4268991/1
@@@FFFFFFHFHHJGIIBCEIIEHIEGIIGIIBHHGHIIHJIIJJJJJGA
@4268992/1
cttaatcagctacaacagtcaacatttcccacctttttcactcaaccata
+4268992/1
CCCFDBDDBFDFHHDBHFCBFFFEHHEHGCGGGIIIIAEIGIIGHGGIHI
@4268993/1
cttaatcagctacaacagtcaacatttcccacctttttcactcaaccata
+4268993/1
CCCFFFFFHHHHGJJJJIHHJJJJJJJJJJJJJIJJJJJIJJJJJJJJII
@5242583/1
gccctattgaaaaccttgtagtggattcctaatattttttagtgaacctc
+5242583/1
BBCFFFFFHHHHHJJGJGIHHCHJHIIIIJJJIGIJJIGHGGGIJJIJJJ
@5242584/1
gccctattgaaaaccttgtagtggattcctaatattttttagtgaacctc
+5242584/1
CC@FFFFFHHHHHJJJJJIJJHIJIJJJJJJJJJJJJJJJJJIGIJJJJI
@5242585/1
gccctattgaaaaccttgtagtggattcctaatattttttagtgaacctc
+5242585/1
CCCFFFFFHHHHHIJJJIIJIHHJHHGJJJJJJJIJJJJJJJIJJJJJJJ
@1690466/1
caaggattgccacatcttgtgagccgccattctcttggctagcttctttg
+1690466/1
CCCFFFFFHHHHHJJIJJJIJJJJJJJJJJJIJJJJJIIIIJIJIIIGJE
@2435940/1
cccattggctggctccaagagatgtgcatgtcccgcagatggccaccacc
+2435940/1
CCCFFFFFGGHHA@GH@GFBBBCEAF>HGGDHII<ADF<BGIGHGIICHI
@4982009/1
gaattctcaaacggcgttaaaccttttacttaaggttaatgccaagttaa
+4982009/1
CCCFFFFFHHHHAHIJIGGIGEIIIJGGJGHIIIJFHIJJJJJJJJHIIJ
@4982010/1
gaattctcaaacggcgttaaaccttttacttaaggttaatgccaagttaa
+4982010/1
CCCFFFFFHHHHHJJJJJJJJIJJJJJJJJJJIJIHIJJJJIJJJJJJJJ
@2953864/1
cgaggaataatacgaacttccatagattcaaatgaagtaaacaacatacg
+2953864/1
CCCFFDFFHHHHHIGJJJIIJHIIJIIIJJJJJIJJIIIJJJJJJJIIIJ
@1207270/1
attggtcaatgttttttcttcgatgtccacgtaggttacctcgaaggatt
+1207270/1
CCCFDBDDDHHHHIIIIHHHHCGGHAFDGIIGHIIFHIIIIIIIIIIIII
@2671341/1
ccgtctgctacggaacaggcaaaactccgaaggaagccaagggctcggct
+2671341/1
CCCFFFFFGHHHHJJIJJJJJJJJJJJJIJJJIJJJJJIJJJJJIJJJIH
@158604/1
aaaatcgaatttgtctgaagattttaaatggccttccttaaatttcggtt
+158604/1
@@@DDDDDHFHHBCCEBDH<CAFHGAFHDGIEHGEEFFHEHIEGHC>FFB
@7586336/1
aaaaaacctgctgaatgtgcgccaattgagttttcgagcattttccggaa
+7586336/1
CCCFFFFFHHHHHIEHHHHIJJJJIJJJJJHIIJJIIJIJIJIJJJIJJJ
@6073755/1
gttaaccagacaaagcacctatcgaatcgaatattagtagcaagatccga
+6073755/1
CCCFFFFFHHHHHJJJJJJJJJJJJJJJJJJJIJJGGBFFHIJGGGJIIG
@6799027/1
tgaatatataactgacatgtttcatatgtagaacgaattttgtgcataca
+6799027/1
@<@DDFFFFBHFFGGIJJJIJJIJJIEIHIGIIHEHIGIIIIHHIIJJII
@6799028/1
tgaatatataactgacatgtttcatatgtagaacgaattttgtgcataca
+6799028/1
@@@FFFFFGGHHFIEHGIJGHGGGGGJIHDCHIJJGIIGIJICHIJJJII
@6293213/1
gtttggattcaccattcctatggaggaacaaatttccggtgtcttaagcg
+6293213/1
C@CFFFFFHHHHHJJJJJJJJJIJJJIIJJJJJJJJJJIFGHJJJJIJJJ
@7827463/1
aaagtatagaggttgtacccaaacttttcggggtgcaatcttcttttccg
+7827463/1
@CCFDEFFHHHHFHJIIJJJJJJJJJJJJJJJJ@GHIJJJJJJJJJJFHH
@2673311/1
ccgtgaagtggtccgtgccccttgcggttaccccttctgttgggatgggg
+2673311/1
CCCFFFFFHHHHHJJIJJJJJIJIJJIIJJJJJJJJJIIIIIJIGIIJIJ
@949251/1
atcatctcagcctcgcgctaggtaaattaaacacgg
+949251/1
@@<?DBDB:==CAEBAEHEIDHGH<99?D@G9B@@6
@3745597/1
ctccgggcgttccgttggtctgattggctt
+3745597/1
;?@DBDD<8C?DDG<<?D?C???DDB>???
@2438745/1
ccccaaccccaacaaggaggtaaaaagaagaaacaaaagcaacttcaaca
+2438745/1
CCCFFFFFHHGHGIJJJGHIAFHIJJIIJJIJJJJJJJGGIJJIIIJJJJ
@6074941/1
gttaactttagtgggaaggtttaggtatttgtggtatctgtcgatgttgc
+6074941/1
CBCFFFFFHHHFHIJJJJJGHIIJJAHIIIJGIIHIJIJGIIJIIJIIJJ
@6074942/1
gttaactttagtgggaaggtttaggtatttgtggtatctgtcgatgttgc
+6074942/1
CCCFFFFFHHHFDHJIGGHIIHHHHEHIGIIIJJHIIJJIHHIGGBFGGH
@413413/1
aagacgcaataagtgatacaagaaaatatacagactaaagaaacgctcgt
+413413/1
CCCFFFFFHHHHHFHIJJJJJIJJJJJJJJJJJJIIJJJJJJJJJJJJJF
@2674013/1
ccgtgatacatttccatgccttctcctaagtcgataatttctccgactgg
+2674013/1
@@@DFFFFHGHHHIIHIGGHIJGIJJJJIGCFEHGIIIJJIIGGJDHFII
@3462972/1
ctacaggatttattattagagtgtcctcgtgaggaagaggaatttgaaca
+3462972/1
CCCFFFFFHHHGHIIJJJJGJIHJJJJJJHGIIJIJJIIIEGIGHIIIJI
@4473763/1
cttctcttggtgaacacatactttattcgtcatcgctccccacgagcgtt
+4473763/1
CCCFFFFFHHFFHIGIJJGIJJJJJJJJJGIJJJFIJJIIJJJIHJJI@F
@2440340/1
ccccaatctagccactcttatacgcagtggtctcaatcgcaacagacatc
+2440340/1
CCCFFFFFHHGHHJJJJJJIGIIJJJJHIJHHJJJJJJIJJJJJJIJJJI
@1949278/1
cagaatctaaaaatattgcacctgctacggattcaaagacatctcctaag
+1949278/1
CCCFFFFFHHHHHJJJJJJJJJJJJJJJJJIJJJJJJJJJJJJJJJJJJJ
@1695772/1
caaggtttggaggagttgtactaatttgtgtaattgaagttcgtattatt
+1695772/1
B@BFFDDDBFHHHFHFHIIJJJIHHIIGIIHIEIIJJIJIGGIIIJJJJJ
@1695773/1
caaggtttggaggagttgtactaatttgtgtaattgaagttcgtattatt
+1695773/1
CCCFFDDFHHHHHFIHIJIIJJJJJJJJIIHIJJJJJIJIIJIIJJJIJJ
@5794640/1
gtatcgatagctgttcactttttggtcatgattttgaggtactcgag
+5794640/1
@@@DDDBDD6?<:<2:A:IBDHII<<A<C@EEEFGI<B;DGD?D;B0
@2674765/1
ccgtgccccttgcggttaccccttctgttgggatgggggcc
+2674765/1
CCCFFFFFHFFFFGICHBFHIIAGGGAFHGHI8?FHIII@A
@1695937/1
caaggttttcaaactgttaaaaaacctgctgaatgtgcgccaattgagtt
+1695937/1
CCCFFADDHHHHHJJJJJJJJJJJJJJIJIIJIIJIIJJJJIJJJJIIFH
@1695938/1
caaggttttcaaactgttaaaaaacctgctgaatgtgcgccaattgagtt
+1695938/1
CCCFFBDFHHHHHJJJIJJJJJJJJJJIJJJJJJJHIIIJJIJIJJIIFH
@1696458/1
caagtaatttgttgagtgatggtcctatggcaattccatataatctagtt
+1696458/1
@@CFDFFFHHHHHIGIGIIGJGIHHJJJJJJJJJJJGIJJJJJJJJJJJJ
@2958542/1
cgagggcatgatgagcagccgagcccttggcttccttcggagttttgcct
+2958542/1
CCCFFFFFHHHHHJIIIIJJJ>HIIJIJJIJJJJIGIIGIGG;FHHGGGH
@6800137/1
tgaatccgtagcaggtgcaatatttttagattctggaatgtcattagatg
+6800137/1
CCCFFFFFDHGGGIJAGHHJIIIJJIJJJJJJJJIIGHIIIJJJJJJIJJ
@415351/1
aagagaagaaagctatacagtagtcaaatttgtatccattatcacttttt
+415351/1
CCCFFFFFHHHHGJJJJJJJHIHGJJJJJJJJFIJJJJJJJIJJJJJJJJ
@2221205/1
ccaaccatgatcatgggcgctgacgtcactcatcccagccctgattcgca
+2221205/1
:?@D?=1=:CDFFD@>BFEBF:EF<DGI@GFCFE@BG?DFIFIF>FDAFF
@4986184/1
gaatttttcagcgttttgtggaactgtgaaactttgtgggactgctggtt
+4986184/1
CCCFFFFFHHHGHHJJJIFGIHIJJJHIJJJIIJJJHIJJIJIJIJJIJJ
@5518210/1
ggaggagcagcttgctgttgtctcgctccaggttgttgttgtggaggagc
+5518210/1
CCCFFFFFGHHHHJJIIGIGHGCHJJIJJHIICHGGHGHIGGHJJJJCGF
@5518382/1
ggaggaggcgttaatagacgcacaatacccggcgaactgctggtcagttg
+5518382/1
BCCDFFFFHHHHHIIJJJJJJIJJIIJJJJIEIIJHHECFEFEEEECADD
@3464984/1
ctacatctcaacaacaagctgcatggggtagacaacaaactccaccacag
+3464984/1
@@@BDDBDFHHFFIIEGC;<EHIGE@9=1@CGGCHGIGIA@DCFGIGDGF
@4006513/1
ctgagaatcggtattcgggactgaaagacactaagattaccaagttgggc
+4006513/1
CCCFFFFFHHHDDFHGIII>HGGGIJIIJEIGIJJIJJJJJJJJFGHIJJ
@4278729/1
cttacatccttgtttatttccctttttgtggagaggtactatgtgtgttt
+4278729/1
@@@DDDDDFDFBAGGBEGI<HG<FGIIECCF?C?EG:?FFFICFCBFBGF
@4278730/1
cttacatccttgtttatttccctttttgtggagaggtactatgtgtgttt
+4278730/1
CCCFFFFFHHHHDGGCGIIHIJGJJJJGAGHEHHGICGHIFGGFFFGHII
@4278731/1
cttacatccttgtttatttccctttttgtggagaggtactatgtgtgttt
+4278731/1
CCCFFFFFHHHHHIJIJJJGJIGJJIJICFGGGCGI?FHHIIGIEHGFAG
@6078017/1
gttaatctgttggtttttgatgaatgccatcgaggcgtaaacgatcatac
+6078017/1
@@@D?DDDFFFHF?:CEFEGHEEEHI@BFEHIID8FADFFIGEIG=AHGD
@7591327/1
aaaaaagcaggaaaagcccagaagaacgttcgactttcacttcattctat
+7591327/1
CCCFFFFFHHHHHJJJJJJJJIJJJIIJJJJJEDGHIIGGHIJIJJJJJJ
@4008096/1
ctgagagtctcttcgtcactcgcaaatgtagaaggcagattgttaccctc
+4008096/1
CCCFFFFDHHHHHJJIJHIIJIIJJJJJJJJJJIGGHIJJJIIJJJJJJJ
@4008097/1
ctgagagtctcttcgtcactcgcaaatgtagaaggcagattgttaccctc
+4008097/1
CCCFFFFFHHHHHJIIJJJJJIJIJJJJIJIIIIIJIJJJJJIJIJIJJJ
@4008098/1
ctgagagtctgcaaatcggccaacttcttgccgacggaatttttcagcgt
+4008098/1
@CCFFFFBFHHHGJJIJJJIIJIGIJIJIJIJJJJJIGHIGIJIJJGIIH
@7063574/1
ttacatccttgtttatttccctttttgtgg
+7063574/1
@@7BDA>A?BFCFEEHGBADE?<CBE@H;1
@164178/1
aaaatgtctgaaaacggtgtgggaagtgttttataagataatgtggaaag
+164178/1
BC8DDFFFHHHHHJJJJCGFGHJFGIIJJJJJIGIJJIJIJIIFGHJIJI
@4757607/1
cttttacttcagctacttgaaccgtacgtcaaatgtcgcaaattatgtca
+4757607/1
:11ABDFFHGHHHJJJJIGIJJJJGHIIHHJJJIJEIIJJJJJJJIIJJJ
@6548060/1
tatgtatttattatattgtgaaaagggagcatttatttgatgcaaagtat
+6548060/1
BCCFDFFFHHHHHJJJJJJIJIJIJIJGIFGIJJIJJJIIJIJJIJIDGI
@3466337/1
ctacattccaccttgcgtcttacgttgtttgatttcgccagttccg
+3466337/1
==?:ABAA?DHD;BA<FEEAE?FDCF?1CBDHIIC??FFC<9??B?
@8082482/1
aatcttccgctaccgcgtgttccttaacaacgatctggtggccaccggaa
+8082482/1
CCCFFFDFDHFHFJDAGGGHGFHIJIIBHIGGCEGHGIHII<@@GHGJ68
@7065043/1
ttacccgtggagggtaacaatctgccttctacatttgcgagtgacga
+7065043/1
B?@DFFFDHHDHHICEHIJJJJJIJJJJIIJJJJJJIIGIIHIJIJI
@5248262/1
gccgaataaaaatgcaaaaaactataaatttttattatattttatgcatg
+5248262/1
CCCFFFFFHHHHHJIJJJJJJJJJJJJJJJJJJJJIJJJJJJJJJJIJJJ
@5248263/1
gccgaataaaaatgcaaaaaactataaatttttattatattttatgcatg
+5248263/1
CCCFFFFFHHHHHJJJJJJJJJJJJJJJJJJJJJJJJJJJJJJJJJJIJJ
@5248264/1
gccgaataaaaatgcaaaaaactataaatttttattatattttatgcatg
+5248264/1
CCCFFFFFHHHHHJJJJJJJJJJJJJJJJJJJJJJJJJJJJJJJJJJJJJ
@5248839/1
gccgaatgtttggcgtctttcttcgatcttccggttccggtggccaccag
+5248839/1
@CCDDFFFHHHHGJJGIJJJJJIJJGIJJJJJJJJJJJIJIJIJJJIIJG
@1214991/1
attgtttcgccatcttttttgttgtgctagtcgcaacagttttgacagaa
+1214991/1
@@@DDDDDHFHAF?EHIIII@?FBCDDFHEDHGHIIGGHBGHI@DFGGGH
@4011476/1
ctgagccgtcgcggcatcactcccaaatacgaactggtccaaatcgaggg
+4011476/1
@C@DDEFFHHHGHGHGGGFBGHIIGGIGIIIIGIJJJ=DDH;DECEHEDC
@6300042/1
gtttgtgctgggcaaatcaatcaatttgcctcgaaatctaaggttatatt
+6300042/1
CCCFFFFFHHHHHJJJJJJJJJJJJJJJJJJJJJJJJJJJJJJFHIJJJI
@956057/1
atccaaaagaaattcccatgagggagtttaaggcatctattatacaaaaa
+956057/1
???BADBDDHDCFH@CAACBHAD=8C<??C<E?9DHII>GBBGHADBH@?
@1953644/1
cagacaacttcatgtacaaatacctcaccttacaaaataaaatacggcaa
+1953644/1
CCCFFFFFHHGHHJIJJJJJIIJJJJJJJJJJJJJJJJJJJJJJJJJJJJ
@7317012/1
tttacataagaaaaacaaacaaattttgaacgatttcaccaacaaagaca
+7317012/1
;@@DDDDDDDD<DFGEFDEHIIGGIGHEDHGEEEHBFBDGC;FHGHGGGH
@5798179/1
gtattacctctaaagctatctactcgttatataatcatcattcaaacatt
+5798179/1
@C@FFDFDHHHGHJJIJIEHJAGGII@FGHBFFHGGGIGAFIJIIIIJJH
@5798180/1
gtattacctctaaagctatctactcgttatataatcatcattcaaacatt
+5798180/1
BB@FFFFFHHHHHIIJJJJIJHJJJJJJIJIJJJIJIJIJJJJIJJJJJJ
@1953992/1
cagacaattaatagaaaaatgacagaaggacagacaagaaacatgataag
+1953992/1
@@CFFDFDHHGHDIIIGGGHHIIAEGGIGFGIGHGGGGIJHIGGEIGHHI
@5798838/1
gtattattcctcgaaatcaataactcgacaaaaattgttcccttttgagc
+5798838/1
@@@DFDFFDHDFFGIIGEGHEEHEHIAAGHIJJIHI9DGGIIFHEHCBCG
@7834700/1
aaagtttttaagaaccgtgatggaactctttaggcagcaacattacccaa
+7834700/1
CCCFFFFFHHHHHJJJJHIIJJJJJJJJJJJJJIJJJJJJJJJJJJJJJJ
@6802800/1
tgaatgtgcgccaattgagttttcgagcattttccggaaaagaagattgc
+6802800/1
@CBFFFDFHFHHHJJJJJJHGJJJJJJGIJJFJJJIIIHIIIJJJJJIII
@6802801/1
tgaatgtgcgccaattgagttttcgagcattttccggaaaagaagattgc
+6802801/1
CCCFFFFFHHHHHJJJJJJHJJJJJJJJJJJJJJJJJJJJJJJJJJJJJI
@168643/1
aaaattcgttctacatatgaaacatgtcagttatatattcacctttatat
+168643/1
B@@FFFFFHHHHHJGGHHIJJJJFJJFHGIHIIJJJJJIHGIIIJIHEII
@168644/1
aaaattcgttctacatatgaaacatgtcagttatatattcacctttatat
+168644/1
CCCFFFFFHHHHHJIJJJJJJJJJJJHIJJJJJJJJJJJJJIJJJJJIJJ
@5799603/1
gtattctatatttcggttaaatttaagaggcttttaaaatttaacgttta
+5799603/1
==@DDDDAHBHHFBEG<2<CDGIIIIIIGGIIIIGGIIIIIIIIIIIGII
@5251189/1
gccgagcaagactcccgtcagcgtcctccaggagttgctgagccgtcgc
+5251189/1
@@@FFFFFGFHHHJIJIGGIIF<GGGHGHGGIDGGGBFABF==F<4@@E
@5251190/1
gccgagcaagactcccgtcagcgtcctccaggagttgctgagccgtcgcg
+5251190/1
CCCFFFFFHHHHGIJJGEGIIIIIIJJJJIJIIJIIJIJIGIGGEHGIGE
@5251207/1
gccgagcccttggcttccttcggagttttgcctgttccgtagcagacggc
+5251207/1
CC@FFFFFHHDHFGHIJJJJIJIIGFGGGAHIFIIIJJJJIEC@GFGIGE
@7835903/1
aaataaacttttttcgggtttggaaaaatttcaaattgttcaggtaaaat
+7835903/1
@@@DDDDDFFFFFIIIIG8CF;F9CGII>GI??FGDGD?F@BDFBDFFI@
@4284386/1
cttacgttctggcaacatcgacagataccacaaatacctaaaccttccca
+4284386/1
CCCFFFFFGHHHGIIGIEIIHIIJIDGIEHIAFHCHGGIIJIJCHHCFHI
@4284387/1
cttacgttctggcaacatcgacagataccacaaatacctaaaccttccca
+4284387/1
CCCFFFFFHHHHHJJJJJJJIJIJJJJJJJJJJJJJJJJJJJJJJJJJJJ
@2448120/1
ccccagccccaacaaggaggtaaaaagaagaaacaaaaacaacctgaaca
+2448120/1
@@@DDDDDFHHHHHIBGAC@<CFCHHGHEAHIECHGHIIGFHI;C=FC=@
@3758334/1
ctcctccgcaacagcaacctggagcgagacaacatcacccttcacctcca
+3758334/1
CCCFFFFFHHHHHJJJJJJJJJGIIJJJDIIGGEFHIIJJJIIGIJIJJG
@4991840/1
gacaacttcatgtacaaatacctcaccttacaaaataaaatacggcaaag
+4991840/1
CCCFFFFFHHHGHIJJJJJJJJJJJJJJJIIJJJJJIJJJJJJJIIJJJI
@4991841/1
gacaacttcatgtacaaatacctcaccttacaaaataaaatacggcaaag
+4991841/1
CCCFFFFFHHHGHJJJJJJIIJJJJJJJJJJJJJJJJJJJJJJJJJJJJJ
@7070710/1
ttacttttatgaatcgtgataacatgcataaaatataataaaaatttata
+7070710/1
CCCFFFFFHHHFFGHGEGHGGIGJJJJJJJJJJJJJJJJJJJJJJIJJJI
@6554434/1
tattacttcaagcaaagcttctataactggtatagctttaggaaacggtt
+6554434/1
CCCFFFFFHHHGHJJJJJJJJJJJJJJJJJHJJJIJIJJIJJJJJJIJFH
@5527339/1
ggagtttgttgtctaccccatgcagcttgttgttgagatgtaggagctgg
+5527339/1
B@?DADDFHHHHHJJJJJJJJJIJJJIJJHIJJIJHGGHIIJJJIJIIJI
@5527506/1
ggagttttgcctgttccgtagcagacggccactggcaaagtggatagctg
+5527506/1
@@@FDEFFHGHGDFHIIIFHHDHIIGGIIJ:FDGHGGIJG9DH<@HAFHG
@5527733/1
ggataaaccaatggagcacacttttacttcagctacttgaaccgtacgtc
+5527733/1
@CCFFFFFHHHDFIIGGIEGIGGIJJJJIJIGIIJJIJJIHICHFEHIGE
@5527734/1
ggataaaccaatggagcacacttttacttcagctacttgaaccgtacgtc
+5527734/1
CCCFFFFFHHHHHJJJJJIIJJJJJJJJIJJJJJJJJJIIJJJJIIIJII
@960168/1
atccaatcctataattatccatttcctgtaattctggtttctctatagtt
+960168/1
CCCFFFFFHHHGGJJJIJJJJJJJJJJIHIHIJJIJJHIJJJJJJJJJIJ
@960169/1
atccaatcctataattatccatttcctgtaattctggtttgtctatagtt
+960169/1
@@?DDEDFHHHFFGGJIGFGHJJJJJIJADFIHGEIGEGGIFF<HIJJCG
@5253895/1
gccgatttgcagactctcagcttcaacgccaaggacttcaactttgttca
+5253895/1
CCCFFFFFHHHHHJJJJJJJJJJJJJJGHIJIJJJJJJJJJJJJJJJJJJ
@3235847/1
cggctcacaagatgtggcaatccttgcaggatttacccgtggagggtaac
+3235847/1
CCCFFFFFGHHHHJIJJIJJJJJIJJJJJJJJJJIJJJIGIJIIJJCGHI
@4993509/1
gacaattaatagaaaaatgacagaaggacagacaagaaacatgata
+4993509/1
CCCFFFFFHHHHHJJJJJJJJJJJJJJJJJJJJJJJJJJJJJIJJJ
@171470/1
aaaatttatagttttttgcatttttattcggcttattgtaatattcctcc
+171470/1
@@@FFFFFHHHHHJJJJIIJJIJJJIJJEIGIIJJJIJFIIJJJJJJIJJ
@2967847/1
cgataaaaaaatatcgcaatattagaaattttcaaatattcttcgctttt
+2967847/1
@C@DFFFFHHHAFEEEHGIGGGHIIJJJIIJJIJJJGIJJFJJJJJJJJJ
@5529886/1
ggataacctctctgtcggtagatttccgtgaagtggtccgtgccccttgc
+5529886/1
@CCFFFDDHHHHHIIHHG<FAHHFGDGIIIGIH9DGFGGH@FEHGIIIII
@671021/1
agaagaagttataaggttaacggtataaatgacccaccg
+671021/1
CCCFFFFFHHHHHJJJHIJJJJJGHIJJJJJJJJJJJJJ
@172366/1
aaaatttgcaaggtttggaggagttgtactaatttgtgtaattgaagttc
+172366/1
CCCFFFFFHGHHHEHIJJJJJGIHIIHHGIJIJJJJIIGIJJJJJIJGIJ
@422368/1
aagatatcctaaactcacttttttccgaaaaaatatcgcaatagctcaaa
+422368/1
CCCFFFFFHHHHHJJIJJJJJJJJJJJJJGJJIJJJIJJJJIIJJJJJIJ
@422369/1
aagatatcctaaactcacttttttccgaaaaaatatcgcaatagctcaaa
+422369/1
CCCFFFFFHHHHHJJJJJJJJJJJJJJJIJJJHJJJJIJIIJJJJJJIIJ
@7324057/1
tttagaataacattgacattctataaagacgttagagaggttcactaaaa
+7324057/1
CCCFFFFFGHHHHJJJJJJJJJJJIIJJJJJGJJIJJJJJIIIJJIJIJJ
@3237330/1
cggctgatatcaccaatcaggtggtgacatcgttcgatgacaaagtgatg
+3237330/1
?8?DDD8;DDHHHIIIIGHGIHGG@FGEGGII3C=DC<F><GEEG9BFAD
@4994499/1
gacaatttgaacaagttacaagtgccgaagtacgagctattcgagcagca
+4994499/1
CCCFFFFFGHHHHIJIJJJJGIFEHIJIEHEGIIIJGJJJEIGGGGIJJJ
@4765940/1
cttttcacaatataataaatacatatcatatcatcggggcactatataaa
+4765940/1
=BBFDDDFHGHHGGHHGIIIIGIJJGGJIIIJIHIIHGGHIJIIJJIGIJ
@1428970/1
caaaaacaacctgaacaacaagctgcaaaacataaaggagatcctgtaac
+1428970/1
CCCFFFFFHHHHHJJJJJJJJGJJIJJJJJJJJJJJJIJJJJJJJJIJJJ
@6557907/1
tattcctccatagttcttacatccttgtttatttccctttttgtggagag
+6557907/1
CCCFFFFFHHGHHIIJJJJJJJJJIJJIJJJJJJJJJJJJJJJIJJJJHI
@1223090/1
atttaacgtttagcagtcttctttttagaataacattgacattctataaa
+1223090/1
CCCFFFFFHHHHGJJJGIIJIJJJJJJJIJIJJJJJJJJJJJJJJJJJJJ
@3763468/1
ctcctgcaagaactgaacaaagttgaagtccttggcgttgaagctgagag
+3763468/1
CCCFFFFFHHHHHJJIJJJJJJJJJJJJHIJJJJJJJJJJIIJJJJJJJJ
@2231524/1
ccaactcttcgtcactcgcaaatgtagaaggcagattgttaccctccacg
+2231524/1
@@@DDDDDHDDBDAF>E?F<EAF9FBDFHGICHHGGH@FDGGIHDFHEIF
@2231689/1
ccaactggcagaatcggtagatgtacctaaggtacttgg
+2231689/1
CCCFFFFFGHHHHIIIIAC?E>@CHHIIGIII:?FGGGG
@6558383/1
tattcttcaggggatcatgaagctcgcttttcaaattctcgtgacttttc
+6558383/1
CCCFFFFFHHHHHIJJJJJJJJJJJJJJJJJJJJJJJJJJJGIJJJJJJJ
@1960848/1
cagacggccactggcaaagtggatagctgcaccaagcattggtggcgatt
+1960848/1
C@CDFFFFHHHHDIIGHIJAEHHIJIJIGBHJGGGGGIIGGJBBF>FHGI
@6088008/1
gttagagaggttcactaaaaaatattaggaatccactacaaggttttcaa
+6088008/1
@@CFFFFFHHBFHGIGGJJJJJJJJJJJJJIJJJJIIIIJGIJBFGGGJJ
@1710202/1
caataagtgatacaagaaaatatacagactaaagaaacgctcgtggggag
+1710202/1
CCCFFFFDHHHHHJJJJJJJJJJJJIJJJJJJJJJJIIJJIJJHIIJJJJ
@4768251/1
cttttcccggtttgttctgaaacaaacatcactgtgatgaaaaa
+4768251/1
@@@DDDDDFD@DF1<EBC<ACH<CGEFF3:DF@G944BFFFGGI
@4768428/1
cttttccgaccaagagatccagcaagttcttggctgccgaatgtttggcg
+4768428/1
CCCFFFFFHHHHHJIGGHIJJJIIJJHIIJJJJJIJGII<FGGBGHEGEG
@2685753/1
cctaaactaacttttttccgaaaaaatatcgcaatagctcaaaagggaac
+2685753/1
?@@?DADDHB<D?AAG@;EC1<?EH<FCH4?GHG@B?4D8B=FHGI7CG;
@4768477/1
cttttccggaaaatgctcgaaaactcaattggcgcacattcagcaggttt
+4768477/1
CCCFFFFFHDFHHBHHIICEHIIIIIIIIIIIIGIEHEHIGGIIIII6@G
@4768478/1
cttttccggaaaatgctcgaaaactcaattggcgcacattcagcaggttt
+4768478/1
CCCFFFFFHHHHHIJJJJJIJJJJIJJIJJJJIJIGIIJJIJIJJJJFHI
@4768479/1
cttttccggaaaatgctcgaaaactcaattggcgcacattcagcaggttt
+4768479/1
CCCFFFFFHHHHHJJJJJJJJJJJJJJJJJGIJJIJJJJJJJJJJJJFHI
@4768480/1
cttttccggaaaatgctcgaaaactcaattggcgcacattcagcaggttt
+4768480/1
CCCFFFFFHHHHHJJJJJJJJJJJJJJJJJJJJJIEIIIJJJJJJJJ@FI
@6089175/1
gttagatttaagaggcttttaaaatttaacgtttagcagtcttcttttta
+6089175/1
@@BDDEFFHFHHFGJGGIIJGIJJJJJIJJIIJJJIIJJHIIJIIJJJJH
@4021608/1
ctgataagggttggtatggtttgcatagattattgtacatatcagcaacc
+4021608/1
@CCFFFFFHGCFHJAEHHGEHHGHIHHIJJJEIJ>FHIIHIIEIIIJHGH
@6560007/1
tattgatttcgaggaataatacgaacttccatagattcaaatgaagtaaa
+6560007/1
CCCFFFFFHHGDFIGIIJJJJJJJJJJJJJJJJJIJJJJIJJJJJJIIJJ
@2685805/1
cctaaactcacttttttccgaaaaaatatcgcaatagctcaaaagggaac
+2685805/1
=?1ADEFFHHHHHJJJJIJJJJJJJJJJJJJJJJJJJIJIIJJJIJJJJI
@2685806/1
cctaaactcacttttttccgaaaaaatatcgcaatagctcaaaagggaac
+2685806/1
@@@FDFBDFDFDHIIII@HHAGIIIIBHEHIGGIIIIGGHDHIIGIIGEE
@2685807/1
cctaaactcacttttttccgaaaaaatatcgcaatagctcaaaagggaac
+2685807/1
@CCDFFFFGFHHHJJJJIIGIJIJJGHIIHIGHIJJIJJJHIGGIIIIJI
@2685808/1
cctaaactcacttttttccgaaaaaatatcgcaatagctcaaaagggaac
+2685808/1
B@@FFFFFGGHHHJJJJJJJHHIJJJGIIJIDGHGGGGIIJGIIJJJIIG
@2685809/1
cctaaactcacttttttccgaaaaaatatcgcaatagctcaaaagggaac
+2685809/1
CCCFFFFFHHHHHJJJJGGJJJJJJJJJJJJIJJIGGIIIJJJIJGGJJI
@2685810/1
cctaaactcacttttttccgaaaaaatatcgcaatagctcaaaagggaac
+2685810/1
CCCFFFFFHHHHHJJJJIJJJJJJJJJJJJJJJJJJJJJJJJJJJJJJJJ
@2685811/1
cctaaactcacttttttccgaaaaaatatcgcaatagctcaaaagggaac
+2685811/1
CCCFFFFFHHHHHJJJJJJJJJJJJHIJJJJJJJJJJJJJJJJJJJJJJJ
@176952/1
aaacaaaagcaacttcaacaagaggaaggagcgcaactttcttccagttc
+176952/1
@@<DDFFFHHHHHJJJJJJJJJIJJJJJJIJJJIJIJJJJJJJJJJJIJJ
@966082/1
atccatttatgcaggacttctatctagtttcccacgccagtatacaggga
+966082/1
CB@FFFFFHGHHHJJJJJJJJJJJJJJIJJJJJJIJJJHIGHIJIJIJII
@4023851/1
ctgatagtagatggtaactgttcaaattcctcttcctcacgaggacactc
+4023851/1
@@7ADDDDH<DDFGGGGGII>HIEGAHIBAFCHHIIGGIGGEGGGIIIIG
@4023852/1
ctgatagtagatggtaactgttcaaattcctcttcctcacgaggacactc
+4023852/1
@CCFFFFDFHHHHJFHIJJJIJEFI>JHFHJHGJJJJJJIJCHIIIJIII
@7077630/1
ttaggtatttgtggtatctgtcgatgttgccagaacgtaagatatcctaa
+7077630/1
CC@FFBDDHHHFHJEHHIJIIIJJJJJIGIJJJJJJJHHIJJJJJJJJJJ
@5535723/1
ggatcatgaagctcgcttttcaaattctcgtgactttt
+5535723/1
CCCFFFFFHHHHHJEGHIIIECHHIJGHHIFF3:?CGH
@5535724/1
ggatcatgaagctcgcttttcaaattctcgtgacttttctcccctgttct
+5535724/1
CCCFFFFFGHHHHJIIJJJJJJJJJJJJJJJIGGGHGIABBGHI@;BFGC
@4024585/1
ctgatatcaccaatcaggtggtgacatcgttcgatgacaaagtgatgggc
+4024585/1
CCCFFFFFHHHHHHIJGJHGHFIJJJJJJJIJJIJJJJJJJJFHGIGHID
@425234/1
aagatgtggcaatccttgcaggatttacccgtggagggtaacaatctgcc
+425234/1
CCCFFFFFHHHHHJJJJJJJJJJJJJJJJJJFHIIIJJDGHJJJJJJJJJ
@5805593/1
gtcaaaagcgaagaatatttgaaaatttctaatattgcgatattttttta
+5805593/1
CCCFFFFFHHHHGGIGGGIJI@HIJIJJIJJIGHIIJIIIJIHJJJJJJG
@1433766/1
caaaaacgtatgacaaaactatagagaaaccagaattacaggaaatggat
+1433766/1
CCCFFFFFFHHHHJJJJJJJJJJJJJIJJJJJJJJJIJJIJJHJGIJIJJ
@967349/1
atcccattggctggctccaagagatgtgcatgtcccgcagatggccacca
+967349/1
CCCFFFFFHHHHHJIEHIEIGBDFEGBHHGCHHIJJGHA@ABAHHIGIJA
@7328824/1
tttagctgcggccagaggcaaagtctacatagaacccgaaaatgtggatt
+7328824/1
CCCFFFFFHHHGHIIIJIJIIII?FHADEFGAHEHIIIFIHFAGDHGEGH
@6811396/1
tgacattctataaagacgttagagaggttcactaaaaaatattaggaatc
+6811396/1
CCCFFFFFHHHHHJJJJJHJJIJJJJJGHJJJJJJJJJJJJJJJJIJJJJ
@6811640/1
tgacatttcgttaaagaaccacaaaatgtgacatataaaggtgaatatat
+6811640/1
@??BDBEEHHHHBHI@FCBGGCGGHIAFCGHIIGDEFGHCABFHBGGIIG
@7603960/1
aaaaaatatcgcaatattagaaattttcaaatattcttcgcttttgactc
+7603960/1
CCCFFFFFHHHHHJJJJJIJJJJJJJJJIJJJJJJJJJJJJJJJJJJJJI
@5540254/1
ggatgattcattaatggacacatgtaaaattgaaattaaagaagaggtta
+5540254/1
CCCFFFFFHGHHHIJJJJJJJJJJIHJJJJIJJJJJJJJIJJJJIJJDGH
@4492523/1
cttcttttccggaaaatgctcgaaaactcaattggcgc
+4492523/1
?<?DBDDD?D;D1CEI:AC<A?@FEIB3CBDDD9D;86
@4492524/1
cttcttttccggaaaatgctcgaaaactcaattggcgcacattcagcagg
+4492524/1
@@@?B?DDFF?D8@FGGGCH<@CFE:CGHDG<BFIBF>0?A=BBCBCFHG
@5001180/1
gacatcgttcgatgacaaagtgatgggcaatcccattggctggctccaag
+5001180/1
@@@FFFDDHHHDDHIGGHGHCHGIIHGEFHGIIJGGIJBFGGGA??D<B8
@6565092/1
tatttgtggtatctgtcgatgttgccagaacgtaagatatcctaaactca
+6565092/1
==1=ADBDHFFHHIJHIJJJJIIJJJJJJJJJHHIJJJJJJJJJJJJJJJ
@4493114/1
cttctttttagaataacattgacattctataaagacgttagagaggttca
+4493114/1
@@@DDFFFHDHHHIGIGGEIHGIIIJJJJIJJJJJJJIIJJJIJIJGHII
@4493115/1
cttctttttagaataacattgacattctataaagacgttagagaggttca
+4493115/1
C@CFDFFFHGAHHFHIFEHIGGHJJJJJIIIJJGIIIIJJIIIJJJDHGI
@6094502/1
gttatataatcatcattcaaacattgaagccagatcgataaaaaaatatc
+6094502/1
@?@DFDFDHHHHHIIJJIJJJJJJJJJJEGIGIJJJJFIIFIGHGIIIGG
@6094503/1
gttatataatcatcattcaaacattgaagccagatcgataaaaaaatatc
+6094503/1
CBCFFFFFHHHHHJJJJJJJJJJJJJJJJJJJJJJIJJJJJJJJJJJJII
@430286/1
aagcaatgtcaaagagaaggatagcaactaattttacaagctatactttg
+430286/1
CCCFFFFFHHHHHJHIEHHIHIJJJJIJJJJJJIJIJJIJJJJJIGIIJI
@8100250/1
aattaatagaaaaatgacagaaggacagacaagaaacatgataagatatg
+8100250/1
CCCFFFFFHHHHHJJJJJJJIJJJJJJJJJJJJJJJJJJIJJJJJJJIJI
@430658/1
aagcacacatgttacataaatgtcaaaatttgacataatttgtggacata
+430658/1
CCCFFFFFHHHHHJJJJJJJIIJJJJJJJJJJJJJJJIJJJJIGJJJIJI
@7085593/1
ttataagactacaagaagagagtggacattctttagtagaagaattgtac
+7085593/1
@@@FDFFFHHGHHJGIIIIIIIDHEGHGHGGHIGHG?CFFHFHHG>F?FI
@1722772/1
caatcctataattatccatttcctgtaattctggtttctctatagttttg
+1722772/1
CCCFFFFFHHHHHJJJJJJJJIJJJJJHJJJJJJHIJJJJJJJJJHIJJJ
@2690587/1
cctaagtcgataatttctccgactggcttatggaaaaaacttctgcccac
+2690587/1
@@@DDDBDFF?FHIIIGI@FHIAHGC?BGGGCAEHCDH:?DHHEHCEAGH
@7336394/1
tttatagaatgtcaatgttattctaaaaagaagactgctaaacgttaaat
+7336394/1
@@@DADABDBDABFGBBFHIGD<>?FHEFFEG@ECECG?DGHBCBF@=<D
@7336395/1
tttatagaatgtcaatgttattctaaaaagaagactgctaaacgttaaat
+7336395/1
BC@FFFFFHHHFHIJIIHJJJJIJJJJJJJJJJJJIIGEHJJJIIJIIGI
@2691059/1
cctaataatagtgtattacctctaaagct
+2691059/1
@@@DDBBDFH<ACC@FDHEHI@HE><34C
@4777641/1
cttttgactcgacaaaaatttaaacacattgcattattgatttcgaggaa
+4777641/1
CCCFFFFFHHHHHIJJJJJJJIJJJJJIJJJJJJJJJJJIJJJJJIJIGH
@5809083/1
gtcaaagagaaggatagcaactaattttacaagctatactttgcatagaa
+5809083/1
CBCFFFFFHHHHHJJIJJJIJJJJJJJJJJJJJJJJJIJJJJJJIIIIHH
@5809084/1
gtcaaagagaaggatagcaactaattttacaagctatactttgcatagaa
+5809084/1
CCCFFDDDGFDHFBHGIIGGJJJGHEHICFHEGCGGEIICEBGGICFHFD
@4777889/1
cttttgagctattgcgatattttttcggaaaaaagtgagtttaggatatc
+4777889/1
@CCFFABDFDAFHDDFEFFHHIIIIGGIAHIIIIDBFGHGIHGGIGEHGH
@4777890/1
cttttgagctattgcgatattttttcggaaaaaagtgagtttaggatatc
+4777890/1
CCCFFDFFHHHHHJJJJIIIJJJJJJJJJJJJJJJFGHIHIIIJJIIIJJ
@4298061/1
cttagatttcgaggcaaattgattgatttgcccagcacaaacttggagaa
+4298061/1
CCCFFDFFHHHFFIJJIJJJGHIJJGIJIJIJIJDGIIJJJJIIGHIJJI
@683651/1
agaatgaagtgaaagtcgaacgttcttctgggcttttcctgcttttttag
+683651/1
B<BFFFFFHHHHHJICGGIJJJDHHJIIJJIIJJIJEIIJJIJJJJJJJC
@1440461/1
caaaaaggtgcccaacaacagcaaacgggtcgaaatgaacgtcaacaaca
+1440461/1
CCCFFFFFAFHHHJJIJIJIJJJJIJIGICDGIGIIDDGGIHHGIIIIJJ
@5003066/1
gaccaacggaacgcccggagcggctg
+5003066/1
@@@DDDDD>FHHDEBGAA?CFFBG?A
@8102431/1
aattacacaaattagtacaactcctccaaaccttgcaaattttcaatcat
+8102431/1
B@1BDFEFHHHHHJJIIJJJJJJJIJJJJJJJJJJJIJHIJIJJJIJJJI
@8102774/1
aattaccatccaacggtattttgaaacagaaaaaaggtgcaaatta
+8102774/1
CCCFFFFFHHHHHJJJAEHHIJIJJJJJJJJJJJIJJBGHIIJIJJ
@7608590/1
aaaaaatgtcaaaattttgcaaattatgtggcattttgacatttatgtga
+7608590/1
CCCFFFFFFHHHHJJJJJJIIJJJIIJJHGHIIJJJJJIJJJJJJJJJJJ
@7608591/1
aaaaaatgtcaaaattttgcaaattatgtggcattttgacatttatgtga
+7608591/1
CCCFFFFFHHFHHJJJJJJJJJJJJJJJHHIJJIJJJJJJJJIJIJJHIJ
@191758/1
aaacagttgtacagtagaggataaaccaatggagcacacttttacttcag
+191758/1
CCCFFFFFHHHHHJHHIIJJIIJJJJJJJJJJIJJJJIJJJJJJJJJJJI
@191759/1
aaacagttgtatagtagaggataaaccaatggagcacacttttacttcag
+191759/1
CCCFFFFFGHFDHIHHIIJJIJIJJJJJJJJJGIIJJJJJJJJJJJJJJI
@7340159/1
tttatcacatcattcgtcgtgtaccacatctcggatcttgctactaatat
+7340159/1
CCCFFFFFHHHHHJJJHJIGHEFHIEHIGGGGEFCDFEH@ADGHHIJEHD
@974750/1
atcctaaactcacttttttccgaaaaaatatcgcaatagctcaaaaggga
+974750/1
CCCFFFFFHHHHHJJJJJJGJJJJJJJJIJJJJJJJJJJJJJJJJJJJJJ
@1241307/1
atttagctgaataatgaagtagaaaatacattacttagaagatgttatag
+1241307/1
?@@D?DDDBFH?DHFBGFFCA?FIBH?FFEC?HB<CGHIBDEHGIIIIIB
@1441883/1
caaaaagtgaacagctatcgatacacagtcatagatccaatcctataatt
+1441883/1
BC<DFFFDHHHHHJJJJJJJJJJJJJJIFHJIIJJJJJIIJJJJJIJJIJ
@7340834/1
tttatcgggttctgctaagtggtaagtagaaggtaagccacttaagcaca
+7340834/1
=?1=DDFFHHHHHJJJJJJHHIFHIJIGIJIJI;EGHIIIJJJJJJIJJJ
@3246476/1
cgggacatgcacatctcttggagccagccaatgggattgcccatcacttt
+3246476/1
CCCFFFFFHHHHHJJJJJJJJIJIJJJJJJJJJJJJJJGJJJJJJJJJJJ
@5547012/1
ggatttacccgtggagggtaacaatctgccttctacatttgcgagtgacg
+5547012/1
CCCFFFFFHHHFFJHJJJEGIJIJJJJIJJJIJJJJJJJJJJJHJHIJJJ
@685940/1
agacaaagcacctatcgaatcgaatattagtagcaagatccgagatgtgg
+685940/1
CCCFFFFFHHHHGIJJJJJJJJIJJJJJJJGIJIJIJJJJJIJJIIJIIJ
@7088960/1
ttatataacgagtagatagctttagaggtaatacactattattaggcact
+7088960/1
CCCFFFFFHHHGFHHIGIIIJJJJJIJJFGHIJJJJJJJJJJJJJJJJJJ
@7856277/1
aaatcaatcaatttgcctcgaaatctaaggttatattacttttatgaatc
+7856277/1
CCCFDFFFHHHGHJJJJJJJIJJJJJJJJJHIJJJJJJJJJJJJJJHGII
@7856414/1
aaatcacagagccccgggcccagatggcattcatgcagaaccgatta
+7856414/1
CCCFFFFFHHHHHJJJIIJJJJJJJJJIJJJJJJJJJJJIJJJGGII
@686237/1
agacaacagcaaactgctcctccacaacaacaacctggagcgagacaaca
+686237/1
CCCFFFFFHHHHHJJEHJJJIJJJJJJJJJJJJJIHIIJJJIJJJJIJIJ
@686282/1
agacaacatcacccttcacctccacaacaacaacctcaagcttggggtca
+686282/1
@BBDDEADFHGHHJGIIIJJIIJJJJJJJJJJJJJJIJJIHIJJJJJFGH
@4497694/1
cttgaacgaagttgtggagagatttataagactacaagaagagagtggac
+4497694/1
CCCFFFFFDHHHHIEGIEGDGCEHIEGIIGIJJJJJJIIIIGGGIBGIHG
@6099217/1
gttattctaaaaagaagactgctaaacgttaaattttaaaagcctcttaa
+6099217/1
CBCFFFFFHHHHHJJJJJIJJJJJJJJJJJJJIJJIJJJIJJIJJJJJJI
@3483616/1
ctacggaacaggcaaaactccgaaggaagccaagggctcggctgctcatc
+3483616/1
CCCFFFDFHHHHGJJJJJJJJIIJJJJIJJJJJJIIIHHIJIJIIGIIHH
@686895/1
agacaacttcatgtacaaatacctcaccttacaaaataaaatacggcaaa
+686895/1
CCCFFFFFHHHHHHJJJJJJJJJJJJJJJJJJJJJJJJJJJJJJIJJJJJ
@686896/1
agacaacttcatgtacaaatacctcaccttacaaaataaaatacggcaaa
+686896/1
CCCFFFFFHHHHHIJJJJJJJJIJJJJIJJJJJJJJJIIJJIJJJJJJJJ
@2243869/1
ccaaggataacctctctgtcggtagatttccgtgaagtggtccgtgcccc
+2243869/1
CCCFFFFFHHHHHJJJJJIJJJCFHHHIJJJJIJJJJFGIGIJJIJJJJJ
@5266318/1
gccgttacttcctcaagcgctggtaacgctttatcgggttctgctaagtg
+5266318/1
@@;DDFFFHHHHHIIJJJJJIJJBGIIIGIJJJJJJIJIJIJIIIGJJFH
@7091281/1
ttatcctccagttccttcgtaccctcctcctccaattcctgcatcttata
+7091281/1
CCCFFFFFHHHHHJJJJIIJJJJJJJJJJJEIIDGIGGIAGHJJJJGHII
@2244670/1
ccaagggaagggggcggcccccatcccaacagaaggggtaaccgcaaggg
+2244670/1
CCCFFFFFHHHHHJJJJIJHHFDEEEDDEDDDDDDDDD;?CDDDDDDDCD
@5006538/1
gaccgattcagcccccaccaagggaagggggcggcccccatcccaac
+5006538/1
?@@;DDFFHHDAHIIJGIIGGGDGIIGEH>8@A?@BBDD5?A?ACCD
@6321457/1
gttttcgcgcgtaaagtgaccaaagcaaagacgcaataagtgataca
+6321457/1
@@CFFFFFHGHHHJJJ?FGHJIEIGIIIJEGHIJIJJJJJHFHEHJJ
@6321458/1
gttttcgcgcgtaaagtgaccaaagcaaagacgcaataagtgataca
+6321458/1
B@@FFFFFHHGHHJJI?GGIJIIJJJJJJIIIGGIJIIJJ@FIIIJJ
@3776007/1
ctcgaaaactcaattggcgcacattcagcaggttttttaacagtttgaaa
+3776007/1
CCCFFFFFHHHHHJJJJJJJIJIJJJJJJJJJFHIJJJJJJJJHJJJJJJ
@6573056/1
tcaacccattacacaagacccccaaccccaacaaggaggtaaaaaga
+6573056/1
CCCFFFFFHHGHHJJJGIIGIJIHIJIGIJJJJGIIIGG7?FHIJJJ
@7344643/1
tttattcgtcatcgctccccacgagcgtttctttagtctgtatattttct
+7344643/1
BBBBDFEFHHHHHJJJJJJJIJJGIJJIJIJJJJGIHHJJJIJJJJJJJJ
@5813013/1
gtcaaatgtcgcaaattatgtcacataaatgtcaaaatgccacataattt
+5813013/1
@C@DDFFFHHHHHJJJJJIJJJIJJJJJJJJIJIJJJJGJJIJJJJJIJJ
@5813014/1
gtcaaatgtcgcaaattatgtcacataaatgtcaaaatgccacataattt
+5813014/1
B=BBDDDEFHFHHIJIJIJJJJJJJJJJJJIFHIIJJJJJJJJJJJJJHI
@5813015/1
gtcaaatgtcgcaaattatgtcacataaatgtcaaaatgccacataattt
+5813015/1
C@BFFFFFHHHHHJJJJJJJJJJJJJJJGIJIIIJJJJIJJIJJJIJJJJ
@3249472/1
cgggagtcttgctcggcatggaggccatttcttgagagtagagcaatttg
+3249472/1
CCCFFFDDHHHHGJIJJJJJJIIJIJJJJJIJJJGIHJBFHIJJJJJJJH
@5551363/1
ggcaaatcaatcaatttgcctcgaaatctaaggttatattacttttatga
+5551363/1
BB@FFFFFHHHHGJJJJHIIHJJJJJJJIJJJJHHIIIIJIJJJJJJJJD
@3777216/1
ctcgaaagacttcgactttttactatttttgtatgcacaaaattcgttct
+3777216/1
BB@FFFFFHHHHHJGJJJJJJJIGIJIJJJJIJJJIJJIJJIIGJJHHJI
@689031/1
agacactaagattaccaagttgggcaaccagcagtcccacaaagtttcac
+689031/1
CCCFFFFFHHHHGGHIIIGIIIIIIJJJJJJJJJGGIJJIJJIIDGDIEH
@689032/1
agacactaagattaccaagttgggcaaccagcagtcccacaaagtttcac
+689032/1
CCCFFFFFHHHHHJJJJJJIJJJJJJJJJJJJJJIJJJJJJJJJFHIJIJ
@3777670/1
ctcgaaatcaataactcgacaaaaattgttcccttttgagctattgcgat
+3777670/1
CCCFFFFFHHHHHJJJJJIIIJJJJJJJJJJJIJJJJJHIIJJJJJJIJJ
@3777671/1
ctcgaaatcaataactcgacaaaaattgttcccttttgagctattgcgat
+3777671/1
CCCFFFFFHHHHHJJJJJIJJJJJJJIJJJJJJJJJJJIJJJGIJJJJJJ
@3777672/1
ctcgaaatcaataactcgacaaaaattgttcccttttgagctattgcgat
+3777672/1
CCCFFFFFHHHHHJJJJJJJJJJJJJJJJJJJJJJIJJJIIJJJJJIJJJ
@3777673/1
ctcgaaatcaataactcgataaaaattgttcccttttgagctattgcgat
+3777673/1
CCCFFFFFHHHHHJJJJJHIJJJJJJJJJIJJJIJJJIJIJJJJJJJJJJ
@3777674/1
ctcgaaatcaataatgcaatgtgtttaaatttttgtcgagtcaaaagcga
+3777674/1
@@@DDD;DDDFFDGII@GIIGHFFHEHFHFHIIIEFGE@AHHIGHIGGII
@3777675/1
ctcgaaatcaataatgcaatgtgtttaaatttttgtcgagtcaaaagcga
+3777675/1
CCCFFFFFHHGHHJIJEHIIIHGHIJJJJJIJJJJIIJJJIIJJJJJJJJ
@2467817/1
cccgaacaagccaatcagaccaacggaacgcccggagcggctgatatcac
+2467817/1
CCCFFFFFHHHHHGIJII@GIIIJJJHIJJJJJJIGBHIGHFDACEC>C@
@1978273/1
cagataccccgaaaaagtttttaagaaccgtgatggaactctttaggcag
+1978273/1
CCCFFFFFHHHHHJJJFAFHIJIGIIJJJJGIJJJIJJJJJJJJJGJJJJ
@978448/1
atccttgtttatttccctttttgtggagagg
+978448/1
:=?DBB?=DBDDFIEA<CECEE:3?82<211
@1731281/1
caatgcttggtgcagctatccactttgccagtggccgtctgctacggaac
+1731281/1
CCCFFFFFHHHHHJJIIJIJJJJJJJJJJJJHHJJJJIJIJJJJIIJJJJ
@6575232/1
tcaagatatatttttcaggggatcatgaagctcgcttttcaaattctcgt
+6575232/1
CCCFFFFFHHHHHJJIJJJJJHIIIIJIJJJIJJJJJJIJJJJJJJJJJI
@7096505/1
ttattaggcactagttattaattataatcatcaatattatctatcgatac
+7096505/1
CCCFFFFFHHHHHJGGIJJJJJJJJJJIJJJJJIJJJJJJIJJJJJIJII
@437643/1
aagctatacagtagtcaaatttgtatccattatcactttttgttgccgtg
+437643/1
CC@FFFFFHHHDFHGHJJJIHGHIGGIJIIJJJIJJGJJJGGIIJJJJDG
@6106111/1
gttcaaattcctcttcctcacgaggacactctaataataaatcctgt
+6106111/1
CBCFFFFFHHHHHJJJJIIJJIIJJJJJJJJJJJJJJJJJJJJIJJI
@6106112/1
gttcaaattcctcttcctcacgaggacactctaataataaatcctgt
+6106112/1
CCCFFFFFHHHHHJJJJJJJJJIJJIIJJJJJJJJJJJJIJJJJJJH
@437813/1
aagctatctactcgttatataatcatcattcaaacattgaagcc
+437813/1
CCCFFFFFHHHHHJHJJJJJJJIJJJJJJJJJJJJJJJJJJJJJ
@7863275/1
aaatgaattctcaaacggcgttaaaccttttacttaaggttaatgccaag
+7863275/1
CCCFFFFFHHHHHJJJJJJJJJJJJJJJJJJJJJJJJJJJJJJJJJJJJJ
@7347654/1
tttatttgatgcaaagtatagaggttgtacccaaacttttcggggtgcaa
+7347654/1
CCCFFFFFHHHGGJJJGHHIJIJJIIJIJJJJJJJJJJJIJJFHG?FFEI
@6822980/1
tgagaaatttgctgcctcaaaaacgtatgacaaaactatagagaaaccag
+6822980/1
@C@DDEFFHHAHHIIIGHEHIJJJJHIIIIIJJJJJJGIIJFIIIJJJJJ
@7097826/1
ttattatattgtgaaaagggagcatttatttgatgcaaagtatagaggtt
+7097826/1
CC@FFFFFHHHFHGIJJGHJGIIJJJJIJJJJIJJJJJJJGHIJJJJIFG
@3254853/1
cgggcccagatggcattcatgcagaaccgattaagaaaggggcagacaac
+3254853/1
BC@FFFFFHHGHHJIJJJJJJJJJJJJJJJIIJJJJJIJJJJJJJJJJJJ
@6823832/1
tgagaatatgaaatttaaaagaaaatttgaaaagtatcatgagttttgtg
+6823832/1
CCCFFFFFGHHHHJJJIJJJJIJJJJJJIJJJIJ?HHHIJJEHDHIJJIJ
@1252918/1
atttatcaaggttttcaaactgttaaaaaacctgctgaatgtgcgccaat
+1252918/1
CCCFFFFFHHHDHIJJJJJJJJJJJJJJJJJJJJIJJIIIJGIIJJJJJJ
@1252980/1
atttatcacatcattcgtcgtgtaccacatctcggatcttgctactaata
+1252980/1
CCCFFFFFHHHHHJJJJHIJIHEGGICHGGHGJIJAHHGI@FEGIGGIHH
@439814/1
aagctttgcttgaagtaataaatgcagacagatataataataaacttacg
+439814/1
CCCFFFFFHHHHHJJHIJJJJJJJJJJJJJJGJJJJJJJJJJJJJIJIJI
@4792080/1
ctttttcactcaaccatagctttctcagcgtgtttaatttcgttcc
+4792080/1
@@@DDDBDFDHHHAFFGAABFHIIFEHGIIEG?DF?<CGIA3:DBD
@4792081/1
ctttttcactcaaccatagctttctcagcgtgtttaatttcgttccattt
+4792081/1
??@DDBD??FBBBGGDC?DEAFHIGIBHIE?:EG@<1?F999?DH;99BD
@3492624/1
ctactgtacaactgtttacctgtgtatgataaataaacttttttcgggtt
+3492624/1
CCCFFFDFHHHHHJHJJJJJJJHHHIJJJJJJJJJJJIJJJJJJJJJJHI
@982150/1
atcgaatcgaatattagtagcaagatccgagatgtggtacacgacgaatg
+982150/1
CCCFFFFFFFHDFHIEGCFE@FHGHIJJGGIIIIFGH?FHIIIGIIIJCH
@7867258/1
aaatgctcgaaaactcaattggcgcacattcagcaggttttttaacagtt
+7867258/1
@@@DDFFFFHHHHJJJIJJJIIIIHHIJJJIIIEGGBFGIIIJJJJIIHI
@4048290/1
ctgcaccaagcattggtggcgattggtcaatgttttttcttcgatgtcca
+4048290/1
CCCFFFFFHHHGHJJJCFH;C@EGIEFHIIIJHIJJJJEGHIGIJIIIJI
@5274483/1
gcctcttgtattttgttcctcaggtaaagggcatgttaatgtcatcatta
+5274483/1
CCCFFFFFFHHHHJJIJJJIJHJJFHJJJJIIIJJJJJJIJJJJJJIJJI
@5010887/1
gacgaagagactctcagcttcaacgccaaggacttcaactttgttcagtt
+5010887/1
CCCFFFFFHHGHHIJJJIJJJIJJFHIJJJJJJJJJJIJJJJJJJJIJIH
@2983629/1
cgatattctacaggatttattattagagtgtcctcgtgaggaagaggaat
+2983629/1
@@@DDADDAFFHHI;AEG@DHCCEEEHHDEHGHHGGHIEGCGHGGHGGG<
@1255074/1
atttatgtaacatgtgtgcttaagtggcttaccttctacttaccacttag
+1255074/1
CCCFFFFFHHHHHJIIGIIJJJJJIIJJJJJJJJJIJJJIJJJJJJGIII
@7101797/1
ttatttttgacttgaataaatttttaaatttaaaaatgcgtgtgtgcagg
+7101797/1
@C@FFFFF>AFHHEEIGGIIDHIIIIIIIIIGIIIIIIIIHIIIGHIIII
@206415/1
aaacgtatgacaaaactatagagaaaccagaattacaggaaatggataat
+206415/1
CCCFFEFFHHHHHJJJJJJJJJJJJJJJJJJJJJJJIIJJJJJJIJJIJJ
@6329350/1
gttttgcctgttccgtagcagacggccactggcaaagtggatagctgcac
+6329350/1
BBBFFFFFHHHHHJJIJIIIGHIJJJJIIIJIJJIIJDFHGIJGIGHIJJ
@206861/1
aaacgttaaattttaaaagcctcttaaatttaaccgaaatatagaataca
+206861/1
CCCFFDFFHHHHHJJJJJJJJIJJJJIJJJJJJIIJIJJJIJJJJJJJJI
@4509654/1
cttgacatttcgttaaagaaccacaaaatgtgacatatataaaggtgaat
+4509654/1
@BBFFFFFHHHHHJJJJHIJJJJJJJJIJJIIIJJJJJJJJJJJIFGHJJ
@4306427/1
cttagcagaacccgataaagcgttaccagcgcttgaggaagtaacggcag
+4306427/1
?@;BDDDD?FFFHHAFHIIIFIIAHIGIIIIDCGGIIBHGHHHHFGABEF
@2474242/1
cccgataaagcgttaccagcgcttgaggaagtaacggcagcactattgac
+2474242/1
@CCFFFFFHGHHHGIIJJJJJJGJIIIGIJIFGIIJIIIICHGGEEH=CC
@2474243/1
cccgataaagcgttaccagcgcttgaggaagtaacggcagcactattgac
+2474243/1
B@CDFFFFHHHHHJJJJJJIJJIDGIIIJIJDGHIIGIIJGGG@ECH9CH
@2474244/1
cccgataaagcgttaccagcgcttgaggaagtaacggcagcactattgac
+2474244/1
CCCFFFFFHGHHHIJJJJJJIIJJJJJJJJJFGHIJJJIJIFGDHGHEAE
@3257514/1
cgggcgttccgttggtctgattggcttgttc
+3257514/1
BCCFFFFFHHHHHJJEFHIHIIGEGIJ6:D4
@6112656/1
gttcaccatcgcttgtcatgtgttgaaattccgcgaaattggcactggca
+6112656/1
@@@FFFFFHFFHHFGEGHHBEHHHIGHIIIIHEGIGIIIJIIEHIJIIIJ
@6112657/1
gttcaccatcgcttgtcatgtgttgaaattccgcgaaattggcactggca
+6112657/1
CCCFFFFFHHHFHIIHIJJIIIIIIIIJIJJGIJGHHIJJEIJIJIIIIG
@5011586/1
gacgaataaagtatgtgttcaccaagagaagaaagctatacagtagtcaa
+5011586/1
C@CFFFFFHHHFHJJGIIGJGIJJJJJJJJJJJJJJJJJIIJJHGIIIII
@6579601/1
tcacaagcaggatcaactcaacagctcaatccacctgaggttcagcctca
+6579601/1
CC@FFFFFHHHGHJJJJIJJJJGIJJJJJJJJGIIIJGIJGEHIJJJIIJ
@3787700/1
ctcgacaaaaatttaaacacattgcattattgatttcgaggaaataatac
+3787700/1
CCCFFFFFHHHHHJJJJJJJJJJJJJJIJJJJIJJJIJJJJJJJJJJJJJ
@5012095/1
gacgaatgatgtgataaatatacctgcacacacgcatttttaaatttaaa
+5012095/1
@@@FDFFFHGGFHJJJJIIJCHGIJIIGIJIIJGIIIGGJGDHCHIIIJJ
@6113720/1
gttcactaaaaaatattaggaatccactacaaggttttcaatagggcatt
+6113720/1
4114=DDFHHHHHJJJJJJJJJJJIJJIJJJJJJFHIJJIJJJJJIJJJJ
@6113721/1
gttcactaaaaaatattaggaatccactacaaggttttcaatagggcatt
+6113721/1
@@BFFFFFHHHGHJIIJJIJJJJJJJJJJJJJJJFHIJJJJJJEHJJJJJ
@6113722/1
gttcactaaaaaatattaggaatccactacaaggttttcaatagggcatt
+6113722/1
BB@FFFFFHHHGHJIIJJIFIHGHIJJJGGGHJJHIJJJIJJIIIJJIJJ
@6113723/1
gttcactaaaaaatattaggaatccactacaaggttttcaatagggcatt
+6113723/1
BBCBFFFFHHHHHJJJJJJJJJJJJJJJIIJJJJCGIJJIJJJJJJIJJJ
@6113724/1
gttcactaaaaaatattaggaatccactacaaggttttcaatagggcatt
+6113724/1
CCCFFFFFHHHGHJIJJJJJJJJJJIJIIJJJJJFHIJIJJJJJJJIJJJ
@6113725/1
gttcactaaaaaatattaggaatccactacaaggttttcaatagggcatt
+6113725/1
CCCFFFFFHHHHHJJJJJJJJJJJJJJJJJJJJJCGIJJJJIJJJJJJJJ
@6825743/1
tgagagtctgcaaatcggccaacttcttgccgacggaatttttcagcgtt
+6825743/1
BBCDFFDEHHHHHJJIIIIIEHIIIJIJIIJJIJJJHHGIJIJIGIGG@G
@8110011/1
aattatgtcaaattttgacatttatgtaacatgtgtgcttaagtggctta
+8110011/1
CCCFFFFFHHHHHJJJJIJJJJJJIJHIJJJJJJJHIJIJIHJIJJJJJI
@5817855/1
gtcaagagcataaagtatgtctagaacgattttacctttgcgcgaaaagt
+5817855/1
CCCFFFFFHHHHFHIGGIIHIJIJJJJJJJJJJJIIJJJIIEIJHIJJJG
@695879/1
agacgttagagaggttcactaaaaaatattaggaatccactacaaggttt
+695879/1
CCCFFDFFHHHHHJHIJIJJJJJJJJJJJJJJIJJJJJJJJJJJJJJDHI
@695880/1
agacgttagagaggttcactaaaaaatattaggaatccactacaaggttt
+695880/1
CCCFFFFFHHHHHJGHIJJJJJJJJJJJJJJJJJJJJJJJJJJJJJJBFI
@7869891/1
aaatgtcaaaatttgacataatttgtggacaataaggaaagaaaaaaatg
+7869891/1
BC@FFFFFHHHHHIIJIJJIJJJJJHIIJHIIIJIJIIIIGIJJJJIIIJ
@1739136/1
caattaatagaaaaatgacagaaggacagacaagaaacatgataagatat
+1739136/1
CCCFFFFFFHHHHIJJJHIJIIJJJIJJJIJIJFIJIHIJIJIJJJJJFI
@4053657/1
ctgcataaatggatgtgtaatatgcgtgtctacgcaagtacctgctggaa
+4053657/1
@@@FFFDEGHGHFHGEGBIGGIJIGIAFAEHIJFIJJJGIJJJJJJJJAG
@1986825/1
cagatgttggtccgccacactgtagagaattcacttatgaatgtggcata
+1986825/1
CCCFFFFFHHGHHJIJJJIJJJHIJJJJJIJJJJJJJJJJJJJIJJJIIJ
@5561917/1
ggcattttgacatttatgtgacataatttgcgacatttgacgtacggttc
+5561917/1
CC@FFFFFHHHHHJJEIJJHIJJJJJJJJJIJIJIJJIJFHGHIJJJFHJ
@5561918/1
ggcattttgacatttatgtgacataatttgcgacatttgacgtacggttc
+5561918/1
CCCFFFFFHHHHHIJJJJIHJJJIJJJJJJIJIIGGJJJJGIGHGIIBFH
@986140/1
atcgagggcgccatccacgagccaatcttccgctaccgcgtgttccttaa
+986140/1
CC@FFFFFGHHHHJJJJJJJJJJJIJJJJJJIJJJJJJJHHEEFEEDEEE
@986141/1
atcgagggcgccatccacgagccaatcttccgctaccgcgtgttccttaa
+986141/1
CCCFFFFFHHHHGJJJJIJIGIJJIJJJJJJIJGIIJJJHHFDEECEDEE
@6333465/1
gttttgtgattctccgaagagtatgtctcaaaagacttcgactttttact
+6333465/1
@@@FFFEFBHFHDGIIHGIFHAHIGIIJJJJJJGGIJJIIGIIIIIIIJI
@6333466/1
gttttgtgattctccgaagagtatgtctcgaaagacttcgactttttact
+6333466/1
@BBFFFDFHHHHHJJJIJIIJCHIIHIJJIBHIDFHCHHDFEGGHJJGHG
@6116657/1
gttcaggtaaaatcttgcttcatgattgaaaatttgcaaggtttggagga
+6116657/1
?:==DEFFHHHHHIIJJIJJJJJJIJJJJJJJJJJJJIIIJHHHGIIJJG
@6116658/1
gttcaggtaaaatcttgcttcatgattgaaaatttgcaaggtttggagga
+6116658/1
BBCFFFFDHHHHHJJJJJJJJJJJIJJJJJJIJJJJJJJJJGHIJJJJJG
@3498589/1
ctagaactgggcaaatttggaatttcataaacaactcttaactgcttcat
+3498589/1
CCCFFFFFHGHHHJJJIJIIJJJJJJIJJJJJIJJJJJJJJJJJJJJJJJ
@6333569/1
gttttgtggaactgtgaaactttgtgggactgctggttgcccaacttggt
+6333569/1
CBCFFFDFHHHHHJHIIJJJJJJJJJJJJJJJJJJJIJJJJJJJJJJJJE
@1453686/1
caaaaatttaaacacattgcattattgatttcgaggaaataatacgaact
+1453686/1
@@@FFFFFHFFHHGGHAHCHCHHIIIIIIIEHHHIIIIGIGIGGHIBAHG
@1453687/1
caaaaatttaaacacattgcattattgatttcgaggaaataatacgaact
+1453687/1
B@;DDFFFHGHHHJJJJJJJJJJJJJJJJJJIIJJIJJJJJJJJIIHIJJ
@1453688/1
caaaaatttaaacacattgcattattgatttcgaggaaataatacgaact
+1453688/1
CC@FFFFFHHHHHJJJJJJJJJJJJIJJJJIJIGHGIJJIIGIJGIHJJJ
@1453689/1
caaaaatttaaacacattgcattattgatttcgaggaaataatacgaact
+1453689/1
CCCFFFFFHHGHHJJJJJJJJJJJJJJIJJJJJJJIJJIIIJJJJJJJJJ
@1453690/1
caaaaatttaaacacattgcattattgatttcgaggaaataatacgaact
+1453690/1
CCCFFFFFHHHHHJJJJJJJJJJJJJJJJJJJJIJJJJJJJJJJJJIIJJ
@5562808/1
ggccaactcttcgtcactcgcaaatgtagaaggcagattgttaccctcca
+5562808/1
CCCFFFFFHHHHHIJJJJJJJJJJJJIJJJJJJIIJJJJJJJJJJJIJJJ
@1988903/1
cagatttacagcaattccctatgaagcttgaagtaaaacacgaagaaagt
+1988903/1
CCCFFFFFHHHHHJJJJJJJJJJJJIJJJIJJJFHJJJJJJJJIIGJJJD
@6827247/1
tgagcagtcagcacccaaatcaccgaaacggtattcgagaagcaggttta
+6827247/1
@C@FFFDFFHHGHIIJHJGIBHEIIGHJJJI?DFIIHIHGGIJIIJBDGI
@987779/1
atcgataagacgaatggtaaagctgctaaaaaagcaggaaaagcccagaa
+987779/1
@CCFDFFFHHHHGJJJJHHIJIJIJJJJJJJJJJIJJJJJIJJIJJJJII
@213661/1
aaactgttcccccacaacagactggtcccccacaacagactggtcccaca
+213661/1
CCCFFFFFHHHHHIJJJJIHGJJJJIIJJJJIJJJJJIGIIIJFGGIIJI
@2989959/1
cgatgacgaataaagtatgtgttcaccaagagaagaaagctatacagtag
+2989959/1
CCCFFFFFHHHHHJJDHIIHHHIJJJJJIJIJJIJJJJJJJIJIJJJFHH
@6827760/1
tgagccgtcgcggcatcactcccaaatacgaactggtccaaatcgagggc
+6827760/1
CCCFFFFFHGHHHIEGHGHFHHIHIJFHIIIJJIIJDHIJIEEHHHGFDC
@1267035/1
atttcatagaatggtggtggccatctgcgggacatgcacatctcttggag
+1267035/1
CCCFFFFFHHHHHJEHIDGIIIEIIJIGIJJGIHIIBEGIJJJIGJIJJJ
@3263410/1
cggggcactatataaaaaattacattcagta
+3263410/1
CCCFFFFFHHHHHJJJJJJJJJJJJJJJJII
@3263411/1
cggggcactatataaaaaattacattcagtatcgatagataatattgatg
+3263411/1
@CCFFDDDDFDFGIGIF@EHGHFII@HIIGEIIIFEBBHGHIDHGCB@FC
@3263412/1
cggggcactatataaaaaattacattcagtatcgatagataatattgatg
+3263412/1
CCCFFFFFHHHHHJJJJJJJJJJJJJJJJJJJJJHIIJJIJJJIJJJJJI
@4799231/1
ctttttgtggagaggtactatgtgtgtttggctagattctgtttgacatt
+4799231/1
CCCFFFFBHHDHFHI<CGEHIIHHHHIJJJJIJJJIIJIJIIJJJHIJJJ
@2991439/1
cgatgatatgatatgtatttattatattgtgaaaagggagcatttatttg
+2991439/1
BC@DFDEFHGBHFJIEFHIJIJJIIIIJJIJIJJJHJJJJIEIJJJIJJJ
@2991440/1
cgatgatatgatatgtatttattatattgtgaaaagggagcatttatttg
+2991440/1
CC@DFDFFHHFGHJIGHIJJIIJJJJJJJHHJJJIJJJJJJJJJJJJJJJ
@1456212/1
caaaacatgaccatgatgcactcggccggaccgattcagcccccaccaag
+1456212/1
@<?BDDDB?FF>DHEBAA>AF@CGH@EE@AD@DABHG=FHIA;EEBB9;>
@1456213/1
caaaacatgaccatgatgcactcggccggaccgattcagcccccaccaag
+1456213/1
CCCFFFFFHHHHHJIJHHIIGHIJJJJGHGGIJJJIJJIFIIJHHHFFBA
@1456214/1
caaaacatgaccatgatgcactcggccggaccgattcagcccccaccaag
+1456214/1
CCCFFFFFHHHHHJJJIJJJJJJJJJIJIIJGGHJCIIGIIJJHEHEDDE
@3794842/1
ctcgagtacctcaaaatcatgaccaaaaagt
+3794842/1
;@@?;@DD8?BD>@BEE<<A<43CEAFGC8:
@989547/1
atcgatagctgttcactttttggtcatgattttgaggtactcgagggcat
+989547/1
CCCFFFFFHHHHHJIJJJJJJGDHHEIJIJJJJJIGGGHGIJJJJJIJII
@7112111/1
ttcaaattctcgtgacttttctcccctgttcttaaataaagtgtacttta
+7112111/1
@@@DDDDDFFFFFE?AEFII<A<FGI91?CBBGCGF<?FG41??BFBGD?
@4062516/1
ctgcccacttgaagtagattttgtgaaggagcacaacgtaaaacaatatc
+4062516/1
CCCFFFFFHHHHHJFHIJJJJJJIIJJJJJJJJIJJJJFHIJJJJIIJII
@7112409/1
ttcaaatttatcgtatccatctaacagtctggttaattctccctccggat
+7112409/1
CCCFFFFFHHHHHJJJJJJJJJJJJJJIJJJJHIIJJJJJJJJJJJJIIH
@4518513/1
cttgaggaagtaacggcagcactattgacactaagaaatcacagagcccc
+4518513/1
CCCFFFFFGHFHHIIIIIIGDHBGIIDDHGGDEHGHIIIIGG@9FFHIII
@4800544/1
cttttttagagatggagtatcggatgg
+4800544/1
=;;BDDDADFHDAGG9@A;@C7C?@:D
@4800545/1
cttttttagagatggagtatcggatggacaatttgaacaagttacaag
+4800545/1
CCCFFFFFHHHHHJJIJFHIIIJHIIIGIIJGHE9FF@FBBEEG@FE@
@4800546/1
cttttttagagatggagtatcggatggacaatttgaacaagttacaagtg
+4800546/1
@@@FFFFFADFFHGJGHGHIJEHFH<G3D@CEGH9BD<?BDGGGIEHGC=
@4800547/1
cttttttagagatggagtatcggatggacaatttgaacaagttacaagtg
+4800547/1
CCCFFFFFHHHGHJJGGCGHIJJGHIJ><?DBGI9?G<BG?0B@DFHB8B
@4800548/1
cttttttagagatggagtatcggatggacaatttgaacaagttacaagtg
+4800548/1
CCCFFFFFHHHGHJJGICGHIIIHIFIGGGHGII>DHGIIEBFFGGI@=F
@6122465/1
gttcattttaaatgaaaaacgtatgttgtttacttcatttgaatctatgg
+6122465/1
@@@FDDFFHHHHFIFIIIIGGFHIHHHHIEICEHIIEGHICHGIIIIIII
@217097/1
aaacttttttcgggtttggaaaaatttcaaattgttcaggtaaaatcttg
+217097/1
@CCFFFFFGHHGHJFHIGJEIEEHIJJHIGIIJJJJIGHJFGIIIIGIJJ
@1270565/1
atttcctcacattcggtctctacaaccaggtacaattcttctactaa
+1270565/1
CCCFFFFFHHHHHJJJGHGIJGJJJJJJJJFHIJJJJJIIIJIJJIJ
@1270665/1
atttcctcgaaatcaataatgcaatgtgtttaaatttttgtcgagtcaaa
+1270665/1
@B@FFFFFHHHHHJJJIJJHJGHHJJHIIIJIJIIJJJIJIJJIIIIIIJ
@1270666/1
atttcctcgaaatcaataatgcaatgtgtttaaatttttgtcgagtcaaa
+1270666/1
CCCFFFFFHHHHHJIJJJJJJJIJIJFHHIJJJJJJJJJJJJJJIHIJJJ
@1270667/1
atttcctcgaaatcaataatgcaatgtgtttaaatttttgtcgagtcaaa
+1270667/1
CCCFFFFFHHHHHJJJJJJJJJIJJJHIIIJJJJJJIJJJJJJGIGHIJJ
@4519284/1
cttgaggttgttgttgtggaggagcagcttgctgttgtctcgctccaggt
+4519284/1
BCCFDFFDHGHHGGIIHHJGHIAGGCGIIIIIGIIIGGCHIJJJIJCHIC
@7113470/1
ttcaacgccaaggacttcaacttcgttcagttcttgcaggagatcgctag
+7113470/1
CCCFFFADHHHGHJJJJJJJJJJJJJJJJJIJJJIJJJJGIJGIGIJJJI
@7113471/1
ttcaacgccaaggacttcaacttcgttcagttcttgcaggagatcgctag
+7113471/1
CCCFFFDFHHHHHJJJJJJJJJJJIIJJJIJJJJJJJJIIIJGIIIJIJJ
@6587439/1
tcactttttggtcatgattttgaggtactcgagggcatgatgagcagccg
+6587439/1
CCCFFFFFHHHFHIJJIJJJJIIJJGHIJJJJJJJJIJJJJJJJJJJJJJ
@6587655/1
tcagaaattcgaataaattcagtctcggtttcagttactcttgattttat
+6587655/1
@@@DDFFFHDFBFHDF@GIEHIDHGIIIC@GB@FHGDEG@FHG4DGHIDG
@4801909/1
cttttttcgggtttggaaaaatttcaaattgttcaggtaaaatcttgctt
+4801909/1
@@@DDDDAAFF<CGBF9CHII@FG>DGIFI@?FFGEF9BGGICBFFADFF
@990387/1
atcgatgcattgaaacgcaaactgacgtttacttttcgaatgtcaaacag
+990387/1
CCCFFFFFHHHHHJJJJGGJIJJIIGJIIJIJJIJJJJJIIJHJJJJJJI
@1270926/1
atttcctgtaattctggtttctctatagttttgtcatacgtttttgaggc
+1270926/1
CCCFFFFFHHHHHJJJJGIIJGJJJJJJJJJJJJJIJJJIFHJJJIIJJJ
@4802248/1
cttttttctgtttcaaaataccgttggatggtaatttctctattattcgc
+4802248/1
@CCFFFFDFHFHHHGHJJGGGIGFGCHBGHI?FHGIJGGGIGIJHIJEGI
@4802249/1
cttttttctgtttcaaaataccgttggatggtaatttctctattattcgc
+4802249/1
CCCFFFFFHFFHHGGHIJIIIJGHIGGBGGI:DGGHIDGEGEHIGIJDEH
@7114246/1
ttcaacttgatattctttaggagtgaatgtatgtgtgtatacattttcat
+7114246/1
@@CFFFFFHDFDHIJJGJHGJHGFFHHIHAHGHIHHHDHGGHBFHGGGCI
@2708989/1
cctcaagcttggggtcaaccacaggtttcacaacaacaacctggaacgag
+2708989/1
CCCFFFFFHHHHHJ8CGIIJJJIIJCFHJJJJJJIJJJJJJIIIIIIIJI
@7880417/1
aaattactcatagtgtcacgggaactcataacaatagattcgattat
+7880417/1
CCCFFFFFHHHHHFHHIEIHIJIIJJJJJJJJJJJIJHJJJJIJJIJ
@2263350/1
ccacaaaaagggaaataaacaaggatgtaagaactatggaggaatattac
+2263350/1
BB@FFFFFHHHHHJJBGHIJJJJIGIIDGGIIJGGGHIIHIIJJJJJJJJ
@2263589/1
ccacaaaccctcaggaacgtaacgttggatttgatagacacagtcttgac
+2263589/1
CC@FFFFFGHHHHJIGHIIHIJJJHHGGHIIJHGIIGIIJIJIFGJJIJI
@6125085/1
gttccatcacggttcttaaaaactttttcggggtatctggtaccaaatca
+6125085/1
CCCFFFFFHHHHHIJJJJJJJIIJJJJJJJJIJGHIJJJJIJJJJJIJJJ
@2264026/1
ccacaaattatgtcaaattttgacatttatgtaacatgtgtg
+2264026/1
@@;BDDDFHFDDDFFFFGIHIGIGHIIGFHGIIIIEHGHI?F
@3505506/1
ctagacttttcccattgaatccaagagattctcatgacagaaatttaaac
+3505506/1
CCCFFFFFHHHHHJJJJIJJIJJJJIJJJJJJJJJJJJJJJJJJCHIJIF
@2264282/1
ccacaacagcaacatcaaactgttcccccacaacagactggtcccccaca
+2264282/1
CCCFFFFFHHHHHIJJJJJJJJJJJJJJJJJJJJJDGIJIIJIIJJJJIJ
@7115702/1
ttcaagtagctgaagtaaaagtgtgctccattggtttatcctctactgta
+7115702/1
CCCFFFDDHHHHHJJGHIIJHHIFHHGJJJJJJJHIJJJJIJIJIJJJII
@1995216/1
cagcaagttcttggctgccgaatgtttggcgtctttcttcgatcttccgg
+1995216/1
CCCFFFFEHHHHHJJJJIJIAHIIJJIIJJJGIJIJIJJIIHIIJJJJJI
@2994913/1
cgatggagaattttttgattcagtgctgattctgcacacattcgatctct
+2994913/1
@@CDDFFFAHHFFIIGGIJGHHIFCE@D9FFIIHJGGIGIJDBF<F>FHI
@3269103/1
cgggtagatagaaaatgattagtaccatttaacttggcattaaccttaag
+3269103/1
B@CFDDFFHHHHHJJJJJJJJIFFJIJJJJJJJIIJIJJJJJJJJJJJJJ
@1747176/1
caattatcgtgaggatcaaattttgtagctatcataaactctcctaaata
+1747176/1
CCCFFFFFHHHHHJJJJJJJJJJJJIJJJJJJJJJJJJJJJJJJJJJJJJ
@4065343/1
ctgccgttacttcctcaagcgctggtaacgctttatcgggttctgctaag
+4065343/1
CCCFFFFFHHHHHJJJGGIIJJJJJEGIJGJJJIIJJJJJJGHIIEHIJI
@7882652/1
aaattatgtcacataaatgtcaaaatgccacataatttgcaaaattttga
+7882652/1
CCCFFFFFHHHHHJJJJJJJJJJJJJIIHIJJJIJJJJIIJJJJIJJJJJ
@448756/1
aaggacttcaactttgttcagttcttgcaggagatcgctagcgaacaatc
+448756/1
CCCFFFFFHHHHHIJJGHIJJIHJJIJJIIHIIGIHJIJJJJJJJIJJJI
@2483688/1
cccggagcggctgatatcaccaatcaggtggtgacatcgttcgatgacaa
+2483688/1
CCCFFFFFHHHGHBEBFGEDHDHAGHGI9BG@FGIIGIIHIIIIIIIECH
@3270438/1
cgggtattttgcgacctgcttttccaggttcagggtttcttaacctcata
+3270438/1
B@@FADEFHHGHHJJJGIIIIIJJJJJJHIJJJJJFGGHJIJJIJIJJII
@1272888/1
atttcggttaaatttaagaggcttttaaaatttaacgtttagcagtcttc
+1272888/1
BB?DFFF=0<CFHJJJJJJJJIJJJJJJJJJJJJJJIIIJJJJJIIJJJJ
@5283298/1
gcctttcgtgtggtagtccctcttcgtg
+5283298/1
@@@DDDDDFH:DHEGC?GEF9BBF@EH@
@6590827/1
tcagcccccaccaagggaagggggcggcccccatcccaacagaaggggta
+6590827/1
BC<DDFFFHHHHHJIJJIJJJJIJJJHDDBDDDDDDDDDDDDDDDDDDBB
@6590828/1
tcagcccccaccaagggaagggggcggcccccatcccaacagaaggggta
+6590828/1
CCCFFFFFHHHHHJGJJIJIDHGBGGHDDDDDD?CDDC>?B?CDCBDD07
@6590865/1
tcagccgctccgggcgttccgttggtctgattggcttgttcggg
+6590865/1
CCCFFFFFHHHGFIEE?FHIIFHIJDFHJJJIJJIJJ6=E9@<E
@703086/1
agagcataaagtatgtctagaacgattttacctttgcgcgaaaagtgacc
+703086/1
?;;BDDBEFFHHDGGIGGGIGGIIHHJJJIG<GHGHFIJJDFHIG=FHGI
@7117548/1
ttcaatgtttgaatgatgattatataacgagtagatagctttagaggtaa
+7117548/1
CCCFFFFFHHHHHJJJJJJJJJJJJJJJJHIFHIIJJJJJJJJJJJJHHH
@2996347/1
cgatgtcaccacctgattggtgatatcagccgctccgggcgttccgttgg
+2996347/1
@@1ADDDDHHFHHIGEGGII?FHGIIIIIIIGGGIIIIIBFAEDHGEEHE
@1273344/1
atttcgttaaagaaccacaaaatgtgacatataaaggtgaatatataact
+1273344/1
CCCFFFFFHHHHHJJJJJJJJJJJIIJJIJJJJJJJJGHIIIJJJJIJJF
@5019084/1
gacgggagtcttgctcggcatggaggccatttcttgagagtagagcaatt
+5019084/1
@@@FDDDDCFDFHGIJIIGIJHJFGFHHDDFIEGIIEHDE?DFHJ<GEEG
@6591114/1
tcagcgcccatgatcatggttggtctattcaaaatgggcggacgggt
+6591114/1
CCCFFFFFHHHHHJJJJJJHIJJHHJJJJJJJJJIJJJIJJGIGFD3
@6591197/1
tcagcgtcctccaggagttgctgagccgtcgcggcatca
+6591197/1
@@@DDFFDHDFHHIGGIFGG@EGED@?F?@DF@G<AE7=
@992445/1
atcgcaagcttcttccagttcaccatcagattcacaagcaggatcaactc
+992445/1
CCCFFFFFHHHHHJJJJJHIJJJIJIJIJJJJJJIJIJJIJJIJJIJJJJ
@2997117/1
cgatgttgccagaacgtaagatatcctaaactcacttttttccgaaaaaa
+2997117/1
CCCFFFFFHHHHGJJIGHIJJIJJJJJJJJJJJIJJJJJJJJJJJJJJJJ
@1274520/1
atttctcaagggcacacggcaacaaaaagtgataatggatacaaatttga
+1274520/1
CCCFFFFFGHGGHIJJJIJIJJJJJJJJJFHIJIIJJJIIJJJJJJJJJH
@5827743/1
gtcacttttcgcgcaaaggtaaaatcgttctagacatactttatgctctt
+5827743/1
?==D?DDDHFFHFIIIGGI?EGIIIHCHEGIGGICDHGII<FHIGHIIIE
@224332/1
aaagaagattgcaccccgaaaagtttgggtacaacctctatactttgcat
+224332/1
CCCFFFFFHHHHHJJJJJJJJJJIJJJJJHHJJIJJJJJJIJJIJJJJJI
@224671/1
aaagaagctagccaagagaatggcggc
+224671/1
CCCFFFFFHHHHHJJJJIIJJJJJJIA
@6339530/1
gtttttccattatctagtgcgctagaccatgatcggatatttatgttact
+6339530/1
C@CFFFFFHHHHHJJIJCHHHHFHIJJJJJJJJIJJIIIJJJJJJIJJJJ
@2486572/1
cccgggcccagatggcattcatgcagaaccgattaagaaaggggcagaca
+2486572/1
@@@D=?DDFHFBHDGGIAHIGDEGCCFEG=@G@;DGDFEIII<@@BHGHE
@2486573/1
cccgggcccagatggcattcatgcagaaccgattaagaaaggggcagaca
+2486573/1
@CCFFFFFHFHDHIJGEHJJJIJJJJIJJIIFDGIIJIJJIIJIIJJIJH
@2486574/1
cccgggcccagatggcattcatgcagaaccgattaagaaaggggcagaca
+2486574/1
CCCFFFFFHHHGHJJJJJIIIJIJJJJJJJJGGGHHGIJIIJJGGIJIJH
@4067605/1
ctgccttctacatttgcgagtgacgaagagactctcagcttcaacgccaa
+4067605/1
BBBDFFFFHHHHHJJJJJHIFHIJJJJJJJIJJJJJIJJJJJJJJHIJJJ
@2998575/1
cgattaacaaatggacaatcgtgtgcgctgataggaggccaccaagacca
+2998575/1
@@CDDDDEFDFHDGHHGIIGGGHACHHIAGCBFHGEEGIIGIIIEB>F@C
@3803177/1
ctcgatttggaccagttcgtatttgggagtgatgccgcgacggctcagca
+3803177/1
BB8ABDEFHGHHHIJIIGIBGHIJJJIIJDGHGGIIIIJDIGHHFFFFED
@451377/1
aaggcagttcaccatcgcttgtcatgtgttgaaattccgcgaaattggca
+451377/1
CCCFFFFFHHHHHJJJJJJJIIIJJJIJJJJJJJJIJJJJJJJJJJIJJJ
@2268922/1
ccacacgaaaggcagttcaccatcgcttgtcatgtgttgaaattccgcga
+2268922/1
CCCFFFFFHHHHHJJIJJJJJJJJJJJJJJJJJJIJJJJJJJJJJJJJJH
@1998649/1
cagcacaaatgtcttttaaaggagctacgaagttaacagatgaaggtata
+1998649/1
CCCFFFFFHHHHHJJJJJJJJJIJJJJJJJJJIJJJJIJIIJJJJJDHIH
@4806952/1
gaaaaaaaatgtcaaaattttgcgaattatgtggcattttgacatttatg
+4806952/1
CCCFFFFFHHHHHJJJJJJJJJJJJJJJIJIFIIJIJJJIJJJJJJJJJJ
@2999569/1
cgattatagagtaagagtagccggagtggaagcaactggtactggttgct
+2999569/1
@@?DDDDFFHGHHIEIGEHEIGDFEGDEGEGGDEIGIII9BDHII@GGBC
@7122478/1
ttcacctttatatgtcacattttgtggttctttaacgaaatgtcaagagc
+7122478/1
CCCFFFFFHHHHHIJJJJIIJJJJJJJGJJJJJJJJIJJJJJIJJJJJI3
@705038/1
agaggataaaccaatggagcacacttttacttcagctacttgaaccgtac
+705038/1
@;;DDBDDHHFHHIIIGGIIIIIIIIIGHIGAHHHIIIIIIIBEGIIIII
@705039/1
agaggataaaccaatggagcacacttttacttcagctacttgaaccgtac
+705039/1
CCCFFFFFHHHHHJJJJCHHGIGIJJJJJJJJJJIIJIJJJJJJIIJIJJ
@7122833/1
ttcacggaaatctaccgacagagaggttatccttgggggaagaagccaaa
+7122833/1
CCCFFFFFHHHHHJJJJIJJJIJIJJHIJJJJJJJJJJJJIIIJJIJGGH
@4808024/1
gaaaaaaatgtcaaaattttgcaaattatgtggcattttgacatttatgt
+4808024/1
C@CFFFFFHGHHHJIJIJIJJGGIIJJJJJIIJJIJJIJJJJJJIJJJJI
@4808025/1
gaaaaaaatgtcaaaattttgcaaattatgtggcattttgacatttatgt
+4808025/1
CCCFFFFFHHGHHJJJJJJJJJJJJJJJJJHIIJIJJJJIFIJIJJJJJF
@4808026/1
gaaaaaaatgtcaaaattttgcaaattatgtggcattttgacatttatgt
+4808026/1
CCCFFFFFHHHHHJJJJJJJJJJIJIJJJJIJJJJJJJIJIJJJJJJJJI
@7372194/1
tttccgttggggttcatgacccattcctttttagaattcgtgttattttc
+7372194/1
@@CFFFFFHHHH@EEGDHIGEHGHIGE9EFDCDF@DBDHCDBGGEHHCBB
@3509969/1
ctagattctgtttgacattcgaaaagtaaacgtcagtttgcgtttcaatg
+3509969/1
@?@DDDDEHHFHFI@GHJGHJEGIEHFBE@FEHEFF:CBH9?:DHHGB@B
@3509970/1
ctagattctgtttgacattcgaaaagtaaacgtcagtttgcgtttcaatg
+3509970/1
@@@FFFFDHBDHHIGGIIIACAHGIFFIIIIIGHIIIIIIIIDEIIGIII
@2490068/1
cccggtttgttctgaaacaaacatcactgtgatgaaaaataaaaaaaaaa
+2490068/1
@CCDFDDDFFHFFBHIJJJJJIGGCCEHGIFIJIIJJJFEHIIJJIJJJH
@2490069/1
cccggtttgttctgaaacaaacatcactgtgatgaaaaataaaaaaaaaa
+2490069/1
CCCFFDFFGFHHHGGHJIJJJJIIJJJGHFHGIIJJJJJJJJJJJJJJJH
@2712600/1
cctcaccttacaaaataaaatacggcaaagagaagaaaggccgatagaat
+2712600/1
@CCFFFFEHDHHHJJJJIIJGIEGEBE8?EHGHIEIIIJDHIBFEHHDHD
@230808/1
aaagacactaagattaccaagttgggcaaccagcagtcccacaaagtttc
+230808/1
@CCDFFFFHHHHHJJJJJJJJIIJJJJJJJJJGIJIGHIJJJJJJJFHJI
@3001606/1
cgattcgataggtgctttgtctggttaactttagtgggaaggtttaggta
+3001606/1
@@@DFFADFDFH<EFHGIGHHGIJGHHIIJJJHIFHIIIJIJ?DGGIJFG
@7124574/1
ttcacttatgaatgtggcataggttctgtcaaaactgttgcgactagcac
+7124574/1
BC<DDFFFHHHHHJFHJJJJJJJHJJJJJJJJJIIJJJJJJJJJJJJJJJ
@4808599/1
gaaaaaaccagagacgattttgtcgaagatctctgtgagaagacaga
+4808599/1
CCCFFFFFHHHHHJJJHIJIJIGHIJJJEIIJJJJHIIHJIJFIJJI
@7124631/1
ttcacttcattctatcggcctttcttctctttgccgtattttattttgta
+7124631/1
B@@DFFFFHHHHHJJJJJJJJJJJJJJJJJJJJJJIHHHIJJIJJJJJII
@231914/1
aaagacgttagagaggttcactaaaaaatattaggaatccactacaaggt
+231914/1
CCCFFFFFHHHHHJJJGIJJJJJJJJJJJJJJJJIJJJJIJJIIJJJJIF
@8122083/1
aattgtacagaatggttgttctgcttcaccaatctgcataccgcttccgc
+8122083/1
?@8A1ADBBDDFD@F<<C?<A@FH<<FFHDEADGF9BCBFCF@GD?@9??
@453533/1
aagggattggacgcaattaccgtattgccaagtgtaccgcagctaaatgt
+453533/1
CCCFFFFFHHHHHJGIJJJJJJEHIIIJJJJJHHFIIJIJJJJJIJJJJF
@4809676/1
gaaaaaaggaaaaggaaagaagcaagaggaaggatcgcaagcttcttcca
+4809676/1
CCCFFFFFHHHHHIJJJJJJJIIIIJJJJJJJJJJIJJJJJIJJIJJJJJ
@2001540/1
cagcagccagctccttcacaacaacaacctggagctagacaacagcaaac
+2001540/1
C@@FFFFFHHHHHJJJJGGIJIJJJIJJIJJIHIJJJIJJJIJJJJJJJJ
@4810054/1
gaaaaaagtttatttatcatacacaggtaaacagttgtacagtagaggat
+4810054/1
BBBFFFFFFHHHHJJJJJJJJJJJJJJEGIJJJJHIJIJIIJIIJJJJJJ
@5022324/1
gacgtttctggacaacaaggaaagttattgccggttcataaccttctctt
+5022324/1
@CCFDFFFHHGHHJJJJJIJGJJJHHJJJJJJJJFGIIJJJJJJIJJJJJ
@3512033/1
ctagcagctttaatgcattgtatgcagcatcatgtttactaatctgcttt
+3512033/1
CCCFFFFFHHHHHJJJJJJJJIJJJJJJJJJJJJJJJJIJJJJJJJJJJJ
@3002838/1
cgattggtcaatgttttttcttcgatgtccacgtaggttacctcgaagga
+3002838/1
@@?DDBD:C?FFFAGHIIIGFHDEEGDGGICHE?FCHAFGIIEGCDHHHF
@3002839/1
cgattggtcaatgttttttcttcgatgtccacgtaggttacctcgaagga
+3002839/1
@@@DFFDBFHHHHGIJJJJGHJGGIJGHHIGIHFHIJGIIHIJIIIJIJJ
@3002840/1
cgattggtcaatgttttttcttcgatgtccacgtaggttacctcgaagga
+3002840/1
CC@FFFFDHHHHHHJJJJJIIIJJJJJJJJIIJFGIJGIJJJJJIHJJII
@2003033/1
cagcaggttttttaacagtttgaaaaccttgataaatggaacgaaattaa
+2003033/1
CCCFFFFBHHHHHJJJJJHIJJJJJJJJJJJJJJJJJJJJJJIJJJJJJJ
@5832118/1
gtcagcgtcctccaggagttgctgagccgtcgcggcatca
+5832118/1
CCCFFFFFHHFHHIIIJJFGHGIIJIJIIGGJJBH8GE@;
@7631894/1
aaaaacattgaccaatcgccaccaatgcttggtgcagctatccactttgc
+7631894/1
@CCFFFFFHHHHHJJJJDGGIIJIJJJJJJJIGIJIGIJJJJJJJJJJIJ
@6134826/1
gttcgactttcacttcattctatcggcctttcttctctttgccgtatttt
+6134826/1
CCCFFFFFHHHHHJJJJJJJJJJJJIJIJJJJJJJJJJJIIJJJIIIJJJ
@6342624/1
gtttttgaggcagcaaatttctcaagggcacacggcaacaaaaagtgata
+6342624/1
B1BDDFFDHGHHHJJJIGIJHIIJJIJJJFJJJIJJJEIIJJJJJGHIJJ
@7374957/1
tttcgaagcagtagctggtgctatttatttggacagtaaaaaatgtctga
+7374957/1
CCCFFFFFHHHHHJJJJJAGGHHJJJJJJJJJIJJJHJJJJIJJJIJJJI
@4074327/1
ctgcgggacatgcacatctcttggagccagccaatgggattgcccatcac
+4074327/1
CCCFFFFFHHHHHJJJJJIJJJJJJJJJJJJJJJJJJJJJJIJJJJJJJJ
@4074328/1
ctgcgggacatgcacatctcttggagccagccaatgggattgcccatcac
+4074328/1
CCCFFFFFHHHHHJJJJJJJJIIIIIIIIIIJJJIJJIJIJJJJJJJJJJ
@6602137/1
tccaaaccttgcaaattttcaatcatgaagcaagattttacctgaacaat
+6602137/1
CCCFFFFFHHHHHJJJJJJJJJJJJJJJJJIJJJJJJJJJJJJJJJJJJJ
@6602138/1
tccaaaccttgcaaattttcaatcatgaagcaagattttacctgaacaat
+6602138/1
CCCFFFFFHHHHHJJJJJJJJJJJJJJJJJJJJJJJJJIJGJIJIIIJII
@1761734/1
cacaaaaagggaaataaacaaggatgtaagaactatggaggaatattaca
+1761734/1
CCCFFFFFHHHHHJIJJJJJJJJJIJIJIJJJJIJJJJJJJJJJJJJJJJ
@6602437/1
tccaaagagaaggttatgaaccggcaataactttccttgttgtccagaaa
+6602437/1
BBCFFFFFGHHHHHIIIIIJJJJJJJIJJJJJJJIJIJIGJIJJIJJJJI
@5024201/1
gactatgtcaaatttcgtcatctactggccaacatgtcaaaacccaccta
+5024201/1
CCCFFFFEHHGHHJJJJHJJIJJJJJJGJJJJJJJJIJJJJJJJJJJJJJ
@5024614/1
gactcccgtcagcgtcctccaggagttgctgagccgtcgcggcatcactc
+5024614/1
CCCFFFFDFHFHHJIJHGHIGIIIJFGHIIIJIJIJGHBGBBEHFFEFCE
@4535096/1
cttgccagtgccaatttcgcggaatttcaacacatgacaagcgatggtga
+4535096/1
CCCFFFFFHHHHHIIJJIJIIJ6DHHJHJJIHGGIJJIJJGIIGGGICGG
@6603512/1
tccaaatcgagggcgccatccacgagccaatcttccgctaccgcgtgttc
+6603512/1
@CCFFDFFFGHGGJJJJJCDGIHGJJJJJJGJJJGGGIJGHIFFFFCDEC
@6603513/1
tccaaatcgagggcgccatccacgagccaatcttccgctaccgcgtgttc
+6603513/1
CCCFFFFFHHHHGJJIJJJJJJJJJJJJJIJJJJIIEGGAHGEHD?AABC
@456188/1
aaggtgggaaatgttgactgttgtagctgattaagggg
+456188/1
BBBFBDDFFHHHHIGIIJJJFHIHIHIJJAGHGJIIIJ
@456189/1
aaggtgggaaatgttgactgttgtagctgattaaggggtgtgttctatat
+456189/1
BBCFADFFHHHHHFHJJJJJJJIIJJJJJIJJJJJJJJ@GDGHIIJJJJJ
@239777/1
aaagcaaagacgcaataagtgatacaagaaaatatacagactaaagaaac
+239777/1
CCCFFFFFHHHHHJJJJJJHJIJJJJJJJJJJJJJJJIJJIJJJJJJJJJ
@4075504/1
ctgcgtatctgatcggccaggagcaacgcgttgattctgtaaagaatgca
+4075504/1
CCCFFDFFHHHHGJJIJJIJJDIIHIIIGJFHJJJJJIEHIJJJIIIJIJ
@1763461/1
cacaaaattcgttctacatatgaaacatgtcagttatatattcaccttta
+1763461/1
@@@DDEDDHHGHGIIHIJGIJIEIIHGHIIGGIIJBEIEFGEHJIGGHIG
@999921/1
atcgggttctgctaagtggtaagtagaaggtaagccacttaagcacacat
+999921/1
CCCFFFDDHFFDDIIG?FHDGIGHIHIIIJEGGIIJJJJJJJJIJJJJII
@2007662/1
cagccaatgggattgcccatcactttgtcatcgaacgatgtcaccacctg
+2007662/1
B;?DFFFFHHGHHJJJJJJJJIJIEHGFHJJJJJGJJJJJJJJJJJJJJF
@2007663/1
cagccaatgggattgcccatcactttgtcatcgaacgatgtcaccacctg
+2007663/1
CCCFFFFFHHHHHJJJJJJJJJJJJJIJJIJJJJJJJJJJJJJJJJJJJI
@1000477/1
atcggtattcgggactgaaagacactaagattaccaagttgggcaaccag
+1000477/1
:11ADBDDHHHHHJJJJJJJIJIIJJJJJJJJJJJJJJJJJJJJJIJJJJ
@5292112/1
gcgaatcagggctgggatgagtgacgtcagcgcccatgatcatgtttggt
+5292112/1
CCCFFFFFHHHHHJJJFGIGIEHIIJHJJJJJJJJJIJJJIIJJBGIJIH
@7898768/1
aaatttgcaaattcggttgatttatcccccttgaaagattacgatttatc
+7898768/1
@@@FFEFFHHHGHJJJGHHGIIIHJJIJIIGHGHHIBFGIIFEGEHHGGC
@7898827/1
aaatttgctgcctcaaaaacgtatgacaaaactatagagaaaccagaatt
+7898827/1
CCCFFFFFHHHHHJJJJJIJJGHIJJIJJJJIGHJJJIJJIIJIJJIGGI
@5579894/1
ggcgcacattcagcaggttttttaacagtttgaaaaccttgataaatgga
+5579894/1
CCCFFFFFHHHHHJJJJFHHIJJJJJIJIIJJJJJJJJJJIJJJJJJJJJ
@3515406/1
ctagccaaacacacatagtacctctccacaaaaagggaaataaacaagga
+3515406/1
CCCFFFFFHHHHGJJJJIHHIJJJJJJJJJJIIJIIIJJIJJJJJJJJIH
@3515484/1
ctagccaagagaatggcggctcacaagatgtggcaatccttgcaggattt
+3515484/1
@@@DDDDDHHHFHIIIIII<?C?DBG;B?B?FH=BE;FHBF=B@@F@FGI
@2010205/1
cagcccgctcctccacaacagcaacctggagcgagacaacagcagccagc
+2010205/1
@<@DDDDDHHGAHGEGIIEH@DHIIIGGCHDHIEHBHIEEHIIIDGIIIG
@7381238/1
tttcggtccaactggtccactctaacagagcaaggtttttttcctggata
+7381238/1
CCCFFFFFHHHHHJJHJJJJJJJJJJJJIJJJIJJHIJJJJJJJJJJJJJ
@711593/1
agatatcctaaactcacttttttccgaaaaaatatcgcaatagctcaaaa
+711593/1
CCCFFFFFHHHHHJJJJJJJJIIJJJJJJJJJJJGJJJJJJJJJJJJJJJ
@1767880/1
cacaaagtttcacagttccacaaaacgctgaaaaattccgtcggcaagaa
+1767880/1
=?@AD?BDBF>CBED4:CH>F<FGHBGGIBAFGGCDCBGGGH@<FEBHH@
@711877/1
agatattcgcacttgcagtcccaatatcaaactacaggcagtgttaacga
+711877/1
@@@DFFFFDFGDDIJJJJHIJJJJIIJIJIJIJIIJJJBCGBFDFHIGHF
@6346768/1
gttttttcaaatttgttcagcaactcacggaaacaagttgagaaatcctt
+6346768/1
@@@DDDDAAFFDHIB?FE?EH@FEGIIIIIHIGGHI@?GHIIEIIEHIGI
@5026469/1
gacttacggaacttagcttcacaattacttagagaagcacgcggaagcgg
+5026469/1
CCCFFFFFHHHHHJJJJJJJJJJIJJJIJIIJIIJJJIJIJJJJJIJJJH
@4324781/1
cttatacgcagtggtctcaatcgcaacagacatctacgaacgtctacagt
+4324781/1
CCCFFFFFHGHFHIGHIIJJJIJJIJJJJJJJJJJJJJJJIJJJJJJJIH
@7133016/1
ttcagtatcgatagataatattgatgattataattaataactagtgccta
+7133016/1
CCCFFFFFHHHHGJFIJJJJJJJJJIJJJIJJIJJJIJJJJIJJHIIJJJ
@4080285/1
ctgctacggaacaggcaaaactccgaaggaagccaagggctcggctgctc
+4080285/1
CCCFFFFFHHHGDGJJJJJEIIJJJJJJJJJIGJJIJJJJIJJJIGICAA
@5026684/1
gacttcaacttcgttcagttcttgcaggagatcgctagcgaacaatcctt
+5026684/1
CCCFFFFFHHHHHJJJJJJJJJJJJJJIJJIJIJJJJIJJJJJJJJIJJI
@6347510/1
gttttttcttcgatgtccacgtaggttacctcgaaggattgttcgctagc
+6347510/1
@@@FFFFDFFHHHEGIIJIIIIGGIAGHGCHGJIJJJFGGIIIIJJJFGG
@6347511/1
gttttttcttcgatgtccacgtaggttacctcgaaggattgttcgctagc
+6347511/1
B@BFFFFFHHGHHJJGIJIJIHGIJHIJJJJJJJJJJJJJJJIJIJGJFD
@6347512/1
gttttttcttcgatgtccacgtaggttacctcgaaggattgttcgctagc
+6347512/1
B@BFFFFFHHHHHJIIJJGIIIJJJIJJJJJJJGIJJJJJJJJJJJJIJI
@3284507/1
cggtattcgggactgaaagacactaagattaccaagttgggcaaccagca
+3284507/1
@BCDDDFFGHHGHJJJJJIIJIJJJJJJJJJJJJJJIJJJJJJJJJJJJJ
@4540423/1
cttgctactaatattcgattcgataggtgctttgtctggttaactttagt
+4540423/1
CCCFFFFFHHHHGIJJJIJJJJHJJJJAFHIJJJIIJIJJIJJJJJJGJG
@4540424/1
cttgctactaatattcgattcgataggtgctttgtctggttaactttagt
+4540424/1
CCCFFFFFHHHHHIJJIIJJJJGJJJJFHHIIJJJJJJJHHIJJJJJJJI
@244040/1
aaagcgttaccagcgcttgaggaagtaacggcagcactattgacactaag
+244040/1
@C@FFFFDHHHHHJJJIGIGIGIJG?CGDHFHIII>?@GEF>BFHIGGC;
@3818764/1
ctcgctccaggttgctgttgcggaggagcttgctgttgtggaggaccagg
+3818764/1
CCCFFFFFGHHHHJJJJIJIGGIFHIBGGIIJGIIGGGDHIGIJEGIGHI
@3818765/1
ctcgctccaggttgctgttgtggaggagcggg
+3818765/1
@C@DFFFFDBHHFBGEHEGGHIJFHIEDHGHI
@7636110/1
aaaaagaagaaacaaaaacaacctgaacaacaagctgcaaaacataaagg
+7636110/1
CCCFFFFFHHHHHJJJJJJJJJJJIJJJJJJIJJIJJJJJJJIJIJIJJI
@244705/1
aaagctgctaaaaaagcaggaaaagcccagaagaacgttcgactttcact
+244705/1
CCCFFFFFHHHHHJJIJJJJJJJJJJJIIHGGHJJJIIJIIIIIIJIJIJ
@1770999/1
cacaaattagtacaactcctccaaaccttgcaaattttcaatcatgaagc
+1770999/1
CCCFFFFFHHHHHJJJJJJJJJJJJJJJJJJJJJJJJJJJJJJJJJJJJJ
@1771046/1
cacaaattatgtcaaattttgacatttatgtaacatgtgtgcttaagtgg
+1771046/1
CCCFFFFFHDHFHIJJIJIJJJJJIJJJIJHIJJIHHFGHHHIIJIJJJI
@4821903/1
gaaaaagtttggttaatatctattatcatttaacacaacacattatgaaa
+4821903/1
CCCDFFFDHHHHFIJJJJJJIJJJJJJJJJJJJJIJJJJJJJJJJJJJJJ
@4821947/1
gaaaaataaaaaaaaaataatagttcttcaagatatatttttcaggggat
+4821947/1
CCCFFFFFHHHHHJJJJGIIJJJHIIJIJJIIIIJIJJJJJJJJJJJIJH
@6348821/1
gtttttttaacagtttgaaaaccttgataaatggaacgaaattaaacacg
+6348821/1
@?@DDDDDBHD?DAFH@AHIIEHBH@DGFHIGEIGGGEEHIGIGIIGGGB
@1772189/1
cacaacaaaaaagatggcgaaacaattagcagcaagagaaatgctggaaa
+1772189/1
CCCFFFFFHHHHHJJJJIJJJJJJJJJJJGIIJJGIIJJJJIJIJJJJJJ
@8128641/1
aatttctcaagggcacacggcaacaaaaagtgataatggatacaaatttg
+8128641/1
C@CFFFFFHHHHHIJJIJJIJJJJIGIIGIBGIIIJJJJJJIJJJIIJIJ
@7902388/1
aaatttttgtcgagtcaaaagcgaagaatatttgaaaatttctaatattg
+7902388/1
CCCFFFFFHHHHHJGHIJJJJJJJIJJJJJJJJJJJJIJJJJJJJJJJJJ
@7637942/1
aaaaagcaggaaaagcccagaagaacgttcgactttcacttcattctatc
+7637942/1
CCCFFFFFHGHHHJIJJJJJJJIJJJJHJIJGHIIJJDHIJJIJIJJJJI
@3517325/1
ctagcgaacaatccttcgaggtaacctacgtggacatcgaagaaaaaaca
+3517325/1
CCCFFFFFHHHHHIJJJJIJJEFHIJIIJJHHIGJJJJJIJJIJJIJJJJ
@5027861/1
gacttttctcccctgttcttaaataaagtgtactttattgaaaaattagt
+5027861/1
CCCFFFFFHHHHHJJHJIJJIJJJJJJJHHIJJJJJJJJJJJJJJJJJJH
@6144118/1
gttcgtagatgtctgttgcgattgagaccactgcgtataagagtggctag
+6144118/1
@@@DFFDF?HHHHJHGGGIIIIHIIJGHIIIIJJIFGIIFGIJ?DHHII;
@3820891/1
ctcgcttttcaaattctcgtgacttttctcccctgttcttaaataaagtg
+3820891/1
CCCFFFFFHFFHHIJIGIIJIHIJIIJEIJJJJB@BEFIIGGIJIJIC?D
@3820892/1
ctcgcttttcaaattctcgtgacttttctcccctgttcttaaataaagtg
+3820892/1
CCCFFFFFHHHHHJJIIJJIICGHHIJEGHIJJEGHGGHICGIIGIJFBF
@3820893/1
ctcgcttttcaaattctcgtgacttttctcccctgttcttaaataaagtg
+3820893/1
CCCFFFFFHHHHHJJJJJJJJJJJJJJJJJJJJJJIJJJJJJJJJJJHGI
@5586070/1
ggcgttgaagctgagagtctgcaaatcggccaacttcttgccgacggaat
+5586070/1
CCCFFFFFHGHHHJJJJEHHIIJJGIGIIGIJIJJJJJJJJJIJJJJJJH
@2502708/1
ccctaatcagctacaacagtcaacatttcccacctttttcactcaaccat
+2502708/1
=@1=BDFFGGGGHGFGGGHHHDHIGJJBEHIJIIIJJIJIIJJJJIGHHH
@4086361/1
ctgctgaatgtgcgccaattgagttttcgagcattttccggaaaaga
+4086361/1
CCCFFFFFHGHHHJIJIJJJJHJHIJJJJHIJJIJIIJIJJJJJJIJ
@460768/1
aagtcacgagaatttgaaaagcgagcttcatgatcccctgaagaatatat
+460768/1
@@BDDFFFFHFHHJJJJJJJIIJJIIIIJJIIJIIIJHIJIJEIGIIJJI
@4329509/1
cttatcactatgatgttgatttggtaccagataccccgaaaaagttttta
+4329509/1
CCCFFFFFHHHHHJJIJJJJJJJJHHJJJJJJIJJJJJJJJJJJFHIJJJ
@2726298/1
cctcgagtacctcaaaatcatgaccaaaaagtgaacagctatcgatacac
+2726298/1
CCCFFFFDHHHHHJJJJJJJJJJJJJJJJJJHIJJJJJJJJJJJJJJJIJ
@7639132/1
aaaaaggaaaactaaaggatttctcaacttgtttccgtgagttgctgaac
+7639132/1
@@CFFFFFHHHHHJJJJJJJIJIJJIJJJJJIJIGJJHIJJGIJJJJJII
@6352721/1
gtttttttctaaaatcaatttacatattatttttgacttgaataaatttt
+6352721/1
@=@DDDDDBB>FFIBEEH?FH?EHAGHI@GHIIIGBHGIGHIGIIIGIII
@5028956/1
gagaaaagctgtagcgttaccttgcattctttacagaatcaacgcgttgc
+5028956/1
CCCFFFFFHHHHHJJJIIJJJIJJJJJJJJJJIJJJIJJIJJJJIJJJJJ
@1777069/1
cacaaggaatgtcaaagagaaggatagcaactaattttacaagctatact
+1777069/1
C@@FFFFFHHHDHJJIJIIIIHIIGGIAHIIDGHGIIIJJIJJJIIJJJJ
@4330775/1
cttatcgatgcattgaaacgcaaactgacgtttacttttcgaatgtcaaa
+4330775/1
1=?1ADBAHFHFHG>FH@?<C1@FGGBE9C?B?DDDHII>D1DFGEHH<=
@4330776/1
cttatcgatgcattgaaacgcaaactgacgtttacttttcgaatgtcaaa
+4330776/1
CCCFFFFFHHHHHJJIJJHJJJJJJIJIJJHIJJJJJJJJIIJIJHGIIJ
@4330777/1
cttatcgatgcattgaaacgcaaactgacgtttacttttcgaatgtcaaa
+4330777/1
CCCFFFFFHHHHHJJJJJJJIJJJJJJIIJIJJJJJJJJJJJJJJHJJJG
@8130959/1
aatttgtgtaattgaagttcgtattatttcctcgaaatcaataatgcaat
+8130959/1
@@@FFFEFHHHHHIJJIIIJJJIIJJJJGJIIHIIJJJJJJJJJJJIJJI
@2285321/1
ccacctttttcactcaaccatagctttctcagcgtgttt
+2285321/1
@@@DDDDDHHAFBHHIIIIIIEC<HII@HGHEHHFF0?B
@2285322/1
ccacctttttcactcaaccatagctttctcagcgtgtttaatttcgttcc
+2285322/1
CCCFFFFFHHHHHJJJJJJIIJJJJJJJJJJJJJEHFGFDGFIIC;;F@G
@5589132/1
ggctattccacaaaccctcaggaacgtaacgttggatttgatagacacag
+5589132/1
CCCFFFFFHHGHHJJJJJJJJJHIIJIJJJJGIIIIIJJJJJJJJIJJJJ
@3010502/1
cgcaaatgtagaaggcagattgttaccctccacgggtaaatcctgcaagg
+3010502/1
CCCFFFFFCFFFFAF;GGGHIGHGIIIIIIIIIIIIHGGGHHGIEGHIIH
@3010503/1
cgcaaatgtagaaggcagattgttaccctccacgggtaaatcctgcaagg
+3010503/1
CCCFFFFFHHHHHJJIJIJJJJIJJJJJJJJJJJJJFFHIJJIJIJJJJG
@2286539/1
ccacgagccaatcttccgctaccgcgtgttccttaacaacgatctggtgg
+2286539/1
CCCFFFFFHHHHHJJGJIJGIJJIIIFHHIJJJJJIJJJIIJIHHGJIIG
@7640148/1
aaaaaggtgggaaatgttgactgttgtagctgattaaggggtgtattcta
+7640148/1
CCCFFFFBFHHFHJJJGIJJJJJJJJIGJJJJGIJJJJIJJ@DDGIIJJI
@7640149/1
aaaaaggtgggaaatgttgactgttgtagctgattaaggggtgtattcta
+7640149/1
CCCFFFFBFHHHHJJJIIJIIJJIIIHIJIGJFHIJJJJJJ?DDFGIJJJ
@3011248/1
cgcaaattatgtcacataaatgtcaaaatgccacataatttgcaaaattt
+3011248/1
CCCFFFFFHHHHHJJJIJJJJJHJJJJJJJJJJJJJJJJJJIIIJGIIIJ
@2506055/1
ccctattgaaaaccttgtagtggattcctaatattttttagtgaacctct
+2506055/1
CCCFFFFFHHHHHJJJJJJIJJJGGJJIJJJJIJJJJJJIIIJJJJJJJI
@462258/1
aagtgactcccgaacaagccaatcagaccaacggaacgcccggagcgg
+462258/1
BCCDFFFFHHHHHIJJJGIIGIGHIIJJJIJJJJJIJIJJJEGHGHFF
@6849519/1
tgattatataacgagtagatagctttagaggtaatacactattattaggc
+6849519/1
CCCFFDFFGHHHG@FAEEHHGHGIIJGIIGJFHIGIIJJIJIJJIJJGIJ
@5591113/1
ggctgatatcaccaatcaggtggtgacatcgttcgatgacaaagtgatgg
+5591113/1
@CCFFFFFHHHHHJJJJJJJFGIGIIJJJJJIIIJIGIJJJJJJBFIJIE
@5591114/1
ggctgatatcaccaatcaggtggtgacatcgttcgatgacaaagtgatgg
+5591114/1
CCCFFFFFHHHHHJJJJJIJEHIFHGIJJJJIJJJIIJIJJIJJHIJJJJ
@4089563/1
ctgctggttgcccaacttggtaatcttagtgtctttcagtcccgaatacc
+4089563/1
CCCFFFFDHHHHHIJJJJIJHIJIJJJJIIIIIJJJIJGHIJJJJJJIJJ
@4089564/1
ctgctggttgcccaacttggtaatcttagtgtctttcagtcccgaatacc
+4089564/1
CCCFFFFFHHFHHIJJJJIJ@HHJJJJJJIHIIJJJJIJIIJJDGHIIJH
@7641610/1
aaaaagtgagtttaggatatcttacgttctggcaacatcgacagatacca
+7641610/1
CCCFFFDFHHHHHJJJJJJJJJJJJIJJJJJJJJJJJJJJJJJJJJJJJJ
@7641613/1
aaaaagtgataatggatacaaatttgactactgtatagctttcttctctt
+7641613/1
CCCFFFBDHHHHHJJJJJIJJJJJJJJJJJJJJHGIIJJJJJJJJIJJJJ
@3825455/1
ctcggccggaccgattcagcccccaccaagggaagggggcggccccc
+3825455/1
CCCFFFFFHDHHHGGIGIIIJJJJGIJJJIJJJJIJHHFDDDBDDDD
@5301284/1
gcgagcttcatgatcccctgaagaatatatcttgaagaactattattttt
+5301284/1
CCCFFFFFHHHHHJJJJJIIJJJJJJJJJJJJJJJJJJJJJJJJJJJJJJ
@1476326/1
caaaatcatgaccaaaaagtgaacagctatcgatacacagtcatagatcc
+1476326/1
@@@FFFFFGHHFHIIIGIIAE>BCAGGAHGHEBGDGIGGIG9ADDBGE?D
@1476327/1
caaaatcatgaccaaaaagtgaacagctatcgatacacagtcatagatcc
+1476327/1
CCCFFFFFHHHHHJJJJIJCFHJJJJJJJJJJJJJJJJJJJJJJJIJJJI
@1476328/1
caaaatcatgaccaaaaagtgaacagctatcgatacacagtcatagatcc
+1476328/1
CCCFFFFFHHHHHJJJJJJHHIJJJJJJJJJJJJJJJJJJIJJJJJJJJG
@2020629/1
cagctacttgaaccgtacgtcaaatgtcgcaaattatgtcacataaatgt
+2020629/1
CCCFFFFFHHHHHJJHIJJGIJJJJJIIJJJJJJJJIJIIJJJJJJJJJH
@2289269/1
ccacgggtaaatcctgcaaggattgccacatcttgtgagccgccattctc
+2289269/1
@B@FFFFAFHHHHJJJJJJIIGGIIIJIJJJJJJJHJJJJJJJJJJJJJJ
@2289270/1
ccacgggtaaatcctgcaaggattgccacatcttgtgagccgccattctc
+2289270/1
CC@DFFADHHHDHIJGIEHCGGIGIIGJGJGJGGIJIGIFIIIGIDGEGG
@2020751/1
cagctagatcggataatcctatacttgtacctattgaattgtgtacaata
+2020751/1
CCCFFFFFHHHHHJJJJJJJJJJJJJJHIJJJJJJJJIIJJIIIGIIJII
@3295178/1
cggttctgcatgaatgccatctgggcccggggctct
+3295178/1
@@?BDFDDHHDHHGIIIIJGI<ADBGGHHGBH0?@D
@3295179/1
cggttctgcatgaatgccatcttggcccggggctctgtgatttcttagtg
+3295179/1
BCCDFFFFHHHHHJIJJJJJJJJJJJJJJIJIJJJJJHIIIIIIJIGICH
@6149370/1
gttctatgtagactttgcctctggccgcagctaaatgggcatagtacgtc
+6149370/1
CCCFFFFFFHHHHJIJJIIIHGHIJJJJJIIJJJJJIJIIJJIJHGGIII
@2731180/1
cctcgccatattgatttaattttgacatgttagaatgccctattgaaaac
+2731180/1
??1A?@DB?FDF?GCBEDHDEGDF?FB<FHI?CF@?:??:CBGB<:99DH
@3827008/1
ctcggctgagaatcggtattcgggactgaaagacactaagattaccaagt
+3827008/1
@@@DDDDADFHDCCDFG?BF@BDEGEHFHFA@@@ADDHH@FHIIIIGIG=
@6358416/1
taaaaacatagcgaccaaatcgatatggtgcagatatcgacatgaggtac
+6358416/1
CCCFFFFFHHHHHJJJJJJJJJJJJJJJHHIIJJJJIJIGHIJJIJJHIJ
@5304254/1
gcgatatttttttatcgatctggcttcaatgtttgaatgatgattatata
+5304254/1
@;BDDFFFHHHHHGHHGFHGHGIJJJJGIJIIIGGHIIFGIIIJIJJIII
@5304255/1
gcgatatttttttatcgatctggcttcaatgtttgaatgatgattatata
+5304255/1
CCCFFFFFHHHHHJJJJHJJJJJJJJJJJJJIJJJJJJJJJJIIJJJJJJ
@5304749/1
gcgatctcctgcaagaactgaacaaagttgaagtccttggcgttgaagct
+5304749/1
CCCFFFFFHHHHHJJJJJJIBIJJJJJIIJJJJHGIJJJJJJJJJFHJJI
@5846072/1
gtcatttttctattaattgtctgattatcttctattgtacacaattcaat
+5846072/1
@@@DDDDDH?D?DF:EEF@A<EDCBHBH<EHBH<EH<AFBGEFHDHAFH<
@4830211/1
gaaaaatttcaaattgttcaggtaaaatcttgcttcatgattgaaaattt
+4830211/1
@;@DFFDFHGHGFIJJHHGIGIIFHJGHGHIIJJHIEIGCHIDHGIJIIJ
@4830212/1
gaaaaatttcaaattgttcaggtaaaatcttgcttcatgattgaaaattt
+4830212/1
@;BDFFFFHHHHHJJIHHJJJJHHJJJIJJJJIJIIIIJIJJJJJJJJJJ
@4091781/1
ctgctgttttaacgtaactatattgtggtccgctatttggtacgacgaca
+4091781/1
CCCFFFFFHHHHHJGIJJJJJJJJJJJJHHIJIIJJIJIJJHIJIJJJIJ
@4337738/1
cttattgtaacgatggagaattttttgattcagtgctgattctgcacaca
+4337738/1
B@CFFFFDHHHHHIIJIIHIHJJJJIJIJJJJJIGIIJIJJJJJJIJJJG
@4337744/1
cttattgtaatattcctccatagttcttacatccttgtttatttcccttt
+4337744/1
BCBFFFBEHHHHHJJJJJJJJJJGHJJJJJJJJIJJJJJJJJJJJJJJJJ
@2023613/1
cagctatccactttgccagtggccgt
+2023613/1
=@@?DBDBCCBAF<4<C<C:<<CG@<
@2023614/1
cagctatccactttgccagtggccgtctgctacggaacaggcaaaactcc
+2023614/1
@@@DDDDDFFHHHIFEGG>:CEGG<GDGA<BGGI@DD@BFBDBBHHICEA
@2023615/1
cagctatccactttgccagtggccgtctgctacggaacaggcaaaactcc
+2023615/1
CC@FFFFFHHHHHJIJJJJIJJIJJIIJJJJJJJJIJJJJJJJIJJJJJJ
@254991/1
aaagtacccaaatcacccattagagaactcttggaactcgaaccagaaac
+254991/1
BCCFDFFFHHHHHJJJJJIJJJJJJJJJJJJJJJJJJJJJIJJJIJJJJJ
@1785277/1
cacacacgcatttttaaatttaaaaatttattcaagtcaaaaataatatg
+1785277/1
CCCFFFFFHHGFHJJJJJJJIJJJJJJJIJJJJJJIIGJJIJJJJIJIJJ
@1785278/1
cacacacgcatttttaaatttaaaaatttattcaagtcaaaaataatatg
+1785278/1
CCCFFFFFHHHHHJJJJJJJJJJJJJJJJJJJJIIHHIJJJJJJIJJIJJ
@255686/1
aaagtatagaggttgtacccaaacttttcggggtgcaatcttcttttccg
+255686/1
??@D;ABDAHHFHH?@?AEEAHIIIIIIHHEGB0?B<DFGDFIFEGGFGF
@255687/1
aaagtatagaggttgtacccaaacttttcggggtgcaatcttcttttccg
+255687/1
@BCFDEFFHHHHFIIIJJJJJJJJJJJJJJGIJDGHIIJJJJJJJJJJJJ
@3522174/1
ctaggatgtagtgcttgaagaattgcttgagatgccctctgtttgccgtc
+3522174/1
@@@FFDFFFHHFHEGIJEHIIJIJIJIJICHBHIGIHEI;CFCBGGEAHG
@3299783/1
cgtaaagtgaccaaagcaaagacgcaataagtgatacaagaaaatataca
+3299783/1
@@:;DFFDDHHHHIIIFIIIIFIIIIIIIIIDFHIIIIIIIIIIIIIIII
@3299784/1
cgtaaagtgaccaaagcaaagacgcaataagtgatacaagaaaatataca
+3299784/1
@C@FFFFBFHHHHJJIIGIJGIIIJJJJJJJDHIIJJJJJJJJJJJJJJJ
@3299785/1
cgtaaagtgaccaaagcaaagacgcaataagtgatacaagaaaatataca
+3299785/1
BC@FFFFDFFGHFIJJIGIJGGGJIJJFIJICFHHIIJJIIJIJGIJJJJ
@3299786/1
cgtaaagtgaccaaagcaaagacgcaataagtgatacaagaaaatataca
+3299786/1
BCBDFFFDHHHHHJJJIJJJJJJJJJJJJJJCGIIJJJJJJIJJJJJJJI
@4832934/1
gaaaaccttgataaatggaacgaaattaaacacgctgagaaagctatggt
+4832934/1
CCCFFFFFHHHHHJIJJJIIJJIIJJIIJIJJJIJIJGGIJJJJJGIJJF
@4832947/1
gaaaaccttgtagtggattcctaatattttttagtgaacctctctaacgt
+4832947/1
CCCFFFFFHGDHGEHIEHHGHCHHHGGIJJJJDHDHIJJJJJIJJJIGII
@7399867/1
tttctttcttaacctcttctttaatttcaattttacatgtgtccattaat
+7399867/1
CCCFFFFFFHDFHIIIJJIIIJIJIJJJJGHIJJJIIJIIIJJJIIJIJJ
@467500/1
aataaacaaggatgtaagaactatggaggaatattacaataagccgaata
+467500/1
11144=BBDFFFHGIGIIGHHHIIIIHHIGGIIGHHIIIIIIIIIIGHHC
@3017043/1
cgcaatattagaaattttcaaatattcttcgcttttgactcgacaaaaat
+3017043/1
CC@FFFFFHHHHHJJJJJJJJJJJJJJJJIJIIJJJJJJJJJJJJIJJJJ
@2735615/1
cctctactgtacaactgtttacctgtgtatgataaataaacttttttcgg
+2735615/1
CCCFFFFFHHHHHJJJJHJJJJJJJHIHIIJJJJJJJJJFIIJJJJJJII
@5033775/1
gagaaatttgctgcctcaaaaacgtatgacaaaactatagagaaacc
+5033775/1
CCCFFFFFHHHHHJJIJJJJJJJIJJJJJJJJJJJJJJJJJJJJJJJ
@6628913/1
tccattggtttatcctctactgtacaactgtttacctgtgtatgataaat
+6628913/1
CCCFFFDFAFHFHGHIGGHJIEHGIIJIJIJJJJIJGIEHIGJJJJJIJI
@5311801/1
gcgccatccacgagccaatcttccgctaccgcgtgttccttaacaacgat
+5311801/1
CCCFFFFFHHHHHJIJIJJJJJIJIIIJJJIIIAHFHIIIIIIJIJGEFE
@5311802/1
gcgccatccacgagccaatcttccgctaccgcgtgttccttaacaacgat
+5311802/1
CCCFFFFFHHHHHJIJJJJJJJIJJJIJJJJJJHJHIIJJJJJJJJGIHF
@2737213/1
cctctccatattcctttatcaacattcacttctttaccggcatagcctaa
+2737213/1
CC@FFFFDDAFHDIIJJEHGHJGHIJIGJIJIIJJJJJJJJIIJJJJIII
@6629238/1
tccatttccaggttctctatggagaaaagctgtagcgttaccttgcattc
+6629238/1
CCCFFFFFHHHHFIJIIIGJIJIJJJJJJJJIHIJJIHIJJJJIIJJJJJ
@7918052/1
aacaccttgatttggcatcgcttgttgtttactgtgccagcccacctgtc
+7918052/1
CCCFFFFFHHHHHJJJJJJJJIJJJJJIJJJIJGHIJJJJJJJIJJJJIJ
@2737663/1
cctctctaacgtctttatagaatgtcaatgttattcta
+2737663/1
:?@;AAD8?AAF?G@E?FIAHIEAH:<<<A2<<:1C9C
@2737664/1
cctctctaacgtctttatagaatgtcaatgttattctaaaaagaagactg
+2737664/1
@?@DADDBDF;ABGHIB>FDFHEHHIIIEGCFGHDGIGGH?C?1B?:B?F
@7918209/1
aacacgctgagaaagctatggttgagtgaaaaaggtgggaaatgttgact
+7918209/1
CCCFFFFDHFHHHJJJIGJJJFHHHIEGHIJJJIG?DGIIJJGHFGHIJI
@7918662/1
aacactcttatcaatataatgtctcgtttcggcaaacagcaagaaaccga
+7918662/1
CCCFFFFFHHHHHJJJJJJJJJJJJI?HHGGGGIIJDHDCDHGGIJHIGH
@7156453/1
ttccatttatcaaggttttcaaactgttaaaaaacctgctgaatgtgcgc
+7156453/1
BC1BDFFFHHHHHJJEHIIJJJJJJJJJJJJJJJJJJJJJJJJJJIJIJJ
@7919565/1
aacagaaggggtaaccgcaaggggcacggaccacttcacggaaatctacc
+7919565/1
@CC=DDDFHGHDFGHIJJJJJJJIJJIJJGGIJJJJJJJJJJJHHEHEFD
@1483445/1
caaaattcggcaaaccagaaaaattggctgatggaaggag
+1483445/1
@@;;DDDDADFDFBGEBFBF<E>FGB9>GFE>F@33B@;;
@7920022/1
aacagactggtcccacacaacagactggtcccacacaagggcagcaaaaa
+7920022/1
@@@FFF?DFHFFHIJJGIJJJJAFHIJJEGGIIJIJJIIIJJJJJJJJIG
@7920023/1
aacagactggtcccacacaacagactggtcccacacaagggcagcaaaaa
+7920023/1
@BCFDDFFHHDHHIJJJJJJJICHIJJJHFIJJJIJJFGIIIIGJJJJID
@7920024/1
aacagactggtcccccacaacagactggtcccccacaacagactggtccc
+7920024/1
CCCFDDFFHHFHHJJJIJIJJJFIJJIHGIIIJJJJJJJGFFEHIJCFHI
@1483503/1
caaaattcgttctacatatgaaacatgtcagttatatattcacctttata
+1483503/1
CCCFFFFFHHHGHJJJJJJJJJJJJJJIHIIHJJJJJJJIJJJJJIIJJJ
@1483504/1
caaaattcgttctacatatgaaacatgtcagttatatattcacctttata
+1483504/1
CCCFFFFFHHHHHJJIHIJJIJJJJJJHHIJJJJJJJJJJIJIJJJJJJJ
@1483505/1
caaaattcgttctacatatgaaacatgtcagttatatattcacctttata
+1483505/1
CCCFFFFFHHHHHJJJJJJJJJJJJJJIHJJIIJJJJIJIJJJJIJJJJG
@1788954/1
cacacgaaaggcagttcaccatcgcttgtcatgtgttgaaattccgcgaa
+1788954/1
@@@?=?DDDDHDDHHB@DCDH@GHIBEFIGGGIGHIIGIGG<GHIIIIII
@8142853/1
acaaactccaccacaggaacctcaagcttggggtaaaccgcaagtttcac
+8142853/1
CCCFFFFFHHHHGJJIIIIJJJJJJJIJJJJJJGHIJJIIJJIIHIJJII
@6631988/1
tcccacctttttcactcaaccatagctttctcagcgtgtttaatttcgtt
+6631988/1
CCCFFFFFHHHHHJJJJJJJJJJJJJJJJJJJJJJJGI:FGBGGIJBEGG
@7648584/1
aaaaatattaggaatccactacaaggttttcaatagggcattctaacatg
+7648584/1
CCCFFFFFHHHHGJJJJJJJJJJJJJGHJJJJJJIJJJJJJJJJIJJJJJ
@1015440/1
atctcggatcttgctactaatattcgattcgataggtgctttgtctggtt
+1015440/1
CCCFFFFDGHHHHJJJJIIJJJIIJJJJJJIEIJJJFHHHJIJIIJJJGG
@470877/1
aataaatgctcccttttcacaatataataaatacatatcatatcatcggg
+470877/1
BBCBDEFFHHHHHJJJJJJIJJJJJIHIJIJJJJJJIJGGIJJJJJJGHI
@5854073/1
gtccactctcttcttgtagtcttataaatctctccacaacttcgttcaag
+5854073/1
CCCFFFFFHHHHHJJJIJJHIJJJJJJJJJJJJJJJJJJJJJJJFHJJGH
@7404670/1
tttgaatagaccaaccatgatcatgggcgctgacgtcactcatcccagcc
+7404670/1
CCCFFDFFHHHHGJJJJJJJJJIIJJJJJJIJJJJJGJJJJJJJJJIIJJ
@2031065/1
cagcttgctgttgtctcgctccaggttgttgttgtggaggagcagtttgc
+2031065/1
CCCFFFFFGHFHGJJJIJIJIJFHGBHGGIIIIJHIIEGICFHHH?FGHE
@2302759/1
ccagaacgtaagatatcctaaactcacttttttccgaaaaaatatcgcaa
+2302759/1
CCCFFFFFHHHHHJIJJJJJJJJJIIIIJIIJJJJIJJIJJJJJJGIIJI
@1791513/1
cacacttttacttcagctacttgaaccgtacgtcaaatgtcgcaaattat
+1791513/1
@@@FDEDFHFHHGIEGHIGGGHHGHGGEEHHJDAFEHIGDGEHIEIJJJI
@1791514/1
cacacttttacttcagctacttgaaccgtacgtcaaatgtcgcaaattat
+1791514/1
@@@FFDFFFHHHHCGGHGGGGHEBGGIHIJGIGIJJEHHIIIGIBHHHGI
@1791515/1
cacacttttacttcagctacttgaaccgtacgtcaaatgtcgcaaattat
+1791515/1
CCCFFFFFHHHHHJJJJJJJJJJJIJHIHIIJFHIIJGIGIIJIJJJJJI
@1791516/1
cacacttttacttcagctacttgaaccgtacgtcaaatgtcgcaaattat
+1791516/1
CCCFFFFFHHHHHJJJJJJJJJJJJJJJHJJJHIJJJJJHGIIJJJJJJJ
@1791517/1
cacacttttacttcagctacttgaaccgtacgtcaaatgtcgcaaattat
+1791517/1
CCCFFFFFHHHHHJJJJJJJJJJJJJJJIIJJHIJJJJJIIGIJJJJJJJ
@7405340/1
tttgaatgatgattatataacgagtagatagctttagaggtaatacacta
+7405340/1
CCCFFFFFHHHHHJJJIJJJJIHICGIIJJJJJJJJJJJJFHIJJJJJJJ
@5037806/1
gagaatttgaaaagcgagcttcatgatcccctgaagaatatatcttgaag
+5037806/1
@@CFFFFFHHHHHJIJIIJJJJJJJJJJJIJJJJJJJJJJIJJJIIIHIJ
@5037807/1
gagaatttgaaaagcgagcttcatgatcccctgaagaatatatcttgaag
+5037807/1
@BCFFFFFHHHHHJIJIJJJJJJJJJJJJJJJJIIIIJJIIIIJJJJIIJ
@4838114/1
gaaaagcccagaagaacgttcgactttcacttcattctatcggcctttct
+4838114/1
CCCFFFFFHHHHHJJJJJJJIJIHHHJJIJJJJIGJJJJJJIFHIGIIIJ
@3528565/1
ctagtatgatgacgtttctggacaacaaggaaagttattgccggttcata
+3528565/1
CCCFFFFFHHHHHJJJJJJJJJJJJJJJJJJJIJIJJIJJJIJJGHIJJJ
@4102025/1
ctggaacgagacaacagcaccctggtcctccacaacagcaagctcctccg
+4102025/1
CCCFFFFFHHHGHJIJJGGIJIGIFCGGGIJJJJJIJJIJCDHIGHHIGG
@8145744/1
acaacctggaacgagacaacagcaccctggtcctccacaacagcaagctc
+8145744/1
@CCFFFFFHGHGGGIIIIFI;BDFGIGGHFBDFHGGAHGGGGFCHGIJ@G
@8145876/1
acaacgtaaaacaatatcgaccacttgtatagcttccgtcggagttgctc
+8145876/1
@CCFDDDDHDHGGIJJJGIJIIJJJJJGIJIIGGHJIIFHHIDGBFHIJJ
@7923346/1
aacagctatcgatacacagtcatagatccaatcctataattatccatttc
+7923346/1
CCCFFFFFHFHHHHGHIIIHEHIIIIJIIIJGGGEHGJJJEIGGIGGIJI
@7652148/1
aaaaatgtcaaaattttgcaaattatgtggcattttgacatttatgtgac
+7652148/1
CCCFFFFDHHHHGIJJJJJIJJJIJJJJIGIIIJJJJJJJJIJJJJHIJJ
@7652149/1
aaaaatgtcaaaattttgcaaattatgtggcattttgacatttatgtgac
+7652149/1
CCCFFFFDHHHHHJJJIJIJJJJJJJIJJIJIJIJJJJJIJJJJJIHGII
@7652150/1
aaaaatgtcaaaattttgcaaattatgtggcattttgacatttatgtgac
+7652150/1
CCCFFFFFHHHHHJJJIJIIJJJJJJJHJIJJJJJJJJJJJJJJJJHIHJ
@4838822/1
gaaaagctcgacatggagtcccaaaacatgaccatgatgcactcggccgg
+4838822/1
CCCFFFFFHHHGHJJIJJHIIJJJJJJJJJJJIJJJJJJJJJJJJJJJJJ
@3836590/1
ctcgtaagtttattattatatctgtctgcatttattacttcaagcaaagc
+3836590/1
@?8ADDFFDFFHHIGGGCGHIJJJFHEECHIGEIJJJIJJJJIJIIJJJI
@1485496/1
caaaatttaaatagggaatatgaaagatttaaaatccaggacagtatcca
+1485496/1
CCCFFFFFHHHHHJJJJJJJJJJJJJIJJIJJHGFHIJJIJIJJFGIIJI
@2742731/1
cctgaacctggaaaagcaggtcgcaaaatacccgtagaaacgaatcatct
+2742731/1
CCCFFFFFHHHHHJJJJJJJFHIJJJJJJJJJJJGGIJJJJJJJJIJJJJ
@7159950/1
ttcccggtttgttctgaaacaaacatcactgtgatgaaaaataaaaaaaa
+7159950/1
@@@DDDD@FH?AFBDB@FHEEGGH@EGDGHICGFGGGHIIIGHIIIIIII
@2305818/1
ccagaatcttgccccctcccagattaggctatgccggtaaagaagtgaat
+2305818/1
CCCDFFFFHHHHHIIJBHIJJJHHGEGHIGGHHHIJJ0@GHIIGI8C=F=
@1486251/1
caaaatttgacataatttgtggacataaaggaaagaaaaaaatgtcaaaa
+1486251/1
?@@DDFADDFFFHIIIEIIHHIGHIIIIEIGIGDHIGGIIIIII@BDEHF
@1486252/1
caaaatttgacataatttgtggacataaaggaaagaaaaaaatgtcaaaa
+1486252/1
C@CDFDDFBHHHFEDFHGGAEGEFHIGDCFGIEHGAEHIIIIIEGFF@?C
@1486253/1
caaaatttgacataatttgtggacataaaggaaagaaaaaaatgtcaaaa
+1486253/1
CCCFFFFFHHHHHJJJJJJHIIJIJJJJJJIIIJJJJJJIIJJIGII@EG
@1486324/1
caaaatttgatcctcacgataattggttgccaccgtgcttttatgttccg
+1486324/1
@?@DD3ABFHFDFIBGIIBHBDAF>2CF1?C19??8:6DG<FB??0009?
@7653542/1
aaaaattacattcagtatcgatagataatattgatgattataattaataa
+7653542/1
@@;DDDD;AD??FF<2CGIE;AFFIBH9BHFCBFEAG@@GEFFDDGBDFD
@4839967/1
gaaaagggagcatttatttgatgcaaagtatagaggttgtacccaaactt
+4839967/1
CBCFFFFFHHGHHJJIIJJJJJJIJJJJEHGHIIIJHIIHIJJJJJJJJJ
@1487155/1
caaaattttgcaaattgtgtggcattttgacatttatgtgacataatttg
+1487155/1
CCCFFFFFBHHHGIJH@GCBFBDHHHHIJFIIGJIGHHIIJJJJJJJIIJ
@8148169/1
acaaggttttcaatagggcattctaacatgtcaaaattaaatcaatatgg
+8148169/1
CCCFFFBDHHHHHJJJJJIJJJJJJJJJJJIIJJJJIIJJJJIJIJIJII
@4841132/1
gaaaagtattatgagaatatgaaatttaaaagaaaatttgaaaagtatca
+4841132/1
@@CFFFFFHHHHHJJFEIJJJJGEHJJGGJJIJJJJIJJIJIIJJDHIII
@4841133/1
gaaaagtattatgagaatatgaaatttaaaagaaaatttgaaaagtatca
+4841133/1
@C@BFF=?FHHHHJJJJJJJJJJJJJJJJJIJJJJJJJJIIJJJJCHHIH
@6637024/1
tcccgcctttttcactcaaccatagctttctcagcgtg
+6637024/1
CCCFFFFDHHHHHGHIGIIFIGGHIIJJJGGGHHEG;D
@4841260/1
gaaaagtcacgagaatttgaaaagcgagcttcatgatcccctgaagaata
+4841260/1
CCCFFFFFHHHFHGIJJJJJJJJJJIJJIJJIJJIIJJJJJJJIJIGIGI
@2524372/1
cccttttgagctattgcgatattttttcggaaaaaagtgagtttaggata
+2524372/1
CCCDFFFDHHHGHJJJIJIJFGIGJJJIJJJJJJJJHFFGHFHHIJJJJJ
@4841622/1
gaaaagtgactcccgaacaagccaatcagaccaacggaacgcccggagcg
+4841622/1
@C@?DFBDHHHHHIIIIIIIIIIIIIIIIIIIIIIIIIDGIIIIIGIFEF
@7408898/1
tttgacattcgaaaagtaaacgtcagtttgcgtttcaatgcatcgataag
+7408898/1
BCCFFFFFHHHHHJJJHIJJJJHIJJIJJJJJHIIJJJJJJJJJJHJJIJ
@7655541/1
aaaaattccaacctctggtttgatc
+7655541/1
@@@DDA?DA?BBF32A?CCCFF><@
@6637954/1
tcccggtttgttctgaaacaaacatcactgtgatgaaaaataaaaaaaaa
+6637954/1
@@@DDD@DF?AFBE<<FG??FG@D@BDFB>:CBADEGIII@FGFIIIIIF
@5611816/1
gggagcatttatttgatgcaaagtatagaggttgtacccaaacttttcgg
+5611816/1
CCCFFFFFHHGHHJJJJJJJJJJHIIJJIIJIIJIJJJJJJJJJJJJJJJ
@4843321/1
gaaaagtttgggtacaacctctatactttgcatcaaataaatgctccctt
+4843321/1
CCCFFFDFHHHHHHJJJJJJJIIJJJJJJIIJJIJJIJJJJJIJJJJGIJ
@1489247/1
caaacacacatagtacctctccacaaaaagggaaataaacaaggatgtaa
+1489247/1
CCCFFFFFHHHHHGIJJJJJJJIIJJJJJJJJJJJJJJJJJJJJJJIHII
@8150257/1
acaatttgaaatttttccaaacccgaaaaaagtttatttatcatacacag
+8150257/1
@@@DDFFFHGHHGJJIGFHIIIJJEFHGGIDB?DDDHAHIJJIGIEEICD
@8150258/1
acaatttgaaattttttccaaacccgaaaaaagtttatttatcatacaca
+8150258/1
CC@FFFFFDHHHHJJJJGIJJIJJJJIIJIFIIGHIJIJIJJIIJIJJII
@4844874/1
gaaaatatataaagtgaaagtcaaatttgcaaattcggttgatttatccc
+4844874/1
@BCFFFFFHHGHHJDHIJJIIIIJJJJJJJJJIIJIJIGHIJJJJIJIGI
@7411326/1
tttgactctgtgcagaccacgctttcgtttattactcggaagttaaacaa
+7411326/1
CCCFFFFFHHHHHJJIJJJIJIJJJJJJJJJJJIIIJJJJJJGHGIJJIJ
@4845565/1
gaaaatattggaatctgcttatcatctctggcatttattcgagaatcaca
+4845565/1
C@@FFFFFHHHHHJJJJJJJJJJJJJJJJJJJJIJJJJJJJHGIJJJIJJ
@3532759/1
ctagttattaattataatcatcaatattatctatcgatactgaatgtaat
+3532759/1
BCCFFFFFHHHHHJJJJJJJJJJJJJJJJJJJJJJJJJJIJJIJJJIIIJ
@5322151/1
gcggaccaacatctgatagttccttaaacactggatcttgaattttcttt
+5322151/1
CCCFFFFFHHHHHJJJJJJJJJJJJJJJJJIJJJHIHIJJIGHJJJJJJJ
@6373400/1
taaacacgctgagaaagctatggttgagtgaaaaaggtgggaaatgttga
+6373400/1
CCCFFFFFHHHFGIJJIJJEHIIIIGEHEGGIJJIIGBFHIIIJIJJFGB
@6373401/1
taaacacgctgagaaagctatggttgagtgaaaaaggtgggaaatgttga
+6373401/1
CCCFFFFFHHHHHJJJJJJJJJJHIJIJGGIIJJJII?BGIDHIJIGHJI
@4348240/1
cttcaactggtgtaactttactttcttcttgttttacttcaagcttcata
+4348240/1
=B1=DEFFHHFHFHJJJJJIIJJJJJIJJIJJJJJJHIJJIJJJJJJJIJ
@3840526/1
ctcgtatagatgtcttgttattaaataatcgagtacagcgtcgcccagga
+3840526/1
BCCFDFFFHHHHHIJJIIJHJJJJJJJJJJJJJFHIJJIJHIJJJJJJJJ
@4348617/1
cttcaactttgttcagttcttgcaggagatcgctagcgaacaatccttcg
+4348617/1
@@?DFFFFHHDFHIIIDBFHHDBGIEEFGG9EGGHHBGGHIHIIIIIIII
@3029538/1
cgcagatggcaaactagtaccggaatcaacatcgcatgctgaataatatc
+3029538/1
CCCFFFFFHHHHHJJJJHJJJJJJJJJJJJJJJJJJJJJJJJJJIJJJJJ
@3029539/1
cgcagatggccaccaccattctatgaaatggaacacgaagagggactacc
+3029539/1
CCCFFFFFHHHHHIGIJJIJJIIJJJGHJJJIJJJJIIIIJJJIIIIIJJ
@6642425/1
tcccttttgagctattgcgatattttttcggaaaaaagtgagtttaggat
+6642425/1
@@1=DDDDHHHHHIIIIIIIIIIIIIIIIIIIIIIIIIIIIIFHIIIIII
@6642426/1
tcccttttgagctattgcgatattttttcggaaaaaagtgagtttaggat
+6642426/1
@@@FFFFFHHHGFGGGCHIIIIJJJJJIJJIJJJJJJGIIIJIJHGHGIJ
@6642427/1
tcccttttgagctattgcgatattttttcggaaaaaagtgagtttaggat
+6642427/1
BC;DDFFFHHHHGGJJIJJIJJJJJJJJJJJIJJJJJIIIIJFHJIJJJJ
@3316463/1
cgtcaaatgtcgcaaattatgtcacataaatgtcaaaatgccacataatt
+3316463/1
CCBFFFFFGFFGHJJJJJJJGHIIJJJJJJJJIIIJJJJIJJJJJIJIJI
@4349064/1
cttcaagatatattcttcaggggatcatgaagctcgcttttcaaattctc
+4349064/1
@@@DDDDDFFHFHIJGGIJGEGB@FFGDHGHHGGIEEHGIGGGGFFHHHE
@4349065/1
cttcaagatatattcttcaggggatcatgaagctcgcttttcaaattctc
+4349065/1
CC@DFFFFGFHHHIIGIICEGII@DFCBHICBGGHIIICGIIIIIIIIII
@4349066/1
cttcaagatatattcttcaggggatcatgaagctcgcttttcaaattctc
+4349066/1
CCCFFFFFHHHGGJJJJJJJJJJGHIIIJJJJJIIJGIJJJIEHHIJFII
@4349067/1
cttcaagatatattcttcaggggatcatgaagctcgcttttcaaattctc
+4349067/1
CCCFFFFFHHHHHJJJJJJJJJJHIIJJJJJJJJIJIJJJJJJJJJJJJI
@7414071/1
tttgatgcaaagtatagaggttgtacccaaacttttcggggtgcaatctt
+7414071/1
<@<DDDFFDHDF<@FHIIGIAEG@FEHAHIIEHEGHGGEGGHIIGHGIII
@5861240/1
gtcccacacaacagactggtcccacacaacagactggtcccacacaaggg
+5861240/1
CCCFFFFFHHHGHEHIIIJIJJJJJJJJJJJIIJJJJHHJJJJJJJIHIG
@7661158/1
aaaaatttatacagcactactatgttaccttttggagaacaaaaagaagg
+7661158/1
B@CFFFFFHHHHHGIJIGHIJJGHIHEGGHHIJJIIIGIJGIJJIGCEHI
@6375257/1
taaaccttcccactaaagttaaccagacaaagcacctatcgaatcgaata
+6375257/1
CCCFFFFFHHHHHJJJJJJJJJJJJJJJJJJJJJJJJJJIJJIJJJIEGG
@3842575/1
ctcgtatttagaatataagtaatttgttatagcatattttaaaaaagaat
+3842575/1
@CCFDDFFHHHHHJJJJJJIJJJJJIJJJJJJFJJJJJIJIJJIJJJJJI
@3843176/1
ctcgtcaccaagccctcctcaaactcatcacacagctgtttgagcttctg
+3843176/1
@@@ABDDDDFHFBEDG=FEH?FFDHHHHHIIGIIIIIGFHCF@GG@FGH<
@483030/1
aataactagtgcctaataatagtgtattacctctaaagctatctactcgt
+483030/1
CCCFFFFFHHHHHJJJJJJJJJIIHIGJJJJJJJJJJIJJIJJJIJJJJI
@3031377/1
cgcagctaaatgggcatagtacgtcggagctggatagcttacggatctgt
+3031377/1
@@CFDFFFHHDDDEHHEHGHEHHIIHIGGHEGG@??GHEGG<BE1;@CDH
@8154775/1
acagaatctagccaaacacacatagtacctctccacaaaaagggaaataa
+8154775/1
BCCFFFFFHHHGHJJJJJJJJJJIJHHIJJJIJJJJJJJJJJIJJJJIIJ
@5863329/1
gtccctcttcgtgttccatttcatagaatggtggtggccatctgcgggac
+5863329/1
@@@FFFFFHHHDHGIEH@EIJG@HHEGIHGI<FHCGGGGGIJIGI:FGGB
@2751156/1
cctgcaaggattgccacatcttgtgagccgccattctcttggctagcttc
+2751156/1
CCCFFFFFHHHHHJJJJJJJJJJJJJJJJJJJIJJJJJJJJJJJJJJJJI
@1803407/1
cacagtcatagatccaatcctataattatccatttcctgtaattctggtt
+1803407/1
CCCFFDFFHHHHHJJJJJJJJJJJJJJJJJJJIIJJJJJHICHIIJJJGI
@2751247/1
cctgcacacacgcatttttaaatttaaaaatttattcaagtcaaaaataa
+2751247/1
CC@FFFFFHHHHHJJJJJJJJJJJJJJIJJJJJJJJJJJJIJJJJJJIJJ
@2751248/1
cctgcacacacgcatttttaaatttaaaaatttattcaagtcaaaaataa
+2751248/1
CCCFFFFFFHFHGIJJJJJJIJJIIHIJJIIJGIIJJJJGDHIJIGIIIG
@2751249/1
cctgcacacacgcatttttaaatttaaaaatttattcaagtcaaaaataa
+2751249/1
CCCFFFFFHHHHGJJJJJJJJJJJJJJJJJJJJJJJIGIJGIJIJJJJJJ
@2751250/1
cctgcacacacgcatttttaaatttaaaaatttattcaagtcaaaaataa
+2751250/1
CCCFFFFFHHHHHJJJJJJIGIJJJIJJJIJJJJJJJIGIJGIJIJIHHH
@6869437/1
tgcatgaatgccatctgggcccggggctctgtgatttcttagtgtcaata
+6869437/1
@@<DBABDADBHHII<EFGGIIBGEIIICHEDBDCHIIGGGEHG=B<@FA
@8155295/1
acagactggtcccacacaacagactggtcccacacaagggcagcaaaaag
+8155295/1
@@@BDEFFHFHHHJJJJIJJGDGIJJJHGHJGIJIJEGIJJIIJJJJJJF
@7418498/1
tttgcatagaattagtggtttttttctaaaatcaatttacatattatttt
+7418498/1
CCCFFFFFHHHHHJJIIJHIJJJJJJJJJJJJJJJIJJJJJJJJJJJJJE
@6870069/1
tgcatgtcccgcagatggccaccaccattctatgaaatggaacacga
+6870069/1
@@@FFFFFHHHHHJIIHGIJGIIJJJIJJJJJJJIJJJJIJJJJJJJ
@2044505/1
caggaattggaggaggagggtacgaaggaactggaggataactgtagacg
+2044505/1
@@CFDFFFHHFHHEHJFHIJ<EGHIJIJHIIJJIEHIFGIHJJJIIIGII
@5864936/1
gtccgaataacttattgtaacgatggagaattttttgattcagtgctgat
+5864936/1
C@CFFFFFHHHHHIJJJHJIIIGIHIIJHIHJJJJIJIJJJJJGJJJJJI
@7937587/1
aacgaaattaaacacgctgagaaagctatggttgagtgaaaaagg
+7937587/1
@@@1BDDDFHHDHGHEHGIFCGGAFIHD@G@?DB3?GGEGI@ADG
@7169124/1
ttcctccatagttcttacatccttgtttatttccctttttgtggagaggt
+7169124/1
@@CDFFFFHFFHHIJJGEHJJIJJGGJIIJJJJIIEHHIJFDFC9DAFH?
@6648917/1
tccggttccggtggccaccagatcgttgttaaggaacacgcggtagcgga
+6648917/1
CCCFFDFFHFHDFGGIGIJBFFHHGGHCFGHGJJJJJIIIHHI4ABHHF<
@4354839/1
cttcaatgtttgaatgatgattatataacgagtagatagctttagaggta
+4354839/1
CCCFDFFFHHHFHJIFGHIIIIGJIIJJJJIIGIHIJJJJJJJIJJJJHI
@4355124/1
cttcaattacacaaattagtacaactcctccaaaccttgcaaattttcaa
+4355124/1
?@@DDDBBF?CFBFEHGGGHHIGEIIHEFHCD@BFHIGB@FHFGGIIA@B
@4355125/1
cttcaattacacaaattagtacaactcctccaaaccttgcaaattttcaa
+4355125/1
CCCFFFFFHHHHHJJJJJJGJJJJJJJJJJJJJJJJJJJJIJJIJJJJJI
@7422152/1
tttgcttgagcatttccacacatatttctgcagtagaggtaatcacttga
+7422152/1
CCCFFFFFHHGHHJJJJJGIIJJJJJJJIIJIJHIJIIG??CGGIJIIJI
@2047009/1
caggagaatgcatcctaggatcctcgtatagatgtcttgttattaaataa
+2047009/1
CCCFFFFFHHHHHJJJJJJJIIJJJJHIJJJJJJIJJJIIJJJJJJIIII
@3537335/1
ctataatcgaatctattgttatgagttcccgtgacactatgagtaatttc
+3537335/1
CCCFFFFFHHHHHJGIIIHIGIIIJHIJJJJJJIJJJJJJJJJIIJJJJJ
@7422677/1
tttggaaaaaatttcaaattgttcaggtaaaatcttgcttcatgattgaa
+7422677/1
CCCFFFFFHHHHHJJJGIIIJHHIIIIHIJIGIHEGGIJIIJJJJJJJIH
@3322931/1
cgtcagtttgcgtttcaatgcatcgataagacgaatggtaaagctgctaa
+3322931/1
@@@FFFDDHDFH?FGEGIGHHGGIIHEGHIHIGIJGIJFIIIIGIJIGII
@7422968/1
tttggaaatggcgatctggcagacttattaaaacatacttctgtaacaac
+7422968/1
CCCFFFFFHHHHHJJJJIJIJJIIJJJJJJJJIJJJIJJJJJIJJJJJJJ
@3323598/1
cgtcatcatactagacttttcccattgaatccaagagattctcatgacag
+3323598/1
@@@FFFFDHHHHHGIIIIJJGIJIIJIJJJJJIJJIIIIIJJIJIJIJJI
@4855997/1
gaaacatgtcagttatatattcacctttatatgtcacattttgtggttct
+4855997/1
CCCFFFFFHHHHFIJJIJJJJJJJJJJJJJJJJJJJJJJJJJJHJJIJJJ
@6381892/1
taaagctgctaaaaaagcaggaaaagcccagaagaacgttcgactttcac
+6381892/1
CCCFFFFFHHHHHJJJIIIJIJJJIJJGIJJJJIIJJIGIIIIHIIJJJI
@5867937/1
gtccggccgagtgcatcatggtcatgttttgggactccatgtcgagcttt
+5867937/1
@@CFFFFFHHHCFHIJJIGGIBFHIJHIJJFIIIHIJJJJJJJJIIBBHH
@5050404/1
gagcaacttacgtattttctatgtcacatgttcactcggtgcaac
+5050404/1
CCCFFFFFHHHHHJJJJJJJJJJJJJJJJJJJJJJJJJIHHJJJJ
@5050460/1
gagcaagactcccgtcagcgtcctccaggagttgctgagccgtcgcggca
+5050460/1
CCCFFFFFHHHHHJIJJJIJGHGIJIIJIJJGHIJJIGJJJJIJJJIHFD
@4574131/1
cttggcttccttcggagttttgcctgttccgtagcagacggccactggca
+4574131/1
CBCFFFFFHHGHHJJGHEHIJGGIGIIJGIGIJGEIGGGGIIJFHGIIII
@4574132/1
cttggcttccttcggagttttgcctgttccgtagcagacggccactggca
+4574132/1
CCCFFFFFGH<FFGH?EAGHICEHGHCHGIEGHIIIGEGIIBH@F=<FC7
@5622294/1
gggcactatataaaaaattacattcagtatcgatagataatattgatgat
+5622294/1
CC@FFFFFHDHHHGDHJDIJJIJIIJIIIJJJJIEEECIIJJCICGIIGI
@5622295/1
gggcactatataaaaaattacattcagtatcgatagataatattgatgat
+5622295/1
CCCFFFFFHHHHHJJJJJJJJJJJJJJIJJJJHIJJJJJJJJJJJIJJJJ
@5622475/1
gggcagacaacttcatgtacaaatacctcaccttacaaaataaaatacgg
+5622475/1
CCCFFFFFHHHHHJJJJIGJJJJJJJJJJJJJJJJJJJJJJJJJJJJJII
@3538923/1
ctatactttgcatagaattagtggtttttttctaaaatcaatttacatat
+3538923/1
???DDDBBD:AA2C<:<CA?@3AAFIEEBEDDDEEADIID?BDD@8??BD
@6653443/1
tcctaatattttttagtgaacctctctaacgtctttatagaatgtcaatg
+6653443/1
B@;DFFFFHHHHHJJIHIJJJJJJIJFIJJJHIJIJJJJJIGJIFHHIIJ
@2537138/1
ccgaagagtatgtctcgaaagacttcgactttttactatttttgtatgca
+2537138/1
CCCFFFFFHHHHHIIIGBHI@FCGHGGGHEHIIIDCHCFIIIIEHHIGHG
@6654003/1
tcctacatctcaacaacaagctgcatggggtagacaacaaactccaccac
+6654003/1
CC@FFFFFHHHHHJJIHIJIJEGJJJJJJJFGIJJIIJJJJJJJJJJJIJ
@8158146/1
acagtagtcaaatttgtatccattatcactttttgttgccgtgtgccctt
+8158146/1
CCCFDFFDHGHHHJIJGIJJJGIJJJJJIGJJJJJJJJJJIHIGGGIIIJ
@2050475/1
caggagttgctgagccgtcgcggcatcactcccaaatacgaactggtcca
+2050475/1
CCCFFFDDHHGGHIIJJHIJIIJGBHIGHCEHI>CGGIIIBHHFHHAEDF
@2050476/1
caggagttgctgagccgtcgcggcatcactcccaaatacgaactggtcca
+2050476/1
CCCFFFFFHHHHHIJJJFHIJGIIJJJIJGJJJGIJIIJIIJJHHHEHFE
@6873850/1
tgccacacactatcatcgttgtaaagtttgaaggaactatcttcttcatc
+6873850/1
@@@DDDDDBDFFBFIBG;3:CFDFHFFFF@<FGEF;8?FFFEIIIFCGDB
@4359313/1
cttcacggaaatctaccgacagagaggttatccttgggggaagaagccaa
+4359313/1
CCCFFFFFHGHHGIJJJJJJIJIJJJJCGDHJJJJJJIGIGHJIJJJHHH
@5051752/1
gagcagccgagcccttggcttccttcggagttttgcctgttccgtagcag
+5051752/1
CCCFFFFFHHHHHJIJJJIJJGIJJJJJFHFHIIIIIJGHJIJJIJJJJJ
@1033639/1
atgaaattcagggggactatatgggaaatataaaactagcaaagagagca
+1033639/1
@@<DFFFFHGHGFIIIJIIIJJIJIJJJJJJJJJIJJIGHJJJJJJGIIG
@1496020/1
caaacattgaagccagatcgataaaaaaatatcgcaatattagaaatttt
+1496020/1
CCCFFFFFHHHHHJJIJJJJJJJJJJJJJJJIIIIJJJJJJJJJJIJJJJ
@2757625/1
cctggaaatggatgaatggcacatagttcgggcactagtatttgcttttg
+2757625/1
CCCFFFFFHHHHGIEGFHIJGGHJFIIIGJJJJJJJIJFHIIEIJJJJJI
@4859961/1
gaaacgctcgtggggagcgatgacgaataaagtatgtgttcaccaag
+4859961/1
CCCFFFFFHHFFHJJIJJJJJGHGGIIJJJJIBGHIBFGHHIJIICH
@8159509/1
acataatttgcgacatttgacgtacggttcaagt
+8159509/1
==8DDD?DDDDADE@C?A<FE?2<?CEDD@DBDD
@2539671/1
ccgaagtttcactcaaagggtaaatggctataaaaaaatcgaggacatgt
+2539671/1
CCCFFFDFHHHHHJIIJJJJAGHJJJJJJJJJJJJIIIJIIEGEIJJJJJ
@8160147/1
acatctcggatcttgctactaatattcgattcgataggtgctttgtctgg
+8160147/1
CCCFFFFFHHHHHJIJGIJJJJJJJJJJJJJJJCIGJJFHHJJJJJIIJI
@4577267/1
cttgggggaagaagccaaattgctctactctcaagaaatggcctccatgc
+4577267/1
CCCFFFFFHHHHHIJJJJJIJJIIJJJJIJJJJJJJJJIIGIIIJJIJJJ
@4577268/1
cttgggggaagaagccaaattgctctactctcaagaaatggcctccatgc
+4577268/1
CCCFFFFFHHHHHIJJJJJJIIIIIIJJJJJJJJJJJJJJJJJJJJJJJJ
@4577383/1
cttggggtaaaccgcaagtttcacagcaacaacctggagcgaaacaacag
+4577383/1
CCCFFFFAFHHHHJJJJJHIJJIIJIJJJJJJJJJJJJJJJJIJJJJJJH
@1498103/1
caaaccgggaaaagtattatgagaatatgaaatttaaaagaaaatttgaa
+1498103/1
CCCFFFFFHHHHHJGHIJJIJJJJJJJJJJJJJJJJIJJJJJJIJJJJJJ
@8161538/1
acatttgcgagtgacgaagagactctcagcttcaacgccaaggacttcaa
+8161538/1
CCCFFFFFHFH@FHJJJJIFIIJJJJJJJJJIJJJJFHIIJIJJIJJJIJ
@7675164/1
aaaacattgaccaatcgccaccaatgcttggtgcagctatccactttgcc
+7675164/1
CCCFFFFFHHHHHJJJCGHIJJIJJIJJJJIFHJJJIJJIJJJIIJJHIJ
@1499079/1
caaaccttgcaaattttcaatcatgaagcaagattttacctgaacaattt
+1499079/1
CCCFFFFFHHHGHJJJJJJJJJJJJJJJJJJJJJJJJJJJJJGJJJJJJJ
@1499080/1
caaaccttgcaaattttcaatcatgaagcaagattttacctgaacaattt
+1499080/1
CCCFFFFFHHHHGJJJJJJJJJJJJJIJIJJJJJJJJJIIJIIHJIJIJI
@1499081/1
caaaccttgcaaattttcaatcatgaagcaagattttacctgaacaattt
+1499081/1
CCCFFFFFHHHHHIJJJIJJJJIIJJJJIIJIJIJIJJFCHICGIJJJJJ
@1499082/1
caaaccttgcaaattttcaatcatgaagcaagattttacctgaacaattt
+1499082/1
CCCFFFFFHHHHHJJJJJJJJJJJJJJJJJIJJJJJJJJIJJJJJJJJJI
@1499083/1
caaaccttgcaaattttcaatcatgaagcaagattttacctgaacaattt
+1499083/1
CCCFFFFFHHHHHJJJJJJJJJJJJJJJJJJJJJJJJJJJJJIJJJJJJJ
@5054978/1
gagcgtttctttagtctgtatattttcttgtatcacttattgcgtctttg
+5054978/1
@BCFFFFFHHHHHJFHIIJJJJJIJJJJJJIJJJJJIJJJJGIIIJJJJJ
@749602/1
agcaggttttttaacagtttgaaaaccttgataaatggaacgaaattaaa
+749602/1
CCCFFFDFHHHHHJJJJHIJJJJJJJJJJJIJJJJJJIIIJJJJJJJJJJ
@4865347/1
gaaagaaagtgtgcacgatgcatttgtttattcagatttacagcaattcc
+4865347/1
@<?DDDDBHFBFHGGIGGEGG9ABFHF@@GGC<?EFGBHAGG>9;>FECC
@3544690/1
ctatcctccacctacacaagctcaatacaatccccacattccaccccaat
+3544690/1
@@BFFFFFHGHHHJBHJJFGHIJIGHCFHFHJJJIAGEGGIGCHIJIGIG
@4580411/1
cttggtaatcttagtgtctttcagtcccgaataccgattctcagccgagc
+4580411/1
@@@FFBDEFHDHDGEEEFGHIIHHEGHIGGJFIIIGFHIIIIIIJJGGIJ
@7677621/1
aaaaccttgataaatggaacgaaattaaacacgctgagaaagctatggtt
+7677621/1
CCCFFFFFHHHHHJJJJJJJJHIJJJJJJJJJJJJJJJJJJJJJJJJJHI
@3333849/1
cgtcgtctaacccggcatctgctgcttttctcttccgtttttccaaggcc
+3333849/1
@C@FFDDFHHGGH@FGFHGDDE4?@DBHHEDGGIEHI>GHIIIIGGFIGI
@502294/1
aatcagtcctggataggttatccaaaatttgtgacgtcattatcaatact
+502294/1
@@@FFFDFDHDBFAGGG<ACIHICGEHGIIEHGGGE8?HEHGGDHHGHGI
@5056680/1
gagctgttgagttgatcctgcttgtgaatctgatggtgaactggaagaag
+5056680/1
@@@DFDFFFHFFHGIGEHGGDHJIII@HC@F>FHID?GGGHIC<HHCDHI
@5340462/1
gcgtaaagtgaccaaagcaaagacgcaataagtgatacaagaaaatatac
+5340462/1
@BCDDFFFFHHHHJJJIJJJJIIJBHIJIIJJCFHIJJJGIJIIJIIJJJ
@6389615/1
taaatatacctgcacacacgcatttttaaatttaaaaatttattcaagtc
+6389615/1
CCCFFFFFHHHHHJJJJJJJJIIJJJJJJIJJIJJJJIJJJJJJJJJJJI
@4867769/1
gaaagacgccaaacattcggcagccaagaacttgctggatctcttgg
+4867769/1
@??DDDD8DA@@DFAFH?HB?F6DDFBG@B9B?GFGC>8?BDHG9<<
@4582254/1
cttggtcggaaaagtgactcccgaacaagccaatcagaccaacggaacgc
+4582254/1
CCCFFDDFHHHHHJCFGIIIJJIJGJJJJJJJGIIIGJJJJJJJJJJJIG
@4582255/1
cttggtcggaaaagtgactcccgaacaagccaatcagaccaacggaacgc
+4582255/1
CCCFFDFFHHHHHJFHIJJIIJIEHIIJFIJIJJJJIIJIJIJJJJIJGG
@3043757/1
cgcatttttaaatttaaaaatttattcaagtcaaaaataatatgtaaatt
+3043757/1
?@;ABDDFHBHHDIIEHIIIDHIGFHGIIHEHEHIIIGGIGGGIDCHGFG
@3043758/1
cgcatttttaaatttaaaaatttattcaagtcaaaaataatatgtaaatt
+3043758/1
@C@DDFFFGDHHDHJGHIJJEHIGHJGIIIHHJJJJIIJJGEIJGHIJJJ
@5631161/1
ggggaatttcaggtatatgtagacggatgaaatgaatttgaggaaggagt
+5631161/1
CCCFFFFFHHHHGFHIJJJJJJIIIJIJJJJJIJIIJJIIIJJJJJJGIG
@753244/1
agccaatcagaccaacggaacgcccggagcggctgatatcaccaat
+753244/1
CC@FFFFFHDHHHIGIGBHIJGGGHGGGGII<GFEGHEH977AADE
@6390998/1
taaatcctgtagaatatcgtttaacttttgcagcatttctcttgctgcta
+6390998/1
CCCFFFFFHHHGHIGIJIGHIJJJJJJJJIIJJJJJJJJJIJJJJJJJJI
@6391535/1
taaatgccgtcctcttctagcagctttaatgcattgtatgcagcatcatg
+6391535/1
CCCFFFFFHHHHHJIJJJJJJGIJJJIJJFHJIJJJJJJIJIJJJJJJJJ
@4583492/1
cttggtgcagctatccactttgccagtggccgtctgctacggaacaggca
+4583492/1
CCCFFDFFHHHHHJJIJJIJJJJJJJGIJJJJBHIIJIJJIJJIJIJIJI
@754165/1
agccagatcgataaaaaaatatcgcaatattagaaattttcaaatattct
+754165/1
CCCFFFFFHHHHHJJJJJIJJIIJIJJJJIJHIJJIJJJJJIJJJIJJJJ
@5877492/1
gtcctggataggttatccaaaatttgtgacgtcattatcaatacttgata
+5877492/1
CBCFFFFFHHHGBGIEIJIJJJIJJJHIJIJCHIIJJJJJJIJJGIJJJJ
@5059421/1
gaggaataatacgaacttccatagattcaaatgaagtaaacaacatacgt
+5059421/1
@@@FFFFFHGHGHIJJGIJJIIIIJJJIJJIJJIIJDGIIJJJJJJIHID
@5059422/1
gaggaataatacgaacttccatagattcaaatgaagtaaacaacatacgt
+5059422/1
CCCFFFFFHHHHHIJJJJJJJJJJJJJJJJIJJIJJGHIIJJJJJJJJJG
@5344312/1
gcgtacttggccatatccaaatcatcgcacaccacagcttgagttctatt
+5344312/1
CCCDFFFFHHHHHJJJJJJJJJJIJJJJJJJJJJJJIJJJJIJFHHIIJI
@8167234/1
accaattgtacagaatggttgttctgcttcaccaatctgcataccgcttc
+8167234/1
@@@DDDD>FBFFHICHHIBB@FGDHGGHDGGIIIII<GGHIHIIDGGBEB
@6886316/1
tgcctttcgtgtggtagtccctcttcgtgttccatttcatagaatggtgg
+6886316/1
@@1BDFFFHHHHHIHHIHIJIIIJJJJHIIJJJJJJJJIJJJIIJJJDHF
@3549741/1
ctatgatgttgatttggtaccagataccccgaaaaagtttttaagaaccg
+3549741/1
@@CFFFFBFDHFDGGGH:EBHHAHIIFHHIIIIIGEHBFGIICHGIGDDH
@3549742/1
ctatgatgttgatttggtaccagataccccgaaaaagtttttaagaaccg
+3549742/1
CCCFFFFFHHHHHJJIJFHHIJJJJJIJJJJJJJJJJHHIJJIIIIJJJI
@3550187/1
ctatgcccatttagctgcggccagaggcaaagtctacatagaacccgaaa
+3550187/1
CCCFFFFFHHHHHJJJJJJJIJIIEIJJIJIJGHIIJJBGIIIJJJIHJJ
@5348182/1
gcgttaccagcgcttgaggaagtaacggcagcactattgacactaagaaa
+5348182/1
CCCFFFFFHHHGHIJJJJJJJJFGIHJIJJJGEHDGHGBBHGHCGIHJII
@511262/1
aatcttgccccctcccagattaggctatgccggtaaagaagtgaatgttg
+511262/1
@CCDDFDDFDHHFGEGHHABCGECEGCCB>GCF6?FH?BF@9????FFHA
@1508833/1
caaacttttcggggtgcaatcttcttttccggaaaatgctcgaaaactca
+1508833/1
?@<B:=DDHHFHHIGIDFCCEGIEGGEHDDDGG>EGCHCGIIGIIIIIII
@1508834/1
caaacttttcggggtgcaatcttcttttccggaaaatgctcgaaaactca
+1508834/1
?@@=ADDDFFDDHIEE?FHGEEHGGIIIIIFIIHGICHICHGDHGFIIEC
@1508835/1
caaacttttcggggtgcaatcttcttttccggaaaatgctcgaaaactca
+1508835/1
CCCFFFFFHHHHHJEHHIJJJJJJJJJJJJJJJJJJJJJJIJJJJJJJJJ
@3049198/1
cgccaattgagttttcgagcattttccggaaaagaagattgcaccccgaa
+3049198/1
@@@D=DDDBFD<FGI@@?FB:CHHIEIEGGGIIEEIDFHICHGIIIIA<A
@3049199/1
cgccaattgagttttcgagcattttccggaaaagaagattgcaccccgaa
+3049199/1
@@@DDDDDFFHCFIIEDFF@1ACHIDHDHDFHI;?D;?9B<DDBGHI64;
@3049200/1
cgccaattgagttttcgagcattttccggaaaagaagattgcaccccgaa
+3049200/1
CCCFFFFFHH4CHIJIJJJIGIJJJJJJJJJJJIJJIJJJIJJJJJJJJJ
@3049201/1
cgccaattgagttttcgagcattttccggaaaagaagattgcaccccgaa
+3049201/1
CCCFFFFFHHHCFHJJJJJIJJJJJJIJJJJJJJJJJJJJJJJJJJJJII
@3049202/1
cgccaattgagttttcgagcattttccggaaaagaagattgcaccccgaa
+3049202/1
CCCFFFFFHHHFHIJGJGJIJJJJJIJJJJJGIIJJJJJJIJJJJJJJIJ
@3049203/1
cgccaattgagttttcgagcattttccggaaaagaagattgcaccccgaa
+3049203/1
CCCFFFFFHHHFHIJIJJJJIJJJJJJJJJJJJJJJJJJJJJJJIJJJJJ
@3049204/1
cgccaattgagttttcgagcattttccggaaaagaagattgcaccccgaa
+3049204/1
CCCFFFFFHHHFHJJIGHJIIJJJJJJJJJJJJJJJJIJIJIJIIIIIGI
@3049205/1
cgccaattgagttttcgagcattttccggaaaagaagattgcaccccgaa
+3049205/1
CCCFFFFFHHHHHJJIJIJJJIJJJJJJJIJIJJJJJJJIJJIJJJJJIF
@5063494/1
gaggctggaagccacttttaaatgttgatgttgctcataaaccgtttcct
+5063494/1
CCCFFFFFFHHHHIIGIJJIIJHJGIIIIJJJJIIJIJJJJJJJHIJJJJ
@5349888/1
gcgtttcaatgcatcgataagacgaatggtaaagctgctaaaaaagcagg
+5349888/1
:;@4=ADFFDHFFIIIGIGCH@FGGEHGIHHIIIGGGDGGIIFIIIGIIE
@513265/1
aatgaatcatccatcgtattacaatagatttctgttttagaagtctcctc
+513265/1
=B1=BDFFHHHHHJJJHIIJJJJIJJJIJJJJJJJJJJJJJIJHIIJJII
@3552295/1
ctatggttgagtgaaaaaggtgggaaatgttgactgttgtagctgattaa
+3552295/1
=@;DDBDBF?DCDFHGEBDDAFGG@FD<F?FDBFDHBBDBBB@@B?BFD@
@3552296/1
ctatggttgagtgaaaaaggtgggaaatgttgactgttgtagctgattaa
+3552296/1
CCCFFFDDHHHCFHIJJJJJAFHIIIJIJJJJJIJIHIIGHIJJJJJJII
@514606/1
aatgagagcttcagtagttttgtagaatatttcaggtcaaaacataatat
+514606/1
CCCFFFFFHHHHHJHIJHJJJJIIJJJJJJJJJJIJEGIJJJJJJJJJJJ
@1510845/1
caaagaagctagccaagagaatggcggctc
+1510845/1
CCCFFFFFGHHHHJJJJGIGIIIJIJJ:0?
@8172169/1
accagttgaagtagcagaagtttgctatattccacaaaagtacttcttgg
+8172169/1
CCCFFFFFHHHFHJJJJJJJIJJJIJJJJJJJCIIJIJJJHHIJJIIJJH
@5065917/1
gaggtgacaaattcttccaagcggtcacgattaacaaatggacaatcgtg
+5065917/1
@@@FBDDEHHHHHJIJGGGIJCGGFGGGGIJJJJJJGHIJIEIIIHIGFC
@517667/1
aatggaacgaaattaaacacgctgagaaagctatggttgagtgaaaaagg
+517667/1
C@CFFFFFHGHGHIGGGIIGAHIBHIIICGHGIIIGDHIGI?BF>DHEHF
@4592997/1
cttgtagtggattcctaatattttttagtgaacccctctaacgtctttat
+4592997/1
CCCFFFFEHHFHFHIGGJIHIJJJJJIJHIJJJJ8DFHIJIIGHJJJJJJ
@4592998/1
cttgtagtggattcctaatattttttagtgaacctctctaacgtctttat
+4592998/1
@CCFFFFFHHHFHJIGIJIIJJJJJJJJHJJJJJJJJJJJJJJIJJJJJJ
@4592999/1
cttgtagtggattcctaatattttttagtgaacctctctaacgtctttat
+4592999/1
CCCFFFFFHHHHHIJIJJJIJJJJJJJJHJJJJJJJJJJJJJJJJJJJJJ
@6895771/1
tgcgtgtctacgcaagtacctgctggaacgtttaaatttctgtcatg
+6895771/1
BCCFFFFFHGHHHJJJGHIIJJJJJJGJJJHJJJJJJJJIJJJJJJJ
@4593844/1
cttgtatcacttattgcgtctttgctttggtcactttacgcgcgaaaacc
+4593844/1
BCCFDFFFHHHHHJJJJIHIIJJJJJJJJJJIJJIJJJIJIJJJJJIIHH
@4593845/1
cttgtatcacttattgcgtctttgctttggtcactttacgcgcgaaaacc
+4593845/1
BCCFDFFFHHHHHJJJJJJIJJJJJJJJJJIJJJJJJJJJJJJJJJJJHH
@4593846/1
cttgtatcacttattgcgtctttgctttggtcactttacgcgcgaaaacc
+4593846/1
CCCFFFFDDHFHHHIIIJJIIHJIIJJJGGFIJGHIIIJIIJEIEGIEFH
@3556735/1
ctattcacgacagtcaaaatagagagaaaatatataaagtgaaagtcaaa
+3556735/1
@@CDDDFDADDFH@FHGGGGI@<BHE;F>?CGHHGFGFB?DHIAB9?FDG
@5067799/1
gagtagatagctttagaggtaatacactattattaggcactagttattaa
+5067799/1
BCCDFFFFHHHHHJHJIJJCFHJJJJJJJJJJJJJIJJIIIHIHIGIJJI
@1515265/1
caaagactgaaattgagaaaaaatgaacatggaatgtaagaacattttcg
+1515265/1
CCCFFFFFHHHHHJJJJJJJJJJJIJJJIJJJJJJJIIJJJJJJJJJJJJ
@5068681/1
gagtgaaaaaggtgggaaatgttgactgttgtagctgattaaggggtgta
+5068681/1
B@BBDEFFHHHH<CGIFHIIJHIJGIJJJIIIIJJJJCHIIIIJJJ8@@C
@3054742/1
cgccatattgatttaattttgacatgttagaatgccctattgaaaacctt
+3054742/1
@@@FDDEFHDDFHIGIGIJJBEHHIIIIJEIJGIJJJGIJJGGIJIIJEI
@3558059/1
ctattgaaaaccttgtagtggattcctaatattttttagtgaacctctct
+3558059/1
CCCFFFFFHHHHHJJIJJIIJHGJIJJIJIGIIJJJJIIGHIIJJJJIJJ
@2557407/1
ccgagatgtggtacacgacgaatgatgtgataaatatacctgcacacacg
+2557407/1
@@@AAABDHGHFFG@GEFHEEEGGGHEGGIIGA9BBGBGGHGA>@9FHHA
@6402976/1
taacagtttgaaaaccttgataaatggaacgaaattaagcacgctgagaa
+6402976/1
@CCFFFDFHHHHHJJJJJJGIJJJJJIJIJJJJJJJJJIIJIJJJJJJIJ
@8177096/1
accgaatttgcaaatttgactttcactttatatattttctctctattttg
+8177096/1
CCCFFFFFHGHHHIJJJIHIJJJJIJJJJIJJJJJJJJJJIJJIIJJJJJ
@3560462/1
ctatttggtacgacgacaaagattacatcatatttgcctttaacagatgt
+3560462/1
CCCFFFFFFHHHHJJJJJJJIIIIJJJJJJJJJJJIJJJJJJJJJJJJJH
@2775442/1
cctgtcacaacatgagcttaatgaaaaaattcgccatcatctaccgcttt
+2775442/1
CCCFFFFFHHHHHJJJJJJJJJJJJIJJJJJIJJJIIIJJJJJIHJIIIJ
@5072603/1
gataaatatacctgcacacacgcatttttaaatttaaaaatttattcaag
+5072603/1
=?=DBEFFFFFFBFBGGIGGEABHDF?DEHIEDGHGIHGIIED@DDDFG9
@3562497/1
ctcaaaaacgtatgacaaaactatagagaaaccagaattacaggaaatgg
+3562497/1
@@CFFFFFFHCFHECDHGGIHGIIIIJJIAFHGIIBGIIIJJICEHJJJJ
@5364588/1
gctagagctcctgaggctcattatattctttttgggaatgaacaggagct
+5364588/1
CCCFFFFFHHHGHGIIJJJIIJIJJJIJJJJJJJJJIIJJJIJIJJJJIJ
@6905666/1
tgctgagccgtcgcggcatcactcccaaatacgaactggtccaaatcgag
+6905666/1
CCCFFFFFHHHHGIIIAGHGGGDHHHEHICGHEHIIIIIEHHHEHEFADE
@5365613/1
gctagcgatctcctgcaagaactgaacaaagttgaagtccttggcgttga
+5365613/1
CCCFFFFFHHHHHJJJJJJJJJJJIJJJJJIIJIJJJHIIJJJJJJJJJH
@3565282/1
ctcaaaatcatgaccaaaaagtgaacagctatcgatacacagtcat
+3565282/1
CCCFFFFFGHHHHJJJJJJJJCHIJJJJJIJJJJJJIJJJJJHIJJ
@3565283/1
ctcaaaatcatgaccaaaaagtgaacagctatcgatacacagtcat
+3565283/1
CCCFFFFFHHHHHIJJJJJJJAFHIJJIJJJIJJJIIIJJJIHIIJ
@5078007/1
gatagaatgaagtgaaagtcgaacgttcttctgggcttttcctgcttttt
+5078007/1
CCCFFFFFHHHHFHIJJJHIIIIJJGIJJJIJJJJJJJIJJJJJJJJJJJ
@6906929/1
tgctgcctcaaaaacgtatgacaaaactatagagaaaccagaattacagg
+6906929/1
@@CFFFFFFBHGHJIIEGIJIIJJIIIIJIIIGJJJFIIJGDHHIJJJJG
@2564376/1
ccgataaagcgttaccagcgcttgaggaagtaacggca
+2564376/1
??@BBDDD:<@DFA@A?BFFIDA@GFEB8???DE?D0@
@4603748/1
cttgtggtcacttttcgcgcaaaggtaaaatcgttctagacatactttat
+4603748/1
@CCFDEFDFHFHHJJJJIIBEHJJIFHHIJGFC?FGHIIJJIGHIJJJIG
@5081056/1
gatattttttcggaaaaaagtgagtttaggatatcttacgttctggcaac
+5081056/1
CCCFFFDFHHHHHJJJJJJIHHIHHIJJJJJJJJJJJJJIHGJJJJJJIJ
@3063758/1
cgccctcgatttggaccagttcgtatttgggagtgatgccgcgac
+3063758/1
<;?BB?DD1CFHFGIII=C<CE@<FE?FBAGGCD?BCDFGDFEHD
@6910763/1
tgctgttgttgggcacctttttgctgcccttgtgtgggaccagtctgttg
+6910763/1
CCCFFDDFHHHHHJJJJJJJJJJJIIIIJJIIGGGHJIGIIIGGGHIHHI
@5371602/1
gctcaattggtttatcctctactgtacaactgtttacctgtgtatgataa
+5371602/1
B@@DDFFFHGHHHJJJJJJJJJJJIJJJJJJJJJJJIJJJIIFHIJIJJI
@8187628/1
acgaaaggcagttcaccatcgcttgtcatgtgttgaaattccgcgaaatt
+8187628/1
CCCFFFFFHHHHGJJJJJJIGIGIJJJJIJGIJJIJJJJIIIIJFGEIJI
@774359/1
aggaaatagaagatgtagaagttcccaaagccttaggagatgtctttgaa
+774359/1
CCCFFFFFHHHHHJJJIJJJJHIIJJJJIGGIGJIJIJJJJIIIJBHGGG
@8188372/1
acgaaatgtcaagagcataaagtatgtctagaacgattttacctttgcgc
+8188372/1
CCCFFFFFHHHHHJJJJJJJJJFHJJJJJIJIJJJJJJJJJJJJJJJJJJ
@8188891/1
acgaacttcaattacacaaattagtacaactcctccaaaccttgcaaatt
+8188891/1
@@@BDFFFHHGFHIGCHEHHG?EFHIIEFHJJJJJJIJJJJJJJIEHFGI
@5085771/1
gatcgataaaaaaatatcgcaatattagaaattttcaaatattcttcgct
+5085771/1
CCCFFFFFHHHHHJJJJIIJJJJJJJJJJJJJJJJJJJJJJJJJJJJIJJ
@2784131/1
ccttaatcagctacaacagtcaacatttcccacctttttcactcaaccat
+2784131/1
B;@DFFFFHHHHHJJJJIJIHJJJJJJJJJJJJJJJJJJJJJJJJJJJJH
@2784132/1
ccttaatcagctacaacagtcaacatttcccacctttttcactcaaccat
+2784132/1
BBBDFFFFHHHHHJJJJJJJJJJJJJJJJJJJJJJJJJJJJJIJIJJJJJ
@2784133/1
ccttaatcagctacaacagtcaacatttcccacctttttcactcaaccat
+2784133/1
CCCFFFFFHHHHHJIJJJJHJJJJJJJJJJJIJJJJJJJJJJJJJJJJJH
@3068211/1
cgccgattgagttttcgagcattttccggaaaagaagattgcaccccgaa
+3068211/1
CCCFFFFFHHHDHIJJJGJJIJJJJJJJJJJJJIJJHJJIJJJJJJJJIJ
@4611852/1
cttgtttatttccctttttgtggagagg
+4611852/1
?:1ABDDDDHHFHGEHIGGB;:;:C3AE
@3575690/1
ctcaaatccgtcaaagcaccaggataatgcatcctaggatcctcgtatag
+3575690/1
CCCFFFFFHHHHHJJJIHJJJJJJ@HIJJJJJJJJJJJJJJJJJJHJJJJ
@3577620/1
ctcaaatgtagcgtactctgagccaggaaatgctgacgtagggttcaggt
+3577620/1
CC@BFFFFHHHHHGHIHJJIJJJJJJJJJJJJJIJJJJFHHJJHIIJJJG
@4616234/1
ctttaaacaaacctttcccaaatacttccacagtaactctaactctcctt
+4616234/1
B@@DFFFFHHHHHJJJIIJJJJIIJJJJIJJJJGIHIIJGIJIGIJJIIJ
@3578860/1
ctcaaattcatttcatccgtctacatatacctgaaattccccaaatacaa
+3578860/1
CCCFFFDFFFHHHBDGFIGCFGGIIIHGHHHFEGIIIIIIIIGIIIIIII
@1534429/1
caaagtatagaggttgtacccaaacttttcggggtgcaatcttcttttcc
+1534429/1
CCCFFDFFHHHHHEHIIJJJJJJJJJJJJJJJIJ?GHHIIJJJJJJIJIJ
@1534430/1
caaagtatagcttgtaaaattagttgctatccttctctttgacattgctt
+1534430/1
CCCFFDFFHHHHHIFHIJJJJJGHIJIJJJIIJJJIIJJIJJJJJJJJII
@5095917/1
gatggtttttcatcgccatacataaattatgggcgaccaccagtggtact
+5095917/1
CCCFFEFFHHHHHJJJJJJJJJJJJJJJJJJJJJJJJJJJJJJEHICHHI
@1538427/1
caaagtttcacagttccacaaaacgctgaaaaattccgtcggcaagaagt
+1538427/1
CCCFFDFFHHHHHGIIJIJJIJJJIJGIJJJJJJIIIJHIIJJJIJJIJI
@5098390/1
gattaagaaaggggcagacaacttcatgtacaaatacctcaccttacaaa
+5098390/1
CCCFFFFFHHHHHJIJJJJIJIIJJJIJHHIIIIJJJJIJIJJJJJJGIJ
@1541984/1
caaatacctaaaccttcccactaaagttaaccagacaaagcacctatcga
+1541984/1
CCCFFFFFHHHHHIJJJJJIJJJJJJJJJJJJJJJJIJJJJIIJJIJJJJ
@1542209/1
caaatacgaactggtccaaatcgagggcgccatccacga
+1542209/1
?@8D1BB?FFFD?A<E?A??4EGD=FBFFAFI1F8?D<F
@2792638/1
ccttcatctgttaacttcgtagctcctttaaaagacatttgtgctgaaaa
+2792638/1
CCCFFFFFHHHHHJJJJJJIJJJJJJJJJJJJJJJJIJJJJJJJIJJJIJ
@3589334/1
ctcaagcagatctgctcggtctttagttttga
+3589334/1
@@?AD>DFFHHDH<>EBHGC<GHGII9:EFDH
@3589735/1
ctcaagcgctggtaacgctttatcgggttctgctaagtggtaagtagaag
+3589735/1
?@@DBB;D@F?A<CDFIAB8FBBFGED8DDFFIFFAAG<F9?DF?FFAFE
@5103476/1
gattccgttcgaagctatcttggctttggacgtggtcatgaggcatttgc
+5103476/1
@<@DD??DDDHFFGIIIG@@FDBCHHIGFIGEDCH;BGGGGIGFGFFGEB
@5103502/1
gattcctaatattttttagtgaacctctctaacgtctttatagaatgtca
+5103502/1
@BCFFFFFHHHHHJJJJIJFHJIJJJJJJJJJJJGIJJJJJJIJJJIIIJ
@5106914/1
gattggtcaatgttttttcttcgatgtccacgtaggttacctcgaaggat
+5106914/1
CBCFFFEFHHHHHIIJJJIJJIIJJJJJJJJIIJJIIJJJJJJJIIJJJJ
@2799151/1
ccttgagaaatttgctgcctcaaaaacgtatgacaaaactatagagaaac
+2799151/1
CCCFFFFFHHHHHIJJJJJJJIJJJJJJHJJJJJJJJJJJJIJIJJJJJJ
@5113445/1
gatttttaaacaagatggaactacagcatgatattattcccatacaagaa
+5113445/1
C@CFFFFFHHHHHJJIJJIJJJJIJJJIIIJJJJJJJJJJJJJJJJJJII
@5114203/1
gatttttcttgtatgggaataatatcatgctgtagttccatcttgtttaa
+5114203/1
CCCFFFFFHHHHHJJJJJJJJJJJJJJJJJJJJJJJJJJJJJJJJIJJIJ
@5124119/1
gcaaagtatagaggttgtacccaaacttttcggggtgcaatcttcttttc
+5124119/1
CCCFFFDDHHHHHJHIJHIIJJJJIJIJJJJJJJI:DGGIJJIJJJJJJJ
@5124120/1
gcaaagtatagaggttgtacccaaacttttcggggtgcaatcttcttttc
+5124120/1
CCCFFFDEHHHHHJGHIIIJJJJJJJJJJJJJJJIDFHIIJJJJJJJJJJ
@2808211/1
cctttatgtccacaaattatgtcaaattttgacatttatgtaacatgtgt
+2808211/1
@@@DDBDDFBFFHIIIGIBE<FBHGHIIIIGDHHIGIDHHGIGIIIGGHD
@5127833/1
gcaacaaccatctccagatccattattactacccctgtcacaacatgagc
+5127833/1
CCCFFFFFHHHHHJIJJJJIJJJJJJJJJIIJJJJIIFHJIJJIJJIGIJ
@2810936/1
ccttttcacaatataataaatacatatcatatcatcggggcactatataa
+2810936/1
@@@DDD?4?4=B8?EHB>BCHAHCGCHGGGDH<<9A;1?C<FGIBG@GGE
@2811471/1
cctttttcactcaaccatagctttctcagcgtgtttaatttcgttccatt
+2811471/1
CCCFFFFFHHHHHJJJIGJIEIJJJIJIJIJHI:DH?FAHI<BBG2B9BG
@2817501/1
cgaaaaccattatgttttactaatttttcaataaagtacactttatttaa
+2817501/1
@@@DDDDD?CFDDGCFHIGABEHGIIIIBHIBCGII@FFIIGIIIIIIGI
@2818822/1
cgaaaactcaattggcgcacattcagcaggttttttaacagtttgaaaac
+2818822/1
@@<DFDFFHHGHHBG@DGHGGHGIIJIJGJ?FHIIIDIIGGHGHIGJIJJ
@2818823/1
cgaaaactcaattggcgcacattcagcaggttttttaacagtttgaaaac
+2818823/1
@@@DDDDBF?FDF9FD@F1C@BGEFECCFF?FGIII@FBBBBFF==FFFF
@2818824/1
cgaaaactcaattggcgcacattcagcaggttttttaacagtttgaaaac
+2818824/1
@@@DDDDDDHHBFHI?8CABHHGGHEBGDH?CGGHIDGGGG9DCDGHGGE
@2818825/1
cgaaaactcaattggcgcacattcagcaggttttttaacagtttgaaaac
+2818825/1
@@@FFFFFHHHHH@GBFGGGDHIJJIJJJJGHJJJJGHEHGGHIDGIJJI
@2818826/1
cgaaaactcaattggcgcacattcagcaggttttttaacagtttgaaaac
+2818826/1
CCCFDFFFHHGFHGHIJIJIJJJIJICHIJHCHGIGIIJJJFDHIIIIGI
@2818827/1
cgaaaactcaattggcgcacattcagcaggttttttaacagtttgaaaac
+2818827/1
CCCFFFFFFFHHHIJGGHIGGGHIIJJJIJCGIIJJGGIIIHIJJIJJJJ
@2818828/1
cgaaaactcaattggcgcacattcagcaggttttttaacagtttgaaaac
+2818828/1
CCCFFFFFHHHHHIJGHHGIIJJJIJJJJJFHIJJJHIIJJIHIIHIJJJ
@2818829/1
cgaaaactcaattggcgcacattcagcaggttttttaacagtttgaaaac
+2818829/1
CCCFFFFFHHHHHJJJIIGIGHJJJJJJJJCGIJJJIJJJJGIJJJJJJJ
@2819277/1
cgaaaacttggaacaaaagcaaatactagtgcccgtactatgtgccattc
+2819277/1
@@<DFFFFHGFBFIJGIIIIJJJJJIJJIGIGIJJDDHIIIGIIIJJGJJ
@2821310/1
cgaaaagtaaacgtcagtttgcgtttcaatgcatcgataagacgaatggt
+2821310/1
@@@FFFDBFHHHHCHHGCEHGGGCGIIJJIIIIIJJIEHJJIHGHICHH>
@2821526/1
cgaaaagtgaccacaagcaatgtcaaagagaaggatagcaactaatttta
+2821526/1
CCBFFFFDHHHHHIJJIIJJJIHHIJIIEHHIIIGGHIIJJJJJJJJJJJ
@2821527/1
cgaaaagtgaccacaagcaatgtcaaagagaaggatagcaactaatttta
+2821527/1
CCCFFFFDHGHHFIJIIIEIHIHIJJJJJJIJJJEGGIIJJJJJIJJJJJ
@2822025/1
cgaaaagtttgggtacaacctctatactttgcatcaaataaatgctccct
+2822025/1
@@@FFFDBFHHHHEHGIIJGEGIIJIJJIIJJIIJHIGGIJGJJJJJJJJ
@2824782/1
cgaaaatgtggatttacaaaatttaaatagggaatatgaaagatttaaaa
+2824782/1
CCCFFFEFHHHHHJJJIGIJJIJJJJJJJJJJJJJJIJJJJJJJJJJIHF
@13797721/1
gtttctttagtctgtatattttcttgtatcacttattgcgtctttgcttt
+13797721/1
@@@FFFFFFDFFHGFGIGHIJJEHIGDGHIIIIJGIICGGFHGHJCHGIJ
@12297066/1
cttttcgaatgtcaaacagaatctagccaaacacacatagtacctctcca
+12297066/1
CCCFFDFDHAFDDEHIBHCFGFBHCCHGDHFHGEGADEFGFFDD<DGFHE
@14440674/1
tggacataaaggaaagaaaaaaatgtcaaaattttgcaaattatgtggca
+14440674/1
BCCFFFFFHHHHHJJJJJJJJJJJJIIJJJJJJJJJJJJIJJJJJHIJJI
@12082365/1
cttggagccagccaatgggattgcccatcactttgtcatcgaacgatgtc
+12082365/1
@@@DDDD31:DDFFIIBGD@>FFFEEFCFFEGGDE?<CG@FGFFFEDA8?
@12297558/1
cttttcgcgcaaaggtaaaatcgttctagacatactttatgctcttgaca
+12297558/1
@@@DDDDDHDFHHII2AGHI?C?CGCFHEGGHGEHFHIDGEHEHEH>CHE
@9063373/1
caaacattgaagccagatcgataaaaaaatatcgcaatattagaaatttt
+9063373/1
CCCFFFFFHHHGGJJJJJJJJJJJJJJJJJJJGIIIIJIJJGHIJIJJJJ
@8847390/1
atttgaaaaaaccagagacgattttgtcgaagatctctgtgagaagacag
+8847390/1
CCCFFFFFHHHHHJJJIIIJJHIJIB?FGCHCE>DBBBB9?DGGIECGG@
@8847502/1
atttgaaaagcgagcttcatgatcccctgaagaatatatcttgaagaact
+8847502/1
CCCFFFFFHHHHHJJJJJJJJJJIJJJJJJJJJJJJIJJJIJJJJJJJJJ
@8413076/1
ataaatctgaacctctgtcatttagttttgataaacaaccaaacctagag
+8413076/1
CCCFFFFFHHHHHJJJJJIJJJJJJIJJJJJJJJJJJIIIJJJJJIIJJJ
@13798575/1
gtttgaaaaccttgataaatggaacgaaattaaacacgctgagaaagcta
+13798575/1
CBCFFFFFHHHHHJHIJJJJJJIJJJJJJJJJJJJJJJJJJJJJJJJJJI
@13798576/1
gtttgaaaaccttgataaatggaacgaaattaaacacgctgagaaagcta
+13798576/1
CCCFFFFFHHHFHJHIIJIGIJHJJJJJJJJJJJJJGGIJJIIGIJJJJJ
@8413342/1
ataaatgtcaaaatttgacataatttgtggacataaaggaaagaaaaaaa
+8413342/1
CCCFFFFFHHHHHJJJJJJJJJJJJJJIJIIJIJJGGIHJJJJJGIIJJI
@14013545/1
tagcgaacaatccttcgaggtaacctacgtcgacatcgaagaaaaaacat
+14013545/1
CCCFFFFFHHHHHJJJJJJJFHIJJJJJJIIJJJJJJJJIJJJJJJJHHH
@12941984/1
gcttggaagaatttgtcacctctccatattcctttatcaacattcacttc
+12941984/1
CCCFFFFFHHHHHJIIJGJJIGGHJJJIIJJIJJJIJJIJJJJJJJJJJJ
@11870019/1
cttattgtaacgatggagaattttttgattcagtgctgattctgcacaca
+11870019/1
CCCFFFFDFHHGHIIJGGEHIJJJJJIIJJJJJDHIJIJIJJIJIJIIJI
@11870020/1
cttattgtaacgatggagaattttttgattcagtgctgattctgcacaca
+11870020/1
CCCFFFFDHHHHFIIJGHGIIJJJJJHIJJJJJIIJJIIJJIJIJJJJJJ
@11870021/1
cttattgtaacgatggagaattttttgattcagtgctgattctgcacaca
+11870021/1
CCCFFFFFHHHFDFIJIJGIJJJJJJIHIIJIJIIJJJJJJJJJJIJJJI
@12942665/1
gcttggtgcagctatccactttgccagtggccgtctgctacggaacaggc
+12942665/1
CCCFFFFFHHGHHJJJJJIIJIIIIJGIIJIHIIJJJJJJJIIJIIIJII
@11013212/1
ctacgaaaaaagacaaagatcaagatctgtctttctttgacgaaatacga
+11013212/1
CCCFFFFFGHHHHJJJJJJJJJJIJJJJJJJJJJJJJJJJJJJJJJJJJH
@8848462/1
atttgaacaagttacaagtgccgaagtacgagctattcgagcagcatgca
+8848462/1
CCCFFFFFHHHHHJJJJJHIJJIJJJGHIJJJJIJJJIJIIJIEIJJIIJ
@8848536/1
atttgaacagttaccatctactatcagagatcgaatgtgtgcagaatcag
+8848536/1
CCCFFFFFHHHHHJJJJJJJJJJJJJJJJJJIJJIJJIJIJJJJJJJJJJ
@11228447/1
ctccaattcctgcatcttatataccatcatcttctggagtcacccaacaa
+11228447/1
CCCFFFFFHHHGHJJJJJJJJJJJIJJJJJJJJJJIJGJIHIJJJJJJJJ
@10365716/1
cctttatgtccacaaattatgtcaaattttgacatttatgtaacatgtgt
+10365716/1
?<8BDDDDHHFFHIIGIIII@CHHGIEHIIIIIIIIIIIIFHHGIIIFHF
@12513405/1
gacaaaactatagagaaaccagaattacaggaaatggataattataggat
+12513405/1
CCCFFFFFHHHGHIJIJJIJIIIJJJJJIIIIJJJJIGHGJIJJIIHIIJ
@14016443/1
tagctgttcactttttggtcatgattttgaggtactcgagggcatgatga
+14016443/1
CCCFFFFFHHHHHJJJJJHIIIJJJJJJJJJJCGGJJJIJIJJJJJJJJJ
@14871836/1
tttcacttcattctatcggcctttcttctctttgccgtattttattttgt
+14871836/1
@B@FFFFFHHHHFJJJIGIJGIIIJIJJJJIGDFHIGDHHGIJHGIIBFH
@12945394/1
gctttatcgggttctgctaagtggtaagtagaaggtaagccacttaagca
+12945394/1
CCCFFFFFGHHHHJJIJJJJJAHHHJJJJJIJJJJDHGJJJJJJJJJJIJ
@12945395/1
gctttatcgggttctgctaagtggtaagtagaaggtaagccacttaagca
+12945395/1
CCCFFFFFHHHHHIIJJJJJJDHHHHIJHIIJJJJDDEHJJJJJJJJIJJ
@11656408/1
ctggagattgcaaccacccagacaggagatcatcgaagatttggagaata
+11656408/1
CCCFFFFFHHGHHJJJIJJIIGGIIIGGHIJJJJJGEHIIGHIIIHJJJG
@13157008/1
ggggcagacaacttcatgtacaaatacctcaccttacaaaataaaatacg
+13157008/1
CCCFFFFFHHHHHJJJJJHIJJIJJJJJJJJJJJJJJJJIJJJJJJJJJJ
@9935522/1
ccatgacccatgcgtcgtatttccctaaccaccttacagattgttaccag
+9935522/1
CCCFFFFFHHHHGIGHIGIJJJJJJJJJJJIJJJJIJJJJJJJJJJJJJJ
@8849941/1
atttgaatggacttccgctcatcctaaattcggaaaaacggtacccacg
+8849941/1
;@@DDD8DHBF>FIIBAFBHIIFGGDF<?GHGFGHE>:@FEDDHGGGFA
@9065536/1
caaaccgggaaaagtattatgagaatatgaaatttaaaagaaaatttgaa
+9065536/1
C@CFFFFDFFHHHI9CFGGIEGGHGAGEGIJJIJEIIGJIGIIIJIJGHJ
@12515067/1
gacaaagcacctatcgaatcgaatattag
+12515067/1
<;??;D3ABB?DBEBD?DAGC<A<@EED@
@12515068/1
gacaaagcacctatcgaatcgaatattagtagcaagatccgagatgtggt
+12515068/1
CCCFFFFFHHHHHJJJJJJJJHJJJJJJJGIIJJJJJJJJJJJJJJGIID
@13801055/1
gtttgacattcgaaaagtaaacgtcagtttgcgtttcaatgcatcgataa
+13801055/1
CCCFFFFFHHGHHJJJJFHIJJIFHGIIJJJJJHIIIJJIJIJJJJIJJJ
@10798841/1
cgggcgttccgttggtctgattggcttgttcggg
+10798841/1
?@@D1DDDCC@ADEGAEHI<CFDCDHG????B0D
@10798842/1
cgggcgttccgttggtctgattggcttgttcggg
+10798842/1
CCCFFFFFFHHHHIGHIIJCHIJGIJJ6:D4?AD
@11230838/1
ctccacaaaaagggaaataaacaaggatgtaagaactatggaggaatatt
+11230838/1
CC@DFFDFHHHHHIGIJJIJIGHJHIJIIJJJJIJJJIIJIIIIJJJJJI
@11230839/1
ctccacaaaaagggaaataaacaaggatgtaagaactatggaggaatatt
+11230839/1
CCCFFFFFGHGHGJJJJJJJJJIIIJHIJJIJIJIJJJJJIJJIJJJJII
@12728029/1
gccaactcttcgtcactcgcaaatgtagaaggcagattgttaccctccac
+12728029/1
@@CAADFFHHFFFDGFBBCGHGDCEHHIIIIGBGE1:?BDGFHDDD?78=
@9066532/1
caaaccttgcaaattttcaatcatgaagcaagattttacctgaacaattt
+9066532/1
<@<DDBDDFFBADBFEG<IHCFEH<FHH@CFD>EFF9@GFFDFEFEFIII
@9066533/1
caaaccttgcaaattttcaatcatgaagcaagattttacctgaacaattt
+9066533/1
CCCFFFFFHHHHHJJJJJJJJJJJJJJJJJJJIJJJJJJJJJJJJJIIJJ
@14659073/1
ttccacaaaagtacttcttggcacagagcctcatttttcttgttttttat
+14659073/1
<@@?ABBBDDDFH@FH>AHII?<C:C2AGHGD9CCFBGGHBGHIHIIIGI
@13588412/1
gttaaaattagcccgtgttattccttccataatcttattcttgcgtactg
+13588412/1
CCCFFFFFHGBHHJIFFFEBCHHIIGIIJGIJJJJJIJIJJJJJJIJJJJ
@11017379/1
ctacgctgttgttgtggtccacccctttgttgcccgtttgccgatttagg
+11017379/1
CCCFFFFFHHHHHJHIIBHIGIJJJJJJJIJJJJIFGIIIIJIAHHIGII
@11017576/1
ctacggaacaggcaaaactccgaag
+11017576/1
@@@D??;D8CF<BFGIGEBFHEC;:
@10368317/1
ccttttcacaatataataaatacatatcatatcatcggggcactatataa
+10368317/1
@@@DFDFFDAHH:CEHGEHJDHIIGB:AC@HHGFCHGHGI6D=;@>?BBF
@13158611/1
gggggataaatcaaccgaatttgcaaatttgactttcactttatatattt
+13158611/1
CCCFFFFFHHHHHJJJJIHGIJJJJJJJJJJJIJJJJIIJJJJJJJJJJJ
@10369352/1
cgaaaaaagtttatttatcatacacaggtaaacagttgtacagtagagga
+10369352/1
CC@FFFFFFDHHHJJJIIGIGIIIIGGIDFHIIJHIJIIJJJJIIJJJJH
@12948275/1
gctttgtctggttaactttagtgggaaggtttaggtatttgtggtatctg
+12948275/1
@@@BFFFFHHHFHGGIIIJFIE<CGGGGGCHFICH9CGHGFHGHBHIIIJ
@12304804/1
cttttgactcgacaaaaatttaaacacattgcattattgatttcgaggaa
+12304804/1
C@@FFDFFHHBHFHIIIIGHI@HHHFEHIIIIGIIIIIGCGIEHGDHIHH
@12304805/1
cttttgactcgacaaaaatttaaacacattgcattattgatttcgaggaa
+12304805/1
CCCFFFFFGHFFHJJJJIGIJIJJIIGIIJJJJJJJIJIIIJJIIJJJJJ
@12305038/1
cttttgagctattgcgatattttttcggaaaaaagtgagtttaggatatc
+12305038/1
CCCFFFFFHHGHHJJIIJJJJJJJJJJJJJJJJJJHGIJHIIIJJIJJJJ
@12305039/1
cttttgagctattgcgatattttttcggaaaaaagtgagtttaggatatc
+12305039/1
CCCFFFFFHHHHHJJJJJJJJJJJJJJJJJJJJJJFHIJIJJJJIGIJJI
@12305040/1
cttttgagctattgcgatattttttcggaaaaaagtgagtttaggatatc
+12305040/1
CCCFFFFFHHHHHJJJJJJJJJJJJJJJJJJJJJJGHIIFHIJJJJJJJJ
@14230794/1
tctaccacaatattctccaaatcttcgatgatctcctgtctgggtggttg
+14230794/1
CCCFFFFFGGHGFIFGIIJJJIHJJEHCIGGGHGGIJJHIIIIGGFHHJJ
@10156023/1
ccgcgaaattggcactggcaagtcaaagaagctagccaagagaatggcgg
+10156023/1
CCCFFFFFHHHHHJJJJJIJJJIJJJJJJJJJJJJJJJJJJJJJJJJJJJ
@12949040/1
gcttttcctgcttttttagcagctttaccattcgtcttatcgatgcattg
+12949040/1
@@@FFFFFHHDHHJJJIBGCCHHIJIIIGGGHIIJ=CHIJBHIEIJIEII
@14875430/1
tttcatcgccatacataaattatgggcgaccaccagtggtactatgacaa
+14875430/1
CCCFFFFFHHHHHJJJJJJJJJGIJJJJJJJJJJJJIHIDHIJJJJIJJJ
@14875431/1
tttcatcgccatacataaattatgggcgaccaccagtggtactatgacaa
+14875431/1
CCCFFFFFHHHHHJJJJJJJJJJJJJJJJJJJJJIJHHJFGHIJJJJJIJ
@13804847/1
gtttgatattgggactgcaagtgcgaatatctgtagtcgaagtgttgttg
+13804847/1
:=?44BBDHHHDHIGHEHHIHDCGHGIEAG@FBDFDFH::??0??DG?DB
@12730344/1
gccaagggctcggctgctcatcatgccctcgagtacctcaaaatcatgac
+12730344/1
CCCFFFFFHHHGHIJIFGHGGD@DHIJHGGGII9BFGGGBHHH@FFCFHG
@8199022/1
acggaacaggcaaaactccgaaggaagccaagggctcggctgctcatcat
+8199022/1
BCCFDDDFHHGHHJJIIJJJJJIIIJIJJIJIJGGIIGBHJIDGIGGGGH
@12518028/1
gacaacttcatgtacaaatacctcaccttacaaaataaaatacggcaaag
+12518028/1
CCCFFFFFHHHHHHIJJJJJJJJJJJJJJJJJJJIJJJJJJJJJJJJJJJ
@14232651/1
tctagaacgattttacctttgcgcgaaaagtgaccacaagcaatgtcaaa
+14232651/1
=B14BDFFHHHHHJJJJJJJJJJJIJJJJJHHHJJJJJIJJJJJJIIJJI
@14233228/1
tctagagcaactccgacggaagctatacaagtggtcgatattgttttacg
+14233228/1
CCCFFFFFDHHHHJJGIIIGIIIJJJJJIJJIJJGIIHJJJJJHIJJJJG
@12731605/1
gccaagttaaatggtactaatcattttctatctacccgtccgcccatttt
+12731605/1
@CCFFFFFHHGGDIAEFHIJIGEHIJIIIIIIJJIIIHHIIIIIIIJJIJ
@10588646/1
cgcatctttaaaggttttcacggccgg
+10588646/1
@@@DDDDDHBFHDI2CFHGBHEIBGEG
@12732745/1
gccaatcttccgctaccgcgtgttccttaacaacgatctggtggccaccg
+12732745/1
@@<DFFFFHHHD<FHGGB@BCD???FABHD@GIGHB??89<==C=GE;C8
@13593607/1
gttaaatttaagaggcttttaaaatttaacgtttagcagtcttcttttta
+13593607/1
B@@FFFFFHHHGHJJJJJJJJJJJJJJJJJJIJJJIJIJIIJJJJJJJJJ
@13593608/1
gttaaatttaagaggcttttaaaatttaacgtttagcagtcttcttttta
+13593608/1
CCCFFFBDHDFFBBHDEFHHDHIGEHIGG>CCGHEA@FICGDGGGIIIID
@11450729/1
ctctcttgcatgctgctcgaatagctcgtacttcggcacttgtaacttgt
+11450729/1
CCCFFFFFHHHHHJJJJJIJIFIJJIJJIJJJJJJGIJJJJIHHGJJJJI
@13594055/1
gttaaattttaaaagcctcttaaatttaaccgaaatatagaatacacccc
+13594055/1
CCCFFFFFHHHHHJJJJJJJJIJJJJJJJJJJIJJJIJJJJJJJJJJJJJ
@10375940/1
cgaaaactcaattggcgcacattcagcagggtttttaacag
+10375940/1
@@@DFFBDBDHFHBG@E@@A@BGEFAEGHI0?DFII8B9??
@10375941/1
cgaaaactcaattggcgcacattcagcaggttttttaacagtttgaaaac
+10375941/1
@@@DDDD?FFF?F3ED@FAF??E>C@B>BH1?FHIIEG??<8DGCAHIIC
@10375942/1
cgaaaactcaattggcgcacattcagcaggttttttaacagtttgaaaac
+10375942/1
@@@DDDDBFFHHHGIIBG@@@EGGDGIGGIFHGGIIIIGIEBFFFHIIIG
@10375943/1
cgaaaactcaattggcgcacattcagcaggttttttaacagtttgaaaac
+10375943/1
@@@DDDDD8AFFH@FBAB:@89EGIDGGGIDHHIII?H9DBFHHCFHIIH
@10375944/1
cgaaaactcaattggcgcacattcagcaggttttttaacagtttgaaaac
+10375944/1
@@@FFFFFFHGGHGJGGGEGIIIJJIGFGI3CGHIJJJJJIFGIIGIGGI
@10375945/1
cgaaaactcaattggcgcacattcagcaggttttttaacagtttgaaaac
+10375945/1
@C@FFFDEHFHDH@HAFF@D@CHGGGIEGH8CFIIIEHADEFHIAEHIIG
@10375946/1
cgaaaactcaattggcgcacattcagcaggttttttaacagtttgaaaac
+10375946/1
CC@FFFDDDDHFHGIEED1C?CGCDHGAFH:DGIIIGIE<BBFHHEGIIH
@10375947/1
cgaaaactcaattggcgcacattcagcaggttttttaacagtttgaaaac
+10375947/1
CCCFFFFFHHHHHJJIJJJJJJJJJJJJJJFHJJJJJJJJJHGJJJJJJJ
@10375948/1
cgaaaactcaattggcgcacattcagcaggttttttaacagtttgaaaac
+10375948/1
CCCFFFFFHHHHHJJJJJIJIJJJJJJJJJHIJJJJJJJJJIJJJJJJJJ
@10375949/1
cgaaaactcaattggcgcacattcagcaggtttttttaacagtttgaaaa
+10375949/1
CCCFFFFFHHHHHJJJIIIGIJJIJJJFIJFHIJJJJJJFGIHIIIJJJJ
@11880851/1
cttcaactttgttcagttcttgcaggagatcgctagcgaacaatccttcg
+11880851/1
CCCFFFFFHHDDHHIJFHGGGCAEHIEGAGIGGGIIGGGGIEEAFIGIIH
@11880852/1
cttcaactttgttcagttcttgcaggagatcgctagcgaacaatccttcg
+11880852/1
CCCFFFFFHHHHHJIJHIGIJGIIJJJJJJJJJJJJJJJIJJJJIJJJJJ
@11880853/1
cttcaactttgttcagttcttgcaggagatcgctagcgaacaatccttcg
+11880853/1
CCCFFFFFHHHHHJJJIJJJJIJJIIIJJJJJJIJJIJJJJJJJJIJJJJ
@11880854/1
cttcaactttgttcagttcttgcaggagatcgctagcgaacaatccttcg
+11880854/1
CCCFFFFFHHHHHJJJIJJJJIJJJJJJIJJJJJIJJJJJJIJJJJJJJI
@9509770/1
cagaagatgatggtatataagatgcaggaattggaggaggagggtacgaa
+9509770/1
CCCFFFFFHFHHHEGIIJJIHIGJJJJJGJJJJJIJJFGIFHJJ8BFIGG
@9287724/1
caatcaggtggtgacatcgttcgatgacaaagtgatgggcaatcccattg
+9287724/1
CCCFFFFFFFFCFHGGIIJIJJJJJJIJIJJICDHEGGIJIIIGHGGGII
@9943398/1
ccatttatcaaggttttcaaactgttaaaaaacctgctgaatgtgcgcca
+9943398/1
@<=DDDD?B???<FFHIBEFDH@?FBHHGAD@GBG9;CB<:BDH>FHGIG
@11881321/1
cttcaagatatattcttcaggggatcatgaagctcgcttttcaaattctc
+11881321/1
@@CBADFDHFHHFGHHIJGGIIIIIHEIIEFGHGHG>@BGHGDFDGHCII
@11881322/1
cttcaagatatattcttcaggggatcatgaagctcgcttttcaaattctc
+11881322/1
BB@DDFFFHGHHHJJJJIJJJJJJJIJGIGGHJIJJIGDHIIIIGIJJJJ
@11881323/1
cttcaagatatattcttcaggggatcatgaagctcgcttttcaaattctc
+11881323/1
CCCFFFFFGHHHHIIJJJJJIJJGIJIJIJIJIGGHIIIIJJGIJJIGJF
@11881324/1
cttcaagatatattcttcaggggatcatgaagctcgcttttcaaattctc
+11881324/1
CCCFFFFFHHHHHJIIJIJJJIJHGIJJJJJIJJIJIJJJJJIJJJJJJJ
@8426064/1
ataacgagtagatagctttagaggtaatacactattattaggcactagtt
+8426064/1
CCCFFFFFFFHHHJJJJJJIIIJJHGHJJJJJJIJJIJIIHIJIJJJJGI
@8641565/1
atgtcaaaatttgacataatttgtggacataaaggaaagaaaaaaatgtc
+8641565/1
@CCFFFFFHHHHHJJJJJJJJJJGJJJJIJJJJJJIJIJJJIJJJJJIII
@10161227/1
ccgcggtccacactctattaaataagcgcctataactgcttctacacaat
+10161227/1
@@<DDD<A@FFFHGIIGGIIFFEHIIIIIGEHIIGGGGGGGHGGGIIIHG
@10378283/1
cgaaaagtaaacgtcagtttgcgtttcaatgcatcgataagacgaatggt
+10378283/1
@<<DFFFDFHHFF<EFHEHHHGGCGBGGIIIIEEIIIIIIFGIIEIIIIB
@10378284/1
cgaaaagtaaacgtcagtttgcgtttcaatgcatcgataagacgaatggt
+10378284/1
@@<;DDD=DFFFF<EGI4EFHIIEEFFDFFFF@FDDAFFICFIFIIIIFF
@9943996/1
ccatttgttaatcgtgaccgcttggaagaatttgtcacctctccatattc
+9943996/1
CCCFFFFDHHHHHJFGGIJIJGHIJIIIJJJJJIHIGJJJIJJJJJIJJJ
@10378509/1
cgaaaagtgaccacaagcaatgtcaaagagaaggatagcaactaatttta
+10378509/1
CC@FFFD2AFFHFGEG>B@GBBCFGIIIGGEGGHBDHIIIIGIIIIIIIF
@14029042/1
tagtcagatttttaaacaagatggaactacagcatgatattattcccata
+14029042/1
BCCFFFFFHHHHHJJJJJJJJJJJJJJJJJJJJIJJJJJJJJJJJJJJJJ
@9726079/1
catgtggacccatttgctttggtggggaactttgttgttgacgttcattt
+9726079/1
CCCFFFFFHHHFFIJJIJJJIIEEHJJHIJJJJGHIJJJJJJGHGIJJJI
@12953612/1
ggaaaacaaaaaaactatgatacctttgcggtttcagttgaatggaattc
+12953612/1
CCCFFFFFHHHHHJJJIJJJJJJJJJJJJJIDBEHFIJJJJIJIJGIJJJ
@10804591/1
cggggcactatataaaaaattacattcagtatcgatagataatattgatg
+10804591/1
CCCFFFFFHHHFFEIJJJJIJFHFIIJIJIIJJJGIIGGIJIJJJJJJJI
@11024655/1
ctactcgttatataatcatcattcaaacattgaagccagatcgataaaaa
+11024655/1
C@@FFFFFHGHFDHJJJJJJGIIJJJJJJIJJJJJJIJGHJGIIJJJIJJ
@12734645/1
gccaatttcgcggaatttcaacacatgacaagcgatggtgaactgccttt
+12734645/1
@1?DFFFFHHHHHJIJJIJJJGIJGIIGGBHEEGGIII@FFHIIHIJIJJ
@11453672/1
ctctgacggtacgttgtggtgcaaaacaagcaatggcccaaactctgatt
+11453672/1
CCCFFEFFGHHHHIJJIJJCHIJIIIIJIIJJJJIIJJIJIIIJIJJFII
@12522059/1
gacactaagattaccaagttgggcaaccagcagtcccacaaagtttcaca
+12522059/1
C@CFFFFFHHHHHJJJIJHIJIIJJJJJJJJIJHGIIIJJJIIFGGJJJI
@10379841/1
cgaaaatatcaccaagtaccttaggtacatctaccgattctgccagttgg
+10379841/1
@@@DDDABFDDBDFH3<EGH@HHGGCFDE>FGEFDB@ADFE@GH@DBF>A
@13596029/1
gttaagaaaaccatcagcagtccaccaatgccgaatggtttattggcgag
+13596029/1
CBCFFFFFHHHHHJJJJJJJHIJJJJJJJIJJJIJJJJIIJJJJJJJJJI
@13596039/1
gttaagaaaccctgaacctggaaaagcaggtcgcaaaatacccgtagaaa
+13596039/1
CCCFFFFFHHHHHIGIJJJIJIJJJJIJJJGGIJJJJJJJJIGIFHIJJJ
@13165611/1
gggtacaacctctatactttgcatcaaataaatgctcccttttcacaata
+13165611/1
@BCBDEFFHHHHHJJJJJJJJJJJJJJJJJJJJJJJJJJJJJJJIJJJJJ
@9076371/1
caaacttttcggggtgcaatcttcttttccggaaaatgctcgaaaactca
+9076371/1
CCCFFFFFHHHHGIFGGIJJJJIIJIIJJJJIIIJJJIIIJIIJJIIGGI
@9289656/1
caatcctataattatccatttcctgtaattctggtttctctatagttttg
+9289656/1
?@@;=ABDBBFFDFHG?GHGIEIGACHBHEDCHBEB?FHGHCHGI?C@FD
@9289657/1
caatcctataattatccatttcctgtaattctggtttgtctatagttttg
+9289657/1
CCCFFFFFHHHHHIJJJIJJJJJJJJJJJJJJJJIJJIIIJJJJJIIJJJ
@14881560/1
tttcccggtttgttctgaaacaaacatcactgtgatgaaaaataaaaaaa
+14881560/1
CCCFFFFFDFHFDHIIEEHIJJJIJIJJJJJJHHIIJJJJJJJJIJIJJJ
@14668535/1
ttcccacctttttcactcaaccatagctttctcagcgtgttt
+14668535/1
CCCFFFFFHGHHHJIJJJJJJJJJIJJJIJJJJJJJJGD0?D
@14030365/1
tagtggattcctaatattttttagtgaacctctctaacgtctttatagaa
+14030365/1
B@BDDFEFHHHHHJJIIJJJJJGIIJJGIJIHIJJIJJJJJJJJIICGHG
@14030542/1
tagtgtcacgggaactcataacaatagattcgattatagagtaagagtag
+14030542/1
B@CDFFFDFFHHFIJIJJJJJJJJJJJIJJJJHJIIJJJIJHIJJJJIII
@13596792/1
gttaaggaacacgcggtagcggaagattggctcg
+13596792/1
CBCFFFFFHHGHGJJJGIIJJJJJJIJJJJJJJ0
@14882267/1
tttccgaccaagagatccagcaagttcttggctgccgaatgtttggcgtc
+14882267/1
;@?DBDDD@CDFDB?FCC>BDEBGHBEHHG?FF6DGEH:6??B=B1CA;B
@8644111/1
atgtggcaatccttgcaggatttacccgtggagggtaacaatctgccttc
+8644111/1
CCCDFFFFHHHHHJJJJJJJJJJJJJJJGHJFHJJBGHIJJJJJJJJIJJ
@12736304/1
gccacatcttgtgagccgccattctcttggctagcttctttgacttgcca
+12736304/1
CCCFFFFFHHHHHJJGIIIIFHIHIJJJIJIJCHGIIGGJJJHIIHFFHH
@12736305/1
gccacatcttgtgagccgccattctcttggctagcttctttgacttgcca
+12736305/1
CCCFFFFFHHHHHJJJIJJJJJJJJJJJJJJJIHJJJIIJJIGGHJGJII
@14882681/1
tttccggaaaagaagattgcaccccgaaaagtttgggtacaacctctata
+14882681/1
CCCFFFFFHHHHHJJJJJJJJJJJJJEHIJJHIIIJJGHIJJJJJJJJJJ
@14882682/1
tttccggaaaatgctcgaaaactcaattggcgcacattcagcaggttttt
+14882682/1
BBBDDDDFHHGHGJJIJIJJGHHIJJJJGGIIJJJJJJJJIIGHJFHGIJ
@11455576/1
ctctgatagtagatggtaactgttcaaattcctcttcctcacgaggacac
+11455576/1
CC<DFFFFHFDHFGIIBFEIJJIJJJJJJGJJJIJJJJJJJJJJIIIJII
@11026678/1
ctactgtacaactgtttacctgtgtatgataaataaacttttttcgggtt
+11026678/1
CC@FFABBFHFGHIBFHEHGGHFFHIIIIFIDHIIIIEDEHGGI@@@FDF
@12955608/1
ggaaaactaaaggatttctcaacttgtttccgtgagttgctgaacaaatt
+12955608/1
@@@FFFFFHHHHGHIJJHDIIJJJGJHIIJHIEFFHFGHHIIGIJJJJIJ
@10164734/1
ccgctccgggcgttccgttggtctgattggctt
+10164734/1
@@@DDDDDHHDA?FEGD:D@G6?DE@GIGIGBH
@10164735/1
ccgctccgggcgttccgttggtctgattggcttgttc
+10164735/1
CCCFFFFFHHHHHIIIIGGIIAFHIHIJJIIJJ:=F4
@14457022/1
tggatgtgtaatatgcgtgtccacgcaagtacctgctggaacgtttaaat
+14457022/1
CCCFFFFFHHHHHJJJJIIHIJJJJJJJJGGIJJIJJJJIIJJHGIHJII
@9078493/1
caaagaagctagccaagagaatggcggct
+9078493/1
?@@DD:==AFFAAFGID:FGFIFEFIFE?
@9078494/1
caaagaagctagccaagagaatggcggctcacaagatgtggcaatcc
+9078494/1
CCCFFFFFHHHGGIIJIIJJJJJJJIJ@8D<BDF;B<CBFH8BD3=F
@8863539/1
atttgacataatttgtggacataaaggaaagaaaaaaatgtcaaaatttt
+8863539/1
@@@DADBDFFF:CB@2<CHAGIC?HB@DG@FDFDFFG:G@0?BFDFEDF<
@10596995/1
cgccaattgagttttcgagcattttccggaaaagaagattgcaccccgaa
+10596995/1
@??DDDDD?<DFHIIIFE><:FHI@B<CCGHIEBDBD@GI@DB@F@@0AH
@10596996/1
cgccaattgagttttcgagcattttccggaaaagaagattgcaccccgaa
+10596996/1
@@@DBDDDDCFAFHIBDFFD@BHHIEHDHDHIIBFH;?BG>FHIIII:;F
@10596997/1
cgccaattgagttttcgagcattttccggaaaagaagattgcaccccgaa
+10596997/1
@BCFFFFFHHGCFIJHJIGEHGIJJJJJJJJIJIJJJIJJJJJIIJJIIJ
@9729621/1
cattaatggacacatgtaaaattgaaattaaagcggaggttaagaaagaa
+9729621/1
CCCFFFFFHHHHHJJIHIJJJJJIIJJJJIJJJJJGHGHFGHIJJJJIHI
@13813193/1
gtttggaggagttgtactaatttgtgtaattgaagttcgtattatttcct
+13813193/1
CBCFFFFFHHHFHIIIJJJJJJJJJJHIIIJJJJJJJJJJJJJJJJJJIJ
@11028485/1
ctacttgaaccgtacgtcaaatgtcgcaaattatgtcacataaatgtcaa
+11028485/1
CCCFFFDDHHHGFHGIFHCHIEEFHGHGIIEHHGCGGGGGGIIIGHHIII
@11670156/1
ctggcaacatcgacagataccacaaatacctaaaccttcccactaaagtt
+11670156/1
CCCFFFFFHHHHHJJIJJJJJIJJJJJJJJJIJJJJJJJJJJJJIJJJJJ
@9948746/1
cccaaacttttcggggtgcaatcttcttttccggaaaatgctcgaaaact
+9948746/1
C@@FFFFFHHHHHIJJCEGHIJJJJJJJJJJJIIJJJJJJJJJJJJIJJJ
@9948747/1
cccaaacttttcggggtgcaatcttcttttccggaaaatgctcgaaaact
+9948747/1
CCCFFFDFHHHHHJJJ<EFFHEHIIGIJJJIJIJIJJJIIIJIJIJJJGG
@12318800/1
ctttttcactcaaccatagctttctcagcgtgtttaatttcgttccattt
+12318800/1
CCCFFFFFHGGHHJJIHIIFIJJIJJIIJICF:CF4?:DI99?D8B99DI
@8646306/1
atgttttataagtcaacaggtggttacaaacctcatcgaattatcttata
+8646306/1
CCCFFFFFHHHHHIIJJJJJFHIJJJJJJJJJJJJJJJJIJJJIJJJJJJ
@11243399/1
ctccaggagttgctgagccgtcgcggcatcactcccaaatacgaactggt
+11243399/1
CCCFFFFFHHHHHJJIJIJJIJJIIJGBGHIJGIIIDHIEHGGBEHCEF?
@13814352/1
gtttggctagattctgtttgacattcgaaaagtaaacgtcagtttgcgtt
+13814352/1
@?@DBDDAFBF?FDBCCGIB?CEGIGGHIIID?FHHDF?FFFBGI>BF@F
@13814353/1
gtttggctagattctgtttgacattcgaaaagtaaacgtcagtttgcgtt
+13814353/1
@@@FFFFDFA8FHGJJGIIJIIIGIGHCEGIJEHIJDH?FEFDGIJAE@G
@13814354/1
gtttggctagattctgtttgacattcgaaaagtaaacgtcagtttgcgtt
+13814354/1
CBCFFFFFHHHHHJJJIIJIJJJJJJJJJJJJEHIGIJIIJJIJJJJJFH
@9291246/1
caatctgcctttcaaggcggttgcc
+9291246/1
@@@DDDDDHHHHHIIIIIII?F88C
@12957579/1
ggaaaagcaggtcgcaaaatacccgtagaaacgaatcatctcagcctcgc
+12957579/1
CCCFFFFFHHHHHJJIJJJIJJIJJHIJJJIHIIFGIJJJIIGI@FFHGI
@12739394/1
gccagaacgtaagatatcctaaactcacttttttccgaaaaaatatcgca
+12739394/1
CCCFFFFFHHHHHIJIJJJJJJJJJJIJJJJJJJJJJJJJJJJJJJJGJJ
@11888033/1
cttcaattggtctaccacaatattctccaaatcttcgatgatctcctgtc
+11888033/1
CCCFFFFFFHDFHIJJDGHIEGHIJJJJJGJIJJJJJJGJJJJJIJGGII
@8867047/1
atttgatgcaaagtatagaggttgtacccaaacttttcggggtgcaatct
+8867047/1
B@@DFFFFHHHHHFGIJJIIJGIJHIJJJJIJJJJJJJJJJJGFHIJJJJ
@8867048/1
atttgatgcaaagtatagaggttgtacccaaacttttcggggtgcaatct
+8867048/1
CCCFFFFFGHHFHEGHJIJJJAGGIJJJIIIJJJJJJJJIIJ?DHIIIIJ
@8867049/1
atttgatgcaaagtatagaggttgtacccaaacttttcggggtgcaatct
+8867049/1
CCCFFFFFGHHGHEHIJJJJJFHIJJJJJJGIJJJJJJJIIJGHIJJJJJ
@8867050/1
atttgatgcaaagtatagaggttgtacccaaacttttcggggtgcaatct
+8867050/1
CCCFFFFFHHHHHFHIJJJJJEGHHGJJJJJJJJJJIJJJFH6@?FCBFF
@8867051/1
atttgatgcaaagtatagaggttgtacccaaacttttcggggtgcaatct
+8867051/1
CCCFFFFFHHHHHGGHIJIIJHIJJJJJJJJJJJJJJJJJJJFFHJJJIJ
@8867052/1
atttgatgcaaagtatagaggttgtactcaaacttttcggggtgcaatct
+8867052/1
CCCFFFFFHHHHHEGIJJIJJGIJIIJGIJJGHIJJJIJJIJDHGIJJJJ
@9291668/1
caatcttccgctaccgcgtgttccttaacaacgatctggtggccaccgga
+9291668/1
@CCFFFFFHGHHHJGIJJHIGIJJJJJJJJJIJIIIIEIGHGHGIJIIJD
@14672535/1
ttcccttttgagctattgcgatattttttcggaaaaaagtgagtttagga
+14672535/1
CCCFFFFFHGGHHJIIIJIJJGIJJJJJJJJJJJJJJJJHIIJIIJJJJG
@11031252/1
ctagaaatcagttgtgggtagctgacagtgctgtaaagtggataaataaa
+11031252/1
CCCFFFFFHHHFHJGHJJEHGICHEHGJHHIIJHIJJJFGIIIJJJJJJI
@9951198/1
cccaaatcgtcagctttcatcagaggtactgagctgttcaacagatattt
+9951198/1
CCCFFFFFHHHHHIEIJIGJJJIJIIHHIJIJJJJIJGIIJJJIIJJJJI
@11889194/1
cttcacaattacttagagaagcacgcggaagcggtatgcagattggtgaa
+11889194/1
CCCFFFFFHHHHGIGHGGHJIIGIIIJJFIIIJJ;FGIJIJJIJIJHIIH
@9082862/1
caaagactgaaattgagaaaaaatgaacatggaatgtaagaacattttcg
+9082862/1
CCCFFFFFHHHHHJJIJJJJJJJJJJIJJJJJJIJJGIIIJJJJJJJJJI
@10811321/1
cgggtattttgcgacctgcttttccaggttcagggtttcttaacctcata
+10811321/1
BBCFBDFFHHHGHIJJJJJJIJJJJJJJJIJJJGIDHHJJJJIJJJJJIJ
@9732917/1
cattatcactttttgttgccgtgtgcccttgagaaatttgctgcctcaaa
+9732917/1
@@CFDDDFHHHHHJJJJIEHDFGGHIFIGJJECGIGEGICHIGIIJDHEI
@9732918/1
cattatcactttttgttgccgtgtgcccttgagaaatttgctgcctcaaa
+9732918/1
CCCFFFFFHHHHHJJGIJJJIFHGHIJIIJJJIJJJJJJJJIJJJJJJJJ
@13385924/1
gtccctcttcgtgttccatttcatagaatggtggtggccatctgcgggac
+13385924/1
CCCFFFFFHHHHHFHEIGHIJEFIEDGIGGG<FH?FHGIEHIC<DDGH;A
@10170151/1
ccggaaaagaagattgcaccccgaaaagtttgggtacaacctctatactt
+10170151/1
CCCFFFFFHHHHHJJJJJJJJJJIIJJJIIJJJJBGHIIJJJJJIJJJJJ
@13601625/1
gttacaagtgccgaagtacgagctattcgagcagcatgcaagagagtcca
+13601625/1
@@CFFFFDFDHHHDHI@GHIIIIIIIIIIGIEGHIIIIEGIIIIIIHIGI
@10170260/1
ccggaaaatgctcgaaaactcaattggcgc
+10170260/1
@@?7ADDDA??FDEBFBHII@DHHEDB<BE
@10170261/1
ccggaaaatgctcgaaaactcaattggcgcacattcagcaggttttttaa
+10170261/1
@CCFFFFFHHHHHJJJJJJJJJIJIJIIJJFIJJIIIJJIJJFHIGIJJJ
@10170262/1
ccggaaaatgctcgaaaactcaattggcgcacattcagcaggttttttaa
+10170262/1
CCCFFFFFHHHHHJJJJJJJJJJJJJJJJJIIIJJJJJIJJJFHJJJJJJ
@12741132/1
gccagatcgataaaaaaatatcgcaatattagaaattttcaaatattctt
+12741132/1
@@CFFBDFHHHGGGIIGEEGFCBGIIIIIEHGGHGHIIGHIGGIIIIIGG
@12323850/1
ctttttgctgcccttgtgtgggaccagtctgttgtgtgggaccagtctgt
+12323850/1
CCCFFFFFHHHHHJJJHIGHIJGIJJJGIJJGGIGHFGIJJJJIJGHIJH
@11032486/1
ctagaacgattttacctttgcgcgaaaagtgaccacaagcaatgtcaaag
+11032486/1
@@@FBDDDDFDHHGHHIIIIFG>HIIIIIB@FA@FFFHIGGGIIIGEGGG
@9515508/1
cagaatctagccaaacacacatagtacctctccacaaaaagggaaataaa
+9515508/1
BC@DFFFFHHGHHJJJJJGIJJJJIHIIJJJJJJJJJJJJJIJJJJJJJI
@9515509/1
cagaatctagccaaacacacatagtacctctccacaaaaagggaaataaa
+9515509/1
CCCFFFFFHHHHHJJJGJJJJJJJGJJJIJJJJJJJJJJJJJJJJJIJJI
@9515510/1
cagaatctagccaaacacacatagtacctctccacaaaaagggaaataaa
+9515510/1
CCCFFFFFHHHHHJJJJJIJJGJJHHIHJJJJJJJJJJJJJJJJJJJIJJ
@9515511/1
cagaatctagccaaacacacatagtacctctccacaaaaagggaaataaa
+9515511/1
CCCFFFFFHHHHHJJJJJIJJJJJGIJJJJJJJJJJJJJJHIJJJJJJIJ
@12527879/1
gacatgcacatctcttggagccagccaatgggattgcccatcactttgtc
+12527879/1
CCCFFFFFHHHHHJJJJJJJJJJJJJJIJJJJJJJJJJJJJJJJJIJJIJ
@11032780/1
ctagaactgggcaaaatttggaatttcataaacaactcttaactgcttca
+11032780/1
CCCFFFFFGHGHHJIJJJJIJJJJJJJIIIJIIJJJJJIJIJJJIIJIII
@14242584/1
tctcagccgagctgcccagtttagtggccaactcttc
+14242584/1
???DDADD:CDA?>BEE322AE9C?EEBD9C?3??D?
@14675361/1
ttccggaaaatgctcgaaaactcaattggcgcacattcagcagg
+14675361/1
@@@DA6@DCF<?AFBBGGGEDHFGHGEHD9FEDEHIIIIGCDA8
@10601876/1
cgccagttccgacattttttctgattccgaaaatgttcttacattccatg
+10601876/1
CCCFFFFFHHHHHDHIIIIICFEHHIIIIIIIIIGHHGHICGDHHIIEHG
@8650632/1
attaaacacgctgagaaagctatggttgagtgaaaaaggtgggaaatgtt
+8650632/1
@@:BDFFFHHHHHJJJIJJJJJJIJIIJIJCGHJJJJJJ?DGHHGIJJIJ
@10172224/1
ccggaagatcgaagaaagacgccaaacattcggcagccaagaacttgctg
+10172224/1
@@@DFDADBDFHHFIGIGGGBAFHICDFFGHIBHHECEFH=@D@F;8=EG
@12962251/1
ggaaaatgctcgaaaactcaattggcgcacattcagcaggttttttaaca
+12962251/1
@@@FFFDDHFHGHJJIIFIIDDHEEGGHI<FFFGHEEFHEFGHGIIGIIG
@12326092/1
cttttttaaaatatgctataacaaattacttatattctaaatacgagaac
+12326092/1
CCCFFFFFHHHGHIJGJJIJJIIJJJJJJJJJIJJJJJJJJJJJJIIJIJ
@14465682/1
tggcattcatgcagaaccgattaagaaaggggcagacaacttcatgtaca
+14465682/1
@;=?DDDDHA?FBBAEEB:C:EFDGBGFCDHIIADH;DGA<DHCBB=BCB
@14676189/1
ttccggttccggtggccaccagatcgttgttaaggaacacgcggtagcgg
+14676189/1
CCCFFFFFHHHHHJIJJJJJGGCHJJIJJJIIJJJIJJIJJJIJBHHHFF
@13176311/1
ggtaaagctgctaaaaaagcaggaaaagcccagaagaacgttcgactttc
+13176311/1
@7@BDDDDHHHFHIIIIIIIIIIIIIIIIIIIIIIIIIIIHIIIGHIIII
@8870650/1
atttgcgacatttgacgtacggttcaagtagctgaagtaaaagtgtgctc
+8870650/1
CCCFFFFFHHHHHJJJJGIIJJEEIIJJIJJJJJJJIGHIJJJHIIJJJJ
@9735190/1
cattcagcaggttttttaacagtttgaaaaccttgataaatggaacgaaa
+9735190/1
CCCFFFFFHHHFHIJJJJJJJIHIJJJJJJJJJJJJJJJJJJJJJJJJJJ
@12326982/1
cttttttagagatggagtatcggatggacaatttgaacaagttacaagtg
+12326982/1
CCCFFFFFHHHGGJJJJEHIIJJIJJJECGIEHIBDHDHICDGGIJIDBF
@10387270/1
cgaaagacttcgactttttactatttttgtatgcacaaaattcgttctac
+10387270/1
@C@FFDDDFHDDDGBHIIIGHGDHHIIII@FGGIIFGHIIIIGI>GGHII
@8652428/1
attaaagctgctagaagaggacggcatttatgatccaaaagaaattccca
+8652428/1
CCCFFFFFHHHHGJJJJJJIGIJJJJJJJJJIJJJJJJIIIJJJJJJIJJ
@14039472/1
tataatcatcattcaaacattgaagccagatcgataaaaaaatatcgcaa
+14039472/1
CCCFFFFFHHHHHJJJJJJJJJJJJJJJJJJJJJJJJJJJJJJJJIGIIJ
@8438964/1
ataatattgatgattataattaataactagt
+8438964/1
?1=DDDDDF?:A?GHA<?FCF4FHCGAECF?
@8438965/1
ataatattgatgattataattaataactagtgcctaataatagtgtatta
+8438965/1
CCCFFFFFHHHHHJJJJJIJJIJJJJJIJJJIJIJJHIJHIJJHIIIJJJ
@12964269/1
ggaaacaaaaaacgccaagtgatacattagttttctactttccttaacaa
+12964269/1
CCCFFFFFHHGGACGIIII?CGCGHHGHIHDHHIIIIFIGIIIIIFIIDF
@14676847/1
ttccgtgaagtggtccgtgccccttgcggttaccccttctgttgggatgg
+14676847/1
CCCFFFFFHHDHHHIIIEHGHJJEHCGGGFHGIJJJ1BD@BBBFEI8@FH
@8439655/1
ataatcatcaatattatctatcgatactgaatgtaattttttatatagtg
+8439655/1
CCCFFFFFHHHHHJJJJJJJJJJJJJJJJJIJJGIIIJJJJJJIJJJIHI
@12328302/1
cttttttcgggtttggaaaaatttcaaattgttcaggtaaaatcttgctt
+12328302/1
=?@DDDDFHHHCFHBHFIIJJGIIIHJJJJIHIGHIJGIHJJIIGJEIII
@12328303/1
cttttttcgggtttggaaaaatttcaaattgttcaggtaaaatcttgctt
+12328303/1
@@@DDDDDHHHAFH@F<GHIIEHIEGIIGH@DHGGHI@GHIIGHIIIHII
@12103915/1
cttggcttccttcggagttttgcctgttccgtagcagacggccactggca
+12103915/1
@C@FDFFFDHHHFIJEE<EHHACFEHEF@G<CFEDGIIGGEHI>HHDE?D
@14892053/1
tttcggggtgcaatcttcttttccggaaaatgctcgaaaactcaattggc
+14892053/1
CCCFFFFFDHHHHJJJJJJJJJJJJJIJJJJJJJJJJJJJJJIIJJJIII
@13822540/1
gtttgttgtctaccccatgcagcttgttgttgagatgtaggagctggttg
+13822540/1
CBCFFFFFHHHHHJJJJJJJJJJJJJJJJJJJHIHHJIIJJIJJJJJHHH
@14892578/1
tttcggttaaatttaagaggcttttaaaatttaacgtttagcagtcttct
+14892578/1
@??DADB??ADDDEBHEE<F7FHEBH<FGGIC>?GH?FGBD>DEHG?<BD
@9298159/1
caatggagcacacttttacttcagctacttgaaccgtacgtcaaatgtcg
+9298159/1
@?@DBDB?BD;?AFBHIHCEFAEHCCHID?AGGGG81?D?GHHAH<?BFG
@9957860/1
cccaaggataacctctctgtcggtagatttccgtgaagtggtccgtgccc
+9957860/1
@@@:DDFFHHHHHIJJJJJHIJJ@FGE@GIIJIFHIIIFHI?FHHGIFJJ
@14469503/1
tggcgattggtcaatgttttttcttcgatgtccacgtaggttacctcgaa
+14469503/1
CCCFFFFFHHFHHJJJHIJJJJIJJJJJIJJJJIIJHHIJGHIIJJJJJJ
@10389748/1
cgaaaggcagttcaccatcgcttgtcatgtgttgaaattccgcg
+10389748/1
@?@7BD?3:A<<C<C:BG3A::8AF<<41??1??:D9DGIIIIF
@14470546/1
tggcggaacgggctgttgttgaccccaagcttgaggttgttgttgtgg
+14470546/1
?@@DFFDDHA?DACFFGAFFHDHGGEHG;?FGE=<C=6@@DGAD?A?E
@12744469/1
gccagctccttcacaacaacaacctggagctagacaacagcaaactgctc
+12744469/1
CCCFFFFFHDFDFGEIIGIEHGGJEIJJIIIIGFGIJGGCGHIIIHGIJJ
@8873770/1
atttggagaatattgtggtagaccaattgaagttcttttatgagtctaat
+8873770/1
CCCFFFFFHHHHHJJHIIHIIHIJJIJJJJJJGGIIIJJIJIJJJJJJJJ
@13606776/1
gttacttcctcaagcgctggtaacgctttatcgggttctgctaagtggta
+13606776/1
@??DFFFFDHDCFG9A@CFEFGBEFEG7??1:FDGGB2?F?DHBG9=B8C
@9738445/1
cattgacattctataaagacgttagagaggttcactaaaaaatattagga
+9738445/1
CCCFFFFFHHHHGJIJJJJJJJJJJJJJJJHIJJJJJJJJJJJJJJJIJJ
@13181322/1
ggtactgagctgttcaacagatatttcagtacttggctcatgcacaaaat
+13181322/1
BCBFFFFFHHHHHJJJJJJJJJJJJJJIJJJJJJJIJJJIJJJJJJJIGI
@12107122/1
cttggggtaaaccgcaagtttcacagcaacaacctggagcgaaacaacag
+12107122/1
?@1ADDF@DFHHGJJIJJFHGIIIIIIJHJJJJJIIGHIIJIJJIJIJJE
@13182380/1
ggtagatttccgtgaagtggtccgtgccccttgcggttaccccttctgtt
+13182380/1
BBBDFFFFHHHHFHIJJEHGFHIIGIJJJJJIJJJDGBHIIJJIJJIIFH
@9300716/1
caatgtgtttaaatttttgtcgagtcaaaagcgaagaatatttgaaaatt
+9300716/1
CCCFFDEEHHHHHJJJJJIIJJJJIIJJJJJJJJJJJJJJJJJJIJJIJJ
@9300880/1
caatgttattctaaaaagaagactgctaaacgttaaattttaaaagcctc
+9300880/1
CCCFFFFFHHHHHJJJJJJJIJJJJJIJJJIJHIIJJJJIJJJJJIJIJJ
@14472768/1
tggctccaagagatgtgcatgtcccgcagatggccaccaccattctatga
+14472768/1
CCCFFFFFHHGGFGIGHIJJIHHJJJIIJJJJJJJJJJJJJGIJJIGIJJ
@8212626/1
actgaatgtaattttttatatagtgccccgatgatatgatatgtatttat
+8212626/1
CCCFFFFFHHHHHJJJJIJJIJJJJJJJJIHHGIGEGGCGIIJFGHIJCG
@10393549/1
cgaaatcaataactcgacaaaaattgttcccttttgagctattgcgatat
+10393549/1
CC@FFFFFGHHHHIJIGHIIIIIIJIGGIIJIJJJIIEIJJJJJGJJIII
@10394270/1
cgaaatctaaggttatattacttttatgaatcgtgataacatgcataaaa
+10394270/1
@@7DDFFFHHHH?GHGGIJJJJJJJIJIFCFHHDHIIIJJIIJIJIJJJI
@9741078/1
cattggctggctccaagagatgtgcatgtcccgcagatggccaccaccat
+9741078/1
CCCFFFFFHHDFFIGGHEEB4C<FHGIGIHIIDIEEHDHIIHEHIBFIIG
@14251409/1
tctcgttccaggttgttgttgtgaaacct
+14251409/1
@@@DDDDDHBAH<CCCFBACCA@EFHCE3
@11039666/1
ctagacttttcccattgaatccaagagattctcatgacagaaatttaaac
+11039666/1
CCCFFFFFHGGHHJJJJJJJIJJJIJJGHJJJJJJJJJIJJJJJJJJJJJ
@8446565/1
ataattttacaaaaatttaaaatacacttcttcaggaaattaacgctcca
+8446565/1
CCCFFFFFHHHHHJJJJJJJJJJJJJIIJJJJJJIJJIIJJIJJJJJJJJ
@12334058/1
gaaaaaaatgtcaaaattttgcaaattatgtggcattttgacatttatgt
+12334058/1
@<?DFFFFGGCFHIJIIJJJGEIIGIIJIIBFCGHGJJJJJIIIIJJJJF
@12334059/1
gaaaaaaatgtcaaaattttgcaaattatgtggcattttgacatttatgt
+12334059/1
BBCFFFFFHHFHFIIJJJJJIHIIJJJJJJIIIJJJJIJIJJJJJJJJJF
@12113198/1
cttggtgcagctatccactttgccagtggccgtctgctacggaacaggca
+12113198/1
CCCFFEFFHHHHHJJJJJJJJIJJJJIJJJJJIJJIIJJJJJGIJJJJJJ
@12972222/1
ggaaataatacgaacttcaattacacaaattagtacaactcctccaaacc
+12972222/1
CCCFFFFFHHHHHJJJJJJIIIJJJJJJJJJJJEGIJJJJIJJJJJIJIJ
@9744411/1
catttatcaaggttttcaaactgttaaaaaacctgctgaatgtgcgccaa
+9744411/1
?@@:BBDDHDFFFGHGIIGIGIGHBHDHHIIIIIBGGIGBFBBFHGIIG@
@14049008/1
tatattgtgaaaagggagcatttatttgatgcaaagtatagaggttgtac
+14049008/1
@CCDDFDBFHHHHEEGGFHIGHIHHIJ<CEEHIGEG:DFFIGHGHIIJJJ
@14049248/1
tatatttcagttaaatttaagaggcttttaaaatttaacgtttagcagtc
+14049248/1
C@CFFFFFGHHHDHIIJJJJIGIJI@GIJJJJJJJJJJJIHIGHIIIIII
@8879085/1
atttgtacatgaagttgtctgcccctttcttaatcggttctgcatgaatg
+8879085/1
CCCFFFFFHHGHHJIJJJJJJIJJIJIJJJJJJJJJIHGIJJJJJIJJJJ
@8879086/1
atttgtacatgaagttgtctgcccctttcttaatcggttctgcatgaatg
+8879086/1
CCCFFFFFHHHHHJJIJJJJJJJJJJJJJJJJIJJJJJIJJJJJJJJJJJ
@10398385/1
cgaacaatccttcgaggtaacctacgtggacatcgaagaaaaaacattga
+10398385/1
@@?BDAD?DFHHHGGGI<CHHGHGGG?D?GGIGIIICBAHBGEFFEF7CD
@14050270/1
tatcaacattcacttctttaccggcatagcctaatctgggagggggcaag
+14050270/1
CCCFFFFFHHHHHJJJJJJJJJJJJJJJJJIGJJJJIJJIJGIIIHIHHH
@11266480/1
ctcccgtcagcgtcctccaggagttgctgagccgtcgcggcatcac
+11266480/1
CCCFFFFFHHHGHJJJJJGIJFHGGIIIIGIIJJGHGJBG@<BD77
@12336159/1
gaaaaaagtttatttatcatacacaggtaaacagttgtacagtagaggat
+12336159/1
??@DDFDDFHGDHGGJI@HIIHHJJDIFHIGDG@?F>DD<?F?BGGIE?F
@13398557/1
gtcctcttctagcagctttaatgcattgtatgcagcatcatgtttactaa
+13398557/1
C@CFFFFFHHFHHJJJJJJIJIJIJJJJJJIJIJJJJJJJJJJJJJJJJI
@8880864/1
atttgtgctgaaaagaaaattcaagatccagtgtttaaggaactatc
+8880864/1
BCCFFDEFHHHHHJIJJJIJJIJIJIJJJJJHHIIJJIJJJIJJIJJ
@8218461/1
acttgcagtcccaatatcaaactacaggcagtgttaacgattatacgaaa
+8218461/1
CCCFFFFFHHHHGJJJJJIJIIJJJJJIIJJGIIJJJJJJJJJIJJJIJJ
@8881032/1
atttgtggtatctgtcgatgttgccagaacgtaagatatcctaaactcac
+8881032/1
CCCFFEFFHHHHHJIJJJJJJJJJJIJJJJJIIIJJJJJJJJJIIJJJJH
@13190281/1
ggtcccttgcggttaccccttctgttgggatgggggccgcccccttccct
+13190281/1
BB1ADEFFHHHHHIJJJJJIJIIJIJJJJIJJJJJJJIJHHHFD>CCDD;
@8452150/1
atacagttcagctggtgtcgaacgcg
+8452150/1
@@@FFFEFHHHHHJJCGFHIGIBEHG
@8452151/1
atacagttcagctggtgtcgaacgcgtccagatgtttttctcgttttcta
+8452151/1
CCCFFFFFHHHHHJJCGGHGIJIIEGFFIGGFCHDGIJJGJGIDHIJJIG
@11044030/1
ctagattctgtttgacattcgaaaagtaaacgtcagtttgcgtttcaatg
+11044030/1
CCCFFFFFHGFHHIIJIGIIJIJJJJHIJJJJIJJJIJJJJJHJJJJJJI
@8220726/1
agaaaaaaatgtcaaaattttgcaaattatgtggcattttgacatttatg
+8220726/1
CCCFFFFFHHHHHJJJJJJJJJJJJJJJJJJHIIJIJJJJJJJJJJJJJJ
@10403874/1
cgaacgatgtcaccacctgattggtgatatcagccgctccgggcgttccg
+10403874/1
CCCFFFFFHHHHHJJJJIJIJJJJHHJJJJJJIJJJJJJJJBIJIBBHFF
@11475197/1
ctcttcctcacgaggacactctaataataaatcctgtagaatatcgttta
+11475197/1
CCCFFFFFHHHHHJJIJJJJJJJJJJJJJJJJJJJJIIJJJJJJJJGIIJ
@12339428/1
gaaaaaccgaattctcgtacagtgggatggttgttaaaattagcccgtgt
+12339428/1
CCCFFFFFHHHHHJJJJJJJJJGGIJHGIJJJJJJIJJIIIJIIIJJJJI
@9972259/1
cccacctttttcactcaaccatagctttctcagcgtgttt
+9972259/1
@CCFFDDDDFHFBGHIJGIEGHHIJJJJBHGIIJJCH80B
@9972260/1
cccacctttttcactcaaccatagctttctcagcgtgtttaatttcgttc
+9972260/1
CCCFFFFFHHHFHIIIIJIIGFGIJJJJJJJIJJJGGFGICHHIIBBFHD
@9972261/1
cccacctttttcactcaaccatagctttctcagcgtgtttaatttcgttc
+9972261/1
CCCFFFFFHHHHFJIJIIJJGGIJJJJJJJJJJJJFG0?F4B?BG998D8
@9101747/1
caaagtatagaggttgtacccaaacttttcggggtgcaatcttcttttcc
+9101747/1
CCCFFDDFHHHHHFHHFHJIJJJJJJJJIIJIHJDDHIJIIJJIEGIJIJ
@9101748/1
caaagtatagaggttgtacccaaacttttcggggtgcaatcttcttttcc
+9101748/1
CCCFFDFFHHHHHHIIIJJJJJJJJJJJJJJJJGDGIJIJJJJJJJJJJJ
@12120362/1
cttgtacctatgaggttaagaaaccctgaacctggaaaagcaggtcgcaa
+12120362/1
@@CFDFFFHHHHHFEEGIGCGHIJJJJIGJIGHJJJJJFIDGII?FHHIJ
@8455584/1
atacgattttccgttggggttcatgacccattcctttttagaattcgtgt
+8455584/1
CCCFFFFFHHHHHGHIJJJHIJJJJJJJJJJJJJIJJIJJIIIIJJJIII
@12979053/1
ggaacacgcggtagcggaagattggctc
+12979053/1
CCCFFFFFHHHHHJJJJIJJIIIJJJJJ
@13615282/1
gttatagtctagagcccaataaaaatgaagaaatggttgctgatatgtac
+13615282/1
C@CFFFFFHHHHHIJJJJJJJJJJJJJIJJJJJIIJHIJJJJIJJJJIJJ
@12753099/1
gccatattgatttaattttgacatgttagaatgccctattgaaaaccttg
+12753099/1
@CCFFFFFGHHHHJJJJJJJIJIIJJIGGJJJIJJJJJFIJDHIJJJIIJ
@12753100/1
gccatattgatttaattttgacatgttagaatgccctattgaaaaccttg
+12753100/1
CCCFFFFFGHHHHJJJJJJJIJJJJJJJJJJJJJJJJJJIJIJJIJJIJJ
@13196135/1
ggtgagttcattttaaatgaaaaacgtatgttgtttacttcatttgaatc
+13196135/1
BCBDDFEFHHHHHJJJJJJJJJJJJJHIIIJJIJJJJJJJJJJJJJJJJJ
@8667345/1
attaataactagtgcctaataatagtgtattacctctaaagctatctact
+8667345/1
CCCFFFFFHHHHHHIJJJJJJJJJJJJHJJJJJJJJJJJJJJJJJJJJJJ
@11476486/1
ctcttctagcagctttaatgcattgtatgcagcatcatgtttactaatct
+11476486/1
CCCFFFFFHHHHHJJJJJJJJJJJIIIJJJJJJJJJJJJJJJJJJJJJJJ
@14693901/1
ttcgattcgataggtgctttgtctggttaactttagtgggaaggtttagg
+14693901/1
CCCFFFFFHHHHHJFHHIJJIJJIJIIJIGGIJJIIFHJIIJJJGIHJJI
@8888356/1
attttacaagctatactttgcatagaattagtggtttttttctaaaatca
+8888356/1
B@1BDFFFHHGHHJJJJJJIJJJJJJJJJJJHHIHIIJJJJJJJJIIIJJ
@8888357/1
attttacaagctatactttgcatagaattagtggtttttttctaaaatca
+8888357/1
CCCFFFFFHHHHHJJJJJIJJIJIJJJJJJJHHIHGIJJJJJIJIJHJJJ
@10407247/1
cgaagaaagacgccaaacattcggcagccaagaacttgctggatctcttg
+10407247/1
CCCFFFFFHHHHHJJJJJJJJJJJJJJJJJIJJIJJJJJJJJJJJJJJJJ
@12754612/1
gccatctgggcccggggctctgtgatttcttagtctcaatagtgctgccg
+12754612/1
CCCFFFFFHHHHHJJJJIGHGEBDFIIJIJJIIHIHJGHFGGFHIIIJJI
@12122621/1
cttgtagtggattcctaatattttttagtgaacctctctaacgtctttat
+12122621/1
CCCFFFFDHHFHHIJJIJJIIJJJJJJJHJJJJJJJJJIJJJJGIJJJIJ
@12123472/1
cttgtatcacttattgcgtctttgctttggtcactttacgcgcgaaaacc
+12123472/1
CCCFFFFFHHHHHJJJJJIIJJJJJJJJJJJJJIJJJJJJJJJJJJJJHH
@12123473/1
cttgtatcacttattgcgtctttgctttggtcactttacgcgcgaaaacc
+12123473/1
CCCFFFFFHHHHHJJJJJIJJJJJJJJJJIIJJIJJJIIJJJJJIJJJHH
@10832248/1
cggtgggtcatttataccgttaaccttataacttcttctagaactgggca
+10832248/1
@@@D?DD<<A4BF<EC4<CGHGH<FEE?<CFEGI>DG?FHFGH9?B?FCG
@11908602/1
cttcatgccaacgattctaagtaggctttcgtttatgctacaattagagc
+11908602/1
CCCFFFFFHHHHHJJJIJIJJFHIIJIJJIJIJJJJJJJJJJJIIJJIJI
@12124165/1
cttgtatgggaattatatcatgctgtagttccatcttgtttaaaaatctg
+12124165/1
=B14BDFFHHHHHJJJJJJJJJIJJHIJIJJJJIJJJIJJJJJIJJJJIJ
@14487293/1
tgggggaccagtctgttgtgggggaacagtttgatgttgctgttgtggag
+14487293/1
CCCFFFFFHHHHHIIIIJGGIIJI@FHHIHHGICHGGGIIIFFAECGECH
@9105732/1
caaagtttcacagttccacaaaacgctgaaaaattccgtcggcaagaagt
+9105732/1
CCCFFADBFHHAFCEGIIIIGHIGIIIIEHIIIIIIIIEHIBHBEGGHH@
@9105733/1
caaagtttcacagttccacaaaacgctgaaaaattccgtcggcaagaagt
+9105733/1
CCCFFDFFHHHHHHIJJJJJJJJJJJJJJJJJJJJJJJIJJJJJIJJJJH
@11274038/1
ctccgatgtcctcaagaaatccagggaggaagagctacggaaaaaacaag
+11274038/1
CCCFFFFFHHHHHJJJJJJJJJIHJJHIJJGGIJJIJIJIJJJJJJJJJJ
@10620146/1
cgccgtttgagaattcatttttaacacagttcttactttaacacattgtg
+10620146/1
@@@DB8DD::A:D?F4<AFHII;F<EFCB?F<EGF@DGIBGFFCFEIFFA
@11274316/1
ctccgattcttccttttctaaggcttttctgtaatttaaacatggtatgg
+11274316/1
CCCFFFFFHHHHHJJJJJJJJJJJJJJJJJJIIJJJJJJJJJJJJHIIJJ
@11049362/1
ctagccaaacacacatagtacctctccacaaaaagggaaataaacaagga
+11049362/1
CCCFFFFFHHHGGJJJJJHIJJIJJJJJJJJJJJJIJJJJJJJIJIJJJJ
@14263273/1
tctggacaacaaggaaagttattgccggttcataaccttctctttggact
+14263273/1
CCCFFFFFHHDHHJIJIJHHHIJJJJJJEGIJJJJJJJJJJJJJJIIGII
@8460858/1
atagaatgtcaatgttattctaaaaagaagactgctaaacgttaaatttt
+8460858/1
CCCFFFFFHHHHHJHIIJJJJJJJJJJJJJJJJJJIIJIGIIJIJJJJJJ
@10834360/1
cggttcataaccttctctttggactctcttgcatgctgctcgaatagctc
+10834360/1
BBCBDFFFHHHHHJJIIIIJJJGIJJIJJJIJIJGJJGIJJIIJJIIIJJ
@10411366/1
cgaagagactctcagcttcaacgccaaggacttcaacttcgttcagttct
+10411366/1
@C@FFFFFGDHHHIIIIJJJJG@GHIJJIIJGJIJJJIJJJGIIIJHIJJ
@9106807/1
caaataaatgctcccttttcacaatataataaatacatatcatatcatcg
+9106807/1
CCCFFFFFHHHHHJJJJJJJJJIJJJJJHIJJJJJJJJJJJJJJJJJJJI
@14697631/1
ttcgcttttgactcgacaaaaatttaaacacattgcattattgatttcga
+14697631/1
CCCFFFFFHFHGHJGHIIJJJJJJJIJJGIIIIJIJIJJGIJJIJJJJJJ
@10834823/1
cggttctgcatgaatgccatctgggcccggggctctgtgatttcttagtg
+10834823/1
B@@BDFFFHHHHHJGGIJJJJHIJJJJIJJJIIIGIIHIGIIJJJJJJHI
@10412334/1
cgaagagggactaccacacgaaaggcagttcaccatcgcttgtcatgtgt
+10412334/1
CC@FFFFFGHHGHJJIJIIIIJJGFIGIHIJJJJJIJIIIJJGIGHDHGH
@10412335/1
cgaagagggactaccacacgaaaggcagttcaccatcgcttgtcatgtgt
+10412335/1
CCCFFFFFHHHHHJIJIJIIHIJJJIJJJJJJJJJJJJIIJIIJJJGIEC
@10412504/1
cgaagagtatgtctcgaaagacttcgactttttactatttttgtatgcac
+10412504/1
@@@DDDDBFHFFFIIB<FH:?E<F?ECFGGIII?FCFGHIII@DFHBFFG
@14698472/1
ttcggagttttgcctgttccgtagcagacggccactggcaaagtggatag
+14698472/1
@@??D:A2AFF;8FBB@B?E1<AGFEEEEFIFF6FBFEDBEIE8BF<<@C
@11481704/1
ctcttggtcggaaaagtgactcccgaacaagccaatcagaccaacggaac
+11481704/1
@@@DDBDAFHFHHIG@CEHIEHII@GHIIIIIEHIIIHCBFGEGICHII8
@9759995/1
ccaaaagtgaacgattagaatatatgtggcaacaaccatctccagatcca
+9759995/1
@@@DDDDAC4FHFIII=FHEGHIIIIHDECGHIIIIGIIIIEHIAFHIGG
@9759996/1
ccaaaagtgaacgattagaatatatgtggcaacaaccatctccagatcca
+9759996/1
CCCFBDD=CFDHFBBG@GHICHGHIFHGGEGDCEGGCDDG@HIGIGEGEH
@14490621/1
tgggtctgtagatccggccatttcattacaccatgtacctatttcgatcc
+14490621/1
=@@A:?DDHA>FHIGAAGGE;BHGEHIIIIIIEIC?DHIIIIIBHGAGGI
@14264868/1
tctggcaacatcgacagataccacaaatacctaaaccttcccactaaagt
+14264868/1
CCCFFFFFHHHHHIJJIJJJJJJIJJJIJJJIIJIJIJJJJJJJJJJJJJ
@12345605/1
gaaaaaggtgggaaatgttgactgttgtagctgattaaggggtgtattct
+12345605/1
@@@DD?DDABF?FHICEAFEBCHC<9C1CBG<EH@G<9C<?A0769?B8=
@8894284/1
attttatcaatcggccattcgaggctggaagccacttttaaatgttgatg
+8894284/1
CCCFFFFFHHHHHJIJIIJIIIGIGGII9F@;F9D?FHI@DH<BDG@B@C
@10186587/1
ccggcatagcctaatctgggagggggcaagattctggcatctaatttttc
+10186587/1
CCCFFDDFFFHBFHGIIGJJ?EHJJJIIJJJIJIIIJJJJJIJJJJJJJI
@11278806/1
ctccgggcgttccgttggtctgattggcttgtt
+11278806/1
CCCFFFFFGHHHHJHIJJDFHIIJJJJJJJ:?B
@11278807/1
ctccgggcgttccgttggtctgattggcttgtt
+11278807/1
CCCFFFFFHFHDHI@GAHC@DHHIGIIIFI00?
@14063041/1
tatgagtctaataaaggtcaaaaaccccaaagaattatcttttttag
+14063041/1
@CC1DDDEHHGHHJJJJCHIJJJJJJJJJJIJJJJJJJIJIJJJJJI
@9981058/1
cccagatggcattcatgcagaaccgattaagaaaggggcagacaacttca
+9981058/1
CCCFFFFFGHHHHJJJIJIIFHIIJGGDHIEGIIGAGGIHD=DHEEHIIE
@9981059/1
cccagatggcattcatgcagaaccgattaagaaaggggcagacaacttca
+9981059/1
CCCFFFFFHHHHHJIJJJIJIJJJJGHIJIJIJJJJJJIIJJJJIIJJJJ
@9981060/1
cccagatggcattcatgcagaaccgattaagaaaggggcagacaacttca
+9981060/1
CCCFFFFFHHHHHJJIJJJIIIIJJGIJJJIJJJJJJJJJJJJIJJJJJJ
@9981061/1
cccagatggcattcatgcagaaccgattaagaaaggggcagacaacttca
+9981061/1
CCCFFFFFHHHHHJJJJJIJIJJJJGFGIIJJJJJJJJIJJJJJJJJJJJ
@10839406/1
cgtaaagtgaccaaagcaaagacgcaataagtgatacaagaaaatataca
+10839406/1
=@1=BDB=CAHHFIIFGIGIBGII>?FBGI@1?FHIIIIGGBGIIIEHIG
@10839407/1
cgtaaagtgaccaaagcaaagacgcaataagtgatacaagaaaatataca
+10839407/1
@@@ADDD?DFFHAHIGGBFGAHGAGGGHIII?FGGGIIIEIIIIHIIIHI
@10839408/1
cgtaaagtgaccaaagcaaagacgcaataagtgatacaagaaaatataca
+10839408/1
@@@DFFFBDHHHDIJGGGIJGGIIJJJIIJJ?GGGIJJJJJJJJIJJJJI
@10839409/1
cgtaaagtgaccaaagcaaagacgcaataagtgatacaagaaaatataca
+10839409/1
@C?DFFFDFHFHHIJIGIJICFHGIJJJJJJCGIGIJJJIJJJJJIJJJJ
@10839410/1
cgtaaagtgaccaaagcaaagacgcaataagtgatacaagaaaatataca
+10839410/1
BB1ADFFDHHHHGJIIIJJJJJJJIJJJJJJDGIIIJJIJJJJJJJJJJJ
@12763105/1
gcccagatggcattcatgcagaaccgattaagaaaggggcagacaacttc
+12763105/1
@CCFDFFFHHGGHJGGIJIJIEIJJIIHIJJJIJJIJIIIJJJIIJJGIJ
@14702234/1
ttcggcttattgtaatattcctccatagttcttacatccttgtttatttc
+14702234/1
@@7BDFFFHHHHDHJJIJJIJIHIGHGGHFIIJJJJCFGGIJJJJIIJJI
@12552440/1
gactgttgtagctgattaaggggtgtattctatatttcggttaaatttaa
+12552440/1
CCCFFFFFHHHHHJIJJIJJJJJCEFHIIJJJJJJJIIII00?DHIJJEG
@14702634/1
ttcgggactgaaagacactaagattaccaagttgggcaaccagcagtccc
+14702634/1
CCCFFFFFHHHHHJJJJJJJJJIJJJJJJJJIIJJJJJJJJJJJJJJJJJ
@12348030/1
gaaaaagtttttaagaaccgtgatggaactctttaggcagcaacattacc
+12348030/1
@@@FFEDDHHHHHIJJGJJJEEHIIIIJIIIJJJIIIIFIJJJJIJJJJJ
@12763631/1
gcccagtttagtggccaactcttcgtcactcgcaaatgtagaaggc
+12763631/1
@CCFFFFFHHHGHIEGFHGBHGIJIJJJJGI?HHGIIGDHIIJJII
@8467906/1
ataggttctgtcaaaactgttgcgactagcacaacaaaaaagatggcgaa
+8467906/1
CCCFFDDEHFHGHJJJJJICFFCHGJIGC;<DFGHGHGIAHHEF=BFHBG
@13211833/1
ggtttatcctctactgtacaactgtttacctgtgtatgataaataaactt
+13211833/1
@@;DDDDDHDDDBGDB?CDHHBFAEHIDHIEDAFACFC@FBFIGEHICHH
@13211834/1
ggtttatcctctactgtacaactgtttacctgtgtatgataaataaactt
+13211834/1
BB=DFEFFHDHHDIGEFHIIIIIJIJJJJIJIHHHIIIIJIJJJIJJEIJ
@13211835/1
ggtttatcctctactgtacaactgtttacctgtgtatgataaataaactt
+13211835/1
CCCFFFFFHHHHHJJJIJJJJJJJHJJJJIJJHHHIJJIJJJJJJJJJIJ
@14269961/1
tctgtcggtagatttccgtgaagtggtccgtgccccttgcggttacccct
+14269961/1
@CCFFFFFCFDFHJJJJIDGHJIHIJGIJIJFHIJIGJIGGI@FHHGIJG
@13212074/1
ggtttattggcgaggagggctgcagcgtttatgatctgccagcttctaca
+13212074/1
@C@FFFFFHHHGGIIHBGIBE>EFHEIGIIIGIDIICGGI9CHEHIIIJJ
@12133624/1
cttgtggtcacttttcgcgcaaaggtaaaatcgttctagacatactttat
+12133624/1
CCCFDFFDHHHHHIJGHHIGAHIJJCDHIJIGHFHDDDFGCHHEGGCHGG
@12133625/1
cttgtggtcacttttcgcgcaaaggtaaaatcgttctagacatactttat
+12133625/1
CCCFFFFDHGHHHJJJIGIG@HIJICGHIIIHIIIGGEGHJJIGIFIJIJ
@12133626/1
cttgtggtcacttttcgcgcaaaggtaaaatcgttctagacatactttat
+12133626/1
CCCFFFFFHHHHHJJJJJJJJJJJJGGHJJJJJHIIJJJJIJJJJJJJJJ
@9318842/1
caattgagttttcgagcattttccggaaaagaagattgcaccccgaaaag
+9318842/1
CCCFFFFFHHHGDGIIJIIJJJHIJJJJJJIHGGGHIIJJGIIJIIIIIG
@10421432/1
cgaagtacgagctattcgagcagcatgcaagagagtccaaagagaaggtt
+10421432/1
@C?;DBDFHHHHHJJJJJIJJJJJJJIJIIJIJJIHIGIJJJJJJJJJEH
@12991648/1
ggaagatcagggtttataagagtaatattatgttttgacctgaaatattc
+12991648/1
@CBFFFFFHHGHFHHIJJJJJJ?FHJJJJJJJHIJJJJJJHIIJJJIJIJ
@12991760/1
ggaagatcgaagaaagacgccaaacattcggcagccaagaacttgctgga
+12991760/1
@@?DFFFFHHGFDHGEGHEHIIIJ=CGIFHFHGDDHHB8CBFDHCGIJG6
@9319600/1
caattggcgcacattcagcaggttttttaacagtttgaaaaccttgataa
+9319600/1
CCCFFFFFHHGHHJJJJIIGIJCGHIJJJJJJJIIJJIJJJJJJJJJJJJ
@8469620/1
atagtgtattacctctaaagctatctactcgttatataatcatcattcaa
+8469620/1
@@CDFFBDHGGGHIIIIIGGIHJGHIIJIIGIJEEGIII@GEHGHIIGEH
@13629340/1
gttcaagcgaaaaatgtcaataagacttctcctcaaacactgtccaattt
+13629340/1
BB@FFFFFHGHHHJJJIJIJJJJJJJJJJJJJIJJJJJJJJJJJJJGJJJ
@12557555/1
gagaaagtacagagtctgtaatgtgacgaggagaccagcacagatgcaat
+12557555/1
@?@DFFFDFHHHHBFEGIHJGGGHIG@GHEIGIJIJGJIJJJIGIJJJII
@8236686/1
agaacaaacaggggagaaaagtcacgagaatttgaaaagcgagcttcatg
+8236686/1
CCCFFFFFHHHHHJGIHIJJJHIJJJIJIJJJJJJJJJIIIJIIJJJJJI
@14068408/1
tatgttgtttacttcatttgaatctatggaagttcgtattattcctcgaa
+14068408/1
CCCFDFFFHHHHHJJJJJJJJJJJJJJJJIJJIJJIHJJJJJJJIJJJIJ
@13629780/1
gttcaagtagctgaagtaaaagtgttttccattggtttatcctctactgt
+13629780/1
CBCFFFFFHHHHHJJJHIJJJIAFHIIJJJJJJJJIJJJJJJJJJJJJJF
@13844669/1
gttttcttcatctatttgccacacactgtcatcgttgtaaagtttgaagg
+13844669/1
?:?BDDFDFDHFHJJIGGHIGFIHGGGGBHGEGGFHGHGIHIGDFHIIJD
@10424296/1
cgaagttgtggagagatttataagactacaagaagagagtggacattctt
+10424296/1
@C@FFDEFCFHDF?FEGHIEHGIEHHIJIJJJIJGGGGG9DHIIGGIJIJ
@14708769/1
ttcgtattatttcctcgaaatcaataatgcaatgtgtttaaatttttgtc
+14708769/1
BCCFFFFFHHHHHJJJJJJJJJJJIJJJJJJIJIGIJIJIIJJJJJJJIJ
@14708770/1
ttcgtattatttcctcgaaatcaataatgcaatgtgtttaaatttttgtc
+14708770/1
CC@FFFFFGHHHHJJJJJIJJJJJJIIIHIJJIJIJIIIIJJIJIJJGII
@12994299/1
ggaagcggtatgcagattggtgaagcagaacaaccattctgtacaattgg
+12994299/1
CCCFFFFFDFHGHJJIJIIJHHHIJJJJJJJJJJJIJJJJJJJJJJJJJJ
@9989655/1
cccagttctagaagaagttataaggttaacggtataaatgacccaccggc
+9989655/1
CCCFFEFFHGHGFIIJJHIJJJJJJHJJJJJJHIJJJJJJJJJJJJJJJJ
@8683140/1
attacctctaaagctatctactcgttatataatcatcattcaaacattga
+8683140/1
CCCFFFFFHHHHHJJJIIJJJJJJJJJJJJJIJJJJJJJJJIJJIJJJJJ
@8683141/1
attacctctaaagctatctactcgttatataatcatcattcaaacattga
+8683141/1
CCCFFFFFHHHHHJJJJJJJJJJJJJJJJJJJJJJJJJJIJJJJJJJJJJ
@12354006/1
gaaaaattagatgccagaatcttgccccctcccagattaggctatgccgg
+12354006/1
BBCFFFFFHHHHHJJIJJJJJJJIIJJJJHIJJGFABFHEGB@AGGCF0@
@8472813/1
atataatatatcctcaaactagggaagacttatctcatccaactgtggga
+8472813/1
CCCFFFFFHHHHHJJGJJJJJJJJJJJJJJJJIJJIJJJJJJJJJJJFII
@13633514/1
gttcaccatcgcttgtcatgtgttgaaattccgcgaaattggcactggca
+13633514/1
C@CFFFFFHHGHHJIIGGJJHIIIJJJJJIJJJJIIIJJJJIIJJIIIIJ
@12562902/1
gagaatatgaaatttaaaagaaaatttgaaaagtatcatgagttttgtga
+12562902/1
BC@DFFFFHHHHHJJJJIJJJJJIJJJJJJIJJ?FIGIJIFGFIIJJIJI
@12562903/1
gagaatatgaaatttaaaagaaaatttgaaaagtatcatgagttttgtga
+12562903/1
BC@FFFFFHHHHHJJJJJJIJJJJJJJIIJJJJ?GIIIIIJJGHJJIJJI
@12562904/1
gagaatatgaaatttaaaagaaaatttgaaaagtatcatgagttttgtga
+12562904/1
C@CFFFFFHGHGHJJGGIJJJJJIJJJIIJJIJBGGIIGIIJGHIJJJJG
@12562905/1
gagaatatgaaatttaaaagaaaatttgaaaagtatcatgagttttgtga
+12562905/1
C@CFFFFFHHHHHJJJJJJJIJJJJJJJJJJJJEHIIJJJJIGIIJJJJJ
@12138745/1
cttgttcgggagtcacttttccgaccaagagatccagcaagttcttggct
+12138745/1
@@@?DDB?FF:C2AEFBFII4C1?EGAGEEDFEFFE@FEEB8BFEFEEF@
@10426064/1
cgaataccggttctcagccgagctgcccagtttagtggccaactcttcgt
+10426064/1
B@@FFFFFHHFHHJJIIJIIIGIGBFGHGI?FGGGDHGIHHBHIIGIIJI
@12768390/1
gcccgttccgccacagcaacaacctcgagcgagacaacagcagtctgctc
+12768390/1
CCCFFFFFHHHHHJJJIJJJJJIJJJJJJIJJJJJIGGIHJIIHGIJJJJ
@12563629/1
gagaattcacttatgaatgtggcataggttctgtcaaaactgttgcgact
+12563629/1
B@BFFFFFHHHHHJJIJJJIJJJJJJJJHJJJJIGIJJJIIIFHIJJJJE
@11290994/1
ctcctccaaaccttgcaaattttcaatcatgaagcaagattttacctgaa
+11290994/1
@@@FFFFFGHGHHIGIIJIJJJJJJJIIIEHIIGGIIGIFIIIIIGIIII
@11290995/1
ctcctccaaaccttgcaaattttcaatcatgaagcaagattttacctgaa
+11290995/1
CCCFFFFFHHGHHJJJJJIIJJJIJJIJJJIJJJJJJIJJJIIJGJJJHI
@13634601/1
gttcactaaaaaatattaggaatccactacaaggttttcaatagggcatt
+13634601/1
C@CFFFFFHHGHHIIJJJJJIJJIJJJJJJJJJJFHJJJJJJJJIFIJJJ
@13634602/1
gttcactaaaaaatattaggaatccactacaaggttttcaatagggcatt
+13634602/1
CCCFFFFFGGHHHJJJJIJIGIJJJJJJIJJIJJDFGIJJJJIHHIJIJJ
@13634603/1
gttcactaaaaaatattaggaatccactacaaggttttcaatagggcatt
+13634603/1
CCCFFFFFHHHHHIIJJJJJIJJJJIIJJJJJJJGIJJJJJJJIIJJJJJ
@10845812/1
cgtacatttgccatctgggcctcttctatgcaaagtacattacttttttg
+10845812/1
@@?DDDADFAAD:<C?4CFEF;CEHCBAFFBBFGE4CFFFIF?FFIIIIB
@12140256/1
cttgttggggctgggggtcttgtggaataggttgaggctgaatctc
+12140256/1
BCCFDFFFHHHHHJJJJ0?DGFDFHEGIGIJHIIHJJJIJJJJJJJ
@12564406/1
gagacaacagcagtctgctcctcctcaacaacaacaacccacttggggca
+12564406/1
;?<DDDDDA3<??GDHF<<C?AAEAEHGI@BGHI=GCB?@DHFHFHC6@F
@12769005/1
gccctattgaaaaccttgtagtggattcctaatattttttagtgaacctc
+12769005/1
CCCFFFFFHFHHHIIIIIFHIAFH?FHGIGEEGEFGIIIIBDDDFHCHDB
@12140576/1
cttgttgttcaggttgtttttgtttcttctttttacctccttgttggggc
+12140576/1
BB@?ADDDHHHHGHIIHJJJJGFHJIJIIJJJJJJIIJJJJJIIIJJJII
@14910591/1
tttctttagtctgtatattttcttgtatcacttattgcgtctttgctttg
+14910591/1
BCC;DFFFHHHHHIJJJJJJJJIJJJJJJJIJJJJJJJJHIJJJJJJJJJ
@10846574/1
cgtacgtcaaatgtcgcaaattatgtcacataaatgtcaaaatgccacat
+10846574/1
@C@FDDDDFHHFHEHGHIJJIJJJIGIIGIJIJJ4C?DFGGI399B<DD3
@13223005/1
gtaaaagtgtgctcaattggtttatcctctactgtacaactgtttacctg
+13223005/1
CCCFFFFBFFHHHJJJJJJJJJJJJJJJJJJIJJJJJJJJJJGIJJJJJJ
@13223006/1
gtaaaagtgtgctccattggtttatcctctactgtacaactgtttacctg
+13223006/1
C@CFFFFDHFHFGGIEHIIJCGIEHIIGGIGIJJIIJIIJIIHIHCHIIH
@12141593/1
cttgtttatttccctttttgtggagaggtactatgtgtgtttggct
+12141593/1
@@@DBDEBDFHHHIGIIIIBFDBCE@GHFHBGHID?BF??FGGHHC
@12141594/1
cttgtttatttccctttttgtggagaggtactatgtgtgtttggct
+12141594/1
@@@FFFFAFHHGHJGHIJJGFGIEGFHI?FGHGIIFGDGGIJJJII
@9116978/1
caaatcactatttgccttgctctgttctctgtcaaatgtacatgatgact
+9116978/1
BC<DDFFFHHHHHJJJJJIJJJJJJJJJJJJIIJIIJJGIHGJJJJJJJJ
@9994531/1
cccatcccaacagaaggggtaaccgcaaggggcacggaccacttcacgga
+9994531/1
CCCFFFFFHHHHHJIJJIJ<FGHIJJJJJJJJIJJJIGIIJIJJHHHHFF
@11502214/1
ctgaaattgagaaaaaatgaacatggaatgtaagaacattttcggaatca
+11502214/1
CCCFFFFFHHHHHJJJJJIJJJJJJJJJJJIIIJJJJJJJJJJJJJJJJI
@14712236/1
ttcgtgttccatttcatagaatggtggtggccatctgcgggacatgcaca
+14712236/1
@@@FFFDFHHGHHJJJJJJIJIJJBHH<EHGGGIIGIGGIIGGGIIICHG
@8240846/1
agaactattattttttttttatttttcatcacagtgatgtttgttt
+8240846/1
@@CFDDEDHAHDHIIIIIIEHIIIGI?GFEHGD@GAFH<FGIA68C
@13637637/1
gttcaggttgctacaaatttcagcaacataaaaatactgaggctgatctt
+13637637/1
C@CFFFFDHHGHHJJJJJJJJJIJJHHIJJJJJJIJJJGIIJJJJGJJJJ
@13225922/1
gtaaaatcttgcttcatgattgaaaatttgcaaggtttggaggagttgta
+13225922/1
CC@FFFFFGHHHFJJGIIEHIIIHJIIJJJJJIIJEFHIJIJJGHHIIJJ
@13225923/1
gtaaaatcttgcttcatgattgaaaatttgcaaggtttggaggagttgta
+13225923/1
CCCFFFFFHHGGFJJJJJHIJIJJJJJJJJJJIIJCFHIJGIIBHDHIHI
@13225924/1
gtaaaatcttgcttcatgattgaaaatttgcaaggtttggaggagttgta
+13225924/1
CCCFFFFFHHHHHJJIJJGIIJIJJJIJJJJIHIIHIIIJIIJGHDGIIJ
@13225925/1
gtaaaatcttgcttcatgattgaaaatttgcaaggtttggaggagttgta
+13225925/1
CCCFFFFFHHHHHJJJJJHIJIJJJJJJJJJIGIJHIIJIJJJIJHIJHI
@14714845/1
ttctaaaaagaagactgctaaacgttaaattttaaaagcctcttaaattt
+14714845/1
@CCFFFFFHHGHDGIGJJIIIJIACFFHGEGGIGGIIFHJGGGGGIIIIJ
@14913012/1
tttgaaaagtatcatgagttttgtgattctccgaagagtatgtctcgaaa
+14913012/1
CCCFFFFFH=DHHIJJJJHJIJJIJJJJJJJJJJGIJJHGHHJJJJCHII
@8241973/1
agaagaaaggccgatagaatgaagtgaaagtcgaacgttcttctgggctt
+8241973/1
CCCFFFFFHHFHHJIJJJJFIJJJHGIGIJFEDHI@HHHIJJIIIEIIJI
@9548623/1
cagatccgtaagctatccagctccgacgtactatgcccatttagctgcgg
+9548623/1
@@@DDEFFHGHHGIIIIIIICGGGHIIIIIIIIIIIIIDFHIIIIIGIHG
@14716242/1
ttctaatattgcgatatttttttatcgatctggcttcaatgtttgaatga
+14716242/1
BB<=DDFFHHHHHJJJJJJJJJJJJJIHIIJJJJJJJJHIIGIJJGIJII
@13853000/1
gttttgtcatacgtttttgaggcagcaaatttctcaagggcacacggcaa
+13853000/1
?::ADBADFDHHHCGHIIIEHCEIIIIIGIHIGDHGABEGHIIGIIFBEH
@13853418/1
gttttgtgattctccgaagaatatgtctcgaa
+13853418/1
@@@FFADDHDFFFHIGEHEFHCEIIIIJJD3C
@13853419/1
gttttgtgattctccgaagagtatgtctcgaaagacttcgactttttact
+13853419/1
@@@FFDDDDFHGHJJIEGHGGAFEHIJIJGGIJ0?D@G@?;DDGIJJ98?
@13853420/1
gttttgtgattctccgaagagtatgtctcgaaagacttcgactttttact
+13853420/1
B@@FFFDFHHHHHJJJIJIGHAFHIIIHJIEIJ@DDFFFFEGEHIIJ?BD
@13853510/1
gttttgtggaactgtgaaactttgtgggactgctggttgcccaacttggt
+13853510/1
?@;;=ADDA3<AAF:<4AIDE@F<C@;C<ED;@<FG?C??DA??B;DFD0
@13853511/1
gttttgtggaactgtgaaactttgtgggactgctggttgcccaacttggt
+13853511/1
BB@FFDADFHHHHIFFGIJIJJJIJJJIIGIIIIJJHGGIIIIGGIJIJB
@14279622/1
tcttcggagaatcacaaaactcatgatacttttcaaattttcttttaaat
+14279622/1
CCCFFFFFHHHHHJJJJJJJJJJJJJJJJJJJJJJJJJJJJJJJJJJJGI
@9548976/1
cagatcgataaaaaaatatcgcaatattagaaattttcaaatattcttcg
+9548976/1
@@@DDFDDFHFFHIIIBHI@GGFHGCHIEHIEDGGIJJGGIJJIIEHIGI
@14280060/1
tcttcgtgttccatttcatagaatggtggtggccatctgcgggacatgca
+14280060/1
@CBFFFDDFHHHHJJJJJJJIIJJJJAFGCFHGIJJJFEEDHGGHIJJIG
@12569415/1
gagagcttcttcgagaccgtacaaggagacttgagctacccatttgatgc
+12569415/1
@@@DD;=ACFFFFIIIIIB8AFFFEFADFDFGCDDDBGIEFDEFFBBD4=
@12774638/1
gccgaataaaaatgcaaaaaactataaatttttattatattttatgcatg
+12774638/1
@@@DD@BDA>DAHD@BAAEG8??C@DEGFIH<FGGCFFGBHAGHHA>AGG
@13000911/1
ggaataatacgaacttccatagattcaaatgaagtaaacaacatacgttt
+13000911/1
@@@DDEFFDHHHFIIIICHADBAHFHIIEHHGHHBFGHIIIIIIIIDGAG
@14281760/1
tcttgacatttcgttaaagaaccacaaaatgtgacatataaaggtgaata
+14281760/1
CCCFFFFFDHHHFGIJIJEHGHIJJJJJJIIGIIJJJJJJIJJIHIJGGG
@12775181/1
gccgaatgtttggcgtctttcttcgatcttccggttccggtggccaccag
+12775181/1
@CCFDDFFHHHHHIIHIIIIEFHG?FIGGIGJEG?FHIGEDEHGHEHIA@
@8481740/1
atattatctatcgatactgaatgtaattttttatatagtgccccgatgat
+8481740/1
?@@DDBDDBH?FBF;?FDA4AFH:?:E<AEFDBFGHGGIEGGHIA0@F9=
@11299929/1
ctcctgtctgggtggttgcaatctccagcagatattgtacttaaaggctt
+11299929/1
@@@DDDDDFFFF3CG?EBEDHEDHFICFE@DDFBGG>?FGFGEGIFGEFI
@11299930/1
ctcctgtctgggtggttgcaatctccagcagatattgtacttaaaggctt
+11299930/1
CCCFFFFFGGHH<EH@GHIIIIIIIIDGIGIGIIIIIDHIIIHIIIIIII
@9551636/1
cagatggcattcatgcagaaccgattaagaaaggggcagacaacttcatg
+9551636/1
@@CDFEFDDHHFHIGGIH@EGEG@GEGGFGIGEHJFGIEGG9FHGAHIGI
@9551652/1
cagatggccaccaccattctatgaaatggaacacgaagagggactaccac
+9551652/1
CCCFFFFFHHHHGJJJJJJJIJJJIJJJIIIJJJJJJJJJIIJJJIIJJI
@12151388/1
ctttaacgaaatgtcaagagcataaagtatgtctagaacgattttacctt
+12151388/1
CCCFFFFFHHHHHIJJJJJJJJJJJJJFHGIIIJIJJJJJIJJJJJIJJJ
@14720827/1
ttctcaatttcagtctttgtctatcggtattgctcgtagacaattcatat
+14720827/1
CCCFFFFFHHHHHIJJJJJJJJJJJJJHIJJJJJJFDGIJJJIIJJJJJJ
@9328467/1
cacaaaaagggaaataaacaaggatgtaagaactatggaggaatattaca
+9328467/1
CCCFFFFFHHHHHJJJJJJJJJJJJJHIIJJJJJJJJJJJJJJJJJJJJJ
@12364835/1
gaaaagcgagcttcatgatcccctgaagaatatatcttgaagaactatta
+12364835/1
CCCFFFFFGHHHGJIIJJJJJIIEGHIGGIJJIJJJJGHGIIJJIJIIJI
@13231605/1
gtaaacagttgtacagtagaggataaaccaatggagcacacttttacttc
+13231605/1
CCCBDFFFHHHHHJJJIIJJJJGJJJJJJJJJJJIJIIIJJJJJJJJJJJ
@14078172/1
tattcttcaggggatcatgaagctcgcttttcaaattctcgtg
+14078172/1
CCCFFFFFHHHHHHIJGGIJJIJJJGFGHGHHDGGGIDGGGHA
@10643262/1
cgcggaatttcaacacatgacaagcgatggtgaactgcctttcgtgtgg
+10643262/1
@@?BD1DDFF??F<C?FB@DC>HD=FFCFFBFBFFFIFIEGIABBE82@
@14078395/1
tattgaaaaccttgtagtggattcctaatattttttagtgaacctctcta
+14078395/1
@@?DB?DDFDHDBBAAC<CE3EDFH@EGG9FHIIIIA@?BDBFEG@GGEG
@11512407/1
ctgaagtaaaagtgtgctccattggtttatcctctactgtacaactgttt
+11512407/1
CCCFFFDEHHHHFIHIIJJJIIJJJJIJJJJJJJJJJJJJJJJJJJJIJJ
@10854651/1
cgtcaaatgtcgcaaattatgtcacataaatgtcaaaatgccacataatt
+10854651/1
@<@1ADDDFAFDFIFEFIIIIHFHFCHHIIFIIFFIIFIIDEFIIIIIEG
@12777655/1
gccgagcaagactcccgtcagcgtcctccaggagttgctgagccgtcgcg
+12777655/1
CCCFFFFFHHHHHJJJIGHIIIIGIGGIJIIICH?DHHIJJJIIIHIJHE
@9553483/1
cagattcacaagcaggatcaactcaacagctc
+9553483/1
8=1BD?2==D?D:AE=;<3AE;AB?CFA@E?C
@10431679/1
cgaatggtaaagctgctaaaaaagcaggaaaagcccagaagaacgttcga
+10431679/1
@C@FFFF?FHGFAHGIJJJJJJJJCHIJIJJGGIFGG?GIHII@FDCHGI
@10431680/1
cgaatggtaaagctgctaaaaaagcaggaaaagcccagaagaacgttcga
+10431680/1
CCCFFFFBHHHGHIJJJJJJIJJGDIIJJJJJEGJIJIIJIIJGIHIIGG
@13233110/1
gtaaacgtcagtttgcgtttcaatgcatcgataagacgaatggtaaagct
+13233110/1
@@@FFFFDHHHFHIE@EDHGGGIGGII@HGHIIJIHIGIJGI<9BGHCGE
@10431885/1
cgaatgtcaaacagaatctagccaaacacacatagtacctctccacaaaa
+10431885/1
CCCFFFDFHHHHHIJJJJIJJIJJJJJJJJJIJIJCHIIJJFIJJJJJIJ
@13643031/1
gttcatttcgacccgtttgctgttgttgggcacctttttgctgcccttgt
+13643031/1
@@CFDFFFHDHDHIF@FF=HGGDGHEFFHGIIIIIIIIIBHIIIIIIIGH
@14722281/1
ttctcccctgttcttaaataaagtgtactttattgaaaaattagtaaaac
+14722281/1
@@@DDDFFHHHHHIIIIIIIIIIIIAHHIIIIIIIIIIGIEEHE<FGIII
@10196317/1
ccgggcccagatggcattcatgcagaaccgattaagaaaggggcagacaa
+10196317/1
@@@DFDFFHHDHDIGD?GIABCDEHB?EDGEA?BGIGGGCDHHEFBHIGA
@10196318/1
ccgggcccagatggcattcatgcagaaccgattaagaaaggggcagacaa
+10196318/1
CCCFFFFFDHHHHIEDHIGGIIGIJJIJJIIIIJJJJJJIIIJIIIJJDG
@12367230/1
gaaaagtattatgagaatatgaaatttaaaagaaaatttgaaaagtatca
+12367230/1
@CCFFFFFGHFHHJJJIIJFIIJJJJJJJJJJJIJIJJJIHJIJJFGIII
@10196319/1
ccgggcccagatggcattcatgcagaaccgattaagaaaggggcagacaa
+10196319/1
CCCFFFFFFFHDDIFHIIGIIIGIJIJJJJGEHJJIJJJJIIJFIGHIJI
@13643345/1
gttcattttaaatgaaaaacgtatgttgtttacttcatttgaatctatgg
+13643345/1
B@BFFFFFHHHHGIJJJJJIIEGHJHIJIJJIJJJJJJJJIJJJJJJJJJ
@12367359/1
gaaaagtcacgagaatttgaaaagcgagcttcatgatcccctgaagaata
+12367359/1
CCCFFFFFHHHHHIJIJJJIJJJIJJJJJIJJJJJJJJJJJIJJJJIJJJ
@12367539/1
gaaaagtctagtatgatgacgtttctggacaacaaggaaagttattgccg
+12367539/1
@CCDDE=AFHD?FHIEGIIFIEFGHIIGIIIGHDH>FHIIIIIEGGIIEF
@8248016/1
agaagattgcaccccgaaaagtttgggtacaacctctatactttgcatca
+8248016/1
CCCFFFFFHGHHHJIJIJJJJFHIJJJFHIIHJIJJJJJJJJJJJJJJJJ
@9123774/1
caaatgagagcttcagtagttttgtagaatatttcaggtcaaaacataat
+9123774/1
CCCFFFDAFBHHHIBECFGHIIHIIIIGGHIIIFHGHEHHIGGGHIGIIE
@11707227/1
ctgggcttttcctgcttttttagcagctttaccattcgtcttatcgatgc
+11707227/1
@@@FFDDDHHDHDBBBGIIII;AEECG@FHACHGDHCA?DFD<BD;?FFG
@11707228/1
ctgggcttttcctgcttttttagcagctttaccattcgtcttatcgatgc
+11707228/1
CCCFFFFFHHHHHJGIIJJJJGGIJJJJJJIJJJJJIJHIJJGIGGHIJH
@14517003/1
tgtcaaaatgccacataatttgcaaaattttgacatttttttctttcctt
+14517003/1
CCBFFFFFFFDHHJIJDIIJJIHJJJJJJJJIIJJJJJJJJJJJJJJJJJ
@11707229/1
ctgggcttttcctgcttttttagcagctttaccattcgtcttatcgatgc
+11707229/1
CCCFFFFFHHHHHJJJJJIJJJJJJIJJJJJJIJJJJJGHJIJIJJJJJI
@11707230/1
ctgggcttttcctgcttttttagcagctttaccattcgtcttatcgatgc
+11707230/1
CCCFFFFFHHHHHJJJJJJJJJJJJJJJJJJJJJJJJJHIJJJJJJJJJJ
@14517058/1
tgtcaaacgacgacattgagcaacttacgtattttctatgtcacatgttc
+14517058/1
@CBFFFFFHHHGHJJJJJIIEHIJJIIIJDDFHHBGIIFGIJIJIIJIJI
@14916687/1
tttgaatccgtagcaggtgcaatatttttagattctggaatgtcatt
+14916687/1
CCCFFFFFHHHHHIIII<FHGHCHHIIIIIIIIIHIIIGGIIHIIII
@10196901/1
ccgggcgttccgttggtctgattggctt
+10196901/1
@@@DBDDAFHHF?HIF8?FHCFHIIIII
@10196902/1
ccgggcgttccgttggtctgattggctt
+10196902/1
@@@DDDDDHFHFFEHG?@F;CCGDEIGH
@10196903/1
ccgggcgttccgttggtctgattggcttgttcggg
+10196903/1
@C;BDADDFHHHHGIJGIJIEIJJIIII:?F>ADH
@10196904/1
ccgggcgttccgttggtctgattggcttgttcggg
+10196904/1
CCCFFFFDHHHHHJJJGGHIHJJJJJJI:8B4?DH
@8248489/1
agaagccaaattgctctactctcaagaaatggcctccatgccgagca
+8248489/1
CCCFFFFFHHHHHJJJJJJJJJJJJJJJJJJJJJJJJJJJJJJJJJJ
@14916927/1
tttgaatgatgattatataacgagtagatagctttagaggtaatacacta
+14916927/1
CCCFFFFFHHHHHJJJJJJJJJIJGHJIJJJJJJIJJJJJGHIJJJJJJJ
@13430218/1
gtcgagtcaaaagcgaagaatatttgaaaatttctaatattgcgatattt
+13430218/1
@@@DDDDDHHHHDHAFHBGIDHGHGIHIIIIIIGIIGGFHHCGIIIIIII
@12368972/1
gaaaagttcgacatcctccagaacttagtgaagtttgaagagtccatcaa
+12368972/1
@<?DDDDDDFFDGEGGIJJDHHHIIGHG?EGEGHHIGIDHGCFGGGIIID
@14079764/1
tattgatttaattttgacatgttagaatgccctattgaaaaccttgtagt
+14079764/1
CCCFFFFFHHGHHJJIIJJJIJIJJJJJJJJJJGIIJJJJIJJJJJGJJG
@12779841/1
gccgattgataaaatccgtgatacatttccatgccttctcccaagtcgat
+12779841/1
CCCFFFFFHHHHHJJJJJGIIJJJJJJJJJJJJJJJJJJJJJJIJHIJJG
@9554843/1
cagattgttaccctccacgggtaaatcctgcaaggattgccacatcttgt
+9554843/1
@@@DDDDDFDFFFEIFGFGIE11?BDFEEFIFFFIIIGIIFFFEIECEE?
@14289111/1
tctttcctcaactggaccaccaaaaaagagtcattgccaagagtatgaag
+14289111/1
CBCFFFFFHHHHGJJIJJIJJIJJJJIIIJHIIIJIJJJIIGIBFIIIII
@14289560/1
tctttgacttgccagtgccaatttcgcggaatttcaa
+14289560/1
CC@FFDFFHHFFHFGFHGIEIGJJJIJHG0@BGI49D
@14291401/1
tgaaaaacgtatgttgtttacttcatttgaatctatggaagtccgtatta
+14291401/1
CCCFFFFFHHHHFHIIJJJJJJJJJJJJJJIJJGJJJIGIJHIIJIJJJJ
@13646953/1
gttccatttatcaaggttttcaaactgttaaaaaacctgctgaatgtgcg
+13646953/1
@B@FFFFFHHGGHJJJFHIJJJIJJIJIJJJJJJGJJJIIJJIIIIHGEI
@10435029/1
cgaattttgtgcatacaaaaatagtaaaaagtcgaagtctttcgagacat
+10435029/1
CCCFFFFFFFHHFHIJJJJJJJJJFIIJJJGCGHIJJGHJJJIJJJJJJI
@14292100/1
tgaaaaattagtaaaacataatggttttcgcgcgtaaa
+14292100/1
??7B:A:BF4C<<<CGEDHIIII<3ABAF<>?:?8?D8
@14292113/1
tgaaaaattccgtcggcaagaagttggccgatttgcagactctcagcttc
+14292113/1
CCCFFFFFHHGHHJJJIJJIIJJIJJJJJJJJJJJJJJIJJJJJJJJJIJ
@14292699/1
tgaaaaccttgataaatggaacgaaattaaacacgctgagaaagctatgg
+14292699/1
CCCFFFFFHHHHHJJIJJJJJJJJJJJJJJJJJJJJJJJJJJJJJJIJJJ
@14292704/1
tgaaaaccttgtagtggattcctaat
+14292704/1
???DDDDDDDBDDBE;E3AF3C:ABB
@14293535/1
tgaaaagcgagcttcatgatcccctgaagaatatatcttgaagaactatt
+14293535/1
@@@DDDDDH=F@:CE?@EBFFHHIE7?GCDH>CC@@BFHFAFB9FD9??F
@11072843/1
ctatactttgcatcaaataaatgctcccttttcacaatataataaataca
+11072843/1
CCCFFFFFHHHHHJIJJJJJJJJJJJJJJJJJJJJJJJJJJJIJJJJJII
@11072844/1
ctatactttgcatcaaataaatgctcccttttcacaatataataaataca
+11072844/1
CCCFFFFFHHHHHJJJJJJJJJJJJIJJJJJJJJJJJIJJJJJJJJJJJJ
@11516575/1
ctgaatcaaaaaattctccatcgttacaataagttattcggacaagttat
+11516575/1
CCCFFFFFHHHHHJJJJJJJJJJJJJJJJJJJJIJJJJJJJJJJJJHIIJ
@8700704/1
attataatcatcaatattatctatcgatactgaatgtaattttttatata
+8700704/1
CCCFFFFFHHHHHJJJJJJJJJJJJJJJJIJJJJJJHIJIJJJJJJJJIJ
@8700764/1
attataattaataactagtgcctaataatagtgtattacctctaaagcta
+8700764/1
CCCFFFDDBHHHHJJJJJIIJJJJIJJIIIG@@CHGGIGIJJJIIJJJII
@8491059/1
atcaaataaatgctcccttttcacaatataataaatacatatcatatcat
+8491059/1
CCCFFFFFHHHHHJJJJJJJJJJJJJJJJJJJJJJJIJIJJJIJJIJJII
@13433123/1
gtcgatgttgccagaacgtaagatatcctaaactcacttttttccgaaaa
+13433123/1
@@@DDABAD:?DFIEG<FFDFGICDDHHII<?BG>EEEEHFIIIIGGGEG
@13433124/1
gtcgatgttgccagaacgtaagatatcctaaactcacttttttccgaaaa
+13433124/1
@@@FFDDFHFHHHJGIIIGIIIGIJIJGGIIIIIJFGHJJJCHIIJIIJJ
@11311230/1
ctcgaaatcaataactcgacaaaaattgttcccttttgagctattgcgat
+11311230/1
;@@D=?DDDHFHHIEH>EBGHIIGIEGCBFGBGHIIIIIIIIIICGGIIH
@11311231/1
ctcgaaatcaataactcgacaaaaattgttcccttttgagctattgcgat
+11311231/1
CC@FFFFFFHHHGIJJJIIIJIIJJIGIFCHIIIJJJIEHGGEHEGEDHH
@11311232/1
ctcgaaatcaataactcgacaaaaattgttcccttttgagctattgcgat
+11311232/1
CCCFFFFFDHHFHJJJJIEHIIJJJJJJJJJJIJJJJJHIHIIJJJIJJI
@11311233/1
ctcgaaatcaataactcgacaaaaattgttcccttttgagctattgcgat
+11311233/1
CCCFFFFFHHHHHIJJJJJIJJJJJJJJJJIJJJJJJJJJJJJJJJJJJJ
@11311234/1
ctcgaaatcaataactcgacaaaaattgttcccttttgagctattgcgat
+11311234/1
CCCFFFFFHHHHHJIJJIGIJJJJJJJJIIJJJJJJJIHIHJJJJJJJJJ
@11311235/1
ctcgaaatcaataactcgacaaaaattgttcccttttgagctattgcgat
+11311235/1
CCCFFFFFHHHHHJJJJJIIJJJJJJJJIJIJJJJJJJJIIIJIJJJJJJ
@11311236/1
ctcgaaatcaataactcgacaaaaattgttcccttttgagctattgcgat
+11311236/1
CCCFFFFFHHHHHJJJJJJIJJJJJJJJIJJJJJJJJJJIIJGIJJJJJJ
@11311237/1
ctcgaaatcaataactcgacaaaaattgttcccttttgagctattgcgat
+11311237/1
CCCFFFFFHHHHHJJJJJJJIJGIJJJIJJHGIJJJJGG=FHIJJJGIIJ
@11311238/1
ctcgaaatcaataatgcaatgtgtttaaatttttgtcgagtcaaaagcga
+11311238/1
CCCFFFFFHHHHHJJJJIJJJFHJJJJJJJJJJJJIJJIJIJJJJJJJJJ
@11311239/1
ctcgaaatcaataatgcaatgtgtttaaatttttgtcgagtcaaaagcga
+11311239/1
CCCFFFFFHHHHHJJJJIJJJHHIIJJIJIJJJJJIHIIJHHJJJJJJJJ
@8701827/1
attatataatatatcctcaaactagggaagacttatctcatccaactgtg
+8701827/1
CCCFFFFFHHHHHJJJJJJJJJJJJJJJJJJJJJJIJJJJJJJJJJIJBH
@9334512/1
cacaaagtttcacagttccacaaaac
+9334512/1
@@@DFFDBHBD?DFBHGHIGHEHI@:
@9334513/1
cacaaagtttcacagttccacaaaacgctgaaaaattccgtcggcaagaa
+9334513/1
@@CFDFB=AFFHDGDCGFEHHGHGGHIIHEHIGGEGGBHFBD@DFHIDHI
@10859261/1
cgtcactgtacacgtcggaagaaaggcttgtgcaatactgacacagcaaa
+10859261/1
@@@DDFFFFFHHHFHGBHHHEHIJHIGIJ@BBBFE?BDF?<FDHBEECGI
@14920414/1
tttgacataatttgtggacataaaggaaagaaaaaaatgtcaaaattttg
+14920414/1
CCCFFFFFHHHHHJGHJJJJJIJJIJHJIJJJJJJJJJJGHIIJJJJJJG
@8704397/1
attatctatcgatactgaatgtaattttttatatagtgccccgatgatat
+8704397/1
@BBFFFFFGHHHGJJJJFGIGDHIIJJIIJHIIJIJHIJJJJJDHHFIHI
@9559566/1
cagcaacctggagcgagacaacagcagccagctccttcacaacaacaacc
+9559566/1
CCCFFFFFHHHGHJJIJIJJIIJJJIJJJIJJJJJJJJIIJJJJJJJJJJ
@13865505/1
gttttttaacagtttgaaaaccttgataaatggaacgaaattaaacacgc
+13865505/1
?:=DDFFFHHHGHIIIJJJJJJJJJJJJIIJJJJIJJJIJJIIIJJJIIJ
@13865506/1
gttttttaacagtttgaaaaccttgataaatggaacgaaattaaacacgc
+13865506/1
@@@FFFFDFFHDHHIEAGIJEIGIIIJCEFGHIHJIJJIIIIIGEHGIJJ
@13865507/1
gttttttaacagtttgaaaaccttgataaatggaacgaaattaaacacgc
+13865507/1
B@BFFFFFHHGHHJJIJJJJJJJJJIJJJJJJJJIJJJJJJJJJJJJJJJ
@12377931/1
gaaaatttctaatattgcgatatttttttatcgatctggcttcaatgttt
+12377931/1
@B;DDFFFGHFHHIJJIJJGJIJJJJJJJJJIIIJIIJIIIJJJIGIJIJ
@12377932/1
gaaaatttctaatattgcgatatttttttatcgatctggcttcaatgttt
+12377932/1
C@CFFFFFHHHHHIJJJJJJJJJJJJJJJGIIIEGGGIGEHIJJGGHJII
@12377933/1
gaaaatttctaatattgcgatatttttttatcgatctggcttcaatgttt
+12377933/1
CCCFFFFFHHHHHJJJIJJGIGIIJJJJJIJJJIJIJJIJJIIJJIJGGH
@12377989/1
gaaaatttgaaaagtatcatgagttttgtgattctccgaagagtatgtct
+12377989/1
C@@FFFFFHHHHHIAFHIJJJIJIIJJJJJJJJJJJIJIIIGJFHIJJIJ
@12378099/1
gaaaatttgcaaggtttggaggagttgtactaatttgtgtaattgaagtt
+12378099/1
CCCFFFFFHHHHHJEGHJJGJJFHHIJIIIJJJJJIJIIHIIIIIJJJHJ
@12582406/1
gagctggatagcttacggatctgttgcaccgagtgaacatgtgacat
+12582406/1
CCCFFFFFHHHHHJJJJJIJIJIIIJJJJIJJJFHIIJJJJIIJJJJ
@8254691/1
agaatcacaaaactcatgatacttttcaaattttcttttaaatttcatat
+8254691/1
CCCFFFFFHHHHHJJJJJJJJJJJJJJJIJIJJJJJJJJJJFGIIJIJII
@13866387/1
gttttttcaaatttgttcagcaactcacggaaacaagttgagaaatcctt
+13866387/1
@?@FFFFDAFHDHI9CGEFGHGIEGGEHGIFGHDDHGHGBDHAFFEAFEH
@13867167/1
gttttttcttcgatgtccacgtaggttacctcgaaggattgttcgctagc
+13867167/1
?=?DB=D?BFFFDGGH>F@F@2C@@CBFGGBA=D3;6BCGGCDHIGIA6;
@13867168/1
gttttttcttcgatgtccacgtaggttacctcgaaggattgttcgctagc
+13867168/1
B?BFFFFFHHHHHJJIIJIJJEHIIHJJJIJJJIJJJHIJJJJJJJJIFH
@8705938/1
attatgtcaaattttgacatttatgtaacatgtgtgcttaagtggcttac
+8705938/1
CC@FFFFDHHHHGJJIIJGGIIIIJIJJIJJIHGHHIJIGHJIJIIDGBH
@8707547/1
attattaggcactagttattaattataatcatcaatattatctatcgata
+8707547/1
?B:ADEFFHHHHHJJJJIJIJJJJJJJJJJIIIIIJJJJJIIJJJJJJII
@8707548/1
attattaggcactagttattaattataatcatcaatattatctatcgata
+8707548/1
CCCFFFFFGHHHGJJJJJJJJJJJJJJJJJJJJJIJJJJJJJJJJIJIIH
@8707549/1
attattaggcactagttattaattataatcatcaatattatctatcgata
+8707549/1
CCCFFFFFHGHHHJJHIIJJJJJIHJJIJIJIJIIJIIJJJIIIJJFGII
@14527331/1
tgtgaaacctgtggttgaccccaagcttgaggttgttgttgtggaggagc
+14527331/1
BCCBDDEFHHGFHIIHJEHHJJJJIJJJJFHIGHGIJJJJJJJIJJJ@FC
@12382164/1
gaaacatgtcagttatatattcacctttatatgtcacattttgtggttct
+12382164/1
@B?ADEFFHGHGFIHJJGIJIJJJJJJIJJGIGJJIJIJJJJJIIIGHHI
@12382165/1
gaaacatgtcagttatatattcacctttatatgtcacattttgtggttct
+12382165/1
CCC?DFFFHHHHHIJJJIJJJJGIJJJJJJJJJIJJJJJJJJJJJJIJJJ
@12382166/1
gaaacatgtcagttatatattcacctttatatgtcacattttgtggttct
+12382166/1
CCCFFFFFHHHHHJJJIGJJJGJIJJJIJJJJIIHIJJJJJJJIJIGIJI
@8258729/1
agacaacttcatgtacaaatacctcaccttacaaaataaaatacggcaaa
+8258729/1
@CBFFFFFHHHHHHIIJJJJFHIJJIJJJJIJJJJJJIJJJIJJJJJJJJ
@10206657/1
ccggtggccaccagatcgttgttaaggaacacgcggtagcggaagattgg
+10206657/1
@C<DDDDDFDHHGHHIGEDHGFHIIIIGIIIDGIGIDFGBHJ6AB?>EDF
@14731033/1
ttctggacaacaaggaaagttattgccggttcataaccttctctttggac
+14731033/1
CCCFFFFFHHHHGJJIJJJHHIJJJJJJJHIJJJJJJJJJJJJJJJIJJJ
@8497582/1
atcaagagtaactgaaaccgagactgaatttattcgaatttctgagaaat
+8497582/1
CCCFFFFFDFHHGIJJJIJIHGGIJGIIJJJJJJJJJIIJJJIJIJJJJJ
@10861440/1
cgtcatcatactagacttttcccattgaatccaagagattctcatgacag
+10861440/1
?@:?D?????<<<:<ACEII4CG?<F?<FBDGDF3:::9DB?DDE<@FE<
@9337390/1
cacaaatgtcttttaaaggagctacgaagttaacagatgaaggtatagct
+9337390/1
CCCFFFDFHHFHHJJIJJJIJJIHHJJIGIGIGIJJGEEHHII:BGIJGI
@11078948/1
ctatccttctctttgacattgcttgtggtcacttttcgcgcaaaggtaaa
+11078948/1
CCCFFFFFHHFHHJIIGJIJIG@DHFEFHHIIJIJJJIJJJJIIIDFHGG
@14086547/1
tcaaaaactggagttccttggtgatgctgtgctcgattttcttattacgt
+14086547/1
CCCFFFFFHHHFHFHGIEHEHAFFGIGIIHHIIJJJIJIJJJJJJJIJGB
@8498484/1
atcaaggttttcaaactgttaaaaaacctgctgaatgtgcgccaattgag
+8498484/1
CCCFFFFBHHHHHIJJJJJJJJJJIJJJJIJJIJJJJHIIJJJJJIJJJI
@12383932/1
gaaaccctgaacctggaaaagcaggtcgcaaaatacccgtagaaacgaat
+12383932/1
CCCFFFFFHHHHHJJJIJJIJJJJJFHIJJJJJJIJJJJDHIJJJJIJHG
@12383933/1
gaaaccctgaacctggaaaagcaggtcgcaaaatacccgtagaaacgaat
+12383933/1
CCCFFFFFHHHHHJJJJJJJJIJJJCFIJJJJJJJJJJJHIJJJJJJJII
@9337737/1
cacaaattagtacaactcctccaaaccttgcaaattttcaatcatgaagc
+9337737/1
CCCFFFDDFDBBFHIIIIGHIIGGIGGHGBFHIEED<?FFGIIIIIIIII
@9337783/1
cacaaattatgtcaaattttgacatttatgtaacatgtgtgcttaagtgg
+9337783/1
CCCFFFFFHHHFHJJIIJJJJJJJJJJJJJJJJJJJJIIIIJJJJIJIJJ
@9337784/1
cacaaattatgtcaaattttgacatttatgtaacatgtgtgcttaagtgg
+9337784/1
CCCFFFFFHHHHHJJIJJJJJJJJJJJJJJIJJJIJJIJJIJJJJJJIJJ
@12585262/1
gaggaagtaacggcagcactattgacactaagaaatcacagagccccggg
+12585262/1
@@@DDDDDFFFFFIIII>F9A?G@BFFFEFIBGGIBDAFD@GDAFFI:@E
@12585263/1
gaggaagtaacggcagcactattgacactaagaaatcacagagccccggg
+12585263/1
CCCFFFFDHHHHHIIIFEG@FFHBEGGIIIIEEHIBGDGG>FEEGGI:FA
@12790031/1
gccgtatcaagaatcaacaaacaattcacaaataaaatcatagaatcaca
+12790031/1
CCCFDFFFHGHGHJIIGIJJJJIIIJJJJIIJJJJJIJJFIJJIIIJJII
@9135199/1
caaatttctcaagggcacacggcaacaaaaagtgataatggatacaaatt
+9135199/1
CC@FFFFFHHHHHJJJJJJJIJIJIJJJJIIJFHIJIJJIJJJJJJJJJJ
@9135200/1
caaatttctcaagggcacacggcaacaaaaagtgataatggatacaaatt
+9135200/1
CCCFFFFDHHHGHJJJJJJJIJIJJJJJJJJJBGHGJIJJJJJJJJJJJJ
@9135201/1
caaatttctcaagggcacacggcaacaaaaagtgataatggatacaaatt
+9135201/1
CCCFFFFFHHHHHJJJJJGJIJJJDIJIIJIJBGGIJJJJJIJJIJIJJJ
@12585533/1
gaggaataatacgaacttccatagattcaaatgaagtaaacaacatacgt
+12585533/1
BB@FFFFFGGHHHIJJJJGIIJIIGGJHHIHJIIIICFHEHGHIJJJIEF
@12585535/1
gaggaataatgcgaacttccatagattcaaatgaagtaaacaacatacgt
+12585535/1
CBCFFFFFHHHHHIJJJIJJHJJJIJJJJIEIJIJJHHIIJJJIJJIJJI
@13655418/1
gttcgactttcacttcattctatcggcctttcttctctttgccgtatttt
+13655418/1
@@CFFD=DFHFHHHIJJJJIJJJJJJJJJJJGIJHGGHIJGIIIDGHJJJ
@13655419/1
gttcgactttcacttcattctatcggcctttcttctctttgccgtatttt
+13655419/1
B@BFFFFFHHHFHIJJJJIIJJJJJIJJJIJJJJJJJJJJJJJJGGHJJJ
@8930434/1
attttgaggtactcgagggcatgatgagcagccgagcccttggcttcctt
+8930434/1
BCCFFFFFHFHHHJJJJJJJJJJIIJJJJJJJJIIIIJJGJFIIDIGICD
@8930435/1
attttgaggtactcgagggcatgatgagcagccgagcccttggcttcctt
+8930435/1
CCCFFFFFHFHHHJJJJJJJJJJJJJJJJJJJJJIJJJJJJJJJJJJJJG
@9135443/1
caaatttgaaaaaaccagagacgattttgtcgaagatctctgtgaga
+9135443/1
CCCFFFFFGHHHDIJJIIHJJJIJIIJJIGGHHGJIIJJJJJJGGIH
@11317794/1
ctcgaatagctcgtacttcggcacttgtaacttgttcaaattgtccatcc
+11317794/1
CCCFFFFFHHHHHFHIIGHGIGGIIJIHIGIJJIGIGIIJJJIHIJJJII
@9135561/1
caaatttgactactgtatagctttcttctcttggtgaacacatactttat
+9135561/1
CCCFFFFFGHHFHIJIJJJJJEIGJJJJIJJIJIHHJJJJJJIJJJJJIJ
@9135562/1
caaatttgactactgtatagctttcttctcttggtgaacacatactttat
+9135562/1
CCCFFFFFHGHHHJIHII4IHEGIIIJIJJJJJJHJJJJJJIJJJJIJII
@9135563/1
caaatttgactactgtatagctttcttctcttggtgaacacatactttat
+9135563/1
CCCFFFFFHHHGHGHFHIIJJJJJJJJJJJJJJJHGIJJJJJIJJJJJJJ
@12790820/1
gccgtcctcttctagcagctttaatgcattgtatgcagcatcatgtttac
+12790820/1
@CCFDFFFHGHHHJJJIJIIJJIJHIJJJIJGIIJJIJJIJJJJJJJJJJ
@9135954/1
caaatttgtatccattatcactttttgttgccgtgtgcccttgagaaatt
+9135954/1
CCCFFFFDHHHHHJJJIIJJJIIJJJJGHHIIJIIDFEHHGGGEHHIJII
@14529699/1
tgtgattctccgaagagtatgtctcgaaa
+14529699/1
@@@DDEFDFFHDAHIGHAFFHDHDHC@GG
@14529700/1
tgtgattctccgaagagtatgtctcgaaa
+14529700/1
@@@DDFFFHFGFHIGEHEDEDHGHHF9FF
@12587257/1
gaggagaccagcacagatgcaatcatttccacttcaattagaaaacggcc
+12587257/1
CCCFFFFFHHHHHIIJIIJJJJJJJJJJJJJJJIJIIJJJJJJJIJJJJJ
@13013979/1
ggaatttgaacagttaccatctactatcagagatcgaatgtgtgcagaat
+13013979/1
B@@;DFFFHHHHHJJJJJJJJJJJJJIJJJJJJJIJIJJIHJIJJJJIJG
@12386123/1
gaaacgctcgtggggagcgatgacgaataaagtatgtgttcaccaag
+12386123/1
CCCDFFFFHGHHHII7FGGG?GHHIGGIJJJJDHGICGFGIIGGGIJ
@10208490/1
ccggttcataaccttctctttggactctcttgcatgctgctcgaatagct
+10208490/1
BCCFDDFFHHHHHJJJJJIJJGIEHIJJJJJIJIJJJJJIIJJIJJJIIC
@12587821/1
gaggagttgtactaatttgtgtaattgaagttcgtattatttcctcgaaa
+12587821/1
B@CFFFDEHHFHHJJIJJJHHGGJIJJJJJJJJJJJJJJJJJIJJJJHII
@14530375/1
tgtgcatgtcccgcagatggccaccaccattctatgaaatggaacacgaa
+14530375/1
@@?DDFFFFHHHADFIGIIJIJJJJIJIJJJJJDHHIJIJIIIIJIJJGI
@13246297/1
gtaacaatctgccttctacatttgcgagtgacgaagagttggccactaaa
+13246297/1
CCCFFFFFHGHGHIJJJIJIIIJJJJIJFHIJJJJIEGHIIJJJJJGIIF
@14734739/1
ttcttaacctcataggtacaagtggaccagcttgcagttcactcatacga
+14734739/1
CCCFFFFFHHHHHJJJEHHIJJEHJJJJJJJJJJJJJIJJJJJJJJJJJI
@11320994/1
ctcgacaaaaatttaaacacattgcattattgatttcgaggaaataatac
+11320994/1
@CCFDFFDHGHFHIGIEEHIIIIICGIIIIII>GIIIFCFEGHGIIGIII
@14735231/1
ttcttactttaacacattgtgttaaacagcctacattaatctcagctgct
+14735231/1
CCCFFFFFHHHHHJJJJJJJJJJJJJJJJJJIIJIJJJJJJJJIJJJJJJ
@13657863/1
gttcgatgacaaagtgatgggcaatcccattggctggctccaagagatgt
+13657863/1
CBCFFFFFHHHHHJFHIJJJJJIJJJJJJJJJJJJJJGCHIDHGFGGHIB
@10021909/1
ccccgatgatatgatatgtatttattatattgtgaaaagggagcatttat
+10021909/1
@@@DD8@@<A<CD9CCEC:?CFHAFHBFDHH<<?@GIIAGG@@A@DFHCF
@13875694/1
taaaaaagcaggaaaagcccagaagaacgttcgactttcacttcattcta
+13875694/1
CCCFFFFFHHHHGJJJJJJJIJJJJJJJJIJJJIGHJJJIIJJJIJJJJI
@13015491/1
ggacaacaaggaaagttattgccggttcataaccttctctttggactctc
+13015491/1
CCCFFFFFHHHGHJJGHJJJJJJJJHIHIFJIJJJJJJJJJJJJJGJJJJ
@12589685/1
gaggctggaagccacttttaaatgttgatgttgctcataaaccgtttcct
+12589685/1
CCCFFFFFHHGGHIJJJJJIJJGIIIJJJJIJJJIJJJJJJJJJIJJJJJ
@14737137/1
ttcttcgatgtccacgtaggttacctcgaaggattgttcgctagcgatct
+14737137/1
BB@=BDFFHHHHHJJJJJJJGIJJJJGGJJJIIJJJJJJJIJJFIJJJJJ
@8934776/1
attttgtaaggtgaggtatttgtacatgaagttgtctgcccctttcttaa
+8934776/1
CCCFFFDEHHHFHHIJCFJJJJHIIIJJHIIIJJJJJJJJIJJJIJJJJI
@13443666/1
gtcggatcttcggctagatcggataatcctatacttgtacctattgaatt
+13443666/1
@@@DD@DDFHDDHFHEFCHGGH1?EHGCGGCHCAHI<?FBDFCHIGGGHI
@13250023/1
gtaacggcagcactattgacactaagaaatcacagagcccc
+13250023/1
@@@DDDDDFF=DFE3AF?4C<<?;CD>GI4?BDF9D;BGGI
@8936381/1
attttgtgcatacaaaaatagtaaaaagtcgaagtctttcgagacatact
+8936381/1
CCCFFFFFHHHHHJJJJJJIIIJJIJJJEHIJIIGGIJJIGGIJJIIJJJ
@9140524/1
caacaacaacctcaagcttggggtcaacaacagcccgttccgccacagca
+9140524/1
CCCFFFFFHHHHHJJJJJJJJJJGHIJJJJJJGJJJJJCHIJJJJJJGJJ
@14304745/1
tgaacgtcaacaacaaagttccccaccaaagcaaatgggtccacatggag
+14304745/1
8?@DDBDDFFAFFIFEEF3CFHFBCEIIFFD>CCFDGI@BDF>FFED89=
@8267552/1
agacgttagagaggttcactaaaaaatattaggaatccactacaaggttt
+8267552/1
CCCFFFFFHHHGHJHIIIIJJJIJIJJJJIJJHIJIJIJJJHJJJJIDHI
@8505072/1
atcacgattcataaaagtaatataaccttagatttcgaggcaaattgatt
+8505072/1
@@?D?D;D?FHHHGC>42<A:F:CHIEHFHGIB?EG>FGCF=FEBGGG>D
@8505073/1
atcacgattcataaaagtaatataaccttagatttcgaggcaaattgatt
+8505073/1
CCCFFFFFHHHHHJIGIAJFHIJJJJJJJJJJJJIJGIG>DGHIJIJJJJ
@8505074/1
atcacgattcataaaagtaatataaccttagatttcgaggcaaattgatt
+8505074/1
CCCFFFFFHHHHHJJJJGHJJJIJJJJJJJJIJJJJJJJIJJJJJJJJJJ
@12167930/1
ctttaccattcgtcttatcgatgcattgaaacgcaaactgacgtttactt
+12167930/1
CCCFFFFFHHHHHJJJIJJJIJJJJJJIJJJHJJJJIIJIIIJHIJIJJJ
@12168351/1
ctttaccggcatagcctaatctgggagggggcaagattctggcatctaat
+12168351/1
CCCFFFFFHHHHHJJJJJJJJJJJ9EFIJJJIIJJJJJJJJJJJHHHHHH
@12590763/1
gagggtaacaatctgccttctacatttgcgagtgacgaagagttggccac
+12590763/1
CCCFF?DDHHHHHIJJJIIJIJJJJJJJJJIJGGIGHIIIJJBFHIIJIJ
@14532735/1
tgtgggactgctggttgcccaacttggtaatcttagtgtctttcagtccc
+14532735/1
CCCFFFFFHHHHHJIIJJHJJIJJJJJGHGJJJJJJHIIIHIIIJJGJJI
@9569163/1
cagcagtcccacaaagtttcacagttccacaaaacgctgaaaaattccgt
+9569163/1
CCCFFFFFHHHHHJJJEHJJJJJJJJJJJJIJJJJJJJJJJJJJJIJGHH
@9569164/1
cagcagtcccacaaagtttcacagttccacaaaacgctgaaaaattccgt
+9569164/1
CCCFFFFFHHHHHJJJGIIJJIJJHIJJJJJJJJJJJJJJJJIJIJJIJE
@9569294/1
cagcagtctgctcctcctcaacaacaacaacccacttggggcagacaaac
+9569294/1
CCCFFFFFHHHHHJJJJJJIJJJJJJJJJIJJJJJJJJJJIJJJJJIJII
@11326825/1
ctcgagggcatgatgagcagccgagcccttggcttccttcggagttttgc
+11326825/1
CCCFFFFFHHHHHJIJIJIJJJJIJJJJJJJJJJIJIIJIJJFIGHIJIJ
@12591131/1
gaggtaatacactattattaggcactagttattaattataatcatcaata
+12591131/1
B?@FADDFHHHHHIJJJJJJIJIJJJJJJJJJJJIJJJJJJJJJJJIJJJ
@14092789/1
tcaaccatagctttctcagcgtgtttaatttcgttcc
+14092789/1
CCCFFFFFHHHHHJJJJIJJJGHCGH<FCFI9:CF?D
@8938946/1
atttttaaatttaaaaatgcgtgtgtgcaggtatatttatcacatcattc
+8938946/1
B@@FDFFFHHHHHIIJJJJJJHIHIIJJIIGGHIJIJJJIIJGGIIGIJI
@11327331/1
ctcgaggttgttgctgtggcggaacgggctgttgttgaccccaagcttga
+11327331/1
BCCFDFFDHHHHHJIJGIJJJJDHIIJIIBGFGGHGGFGHJICEFDDFD;
@8719736/1
attcagcaggttttttaacagtttgaaaaccttgataaatggaacgaaat
+8719736/1
CCCFFFFFHHDHHJJJIJJIJJJJJJJJJJJJJJIJJJIJJJJJJJJJJJ
@12393840/1
gaaagacgccaaacattcggcagccaagaacttgctggatctcttggtcg
+12393840/1
@@CFDFDFHHHHHGJJJJIJIGDDHIIDHIIIIGIIIIJJGGIJJIJGHH
@11937917/1
cttcattctatcggcctttcttctctttgccgtattttattttgtaaggt
+11937917/1
?@@FDFFFHHHHGJIJIJJGGIEHHHIJGIIIEFGHJJBHIJJIHEHJI?
@10444832/1
cgacagagaggttatccttgggggaagaagccaaattggtaggtctctac
+10444832/1
CCCFFFFFDDFDFIEGGEHGGHJJGIGJJJIJJJJIIJIHHGIBDHIEGH
@9143078/1
caacaacctaaatcggcaaacgggcaacaaagggg
+9143078/1
@@@DDDBDHHGHDHAG6CFCFHGGGIGIIIGI>;<
@8270816/1
agagaaggttatgaaccggcaataactttccttgttgtccagaaacgtca
+8270816/1
CCCFFFFFHFAHHGGGIGIIJIGFHGIGIJJHGGIJGIJ@GIGIJEGHIG
@11086287/1
ctatggttgagtgaaaaaggtgggaaatgttgactgttgtagctgattaa
+11086287/1
@@@DDDDDFDHADBGIIIGI3CFIBEEEHGGGGIIGDGFDAEGCHDGG@G
@11086288/1
ctatggttgagtgaaaaaggtgggaaatgttgactgttgtagctgattaa
+11086288/1
CC@FFFDDHHHDFGHJJIIJAFHIGIIEIFGGGGHEFHFFDGHIIAHH@E
@11086289/1
ctatggttgagtgaaaaaggtgggaaatgttgactgttgtagctgattaa
+11086289/1
CC@FFFDEHHGDFGIJJIIJAFHIIJJJJJIGGIGIIIGGIJJJJDGGII
@13664880/1
gttcgtattatttcctcgaaatcaataatgcaatgtgtttaaatttttgt
+13664880/1
CCCFFFFFHHHHHJJJJJJJIJJIJJJJJJJJHIJHIJJJIJJIJJJJJJ
@14742401/1
ttctttttagaataacattgacattctataaagacgttagagaggttcac
+14742401/1
CCCFFFFFHHHHHJJJJJJJJJJIJJJJJJJJIJIJIJJJJJIJJIIJIJ
@12592439/1
gaggttcactaaaaaatattaggaatccactacaaggttttcaatagggc
+12592439/1
B@CFDEFFHHHHHJJJJJJJJJJJJJJJJJJJJJJJJDHIJJJJJJJJJJ
@11329996/1
ctcgataaaaatttaaacacattgcattattgatttcgaggaaataatac
+11329996/1
@@@DDDDDBFHHHEFHGD@BFBC@AHEHGEE<CGHE<CGFADGEHIEGII
@8272484/1
agagactctcagcttcaacgccaaggacttcaactttgttcagttcttgc
+8272484/1
<@@ADFFFHGHHHIIIJJA@?FHIEGGHGBDHGGGGIJIIIJJFGIJJJJ
@9343838/1
cacaagggcagcaaaaaggtgcccaacaacagcaaacgggtcgaaatgaa
+9343838/1
CCCFFFFFHHHHHJJJJJJEHIJJJJJJJJIJIJJIJJJJGGIHIIIIGG
@10027932/1
cccctgaagaatatatcttgaagaactattattttttttttttatttttc
+10027932/1
CCCFFFFFHHHHGJJJJJJJJIIJJJJJIJIJJJJJJJJJJJHHHHFFFD
@13254733/1
gtaagaactgtgttaaaaatgaattctcaaacggcgttaaaccttttact
+13254733/1
CCCFFFFFHHFHHJJJJJJJJJJJJJJJJJJIJJJJJJJJJJJJJJJJJJ
@8274648/1
agagcataaagtatgtctagaacgattttacctttgcgcgaaaagtgacc
+8274648/1
CCCFFFFFHHGDHGIJJJJJIGHGFHIJIIIGJJJJJJJIIJJJJCHIIJ
@13255865/1
gtaagatatcctaaactcacttttttccgaaaaaatatcgcaatagctca
+13255865/1
@@<?DDBDHDDHDHIIBEGH>IHHEGAHFIIEGGEHIBFHDGHIHEGGHI
@13255866/1
gtaagatatcctaaactcacttttttccgaaaaaatatcgcaatagctca
+13255866/1
BB;DDFFFHHHHHJJJJJIJJJJJIJGIJJJJJJIJJJIIJJJIJFIJJI
@13668518/1
gttctacatatgaaacatgtcagttatatattcacctttatatgtcacat
+13668518/1
BBBFFFFFHHHHGJJJJJJHIJJJJIJJJJJJJJJJJJJJJJJJJJJJJJ
@12173890/1
ctttagaggtaatacactattattaggcactagttattaattataatcat
+12173890/1
@BCFFFFFHFFFHJJIJJGHJHJJJJJIJJJGIJJIJJJIIIJJIIJIJJ
@14931119/1
tttgcatttttattcggcttattgtaatattcctccatagttcttacatc
+14931119/1
@?=DBDDDHFHDHICCFEFG3?ECEDHGCGG@GGBCGEGHIECFGGGEFH
@13257012/1
gtaagccacttaagcacacatgttacataaatgtcaaaatttgacataat
+13257012/1
??@FDBDBDFFFDGIGHIIIGIGHIIIIIGIIEDDFBGCHGHGHIIIIII
@14313872/1
tgaagttcttttatgagtctaataaaggtcaaaaaccccaaagaattatc
+14313872/1
BC@FFFFFFHFHDHGIJFHIJJJJJGIJHJIIJJJJJJJHIJJIIJIJJI
@11539952/1
ctgagagtctcttcgtcactcgcaaatgtagaaggcagattgttaccctc
+11539952/1
CCCFFFFFHHHHHJJIJIIIIIJJJJJJIJJJJJJIIJJJJJIIJJIIJJ
@14314065/1
tgaagttgtctgcccctttcttaatcggttctgcatgaatgccatctggg
+14314065/1
@C@FFEFFFHDHHHJJIJJGEIHIJJIJGIGEEIGGIJJIIIJIJJJGGJ
@13884965/1
taaaaatgcgtgtgtgcaggtatatttatcacatcattcgtcgtgtacca
+13884965/1
CCCFFFFFHHHHHIGIJJJJHHIJJJJJJJJJJJJJJJJJIJJHJGIJJI
@14931806/1
tttgcctcgaaatctaaggttatattacttttatgaatcgtgataacatg
+14931806/1
CCCFFFFFHHHHHJJJJJJHIJIJJJJJJJJJJJIC?EHIHIIIGIGIGG
@13257262/1
gtaagctatccagctccgacgtactatgcccatttagctgcggccagagg
+13257262/1
CCCFFFFFHHHHHJJJJJHIJGIJJIJJJJJJJJJJJJJJJJJJJJJGJI
@9799772/1
ccaacttggtaatcttagtgtctttcagtcccgaataccgattctcagcc
+9799772/1
CCCFFFFFHDHFHJJJJJIIJJIJJJJJJIJJJJJJJJJJJJJJJJIIJI
@8277742/1
agaggtactatgtgtgtttggctagattctgtttgacattcgaaaagtaa
+8277742/1
@@7DFBDFHFHHFHGHHIJJJJJJJIJJJJJIJJJJJJJJJJJJIIJHJI
@11090609/1
ctattcacgacagtcaaaatagagagaaaatatataaagtgaaagtcaaa
+11090609/1
CCCFFFFFHGHHHIJJJJIJJJJJJJJJJJIJJJJJJJJGHJJJJIIJHI
@10670762/1
cgctgagaaagctatggttgagtgaaaaaggtgggaaatgttgactgttg
+10670762/1
CCCFFFFFHHHHHIJJJGIGDHAFHIJIJJJ:CGIFGIHIFIIIJJJHIE
@14539388/1
tgttattctaaaaagaagactgctaaacgttaaattttaaaagcctctta
+14539388/1
B?1ADDFFHHGHHJIGHGIGIIHJHJJHHGGHJIJIJJJJJJJIJIIJJI
@8278075/1
agaggttgcagcatatcttatcatgtttcttgtctgtccttctgtcattt
+8278075/1
CCCFFDFFHHHHCGCGHFJIHIIJJJJJJJJJHHIFGIJIIJIIJIIIJJ
@14932182/1
tttgcgacatttgacgtacggttcaagtagctgaagtaaaagtgtgctcc
+14932182/1
BBCDDDDFHHHHHIJJHIIIJGHIJJIIGIJJJJJIBGIJIJBGGHIJJJ
@14932237/1
tttgcgagtgacgaagagactctcagcttcaacgccaaggacttcaactt
+14932237/1
CCCFFFFFFHHHHJJJJJJJJJJJJJJJJJJJJ?GHIJJIIIIJJJJJJJ
@14315162/1
tgaatatataactgacatgtttcatatgtagaacgaattttgtgcataca
+14315162/1
CCCFFFFFHGHHHIJJJIJCIJIGIJJJJHIJJJJIJJJJJIFGIJJJJJ
@14315163/1
tgaatatataactgacatgtttcatatgtagaacgaattttgtgcataca
+14315163/1
CCCFFFFFHHHHGJJJJIJHIIJIJJJJJHJJJJJJJJJJJJIJJJJJJJ
@9576646/1
cagccgagcccttggcttccttcggagttttgcctgttccgtagcagacg
+9576646/1
@@@DDDDDFHFH?HGGIBHHAEDGGC<GIIIC?FHIGCDAFFHGGIIIII
@9800833/1
ccaagaacttgctggatctcttggtcggaaaagtgactcccgaacaagcc
+9800833/1
BC8BDDFFHHHHGIJJJJJJJJJJIJIJJIJJJDHIGIIJJIGIJJJIIE
@13258747/1
gtaagtagaaggtaagccacttaagcacacatgttacataaatgtcaaaa
+13258747/1
@C@FDFDBHHHFAEFGHIHEIIHIHDEBFHGEC@?EFHIIEII<??DFH9
@11944593/1
cttccatagattcaaatgaagtaaacaacatacgtttttcatttaaaatg
+11944593/1
@CCFFFFFHHFHHIJJJJJIGAJGIIJJIIEGIJIJJIIIJIJJJIHJIG
@10031176/1
cccgaaaaaagtttatttatcatacacaggtaaacagttgtacagtagag
+10031176/1
CCCFFFFFHHHHHJIJJJIJJJJJJJJJJJJJJIJJJJJJJIJJJIIJJJ
@14933905/1
tttgctttggtcactttacgcgcgaaaaccattatgttttactaattttt
+14933905/1
CCCFFFFFHGHHHJJIJJJJJJJJJJJJJJJJJJJJIJJJJIJJJJJJJJ
@14540681/1
tgttcttaaataaagtgtactttattgaaaaattagtaaaacataatggt
+14540681/1
@@CFBDFDHHDFFHGGHIJIHIHGJJGIJJIJJJIJIJJJJIJGIJJGGB
@11945012/1
cttccatcaaaggctggatatctttttgggtaatgttgctgcctaaagag
+11945012/1
B@?DDFFFHHHHHJJJJJJJJIJJJJJJJIHHJJJJJJJJJJJJJJJJJJ
@9577597/1
cagcctctctgtggattcaatccagcttcatgccaacgattctaagtagg
+9577597/1
CCCFFFFFHDHHHJJIIHIJJJFGIJJBGGIGIJJJIJJIJJJJJJHIII
@11091893/1
ctattgaaaaccttgtagtggattcctaatattttttagtgaacctctct
+11091893/1
CCCFFFFFGHHHHJJJJJHIJHHIJIJJJJJJJJJJJJJGJJJJJJJJJJ
@11336470/1
ctcgatttggaccagttcgtatttgggagtgatgccgcgacggctcagca
+11336470/1
@@CFDFFFDHHHHFHFHIIGHIJJIIJEHEGHJJJJIIJIJJHFFFFFEC
@9803144/1
ccaagagattctcatgacagaaatttaaacgttccagcaggtacttgcgt
+9803144/1
CCCFFFFFHHHHHJJJJIIJJJJJIJIHIIIFHHJIJFIJJFGIIJJIIH
@10452032/1
cgacatttgacgtacggttcaagtagctgaagtaaaagtgtgctccattg
+10452032/1
?@1BBDFFADFFFIJJGFEGGEHCBHFHHIIICDFHIG:BFBEHIIBFH<
@10873392/1
cgtctctggttttttcaaatttgttcagcaactcacggaaacaagttgag
+10873392/1
BCBDFFFFHDHHHGIHIJIGIJIEGHGGIJJIGHIIJIJIGIJIIHIJJJ
@12599398/1
gataaatggaacgaaattaaacacgctgagaaagctatggttgagtgaaa
+12599398/1
CCCFFFFFGHHHHJJJJJJJJJIJJJIJJJJJGIJJJIIIHJJJJBFHIJ
@8729030/1
attcctcgaaatcaataactcgacaaaaattgttcccttttgagctattg
+8729030/1
CCCFFFFFHHHHHJJJJJJJJJJJJJJJJJJJIJJJJJJJJJIJJJJJJJ
@13890191/1
taaaattatttcttgtcttttctctccaaaagcaactgcaaggccaattt
+13890191/1
?BCFFFFFHHHHHJIJJJJJJJJJJIJJIJJGIIEHJJIIIJJJJJJJJJ
@13260209/1
gtaagtttattattatatctgtctgcatttattacttcaagcaaagcttc
+13260209/1
@@@FFDDFDFHBHIGIIJHJIHJGGHIJIIIJJJIJJEHGBGGIHHJGHI
@8517251/1
atcatacacaggtaaacagttgtacagtagaggataaaccaatggagcac
+8517251/1
CC@FFFFFHHHHFHIJJJJHJJHIJFJIIIJIJGIIIIJJJFIIJJJJJJ
@12177588/1
ctttagtgggaaggtttaggtatttgtggtatctgtcgatgttgccagaa
+12177588/1
?@1BDDBDHHHHHJHHIIJJFHIJJJHHJGHIJIJJJJIJJJJIJJJJIJ
@8281589/1
agataatcagacaattaatagaaaaatgacagaaggacagacaagaaaca
+8281589/1
CCCFFFFFHHHHHJJJJJJJJJJJJJJIHIJJJJJJJJJJIJJJIJJIII
@14936583/1
tttggaggagttgtactaatttgtgtaattgaagttcgtattatttcctc
+14936583/1
@CCFFFFFDHFHFGHHJJJIJJJHJIGIIIJIIIJJJJIGIJJJIJJJGI
@11948132/1
cttcccactaaagttaaccagacaaagcacctatcgaatcgaatattagt
+11948132/1
CCCFFFFFHHHHHIJJJJJJJJJJJJJJJJJJJJJJIJJJIAGBDBH@B?
@13032181/1
ggagaatattgtggtagaccaattgaagttcttttatgagtctaataaag
+13032181/1
8;=BDDDBFFDFBB?E<:A<3A:CEHD42ACHEGIII@D@1??GFIIIFF
@13032240/1
ggagaatcacaaaactcatgatacttttcaaattttcttttaaatttcat
+13032240/1
BC@?DFFFHHHHHJJJJJJJJJIJJJJJJJJIJJJJIIJJJJJ?GIIJJJ
@14749474/1
ttgacatatcgttgtcatcccacaaggtacaatactttgttggtttcgcc
+14749474/1
CCCFFFFFHHHHHIIIJJJJJGJJJJJFHHJIJJJJJJJJJIIFHHIJJF
@14543163/1
tgttgccgtgtgcccttgagaaatttgctgcctcaaaaacgtatgacaaa
+14543163/1
CCCFFFFFHHFFHIJIJICFHIIJJJIIJFJIIIJJJJIIIGHIJJJJJJ
@14749751/1
ttgacattctataaagacgttagagaggttcactaaaaaatattaggaat
+14749751/1
CCCFFFFFHHHHHJJHIJJIJJGJIIJJFHHJJJJJJJJJJJJIIIIJJI
@14749831/1
ttgacattgcttgtggtcacttttcgcgcaaaggtaaaatcgttctagac
+14749831/1
@B@DFFFFHGHHGGIJHGGIIIJJJJGGFIIFIJ9?DHHGIGHGGIIIJI
@14749920/1
ttgacatttatgtgacataatttgcgacatttgacgtacggttcaagtag
+14749920/1
CCCFFFFFHHHHFHJJJJJJJJIJJJJJJIJJJJIJHHGIIDHIIJJIHI
@12179640/1
ctttatatgtcacattttgtggttctttaacgaaatgtcaagagcataaa
+12179640/1
CC@FFFFFGFHGHIJJJJEEFEFHHIJJJJIIIIIJJJIJJJJJJJJJJJ
@12179641/1
ctttatatgtcacattttgtggttctttaacgaaatgtcaagagcataaa
+12179641/1
CCCFFFFFHHHHHJJJJJJIJJHIJJJJJJJJJJJJJJGJJJGJJIJJJJ
@9351904/1
cacacacgcatttttaaatttaaaaatttattcaagtcaaaaataatatg
+9351904/1
CCCFFFFFHHHHGJJIGIIJJIJJJIIJJIJJIJFHIIIJJJJGGHIIJJ
@8519494/1
atcatctattcctaagatctaagagatcactaaggtactattgccttcta
+8519494/1
CCCFFFFFHHHHHIJJJJJJJJJJJJJJJJJJJJJGGIJJIJJJJJJJJJ
@13676415/1
gttcttcaagagctggcaataaagaaaggctttcaatcaccacattatga
+13676415/1
@?@FFFFFHDDHFHGGGHJGGJJGIHIGIGCHHIJIJJJJJIIJGHGGGI
@11733680/1
ctggttgcccaacttggtaatcttagtgtctttcagtcccgaataccgat
+11733680/1
CCCFFFFFHHHHHJJJJGGIJJJJJJHIIIHJJJJJIJJJJIJIJJJJJJ
@13262979/1
gtaatattcctccatagttcttacatccttgtttattt
+13262979/1
@?@FADDE?FHDHIGG@FHEHHEFHHIIIIE?FG<CDH
@8283203/1
agatatgctgcaacctctactacagtacgcagaataagattatggaagga
+8283203/1
CCCFFFFFHHHHHJJIJJJJJJJJJHJIJJJJJJJJJJJJJJJJJJJJJH
@10034581/1
cccgaataccgattctcagccgagctgcccagtttagtggccaactcttc
+10034581/1
CCCFFFFFGHHFAHIJJJGIJIIIIJIIJICHHIJJJJJIJHIICHIJIJ
@13463048/1
gtctagaacgattttacctttgcgcgaaaagtgaccacaagcaatgtcaa
+13463048/1
CCCFFFFFHHHHHJJJIJJJJIIJJJJJJJIFHIJJJJJJJJJJJJJJJJ
@14940223/1
tttggctagattctgtttgacattcgaaaagtaaacgtcagtttgcgttt
+14940223/1
???BDDD;:DDABE:<CC;33A?A?F4<FFIIC4?CCDD8?0:?D<DDD6
@14940224/1
tttggctagattctgtttgacattcgaaaagtaaacgtcagtttgcgttt
+14940224/1
CCCFFFFFGFFHHJIIIJHHJIJJJJIJJJJJJJJJJGIIIGHIIHIIIJ
@8732181/1
attcgataggtgctttgtctggttaactttagtgggaaggtttaggtatt
+8732181/1
@@@BDDFFHGDFHJJJIFIIJIHHGGJJIJIJFHIIJJJJGHDHIJ?FHI
@12182299/1
ctttatgtccacaaattatgtcaaattttgacatttatgtaacatgtgtg
+12182299/1
CCCFFFFFHHHHGJJIJGIIIHIHJJJJJGIJJJJJIJGHIHJJJIHIIH
@13464786/1
gtctattcaaaatgggcggacgggtagatagaaaatgattagtaccattt
+13464786/1
CCCFFFFFHHHHHJJJJJJIJJJJ@GIJJJJGIJJIJIIIIJEHHHHHHF
@11735785/1
ctggtttctctatagttttgtcatacgtttttgaggcagcaaatttctca
+11735785/1
@@@FFDEFGHDHHEECGHIFHFHJEFH@FFHIGGHIGGI?FHCEHHCFEI
@13677975/1
gttcttggctgccgaatgtttggcgtctttcttcgatcttccggttccgg
+13677975/1
C@CFFFFFHHHGHG?GHEDHIFHDHEHGHIGHIGGDHHHHGIGI;FDHBE
@14546455/1
tgtttggctagattctgtttgacattcgaaaagtaaacgtcagtttgcgt
+14546455/1
@@@FFFFDHDDFBHDFGFII@CFHIIIIGIIIIDGIIIIFHIIFIIGIIF
@12183452/1
ctttattagactcataaaagaacttcaattggtctaccacaatattctcc
+12183452/1
@@@F??DDGFBFDGIIGIIIEGEGGFHIHHGGC@CGHGHIGIIIGGGEFD
@9807823/1
ccaagcggtcacgattaacaaatggacaatcgtgtgcgctgataggaggc
+9807823/1
B@@DFFFFHHFHGGIIHIIIJJIJJIJJJJJIFGDGFEGGIGHIBHGEHG
@10679307/1
cgctggtatccaaagttaaaaatctcggtaaaatttccaagacgctgtca
+10679307/1
CCCFFFDFHHHHHJJHHJJJJJJJJJJJGGIJJJJJJIJIJJJJJJIIJI
@9157119/1
caacagactggtcccacacaacagactggtcccacacaacagactggtcc
+9157119/1
CCCFFDDFHHHFHIJJJIJIJJJCFIIJJGHIJJIEIJJJJGGIIJJGGH
@9585453/1
cagctacaacagtcaacatttcccacctttttcactcaaccatagctttc
+9585453/1
@@@FDFFFHGGHHIIIJJJIJJIIHGDHEGEIJIEEIIGHIIJJ?GGGGH
@12184933/1
ctttattcgtcatcgctccccacgagcg
+12184933/1
@@CFBEFDFFFHHIGEEGIII;FC:A@@
@12184934/1
ctttattcgtcatcgctccccacgagcggttctttagtctgtatattttc
+12184934/1
@CCFBEFDHHFGHICEIGIBEIDGDG>F68D;BFG<48=8===47=@FG4
@12185201/1
ctttattgaaaaattagtaaaacataatggtttt
+12185201/1
CCCFFFBDHHDDFDHI@GDIHAFHIIIHHIAAAC
@9157761/1
caacagcaccctggtcctccacaacagcaagctcctccgcaacaacaacc
+9157761/1
CCCFFFFFHHHHHIHIIGIJJJIJJJJJJJJJJJJIJJIJIJJJJJJJJJ
@8524374/1
atcattcgtcgtgtaccacatctcggatcttgctactaatattcgattcg
+8524374/1
@@@DDDDDFFFFF<CFG?E?<C9ABG8CDDF<<B@FEAF@B@D<B?DFD@
@9157838/1
caacagcagccagctccttcacaacaacaacctggagctagacaacagca
+9157838/1
CCCFFFFFHGHHHJJJJJJJJJJJJJJJJJJJJJJJJJJJJJJJJJJJJJ
@10039583/1
cccgatgatatgatatgtatttattatattgtgaaaagggagcatttatt
+10039583/1
CCCFFFFFHGHHHJJJJHIJJJIJIJJJJJJIJJJJJJJJJJIJJJJIHJ
@9809051/1
ccaagcttgaggttcctgtggtggagtttgttgtctaccccatgcagctt
+9809051/1
CCCFFFFFGHHHFHIJIIHEGAEHEHHHHGHIGGIJJJJJIHIIJJJJII
@9809052/1
ccaagcttgaggttgttgttgtggaggagcagcttgctgttgtct
+9809052/1
@@@DDDDD;2CF:<EGBE;EA<BE<FG:?9;DBFA9;?DGE???8
@12186148/1
ctttatttaagaacaggggagaaaagtcacgagaatttgaaaagcgagct
+12186148/1
C@CFDFFFHHHHHIJJJJJEHGIJIIGIJJJIJHJIJJJJJJJJJIJJJI
@12186149/1
ctttatttaagaacaggggagaaaagtcacgagaatttgaaaagcgagct
+12186149/1
CCCFFFFFGHHHHJJJJJJGHFIJJJHIJJJHHHIIJJJJJJJJIJJJGJ
@12186150/1
ctttatttaagaacaggggagaaaagtcacgagaatttgaaaagcgagct
+12186150/1
CCCFFFFFHHHHHJJJJJJEIGIJJJHIJJJIIHIJJJJJJJJJJJJJJJ
@8285905/1
agatcctgtaacacaaagttctcaacaaccagctcctacatctcaacaac
+8285905/1
@@@DDFFFFHHHGIJIGGHHGIJJHGGHGGG?GEEE?FG?FBFGIIGEGF
@12604353/1
gatagaatgaagtgaaagtcgaacgttcttctgggcttttcctgcttttt
+12604353/1
@BCFFFFFHHHGFGIJJJHIJEIIJCHIJGEHJJJIJJJIGIGGGIGGIJ
@9810690/1
ccaagggctcggctgctcatcatgccctcgagtacctcaaaa
+9810690/1
CCCFFFFFHHHHGGGBDEHB@EGHEGHCG<?@09?D9B9BFI
@9810691/1
ccaagggctcggctgctcatcatgccctcgagtacctcaaaatcatgacc
+9810691/1
@CCFFFFFHHGHHID@@FEHGHICEHH>DA@D0?DG?FDGHJDCBBFBGH
@8956053/1
attttttatatagtgccccgatgatatgatatgtatttattatattgtga
+8956053/1
CCCFFFFFHHHHHGIJJJJIDHIJIJJJJIIJIIIIIJIJJJJJJJIJIJ
@8956054/1
attttttatatagtgccccgatgatatgatatgtatttattatattgtga
+8956054/1
CCCFFFFFHHHHHIIJJIJG?@F@FHIIEGAGAFIIIJGIIGHHIJGFHG
@11343432/1
ctcgccaataaaccattcgtcattggtggactgctgatggttttcttaac
+11343432/1
@@?BDDB@F?FHCAAAFHE3<<<FH@1:?:DGD@DGBGF>GHD;9BG?<F
@12811420/1
gcgaaaccaacaaagtattgtaccttgtgggatgacaacgatatgtcaaa
+12811420/1
CCCFFFFFHHHHHJJFHJJJIJJJJJJHIJJIIIJJJJJJJJJJJIJJJJ
@10459831/1
cgacgaatgatgtgataaatatacctgcacacacgcatttttaaatttaa
+10459831/1
CCCFFFFFHHHHHIJJJJJJJJJJJJJJJJIJJJJIJIJJJJJJJIJIJJ
@10459951/1
cgacgacaaagattacatcatatttgcctttaacagatgtgaagtatttc
+10459951/1
@@CFF?DFDDDDHIEGG@>HFGCFHFCGHIIGGGGIBEDBDGHIHGHGCH
@9358149/1
cacacttttacttcagctacttgaaccgtacgtcaaatgtcgcaaattat
+9358149/1
CCCFFFFFHHHHHJJJJIJJJJJJJJGIHIJJIJJJJJJIIJJJJJJJJI
@14945985/1
tttgtacatgaagttgtctgcccctttcttaatcggttctgcatgaatgc
+14945985/1
@@CFDFFFHHFFHHHIHHIIJJJJJJIJJJJIJJJIHIGIIGJIJJJJJI
@8736142/1
attcggacaagttataccgaataaaaaaggaaaactaaaggatttctcaa
+8736142/1
CCCFFFFFHHHHHJJJJJJIJJJJJIIJIJJJJIJJJJIJIIIJIIJJJG
@9589319/1
cagctatccactttgccagtggccgtctgctacggaacaggcaaaactcc
+9589319/1
CCCFFFFFHHHHHIHIIIJGEGEHIHGJJJJJJIJJJJJJIJJIIJJJJJ
@14756456/1
ttgatgcaaagtatagaggttgtacccaaacttttcggggtgcaatcttc
+14756456/1
CCCFFFFFHHHFHIJIIIJGHIHJJJJJJJJJJJJJJJIJ0?@<DCFGIB
@12417141/1
gaaatggataattataggattggatctatgactgtgtatcgatagctgtt
+12417141/1
@<@FFFFDDBHHHFGHHIGIH>GEHHGEHIIIIEEEEAHIIIGGB>F<?F
@12417332/1
gaaatggcctccatgccgagcaagactcccgtcagcgtcctccaggagtt
+12417332/1
BCCFFFFFHHHHGFGIJJGIIJJJJJJJJJGDHGGGGDGHGHIGFIFGCD
@13473417/1
gtctggcaaccgccttgaaaggcagattggtcagcaacaaaaatttgctt
+13473417/1
CCCFFFFFHHHGHJJJJIJJIJFIIGIJJJGHIIEIIIIJJIJJJJIJJJ
@14327370/1
tgacatttatgtgacataatttgcgacatttgacgtacggttcaagtagc
+14327370/1
CCCFFFFFHHHHHJJJJJJJJJJJIIGIIJJJIGIFHIJIHIJJJJDGIJ
@13900543/1
taaagcgttaccagcgcttgaggaagtaacggcagcactattgacactaa
+13900543/1
@CCFDFFDHHHHHJJJJIJJIJJJJJGGIGIGGHIB>FBCDHB@FHIIEH
@12418491/1
gaaatgttgactgttgtagctgattaaggggtgtattctatatttcagtt
+12418491/1
CBCFFFFFHHHHHHIJHHHGIJDHJJIGJJJ<E?DGIJJJJJJJJIIJHH
@13900755/1
taaagctgctaaaaaagcaggaaaagcccagaagaacgttcgactttcac
+13900755/1
CCCFFFFFHHHHHJJJJIIJJJJJJJJJIJJJJJJJIJJJIIIJJJJJJH
@11955552/1
cttcctcaagcgctggtaacgctttatcgggttctgctaagtggtaagta
+11955552/1
@@CDDADDFDBAAHDBH@HGEGGIEIIIBIFEBDFEEHGEB0??FEBCFC
@11955553/1
cttcctcaagcgctggtaacgctttatcgggttctgctaagtggtaagta
+11955553/1
CCCFFFFFGHHHHIJJCFHHIJJJJJJJJJJIJJJJIJJJJBFIIJJJII
@12814504/1
gcgaaattggcactggcaagtcaaagaagctagccaagagaatggcgg
+12814504/1
@CCFFFFFFHGHGGIIGJJIHHHIIIJIIIJJHIIIJJFJJJJJJGIF
@14110905/1
tcagctacaacagtcaacatttcccacctttttcactcaaccatagcttt
+14110905/1
@@C?DFFFHHHHHFHEHIGIIJJJGIJGJIJIIFHIJIIICGHIEHHFHI
@13473833/1
gtctgggtggttgcaatctccagcagatattgtacttaaaggcttttgga
+13473833/1
@CCFFFFDDHHHGJJJIIIJJJJIJJJIJJJJIIJJJJJIJJJJJJJGGI
@12608013/1
gatcaactcaacagctcaatccatctgatt
+12608013/1
CCCFFFFFHHHHGJJJJJJJJJJJJJIHHH
@9590236/1
cagctatcgatacacagtcatagatccaatcctataattatccatttcct
+9590236/1
@@@FFDDFHHGDDHIIG4CBHHGGIIGIJJJJJJJJJJJIGIGHGGGIJI
@9590237/1
cagctatcgatacacagtcatagatccaatcctataattatccatttcct
+9590237/1
CC@FFFFFFFHHGIIJJHJIGIJGIJJIJJJJIIJJIJGHIJJJJIJJJJ
@9360940/1
cacagagccccgggcccagatggcgttcatgcagaaccgattaagaaagg
+9360940/1
CCCFFFFFHHHHHIIIIAGCEHIE0DHIIIIIIIIIIIIIEIHHHHHFFF
@9360945/1
cacagagcctcatttttcttgttttttattcctatatactgtacaatact
+9360945/1
CCCFFDFFHHHHHJJJJIJJJHHJJJJIJJJJJJJJJJJJJJJJJJJJJJ
@12815693/1
gcgaagaatatttgaaaatttctaatattgcgatatttttttatcgatct
+12815693/1
CCCFFFFFHHHHHJJJJIJJJJJJJJJJJJJJJJJJJJJIJJJJIIIJJJ
@13474299/1
gtctggttaactttagtgggaaggtttaggtatttgtggtatctgtcgat
+13474299/1
CBCFFFDFHGHGHJIGCHEIIJGGCEHHGI<EEIIIGIGDHFIIJJJJIJ
@13474300/1
gtctggttaactttagtgggaaggtttaggtatttgtggtatctgtcgat
+13474300/1
CCCFFFDEHHHHHJGIEFHJGIIJ?FHGHI:CEGIFEGHCGHIGGFGHEG
@12192668/1
ctttcacttcattctatcggcctttcttctctttgccgtattttattttg
+12192668/1
BBBFFFFFHHHHHJJJJJJJJJJJJJJJJJJJJJJJJJHGIJJJJJIJJJ
@8530453/1
atccaatcctataattatccatttcctgtaattctggtttctctatagtt
+8530453/1
CCCFFFFFHGHHGJIIFIIJGIJJJJIJHHHHIIJJJFHGIGIGGHIGFG
@14329768/1
tgacgaagagactctcagcttcaacgccaaggacttcaacttcgttcagt
+14329768/1
CCCFFFFFGFFHHIIJJIIGIHIJIEHHGGGGCGIIGGIIIGIICHHIJG
@13474812/1
gtctgtatattttcttgtatcacttattgcgtctttgctttggtcacttt
+13474812/1
@@@FFDEFFDHFHHGIGDBHHGIJJJJJJJJFFHJJJIIJJJIFEEHIII
@12193918/1
ctttcagtcccgaataccgattctcagccgagctgcccagtttagtggcc
+12193918/1
CC@DDDEDHHHFHJIJIJEGGHIJJJIJIIFGHGJIJIJJJIJJJJIGJJ
@10464849/1
cgacgatgcagaaatgatgctgttagttcctgtggataaagaaagaaacg
+10464849/1
CC@FFFFFHHGFFIHIHIIIIIHHJJHJJJIJFHIHHJJJJJJJJJJJJI
@14952049/1
tttgtgattctccgaagagtatgtctcgaaagacttcg
+14952049/1
@CCFDEFFHHBFHIGIIGICHIIIJIIG@FH8???DC?
@12196523/1
ctttcatgtttttaaaggtttatgccctaggaatagggtagtggtaccac
+12196523/1
CCCFFFFFFHHHHGIJJJFHIGHJJJJJJJJFHHIIJJFHGHIJGGHIJJ
@9816133/1
ccaataacatctttaagttcttctactgtggcgactttactatgaaacgt
+9816133/1
CCCFFFFFHHHHHJFJIFJIJJIJJJIJHJJJJHHAGI<??9???FG380
@10686841/1
cgcttgtcatgtgttgaaattccgcgaaattggcactggcaagtcaa
+10686841/1
CC@FFFFFHHHHHJJJJJIJJJJJJJJJJJIJJJJJJJJJJJJHIIJ
@10686842/1
cgcttgtcatgtgttgaaattccgcgaaattggcactggcaagtcaa
+10686842/1
CCCFFFDFGHHFHHIGHHJIJIJJJJIJJJJIJJIJIJJJJJJHIJJ
@13043330/1
ggaggacgctgacgggagtcttgctcggcatggaggccatttcttgagag
+13043330/1
??;DDDDFHHHDHIIJEF?DGHHEIIJJJJJJJECHEHGIIIIJJICH=E
@12422590/1
gaaatttaaaagaaaatttgaaaagtatcatgagttttgtgattctccga
+12422590/1
@@@FFFFFDHFHG:CBHIIIIIIII@HFGHIIIGCFHEIGHGIIIFIGGG
@12422591/1
gaaatttaaaagaaaatttgaaaagtatcatgagttttgtgattctccga
+12422591/1
@@CFFFFFHGGGFIEHGHGGGGIGHAHGEGIIIIEHGJGIIIJIJIIIJF
@12422592/1
gaaatttaaaagaaaatttgaaaagtatcatgagttttgtgattctccga
+12422592/1
CCCFFFFFHHHFFIJJIIJGGIJJJEJIJJJJJJHIJJJHIJJJJJJJJH
@12612213/1
gatcgataaaaaaatatcgcaatattagaaattttcaaatattcttcgct
+12612213/1
CCCFFFFFGHHHHJIJJIHIIJJIJJJJJJJJJJJJIJIJJJJJJJJJJJ
@13277981/1
gtacaacctctatactttgcatcaaataaatgctcccttttcacaatata
+13277981/1
B@BFFFFFGHHHGJJJJJJJJJJJJJJJJJIJJJJJJJJJJJJJJJJHJI
@12818717/1
gcgaattaagaatggtaaaaaagctctgtttatcttagatccacagaatg
+12818717/1
CCCFFFFFHHHHHJJFHIJJJJJJJJJJJJJJJJJJJJGIJJJJJJJIJJ
@13478381/1
gtcttatcgatgcattgaaacgcaaactgacgtttacttttcgaatgtca
+13478381/1
C@@FDFFFHHGHDGGDHJIIEFGHIJJIJIIG@FFHCGIGHIIJGDHFHG
@8743519/1
attcgtaggtgcagaagaaaataattctaccggagtaccggttttgataa
+8743519/1
CCCFFDFFHDHHHJJJIJJJJEIJJJJJJJJJJIJBGHGHJDHGJJJJJJ
@14557514/1
ttaaatttttgtcgagtcaaaagcgaagaatatttgaaaatttctaatat
+14557514/1
CCCFFFFFGGHHFIGGEGHJIJJJJJIJJJIJJEIIJIJGHIIJJJJJJJ
@10688575/1
cgcttttcaaattctcgtgacttttctcccc
+10688575/1
??<:DDD;CDD?D4:?<2:3<3AFF?<2AFF
@10688576/1
cgcttttcaaattctcgtgacttttctcccctgttcttaaataaagtgta
+10688576/1
@@@ADDFFHHHHHJJJIJIIJJJJJJJJJJJIIIGIJJJJJJJJJJIHJJ
@10688577/1
cgcttttcaaattctcgtgacttttctcccctgtttgttcttaaataaag
+10688577/1
@@@FFFFFHHHHHIIJIEGCBHHIJEFHHJJ>FBGGEFH@FHBHIIGHIE
@14115708/1
tcatagtgccacgggaactcataacaatagattcgattatagagtaagag
+14115708/1
CCCFFFDDHHFHHIJGGGIIIJJJJIJJJJIJJJJHIJJJJJJJHIJJIJ
@11746006/1
ctgtagtttgatattgggactgcaagtgcgaatatctgtagtcgaagtgt
+11746006/1
BBCDDDDDHHBFFGHIJJIFHIGIIIHHIHIIJJJIJJHIIIII@BFFFH
@14764168/1
ttgcgacatttgacgtacggttcaagtagctgaagtaaaagtgtgctcca
+14764168/1
CCCFFFFFFHHHHJJGHIIJFHIJJIGIJJJJJJJFHIJIIDHIIIIJJH
@12423625/1
gaaatttgctgcctcaaaaacgtatgacaaaactatagagaaaccagaat
+12423625/1
CCCFFFFFHHHHHJJJJJJJJJGHIJJIJJJJJJJJJIJJIIIJJJJJJJ
@10230891/1
ccgtcctcttctagcagctttaatgcattgtatgcagcatcatgtttact
+10230891/1
@CCFFFDDFHDHFGGGGGGHICHDHHJIJGHHIIIEGIJJHJHIFHJIJG
@10050530/1
cccgggcccagatggcattcatgcagaaccgattaagaaaggggcagaca
+10050530/1
CCCFFFFFHHHHHJJIHIJJJIIJJJJJIJJGHIJJJJJIJIJJJIJIJH
@10050531/1
cccgggcccagatggcattcatgcagaaccgattaagaaaggggcagaca
+10050531/1
CCCFFFFFHHHHHJJIJJJJJJJJJJJJJJJGGHIJJJJIJIIJJJJJJH
@10050532/1
cccgggcccagatggcattcatgcagaaccgattaagaaaggggcagaca
+10050532/1
CCCFFFFFHHHHHJJJGIJJJIJJJJJJJIIIHIJJJHJJJJJJJJJJJH
@11962133/1
cttcgaaatccggacctacacccattgcagtaaatgatacatcagtattg
+11962133/1
CCCFFFFFHHHHGJJJJJJIJJJJJJJJJJGIJIJJJJIIJJJJJIJIJI
@11352084/1
ctcgctccaggttgctgttgtggaggagcgggctgc
+11352084/1
@@@B?DDDFHD??FBH@GH4FFGEGG;FGGB@FB<@
@10231363/1
ccgtcggcaagaagttggccgatttgcagactctcagcttcaacgccaag
+10231363/1
BCCDFFFFHHHHHJIJIJHJIHIJJJJJJJJIJJJJIJIJJJJJBHIJJJ
@8535668/1
atccattatcactttttgttgccgtgtgcccttgagaaatttgctgcctc
+8535668/1
@@7BDBD>?F>F?EEG>GFGIIII@CA?BDHGGI<DG@?BDDEGEH<FGG
@9168723/1
caaccacaggtttcacaacaacaacctggaacgagacaacagcaccctgg
+9168723/1
CCCFFFFFHHAFHIJJJJJJJJJJJJJJIJJIIIJIIJIJJJIJJJJJJI
@12199732/1
ctttccctggatttctcagaaattcgaataaattcagtctcggtttcagt
+12199732/1
@@@BDEFFDHHHHJBGGGGHIGGIHIIGGGGHIJJIIBGHIIJFHIEGHF
@10689971/1
cggaaaagaagattgcaccccgaaaagtttgggtacaacctctatacttt
+10689971/1
CC7DFFFDDHFHHEFGGHHJGGIIJGIBFDFDE89BDHIIGIGGIIIJGG
@13693645/1
gttgagtgaaaaaggtgggaaatgttgactgttgtagctgattaaggggt
+13693645/1
BBBFFFDDHHHGHJJCFHIEIJIIIIIIGGJHIIHIHJJJDHHGGEIIJ7
@10690205/1
cggaaaagtgactcccgaacaagccaatcagaccaacggaacgcccggag
+10690205/1
BBCFFFFFDFHHHHJJEGIGIJGIJJJJJJIIJJJJJIIIIIIJJJJHFD
@12820738/1
gcgacatttgacgtacggttcaagtagctgaagtaaaagtgtgctccatt
+12820738/1
CCCDFFFFHGHHHJIJJJFHIJJJIJGGIJJJJDFHIII?DBGHGHJIJF
@12425909/1
gaacaaagttgaagtccttggcgttgaagctgagagtctgcaaatcggcc
+12425909/1
CCCDFFFFFHBDHIGHHGIIJIJJJIIIJJIHJIJF?DHGIJGIJJIGIG
@14559981/1
ttaacttttccagcatttctcttgctgctaattgtttcgccatctttttt
+14559981/1
@@CFFFFFHBHFHJJIJJIIJGHIJJJJJJJJJJJJGIEIHCFEBGHIJI
@10690493/1
cggaaaatgctcgaaaactcaattggcgcacattcagcaggttttttaac
+10690493/1
?@<:=A?DC?FBF:CF?BE@HE>EBD9CDHDEB<BFD<FGG?BFHD@=GC
@11965104/1
cttcgactttttactatttttgtatgcacaaaattcgttctacatatgaa
+11965104/1
@@@BB;=BFDHHFAH@FHHGI@EHICBFGIEGIGGEGGHHGGIHH@HC@H
@10886310/1
cgtggacatcgaagaaaaaaacattgaccaatcgccaccaatgcttggtg
+10886310/1
BC@FFFFFHHHGHJIJJJJJJJJJJJJJIJJJJBFIIJJJJJJJIJJIHJ
@9821324/1
ccaatcttccgctaccgcgtgttccttaacaacgatctggtggccaccgg
+9821324/1
CCCFFFFFFHFFFHIJIGBFGFHIIIJIJIJGHGIIJEGIJJIHJEIHEG
@10053992/1
cccggtttgttctgaaacaaacatcactgtgatgaaaaa
+10053992/1
@@@DD1AD;<C<A:<EGBEFF;8<ABE?@?E?@D<GFII
@10053993/1
cccggtttgttctgaaacaaacatcactgtgatgaaaaataaaaaaaaaa
+10053993/1
??;;D=@D;2C?D:AEEA?FEDFECFEIDEEEECEDFII@DEIIIIIIID
@9170122/1
caaccatagctttctcagcgtgtttaatttcgttccatttatc
+9170122/1
@@?B;BB:=ADFHIHGIA>DGH:CFGBGGGHF;F@F?FGCA9B
@11965728/1
cttcgaggtaacctacgtggacatcgaagaaaaaacattgaccaatcgcc
+11965728/1
@C?DDDDDHDAHHIGIIACF@FGEHGDEFHHIIG@@FGIIIICGGGF6;@
@11965729/1
cttcgaggtaacctacgtggacatcgaagaaaaaacattgaccaatcgcc
+11965729/1
CCCFFFFFFHHHHJJJJHIJIJJJJJJJJJJJJJJJJJIHJJJJJJJFHG
@9596465/1
cagcttctgttaaagaattgacatctcgtatgagtgaactgcaagctggt
+9596465/1
CC@FDFFFDHHFDIIGHIHHJEHHIJGIHJJI>GHABGGE>FDHHEIJJ?
@12427698/1
gaacaagccaatcagaccaacggaacgcccggagcggctgatatcaccaa
+12427698/1
CC@FFFFFHHHHHJJJJJJJJJJJGIHJIJJIIGIJIHEHEEFCC>DF@A
@12202725/1
ctttcgagacatactcttcggagaatcacaaaactcatgatacttttcaa
+12202725/1
@CCFDFFFFFGHGIGHGGHEGDEFHGI@HIIIIIGIHGHCCF>DFHI<?F
@12202726/1
ctttcgagacatactcttcggagaatcacaaaactcatgatacttttcaa
+12202726/1
BB@DDFFDHGHGGJIJIIJGIIGIFHJIIIJJJJIJJJGGGJJJJJJJII
@8537588/1
atcccattggctggctccaagagatgtgcatgtcccgcagatggcc
+8537588/1
:;;B?DDD:BFF=F<GEGCEDBEAH@2ACFE9:CDG0?@F<G4B9?
@11354231/1
ctcgcttttcaaattctcgtgacttttctcccctgttcttaaataaagtg
+11354231/1
CCCFFFFFHHHHHJJJJJIIJJJJJJJJJJJJJIJEIJJJJJJJJJIJHI
@11354232/1
ctcgcttttcaaattctcgtgacttttctcccctgtttgttcttaaataa
+11354232/1
:11BDDDDHHHHGJIJJIIIIJJJJJJAHGIJIJIGIHHFGGIIIJJJIJ
@14561560/1
ttaagatatcctcagatgccgacactatgggtcggatcttcagct
+14561560/1
@CCFFFFFHHHHHJJJJJJJIIJJJJJJIIIFHHI??DDG@CFBE
@11967544/1
cttcgatcttccggttccggtggccaccagatcgttgttaaggaacacgc
+11967544/1
:@14ADDFHHHHHJHJJJJJGIJJJIIJJJJJIJJJJJJJJJJJJJJJJI
@11967545/1
cttcgatcttccggttccggtggccaccagatcgttgttaaggaacacgc
+11967545/1
==1ADDFFHHHHHIGIJJIJEGHIJJJJIJJIJJJJFHIJJJIJIJJJJI
@11967546/1
cttcgatcttccggttccggtggccaccagatcgttgttaaggaacacgc
+11967546/1
CCCFFFFFHHHHHJIJJJIIIJJJJJJJJJJJJIGJJIIJJIJJJJJJJJ
@8304333/1
agatgacttacggaacttagcttcacaattacttagagaagcacgcggaa
+8304333/1
CCCFFFFDHHHHHIJJIBHHJJJIJJJIJJIJJJJJJJJJJJJJJJJJJF
@14338125/1
tgagaaagctatggttgagtgaaaaaggtgggaaatgttgactgttgtag
+14338125/1
CCCFFFFFHHHHGJFHIGIIHHIJJJJJ?EHIIIIIJJJJJJJJGIJIJI
@14767267/1
ttgcgtttcaatgcatcgataagacgaatggtaaagctgctaaaaaagca
+14767267/1
@CCFFFFFHFHFFIGIGBFGHIEGIBIJDHJBGIIIIIJJGIIJJJJDII
@13910662/1
taaatgtcaaaatttgacataatttgtggacataaaggaaagaaaaaaaa
+13910662/1
@@@DBDDBCFHHHGD?FBHEHI>>BCEG@DEFDHG?E@BFFHIIC>GHIE
@13910663/1
taaatgtcaaaatttgacataatttgtggacataaaggaaagaaaaaaat
+13910663/1
?<@DADEEHBDFBBGGABIGHCHGIIFGCC@<CEH>C>EHHG>FFCFGA;
@13285001/1
gtacctcaaaatcatgaccaaaaagtgaacagctatcgatacacagtcat
+13285001/1
@CCFFFDDDFFHAFBDAFBFHHIG><AACEHAD<DHHGGIIIIIIGDFEH
@11968960/1
cttcgatgtccacgtaggttacctcgaaggattgttcgctagcgatctcc
+11968960/1
@@@DADBBDDFFHB<CBDIGEBEDHCGCBDHB>FGHGCEA1DABEGGCGE
@13049424/1
ggagtcccaaaacatgaccatgatgcactcggccggaccgattcagcccc
+13049424/1
C@CFFFFFHHHHHJJJJJJJJJJJJJJJJJJJJJJJIJJIIJJJJHFHHF
@12429826/1
gaacaatccttcgaggtaacctacgtggacatcgaagaaaaaacattgac
+12429826/1
CCCFFFFFHHHHGJJJFHIJJJJJJHIJJJJIJIJJJJJJJJJJJJJJJJ
@9369825/1
cacagtcatagatccaatcctataattatccatttcctgtaattctggtt
+9369825/1
@8?DFFFFHHHHHJJJJJJJJDIJJJJJJJJIJJJJJJJHIIGIJJJJHJ
@14961075/1
ttttaaaatttaacgtttagcagtcttctttttagaataacattgacatt
+14961075/1
@CCFFFFFHHHHHJJIJJJJIJJJJJJJJJJIJJJJIIJIJJJJIJJIJI
@14123105/1
tccaaatctacactaacttctcctgatcgagtaaatattgggaaggcact
+14123105/1
@CCFFDDEHHHGHJIIGDHGIIJGHHHIGIGHHGIIEIIIJIJIIIHGHJ
@14123106/1
tccaaatctacactaacttctcctgatcgagtaaatattgggaaggcact
+14123106/1
CCCFFFFFHHHHHJJJJJJJJJJIJIIJJJJHIJJJIJIIJJCFHGGGIJ
@12619003/1
gatgatatgatatgtatttattatattgtgaaaagggagcatttatttga
+12619003/1
BBCFFFFFHHHHHJGIJJJJJJIJJJJJJJJJJJJIIJJJJJJJJJJJJJ
@11114182/1
ctcaacaacaacaacccacttggggcagacaaacagctccacaacagcaa
+11114182/1
B@@FFFFFHHHHHJIIIIIJJIIJGJJEHHHIIDHIEGFHIJJIGHGIJJ
@10059405/1
cccgtggagggtaacaatctgccttctacatttgcgagtgacgaagagtt
+10059405/1
CCCFFDFDHHHCFGIIJJJJJJJJJJIJJJJJJJJJJI@GIJIHGIIJFH
@9371652/1
cacagttggatgagataagtcttcactagtttgaggatatattatataat
+9371652/1
CCCFFEFFHHHHHJJIJIJIIJJJJJJJJJIJJJJJHIJJJJJJJJJJJJ
@13052689/1
ggagttttgcctgttccgtagcagacggccactggcaaagtggatagctg
+13052689/1
BCCFFFFFHHHHHGIJJJIJJIIJJJJJJJIJJJJJIJJJBGHIJJJJII
@12432687/1
gaacaggggagaaaagtcacgagaatttgaaaagcgagcttcatgatccc
+12432687/1
CCCFFFFFHHHGHJJJIJJJJEHGIIIJIJJJJJJJJJJJJIJJJIJJJJ
@13052892/1
ggataaaccaatggagcacacttttacttcagctacttgaaccgtacgtc
+13052892/1
CCCFFFFFHHHHHIJJJJJJJIJJJJJJJJJIJJIJJJJJJJJJFHJIHJ
@8753564/1
attgaaaaattagtaaaacataatggttttcgcgcgtaaagtgaccaaag
+8753564/1
CCCFFFFFHHHHHGHJJJJJJJJJJJHHIIJJJJJJHIJJJGHIIJIJIG
@11753584/1
ctgtctgctgcctatcctgaggcctacgctgttgttgtggtccacccctt
+11753584/1
@@@DDD<DHFHFFGGGIIJJIGIGIJGGGIJIIJJIJJJ<FBFFHEGHJI
@12433419/1
gaacagtttagcaataaagtacccaaatcacccattagagaactcttgga
+12433419/1
CCCFFFDFHHHHHJJJJJJIJIJJJJJJJJJJJJJJJJJJJJJJJJJJJJ
@13487421/1
gtctttgctttggtcactttacgcgcgaaaaccattatgttttactaatt
+13487421/1
@@CFFFDFDHHDDBGGIIJJIJGIIIIIJJJJJJJIJJJGHIJJJJJIJJ
@10695510/1
cggaaatctaccgacagagaggttatccttgggggaagaagccaaattgc
+10695510/1
@CCFFFFFHHHHHIIJIFIEIJFHIJJJJIJJIIJEHIJJJJJJJIJIJJ
@9373767/1
cacatagtacctctccacaaaaagggaaataaacaaggatgtaagaacta
+9373767/1
CCCFFFEFGHHHHJIIJJJJJJIIJJJJJJJJJIJJJFJGGGIGIGGHIJ
@10892232/1
cgtgtgtgcaggtatatttatcacatcattcgtcgtgtaccacatctcgg
+10892232/1
@@?DBD?DFFGG3CCDHIIEGGCHGIIIIIIIFEGFHCGGF<BDFDBC;G
@14963096/1
ttttaaatgaaaaacgtatgttgtttacttcatttgaatctatggaagtt
+14963096/1
?@@DDDB?AFDDDBCE2CHFA?C?CC9<AAE@DHIC<????9?C<FBB90
@14963097/1
ttttaaatgaaaaacgtatgttgtttacttcatttgaatctatggaagtt
+14963097/1
CCCFFFFFHHHHHJJJHJJJIJJJJJJJJJJIJJJJJJJJJJJJJIJJHI
@14963656/1
ttttaaatttaaaaatttattcaagtcaaaaataatatgtaaattgattt
+14963656/1
@@@D=DDBFF<FFFI;FG<CH<EHHCH:FHEGEFIBDFEF@BCEG>FFII
@14963657/1
ttttaaatttaaaaatttattcaagtcaaaaataatatgtaaattgattt
+14963657/1
CCCFFFFFHHGHHJJJJJJJJJJJJIIJJJJJJJJJIJJIJJJJJJJJJJ
@12621396/1
gatggcattcatgcagaaccgattaagaaaggggcagacaacttcatgta
+12621396/1
CC@FFFFFHHGGFIJGHJIJJIGFHGIIIJIGIGIHHIJIIJIJEGHGCF
@10063062/1
cccgtttgctgttgttgggcacctttttgctgcccttgtgtgggaccagt
+10063062/1
BCCADEFFHHHHHJHIIJJJJJJJJJJJGIIJJJJJJJHGHIJJJJJJJG
@13701453/1
gttgccgtgtgcccttgagaaatttgctgcctcaaaaacgtatgacaaaa
+13701453/1
CCCFFFFFHDFDFH?FEFEFIICHIHIIEIGGIIIIIIIIGIIIIIGIIG
@9375461/1
cacatcattcgtcgtgtaccacatctcggatcttgctactaatattcgat
+9375461/1
CCCFFFFFHHHDHIEGCGGHGGIIJJJFJ@HHGIJHHIJJJJJIHJJIHI
@9830857/1
ccacaagcaatgtcaaagagaaggatagcaactaattttacaagctatac
+9830857/1
@@@DDDDDHFHDFGEEHI9C33C;999CHHIIIIIIIII@CC>DEHIIIG
@10697506/1
cggaaccggaagatcgaagaaagacgccaaacattcggcagccaagaact
+10697506/1
@CCDFFFFHDHGFIJGEIGIJJGIIJIIIJIGIEIJHIFIJGD@ECEEFD
@12437386/1
gaacgaattttgtgcatacaaaaatagtaaaaagtcaaagtctttcg
+12437386/1
@CCFFFFFHHHHHEIJIJIJIIJJJIJHIIJJJJFGHIGGHGIIIJI
@8759011/1
attgacattctataaagacgttagagaggttcactaaaaaatattaggaa
+8759011/1
CCCFFFFFHHHHHJJJJJJJJIIJJJJJJGHGJJJIIJJJIJJJJJJHIJ
@9831356/1
ccacaaggtacaatactttgttggtttcgccactccctgtatactggcgt
+9831356/1
CC@FFFFFFHHHHJJJJJJJJJJJFHIIIJJJIJJJJJJIJJIJJJJJJG
@11975259/1
cttcgcttttgactcgacaaaaatttaaaca
+11975259/1
@<<DDDDBFD>CD<F=?FHGEEHHGICHI9:
@11975260/1
cttcgcttttgactcgacaaaaatttaaacacat
+11975260/1
@@?;DDDDHFHHB<<:EDGAGIGBGBGII@9D?3
@11975261/1
cttcgcttttgactcgacaaaaatttaaacacattgcattattgatttcg
+11975261/1
CCCFFFFFHHGHHJJIHIJJJJJJJJIJJIIIIIJJJJJJJJIJJJJJJJ
@11975262/1
cttcgcttttgactcgacaaaaatttaaacacattgcattattgatttcg
+11975262/1
CCCFFFFFHHHHHJIIJIJIJJJJJJJJJJJJJJJJJIJJJJJJJJJJJJ
@11975263/1
cttcgcttttgactcgacaaaaatttaaacacattgcattattgatttcg
+11975263/1
CCCFFFFFHHHHHJJGIHHGIJJJJJIJJJJJJJJJIJJJJJJJJJJJII
@11975264/1
cttcgcttttgactcgacaaaaatttaaacacattgcattattgatttcg
+11975264/1
CCCFFFFFHHHHHJJJIJJJJJJJJJJJJJJJJJJJJJJJJJJJJJJJJJ
@12438366/1
gaacgatgtcaccacctgattggtgatatcagccgctccgggcgttccgt
+12438366/1
CCCFFFFFHHGGHJJJJJHIIJJHIJJJJIJIJIIJJJJJJIJIEIHHHE
@12438367/1
gaacgatgtcaccacctgattggtgatatcagccgctccgggcgttccgt
+12438367/1
CCCFFFFFHHHHHJJJJIHGIJIFGGGJJJJIJJGJIIJJJIJJEHGHEE
@9377720/1
cacatgttcactcggtgcaacagatccgtaagctatccagctccgacgta
+9377720/1
@@@DDDDDFFFFFFI2A?<EFCGIIEFGFGFIF<DGFFFIFCACFFFIII
@9377721/1
cacatgttcactcggtgcaacagatccgtaagctatccagctccgacgta
+9377721/1
CCCFFFFFHHHHHJIHIIJJJJJJJJJJIIJJJJJJJJJJJJJJJJJJHG
@13290452/1
gtactatgtgtgtttggctagattctgtttgacattagaagagtaaacgt
+13290452/1
CCCFFFFFDDDBFHIGGCHIGDHGHIFFHGGHIIJJJFGHHCBHGGCGDH
@13290453/1
gtactatgtgtgtttggctagattctgtttgacattcgaaaagtaaacgt
+13290453/1
CCCFFFFFHFDFHIIJJJIGIFHIIIGIIIGGIGIJGCIIGHGIGIJIF?
@8544966/1
atcctaaactcacttttttccgaaaaaatatcgcaatagctcaaaaggga
+8544966/1
CCCFFFFFHHHHHJJJJJIJJJJJJJJJJJJJJJJJJJJJIIIJJIJJJI
@14129001/1
tccaatcctataattatccatttcctgtaattctggtttctctatagttt
+14129001/1
CCCFFFFFHHHHHJJJJJJGJJIJIJGHJJJJJJJJHJJJJJJIJIJIIJ
@13702991/1
gttgctgaacaaatttgaaaaaaccagagacgattttgtcga
+13702991/1
BB@FFFDFHGHGHJJJIGIJJJJIJJIJIJIJGEIIJB?DED
@13057301/1
ggatacgataaatttgaaagacacattggttacaagtttgcagaccgttc
+13057301/1
CCCFFFFFHHHHHJJJJJJIIJJJJJJJJHJGIJJJIJJJJJJJJJJHGI
@10700334/1
cggaagctatacaagtggtcgatattgttttacgttgtgctccttcacaa
+10700334/1
@@@FFDFFHHHGHJICFHCFGDGHGGGGHJJJJJGGCGGIIIJIIHHHHJ
@8313946/1
agcaagttcttggctgccgaatgtttggcgtctttcttcgatcttccggt
+8313946/1
CCCFFFBDHHHHGIIGEEDFFAFECFFGHIGBGGHGGIIGB@FHBDF:@A
@8762082/1
attgatgattgtttatatggtccaagacagtcacttatagagataattat
+8762082/1
CCCFFFFFHHHHHJIJJJJJIIJJJJIJJJIIJJJJJJJJIJJIHHJJIJ
@9833524/1
ccacaatttagtagacatagtttggacattaatcaatcaactcttcatga
+9833524/1
CCCFDFBFFHD<CGBDHIIGBIHDGIIIGIIIIIIEFHIIIGIIIIIIEC
@14130407/1
tccacaacagcaacatcaaactgttcccccacaacagactggtcccccac
+14130407/1
CCCFFFFFHHHHHJJJJJJJIJJJJJJJJJJJJJJJIGIJIJIIJJJJJJ
@8762959/1
attgatttcgaggaaataatacgaacttcaattacacaaattagtacaac
+8762959/1
CCCFFFFFHHHHHIJJJJJJJJJJJJJJJJJJJJJJJJJJJIJJEIIIII
@14348901/1
tgataacatgcataaaatataataaaaatttatagttttttgcattttta
+14348901/1
CCCFFFFFHHGHHIJJJIIHIJIIJJJIJJJJJJJIJJJJJJJJJJJJJI
@12829727/1
gcgatattttttcggaaaaaagtgagtttaggatatcttacgttctggca
+12829727/1
@@@DDDDDHHHH?EHCFHIII::?DDBGHEHIC>FDDDHA9BBFFGCHDF
@12829728/1
gcgatattttttcggaaaaaagtgagtttaggatatcttacgttctggca
+12829728/1
CCCFFFFFHHHHHJJJJJJJJJGIIIHGJJJIFIIIJJJEGGGIIJJIJJ
@8979305/1
atttttttctttcctttatgtccacaaattatgtcaaattttgacattta
+8979305/1
BCCFFFFFHHHHHJJJJIJJJJJJJJIGGIHEFHGFIIJJJJIIJJJJJJ
@13923341/1
taaccagacaaagcacctatcgaatcgaatattagtagcaagatccg
+13923341/1
CCCFFFFFGHHHBHHGGGGCFHHIIIGFFED?DDGIECEFHBGIGEH
@12441546/1
gaacgttcgactttcacttcattctatcggcctttcttctctttgccgta
+12441546/1
C@CFFDDFHHHHHJIGIIJJJJJJJIJJJIIJJJJIIJJJJJGJIJJIHH
@12830209/1
gcgatctcctgcaagaactgaacaaagttgaagtccttggcgttgaagct
+12830209/1
CCCFFFFFHHHHHJIJJJJJJJJJJGIHGGJIIFHIJJJIJJGBHGGIJI
@11123787/1
ctcaagcgctggtaacgctttatcgggttctgctaagtggtaagt
+11123787/1
@C@FFFFFFH?H?EHEGIGGHCGIIIJIIIIGFIIJJDFG?DGIH
@11123788/1
ctcaagcgctggtaacgctttatcgggttctgctaagtggtaagtagaag
+11123788/1
B@<DFFFFHHHHFHIJJJJJJIJJJJIJJJJJIJJJJIHIIJIJIJJJIJ
@11123789/1
ctcaagcgctggtaacgctttatcgggttctgctaagtggtaagtagaag
+11123789/1
CCCFFFFFHHHHBHIJIJJJJJJJJJJJJJIIJJJJJFGHHHIJFIIJJJ
@9834345/1
ccacacgaaaggcagttcaccatcgcttgtcatgtgttgaaattccgcga
+9834345/1
@@<DDDD>D?C;?C1EECFBH@FB:;;FC?DGGIDGHGA>F@FB@@DB;F
@12830473/1
gcgatgacgaataaagtatgtgttcaccaagagaagaaagctatacagta
+12830473/1
BCCDFFFFHHHGGJJJFHIIHHEGGHIIJJIJIIGIIIIIJIIGJIJIAG
@10896454/1
cgttacttcctcaagcgctggtaacgctttatcgggttctgctaagtggt
+10896454/1
@@=DB?AD?FD??GBCAC?:F2AFEFFGHIBGCCHIBG?FD@FDGG8CH=
@11124064/1
ctcaagcttggggtcaaccacaggtttcacaacaacaacctggaacg
+11124064/1
CCCFFFFFHHHHHEHHJJJIJIJJGHIJJJJIJJIJJJJJJJJJIJI
@13058931/1
ggatatcttacgttctggcaacatcgacagataccacaaatacctaaacc
+13058931/1
@CCFFFFFHHHHHJJJEIJJJJJJJJJJIJIJJJIJJJJIJJJJJIIJJJ
@11124533/1
ctcaagggcacacggcaacaaaaagtgataatggatacaaatttgactac
+11124533/1
@CCFFFFFGGHHHJJJJIJJIJJJJHHIJJJJJJJIJJIJJJJJJJJJJJ
@11124534/1
ctcaagggcacacggcaacaaaaagtgataatggatacaaatttgactac
+11124534/1
CCCFFFFFHHHGHJJIIJJJFIIIJ?FGIIJJJIJJIJJJJJJJJJJJJJ
@11124535/1
ctcaagggcacacggcaacaaaaagtgataatggatacaaatttgactac
+11124535/1
CCCFFFFFHHHHHJIJJJJJJJJIJCFHGGIJIGIHJIJIHJJJIJHIIE
@14574373/1
ttacatccttgtttatttccctttttgtggagaggtactatgtgtgtttg
+14574373/1
CCCFFFFFHHHHHIIIJJJJJJJJJJJGIJHIHHI1CFHIIIFHFHIJJJ
@11760794/1
ctgtggtggagtttgttgtctaccccatgcagcttgttgttgagatgtag
+11760794/1
@CCDFFDFHCFCFHDHIGIIIJJJJJGIIJJJIJJIIJIHHGGHFEHIEG
@10070063/1
ccctattgaaaaccttgtagtggattcctaatattttttagtgaacctct
+10070063/1
CCCFFFFFHHHHHJJJIIIJJJJHHIJIIIIGGIIIJJJJJEFIIGGIGG
@10070064/1
ccctattgaaaaccttgtagtggattcctaatattttttagtgaacctct
+10070064/1
CCCFFFFFHHHHHJJJJIJJGIJGJIIJJJJIHIJJJJJIJIJJJJJJJJ
@13294437/1
gtagaaacgaatcatctcagcctcgcgctaggtaaattaaacacggctta
+13294437/1
@@@BDDFFHHFBFGHG@GHGGIEGGFA>GGEGDGGHID@GICHGIBAFHG
@14134119/1
tccactacaaggttttcaatagggcattctaacatgtcaaaattaaatca
+14134119/1
@@@DFFFFGHHHHGIIHIIJJIIIGGIJJJJJJIJEEEIJGGHIIJGIIJ
@12832071/1
gcgattgagaccactgcgtataagagtggcta
+12832071/1
@@@DDD?DFF?FF=BGEB@@FHII@CCFCECB
@9384090/1
caccaagagaagaaagctatacagtagtcaaatttgtatccattatcact
+9384090/1
CCCFFFFFHHGGHJJIJJJJJJJJJIJJIIJJJJIIIIJJJIJJJJJJJJ
@10246236/1
cctaaactcacttttttccgaaaaaatatcgcaatagctcaaaagggaac
+10246236/1
@@=DDFFFDDFHFHHIJGIJHGHGIJEFGIJJDHEGHGIIHGGGIGGBEH
@10246237/1
cctaaactcacttttttccgaaaaaatatcgcaatagctcaaaagggaac
+10246237/1
@C<DDFDDFDHFHIIIIEHGAHHIIIGGHIIF;FGGGIGIIIIIIIIEHG
@10246238/1
cctaaactcacttttttccgaaaaaatatcgcaatagctcaaaagggaac
+10246238/1
CCCFFFFFHGHHHJJJJIJIHIJJJJIJJJJJJJJJJJJJJJJJJJJJJI
@10246239/1
cctaaactcacttttttccgaaaaaatatcgcaatagctcaaaagggaac
+10246239/1
CCCFFFFFHHHHHIJJJGIIGJIJIJJJJGIJJJJIJJEHGHHIJJJIGH
@10246240/1
cctaaactcacttttttccgaaaaaatatcgcaatagctcaaaagggaac
+10246240/1
CCCFFFFFHHHHHJJJJGIEEHIJJJJJJJJJJJJJIJIJJJJJIJJIJI
@10246241/1
cctaaactcacttttttccgaaaaaatatcgcaatagctcaaaagggaac
+10246241/1
CCCFFFFFHHHHHJJJJIJIIJJJJJJJJJJJJJJJJJJJJJJJJIJJHI
@10246242/1
cctaaactcacttttttccgaaaaaatatcgcaatagctcaaaagggaac
+10246242/1
CCCFFFFFHHHHHJJJJJJIDIJJJJJJJJJJJJJIIJJJIJJJIJJJIJ
@14135169/1
tccactttgccagtggccgtctgctacggaacaggcaaaactccgaagga
+14135169/1
CCCFFFFFHHHHHGIIGIGEFBEGEFIEIDHIHGIDGIJJEGIIGBHGFE
@11762165/1
ctgtgttaaaaatgaattctcaaacggcgttaaaccttttacttaaggtt
+11762165/1
BCCFFFFFHHHHHJJJJIJJJJIJJJJJJJJIGJJJJJJJJIJJJJJJGI
@11983041/1
cttcgtcactcgcaaatgtagaaggcagattgttaccctccaccggtaaa
+11983041/1
?@@DBDFFGHHHHIIIIBHIE9FHGIII?HICDHIIIIIIIIIIHGIIII
@9838487/1
ccacatctcggatcttgctacttatattcgattcgataggtgctttgtct
+9838487/1
CCCFFFFFHHHHHIJJFJJJJJJJIGHIJGIJJJJFHIIJFGIGIJIIJJ
@10071696/1
ccctcccagattaggctatgccggtaaagaagtgaatgttgataaaggaa
+10071696/1
?@@BDDFFD<ACFHIGEHIIIGGDFAEHEGHICFEHGGDHHF@G@BDHDD
@10071697/1
ccctcccagattaggctatgccggtaaagaagtgaatgttgataaaggaa
+10071697/1
B@CFFFFFHHFHHIIJJJJIIJIJEHIJJJJJCFIJIJGIIIJJJIJCII
@14780274/1
ttggcgttgaagctgagagtctgcaaatcggccaacttcttgccgacgga
+14780274/1
CCCFFFFFHHHGHIIJEGGGEHGHGIHIJGGGIIIJIIJIJEIGGGIIHH
@9385873/1
caccaatgcttggtgcagctatccactttgccagtggccgtctgctacgg
+9385873/1
CCCFFFFFHHHGFHIJFIJJIJIIIJIJJGIJJJFEHIJIJJJJJIIJJI
@14780780/1
ttggctggctccaagagatgtgcatgtcccgcagatggccaccaccattc
+14780780/1
@C@DFFFFGHHHHJJEGIGIBHHIIJFFHIBHGGII@FHIJIJIJIGIII
@11127312/1
ctcaagtttattgatgttttaaaacaatttaagcctcctggagaaaagcc
+11127312/1
CC@DFDADHDHH?AA?AEIIDHIIDGIEHIGIHHIGIHFHIHIEHII@FH
@11127313/1
ctcaagtttattgatgttttaaaacaatttaagcctcctggagaaaagcc
+11127313/1
CCCFFDDEHDFHBFGGGHIIEGJJEIJGJJIJGIJGIIGCGGGGIJJIFI
@14780975/1
ttggcttccttcggagttttgcctgttccgtagcagacggccactggcaa
+14780975/1
@@@DDDDDHFHDAHAFAGHI;>DBCDHGHGEHIIEDEHGIGG<E=@GA;C
@14780976/1
ttggcttccttcggagttttgcctgttccgtagcagacggccactggcaa
+14780976/1
@C@FDDFFHDADFH?GAEHGEHEEHHIEGGGICFHGIJGIBHGGFGCFCH
@13499165/1
gtgaaactttgtgggactgctggttgcccaacttggtaatcttagtgtct
+13499165/1
@@@DDDDDHHFFFIIBGHEIE@CCHGIHIGGECHII?FGGGGHIIIGBDD
@14136893/1
tccagatctgcgtgggtgatattcagtgttccgtggtttacttttag
+14136893/1
CCCFFFFFHHHHHIJI<EBGGGIJJJGHIJIJIDFH:BG;?DFII??
@14353793/1
tgatatgatatgtatttattatattgtgaaaagggagcatttatttgatg
+14353793/1
@C@DFFEDHFFFCGHHJFHJGFEIIGIGHIIJHIJGIJJJJJJJJJIJJI
@13499965/1
gtgaaagtcgaacgttcttctgggcttttcctgcttttttagcagcttta
+13499965/1
CCCFFFFDHHHHFGHGGIIIJJJIJIJJJJJIGIJJJJJIFIIIIHIIJI
@12449045/1
gaagaaagctatacagtagtcaaatttgtatccattatcactttttgttg
+12449045/1
@<@7:=??CDHDD@BGCHFHHGEIIIBHB?FFHD?CHHEHCHHGHHDDFH
@12218211/1
ctttcgtgtggtagtccctcttcgtgttccatttcatagaatggtggtgg
+12218211/1
@?@DBDDD?FHCD@AFGHEICHHHFHDFHIIEHGGDHFHIII@D906?DF
@12218212/1
ctttcgtgtggtagtccctcttcgtgttccatttcatagaatggtggtgg
+12218212/1
CCCFFFDFFHFHHJIIJJIJGHIIFGAFDF@EHIC9DB<DG<BG?DG6BF
@12218213/1
ctttcgtgtggtagtccctcttcgtgttccatttcatagaatggtggtgg
+12218213/1
CCCFFFFFHHHHHIIJJJJJJIJIJIEGGIGIJJJIIJGIIGIJ?FG?GH
@14977759/1
ttttagaataacattgacattctataaagacgttagagaggttcactaaa
+14977759/1
CCCFFFFFGGHHHIJJIIIJJIJIJJIIJJJJJIJJIIIJJDFHIJJJJJ
@11984994/1
cttcgtgttccatttcatagaatggtgg
+11984994/1
CCCFFFF?FBHDFHHA<AACFHD@H:CH
@14578228/1
ttacgcgcgaaaaccattatgttttactaatttttcaataaagtacactt
+14578228/1
CC<DFFFFHHHHHJJJJJJJJJJJJJIJJJJJJJJJJJJJJJJGHIIJJJ
@11580193/1
ctgcacacacgcatttttaaatttaaaaatttattcaagtcaaaaataat
+11580193/1
CCCFFFFFHHGHHJJJJJJJJJJJIJJJJJJJJJJJJIJGIJJIJJJJIJ
@11580194/1
ctgcacacacgcatttttaaatttaaaaatttattcaagtcaaaaataat
+11580194/1
CCCFFFFFHHHHHJJJJJJJJJJJJJJJJIJJIJJJJIIIIGHIJJJIG@
@11580639/1
ctgcaccaagcattggtggcgattggtcaatgttttttcttcgatgtcca
+11580639/1
CCCFFFFDHDHFHIIG2CG>AEGIIG?DHHIGHGGIIIIIIIEGIGHGHI
@8771908/1
attggatctatgactgtgtatcgatagctgttcactttttggtcatgatt
+8771908/1
CCCFFFFFHHHHHJJJHIIIJJJJJJJJJJJJJJJJJJJJJIIIJJJGIJ
@11130487/1
ctcaatcgcaacagacatctacgaacgtctacagttatcctccagttcct
+11130487/1
@@@FFFFFHHHGHIIJIIJIIIIJJJJFIJIJIGGHIGHJJJIIIIJJJI
@11369910/1
ctcgtaagtttattattatatctgtctgcatttattacttcaagcaaagc
+11369910/1
@@@DDD8A=<<ACGEIIIIIIIECHFHCHHHIIIFFIIIIFEFFIFFFIF
@10250950/1
cctaagtcgataatttctccgactggcttatggaaaaaacttctgcccac
+10250950/1
@C@DDDDDHHHHFHIJIIGGIJGGGEG>CDFGGCFHC9?@BDDGHIHIIJ
@11132006/1
ctcaatgtcgtcgtttgacatatcgttgtcatcccacaaggtacaatact
+11132006/1
@@@DDDDDHFHFA?FH;??E<CBBFEG@CBGGAGHEGFHCH9DFHIDCDE
@11132007/1
ctcaatgtcgtcgtttgacatatcgttgtcatcccacaaggtacaatact
+11132007/1
@@@DDDDDHFHHHEGI=:A?AACFGBGEDGGEDHI<B?BDH9BFFGBFFE
@12630416/1
gattcgataggtgctttgtctggttaactttagtgggaaggtttaggtat
+12630416/1
CCCFFFFFHHHFHIIJJJHIJGJFHGIJJIJGIEHIJJJJJ?FGGIJ?DC
@13504283/1
gtgaacatgtgacatagaaaatacgtaagttgctcaatgtcgtcgtttga
+13504283/1
CCCFFFFFHFGGHJIJIJJJJJJJJHIIJJJIJJJJJIIHIJHIJHIJJJ
@12837193/1
gcgccatccacgagccaatcttccgctaccgcgtgttccttaacaacgat
+12837193/1
@@@DD?DFAFFFAGEGCEGHIJIJIJFGGHGEH:AACHGIJGIDHD@B;C
@8324716/1
agccaatgggattgcccatcactttgtcatcgaacgatgtcaccacctga
+8324716/1
CCCFFFFFHHHHHJJJJJJJJJJJJJJJJJJJJJJJJIJIIIJJJJJJJF
@8772730/1
attggcactggcaagtcaaagaagctagccaagagaatggcggctcacaa
+8772730/1
CCCFFFFFHHHBHIJIJJJJIJJJJJJJGHIJIHIJIIIJJJJ0;@;@7D
@12451468/1
gaagaacgttcgactttcacttcattctatcggcctttcttctctttgcc
+12451468/1
CCCFFFFFHDHHFIIIIJIJJIJJIJJJJJJIJJJJJJJJJJJJJJJJJJ
@12451469/1
gaagaacgttcgactttcacttcattctatcggcctttcttctctttgcc
+12451469/1
CCCFFFFFHHHHHIIIIFHHIIJHIJJJJJJJJJJJIJGIIJIIEGHGGE
@12451470/1
gaagaacgttcgactttcacttcattctatcggcctttcttctctttgcc
+12451470/1
CCCFFFFFHHHHHJJJJJJJJJJIJJJJJIJJJJJJJJJJIJJJJJJJJI
@12630947/1
gattctgtttgacattcgaaaagtaaacgtcagtttgcgtttcaatgcat
+12630947/1
CCCFFFFFHHGHHJJJJJJJJJIHHJJJJFHIJIJJJJJIJJJJJJJJJJ
@8325211/1
agccacttaagcacacatgttacataaatgtcaaaatttgacataatttg
+8325211/1
CCCFFFFFHHHHHJJJJJIJJJJJJJJJJJJJJJIIHJJJJGIIJJIJJJ
@9842234/1
ccaccagtggtactatgacaacttaaactatcctccacctacacaagctc
+9842234/1
CCCFFFFDFHCFHJIJIGIIJJIJJJJJJIJJJJJJJJJJJJJJJCHHIJ
@13505660/1
gtgaactggaagaaagttgcgctccttcctcttgttg
+13505660/1
CCCFFFFFHHHHFIJIFGHGFFF<FDGCH9?9D>?F?
@8326705/1
agccctgattcgcaacatataccgagtgtggcgg
+8326705/1
@<@BDDDAH?FAFHIIHGIIGGHIEE1C?CDCGD
@11133803/1
ctcaattggcgcacattcagcaggttttttaacagtttgaaaaccttgat
+11133803/1
CCCFFFFFHFGHDDEBHGHCGIDI;CEGHI<D<BBBFHCHIIIEHCCCCG
@10491979/1
cgagaatttgaaaagcgagcttcatgatcccctgaagaatatatcttgaa
+10491979/1
CCCFFFFFHHGHHJIGJGIJIJIJIJJJJJJJIIJJJJJJJJJJJJJJIJ
@9610226/1
caggaattggaggaggagggtacgaaggaactggaggataactgtagacg
+9610226/1
BCCFFFFFHHHHGHIJGIII2CGHIIJJJIJJJJIIJIIIJIIJGHIIIG
@11769049/1
ctgttgtctagctccaggttgttgttgtggaggagctggctgctgttgtc
+11769049/1
@B@DFFFFHGHHHJJIJJCHIHIJIIJIJJIJIGIJFJJJJJIIGDHGHG
@12224486/1
ctttcttctcttggtgaacacatactttattcgtcatcgctccccacgag
+12224486/1
CCCFDDFDHFDHFIAFFHDFGEFHHIIIEHIIFCFHGIHGIIIIIFHFBF
@14985336/1
ttttattcggcttattgtaatattcctccatagttcttacatccttgttt
+14985336/1
CCCFFFFFHHGGHIIJIHGIIGHJGJJIJJIIJJJJJJJIIJJJJJIHIJ
@13508978/1
gtgaagtttgaagagtccatcaacgtggagtttaagcatattcgtctatt
+13508978/1
BBBFFFDFHHHHGIIFHIJJJJIJGFHIFHFHIIIJJJIJJJGIHIJIJJ
@8776156/1
attggtggcgattggtcaatgttttttcttcgatgtccacgtaggttacc
+8776156/1
CCCFFDDFGH<FHEHAFHGIGEHHIIIGGIGEHIIGGIEGGBFGIFCEHI
@12840913/1
gcgcgtaaagtgaccaaagcaaagacgcaataagtgatacaagaaaatat
+12840913/1
CCCFF@DFHHAFFGIEGIGEIIIIIIEGIIGIIIFHIGGIIIGHGIIGIC
@11770085/1
ctgtttcaaaataccgttggatggtaatttctctattattcgcatcttta
+11770085/1
CCCFFFFFHHHHHJJJHIJJHIJJHIIJJJJJJJJJJJJJJJJJJJIJJI
@13509376/1
gtgaatatataactgacatgtttcatatgtagaacgaattttgtgcatac
+13509376/1
BBBFFFFFHHHHHJJJJIJJJJJJJJJJJJJJJJJJJIJJJJIIIJJJJJ
@12635598/1
gatttatctagagcaactccgacggaagctatacaagtggtcgatattgt
+12635598/1
@C@FDFFFHHHHBGGIGGIHJIIJDGBGHGIJIGIEIFEHIGGIEBGHGF
@11587179/1
ctgcatcttatgatccaaaagcctttaagtacaatatctgctggagattg
+11587179/1
@BCFFFFFHHFHHJJJJJJJIIJJJJJJJHIJJJJJIJJJJJIJJJHHII
@11990848/1
cttctagcagctttaatgcattgtatgcagcatcatgtttactaatctgc
+11990848/1
CCCFFFFFHHHHHJJJJJJJJJJJIIJJJJJJJJJIIIJJJJJJJJIJJJ
@11990849/1
cttctagcagctttaatgcattgtatgcagcatcatgtttactaatctgc
+11990849/1
CCCFFFFFHHHHHJJJJJJJJJJJJJJJJIJJJJJJJJJJIJJIJJJJJJ
@9393429/1
caccacctgattggtgatatcagccgctccgggcgttccgttggtctgat
+9393429/1
CCCFFFFFHHHHHJHHJJJJJJJJJJJJJJJJJFGAGIIDDHIJCEEE?E
@14791638/1
ttgtactaatttgtgtaattgaagttcgtattatttcctcgaaatcaata
+14791638/1
@@@BDDEDHFFHFEHF@EIIHIEICHIJGHIJJJJIGEEDHGHIGGIGGG
@9612497/1
caggacttctatctagtttcccacgccagtatacagggagtggcgaaacc
+9612497/1
CCCFFFFFHHHHHIIJIIJIIJJJIJJJJIJJJJJJJJIIDHIIJJIIJJ
@11377475/1
ctcgtcatttcttccgactaaatactgatttaacatgtcctcgatttttt
+11377475/1
CCCFDFFDFHFFHIJB@GHEIJEIHIGGIJIGIIIGGIHJIJEGGHIJJJ
@14362596/1
tgatgtgataaatatacctgcacacacgcatttttaaatttaaaaattta
+14362596/1
BCBFFFFFHHHHHJJJJJJJJJJJJJIJJJJJJJJJIJJJJIJJJIJJJJ
@14793563/1
ttgtcatcgaacgatgtcaccacctgattggtgatatcagccgctccggg
+14793563/1
@BCDDFFFDFFHGJGIHIJIIIJJJJGIJJI?FHGGJIJJJIGIHIJGJB
@13074280/1
ggcaaaactccgaaggaagccaagggctcggctgctcatcatgccctcga
+13074280/1
CCCFFFFFHHHHHJJJJJJJJJJJJJJJJJJIJJGIIEGIGGIIJJIJBA
@13514054/1
gtgacatcgttcgatgacaaagtgatgggcaatcccattggctggctcca
+13514054/1
@@<DDD>?DAFDDB@<FEEHGH<AAC<FECEHFDH9@DBBDD@@A?9??@
@13514055/1
gtgacatcgttcgatgacaaagtgatgggcaatcccattggctggctcca
+13514055/1
CBCFFFFFHHHHHJJJJJJJJJHHIJJIJIIIJJJIIIJJJJJJJFHGIG
@8335885/1
agcgttaccagcgcttgaggaagaaacggcagcactattgacactaagaa
+8335885/1
@CCFDDFFHHHHHJIJJIJIGJJJJJJJJIIJIIIGGIIJJIIIGEGGIJ
@8335886/1
agcgttaccagcgcttgaggaagtaacggcagcactattgacactaagaa
+8335886/1
@@@DBBDDHHDFAHIIIDCGHHG?CHGGIIIG;BF9F<B4=B<CB788@G
@14796316/1
ttgtggaactgtgaaactttgtgggactgctggttgcccaacttggtaat
+14796316/1
CCCDFFFFHHHGHJJJJJJJJIIJJJIJJJIJJIJJJJJJIJJJJJGGGG
@14147898/1
tccatgttcattttttctcaatttcagtctttgtctatcggtattgctcg
+14147898/1
CCCDFFFFHGHHHJJJJJJJJJJJJJJGIJJIIIJJJIJJIFIIJJJJJI
@14796657/1
ttgtggtatctgtcgatgttgccagaacgtaagatatcctaaactcactt
+14796657/1
BCCDFFDDHHHHHJJJJJJJIJJIJJJJJHHIJJIIGIJJJJJIJJJJJJ
@14148128/1
tccattatcactttttgttgccgtgtgcccttgagaaatttgctgcctca
+14148128/1
@B@DDFFFGHHGHJJJJHIIIJJJJIJJJJJJJJJJIJIJJJJJIGHIJI
@14796785/1
ttgtggttctttaacgaaatgtcaagagcataaagtatgtctagaacgat
+14796785/1
BCCDFFDFHHHHHJJJJJJJJHIIIIJJJIJIJJJFHIJIIIJJJJJJIJ
@9850551/1
ccacctttttcactcaaccatagctttctcagcg
+9850551/1
@@@DDBDDHH?:AAC@F@GC@@CFBHHDEF9CBE
@9850552/1
ccacctttttcactcaaccatagctttctcagcgtg
+9850552/1
CCCFFFFFHHDDFGHHJIIDBHGHHIJIGHFHGICC
@9850553/1
ccacctttttcactcaaccatagctttctcagcgtgtttaatttc
+9850553/1
CCCFFFFFHHFFGJJJJJJJJJJJJJJJJJJJJJGG?FH9BBFI9
@9850554/1
ccacctttttcactcaaccatagctttctcagcgtgtttaatttcgttcc
+9850554/1
CCCFFFFFHHHHHJJJJJJJJIJJJJJJJJJJJJHIDFH<BBFI49?F8B
@8336730/1
agctaaatgggcatagtacgtcggagctggatagcttacggatctgttgc
+8336730/1
CCCFFFFFHHHHHJJJJJJJJJIJEHIEGIEGIJJJJIJJJEHIGCCGHH
@8780807/1
attgtgaaaagggagcatttatttgatgcaaagtatagaggttgtaccca
+8780807/1
@@CFDFDDHHHD@BGFHIHIIJIAHHGGCFEGH9?EBBBFHC?D?BDFBF
@14992457/1
ttttcaattaagaggatcttgtttttttcttcgaatggaatttcttcgtc
+14992457/1
CCCFFFFFHHHHHIJHIJJJJHIJJJJJIJJJJHGJJIJJIJJJJJIIJI
@14585467/1
ttagcagaacccgataaagcgttaccagcgcttgaggaagtaacggcagc
+14585467/1
CCCFFFFFHHHHHJJJJJIJJGIJJJJJJJJJJJJIJJJIHHIJJJJJHH
@14992586/1
ttttcacaatataataaatacatatcatatcatcggggcactatataaaa
+14992586/1
CCCFFFFFHHHHHJJJJJJJJJJJJJJJJJJIGIGEGIJJIJJJGIFJIJ
@13517744/1
gtgacttttctcccctgttcttaaataaagtgtactttattgaaaaatta
+13517744/1
C@@FFFFFHHHHHJJIJHIIJJIIIJJJJIFHIGJJJJJJJJIIJJJIJJ
@13518128/1
gtgagaaataactttcataaatattttagacatctgtcaccaggcttgaa
+13518128/1
BB@FFFFFHGHHGJIJJIIJJIIJIGIIIJJJJJFIFGIJIJIIIGJJJI
@10261037/1
cctaggtctttgagaatttctaaaaactcctctagtaactctaaaggaac
+10261037/1
B@:DDFDEHHHHHJIJJJJJJJJJJJJJJJJJJIIFHIJJIJJJIJIGII
@10720610/1
cggagcggctgatatcaccaatcaggtggtgacatcgttcgatgacaaag
+10720610/1
@@@DDDDDFDFCAAA41:C:E?CF@F1?F?DB<??BF;FCABDFEFFFI@
@13729200/1
gttgtgtgggaccagtctgttgtgggggaccagtctgttgtgggggacca
+13729200/1
??@DD?D?CDDD=F>CEEGHGH3ADGHG?@GGBD@<=FHGHG7;8A4=C9
@9616846/1
caggatcaactcaacagctcaatccacctgaggttcagcctcaacccatt
+9616846/1
CCCFFFFFHHHHHJJJJJJJJJJJJJJJJJJJJHIJJJJJJJIIJJJJJJ
@11995028/1
cttctccaagtttgtgctgggcaaatcaatcaatttgcctcgaaatctaa
+11995028/1
CCCFFFFFGHHHHBFHGIJIIJHIGEHIIGIJIGGIGIIGIJADHIGIJG
@11995029/1
cttctccaagtttgtgctgggcaaatcaatcaatttgcctcgaaatctaa
+11995029/1
CCCFFFFFHHHHHGGIIIIJJJJIIJJJIJJJJJJJJJJJJJIJIJJJIJ
@11995030/1
cttctccaagtttgtgctgggcaaatcaatcaatttgcctcgaaatctaa
+11995030/1
CCCFFFFFHHHHHJHIIJJJJJJJHJJJHIJJJJJJJJJJJJIJJJJJJI
@8340335/1
agctgctaaaaaagcaggaaaagcccagaagaacgttcgactttcacttc
+8340335/1
B@BDFFDFHHHHHJJJJJJJJJIIGJJJJJJJJJJIIIJJJJJJJIGHIJ
@10262280/1
cctagttctatattcaatttcgataaaatggcatagtttggttgatttac
+10262280/1
CCCFFFFFHHHHHJJJJJJJJJIIJIIJJJJJIJJJIGIJIHIJJJJJJJ
@13731205/1
gttgttgcggaggagcttgctgttgtggaggaccagggtgctgttgtctc
+13731205/1
BBCFFFFFHHHHHGIIIJIIJJJJJGHJIJJHJJIJJJ=CFHIHHIHGJF
@14995407/1
ttttcatcacagtgatgtttgtttcagaacaaaccgggaaaagtattatg
+14995407/1
?@@FFFFFHGDFAEGHEEFHEAEGEHIHIGIICC?:?D@HHECHHFIIDD
@14151653/1
tcccacctttttcactcaaccatagctttctcagcgtgttt
+14151653/1
CC@FFFDFFHHHDFDHIIIGGI>FEHGJG@GDIHBFCD?BG
@14151654/1
tcccacctttttcactcaaccatagctttctcagcgtgtttaatttcgtt
+14151654/1
CCCFFFFFHHHHHIJJJJJJJJJGIIJJJIJJJJJJHIFHH>GGHJGHEH
@9854314/1
ccacgggtaaatcctgcaaggattgccacatcttgtgagccgccattctc
+9854314/1
@@@DDFFAFFHBDHGHGIGCGCEFHIGIJIJJJIGHIGGJJEDHGCEGHI
@12233431/1
ctttgacattgcttgtggtcacttttcgcgc
+12233431/1
@@@DBDDDFHFFFIDAFHAC?CAFHIG:C:1
@12233432/1
ctttgacattgcttgtggtcacttttcgcgcaaaggtaaaatcgttctag
+12233432/1
@@=DBBDFHHHDHIIFHIGHHIJHIJJGHIJGDBGI@GGIIJJICFHIIH
@12233433/1
ctttgacattgcttgtggtcacttttcgcgcaaaggtaaaatcgttctag
+12233433/1
@@CFDFBDHHGHHGIFHIGEEAFHIIIIHHHGGEFDBFGGII<FCGGHA9
@12233434/1
ctttgacattgcttgtggtcacttttcgcgcaaaggtaaaatcgttctag
+12233434/1
CCCFFFFFGHHHHIIEHIFHHHIIJJIGIIIIJIII?FHIJIGIFHDCHG
@12233435/1
ctttgacattgcttgtggtcacttttcgcgcaaaggtaaaatcgttctag
+12233435/1
CCCFFFFFHGHHHJIJJGHHCIIIJJGEHJJGHGIIBFHIIIHIHIJJIJ
@12233436/1
ctttgacattgcttgtggtcacttttcgcgcaaaggtaaaatcgttctag
+12233436/1
CCCFFFFFHHHHHJJHIJHHIJJJJJJIJJIJJIIJBFHIJIIJFHIIJI
@14151821/1
tcccactaaagttaaccagacaaagcacctatcgaatcgaatattagtag
+14151821/1
CCCFFFFFGHHHHJJJJJIJJJJIIJJJJIJJJJJIJJJJJJJJJJJJII
@13732237/1
gttgtttcgctccaggttgttgctgtgaaacttgcggtttaccccaagct
+13732237/1
@@@DDDDDHFDFH?CGAE@@FFDE@CF>FIIII@AGG@FHDFHIIBGGEG
@9199254/1
caactactccggagtttattgtcgacgaaaaaaa
+9199254/1
@@@DDDDDHHDFAGEFEGIGCAF@CFBDHH<DG<
@10087817/1
cccttttgagctattgcgatattttttcggaaaaaagtgagtttaggata
+10087817/1
B@@BDDFEFFHHHGGGHGJJIIGGIJJJJGIJJJJJHBGGHCGHIJJJGG
@8785545/1
atttaaaagaaaatttgaaaagtatcatgagttttgtgattctccga
+8785545/1
CCCFFFFFHHHHHJJJJJJJIJCHJIIJJJJEHIIJJJIJJJJJJJG
@14588444/1
ttaggtatttgtggtatctgtcgatgttgccagaacgtaagatatcctaa
+14588444/1
CCCFFDFFHGGFHIFHJJFIIIJJJJJJIJJIJJJJIHHIJJJIJIJJJJ
@9857105/1
ccactacaaggttttcaatagggcattctaacatgtcaaaattaaatcaa
+9857105/1
CCCFFFFFHHHCFHIJIJJJJJJJJJJJJJJJJJJJJJJJIJJJJJJJJJ
@13080795/1
ggcagacaacttcatgtacaaatacctcaccttacaaaataaaatacggc
+13080795/1
CCCFFFFFHHHHHJJJHJJJJJJJJJJJJJJJJJJJJJJJJJJJJJJIJJ
@10725921/1
cggagttttgcctgttccgtagcagacgg
+10725921/1
@@@DB=BDD>BFFEFEEHACG<BHCBFEG
@10725922/1
cggagttttgcctgttccgtagcagacggccactggcaaag
+10725922/1
CCCFFDEFHHHFHIEHGIJIGIIIIIJIGGH0DE@BGDFGC
@12644102/1
gcaaaactccgaaggaagccaagggctcggctgctcatcatgccctcgag
+12644102/1
CCCFFFFFHHHHHJJIIIJJIIJJJJJJJJJIIG@ECHGGGHGHH=F@AB
@13524899/1
gtgataaatatacctgcacacacgcatttttaaatttaaaaatttattca
+13524899/1
CBCFFFFFHHHHHJJJJJJJJJJJJJJJJJJJJIJJJJJJJJJJJJJJJI
@14997826/1
ttttccgaccaagagatccagcaagttcttggctgccgaatgtttggcgt
+14997826/1
@C@ADADDDHHHGI@DHIIIGGGIIIEEHIFBHGCCHB?@DHFG@;@35;
@13525431/1
gtgatacaagaaaatatacagactaaagaaacgctcgtggggagcgatga
+13525431/1
B@BFFFFFHHHHHJJJJJJJJJJJJJJJJJJJJJJJJHIJJJJJIJJJJI
@13526185/1
gtgatatcagccgctccgggcgttccgttggtctgattggctt
+13526185/1
@@@FFFFFHGHGDGGHHIIIGHDGGGGAFHIIG4=CGI@EHAE
@13526186/1
gtgatatcagccgctccgggcgttccgttggtctgattggcttgttcggg
+13526186/1
CBBFFFFFHHHHHJJJJJJJJJIJJJJHIJJIIJJJJJJJJJJ<AE>ADF
@14372732/1
tgcaatcttcttttccggaaaatgctcgaaaactcaattggcgcacattc
+14372732/1
C@CFFFDDHB?FHIBHGHFHIIEGGHIGIHIICHGGIGGHIGEG:AG;FG
@14372733/1
tgcaatcttcttttccggaaaatgctcgaaaactcaattggcgcacattc
+14372733/1
CCCFFFFFGGHHHJIJIIHHIJHGIJIJJJIJJIJJJJJJJJJJGJFIJJ
@14998799/1
ttttcctgcttttttagcagctttaccattcgtctt
+14998799/1
@@@D7D;B=:DFHIIAA<AFB;FH<CFDGHECFG;D
@12467176/1
gaagatttggagaatattgtggtagaccaattgaagttcttttatgagtc
+12467176/1
CCCFFFFFHHHHHJJJJJJHHIFHIJJJJJJJJJJJHJJJJJJJJJJJII
@11599753/1
ctgccttctacatttgcgagtgacgaagagacactcagcttcaacgccaa
+11599753/1
CCCFFFFFHHHHHJJJJJIJ@GHIJJJJJJIJJJJJJIJJJJJJJDEIJJ
@11599754/1
ctgccttctacatttgcgagtgacgaagagactctcagcttcaacgccaa
+11599754/1
@@@FDDDFGHDHHIIIGIGHCFEGHI6EGIIGGEGCHIEHIIGHGGGGII
@8790419/1
atttaaccgaaatatagaatacaccccttaatcagctacaacagtcaaca
+8790419/1
?@@DDFFFHFFFHIJEIGDGIBHHHGEHAGI??DDGCHHIJEH@??FGHH
@10267845/1
cctcaacccattacacaagacccccaaccacaacaaggaggtaaaaagaa
+10267845/1
CCCFFFFFHHHHHJJJJJJIJJJJJJIJJJJJJJIJIFIGI?FGIJIIJJ
@11600361/1
ctgcctttcgtgtggtagtccctcttcgtgttccatttcatagaatggtg
+11600361/1
B1=DDFFFHHHHHIJIHIHIJJIJJJJJIJGIGIGJJJJIJJJJJIIJCH
@11784150/1
cttaaataaagtgtactttattgaaaaattagtaaaacataatggttttc
+11784150/1
CC@FFFFFHHHFHHIJJIJJIJJJJJJIJJJJHIIIJHGJJJJGICHGIF
@9001136/1
caaaaacggtaaaatggaacgttttgatgtcttccagatctgcgtg
+9001136/1
@@?DDADDC2ADAGH@AF>GFEB?CDGGGGHIIIBE<DHG@GI<@F
@8347713/1
aggaataatacgaacttccatagattcaaatgaagtaaacaacatacgtt
+8347713/1
@C@DFFFFHHHHHJJJIJJJJIJJJJJIJJJJJJJFHGIJJJJJJIJJFH
@9400952/1
caccattctatgaaatggaacacgaagagggactaccacacgaaaggcag
+9400952/1
CCCFFFFFHHHGHJIJJIIJJJIIIJIFGJDIGHIIIIIIIIDGIEIIJI
@10268910/1
cctcaagcttggggtcaaccacaggtttcacaacaacaacctggaacgag
+10268910/1
CCCFFFFFHHHHHJFHIJJJJJIJJGGIJJJJJJJIJJJJJJJJJJJJJJ
@13321330/1
gtattattcctcgaaatcaataactcgacaaaaattgttcccttttgagc
+13321330/1
CCCFFDFFHHDHHGIIIIEIGIIGHGEIIIJIIJJIGGHGIEHIGIHGEI
@10731069/1
cggatcttgctactaatattcgattcg
+10731069/1
?;?=;@;D<:BADF>>:C:E<?DAHFA
@15004168/1
ttttcttgtatcacttattgcgtctttgctttggtcactttacgcgcgaa
+15004168/1
@CCFDDFBDBFDFHGHAGI>DF?DAHI@E<FHBDCFFHGIIGIIIIIIEG
@12649937/1
gcaaagagaagaaaggccgatagaatgaagtgaaagtcgaacgttcttct
+12649937/1
@<7DDD?ADFBDFH>F3E<?EGDCEIGIGI:DDHGI:?BGGGG?CGH@@F
@11146664/1
ctcacattcggtctctacaaccaggtacaattcttctactaaagaatgtc
+11146664/1
?@@DDDDDF<CF@DDGEHH@HGGIEADF?BHHDHIGIDHIAHGGFFGGBD
@12004658/1
cttctctttgacattgcttgtggtcacttttcgcgcaaaggtaaaatcgt
+12004658/1
CCCFFFFFHHHHHJJGIGIGFGIIIIIIIIJJIIHIGIJIJ?DHHJGHGF
@13323581/1
gtatttacagtcttgtttagttataatttatatttttgagtattttaatg
+13323581/1
C@CFFFFFHHHHHIEDHIAHAFEFHIIIIGHGIIIIIIIIEHGHIIGIIG
@12650941/1
gcaaagtatagaggttgtacccaaacttttcggggtgcaatcttcttttc
+12650941/1
?<;ADB=DFHFAFHAGHHIIJJIJIJJJJFIJJJI@GHGIIIJJIJJJJJ
@12650942/1
gcaaagtatagaggttgtacccaaacttttcggggtgcaatcttcttttc
+12650942/1
CCCFFFDFHHHHHJGHJIEIJJIJJJIJJJJJIJJ@FHIJJJJJJGHIJI
@13955010/1
taatgccataccatgtttaaattacagaaaagccttagaaaaggaagaat
+13955010/1
CCCFFFFFHHHHHJIGHIGJJIJJJIIJJJJIIIIJIIJJIJIJDIGGI@
@13530964/1
gtgattctccgaagagtatgtctcgaaagacttcgactttttactatttt
+13530964/1
CBCFFFFFHHHHHJJJFHIIIJJJIJJJEHIIIJICHGIIJJIIJEIIJJ
@9207913/1
caactgtttacctgtgtatgataaataaacttttttcgggtttggaaaaa
+9207913/1
CCCFFFDFHHHHHJHIGIJJIJIJJJJJJIIJJJJJJJJJHJJJJIJJJJ
@13324834/1
gtatttgtggtatctgtcgatgttgccagaacgtaagatatcctaaactc
+13324834/1
BBBFFFFDHHHHHJJJHIJIJIIJJJJJJJJJJIJIJIJJJJJJJIJJJJ
@12245694/1
ctttgcatcaaataaatgctcccttttcacaatataataaatacatatca
+12245694/1
CCCFFFFFHHHHHJJJJJJJJJJJJJJJJJJJJJJJJJJJJJJJJJJJJJ
@14811721/1
tttaaatttaaaaatgcgtgtgtgcaggtatatttatcacatcattcgtc
+14811721/1
CCCFFFFFHHHHHJJJJJEGFHGHHIIJEGIJJJJJJJJJJJJJJJJJHI
@14811724/1
tttaaatttaaaaatttattcaagtcaaaaataatatgtaaattgatttt
+14811724/1
@C@DFDFFHAHHHBHIEBHGHHGFDFHDBH?CAHHFHF:E<9?<FCDHID
@12008028/1
cttctggatactgtcctggattttaaatctttcatattccctatttaaat
+12008028/1
CCCFFFFFHHHHHIJJJJJFHHIJIJJJJJJJIEHGIJGIIJHGIJJJII
@11606409/1
ctgcgggacatgcacatctcttggagccagccaatgggattgcccatcac
+11606409/1
CCCFFFFFHHHHHIJJJJIJIJJJIJIJJJJJJJJJIJJIJJJJJJJJJJ
@11788736/1
cttaaatttaaccgaaatatagaatacaccccttaatcagctacaacagt
+11788736/1
@@<?BB?;FBDAB1@FCFA>@EAEAHHII>H@;D949?DFGCHCFBFHD?
@11788737/1
cttaaatttaaccgaaatatagaatacaccccttaatcagctacaacagt
+11788737/1
@C@DDFFFHDHBDHAFGI>EFHIIGFFFGGBHGE:?DFG?GCFIG@FIF8
@11788738/1
cttaaatttaaccgaaatatagaatacaccccttaatcagctacaacagt
+11788738/1
CCCDFFDFHDHBFBEHIEGFFHEHGIIHIJJJGIGJGEIGGIGIIJEGEB
@11788739/1
cttaaatttaaccgaaatatagaatacaccccttaatcagctacaacagt
+11788739/1
CCCFFFFFHHHFHGEHIHHHHFHIHIIGIIJJIJGJJIGHHIJJIJJIIF
@11788746/1
cttaaatttaactgaaatatagaatacaccccttaatcagctacaacagt
+11788746/1
CC@FFFDFFHHDHIBGIGHFH<CHGIIHCEFHIIGIIIIGGGHIEIIIG?
@12008484/1
cttctgggcttttcctgcttttttagcagctttaccattcgtcttatcga
+12008484/1
BBBDFFFFHGHHGJIJIIJJJJJJJJJJJJJJIJJJIJJJJIJJJJJJII
@12008485/1
cttctgggcttttcctgctttttttagcagctttaccattcgtcttatcg
+12008485/1
CCCFFFFFHHHHHJJJJJIJJJJJJJIJJJJJJJJJJJJJJJIJJJJJJJ
@13532889/1
gtgatttcttagtgtcaatagtgctgccgttacttcctcaagcgctggta
+13532889/1
@@@FFFFFHHFHCGGGHJGIJCHHGIIJIHIJJJJJJJJIJJJJJJJJGI
@13532890/1
gtgatttcttagtgtcaatagtgctgccgttacttcctcaagcgctggta
+13532890/1
C@CFFFFFHHHHFHHJJJJJJHEGIJJJJJJJJJJJJJJJJJJJIJJIGG
@15007782/1
ttttgacatttatgtgacataatttgcaacatttgacgtacggttcaagt
+15007782/1
CCCFFDFFGHHDHGBFHIIIIIEHIIIIIIIIIIIIIIIIIGIBFHIIID
@15007783/1
ttttgacatttatgtgacataatttgcgacatttgacgtacggttcaagt
+15007783/1
@@@FFFFFHHHHGIHHIJIJJJJJIGIIGIGIJJJIGFDFHIGDGHIIJG
@9209055/1
caacttcatgtacaaatacctcaccttacaaaataaaatacggcaaagag
+9209055/1
CCCFFFFFHGFHHJJJJJJJJJJJJJJJJJJJJJJJJJJJJJJJJJIJJJ
@9209056/1
caacttcatgtacaaatacctcaccttacaaaataaaatacggcaaagag
+9209056/1
CCCFFFFFHHHHHJJJJJJJJJJJJJJJJJJJJJJJJJJJJIJJJJJJJJ
@12653346/1
gcaaattatgtcacataaatgtcaaaatgccacataatttgcaaaatttt
+12653346/1
CCCFFFFFHHHHHJJJJJJJJJJJJJJJIIJJJJJJJJJIJJJIJJJJJJ
@12653347/1
gcaaattatgtggcattttggcatttatgtgacataatttgcgacatttg
+12653347/1
@@@FFFFFHGHHHGIJJJJIJIIJJJIIIHIIJJJJJJJJIJIIIJJJJJ
@13088617/1
ggccaccagatcgttgttaaggaacacgcggtagcggaagattggctc
+13088617/1
?@1ABBDDFHFFHCFHHIIGIIIIIIIIIIG6?DC@@6@BHIECECEE
@12009392/1
cttctgtaatatttcataattatctctataagtgactgtcttggaccata
+12009392/1
@@@<DAA?ACFFDH>HFHGIIIIGIGG<?F:<F<<CEB<A?EC?:911CG
@11789458/1
cttaacaacgatctggtggccaccggaaccggaagatcgaagaaagacgc
+11789458/1
@@@DB?;DBAFDF@BFEDAFHGGGGH@DEHAB?@DHHECGGGAEHI;@:A
@12654175/1
gcaaatttctcaagggcacacggcaacaaaaagtgataatggatacaaat
+12654175/1
CCCFFFFFHHHHHJIIJJJIJJJJJIJJJIJII?DFIIIIIIJJIJJJJJ
@12654176/1
gcaaatttctcaagggcacacggcaacaaaaagtgataatggatacaaat
+12654176/1
CCCFFFFFHHHHHJJJIIJJJJJIJJJJJJJJJDGHJJJJJJIJIJJJJJ
@8571369/1
atcggttctgcatgaatgccatctgggcccggggctctgtgattcttagt
+8571369/1
CCCFFDFFHGHHHJJJJJIJJJJJJIGGIJJJJIJDGGICHGHGIJJJJE
@9007619/1
caaaaagggaaataaacaaggatgtaagaactatggaggaatattacaat
+9007619/1
CCCFFFFFGHHHHJJJJJJJJJIIHIIJIJ>GHJJJIJJJJJJJJJJJJJ
@12247491/1
ctttgcgcgaaaagtgaccacaagcaatgtcaaagagaaggatagcaact
+12247491/1
@@@DFFFFHHHFHI@GHJJJIHHIIIJIJHHJJJIGGIIJJJJJJJJJJJ
@12247492/1
ctttgcgcgaaaagtgaccacaagcaatgtcaaagagaaggatagcaact
+12247492/1
CCCFFFFFHHHHHJFHIJJJJJJJJJJJJJJJJIIGHHHHHIIJJJIJIJ
@11609136/1
ctgctaaacgttaaattttaaaagcctcttaaatttaaccgaaatat
+11609136/1
CCCFFFFFGHGHHJJJJJJJJJJHIIJJJIJJIJJJJJIIIJJIJJJ
@11609137/1
ctgctaaacgttaaattttaaaagcctcttaaatttaaccgaaatat
+11609137/1
CCCFFFFFHHHHHJJJJJJJJJJJJJJJJJJJJJJJJJJJJJJJJJJ
@12012126/1
cttctgttgggatgggggccgcccccc
+12012126/1
CCCFFFFFHHHFHIIGIIIIA?DGEH@
@11609807/1
ctgctaagtggtaagtagagggtaagccacttaagcacacatgttacata
+11609807/1
@@@DDDD?FFHCDEGCBGGIIIFFGGEGIIIIIGIIIIIIIIG?FIIIII
@9868385/1
ccagaacgtaagatatcctaaactcacttttttccgaaaaaaatatcgca
+9868385/1
CCCFFFFFHHHHGJJJJJJJJJJJJJJJJJJJJJJJJJJJJJIJJJJJJJ
@13327149/1
gtcaaaaaccccaaagaattatcttttttagagatggagtatcg
+13327149/1
@=?DB?B;@ACF?22<2CH<FD?FA?ABCG?9?F?D<D;99BGB
@10736882/1
cggcaacaaaaagtgataatggatacaaatttgactactgtatagctttc
+10736882/1
@@@DDDDDFHHHH<EE@GHBHHG?FGGIIIHIGBFGHGGGEFGGGGIHIC
@10736883/1
cggcaacaaaaagtgataatggatacaaatttgactactgtatagctttc
+10736883/1
CCCFFFFFHGHHGEHHIJJJJJIDIJJJIJJJJIJJJJJJIIIIJJJJJI
@10736884/1
cggcaacaaaaagtgataatggatacaaatttgactactgtatagctttc
+10736884/1
CCCFFFFFHHHHHCGHIJJJJJJJJJJJJJJJJJJJJJJJGIJJJJIJJJ
@10736885/1
cggcaacaaaaagtgataatggatacaaatttgactactgtatagctttc
+10736885/1
CCCFFFFFHHHHHEGIIJJIJJJJJIJJJJJJJIHIJJJJIJJJJJJJJJ
@10736886/1
cggcaacaaaaagtgataatggatacaaatttgactactgtatagctttc
+10736886/1
CCCFFFFFHHHHHEHIIGJJIJIJJHJJJJJJIJJJJJJIHIJIJJJJJI
@9009341/1
caaaaagtgaacagctatcgatacacagtcatagatccaatcctataatt
+9009341/1
@@@7DDD=CFFFHIIFHIIIIGIIIIIIGGHGIIGI@GGGGGIIIIEGGB
@9009342/1
caaaaagtgaacagctatcgatacacagtcatagatccaatcctataatt
+9009342/1
@@@DDFD:CFDFFII@FHIEGGGHIIIGD?FCHEGIGGGGIIGIIIIII@
@9009343/1
caaaaagtgaacagctatcgatacacagtcatagatccaatcctataatt
+9009343/1
CCCFFFFDFFHHHJJJJJJJJJJJGJJJGIIJJIIIJJJJJJJJ<FIJJJ
@9009344/1
caaaaagtgaacagctatcgatacacagtcatagatccaatcctataatt
+9009344/1
CCCFFFFDHHHGHIJJJJJJJJJJJJJIIJJJJJJJJJJJJJJJIJJJJI
@9009345/1
caaaaagtgaacagctatcgatacacagtcatagatccaatcctataatt
+9009345/1
CCCFFFFDHHHHHJJJJJJIIJJJJJIJHIIJIJJJIJJIIGIJJIJJII
@9009346/1
caaaaagtgaacagctatcgatacacagtcatagatccaatcctataatt
+9009346/1
CCCFFFFDHHHHHJJJJJJJJJJJJJJJHIJJJJJIJJJJJJJJJJJJJJ
@9868923/1
ccagaagaacgttcgactttcacttcattctatcggcctttcttctcttt
+9868923/1
CCCFFFFFHHGHHIJJJJIJIEHGIHGIJJJIJIJJJJIJJIIJJIGEHG
@9009390/1
caaaaagtgataatggatacaaatttgactactgtatagctttcttctct
+9009390/1
CCCFFFFDHHHHHIJJJIJJJJJJJJJIHIJJJJJJJJJJJJJJJJJJJJ
@13959907/1
taattttacaagctatactttgcatagaattagtggttttttttctaaaa
+13959907/1
BC@FFFFFHHHHHJJJJJJJJJJJJIJHGHIJJHHGHIJJJJJJJJJJJI
@9404366/1
caccccttaatcagctacaacagtcaacatttcccacctttttcactcaa
+9404366/1
CCCFFFFFHHHHHJJJJIJJJJJJIJJJJJJJJJJJJJJJJJJJJJJJJI
@13328066/1
gtcaaaactgttgcgactagcacaacaaaaaagatggcgaaacaattagc
+13328066/1
CBCFFFFFHHHHHJJIJJJJJJJJJJJJJJJJIJJJJJJIJJJJJJJJHG
@13535717/1
gtgcaatcttcttttccggaaaatgctcgaaaactcaattggcgcacatt
+13535717/1
C@CFFFFFHHHHHJJJJJJIJJJJJJJJJJJJIJJJJJJJJJJJJJJJJJ
@14164081/1
tccgatactccatctctaaaaaagataattctttggggtttttgaccttt
+14164081/1
@CCDDFFFHHHDDGGGIIIJJJIHHHIJJJJJJJIIGI?FHIJGIJJIJJ
@12864391/1
gcggttgcacacgtatctgctcatgatgaatatgcagctgcaaaaactaa
+12864391/1
BC@FFFFFGHHHHHJJIJJIIJCHIIGJEGIIIJJIJIJJJIIIGIJJGG
@13329555/1
gtcaaaattaaatcaatatggcgactgagaggcaaacaaatgttatttta
+13329555/1
@CCFFFFFHGHGDBGGHIHIJJJGHGAFEC@?EGDHIIJBHHBFGBGHHG
@13329723/1
gtcaaaatttgacataatttgtggacataaaggaaagaaaaaaatgtcaa
+13329723/1
BC?DFFFFHHHHHJJJJJJJJHHIHJJJJJJJJJJJJJJJJJJJIIJIJJ
@11612252/1
ctgctacggaacaggcaaaactccgaaggaagccaagggctcggctgctc
+11612252/1
CCCFFFFFHHHHHJJJJJJJJJJJJJJJJJJJJJJIJJHJJJIIIJJFCH
@13536314/1
gtgcacactttctttcttaacctccgctttaatttcaattttacatgtgt
+13536314/1
@@@FFFFFHHHHHJJJJJJJJJJJJJJJJJJJJJJJJIJJJJJJJJJGIH
@10504178/1
cgagcttcatgatcccctgaagaatatatcttgaagaactattatttttt
+10504178/1
CCCFFDFFGGG?FGHJJGGFHGFIGHHHIIIJGEFHEGHJJGIIIJJJJJ
@9011183/1
caaaaataatatgtaaattgattttagaaaaaaaccactaattctatgca
+9011183/1
CCCFFFFFHHHHHGIJJJJJJJJJJJJJJJJJJJJJJJIIJJJIJIJJIJ
@10100266/1
ccgaagagtatgtctcgaaagacttcgactttttactatttttgtatgca
+10100266/1
CCCFFFFFHHHHHJJJGFHIEFGHHHIIIIIIJJEDG>GIIJJGDFEGEG
@12475331/1
gaagggggcggcccccatcccaacagaagggg
+12475331/1
CCCFFFFFGHHGHIIIB>EHHCBDFCECECBD
@12250426/1
ctttgcttttgactcgacaaaaatttaaacacattgcattattgatttcg
+12250426/1
:BBB===DHHHHHIIIGGIJIJIJJJJJIJGIIJJJJJJJJJJIIIJJJI
@13962076/1
taattttcatagaatgttgtatttatataaatgaaaacgatgctttcatg
+13962076/1
@@@FFFFFHHDHBHEGEGHFICICIJIIHGIFEGGGIJG6?FHIJJJJJJ
@9871916/1
ccagaattacaggaaatggataattataggattggatctatgactgtgta
+9871916/1
BCCFFFFFHHHHHFHIIJJGIIJJJJJIHHFHIJJFHIJIIJIJJIIIIJ
@13093454/1
ggccgatagaatgaagtgaaagtcgaacgttcttctgggcttttcctgct
+13093454/1
CCCFFFFFHHHHHJJJFHIJJJCHHIJJJHIGIJIIJJJJJJJJGHIJJJ
@13093703/1
ggccgatttgcagactctcagcttcaacgccaaggacttcaactttgttc
+13093703/1
CCCFFADFHHHFHIIIEHCBHIIIIIIE:EGHIGGHGIIIGIIIIIIHGI
@8359078/1
aggcagttcaccatcgcttgtcatgtgttgaaattccgcgaaattggcac
+8359078/1
@@<;DADDFFDFFII?GH@;<AFGGG9AFH@GGH<DBD@?:FHGGCHBGC
@8802842/1
atttaattttgacatgttagaatgccctattgaaaaccttgtagtggatt
+8802842/1
C@@FFFFFHHHHHJJJJJJJIGJJJIHJIIJCHGIIJIJJJJJJGHGHGH
@14818018/1
tttaacttttccagcatttctcttgctgctaattgtttcgccatcttttt
+14818018/1
CCCFFFFFHHHHHJJJJJJJJJJJJJJJJJJJJJJJJJJJJJJJIJJJJJ
@10277584/1
cctccaaaccttgcaaattttcaatcatgaagcaagattttacctgaaca
+10277584/1
@C@FFFFFGHHHGJIJJJJJJJJIIGIIIIGIGGGHIGIJIJJJJJIJII
@10103761/1
ccgaataaaaatgcaaaaaactataaatttttattatattttatgcatgt
+10103761/1
;@@FBDDFHFHDBGHGIEHHIIIGIGIGHIGEHHIGEDGEHEHIGGHGEH
@13539745/1
gtgccattcatccatttccaggttctctatggagaaaagctgtagcgtta
+13539745/1
BB<;DDFFHHHHHJJJJJJJJJGIJJJJJJJJJJJJJJIJJIHIJIIHJG
@12659496/1
gcaactttcttccagttcacaatcagattcacaagcaggatcaactcaac
+12659496/1
B@?DDEFFHHHHHJJGIJIJJJJJIJIJJJIGJIJJJJIJJJIIIJJIII
@14597265/1
ttataatcatcaatattatctatcgatactgaatgtaattttttatatag
+14597265/1
@@CDFFFFHHHHHJIJJJHIEIGHHIJJJFGJIIJEGIIJJJJJIIIJIH
@14597266/1
ttataatcatcaatattatctatcgatactgaatgtaattttttatatag
+14597266/1
CCCFFFFFHHHHHJJJJJJJJJJJJJJJJJJJJJJHIJJJJJJJJJJJJJ
@14597267/1
ttataatcatcaatattatctatcgatactgaatgtaattttttatatag
+14597267/1
CCCFFFFFHHHHHJJJJJJJJJJJJJJJJJJJJJJJIHIJJJJJJIJJJE
@9216907/1
caagaaatggcctccatgccgagcaagactcccgtcagcgtcctccagga
+9216907/1
CCCFFFFFHGHHHJJJJJIJJIIJJGHJJIIHIBFHIJFIIJIGIJJJFE
@9216908/1
caagaaatggcctccatgccgagcaagactcccgtcagcgtcctccagga
+9216908/1
CCCFFFFFHHHHHJJIGIJJJGIJJIIJJJJJJIIJIIJGGIHIJJGIJD
@9216909/1
caagaaatggcctccatgccgagcaagactcccgtcagcgtcctccagga
+9216909/1
CCCFFFFFHHHHHJJJJJJJJGIJJJJJJJJJJJIJJJJJJJJJJJJJJD
@12660224/1
gcaagaagttggccgatttgcagactctcagcttcaacgccaaggacttc
+12660224/1
CCCFFFFFHHFBFHIIJJJJJJJJJJJJJJJJJJJJJJGHJJJIJIJJJJ
@13966237/1
tacaaatttgactactgtatagctttcttctcttggtgaacacatacttt
+13966237/1
?@@FFDEFHFHHHHJJJHIJJJIEIIJJJJJJJJJJIJIIIIIIJJJJJI
@15013095/1
ttttgactcgacaaaaatttaaacacattgcattattgatctcgaggaaa
+15013095/1
CCCFFFFFHHHHHJJJJIJJIJJIGIIJJJJJJIJJIJIGIJJJEGIIII
@15013096/1
ttttgactcgacaaaaatttaaacacattgcattattgatttcgaggaaa
+15013096/1
CCCFFFFFHHHHHJJJJJJJJJJJJJJJJJJJJJJJJJIJJJIJIJJIJJ
@12661186/1
gcaagagcaagaacccctgggggacagaaagtggatagaaaagttcgaca
+12661186/1
CCCFFFFFHHHHHJJJJJJJJJJHIGIIIIIBGHJIGCGIJJIFHGJIJJ
@15014100/1
ttttgaggtactcgagggcatgatgagcagccgagcccttggcttccttc
+15014100/1
CCCFFFFFCFFHHJJIJIIIIJJJIJJJIIJIJJJJJJIJJJJGGGIGCH
@8361775/1
agggaacaatttttatcgagttattgatttcgaggaataatacgaacttc
+8361775/1
@BCFFFFFDFHGHJJIJIIJHJJJJJIIJJIJJIJJIJJJIJJIJHIIJI
@13967977/1
tacaataagttattcggacaagttataccgaataaaaaaggaaaactaaa
+13967977/1
CCCFFFFFHHHHHJJJJJJJJJIIJJIJJJJJJJJJJJJJIJJJJJIIJJ
@11618212/1
ctgctgaatgtgcgccaattgagttttcgagcattttccggaaaaga
+11618212/1
CCCDFFFDHAHFHIIHIJIJI@E@FHIEBCHIGHCEGIGIJIGGIIF
@14387367/1
tgccaagttaaatggtactaatcattttctatctacccgtccgcccattt
+14387367/1
@@@DDD?DHDHHHIIIEBHHIC<EH@FBDGBEFFIIGE1??CDGGHIDGI
@12662701/1
gcaagattctggcatctaatttttcaaatgcgctagaaactgaaaaaccg
+12662701/1
<7@?DDDDFFBHF;DFHGIIIIBGGEEHIFA@FH?D>GHIHDF9DDGHII
@12022943/1
cttcttttccggaaaatgctcgaaaactcaattggcgcacattcagcagg
+12022943/1
CCCFFFFFHHHHFIJJGHIJIIIIJJIIGIJJJEIJGI>GIJJJJJJJJI
@13099429/1
ggcgaaaccaacaaagtattgtaccttgtgggatgacaacgatatgtcaa
+13099429/1
CCCFFFFFHFHHHJJJEGHJIHGGGJJJEFH>FCDEGGIIJGCGDB8CFG
@10509727/1
cgagggcatgatgagcagccgagcccttggcttccttcggagttttgcct
+10509727/1
@CCDDFDFHHHGGGIGGIJJIGGIIIIHIJJJIFGEGJIJGHHIIJIIGH
@11796073/1
cttaagcgaagaaactaagcaggagatcgccgaggaaaattatcctcctt
+11796073/1
CCCFFFFFHHHHHJIJJJJJJJJJJJJJJJIJJJJJJJJJJJJJJJJJJH
@13335883/1
gtcaaatgtcgcaaattatgtcacataaatgtcaaaatgccacataattt
+13335883/1
@@@FFDFFDFHGGIJJJJJIIIFIIJJIIJJHGIIIJJFIGHHIJIJJIH
@13335884/1
gtcaaatgtcgcaaattatgtcacataaatgtcaaaatgccacataattt
+13335884/1
BB@DDDFFHHHHHJJJJJJJGIIJJJJJJIJIIIJJJJIIJJJGJJJJJJ
@13335885/1
gtcaaatgtcgcaaattatgtcacataaatgtcaaaatgccacataattt
+13335885/1
BBCFFFFFHHHHHJJJJJJJJJJJJJJJJJJIJJJJJJJJJJJJJJJJJJ
@13335930/1
gtcaaatgttgcaaattatgtcacataaatgtcaaaatgccacata
+13335930/1
CCCFFFFFHHHHHJJJJJJJIIIJJJJJJJJIJJJJJJIIJJJJJI
@9877410/1
ccagatcgttgttaaggaacacgcggtagcggaagattggctc
+9877410/1
CCCFFFFFHHHHHJJJJJJJJJJJJJGHIJJJIIIIJIJJJJJ
@12665298/1
gcaagtcaaagaagctagccaagagaatggcggctcacaagatgtgg
+12665298/1
CCCFFDFFHHHHGJJJJIIJIJIIIIJJJIGIJ@6@?FBBDGDF=CC
@14599024/1
ttatacgaaagatctagaaaactacagatatataaaatcaagagtaactg
+14599024/1
?@<DB?:DF?@F3:ACGFGHCFGH@FBHE?::?CEECDFB?DDDFEG@ED
@11621468/1
ctgctggttgcccaacttggtaatcttagtgtctttcagtcccgaatacc
+11621468/1
=11BDEFEHHHHHJJJGJJJBHIJJJJJJHHGIJJJJJJHHIJJJJJJJJ
@12666041/1
gcaagttcttggctgccgaatgtttggcgtctttcttcgatcttccgg
+12666041/1
CC@FFDFFHHGGHJIJJIGICBHIJCHEE?@0BG<BD928DB9D?F0@
@12666042/1
gcaagttcttggctgccgaatgtttggcgtctttcttcgatcttccggtt
+12666042/1
CCCFFDFFHHHHHJJIIIFGHFBHIIJIBCFFHIEDHCEBHHIHGI0@@B
@14599405/1
ttatagatgacaaattttgaatggttttctctaatctagtcataacaaac
+14599405/1
C@@FFFFFHHHHHJJJJJJGIIJJHIJJJJJJJJJJJIJIIJJIJJIJJJ
@11157936/1
ctcacttttttccgaaaaaatatcgcaatagctcaaaagggaacaatttt
+11157936/1
CCCFFFFFHHHFHIGJIJJEGIFGIHJIJJGJJJJJJJJJIIJJJJJJJJ
@13337239/1
gtcaaatttgtatccattatcactttttgttgccgtgtgcccttgagaaa
+13337239/1
@@@DDDDDHBAF?FEHGI<IAFIEHIIIEFHHBGEFGCFEGG@C3?DDDF
@13337240/1
gtcaaatttgtatccattatcactttttgttgccgtgtgcccttgagaaa
+13337240/1
CBCFFFFFHHHHHIJGJJJJJJJJJJJJJJJJJJJHJGHIJJJJJJIJJJ
@11798414/1
cttaagtggcttaccttctacttaccacttagcagaacccgataaagcgt
+11798414/1
CCCFFFDFHHGHDIJIJGHGHHIIJJJJIJIIIIIIJIJJIFIJIIHIIF
@11798415/1
cttaagtggcttaccttctacttaccacttagcagaacccgataaagcgt
+11798415/1
CCCFFFDFHHHHFIIJJJJGIIJJJJJJJJIJJIJIJJJJIGJIIJIGJI
@10109063/1
ccgacagagaggttatccttgggggaagaagccaaattgctctactctca
+10109063/1
CCCFFFFFGHHHHIJJJJIJJJJJJIJJJJIIJJJIJIJJJJJJJJIJJJ
@10512608/1
cgaggttactattcacgacagtcaaaatagagagaaaatatataaagtga
+10512608/1
CCCFFDFFHHGHHJJJIJJIGFHIJJIIIJIJIIIIIJIJJJJJJJIHGI
@13104009/1
ggcgcacattcagcaggttttttaacagtttgaaaaccttgataaatgga
+13104009/1
CCCFFFFFHHHHHJJJJFHIJJJJJJJJIJJJJJJJJJJJJJJJJJJJJJ
@9221035/1
caagaactgaacaaagttgaagtccttggcgttgaagctgagagtctgca
+9221035/1
CCCFFFFFGGHHHJJJJJJJJJHJJJJJJJJJJJIHIJGIJIGIFHIJJJ
@12668821/1
gcaatcccattggctggctccaagagatgtgcatgtcccgcagatggcca
+12668821/1
CCCFFFFFHHHHHIIIIDHHIBGHGIGGGFHGIIIIIIIAHDGHGIIIIG
@13760216/1
gtttaatttcgttccatttatcaaggttttcaaactgttaaaaaacctgc
+13760216/1
@@@FFFFDHDAAFHIIFGG@CEBBGIF@HGIIGIIIIIIGIIIIIIIIII
@13760217/1
gtttaatttcgttccatttatcaaggttttcaaactgttaaaaaacctgc
+13760217/1
C@CFFFFFHFFHHGIBGHIIIGGGJJGIJJJJJJJJJJJJJJIJJJJJJJ
@10284516/1
cctccttgttggggctgggggtcttgtggaatagg
+10284516/1
@<?BD?22=:A?FABF<1C@A:?F<99?DAF308<
@13974136/1
tacagtagtcaaatttgtatccattatcactttttgttgccgtgtgccct
+13974136/1
CCCFFDFFFHHGGJJJJDHIIIEIHGJIJIJJJIJJJJJJJJIEIIIJJJ
@10284755/1
cctcgaaatcaataactcgataaaaattgttcccttttgagctattgcga
+10284755/1
?@<DDDDBF<CF?FHIHIIGGEHGHGIEFHBEFFHGIIBHHIGBDFGG@@
@9018244/1
caaaaatgtcaaatcatgtcaaaaccccggcgatggttcttcaagagctg
+9018244/1
CC@FFFFFHHHHHIJJIJIIJJJJJIJJJGJJIBHICHHHGGHIHGIDIJ
@12670259/1
gcaatggtgacgtggtaataatgccaaagcttaaagaagacgtgtacata
+12670259/1
CCCFFFFBFHHHFIJAFHIIIIJJJJJIIJJJJIIJIIGIJJHIHGIGII
@12874364/1
gcgttccgttggtctgattggcttgttcgggagtcacttttccgaccaag
+12874364/1
@CCDFFFFHHHHHIJJIJJJJJJJ@CGE=FG8@:B@FHHIJ@D;<FH@E>
@9221823/1
caagaacttgctggatctcttggtcggaaaagtgactcccgaacaagcca
+9221823/1
@CCFFFFDHHHHHJJJJJJJJGHFEHHIIJJJDGIIJJJJIGGIJJJJJI
@9221824/1
caagaacttgctggatctcttggtcggaaaagtgactcccgaacaagcca
+9221824/1
CCCDFFFFGHHHHJIJIGIJGCHCHFGIBHCGCD::?FHGEGB:@;CHAC
@9221825/1
caagaacttgctggatctcttggtcggaaaagtgactcccgaacaagcca
+9221825/1
CCCFFFFFFFHHGIJIJIIJJJIHGIJJJJEGCFHIJJJJJJIJIIHHIJ
@13106373/1
ggcggctcacaagatgtggcaatccttgcaggatttacccgtggagggta
+13106373/1
CCCFFFDFHHFHGIJJEHIGGIJJJHJJJJJIJJJJJJJJJGGIIJJJ;E
@8369383/1
aggtaatacactattattaggcactagttattaattataatcatcaatat
+8369383/1
BBCDDFFFHHHHHJJJJJJIJIJIJIJJJJJJJJJJJJJJJJIJJJJJJJ
@11801381/1
cttaatcagctacaacagtcaacatttcccacctttttcactcaaccata
+11801381/1
CCCFFFDFHGHHGJJJJIHHIJIIJJJJJJGIJJJJJJIIJJJJJIJJJJ
@11801382/1
cttaatcagctacaacagtcaacatttcccacctttttcactcaaccata
+11801382/1
CCCFFFFFHHHHHIJJJIIIIIJJJIIIJJJJGIJJJJJJJIJIIIJJII
@11801383/1
cttaatcagctacaacagtcaacatttcccacctttttcactcaaccata
+11801383/1
CCCFFFFFHHHHHJJJJJIJJJJJJJJJJJJJJJJJJJJJJJJJJJJJJI
@9222087/1
caagaagaaagtaaagttacaccagttgaagaaatacaaaaaaatgataa
+9222087/1
CCCFFFFFHHHFHIJJFHJJJJJJJHJJJJJJJJHIJJJJJJJIJIJFIJ
@14824866/1
tttaatttcgttccatttatcaaggttttcaaactgttaaaaaacctgct
+14824866/1
CCCFFFFFHGHGFIIIIGGHD>DFG:FFGGHBHG@GFHIIIIIIIIIIHG
@14824867/1
tttaatttcgttccatttatcaaggttttcaaactgttaaaaaacctgct
+14824867/1
CCCFFFFFHHHHHJJJJJJJJDIJJFHIIJJJJJJIJJJJJJIJJJJJJJ
@11801718/1
cttaatcggttctgcatgaatgccatctgggcccggggctctgtgatttc
+11801718/1
CCCFFFFFHFHHHJJJJJJJJJJJJJJJJJJJJJJJJJJIJJJIJIIJJH
@13976911/1
taccaaagcagaccttaaatctgtcagctgtccgggatctaagttttcac
+13976911/1
CCCFFFFFHHGHGJJJJJJIJJEIIJIHIIHHIJJJGGIJJJJDGGIIIJ
@14172097/1
tcctaaactcacttttttccgaaaaaatatcgcaatagctcaaaagggaa
+14172097/1
CCCFFFFFHHGHGIIIIIGJJIJIJJJGIJJBHGIIIIIJJIJJJJJIIJ
@9021137/1
caaaaatttaaacacattgcattattgatttcgaggaaataatacgaact
+9021137/1
@@@BDFFFHHHHHJJJJJJJJJJIJJJJJJIJJHIJIJJJIHJJJIIJIJ
@9021138/1
caaaaatttaaacacattgcattattgatttcgaggaaataatacgaact
+9021138/1
CCCFFFFFHHHHHJJIJIJJJJJJJJJIJJJIJJJIJJJFIJJJIJJJII
@13342862/1
gtcaatagtgctgccgttacttcctcaagcgctggtaacgctttatcggg
+13342862/1
@BBDFFFFDHHHHJIJIJIJJJIIJIJIGJJJIJJFFHIJJJIJJJJJII
@8583371/1
atctatgactgtgtatcgatagctgttcactttttggtcatgattttgag
+8583371/1
CCCFFFFFHFHHHIIJJIIIJIIIJJJJJJJJJIJIIDGHIJGHJJJJII
@14827234/1
tttacagaatcaacgcgttgctcctggccgatcagatacgcagaacagtt
+14827234/1
??8ADDDDHHFHFHGHE@F?A<DFHGEGGI@FGHIIIIE@FGGEHIIC?E
@12488559/1
gaataatacgaacttccatagattcaaatgaagtaaacaacatacgtttt
+12488559/1
B@BFFFFFHHHGHIIJJIIJIIHJJJIJJJJJJIIJJIIJIIJJIIEHJJ
@9023658/1
caaaacatgaccatgatgcactcggccggaccgattcagcccccaccaag
+9023658/1
CCCFFFFFHHHHHJJJJJIIJIJJJJJIIEIIDEHIGG;CGHIHAEF;?>
@9023659/1
caaaacatgaccatgatgcactcggccggaccgattcagcccccaccaag
+9023659/1
CCCFFFFFHHHHHJJJJJIJJIJIIJJJJJJJIHIIJJJIJIJHFHFFFC
@12675526/1
gcacacttttacttcagctacttgaaccgtacgtcaaatgtcgcaaatta
+12675526/1
CCCFFFFFHHHHHJJJJJJJJJJJJJJJJJJJJIJJJJJJJJJJJJJJJJ
@13764907/1
gtttacttcatttgaatctatggaagttcgtattattcctcgaaatcaat
+13764907/1
?=?DDBD??C<FB?AE@F<FBFG<EFII>FA<C?EFBG1CGDD;?GAFDF
@13764908/1
gtttacttcatttgaatctatggaagttcgtattattcctcgaaatcaat
+13764908/1
@@@FFDDEHHHHHEGIIIIGIIJEHGEHIIHGHIGIJGIIIIIJJEHIIG
@13764909/1
gtttacttcatttgaatctatggaagttcgtattattcctcgaaatcaat
+13764909/1
CBCFFFFFHHHHHJJJJIJJJJJJJJJJJJIJJJJJJJJJJJJJJJJJJJ
@13112576/1
ggctagattctgtttgacattcgaaaagtaaacgtcagtttgcgtttcaa
+13112576/1
CCCFFFFFHHHHFGIIHJJJJJJIJJJJHHIJJIGHGGHIJJJJDHIGIJ
@13982833/1
tacctgaacaatttgaaatttttccaaacccgaaaaaagtttatttatca
+13982833/1
CCCFFFFFHGHHHJJJJJJJJJJJJJJGJJJJJIIJJIJHGJIJJJJIJJ
@8819226/1
atttatacagcactactatgttaccttttggagaacaaaaagaaggcgag
+8819226/1
BBCDDFDFHHHHHJJJJJIIIJJJJJJJJJJJJIJJJJIJJJJIJIIJJJ
@10519146/1
cgataaagcgttaccagcgcttgaggaagtaacggcagcactattgacac
+10519146/1
@@@DFFFAAH?FHGIICHIGIEGHGGIII@DFGCGGHHCHG3=FGC4@AD
@10519147/1
cgataaagcgttaccagcgcttgaggaagtaacggcagcactattgacac
+10519147/1
BCBFFFFDHGFHAHIIIIGIIJIIJIIJJJJJJIJIIII2=B@FG@AGAE
@10519148/1
cgataaagcgttaccagcgcttgaggaagtaacggcagcactattgacac
+10519148/1
CCCFFFFFHHHHHJJJIIIJJJGHIJJJJHHJJGIIIJ?CEGJGJACGDD
@13115021/1
ggctgatatcaccaatcaggtggtgacatcgttcgatgacaaagtgatgg
+13115021/1
@CCFFFFFHHHHHJJIJJHJFHIGHIJJJJJJJJJJJIJJJJIJBGIJJH
@11635232/1
ctggaagaaagttgcgctccttcctcttgttgaagttggtttt
+11635232/1
CCCFFFFFHHHHHJJJIGGHGIGHAFDG>FGE?FGFHFH?DHI
@12492955/1
gaatatttgaaatttctaatattgcgatatttttttatcgatctggcttc
+12492955/1
?@@DDFFFGGGDHIIIIHGJFIIJGGGHIHGF??GGGEG==FHGG?AFEH
@13984742/1
tacgaatattatattgtgaaaaaaattaaattggcaaaaaaatctgtaac
+13984742/1
BC@DFFFFHHGHHJJIHIIJIJJJIIIIJIIIJIJJJGIJJJJJJJJJJJ
@8821032/1
atttatcacatcattcgtcgtgtaccacatc
+8821032/1
@@@DDDDDFFFFFIIIIGFIGF<A9F9<1:9
@8821033/1
atttatcacatcattcgtcgtgtaccacatctcggatcttgctactaata
+8821033/1
CCCFFFFFHHHHHJJJJGHIIJGHIJJJJJJJJJJJJJJIJJJJIJJJJJ
@14829621/1
tttaccattcgtcttatcgatgcattgaaacgcaaactgacgtttacttt
+14829621/1
B?=DDFFFHHHHHJJJJIJJJJJJJJJJJGIIIIJIJJIHIJHIJJIJJJ
@11809732/1
cttacagattgatgaaatccaaaccagacttctctaccaccgcctaaagg
+11809732/1
CCCFFFFFHHHHHJJJJJJJIJJJJJJJJJJJJJJIJJJJJJJJGIJJJI
@13553412/1
gtggaactgtgaaactttgtgggactgctggttgcccaacttggtaatct
+13553412/1
BBCFFFFFHHHHHJIJJJJJIJJJIIJJJJJIJJJJJJJIJJJFDHIJJJ
@14395751/1
tgccgatttaggttgttgtggtacatctccatgtggacccatttgctttg
+14395751/1
@@@DDADDHBAFCFBCHBAEG;AHHGIGIIIIGFGIIIHIIIIICHGIIG
@9027025/1
caaaactatagagaaaccagaattacaggaaatggataattataggattg
+9027025/1
CCCFFFFFHHHHHFIIIJJJJJGIJJJJIJJJJJIIJJIJJJJJIJJJJI
@9027416/1
caaaactccgaaggaagccaagggctcggctgctcatcatgccctcgagt
+9027416/1
CCCFFFFFGHHGHIIIJIIJJJIIIIJJIIIJIJJIJIIJJJJJFJEHGE
@14604861/1
ttatgctcttgacatttcgttaaagaaccacaaaatgtgacatataaagg
+14604861/1
CCCFFFFFHHHHHJJJJJJJJJJJHJJJJJJJJJJJJIIJJIJJJJJJJJ
@12263719/1
ctttgtcatcgaacgatgtcaccacctgattggtgatatcagccgctccg
+12263719/1
@@?DDDDDFDHDFG<FHEF?FBHGGIII>GFEF4C@DHGDFDFHD:@FEH
@13766556/1
gtttacttttcgaatgtcaaacagaatctagccaaacacacatagtacct
+13766556/1
@@@FDDDFHHDDDIGBCFDIIBFGGIGGGGHIIEIIGGHBGFFGHGHGIF
@13117187/1
ggcttatggaaaaaacttctgcccacttgaagtagattttgtgaaggagc
+13117187/1
CCCFFFFFHHHHHJJJJJJJJJJJJJJJJJIJFGHIJJJJJIIJJJJJJJ
@9028276/1
caaaactgttgcgactagcacaacaaaaaagatggcgaaacaattagcag
+9028276/1
CCCFFFFFHHHHHJJJJJJJJJHJIJJJJJJJJJJJJJJJJJJJJJJHHH
@13767888/1
gtttagcagtcttctttttagaataacattgacattctataaagacgtta
+13767888/1
CBCFFFFFHHHHHJJJJJJJJIJJJJJIJJJJJJJJJJJJJJJJJJJHJJ
@14397848/1
tgcctcaaaaacgtatgacaaaactatagagaaaccagaattacaggaaa
+14397848/1
CCCFFFFFHHHHHFIIJJJJJJJJJJJIJJJJJJJJJJJJIJIJJJJJJJ
@11811137/1
cttacatccttgtttatttccctttttgtggagaggtactatgtgtgttt
+11811137/1
CCCFFFFFHHHHFHJGHIJGIJEIJJJGCFHEHEGIDGGIJJJJJFHHIJ
@9887248/1
ccagctcacgcacggtaaaattctcgggtattctttcttctatgtataaa
+9887248/1
CCCFFFFFHHHHHJJFHJJJJJJJJJJI:BGIFGIIDGIEGGIGGIGGGI
@8823182/1
atttatgtgacataatttgcgacatttgacgtacggttcaagtagctgaa
+8823182/1
CCCFFFFEHHHHHJJJJJJJJJJJJJJIGHIHGIJJHIJJJJIIJJJJJJ
@14398581/1
tgcctctggccgcagctaaatgggcatagtacgtcggagctggatagctt
+14398581/1
CCCFFFFFHHHHHJJJJJJJJIJJJJJJJIIJJIIJJIJJJIJIJJIIIJ
@13118949/1
ggcttgttcgggagtcacttttccgaccaagagatccagcaagttcttgg
+13118949/1
@@@DD<BDBDFF1C2AEFEHHIAGE@FGEIFDDDFCFDCFBFE=CFFFDE
@12265379/1
ctttgtgggactgctggttgcccaacttggtaatcttagtgtctttcagt
+12265379/1
CCCFFFFFHHHHHJJJJGGEIIJIJJJJJJHIIJIJJJJIIIIIIJJJGB
@8377640/1
agtagatatagaagatcccgcagcagagatagggaccgctatggtagaaa
+8377640/1
@C@FFFFFHHHHHIJJJJJIIJJIIGGHBHIJJ@@DGHGIJIJIC=@GIE
@9638102/1
caggtatatttatcacatcattcgtcgtgtaccacatctcggatcttgct
+9638102/1
BB@FDDFFHHHHHJJJJJJJJJIJIJJIIGHHIIEDEHEHEH@FHIJAFH
@10756114/1
cggcagccaagaacttgctggatctcttggtcggaaaagtgactcccgaa
+10756114/1
CCCFFFFFGHHHHJJJJJJJJJJJIJJJJIHIJJJIJJJFGHIIJJJJJF
@13119797/1
ggcttttcctgcttttttagcagctttaccattcgtcttatcgatgcatt
+13119797/1
CCCFFDFDHAHHFIIIJJIJGIJIIIIIJIJJIIGBHGICHGEIICHIJJ
@13119798/1
ggcttttcctgcttttttagcagctttaccattcgtcttatcgatgcatt
+13119798/1
CCCFFFFFHDHHHGCHJJFFGGFEHIJJGIH<DGEFEHJGIIJG2BDD>F
@12495772/1
gaatcgttggcatgaagctggattgaatccacagagaggctggatattct
+12495772/1
CCCFFFFFHHHHHJJJJJJJJIJJJJJJJIJJIJIJIJJJJJJ;?DDI<B
@13120819/1
gggaaaagtattatgagaatatgaaatttaaaagaaaatttgaaaagtat
+13120819/1
CCCFFFFFFHHHHJJJJJJJJJJJJJJJJJJJJJJJJJJJJJJJJIJDHI
@13557150/1
gtggacataaaggaaagaaaaaaatgtcaaaattttgcaaattatgtggc
+13557150/1
@B@FFFFFHHHHHEHIIIJJIGGIIJGIIJJGIHIGIFIGIIJJIJHIGI
@14400605/1
tgcctttcgtgtggtagtccctcttcgtgtt
+14400605/1
C@CFFFFFHFFDFH<BFFHIJGGGJIEFG??
@12266902/1
ctttgttcagttcttgcaggagatcgctagcgaa
+12266902/1
=@@FA=ADDDAFHGGAEGGCGFEEGHGGGGIIIH
@10120682/1
ccgagatgtggtacacgacgaatgatgtgataaatatacctgcacacacg
+10120682/1
B?@DFFFFHHHFHJJJJJJJJJJJJJJGHJIJJJJJJJJGIJJJJJJJJI
@10120683/1
ccgagatgtggtacacgacgaatgatgtgataaatatacctgcacacacg
+10120683/1
CCCFFFFFHHHFHIJJIIJJJJJJIGIGHIJIIIJJIJJJJIIIJHIJJJ
@10120684/1
ccgagatgtggtacacgacgaatgatgtgataaatatacctgcacacacg
+10120684/1
CCCFFFFFHHHHHJJJJJJJIJJJJJJIHGIJJIIJIJJIJJJJJIJJJI
@12684878/1
gcactatataaaaaattacattcagtatcgatagataatattgatgatta
+12684878/1
CC@FFFFFHHHHHJJJJJJJJJJJJJJJJIIJJJJJJIJJJJJJJJJJJJ
@12684879/1
gcactatataaaaaattacattcagtatcgatagataatattgatgatta
+12684879/1
CCCFFFFFHGHHHJJJJJJJJJJJJIJJJIHJIJJJJJJJJJIJJJJJJJ
@12684880/1
gcactatataaaaaattacattcagtatcgatagataatattgatgatta
+12684880/1
CCCFFFFFHHHHHJJJJJJJJJJJJHIJJJIJJJJJJJJJJJJJIJJJJJ
@13350680/1
gtcactttccgcgcaaaggtaaaatcgttctagacatactttatgctctt
+13350680/1
CCCFFFFFHHHHHJGJJJIGHHIJJJJIJIJJJJJJJJJJIJJJGIJJJJ
@13350813/1
gtcacttttcgcgcaaaggtaaaatcgttctagacatactttatgctctt
+13350813/1
CCCFFFFFHHHHHIIJJIJ?FHIJIIJHIHIIFHJJJJJIJJJJIIIJIJ
@12685703/1
gcactggcaagtcaaagaagctagccaagagaatggcggctcacaagatg
+12685703/1
CCCFFFFFHHHHHJJJJJIJJJJJJJJJJJIIJJJJJJJA@@CD=F9C==
@11407988/1
ctcgtgacttttctcccctgttcttaaataaagtgtactttattgaaaaa
+11407988/1
CCCFFFFDFHHHDGFIIIABCHBDHGIIIIIIIFHGGGGHIIIIGHIIII
@8826247/1
atttattcgaatttctgagaaatccagggaaagaaaatataggtctccat
+8826247/1
CCCFFFFFGHHHHJJJJJIJJJJIJIJJJIJJJGJJIJJJJJJGIIJJJI
@10936773/1
ctaaagttaaccagacaaagcacctatcgaatcgaatattagtagca
+10936773/1
CCBFFFEFFHGHHIIJJJIGJIJJIJJJJJJJIGGIIGHIBEBFDDH
@10936774/1
ctaaagttaaccagacaaagcacctatcgaatcgaatattagtagca
+10936774/1
CCCFFFFFHHHHHJJJJJJJJJJJIJJJJJJJJJJIJJJJJJHIIJJ
@12688400/1
gcagaacaaccattctgtacaattggtgacagaaatatggacatcaagaa
+12688400/1
@@@DDFAEAHBHFHEDGEHGIIIIIDIG@DEGGCHHG<D@GFHIHGIEHH
@12688550/1
gcagaacccgataaagcgttaccagcgcttgaggaagtaacggcagcact
+12688550/1
CCCFFFFFHHHHHJJJJJGIJJJJJJJJJJJIJJJIJGGHJJJJJHE@E@
@14403959/1
tgcgactatacggaaaccattcgatcaagagcttcaaggagaagaaatta
+14403959/1
CCCFFFFFHHHHHJJJJJIJJJJJJJJJJJJJJJJJJIJIHIJJIJJJJJ
@11815363/1
cttacgacaaatgaccttagcagacctcttgataggcgagatttggaagt
+11815363/1
CCCFFFFFGHHHDGHIGJIJIIIGIJIJGIJIGJJJIIBH6BGHBG=FG8
@9641019/1
caggtctgtttcgatacctgcgccagcctattatgctcacttggtggcct
+9641019/1
CCCFFFFFHHHHHJJJJJIJJJJJIIIJIIJJGGEIGIGJJJJJGGHGHE
@12500865/1
gaatgtttggcgtctttcttcgatcttccggttccggtggccacc
+12500865/1
C@CFFFFFHHHHHIJIJIIJJIGIJJJJJDGHGIJEIFGIHHIJI
@12889124/1
gctactgcttcgaaaatatcaccaagtaccttaggtacatctaccgattc
+12889124/1
CCCFFFFFHHHHGJJJJIIIIJJJJJHIJJJJJJIHHHIJJJJJJJJJJJ
@14608688/1
ttattatattgtgaaaagggagcatttatttgatgcaaagtatagaggtt
+14608688/1
CCCFFFFFHHHHHJJJJIJJIJJJJJJJJJJJJJJJJJJJHHIJJJJJIJ
@14608689/1
ttattatattgtgaaaagggagcatttatttgatgcaaagtatagaggtt
+14608689/1
CCCFFFFFHHHHHJJJJJIJIIIJJJJJJJJJJJJJJJIJGHIJJJJJEG
@14187755/1
tcgaaagacttcgactttttactatttttgtatgcacaaaattcgttcta
+14187755/1
@@@DDDD?<CCF;:C1ACF@BAC>EHFHFGCCCF?C@DGFFEIIIDFFII
@10296554/1
cctctctaacgtctttatagaatgtcaatgttattctaaaaagaagactg
+10296554/1
BB=DDFFFHHHHHJJJIJJJIJJJIJJIJJJJJJJJJJJJJJJJJJJJJJ
@10296555/1
cctctctaacgtctttatagaatgtcaatgttattctaaaaagaagactg
+10296555/1
CBCFFFFFHHGHHJIJIIGGEIIIFJIGIJHGIIJJJIIGGIJJIEHHII
@10296556/1
cctctctaacgtctttatagaatgtcaatgttattctaaaaagaagactg
+10296556/1
CCCFDFFFHFHFHIJJGGIGCEHGFHDFIIHIHIJEHHIJJJIGIDHIIC
@10296557/1
cctctctaacgtctttatagaatgtcaatgttattctaaaaagaagactg
+10296557/1
CCCFFFFFHHHHHIIJGJIIHIIJIJJJJJJJJJJJJJJJJJIJJJJJJJ
@10296558/1
cctctctaacgtctttatagaatgtcaatgttattctaaaaagaagactg
+10296558/1
CCCFFFFFHHHHHJJJIJJGIJJJJJJJJJHIJJJJJJJJIJJJJJIJJJ
@13355220/1
gtcagcgtcctccaggagttgctgagccgtcgcggcatcactcccaaata
+13355220/1
CCCFFDDDDFFHFHGIHFEFBBEHHHGIGIGIGG64@ACD;DACE=CB3;
@14188650/1
tcgaaatctaaggttatattacttttatgaatcgtgataacatgcataaa
+14188650/1
CCCFFFFFHHHHHEHIJJJJJJJJJJJIJHFHIJGIFIIJJJIJJJJJJJ
@8830427/1
atttatttgatgcaaagtatagaggttgtacccaaacttttcggggtgca
+8830427/1
CCCFFFFFHHHHHJJJJEJIJHIJJFHIHGJJJJIJJJJJJJJJJJFGIJ
@12503536/1
gaattcacttatgaatgtggcataggttctgtcaaaactgttgcgactag
+12503536/1
CCCFFFFFHHHHHJJJJHIJJJJJJJHJJJIHIIJJJJJJIJJJJJIJJG
@13562122/1
gtggcaaatagatgaagaaaacgagctgactgagaatcttaagaaagaat
+13562122/1
CB@FFFFFHHHGGJJJJIJJJJ6CGGIIIJJJJIJJJJJIJJJJJIHJJI
@14189394/1
tcgaacgttcttctgggcttttcctgcttttttagcagctttaccattcg
+14189394/1
CCCFFFFDHHHHHJJJIICHIJJJIJJJIJJJJJJJJJJJJIJJJIJJJJ
@14189544/1
tcgaagaaaaaacattgaccaatcgccaccaatgcttggtgcagctatcc
+14189544/1
CCCFFFFFHHHHHIJJGIJJJJJIEHIJJJIJJJJJJJJIHJJJJJJJJI
@13126550/1
gggaacttctacatcttctatttcctcacattcggtctctacaaccaggt
+13126550/1
BCCFFFFFHGHHHJIIJJJJJJJJJJJJJJJJJJIJJJJJJJJJJJJHIH
@14836152/1
tttagaggtaatacactattattaggcactagttattaattataatcatc
+14836152/1
@CCFFFFFFHHHHJJJJJJJJJJJJJJJIJIIHIIIJJJIJJJJJJJJII
@14836153/1
tttagaggtaatacactattattaggcactagttattaattataatcatc
+14836153/1
CCCFFFFFDFHGHJJJJJJJJJJJJJJJIIJJIJJJJJJJJJJJJJJJJI
@11410572/1
ctcgtggggagcgatgacgaataaagtatgtgttcaccaagagaagaaag
+11410572/1
BCCFDFFFHFHHHIJJIIJGJJJJJJFHIJIJIJJIJJJIJJJJJIJIJJ
@11410573/1
ctcgtggggagcgatgacgaataaagtatgtgttcaccaagagaagaaag
+11410573/1
BCCFDFFFHHHHHJJJJJJIJJIJJJFHIIIIICHIJJJIJJJJJJJJJJ
@13562985/1
gtggcattttgacatttatgtgacataatttgcgacatttgacgtacggt
+13562985/1
@BCFFFFFHHHHHJJJJJJJHJJJGJJJJJJJJJIIIIJJJIJJIJIJJF
@8386535/1
agtgatgccgcgacggctcagcaactcctggaggacgctgacggg
+8386535/1
BBBDFFFFHHGGHJJIJIJGGGJAHIJJJJJIJIFHIHHFFFDDD
@8386558/1
agtgatgtttgtttcagaacaaaccgggaaaagtattatgagaatatgaa
+8386558/1
BC@FFFFDHHHFHIIJIJJJIJJJJJJJJJJII?FIIJJJJJJJJIJJHI
@9643758/1
caggttgttgctgtgaaacttgcggtttaccccaagcttgaggttcctgt
+9643758/1
BBCFDFFFHHHHHJJJJJJJJIJJJJJJJJJJJJJJJJJJJJJHIJJJJF
@13127466/1
gggaaggtttaggtatttgtggtatctgtcgatgttgccagaacgta
+13127466/1
CCCFFFFDHHFHH:CGHIGFFHEHJJJJGHJHGJJJHIIJJJJJJHI
@9425320/1
cacctatcgaatcgaatattagtagcaagatccgagatgtggtacacgac
+9425320/1
CCCFFFFFGHHHHJGIHGHIGIAFHGIJGIIJJJEHHIIFFGFIIJJGJJ
@11650848/1
ctggacaacaaggaaagttattgccggttcataaccttctctttggactc
+11650848/1
:@??DDDBBFFDD>FHG<FEHHCHEE<:C;DHAFFEDBGGHGG>?G@BDB
@11650849/1
ctggacaacaaggaaagttattgccggttcataaccttctctttggactc
+11650849/1
CCCFFFFFHHFHHJGHIAFHHJJIGIJFHIJGJJGGIJJIJJJIIJIIIE
@11650850/1
ctggacaacaaggaaagttattgccggttcataaccttctctttggactc
+11650850/1
CCCFFFFFHHHHHJJJJHHIJJJJJJJHIJJJJJJJJJJJJJJJJJJJJJ
@14191739/1
tcgacatggagtcccaaaacatgaccatgatgcactcggccggaccgatt
+14191739/1
CCCFFFFFHHHHHJJJJJJJJJJJJJJJJJJJJJJJJJIIJJJJJJJGHF
@10942465/1
ctaaatgtgaatcgtcccacaagacgtggtagtgtgatggtcttgaagta
+10942465/1
CCCFFFFDHHHHHGFGIIGHGIDGHIAGH1?G?D?GFEGIBFHHGCHHDH
@8389037/1
agttaaccagacaaagcacctatcgaatcgaatattagtagcaagatccg
+8389037/1
CCCFFFFFHHHHHJJJJJIJJJJJJJJJJJJJJJJJJIDHGIJJJJJIII
@10944392/1
ctaaattgtggagttaactggagataatgtagataaaccgtagaaggtcg
+10944392/1
CCCFFFFFHHHGHIIJJJJJJGIIJJIIJIIJJJJIJJGJGIIJJJIFGH
@13360146/1
gtcagtttgcgtttcaatgcatcgataagacgaatggtaaagctgctaaa
+13360146/1
@=BFFDFFHHHHHJJJJJJJJJJJJJJJJJJIJJJIJEIIIIIJJJJJJJ
@13360147/1
gtcagtttgcgtttcaatgcatcgataagacgaatggtaaagctgctaaa
+13360147/1
BBBFFFFFHGHHHIJJJJJJIJJJJJJJJJIGJIIIJGGHIJJJJJJJJJ
@14838640/1
tttagcagtcttctttttagaataacattgacattctataaagacgttag
+14838640/1
@@@DDFFFHHHHHIIJIJJEDGGHGHIJJGHHJJIIJJEGIGIJJIFHHG
@14838641/1
tttagcagtcttctttttagaataacattgacattctataaagacgttag
+14838641/1
CCCFFFFFHHHHHIIJJJJIIJIIGGIIJJJJDHHHJJJJIIJJJJJJII
@9234590/1
caagagaagaaagctatacagtagtcaaatttgtatccattatcactttt
+9234590/1
@CCDFFFFDHHHFIGGIIIIIAFH:AFHDHG@DACEHGHHHHHIIGHIII
@9234951/1
caagagagtccaaagagaaggttatgaaccggcaataactttccttgttg
+9234951/1
CCCFFFFFHHHHHJJJJJJJJGHIJJJJJJJJJJJJJJJJJJJJJJJIIF
@13780182/1
gtttatttccctttttgtggagaggtactatgtgtgtttggctagattct
+13780182/1
@?@DDDDDDHHAHIIIAAFH?E?FH<CHGGGICF?DDFHGIIIIIGEHGG
@15029894/1
ttttggatcataagatgcagtgactgccgccacactcggtatatgttgcg
+15029894/1
CCCFFFFFHHHFGIJJJJIJFHIJJJIJIJJJJJJIIJI?FHIIJGIIJJ
@9235661/1
caagagcataaagtatgtctagaacgattttacctttgcgcgaaaagtga
+9235661/1
@@CFFFFFHHHHHFHHIIHJJIIJJJGIJJJJJJJJJJJJJJJIJJJFHI
@14196456/1
tcgatacacagtcatagatccaatcctataattatccatttcctgtaatt
+14196456/1
CCCFFFFFHHHHHJIJIIJJJIJJJJJJJJJJIJIJIIJJIJJJIJJIII
@15030458/1
ttttggcttaataaaaatcctatttttggttaatcctttaacccttagta
+15030458/1
@BCFBDEFHHHHHJJJJJJIJJJJJJJJJJJJJJJJJJJJIJJJJJJJGI
@10532030/1
cgatagataatattgatgattataattaataactagtgcctaataatagt
+10532030/1
BB?DDFFFHHHGHJIGHIJJJGHGJJJJJIJJJJJIHIIJJJJJJJJIJF
@13132282/1
gggaccgctatggtagaaaacgaagtgtagataaaaagagacgatattcc
+13132282/1
CCCFFFFFHHHHHCGIGIIJJJGHIHHHIGIJJJJIJJJJJJIJJIJJJJ
@14197615/1
tcgatgtccacgtaggttacctcgaaggattgttcgctagcgatctcctg
+14197615/1
CCCFFFFFHHHHFHIJHIIJJJJJJIJJJJJIGIJJJIIJJJIJJJJJJJ
@10304058/1
cctgaatgacctgaaaaatgattattcagcttttccaatcagtggtacca
+10304058/1
CCCFFFFFHHHHHIJIJJGJIIIHJJJIJIJJJIJI:1::DFHHJHIJJJ
@10946962/1
ctaacagcatcatttctgcatcgtcgctggtatccaaagttaaaaatctc
+10946962/1
@@CFDFFFHGGFHIJIIJIGGGIJIJJJJJJJGIIJEHGHIIJJIIJJBH
@14197870/1
tcgatgttgccagaacgtaagatatcctaaactcacttttttccgaaaaa
+14197870/1
CCCFFFFFHHHHHJJJJIJJJJJJJJJJJJJJJJJJJJJJJJJJJJJJJJ
@14614693/1
ttcaaacattgaagccagatcgataaaaaaatatcgcaatattagaaatt
+14614693/1
@C<DFFDFHHAFFHIDFEHHIHICHIIIIIIIIFGHAFGHGHEHIEIIII
@14614694/1
ttcaaacattgaagccagatcgataaaaaaatatcgcaatattagaaatt
+14614694/1
CCCFFFFFHHHHHIJJIGHHIIGGHJJJJJJGHHIIIIIIIIJJJJJJJJ
@13782562/1
gtttcaatgcatcgataagacgaatggtaaagctgctaaaaaagcaggaa
+13782562/1
BBCFFFFFHHHHHJHJJJJIJIIJJJJFHIJJGJJJJJJJJJJJJJJIJI
@14841035/1
tttaggcagcaacattacccaaaaagatatccagcctttgatggaagaaa
+14841035/1
@@CDFFDDHFHHGGIBHGHIIIIIIIIIGGIGIIEHIGIGIIGIIIIIII
@14000040/1
tagaatgtcaatgttattctaaaaagaagactgctaaacgttaaatttta
+14000040/1
CC@FFFFEHHHHHFHIGJGIJJJJJJJJJJJJJJJJJJIJIJHIJJJJJI
@13783578/1
gtttcagaacaaaccgggaaaagtattatgagaatatgaaatttaaa
+13783578/1
@@CFFFFFHHHHHJJJJJGIJJJEGIGJGGGIIGGIJJJJJIJ4BGH
@10533604/1
cgatatgtcaaacgacgacattgagcaacttacgtattttctatgtcaca
+10533604/1
@@@DFFFBFDHHHJJGGBHIIIEGGEHGGIIIGHFDGIIJIIJIHGIJGI
@14199265/1
tcgcaacatataccgagtgtggcggcagtc
+14199265/1
@@@FDDFDHGFHHJFIIBBABFHGG<0698
@8838624/1
atttcctcgaaatcaataatgcaatgtgtttaaatttttgtcgagtcaaa
+8838624/1
CCCFFFFFHGHHHJJJIJJIJJIJJJHIIJJIJJJJJJJJJJJJJHIJIJ
@8838625/1
atttcctcgaaatcaataatgcaatgtgtttaaatttttgtcgagtcaaa
+8838625/1
CCCFFFFFHHHHHJJJGIJIJJIJJJHIIIIJJJJJJJJFIIJHIGIJJJ
@8838626/1
atttcctcgaaatcaataatgcaatgtgtttaaatttttgtcgagtcaaa
+8838626/1
CCCFFFFFHHHHHJJJJJJJJJIJJJFHIJJJJJJJJJJIIIJJJIHIJJ
@8838868/1
atttcctgtaattctggtttctctatagttttgtcatacgtttttgaggc
+8838868/1
@CCFDFFFHHHHHJJJIHIIIIIJJJJJJGJJJHHGHFHHFGEHIGDGGI
@9430962/1
cacctttttcactcaaccatagctttctcagcgtgtttaatttc
+9430962/1
@@@DFBBDHHGDHGEGIIJGIJJIGGIIICHHHI@?FF4B??F?
@14199707/1
tcgcaatagctcaaaagggaacaatttttgtcgagttattgatttcgagg
+14199707/1
CC@FFFFFHFGHGIJGGJIJGJIIGHIJJJFHIGEDHGIIJJGIGBG@FG
@14199708/1
tcgcaatagctcaaaagggaacaatttttgtcgagttattgatttcgagg
+14199708/1
CCCFFFFFHHHHHJJJJJJGIIIJJJJJJJIJJHIFHHIJJJJJJIIIJJ
@10534245/1
cgatattttttcggaaaaaagtgag
+10534245/1
@@<FDFFFHHHDDHGIIIIIED<FD
@8840080/1
atttcgaggaataatacgaacttccatagattcaaatgaagtaaacaaca
+8840080/1
=?1=DDFFHGHHHJJJJIJJJJJJJJJJJIJJJJJIJIJJJIJJJJJIJJ
@9043862/1
caaaatcatgaccaaaaagtgaacagctatcgatacacagtcatagatcc
+9043862/1
CCCFFFFFHHHHHJJJJJIFHIJIJJJJJJJJIJJJJJJGEHIJJIJIIJ
@14417878/1
tgctccattggtttatcctctactgtacaactgtttacctgtgtatgata
+14417878/1
CCCFFFFFHHHHHJIJJJIJJJIJJJJIJJJJJIJJJJIJJHIHIIJJJJ
@12282945/1
cttttacaagcgttgacgcataactcttacacaccaaatagaacgacgct
+12282945/1
CCCFFFFFHHGHHIJJJJIIJJJJJJJJJJJJJJJJJJJIJJJJJJJJJI
@8840910/1
atttcggttaaatttaagaggcttttaaaatttaacgtttagcagtcttc
+8840910/1
BB1ADEF=<@FHHJJJJJJJJJJJJJJJJJJJJJJJJJJJJJJJJIJJJI
@8840911/1
atttcggttaaatttaagaggcttttaaaatttaacgtttagcagtcttc
+8840911/1
CCCFFFF20@DFHJJJJJIJJJJIJJJJJJJJJJJJJJIJJJJIJIJJJJ
@8840912/1
atttcggttaaatttaagaggcttttaaaatttaacgtttagcagtcttc
+8840912/1
CCCFFFF=0@DHHJJJJJJJJJJJJJJJJJJJJJJJIJJIJJJJJJIIJJ
@14419632/1
tgctgagccgtcgcggcatcactcccaaatacgaactggtccaaatcgag
+14419632/1
CCCFFFFFHHFHHIJIEBGGDGDHHI@HIGIGHGHIIJIAGHCHH>C;@?
@14203000/1
tcgccttcctaaacgatataaattcaaattgctaacttgtttagacctca
+14203000/1
CCCFFFFFHDHHGGDGFFDHIJHJIHIJHJGIGJJJJJIHHIIIIIJJJJ
@14203873/1
tcgcgcgtaaagtgaccaaagcaaagacgcaataagtgatacaagaaaat
+14203873/1
@CCDFFFDHFDF9EGGIIIIIGDGGEGEHIIEGHHG4==FCGGGH@CHII
@12285249/1
cttttacttcagctacttgaaccgtacgtcaaatgtcgcaaattatgtca
+12285249/1
CCCFFFFFGHFHHGEGGIFGIJIJGHJJIIJJJDGGIIIJGIGHJJCFHI
@14420865/1
tgctgcctaaagagttccatcacggttcttaaaaactttttcggggtatc
+14420865/1
CCCFFFFFHHHGGJHIJJJJJJJJJFHIJJIJIJIHIIJJJJJJIJFHJJ
@14420867/1
tgctgcctcaaaaacgtatgacaaaactatagagaaaccagaattacagg
+14420867/1
@@CFFDFFHGHHHJIJEHHEIJIJJIJJIIIJGIJBHIIGJGIGJIJJII
@8844248/1
atttcttagtgtcaatagtgctgccgttacttcctcaagcgctggtaacg
+8844248/1
CCCFFFFFHDHHHFGHIGJIIIJJJJJJJIJJJJJJJJIIJJJJJHIJJJ
@8844249/1
atttcttagtgtcaatagtgctgccgttacttcctcaagcgctggtaacg
+8844249/1
CCCFFFFFHFHFFCHIIJCDFJJJGHJGIGIGIIJGIIIJJIJG@DFGIG
@8397841/1
ataaaaatttatagttttttgcatttttattcggcttattgtaatattcc
+8397841/1
CCCFFFFFGHHHHJHIJJJJJJIJJIJJJJJJJJJJJJJJJJJJJJIJJJ
@14204558/1
tcgctagcgaacaatccttcgaggtaacctacgtggacatcgaagaaaaa
+14204558/1
CCCFFFFFHHHHHJIIJJJJIHIJCFHIJJJJJFHIGIJJIJJIIJJJJI
@10777921/1
cggctcacaagatgtggcaatccttgcaggatttaccggtggagggtaac
+10777921/1
CCCFFFFFGHHHHJGIJIJJJJJIJJJJJJJJJJJIJJIDGHCHJI;CGI
@10310868/1
cctgcataaatggatgtgtaatatgcgtgtctacgcaagtacctgctgga
+10310868/1
CCCFFFFFHHHHHIJJGHIIIIJJJJJIJIIJJJJJJJJHIJJJJJJJJJ
@14423402/1
tgctgggcaaatcaatcaatttgcctcgaaatctaaggttatattacttt
+14423402/1
CCCFFFFFHHHHHIJIJJJJJJGJJIJJJJJJIJJJJJGHJJJJJJJJJJ
@14206438/1
tcgcttttcaaattctcgtgacttttctcccctgttcttaaataaagtgt
+14206438/1
CCCFFFFFHHHHHJJJJJHCFGGHIJEFGIJJ;BCGEIHHIIGIJJC?DD
@10134192/1
ccgatgtactggcattttataaagttggccatcgtttggtaggcagattc
+10134192/1
;?@DD<DDDDC?CBAAEACBIBCA<FDHBGI;EB:EFHCG@GA3B?8?BF
@14206468/1
tcgcttttgactcgacaaaaatttaaacacattgcattattgatttcgag
+14206468/1
CCCFFFFFHHHHHJHHJJJJJJJJJJJJJJJJJJJJJJJJJJJJJJIJIJ
@12069585/1
cttgcggttaccccttctgttgggatgggggccgccccc
+12069585/1
CCCFFFFFHHHHHJGIIIGHIJJJFHHGIIJIIHAEEHF
@14423800/1
tgctggttgcccaacttggtaatcttagtgtctttcagtcccgaataccg
+14423800/1
CCCFFFEFHHHHHJJJJJJCHIJJJJJIHHHIJJJJJIGHIJJJJJJJIJ
@15037405/1
ttttgttgtgctagtcgcaacagttttgacagaacctatgccacattcat
+15037405/1
BCCDDFFFHHHHHJHIIJJJIIJGIJJIJJJJJIJIGIGEHJJJJIGIJH
@8607079/1
atgaagtgaaagtcgaacgttcttctgggcttttcctgcttttttagcag
+8607079/1
@@@DDDDDHHHFDGGIID8AE?AFHFGECBGIII<D943BDEGHI?FDG>
@8607366/1
atgaagttgtctgcccctttcttaatcggttctgcatgaatgccatctgg
+8607366/1
@@@DDDDDHHFHHGIII;FH@BD?@HEFGFGAG@FHHCBF<DHD<BBB?G
@8607367/1
atgaagttgtctgcccctttcttaatcggttctgcatgaatgccatctgg
+8607367/1
CCCFFFFFHHHHHJJJJIJJJHIJJJJJIJJIJIJJJJJJJJJJJJIIHH
@13141972/1
gggatgagtgacgtcagcgcccatgatcatggttggtctattcaaaatgg
+13141972/1
BCCDFFFFHHHHHIJJJJJIIJEHIHJJIJJJGGIJ?BGHIIHHIJJJIJ
@14426331/1
tgcttggtgcagctatccactttgccagtggccgtctgctacggaacagg
+14426331/1
C@@FFFFFHHHHHJJJJJIIJJJJJJJJHIJJIJIIJIJJJIIJJJJJII
@14209288/1
tcggatcttgctactaatattcgattcgataggtgctttgtctggttaac
+14209288/1
@@CFDDFFHGHHHIBBGBFEHCHIIIIII>GFG1?GHIIIIIIIIBGCGG
@12907177/1
gctgaacaaatttgaaaaaaccagagacgattttgtcgaa
+12907177/1
@@@FDFFFF:DHHGBEHIIIICIIIII@DDFHIEBHFFG1
@12073888/1
cttgcttcatgattgaaaatttgcaaggtttggaggagttgtactaattt
+12073888/1
C@CFD>DDHHGFDHGGIIICHICHHGGIAFHEH>GH?FDDFBBGGHIIII
@12073889/1
cttgcttcatgattgaaaatttgcaaggtttggaggagttgtactaattt
+12073889/1
CCCFFFFFHHHBHHGGIJJGJJIJIJJJGHIIJGIJDHFHIGHIJIJJJJ
@15039768/1
tttttaacagtttgaaaaccttgataaatgaaagaaattaaacacgctga
+15039768/1
CCCFFFFFHHDHHJJJIJJJJJJHJIJIJJJJIJIJJIIIJIIIIIIJII
@12701036/1
gcaggatttacccgtggagggtaacaatctgccttctacatttgcgagtg
+12701036/1
CCCFFFFFHHHHHJFHJHIJJEHIJJJJJJJJJJJJJIJJIJJJJJIIHI
@12908824/1
gctgaagtaaaagtgtgctccattggtttatcctctactgtacaactgtt
+12908824/1
CCCFFFFFHGHHFCEAFBGGIHGGHGHGIIGIIGIJIGIJJJJJJJJJJJ
@10541400/1
cgatgatatgatatgtatttattatattgtgaaaagggagcatttatttg
+10541400/1
@@;BD;BDF??BBFDAEEII@DIEGAHIAAEEHIIHIIGH>BFGHGHIIC
@10541401/1
cgatgatatgatatgtatttattatattgtgaaaagggagcatttatttg
+10541401/1
@@?????DFD?DDC?<ACFI<AIBFAEHDCFEHHIEGIFFBEFGGFGIIB
@12289816/1
cttttatgaatcgtgataacatgcataaaatataataaaaatttatagtt
+12289816/1
?@@DDDDDA=DA:CGF@BH3CHHEECHHI<EHIGGID@EH<?D9DGIF??
@14211208/1
tcggcatggaggccatttcttgagagtagagcaatttggcttcttccccc
+14211208/1
CCCFFFFFHHHHGJIJJJIIIGFHIJEGHGGIGIIJJIJIJJIJICHIIJ
@12909385/1
gctgaatcggtccggccgagtgcatcatggtcatgttttgggactccatg
+12909385/1
@@@DDADDHF1CAHIEGGHG?BDGIHIGGIIIIIIGIIIDIIIIGIGCHG
@12909724/1
gctgaatgtgcgccaattgagttttcgagcattttccggaaaagaagatt
+12909724/1
B@?=DEFFFHFHHJJJJJJJICHHJHJJJJIIJJIJJIJJJJJJJJJJIJ
@12909725/1
gctgaatgtgcgccaattgagttttcgagcattttccggaaaagaagatt
+12909725/1
CCCFFFFFDHHFHJIJJIJJJHIJJJJJJJGJJJJJJJIJJJJIGIIFGG
@14849194/1
tttatatattttctctctattttgactgtcgtgaa
+14849194/1
CCCFFFFFHHHHHIJJJJJJJJJJJJJIGJJHA9C
@13574416/1
gtggttctttaacgaaatgtcaagagcataaagtatgtctagaacgattt
+13574416/1
@BBFDDFFHHHHHJJJJGJHIJJJJJJJIJJJJEGGIHIJJJJJJJGEHJ
@12702175/1
gcaggtatatttatcacatcattcgtcgtgtaccacatctcggatcttgc
+12702175/1
CCCFFDEFHHHHGJJJJJJJJJJJJIJJHJJJJJJJJJJJIIIFHHHGCG
@9248590/1
caagcggtcacgattaacaaatggacaatcgtgtgcgctgataggaggcc
+9248590/1
C@CFFFFDHFHFFHIIJIJJIJIJJIJJJJI?DDGGGGFH<FGGGADHBC
@13795114/1
gtttctgccatcgaatactggttttaggttgccgaatattttgtcgtatg
+13795114/1
@?@FDDFFHGHHHGGGIGIIJABGIIJJFHGIHGIJEGHIJJGFGGIIJI
@10959838/1
ctaagattaccaagttgggcaaccagcagtcccacaaagtttcacagttc
+10959838/1
CCCFFFFFHHHHHJHIJJJJJJJJJJJJJHIJIJJJJIJGIJJJJJJGIJ
@10959839/1
ctaagattaccaagttgtgcaaccagcagtcccacaaagtttcacagttc
+10959839/1
@C@DFFADHHGFHIHHGCFIHIIIIIIIIFEEIIHHCCGDDGFGHH@DFG
@13576035/1
gtggtttttttctaaaatcaatttacatattatttttgacttgaataaat
+13576035/1
BB@FDFFFHHHGFGGIJGHHJJJJJJJJGJJJJJJJJJHJJJJJJJJJJJ
@8408072/1
ataaaggtgaatatataactgacatgtttcatatgtagaacgaattttgt
+8408072/1
CCCFFFFDHHHHHJJJJJJJJJJJJJJJJJJJJJJIJJJJJJJJJJJJJH
@9050938/1
caaaattcggcaaaccagaaaaattggctgatggaaggagagttagagtt
+9050938/1
@@@DFFFFHGGHHJGIJIGHIJJJIGHIII@HII;FFGGG@D9BDFFBCF
@9050999/1
caaaattcgttctacatatgaaacatgtcagttatatattcacctttata
+9050999/1
@@<DFDDFHDDFHGGIJJIIIJJGCHJJGGGIIIIIGIGFIIIIIJJIEI
@9051000/1
caaaattcgttctacatatgaaacatgtcagttatatattcacctttata
+9051000/1
@@@DDDDDD2<<DFFIB<C?CHB@><?AC?<2AFFIDECDBFG?GGCGF9
@9051001/1
caaaattcgttctacatatgaaacatgtcagttatatattcacctttata
+9051001/1
CCCFFFFFHHHHHIIJJJJIJJJJJJJJIJJHIJJJJJJJJJJJJJJJJJ
@9051002/1
caaaattcgttctacatatgaaacatgtcagttatatattcacctttata
+9051002/1
CCCFFFFFHHHHHJJHIJJJJJJJJJJIIJJJJJJJJJJJJJJJJJJJJJ
@14623042/1
ttcaaattgttcaggtaaaatcttgcttcatgattgaaaatttgcaaggt
+14623042/1
CCCBFFFFHHGHHJJGHIJJJJJJJJJJJIJJEIJIJJJIJJJJJIIIJG
@12293439/1
cttttcacaatataataaatacatatcatatcatcggggcactatataaa
+12293439/1
B@CFFFFFHHGFHIIGHJJGHGHIJJIIIIJJJIJJJJJEGEHIJJJIJJ
@12293440/1
cttttcacaatataataaatacatatcatatcatcggggcactatataaa
+12293440/1
CCCFFDDDHHFDDGHDFHJBFDEGGHIJIGGIIJJJJJIFIHIIJIJIJJ
@9442389/1
cacgattcataaaagtaatataaccttagatttcgaggcaaat
+9442389/1
CCCFFFFFHHHHHJJAFHIIJIJJJID4<4CH?A?:BC:BHAF
@9442390/1
cacgattcataaaagtaatataaccttagatttcgaggcaaattgattga
+9442390/1
@@@FDFFDBFHDHIE<EHFCHIIHGDHGHCEEHGH??@CF;GEHGIIGGI
@9442391/1
cacgattcataaaagtaatataaccttagatttcgaggcaaattgattga
+9442391/1
C@@FFFFFHHHHHJJGHJJJJJJJJJJJJIJJJICHIJIJJJJJJJJJJI
@9442392/1
cacgattcataaaagtaatataaccttagatttcgaggcaaattgattga
+9442392/1
CCCFFFFFGHHHHJJCGHIJJJJJJJJJJJJJJJIJJGIJJJJJJJJJJJ
@9442393/1
cacgattcataaaagtaatataaccttagatttcgaggcaaattgattga
+9442393/1
CCCFFFFFHHHHHJJEGHJJJJJJJJJJJJJJJJIJJIJJIJIJJJJJJH
@9442394/1
cacgattcataaaagtaatataaccttagatttcgaggcaaattgattga
+9442394/1
CCCFFFFFHHHHHJJFHIJJJJJJJJJJJIIJJJIJIIIJJJJIJIIJJI
@14214347/1
tcgggttctgctaagtggtaagtagaaggtaagccacttaagcacacatg
+14214347/1
@@@DDDDDFFHHFIG<EH?EHFAFHGIIIAEHGDGGIIIIIGIIIIIEHH
@13577277/1
gtgtaattgaagttcgtattatttcctcgaaatcaataatgcaatgtgtt
+13577277/1
B=BDFFFFHHHHHJJJJJJJJJJJIJJJJJJIJJJJJJJJJJGIJJIJJJ
@13577278/1
gtgtaattgaagttcgtattatttcctcgaaatcaataatgcaatgtgtt
+13577278/1
BBBDFFFFHHHHHJJJIIJJIIJJJJJJJJJIIJJHIJJIJJIIJJHIIJ
@12704348/1
gcagtatgtttacctacagtcatggtgaattcatgggactttgaagtatt
+12704348/1
BCCFDFFFHHHGHJJJJJJJIJJJJCHHJIJJJIIJJGHHIJJJJJIIIJ
@14434034/1
tggaactgaagtagtagcgccattctcttcaacttctaatttgcataatt
+14434034/1
CCCFFFFFHHGDFHFGIIJJJDGHFHGHHGGIGGHGGIEHIJGIIIIJJJ
@11179134/1
ctcagcaactcctggaggacgctgacgggagtcttgctcggcatggaggc
+11179134/1
C@@FFFFFHGHHHJIHIJGGBHHGHIDGIHIBGIGIEG>FHGGIII=DEA
@10788106/1
cgggacatgcacatctcttggagccagccaatgggattgcccatcacttt
+10788106/1
CCCFFFFFHGHHGIJJJJJJJIIJJJJJJJJJJJJJIJJJJJJJJJJJJJ
@14624301/1
ttcaacgccaaggacttcaactttgttcagttcttgcaggagatcgctag
+14624301/1
CCCFFF@DHHHHGIIJJIJJJJJIIJJJIJIJJJJFGIIGGHFHGIJJIG
@12705155/1
gcagtcttctttttagaataacattgacattctataaagacgttagagag
+12705155/1
CCCFDFFFGHGHHJIJJJGGIIJJJIJJJJJJJIIIIGGJJJHIJJJIJJ
@14216192/1
tcggttctgcatgaatgccatctgggcccggggctctgtgatttcttagt
+14216192/1
CCCFFFFFHHHHHJJJJJJIJJIJJJJIJIIIJEHIGGDG<FHIJJJIJ=
@12295910/1
cttttccgaccaagagatccagcaagttcttggctgccgaatgtttggcg
+12295910/1
CCCFFFFFHHHHHJIHJJJJIFIJJJHIIJJJJJJIJJIDHIGHHJJJJJ
@13579069/1
gtgtattacctctaaagctatctactcgttatataatcatcattcaaaca
+13579069/1
?@@FFFDDHHHGDIJJGHJIIIIJJIJIEHGGIJJJJIIIJJJGIJIIJI
@13579070/1
gtgtattacctctaaagctatctactcgttatataatcatcattcaaaca
+13579070/1
BBCFFFFFHHFHGJIIJJJJJJJGJJJJJIJJJIJJJJIJJJJJJJJJJJ
@12295974/1
cttttccggaaaatgctcgaaaactcaattggcgcacattc
+12295974/1
@@@D?DDDHHHD?<CEBDHBGI@?EE@BBFH@BG@?@@GDB
@12295975/1
cttttccggaaaatgctcgaaaactcaattggcgcacattcagcaggttt
+12295975/1
@<@ABDB;8D1<A2<::<?@FFI;E<?G@?FB>D:??6?88=@C=8=8==
@12295976/1
cttttccggaaaatgctcgaaaactcaattggcgcacattcagcaggttt
+12295976/1
CCCFFFFFHAHHHGIIGGGEIJJJJIIJJJJJIIG@FHIIJJGIJFI=FH
@12295977/1
cttttccggaaaatgctcgaaaactcaattggcgcacattcagcaggttt
+12295977/1
CCCFFFFFHGHHHJJJJJJJJJJJJJJJJJIJJJJIIIIJJJIJJJJ@GH
@15043179/1
tttttagattctggaatgtcattagatgctgtgtggaaagtgtactataa
+15043179/1
CCCFFFFFFFHHGJFGHGEHIIJFGGIIFIGHGCFHGIJIH@DHIIDGCI
@9444293/1
cacgcatttttaaatttaaaaatttattcaagtcaaaaataatatgtaaa
+9444293/1
CCCFFFDFHHHHHJJJJIJJJIJJJJJJJJJJHIJJJJJJJJJJJJHJJI
@9444294/1
cacgcatttttaaatttaaaaatttattcaagtcaaaaataatatgtaaa
+9444294/1
CCCFFFFFHHHHHJJJJJJJJJJJJJJJJJJJIIIJJJJJJJJJJJIIJJ
@9920230/1
ccagtctgttgtgtgggaccagtctgttgtgggggaccagtctgttgtgg
+9920230/1
@C@FDFFFFHFFHEHIJIIIGIEHIIFGGCFHIIJBHIIJHIIJDHIEEH
@9251193/1
caagcttcttccagttcaccatcagattcacaagcaggatcaactcaaca
+9251193/1
CCCFFFFFHHHHHJGGHIJJJIJJIJJJJIJJIJJJJHIJJJJJJJJIIJ
@9251194/1
caagcttcttccagttcaccatcagattcacaagcaggatcaactcaaca
+9251194/1
CCCFFFFFHHHHHJHIIJJJJJJJJIJJJJJJJJJIJIJJHJJJJJJJJJ
@14851108/1
tttatcaaggttttcaaactgttaaaaaacctgctgaatgtgcgccaatt
+14851108/1
CCCFFFFFHHDHHJJJJJJJJJJJJJJJJJJJJJIJJJJJIJJJJJJJJJ
@10545700/1
cgatggtgaactgcctttcgtgtggtagtccctcttcgtg
+10545700/1
@@@DDDADFHHFFHIGIIGACF<CG?FEBDHIEFBFAB?;
@10790979/1
cgggagtcacttttccgaccaagagatccagcaagttcttggctgccg
+10790979/1
@@@FFDADBDHFGIHIBGBFHIG@GHEEFHGIIIIFCGHIIIFIA?CA
@15044631/1
tttttatatagtgccccgatgatatgatgtatttattatattgtgaaaag
+15044631/1
@CCFFFFFHHHDHEGHIHAHH4C@HGFECGGIIIIIIGIGGHCGGIGIJH
@11423228/1
ctctaaagctatctactcgttatataatcatcattcaaacattgaagcca
+11423228/1
CCCFFFFEHHHHHJJJHHHFHGHIJJJJJJJJJJJJIJJGIJJIJJJJJI
@13582714/1
gtgtgtttggctagattctgtttgacattcgaaaagtaaacgtcagtttg
+13582714/1
@@@BDDDDBHFFHGE>FFD>EEG:<ACFH>HHGIIGEGHGIG;GGECHFF
@10965443/1
[truncated: 12,113 more chars]
