# Supplementary material for: Identification and comparison of key RNA interference machinery from western corn rootworm, fall armyworm, and southern green stink bug
Source: PLoS One. 2018 Sep 5;13(9):e0203160. doi: 10.1371/journal.pone.0203160 (PMC6124762; doi:10.1371/journal.pone.0203160)
Supplement: S2 File — (TGZ) [file pone.0203160.s012.tgz › data/fastq/wcrw/10_Mated-male_MM_Rep1_aligned.fq]

@3116106/1
gccatattgatttaattttgacatgttagaatgccctattgaaaaccttg
+3116106/1
@1;ADDAD<4ADF:C:FFICGFFEEEHFHFICCHFICFGIFEFFIEEBG@
@3116107/1
gccatattgatttaattttgacatgttagaatgccctattgaaaaccttg
+3116107/1
@@@DDEFFHHHHHGIJJJJJJJGJIJJJJHJJIJJJIJIGIGI>GGIJHG
@3116108/1
gccatattgatttaattttgacatgttagaatgccctattgaaaaccttg
+3116108/1
B@@:ADEFGHHHHIIJJJJJIJJJJIJJJJJJDGIJJJIJIIJJJJJIII
@6206819/1
ccgagatgtggtacacgacgaatgatgtgataaatatacctgcacacacg
+6206819/1
@@;DDFFFADHHHJJIIIJJJJJJHIIGGIIIJJIJJJJGGIIIJJIIII
@6206820/1
ccgagatgtggtacacgacgaatgatgtgataaatatacctgcacacacg
+6206820/1
CC@DFFFFFDHHHIGIGHIIIJIIJIICGIIGIJGIIGIJIIIIIJIJII
@5693044/1
caatttgaaattttttccaaacccgaaaaaagtttatttatcatacacag
+5693044/1
@@@ABDDFHHHHHJJJHJJIJIJJJJJJJJIJBGIJJJJIJJJJJJJJJH
@3632419/1
gttagttatatattcacctttatatatgtcacattttgtggttctttaac
+3632419/1
?@8=A=DDHFH?FHDBBGGHIGHGIGGIIIIIIIIIIGHIIGGIIIIIII
@1050066/1
caaacgcatggaggatgtctccgaaaaggagaagatatatctatattctt
+1050066/1
CCCFFFFFHHHHGIIJIGJIJJJIFGGGIIJJIJFIIIJJJJJIJJIGIG
@4665706/1
aaataatatgtaaattgattttagaaaaaaaccactaattctatgcaaag
+4665706/1
CC@DFFFFHHHHHJJJJIJJJJJJJJJJJJJJGIJIJJIJIJJJJIJJJI
@3117385/1
gccatcttttttgttgtgctagtcgcaacagttttgacagaacctatgcc
+3117385/1
CCCFFFFFHHHHFIJGHIGHIJIJIIJIJJJFGGJIJJJJJJJJJJJJJJ
@6208658/1
ccgagtaataaacgaaagcgtggtctgcacagagtcaaagatcatggaaa
+6208658/1
@@@DD?DDFHHHGJJJJIJIFHGGHEGGIIIIIIFHFHIIGJIIIIICFE
@7243487/1
cttgtaacttgttcaaattgtccatccgatactccatctctaaaaa
+7243487/1
=B1ABDFFHHGHHJIJJJJJJJJJJJJJJJJJIJJJJJIJIIIJJJ
@5179727/1
atcgttcgatgacaaagtgatgggcaatcccattggctggctcc
+5179727/1
=1:1BDDD?DFFHF>GHA??@FGEGHD3<BED@AHAG<@D:3DA
@5317/1
aaaaaaagcaattacaacgactgacacttccagatggtaccaaattaata
+5317/1
CCCFFFFFHHHHHJJJJJJJJJIJJJJJJIJIHIGIJBFFIJJJIIIGIJ
@3122498/1
gcccagatggcattcatgcagaaccgattaagaaaggggcagacaacttc
+3122498/1
B@BFFFFFHHHGHJJJJJJJJJJIJJDEEHIIJJJJJJIJJIJIJIIJFI
@2603313/1
ctgtgaaactttgtgggactgctggttgcccaacttggtaatcttagtgt
+2603313/1
BCCFFFFFHHHHHIJJJIIIJJJJJJJJJJJJJIJIIJFHGIIIJJJGIF
@6212377/1
ccgatgatatgatatgtatttattatattgtgaaaagggagcatttattt
+6212377/1
BB@?DDFFGHHGHJJFDHIIJIJJJJJJIJHIJJJIJIJIJJIIJJJJJI
@7246421/1
cttgtatcacttattgcgtctttgctttggtcactttacgcgcgaaaacc
+7246421/1
???BBDDDDDDD?CE:<:F8?EE<<FFIECDEEDBDECFCD:<A6@ADDD
@4671272/1
aaatatacctgcacacacgcatttttaaatttaaaaatttattcaagtca
+4671272/1
=?@4=ADDFHHFDHIGDIIJIIJJIJJJJIIIIIIJJJIJJJJJIIJDFE
@3640224/1
gttcaaatctatataatcagtcctggataggttatccaaaatttgtgacg
+3640224/1
?=:?DADBBFFFFBGIEFHF:A<<FFGIEFE<AHEBEEGIFFD@FDGGDE
@4157656/1
ttacaatagatttctgttttagaagtctcctcattaacctctggttttat
+4157656/1
CC@FFFFFGHHHDIIJEFHIIHIGHFHGGIJJJJJJIEIIGIIJ:CGHII
@6214680/1
ccgatttgcagactctcagcttcaacgccaaggacttcaactttgttcag
+6214680/1
CC@DFFFFGHHGHIIGJJIJJJJJJJIJJEIIJGIJJJJJJJJJJGIJJJ
@5701359/1
cacaaagtttcacagttccacaaaacgctgaaaaattccgtcggcaagaa
+5701359/1
CC<DFFFDHHHHHJJIJJJJJJJJJJJJJJJJJJJIIJJIGHGIIJJIJG
@1062067/1
caaagagaaggatagcaactaattttacaagctatactttgcatagaatt
+1062067/1
@BCFFFFFHHHGHIIIIJIJJIJJJJJJJJJJJJJJJJJJJJJJJJIJJJ
@3125021/1
gcccggggctctgtgatttcttagtgtcaatagtgctgccgttacttcct
+3125021/1
CCCFFFFFFFFHFFEFEHHCIIGIBDFIHIGIDBGHIGEGIJIJJIJJJJ
@3642094/1
gttcaagtagctgaagtaaaagtgtgctccattggtttatcctctactgt
+3642094/1
?B:DDEFFHFFGFJIGIGIJIGBDEEHHHEIIGGHIJEHHIIJIFJIJJF
@10815/1
aaaaaacctgctgaatgtgcgccaattgagttttcgagcattttccggaa
+10815/1
@7@DD6DD>F?C<2AEGECGGIIIAGEDFG<?DHG6@G:FHC>@DGGAAG
@1063854/1
caaagataagtgccttcccaatatttactcgatcaggagaagttagtgta
+1063854/1
B@C:BDEFHHFHHIIJJJIIJIGJJJJIJIJGIIIJJBHFGGFGGIIIBG
@5187308/1
atctgatcggccaggagcaacgcgtt
+5187308/1
@@@BDDDDD:D@F3<E1ACFFFFFDE
@3125636/1
gccctattgaaaaccttgtagtggattcctaatattttttagtgaacctc
+3125636/1
?<<DDFFFFHHHFFIIIIIIIDEG9FHHIIIH>FEHGGIIEEFHIIIIIG
@4676738/1
aaatcctgcaaggattgccacatcttgtgagccgccattctcttggctag
+4676738/1
@@<DDFFFHFHHFIIIIJIGIJIJJIIHIGGJEGIIGJJGGH>G<?FCHE
@539672/1
agcaggttttttaacagtttgaaaaccttgataaatgaaagaaattaaac
+539672/1
CC@FFFBDHFHHHJJIGEHHIJIJJJIHIIHIJJJIIIIIIGJIIJJIJJ
@539673/1
agcaggttttttaacagtttgaaaaccttgataaatgaaagaaattaaac
+539673/1
CCCFFFADHHHHGJEEFFHIJIJJJJJJJIIJJJJJIJJIJJJJJJJJJJ
@539779/1
agcagtcccacaaagtttcacagttccacaaaacgctgaaaaattccg
+539779/1
<@@BD:B:AFFD=A;EGB@FED@H<EHIIIDF38CFG@0::9?B?B<?
@4678323/1
aaatcttgcttcatgattgaaaatttgcaaggtttggaggagttgtacta
+4678323/1
CCCFFFFFHHHHHJJJJJIJJJJJJJJIJIJJIJJJJIIJHIGIJJIIJI
@5191670/1
atcttctattgtacacaattcaataggtacaagtataggattatccgatc
+5191670/1
CCCFFFFFHGHFHHGIGIJJJJJJJJJHGHIIIFHGIJIIIJJJFIJJJJ
@16666/1
aaaaaagtgagtttaggatatcttacgttctggcaacatcgacagatacc
+16666/1
CCCFFFFDFFGHHJIGIGGHJJJJJJJHIJIJJJJIJIJJJIIJJJJJJJ
@17319/1
aaaaaagtttatttatcatacacaggtaaacagttgtacagtagaggata
+17319/1
??@DBDFDFDDHHIDHHEHDGIGIIGBFFEHGIGGBDGGDCFHIGCHC@D
@17320/1
aaaaaagtttatttatcatacacaggtaaacagttgtacagtagaggata
+17320/1
@@CDFFFFHHHGHIIIEF??FEEGCGACFGGBG?DFCDGDGBDFGHIIEH
@7252493/1
cttgtggtcacttttcgcgcaaagg
+7252493/1
=@?D;BDD?CBBFGII@?<1?FFCG
@3644601/1
gttcactaaaaaatattaggaatccactacaaggttttcaatagggcatt
+3644601/1
1::=ADDDHHHFHIEEHECHIJJIICEEEGIGIIIHCHIHIGEFFHCHGI
@3644602/1
gttcactaaaaaatattaggaatccactacaaggttttcaatagggcatt
+3644602/1
==14AADDHHHHHGH<CGBGGGIIIIIEEHGHII?DGHHIGIIGIIIIII
@3644603/1
gttcactaaaaaatattaggaatccactacaaggttttcaatagggcatt
+3644603/1
??@DDBD;DFFFFBFEBCHE<EGFFFGHGIIIFIDGIIIIIIIIIIIIII
@3130437/1
gccgagcaagactcccgtcagcgtcctccaggagttgctgagccgtcgcg
+3130437/1
CCCFFFFFHHGHHJJJIEHGJJJHIJIJJIJIGIHIJIJJJJJJJGIIHE
@2611365/1
ctgttccgtagcagacggccactggcaaagtggatagctgcaccaagcat
+2611365/1
CCCFFFFFHHHHGIGJJJFIJJIJGJJJHIBFHIJGJJIJJJJIJJEGCH
@7769264/1
ggagtggcgaaaccaacaaagtattgtaccttgtgggatgacaacgatat
+7769264/1
@@@FDDFFFGHHAHGIGGGGG?DFGEFIIIJIGHIIIHGGIJJJJJJJII
@5195242/1
atgaaaaataaaaaaaaaaaaataatagttcttcaagatatattcttcag
+5195242/1
=1:?DDDDHHHHHIIIIIIIII@GF;@@DD=D@@EA?EAAEHEDEEEEDC
@3647697/1
gttcatctttgagggattttccatgttttcgcatcatcctctagaaaaac
+3647697/1
@?@DDDDDHHABFHI?@GIIHIGHIIIIIGBHIIIIIIIGIIGIIIIIII
@3649068/1
gttcattttaaatgaaaaacgtatgttgtttacttcatttgaatctatgg
+3649068/1
CBCFFFFFHHHHGHIJJJJJIGHJJIJJHHJJJJJJJJJJJJJJJJJJJJ
@5713382/1
cacaattcaataggtacaagtataggattatccgatctagctgaagatcc
+5713382/1
@@@DFFDFGHFHFGAEEIJJHHEGHHGGIIGIEGICHGIIIIGIJGGGGD
@21350/1
aaaaaatatcgcaatattagaaattttcaaatattcttcgcttttgactc
+21350/1
@C<BDFFDHDHFGIIJGDHAHGDHHIGIIGIJJFHJJFIEIIGIJIIIJJ
@2613316/1
ctgttgtgggggaccagtctgttgtgggggaacagtttgatgttgctgtt
+2613316/1
?@@=BDADDHHH>HIEHGGIGFGIEGGHIGHIGDHHIIIGGHHFHHHGBD
@21695/1
aaaaaatattaggaatccactacaaggttttcaatagggcattctaacat
+21695/1
@@;?DDFFHHHHHIIIIIIIIIIIIIIEHIIIIIIIIIIIIIIFIIIIII
@21696/1
aaaaaatattaggaatccactacaaggttttcaatagggcattctaacat
+21696/1
CC@FFDDFHHHFFGIJEGHGHGJJIID?FHGIIBGEHHGHIGGCICGEHC
@5196124/1
atgaaacatgtcagttatatattcacctttatatatgtcacattttgtgg
+5196124/1
CCCFFFFFHHHHHJHIJJJJJJJJJJJJJJJJJJJIIIJJIJJJJJJJJI
@6736199/1
ctcacttttttccgaaaaaatatcgcaatagctcaaaagggaacaatttt
+6736199/1
@CC7DBFFHHGDHGGGHJJJEHHJIIJJJJJJIJIJJJIJJIIIJIJJJJ
@546073/1
agcgaacaatccttcgaggtaacctacgtggacatcgaa
+546073/1
@@7BDDFFGGHHFIIE=HG<FEFIGGHICFH;<:?FB9D
@5715423/1
cacacacgcatttttaaatttaaaaatttattcaagtcaaaaataatatg
+5715423/1
@@CADDADHHHHHJJJIGIJJGJIGGGEHIIIIIGGGGGHDHIGCGGGHG
@5715424/1
cacacacgcatttttaaatttaaaaatttattcaagtcaaaaataatatg
+5715424/1
@CCDDFFAAFHAHHIGIHIIIIIGIGHIGHIIIADAFHIIEHIGGDH@GH
@5715425/1
cacacacgcatttttaaatttaaaaatttattcaagtcaaaaataatatg
+5715425/1
CCCFFFFFHHHHHJJJJJJJJJJJJJJJJJJJJJIIGGJJJJJIIJJJIJ
@5715530/1
cacacactgtcatcgttgtaaagtttgaaggaactatcttcttcatcttc
+5715530/1
CC@FFFFFHHHHHJJIJIIIJIJHHIIJJJHIJJJJJJJJJJIJJJIIJJ
@3651333/1
gttccatttcatagaatggtggtggccatctgcgggacatgcacatctct
+3651333/1
=B1ADDFFHHHHHJIJIJJIIJFIJJJJIIJGIJJIGGIIIIGIJGGGIG
@4683702/1
aaatgttaaattttaaaagcctcttaaatttaactgaaatatagaataca
+4683702/1
@1?=ABDDFFFFFIIIIFHFIIFIIIIIIIIIHIEIIIIIIIIIIIIIFF
@4683942/1
aaatgttgcaaattatgtcacataaatgtcaaaatgccacataatttgca
+4683942/1
CC@FFFFFHHHHHJJJJIJJJIIIIGDIJJGGIIGHGHIIEGIEEIIIIG
@7260125/1
ctttaacagaagctgtctgctgcctatcctgaggcctacgctgttgttgt
+7260125/1
=::4ADDDFHHHGJIIJJJIJJIIIIJJJJJJJIIJIIFIJJJIIA?FHI
@3652999/1
gttccttaacaacgatctggtggccaccggaaccggaagatcgaagaaag
+3652999/1
@BCDADFFHHHHHJIIJIGIFHIHGIIJJGIJJIJFGIJJJIJJJJIEHE
@1076464/1
caaagtatagaggttgtacccaaacttttcggggtgcaatcttcttttcc
+1076464/1
BB@DFDFFHHHHHGHIGIJJJJJIJIJJJIJIIJ0?BHEHGIIE4BGIII
@6227784/1
ccgctatttggtacgacgacaaagattacatcatatt
+6227784/1
@@@7DDDFHHGDFGIIJBHIIGHJJJIJIIJJIGIJE
@7775282/1
ggatcatgaagctcgcttttcaaattctcgtg
+7775282/1
:?=B?ADDHAFFFIB:?EFH?AEHBEG>B;C?
@7775283/1
ggatcatgaagctcgcttttcaaattctcgtgactttt
+7775283/1
?@@DD?DEBHHHHJIGIGHIDFHJJJHGIGEH3:1?DH
@1578575/1
ccaagagatgtgcatgtcccgcagatggccaccaccattctatgaaatgg
+1578575/1
CCCFFFFFGHHFHIJJHIIJJJIJIHGHHIIIIIJGIIGIJJJIJJGGII
@27532/1
aaaaaattctccatcgttacaataagttattcggacaagttataccgaat
+27532/1
CCCFFFFFHHHHHJJJGIIIIJJIIJIIIIIJJIIJJJIIJGIJGJJJJJ
@3656119/1
gttcgctagcgatctcctgcaagaactgaacaaagttgaagtccttggcg
+3656119/1
CCCFFFFFHGHHHJIJJIIJJJJJJJJIJJJIJIIIIFIEHGIJIJJJJJ
@7778176/1
ggatggcgccctcgatttggaccagttcgtatttgggagtgatgccgcga
+7778176/1
?@;=BDDDHHFHFG:GHIDDEGH:DGIGBBGEHHIII=@B8CFEGGHGEA
@4179747/1
ttatgttttactaatttttcaataaaatacactttatttaagaacaaaca
+4179747/1
@=?DFEFFHGHHHJJJJJJJJJJJJJJJJJJJJJJJJJJJJJJJIHIJJH
@1079757/1
caaagtttcacagttccacaaaacgctgaaaaattccgtcggcaagaagt
+1079757/1
@<@DDABDHHFDF?CFGBHGDF?C@EHGGGHHEIIGGHI>68@GGBGF@G
@1079758/1
caaagtttcacagttccacaaaacgctgaaaaattccgtcggcaagaagt
+1079758/1
@@<DDDDFFHFHHHDGIGIIDEEF>F=GIGGIAD@FHG??:6@6AAA@F@
@1079759/1
caaagtttcacagttccacaaaacgctgaaaaattccgtcggcaagaagt
+1079759/1
CCCFFDFFHHHHHJJIJJJIJJJJIJJJJJJJJJJJJJGHIJJJJIJJJJ
@551394/1
agctattcgagcagcatgcaagagagtccaaagagaaggttatgaaccgg
+551394/1
@@<DDEDFHGDFHIIGIICHIDGBEB?BBECFGFEIGGC:BGEAGHIGAF
@4181009/1
ttattatcgagttattgatttcgaggaataatgcgaacttccatagattc
+4181009/1
1?14=BDDF=ACDGGIBGIIJJCCGGHGEHJJJJGIIGIJGGHIJIGIJI
@7780901/1
ggatttacccgtggagggtaacaatctgccttctacatttgcgagtgacg
+7780901/1
=@@4=DDFHHHHHJGIII?FGHJIIIJJJJJIIJJJJJJJJIJJJFIIJI
@1583501/1
ccaagggctcggctgctcatcatgccctcgagtacctcaaaatcatgacc
+1583501/1
@@<BDFFFFHHGHIIF>EHIIIIIIIIEGGGH9DGG@FCHGIGHIGHIGH
@1583502/1
ccaagggctcggctgctcatcatgccctcgagtacctcaaaatcatgacc
+1583502/1
@C@DDFDDFFHHHHGEDBHCGHC<EFD<FHE???FD<88BFH@=@C=B@7
@7782407/1
ggcaaaactccgaaggaagccaagggctcggctgctcatcatgccctcga
+7782407/1
CCCFFFFFHHHHHJJIJIJJJJJJJIJJJHFHIIIGHBGICFDGIIHIGB
@6232118/1
ccggaaccggaagatcgaagaaagacgccaaacattcggcagccaagaac
+6232118/1
B=@DDFFFHGFHHIJIJFIGIIJJGIIIIIIJGJJJJJJIJJGJHHHGFF
@1083471/1
caaatacgaactggtccaaatcgagggcgccatccacgagccaatcttcc
+1083471/1
BC@FFFFFHHHHGICGIJJJIJJIJHIGJJIJEHJJIJIGIIJIJHEHHH
@1083472/1
caaatacgaactggtccaaatcgagggcgccatccacgagccaatcttcc
+1083472/1
CCCFFFFFHHHHHJFHIIJJJJJJJJJJJJJJJIJJJIJJIJJJJHHHHH
@2107781/1
cgttgaagctgagagtctgcaaatcggccaacttcttgccgacggaattt
+2107781/1
@@?BDDFDFHDHHGIBGGGHIJIHIEGGGIGGJIIGIEGGGBHIBHIIJG
@7786208/1
ggcaatcccattggctggctccaagagatgtgcatgtcccgcagatggcc
+7786208/1
CCCFFFFFHGHHHJIIJJCBGIEGGIIGEGFHGGGHFGIJHH>FEHGJJI
@1586689/1
ccaagtttgtgctgggcaaatcaatcaatttgcctcgaaatctaaggtta
+1586689/1
@C@DFDFFGFHHDGHIIIHJIJJJJJJJIJJIJJJJGHIJEGEEIDF?DD
@4184365/1
ttcaaaatgggcggacgggtagatagaaaatgattagtaccatttaactt
+4184365/1
BC@DDFFFHHHGHJEFHHE7@BDCHIDGIJ;@@CHE>=DGHJHHHHHHDD
@3667881/1
gttgaaattccgcgaaattggcactggcaagtcaaagaagctagcca
+3667881/1
=B1=BDFFHHGHGIJJJIJJJJJJJJJJJJIGHJJJ9FHJIJJJHIJ
@3667882/1
gttgaaattccgcgaaattggcactggcaagtcaaagaagctagcca
+3667882/1
B@CDFFFFHHHHHJGHIIJJJJJJJJJJJJIDGGIIIIIJIJJIJJJ
@2627802/1
cttaagcacacatgttacataaatgtcaa
+2627802/1
@?@FDDDFGHDFHGGHEGEHHGEIJIE@C
@4690496/1
aaattatgtcacataaatgtcaaaatgccacataatttgcaaaattttga
+4690496/1
@@CDDFFFHFDHHGIIJIIIGJIDHGGDFHIIIJJIGGGGGIJJHHJII?
@4690515/1
aaattatgtggcattttgacatttatgtgacataatttgcaacatttgac
+4690515/1
B@;DDFFFFHHHHJJJJJJJJJJIJJJHJJJIJIHIJJJJJJIIIGJIIJ
@2630766/1
cttaatcagctacaacagtcaacatttcccacctttttcactcaaccata
+2630766/1
=B1=DDFFGHHHHJJJJJHHIJJJJJJJJJJJJJJJJJJJJJJJJJJJII
@2630767/1
cttaatcagctacaacagtcaacatttcccacctttttcactcaaccata
+2630767/1
?@@BDDDA?CDDB?F:E@33AAAFG<FFIF>GFADDBGDFD>DB?B??FB
@2630768/1
cttaatcagctacaacagtcaacatttcccacctttttcactcaaccata
+2630768/1
CCCFFFFFHHHHHJJJJJHHIJJJIJJJJJJJJJJJJJJJJJJJJJJJII
@46538/1
aaaaagcaggaaaagcccagaagaacgttcgactttcacttcattctatc
+46538/1
B@@FFFFFFGGGHJHIJJJJJJIJJJBFGEGGIGIIJGIIEHIGHGGHIH
@7793439/1
ggccaccaccattctatgaaatggaacacgaagagggactaccacacgaa
+7793439/1
BCCFFFFFHHDHHJJJJJJIIIIJJJJJJJJJIJJIGEGIIJJIIJJDIB
@7793466/1
ggccaccggaaccggaagatcgaagaaagacgccaaacattcggcagcca
+7793466/1
@@@DFFFFGFFFHIIFHGH@DGGH=FDGEG>@EFBEGEFGGAGCEBBBDA
@7794103/1
ggccatctgcgggacatgcacatctcttggagccagccaatgggattgcc
+7794103/1
@@<;DDDDHHHHHEHEHGH@FBFGGHHIIIEHEHCEGIGGFGGGABGHGI
@6239400/1
ccggattatcaaaaagcttggagagactatgtcaaatttcgccatctact
+6239400/1
@@@@?DDDFDHHHJJBHGIIIEFGGDHGHIGHIJJHIIIEGII6BDBFHH
@5210451/1
atgatgtgataaatatacctgcacacacgcatttttaaatttaaaaattt
+5210451/1
BB@BFFDFDHHHHJJJJJJJFIJIJJJJJJJJJJJJJJJIJJHJJIGIJI
@5211552/1
atgattttgaggtactcgagggcatgatgagcagccgagcccttggcttc
+5211552/1
@@@ADFFFHHHHDHGIJIIIJJJFIIIIIJDHIIJIIIIGIJJIIIIIJJ
@562877/1
aggagttgtactaatttgtgtaattgaagttcgtattatttcctcgaaat
+562877/1
B@1=DBDFHHHHHJJJIJEFGIJJJJJJJIJJJHIJJJJJJJJJJIGHIJ
@5733152/1
cacatctcggatcttgctactaatattcgattcgataggtgctttgtctg
+5733152/1
CCCFFFFFHGHHHIJIIGGHIJJJJIIJJIJJJJJJJJJDGHHIJJJIJJ
@51545/1
aaaaataatatgtaaattgattttagaaaaaaaccactaattctatgcaa
+51545/1
@8?DDFFFHHHHFIJJJJJJJJJJJJJJJJJJJJJJJIIHJJJIIJIJJI
@51546/1
aaaaataatatgtaaattgattttagaaaaaaaccactaattctatgcaa
+51546/1
@@CDDDFFGHHHCFFEGGGCJJJEHIJJJJIJIGBGCHEEIIGIIIJJJJ
@3156250/1
gcgatattttttcggaaaaaagtgagtttaggatatcttacgttctggca
+3156250/1
@@C=DFFFHGHHHJJGIIJJGHFHIJJJJJJJIJJJJIJJJJHIIJIIII
@563347/1
aggatatcttacgttctggcaacatcgacagataccacaaatacctaaac
+563347/1
@1:BDFFFHHGHHIJJJIIIIHJJJGGAHGJJIJIJIIIHIJJIJJIGIJ
@5212580/1
atgcaatgtgtttaaatttttgtcgagtcaaaagcgaagaatatttgaaa
+5212580/1
@@@DDFBDCFFHHIJJJIJJJJGGEIIIHGIIGIJJDIGDIIAHEGD@FD
@5212774/1
atgcacatctcttggagccagccaatgggattgcccatcactttgtcatc
+5212774/1
BC@=DFFFHHHHHJJIJJJJIIJJJJJJJJIJIJJIIIJJJJJJJJJJJI
@1596690/1
ccacaacagactggtcccacacaacagactggtcccccacaacagactgg
+1596690/1
@<@DFFDFDHHFDIFHIJGICHGGII?@FFCHDFHICHG@HIIIAEG9B@
@5734686/1
cacattatcttataaaacacttcccacaccgttttcagacattttttact
+5734686/1
@?;4DDADDFFFFIFIIAFFHIIFCHIIFIIFGIIIIIFFIIIIIIIIE@
@4698961/1
aaattttaaaagcctctcaaatttaactgaaatatagaatacacccctta
+4698961/1
;<@DDFFFHHADDHIBHHGICEHIEGDHEIEIGGDHGGFFHEHHIIEGGH
@54567/1
aaaaatattaggaatccactacaaggttttcaatagggcattctaacatg
+54567/1
@@CFFFFDHHFHHJJJJEIIGIJJJJCHHGGHIJIIIGIGIJIIIJJIJJ
@567660/1
agggaacaatttttatcgagttattgatttcgaggaataatacgaacttc
+567660/1
@C@FFFFFHHHHHJGGGGDGEGHHHGCIJJIGGGIDFGHJIIHHGIJJJI
@4190148/1
ttcaaattcctcttcctcacgaggacactctaataataaatcctgtagaa
+4190148/1
CCCFFFBDDHFHGJIIHIGIIGIJHIIIIIJIIJIJJJJGIJJJIHIJII
@2121080/1
ctaaaatcaatttacatattatttttgacttgaataaatttttaaattta
+2121080/1
@C@FFFFDDHHHHJJIIIJJGGIJIJJIIJEIEHIJJJJJJJJJIEIHIJ
@7282448/1
ctttcgtgtggtagtccctcttcgtgttccatttcatagaatggtggtgg
+7282448/1
@@@FFFFFHHDHHGHGHIGHGDHGFHFHFHAFIIIGGG@CHGHC:?G@DG
@4700960/1
aaatttttgtcgagtcaaaagcgaagaatatttgaaaatttctaatattg
+4700960/1
<@@DDDDDAHHFBHACFGIIGGBCB<FG4D?FH@G4?B?BGBG<?FCABB
@4192420/1
ttcaagagctggcaataaagaaaggctttcaatcaccacattatgaaatt
+4192420/1
CC@FFDDFHGGGHIJJJJJJGIJIJJJJJJJJJJJJIJJJJJJJIJGIJJ
@6246245/1
ccgggatctaagttttcacaagtttcgtatatgtgacacgtaataagaaa
+6246245/1
CCCFFFFFHHHHFIIJJJJJJJIJJJJGIJJJJIJJJJIJIJJJJJIJJJ
@7800124/1
ggcgaatctaaatggatcgaaataggtacatggtgtaatgaaatggccgg
+7800124/1
@C<DFFFFHHHHHJJGGIGCHIJJIJ?GHIIIJCGGGIIJJIJIGIIJII
@6750367/1
ctcagcttcaacgccaaggacttcaacttcgttcagttcttgcagg
+6750367/1
CBCFFFFFHHHH@GGHIJJJJJJJIJJIGIJIJJJJIJJJJJJJIC
@6750368/1
ctcagcttcaacgccaaggacttcaactttgttcagttcttgcagg
+6750368/1
@@@BDDDFHGHFHGIIJGIIGIIIIIGHGGGHIJJJIIIJIJJJIE
@6750369/1
ctcagcttcaacgccaaggacttcaactttgttcagttcttgcagg
+6750369/1
@@@DDBDDHHHHA<@EG@@HHEDFGIIIIIGFEHFHIIIIIIHBED
@6750370/1
ctcagcttcaacgccaaggacttcaactttgttcagttcttgcagg
+6750370/1
CCCFFFFFHHHHFGIJJIJIJJJJJJJJJJJJJJJIGIIIJJJJJI
@6750597/1
ctcagctttaaattcgtagtctactcttttttcgtcgacaataaactccg
+6750597/1
??@D;DDDFDHHDIB?:CCFFHFGI<DDHIIIHBDDDHIIDIIGHHEGGG
@3159856/1
gcgccatccacgagccaatcttccgctaccgcgtgttccttaacaacgat
+3159856/1
CCCFFFFFHHHHGJIJEIJJJJJIIGGGIJGBF?@6;@D>A@FGGG?AC2
@4195860/1
ttcacaagcaggatcaactcaacagctcaatccatctgagattcagcctc
+4195860/1
@@@DD?D2=DFF;FBGFFIIIIFIEGIDFG@FGIEFFFEFCEGFFIGGIE
@1104726/1
caaatttgaaaaaaccagagacgattttgtcgaagatctctgtgaga
+1104726/1
CCCFFFFFHHHHHJJJJJJJJJJGIIJJJGIJIIJJJJJJIIFHJJI
@7801542/1
ggcgattggtcaatgttttttcttcgatgtccacgtaggttacctcgaag
+7801542/1
@C7DDDFFHFHHHJJHJJJJJJJJJIJJJIIJJJJHIJJHIIIJJJJJIJ
@7286991/1
ctttgacattgcttgtggtcacttttcgcgcaaaggtaaaatcgttctag
+7286991/1
1:==422=CFHDHJJEHIGHFIHIHHEHHGGEDHGHBHCEHHEG@F=D78
@4196776/1
ttcacatctgttaaaggcaaatatgatgtaatctttgtcgtcgtaccaaa
+4196776/1
BC@FFFFFHHHHFJJJJIIJJJIJJJJJIIHIJIIIJIIGIGGIIJIIGG
@3678027/1
gttgcaatctccagcagatattgtacttaaaggcttttggatcata
+3678027/1
@B?DDFFFHHHHHJJJIGGIJJJHJIJJJJJIBFHIIIGGIJHJIJ
@1602832/1
ccacatctcggatcttgctactaatattcgattcgataggtgcttt
+1602832/1
=?<D7DD?D;DDHEAA<GGCHCGIIBHFB?EFH@?9?D?G:000:?
@2126340/1
ctaaactgggcagctcggctgagaatcggtattcgggactgaaagacact
+2126340/1
@@CBDFFFFHGFFHIGGDHHBEIFGHGHIHHGGIC88@<F9BAHH;CHHC
@5740172/1
caccaatcaggtggtgacatcgttcgatgacaaagtgatgggcaatccca
+5740172/1
CCCFFFFFHFFCFG:FFBHHIJIJJJGIIGIEGGE9CBFGCHDGHIJIJI
@575550/1
agtaaacatgatgctgcatacaatgcattaaagctgttagaagaggacgg
+575550/1
=@1=BDEFHHHHHIGIJJIJJJJJJJJJJJIIJIGJGHIJIIIJIIIIIG
@1603137/1
ccacattcataagtgaattctctacagtgtggcgg
+1603137/1
@@?=DDFFHGFBB?EDHIIIIGIGIIIIIHHHGII
@2127741/1
ctaaagctatctactcgttatataatcatcattcaaacattgaagcc
+2127741/1
CCCDFEFFHHHHHJHIIGIIJJJJIJJJJJJJJJJJJJIJJJJJJJI
@2127742/1
ctaaagctatctactcgttatataatcatcattcaaacattgaagcc
+2127742/1
CCCFFFFFHHHHHIIJJIJJJJJJJJJJJJJJJJJJJIIJJJJJIJJ
@3162729/1
gcggaacgggctgttgttgaccccaagcttgaggttgttgttgtggagg
+3162729/1
@CCFDFDDHHHFABFGAEEAEHIIGGGAABG9DGBDF?DF=CFGGI;CG
@2129493/1
ctaaagttaaccagacaaagcacctatcgaatcgaa
+2129493/1
?1?DFFBDDHHHDGGGBGIGIIIIGHIIGGIIIG3D
@2129494/1
ctaaagttaaccagacaaagcacctatcgaatcgaa
+2129494/1
@=<DBDDD?FHHBG@GEFH@DGIIED<CGHI@E3DB
@2129495/1
ctaaagttaaccagacaaagcacctatcgaatcgaatattagtagca
+2129495/1
@@<DDFFDHHDFBH9EHGGIIEHGIHIIC=B?E;DHG?GH><DAFHG
@4708499/1
aacaacctcaagcttggggtcaacaacagcccgttccgccacagcaacaa
+4708499/1
;?:D?A:B?FDDFDFIIFB3<FFECDFFFEEDG?@GFEIIFIICFFFII?
@4198167/1
ttcacctttatatatgtcacattttgtggttctttaacgaaatgtca
+4198167/1
@@@;B?DDHDFHFHEGEDFGIIJJDGACFCGHB>GEIEFGBHI@IEI
@7292022/1
ctttgccagtggccgtctgctacggaacaggcaaaactccgaaggaagcc
+7292022/1
@@CFDEFDFFFGHJGGGGGIJIIJIHGHIIIJJJJJJJJIIIIGGIGIJI
@1109104/1
caacaacaacctcaagcttgggttcaacaacagcccgttccgccacagca
+1109104/1
B@@FFFFFHHHGHJJJJJJJJIJIIIJIJGJIIJGCGHBHGEFFFHGGEH
@1109234/1
caacaacaaggcctatcttttacaagcgttgacgcataactcttacacac
+1109234/1
@C@FFFFFHHHHHJJJJJJJIJJJJJJJIIIJJJJJJJIJIIJJIJJJJJ
@7292504/1
ctttgcggtttcagttgaatggaattccaacggtggtccacggttttgga
+7292504/1
@@@FDFFFCFHHGJGIGEHGHJJJJJIJJJJIJFHI@GHGHIIDFHHHII
@578696/1
agtacctctccacaaaaagggaaataaacaaggatgtaagaactatggag
+578696/1
@@CDB?DDHGHHHIIIGBGIIGIIAHEHIIIIBFGG?DHCBCAGIIBGFH
@6254201/1
ccggttcataaccttctctttggactctcttgcatgctgctcgaatagct
+6254201/1
CCCFFFFFHHHGHJJIJJJJJJIIJJJJJIJGIJJEHIIIIJIHIJJJJI
@1110009/1
caacaacagcgtaggcctcaggataggcagcagacagcttctgttaa
+1110009/1
CCCFFFFFGGHHHHIIJIJJJJJJJJJJJJJJJFIJIJJJJJJJJJJ
@63297/1
aaaaatttaaacacattgcattattgatttcgaggaaataatacgaactt
+63297/1
@@@DDDDDB?DFHGDHG@FGEHIIII@HHEHI7;??FEFHAHGIC@G>FG
@5222858/1
atggcattcatgcagaaccgattaagaaaggggcagacaacttcatgtac
+5222858/1
CCCDFFFFHHHHHJJJJJJJGGGJIJJJJJJJJIJJJJJJJJJJJJJIJJ
@5222961/1
atggccaccaccattctatgaaatggaacacgaagagggactaccacacg
+5222961/1
@C@FFFFFHHHHGJIGIHJIGIJIJIGIIIJI@FCGGGGGH@FIJJIIJ@
@7293417/1
ctttgcttgaagtaataaatgcagacagatataataataaacttacg
+7293417/1
?@:BDDFFGHHFDGIGIIJIJIHJGHIIHDHFHJGIJJJJJJJIFGI
@64634/1
aaaaatttatacagcactactatgttaccttttggagaacaaaaagaagg
+64634/1
@@@?DDDDD?BFD?FFFGEFGIGC<<A<?AEFC@@GGH?DFBBBBDFGD9
@64646/1
aaaaatttatagttttttgcatttttattcggcttattgtaatattcctc
+64646/1
@C@FFBFFHHGHFHIIHGJIGIJJJJIJJJHGGJJGGIGHIIJJJJIJGG
@64647/1
aaaaatttatagttttttgcatttttattcggcttattgtaatattcctc
+64647/1
BC@FFFFFHHHHHJJJJJJJJJJJJJJIIJJGHJJJJJJIIIIJJJJJJJ
@3166677/1
gcggctcacaagatgtggcaatccttgcaggatttacccgtggagggtaa
+3166677/1
@@@FDFFFHGH?HIBD>FHHIIIGHICGICCHHIGGIIIGGGB?DGHCHE
@7808372/1
ggcttattgtaatattcctccatagttcttacatccttgtttatttccct
+7808372/1
=@14=DDDBFDHDGGIIGIGIIIG@FHIGIIIIIIIIII<BDGHHGDBGF
@1609707/1
ccacctttttcactcaaccatagctttctcagcgtg
+1609707/1
@@7ADDFFDHDFHIEBHIJIIJIFHIJJJIHC@A::
@1609708/1
ccacctttttcactcaaccatagctttctcagcgtg
+1609708/1
BC@BDFFFHHGHHIIIJIJJIJIIGIJJJJJIIJF?
@7298168/1
ctttgtctggttaactttagtgggaaggtttaggtatttgtggtatctgt
+7298168/1
B@?DDFFFHHFHFIIIIJGHHHIJJIJJFGIIIJ>EGIJIIIJFIIJJIH
@3689091/1
gttgggcaaccagcagtcccacaaagttt
+3689091/1
=@@11@?DD;DC?FID??C?F@FF@BFF<
@5746468/1
caccagatcgttgttaaggaacacgcggt
+5746468/1
@@@DD?DDDF;DD;CEBHG<BGGGHIIH?
@7809517/1
ggcttttcctgcttttttagcagctttaccattcgtcttatcgatg
+7809517/1
@<@D?DD;DH??FFHII<A:A?FAGCGIGEHIIGBDBHCCHDHIG9
@1114563/1
caacaagcgatgccaaatctaggtgtttgggatatgcgaggtaaacagtt
+1114563/1
CCCFFFFFGHHHHJJJIJJGGJICFHHIJIJJJJIIJIJJJFGIIIIJFH
@3693083/1
gttgtacccaaacttttcggggggcaa
+3693083/1
@=@DDBDDFFFDABHEEAEEHG69002
@3693084/1
gttgtacccaaacttttcggggtgcaatcttcttttccggaaaatgctcg
+3693084/1
???DBDFFHGGHBGIJJJEIGI:DFFHHIJIICHIIGGGIGIIJHEHGIG
@7810667/1
gggaaactagatagaagtcctgcataaatggatgtgtaatatgcgtgtcc
+7810667/1
@@@1DDDDHBHFHBFGHFEHAHGIIIACFB<FHGIEEF<EGHIDG?DHFF
@5749987/1
caccattctatgaaatggaacacgaagagggactaccacacgaaaggcag
+5749987/1
CCCFFFFFHHHHHJJJJJJJJJJJJJJIJIJIJIJJJJJJJJJIJJIGJI
@585471/1
agtctgcaaatcggccaacttcttgccgacggaatttttcagcgttttgt
+585471/1
=@1ABDDDHHDHD<CFAGFCHGEHGHEA@FAFHI@DHIG988=A1;EC9=
@4208086/1
ttcatatgtagaacgaattttgtgcatacaaaaatagtaaaaagtcaaag
+4208086/1
BCC?DFFFDHHHHJJJJJJJJJHJJJJJJJJJJJJJJIIJJJJJHIIJJJ
@3695699/1
gttgtctgcccctttcttaatcggttctgcatgaatgccatctggg
+3695699/1
@@@DDDDDFFFFAFEE<F4AF?;FF>F@FFFFDFFEEEFIFDD9D9
@3695700/1
gttgtctgcccctttcttaatcggttctgcatgaatgccatctgggcccg
+3695700/1
??1;DDDDHHHHBHHEEHBEHHGIFGEGGGIIGIHGHHICGHIG>ECFH@
@7305456/1
cttttatgagtctaataaaggtcaaaaaccccaaagaattatctttttta
+7305456/1
=@?DBDAD>?2<CCFBGIGHIIHGIIGCFGGIIIIEE@F?BH<BBFHGII
@585915/1
agtgaacagctatcgatacacagtcatagatccaatcctataattatcca
+585915/1
B@:DDFFFHHHGGJIJJJJJJJJIJJJIJGIJJJJJIJIJIJJJJJJJJI
@6765582/1
ctcattatgttttataagtcaacaggtggttacaaacctcatcgaattat
+6765582/1
BBCFFFFFHGHHHJJJJJHIJJJJJJCFHFHIJJIIJJJJJJIJJGJJJJ
@4720035/1
aacagcgtaggcctcaggataggcagcagacagcttctgttaaagaattg
+4720035/1
CCC?DFFFHHHHHIIIIJIJIJGIIJIJJJJIJJJIJIJIJJIIJIJIJH
@4720208/1
aacagctcaatccacctgaggttcagcctcaacccattacacaagacccc
+4720208/1
<@@DDBDAABDFHGGBHEGIIFBD?HIIIIIIIIIIIIBHHIIDIIIDHI
@5752098/1
caccccttaatcagctacaacagtcaacatttcccacctttttcactcaa
+5752098/1
@C@DFDFFFHHGHEGEGHIIIIIFGIGIJIJIIIIJJJJJGGGHHGIJII
@3698649/1
gttgtttacttcatttgaatctatggaagttcgcattattcctcgaaatc
+3698649/1
?::ADDFFHDFDHJJJJJIHIGFIIIGIGHIJIGGHIHIJIJIIJHGGHH
@7307472/1
cttttccggaaaatgctcgaaaactcaattggcgcacattcagcaggttt
+7307472/1
=??44ABD?F@FFFBBAEBBAFC9EGD;BBGEEHHIGGHGI9FGEBA=CF
@1124428/1
caacagcaaacgggtcgaaatgaacgtcaacaacaaagttccccaccaaa
+1124428/1
@@8BDDDFHHHHDG@EHGEGIDGHJH?FGICHIGIIIJDHIJJJJJJIG;
@5233501/1
atgtgtgcttaagtggcttaccttctacttaccacttagcagaacccgat
+5233501/1
:??4=ADBFHFDHHGAEH?AFHGIBHCFEIG>F@>FHHI@FDHGG3@FHG
@5233523/1
atgtgtgtttggctagattctgtttgacattagaagagtaaacgtcagtt
+5233523/1
:??4=ADDHFHHHIJIIIJIJJJIJJJJJIJIJJJJJIGFHIJIHIJJIJ
@5233727/1
atgttaaaacggataaccttgcaatttggtagtttttctagagg
+5233727/1
?@?DDDDDBDDF:CGGFIF?BEA9CFCEH:CF:?@F=B@GF@FF
@1124941/1
caacagcccgttccgccacagcaacaacctcgagcgagacaaca
+1124941/1
@@?1DA?DDFFH?B?AFAED:CAHDFD@DHCB::@?@@GIIA@C
@1125151/1
caacagctcaatccacctgaggttcagcctcaacccattacacaagaccc
+1125151/1
@?7BDADBFHFBFGHHIEEHGEHGAEHGDGEGIGGHIGB>GGHII@DB?B
@6769483/1
ctccaaaccttgcaaattttcaatcatgaagcaagattttacctgaacaa
+6769483/1
CC@FFFFFHGHGHJJIJJJJJJJJJJJJJJJIJJJJJJJJJIJJJJJIJI
@1126219/1
caacagtcaacatttcccacctttttcactcaaccatagctttctcagcg
+1126219/1
?@1B?ADDDFFBFEHIIGHIBHIIIIIICHGB?FECHGI9DGHGHIGCGI
@1126220/1
caacagtcaacatttcccacctttttcactcaaccatagctttctcagcg
+1126220/1
@@7;D?DDDAHDDIGIIIIFGGIIIIFGIEIIIIIIGGGCG<BFIHIBAH
@1126221/1
caacagtcaacatttcccacctttttcactcaaccatagctttctcagcg
+1126221/1
C@@DFFDFHHHHHJJJJJJJJJJJJJJJJJJJJJJJJIJJIJIJIJHIJI
@4722120/1
aacagtttaaaaacacgcagattacataaaaagatggttccggacgcact
+4722120/1
@C@DFDEFHHHHHJIJHIIIIFHHCHGIJJJJGIEGG?FDGHIFIJIJIH
@7313437/1
ctttttcactcaaccatagctttctcagcgtgtttaatttcgtt
+7313437/1
11:4=AA:C:?DFEHIFB<G@9CF<AAF@FGDFEGBC9D>4B8B
@3175687/1
gcgttaccagcgcttgaggaagtaacggcagc
+3175687/1
B@@=BDDFHHHHGHIJJJJIIIEHIJJIIJJD
@3175688/1
gcgttaccagcgcttgaggaagtaacggcagcactattgacactaagaaa
+3175688/1
=B@4=DDDHHHHHIIJGIGJJJHFHIJIJIIDFADBFG@@FDEC>C@CHI
@1620487/1
ccagaacgtaagatatcctaaactcacttttttccgaaaaaatatcgcaa
+1620487/1
BC;DDFFFHHHHHJIJJJIJJJJIJJJJJJJJJJJJJJJGGIJJJJJJJJ
@77254/1
aaaaccttgtagtggattcctaatattttttagtgaacctctctaacgtc
+77254/1
@@@DFFFFHFHHCFHDBHBIEFHEI>HIIII?G<D@FEHACHIGEGC?;D
@3176988/1
gctaaaaaagcaggaaaagcccagaagaacgttcgactttcacttcattc
+3176988/1
@C@FFFFFHHHHFDIIIIGGIGGIIJIIFFD?DFGCEHIJJGHIJJJJEH
@1130214/1
caacatgtttccgtgagttgctgaacaaatttgaaaaaacca
+1130214/1
=;?142ABDDDDDA<CB<<CDFE4FFA;F<EEBEIFDDAD;D
@5238742/1
attaaacacgctgagaaagctatggttgagtgaaaaaggtgggaaatgtt
+5238742/1
?@1ADEFFGHHHDBHHIJJIEHIJJEHGJIDFGIJFEECFADGBDHGGGH
@2658852/1
cttatcgatgcattgaaacgcaaactgacgtttactcttctaatgtcaaa
+2658852/1
@@CFFFFFHFGDHJIGJJJGIIJIJJJIJGHIJIGJJJJJIIJIJIIIHI
@2658853/1
cttatcgatgcattgaaacgcaaactgacgtttactcttctaatgtcaaa
+2658853/1
CCCDFFFFHHHHHIJJJJFIIJJJJJJJJJHIJJJJJJJJJJJJJHJJJI
@7816715/1
gggaccagtaaaaagcaagccaaatctgacgcagccaaggctaccct
+7816715/1
CCCFFFFFHHHHHJJIJJIJJJJJJJJIJJJJIJJJJIIGGIIJIJJ
@3179889/1
gctaaggtcatttctcgtaagtttattattatatctgtctgcatttatta
+3179889/1
BCCDFFFBFFHHHIIJIAEHHHIIHIIGIGGIIIIJIIIIIIIJJJJJJJ
@1624361/1
ccagacaggagatcatcgaagatttggagaatattgtggtagaccaattg
+1624361/1
@@CDFFDBDFHBDFHIAHGIHIIII>@BCBGF>FHEHGC0?BBGIGIGC>
@2149227/1
ctaagtggtaagtagaaggtaagccacttaagcacacatgttacataaat
+2149227/1
BC@;DDDFFDFHDFHIIIJFIIIJJJJJJJJIJJIIJJJJJJJJJJJIJJ
@2149228/1
ctaagtggtaagtagaaggtaagccacttaagcacacatgttacataaat
+2149228/1
CCCFFDEFHHHHDHIIJIIGFHIJJJIJIIJJJJJJJJJJIJGGIIIIII
@1135893/1
caaccattctgtacaattggtgacagaaatatggacatcaagaaatactt
+1135893/1
CCCFFFFFHHHHHJJJJJJJIJIJJJJJJJJJIIJIIJIJJJJJIIJJII
@2667426/1
cttcaacttcgttcagttcttgcaggagatcgctagcgaacaatccttcg
+2667426/1
CCCBDFDFHGFFHEHGGHHIIFIJJJGGIJJJIJIJJIIJJJIGIJJJJJ
@7322044/1
gaaaaacatctggacgcgttcgacacc
+7322044/1
@@8DBDDD?<DFFFAFA@FGADF;D:B
@1627816/1
ccagattaacgatgtcattggctttggcacacgtgaacgccctgtaaaat
+1627816/1
BC1DDFFFHHGHHJGIIIJJJJIIJJJJJJJJJHJJJJJIJJJJJJJGIJ
@603927/1
ataaagtatgtctagaacgattttacctttgcgcgaaaagtgaccacaag
+603927/1
@@C:BD=DHHHGFIJJJJIGIIJIJFGIJGJJJJJGIJGIBFHHHIIJIG
@603928/1
ataaagtatgtctagaacgattttacctttgcgcgaaaagtgaccacaag
+603928/1
CCCFFFDEHHHHHJJJJJJJJJJJJJJJJJJJJJJJJJJJGHIJJJJJJJ
@1629457/1
ccagcaagttcttggctgccgaatgtttggcgtctttcttcgatcttccg
+1629457/1
CCCDFFFFHHHHHJJJIIGHIGHIGFHIDHGB::DGH40B?2?8?=C<C@
@7824661/1
gggcaaatcaatcaatttgcctcgaaatctaaggttatattacttttatg
+7824661/1
@@@<DDD>F>FFDFIBGH?EHBFABAH@@ECHGH?DDDCGICGGGIIGG<
@7327832/1
gaaaaaggtgggaaatgttgactgttgtagctgattaaggggtgtattct
+7327832/1
@@@DDDADCDFH=?CDHGHIHG<EDHGE?ECFACBFGGGECH8?@F@<CG
@2153800/1
ctaatattcgattcgataggtgctttgtctggttaactttagtgggaagg
+2153800/1
@@<DDFDFHFHHHIJIHI8AA@C<CABCCFHCCCGHGGCGGGBFGEGGIF
@606845/1
ataaatcctgtagaatatcgtttaacttttccagcatttctcttgctgct
+606845/1
CC@FFFFFHHFHHJJJIJJJGIJJJHHJIJJJJJJJJJJIIJIJIJJJJJ
@1631837/1
ccagccaatgggattgcccatcactttgtcatcgaacgatgtcaccacct
+1631837/1
@@B?DFFFGHFHHJJJFGIGIIJJJIJIJJIIJJJIDGJDHHIIGGIJJF
@1632852/1
ccagcctttgatggaagaaaaaatttatacagcactactatgttaccttt
+1632852/1
@@@=DFFFHHGHHJEHGGIJJJJIJJJJJIEGIIJJJIJIJJIIIJGFHI
@3712117/1
gtttacctgtgtatgataaataaacttttttcgggtttggaaaaaatttc
+3712117/1
@?@DFFFFGHFFHJJIJIHIJIJGBHGJJJJJJFADGHIIJJJJIIJJJJ
@3712118/1
gtttacctgtgtatgataaataaacttttttcgggtttggaaaaatttca
+3712118/1
B@@FFFFFHFHFHIIGIIGJIJJJFHJJJJJJJJI?FHDHFGGJJGIJEG
@7827917/1
gggcgttccgttggtctgattggcttgtt
+7827917/1
BCCDFFFFHGHHHFGHGIGIIJDGIJ1:C
@7828442/1
gggctctgtgatttcttagtgtcaatagtgctgccgttacttcctcaagc
+7828442/1
@C1BDFFFFHFHHJJIJJGHHHJHJIJJHIHIJJJJJJJJJJJJJJIJJJ
@4233791/1
ttcctgtaattctggtttctctatagttttgtcatacgtttttgaggcag
+4233791/1
@@BDDEDFHGHHHIJFHHIJJJJJJJJJIJIIIIFGIIEIHIIIEGJIJJ
@3712965/1
gtttacttcatttgaatctatggaagttcgtattattcctcgaaatcaat
+3712965/1
==844AADD?AFHB?F<CE@HHIGHA<FHHFHEGBFHFGHGGGIIGIIIC
@4742155/1
aactaagatgcacaatcgttcaagaaacaggaatgggttcagttattcat
+4742155/1
@CCFFDDDFHHHHIIIIDHIGHIDHIIIIHGGGE@D;:6?D<?DBDGHCE
@6269029/1
ccgtctgctacggaacaggcaaaactccgaaggaagccaagggctcggct
+6269029/1
:??44ADDHHHGHGIHGHIIIIIIIIIIIIIIIIIIIIIIICHIIIGGIE
@1143522/1
caacctctatactttgcatcaaataaatgctcccttttcacaatataata
+1143522/1
C@CDFFFFHFHHHJJJJJIIIJIJIIJJJJJJJJJJIJIIJJJGJFIIJJ
@1143715/1
caacctggaacgagacaacagcaccctggtcctccacaacagcaagctcc
+1143715/1
@;?B?DDB?:A?FAAEHBAFFEEFEHIIFHCEBEC>GFDHEGII9@GHFC
@7830783/1
ggggaccagtctgttgtgggggaacagtttgatgttgctgttgtggagct
+7830783/1
@CCDFFFFGHDFGFIG@EHIJJCFHGIGHIGDHIIIIFIIGIIHIIFEGE
@3195126/1
gctgaatgtgcgccaattgagttttcgagcattttccggaaaagaagatt
+3195126/1
@@@DFFFFHGHHHIIIIJIIGHIIJJIIIIGIIJJGIJJIIIIJIIJGCA
@3197482/1
gctgcaccaggcattggtggcgattggtcaatgttttttcttcgatgtcc
+3197482/1
@CCFDFFFDHHDDIJJG<FGHIFHGGIDFHCCGIIIFGIEHFHG9FEH<F
@4240005/1
ttcgatcttccggttccggtggccaccagatcgttgttaaggaacacgcg
+4240005/1
@C@FFFFFGHHGGDGIJGHEHHIIFIJIGJHJJGGIIIFIJJIJJJJJJJ
@2159562/1
ctaatttgtgtaattgaagttcgtattatttcctcgaaatcaataatgca
+2159562/1
@@<DDDFAACA<DBG@GHAFHDHFG>FHGHIHE??CCDGD>FCBFG@<FB
@2159710/1
ctaattttacaagctatactttgcatagaattagtggtttttttttctaa
+2159710/1
C@@FFFFFFHGHGGHHGGIIJJJJJJIJGGIJIIEHIEGIJJJJJJJJJJ
@7835738/1
ggggtcttgtggaataggttgaggctgaatctcagatggattgagctgtt
+7835738/1
BB@FBDDFHFDHAFHIGI@FHEFGGJJJJIJJIC?CCHIIJJJIIIJGGG
@5252184/1
attaattataatcatcaatattatctatcgatactgaatgtaatttttta
+5252184/1
??@14=DDFADFFFFAGEFEIE>IHH>DFICFIIIIEEIIIE<FFFFFFI
@4744851/1
aactgacatgtttcatatgtagaacgaattttgtgcatacaaaaatagta
+4744851/1
@C@DDFDFHHAFHGGIGGGIHHGHJGGEGIJFI@GIIJFCGHGBGHIGFD
@5766321/1
caccttacaaaataaaatacggcaaagagaagaaaggccgatagaatgaa
+5766321/1
@@@?DFFFHHHHHJJJJIJJJJIIJJJJIIJJJJJIHIIII<FHJJJFIJ
@4241899/1
ttcgcgcgtaaagtgaccaaagcaaagacgcaataagtgatacaagaaaa
+4241899/1
BC<BDFFFHHHHHEHIJJIJJJJJJJJJJJJJJJIGJBDHIIIJJIHIJJ
@7338681/1
gaaaaccttgtagtggattcctaatattttttagtgaacctctctaacgt
+7338681/1
?@@?DDDDFFCFDAFFAFI3CDHCH9FGIIIIFFDGGAFHFGGDHIIIIG
@7338682/1
gaaaaccttgtagtggattcctaatattttttagtgaacctctctaacgt
+7338682/1
@;??DDDFFFHDHCGIFEHIHEHGGIHIDGIJHB?CF@BFHHGIIIJJJJ
@7338683/1
gaaaaccttgtagtggattcctaatattttttagtgaacctctctaacgt
+7338683/1
CCCFFDFFHHHHHGIJEGHEHGIJIJIJJJJJEHFGIJIIIIJIGIJIIH
@3201331/1
gctggattgaatccacagagaggctggatattcttgtttcacaactaatt
+3201331/1
?B:DDFFFHHHHHJCHGHEIIJJJJIJ8:?FI9CG9?DH<?FHIGDEGBH
@3201593/1
gctggctccaagagatgtgcatgtcccgcagatggccaccaccattctat
+3201593/1
CCCFFFFFHGFF?DGGGEHIIIJJJIJJJJIIIIIIJJJJFIJIGIIJJJ
@5767278/1
cacctttatatatgtcacattttgtggttctttaacgaaatgtcaagagc
+5767278/1
@@@DDFDFHHHBHGF@EFIGHIIGFHGHGIIIIIII?GIIIICGHIGGID
@4242537/1
ttcggaaaaaagtgagtttaggatatcttacgttctggcaacatcgacag
+4242537/1
@C@FFFFFHHHHFIIIFHIIIJJJJJJJJIGIHJJJJGGIJJJJJJJJJI
@4242968/1
ttcggagaatcacaaaactcatgatacttttcaaattttcttttaaattt
+4242968/1
?=:;DDDDHHFHFIJJJJGHIIJIIJJJJIJJJIJJJJJJJJJJJIJIJI
@6274694/1
ccgtttcctaaagctataccagttatagaagctttgcttgaagtaataaa
+6274694/1
B@<4ADDFHHHHHIIJIIJJJJIJJJJJIJJJJIJJIJJJHIJJJJIJJI
@2165274/1
ctacacaatctgcaatgcttttatcagggatactatgctgtgtaact
+2165274/1
@?@7DDD?F?F>FHEA@CHIHIG<AFHEG=GGEFH@D>GDHIIIGG@
@5768058/1
cacctttttcactcaaccatagctttctcagcgt
+5768058/1
=@@DDDEBH?AADEDHGGGDFIBEBHCHEDGGHI
@5768059/1
cacctttttcactcaaccatagctttctcagcgtgttt
+5768059/1
B@@FFFFFHHHHHJJJJJJJJJJJJIJJJJJJJEC8?F
@6276580/1
cctaaactcacttttttccgaaaaaatatcgcaatagctcaaaagggaac
+6276580/1
@@?DDDDDH>?DHIIII@HE>FBEGEGIIGGGIIGGHGIIIIGCGEGCHE
@7342729/1
gaaaagcccagaagaacgttcgactttcacttcattctatcggcctttct
+7342729/1
CCCFFFFFHHHHHJJJGIHIJJIIJIJJFGGIJIJJJJJJJIJJJJJJIJ
@7344600/1
gaaaagtaaacgtcagtttgcgtttcaatgcatcgataagacgaatggta
+7344600/1
CB@FFFFFHHHHDHGIGIIIIJHIICGIJGJJIJIHJJJJJIGIIEIIHF
@7344984/1
gaaaagtcacgagaatttgaaaagcgagcttcatgatcccctgaagaata
+7344984/1
CC@FFFFFGHHHGHJJJJJJJJJIJJIJJIIIJJJIJIJJJIGEHIIJII
@5772835/1
cacgacgaatgatgtgataaatatacctgcacacacgcatttttaaattt
+5772835/1
BC@DFFFFHHHHGJHIIEIJJJJIJJJJJJJJJJJJJJJJJJJJJJJJJJ
@5774081/1
cacgagccaatcttccgctaccgcg
+5774081/1
@@@DDDDDHFHHHIAF@?12@E@:?
@5774152/1
cacgagcgtttctttagtctgtatattttcttgtatcacttattgcgtct
+5774152/1
??8A4=@DD;1:AAEEI2ACBA9F9?C?EADC91?9CD@9B?9?DDDDID
@6279367/1
cctaatattttttagtgaacctctctaacgtctttatagaatgtcaatgt
+6279367/1
B;BDFFFFHHHHHJJHIIJJJJJJJJJJJJJJJJJJJJJJJJJIJJJIIH
@617146/1
ataactgacatgtttcatatgtagaacgaattttgtgcatacaaaaatag
+617146/1
BCBADFFFHHHGHIIJJJIIGHGGJJJJJJJJIIIGGIJIFFIJJJIJJH
@1155459/1
caactaattttacaagctatactttgcatagaattagtggtttttttcta
+1155459/1
B@8BDFFFHHHHHJJJJJJJJJJJJJJJJJJJJJJIIFGIHIJJJJJJJJ
@6796203/1
ctccccacgagcgtttctttagtctgtatattttcttgtatcacttattg
+6796203/1
@@1=DDDDFFFFDCDG<<EG?CCCFFDDFFFIII>DG<?DGFDFEFDFI<
@5776073/1
cacgattcataaaagtaatataaccttagatttcgaggcaaattgattga
+5776073/1
@@@FDFDEHBHFHIIDBHEDIHDEEHIIIIGGECEGG@GHHGIDF?DD<?
@5776074/1
cacgattcataaaagtaatataaccttagatttcgaggcaaattgattga
+5776074/1
B;?DFFFFFHHFFGIIIIJJGIJJIIJIIGHIIIIICGH=GHJJJJJIJF
@5776075/1
cacgattcataaaagtaatataaccttagatttcgaggcaaattgattga
+5776075/1
C<BDFFFFHHHHHIJCGHIIJJJJJJJJJIJJJJHGDEGIJJIIGGIIFH
@7347421/1
gaaaatatacagactaaagaaacgctcgtggggagcgatgacgaataaag
+7347421/1
@@CFFFFFHHHHHJJIJJGGIJIIJJIJFIIIJGIJIGIIIGIGGHHEEE
@1159909/1
caactccgacggaagctatacaagtggtcgatattgttttacgttgtgct
+1159909/1
@C@FFFFFGFFDFBDGDGICGHEF?B<GGF6BBGEFGGIGCHG=CCHEC@
@5258863/1
attaccgcatcacgatatctcccccgacgaacttcttgatcaagactccc
+5258863/1
BBCFDFFFHGHHHGHIJJJIJIIIIGGIFGAFGGGHDHCHIEGGIGAEHE
@3211923/1
gctttatcgggttctgctaagtggtaagtagaaggtaagccacttaagca
+3211923/1
@B?DDFFFGGHDHIJGJJJJJHHICHIIHIHIJIGDCGFHIIJIIJHIJJ
@4752916/1
aagaaagttgcgctccttcctcttgttgaagttgcttttgtttcttcttt
+4752916/1
BC@DFFFAFBHHGIJJGAHHEHEEHIGIJJJDGHIGIGIIIIJJIHGHIJ
@4251024/1
ttcgtgttccatttcatagaatggtggtggccatctgcggg
+4251024/1
@@@DDD?DDHABFID?EBABH@FH3AF<AF<E9?C<99:DH
@3212935/1
gctttggtcactttacgcgcgaaaaccattatgttttactaatttttcaa
+3212935/1
@@@FFDFDHHHFHGHIGIGIIHJJJJJJJJJJJGIJJJJJJJJJJJJJJJ
@7843826/1
gggtttttgacctttattagactcataaaagaacttcaattggtctacca
+7843826/1
@1?DDFFFHHHHHIJGIJJHIJGIIJJJJIJIGGGHGIJIHI@GHHGHGI
@6289437/1
cctcaccttacaaaataaaatacggcaaagagaagaaaggccgatagaat
+6289437/1
@@@DFDDEHHHFHIIIIGJJJGIJJGGIJICGAHGIJJIIIGGGGIJJII
@5782109/1
cacggattttatcaatcggccattcgaggctggaagcc
+5782109/1
@C@DDADFHHHGHJJIIIIIIGIJEHIGFEBDD;D9?D
@621619/1
ataaggttaacggtataaatgacccaccggccgtg
+621619/1
CC@DFFDEHHHHHHIIJJJJIIJJJJJJJIIJJ??
@1163588/1
caactgttctgcgtatctgatcggccaggagcaacgcgttgattctgtaa
+1163588/1
CC@DFFEFHHHHFHIIIIHJJJJJJJJJJJIJJJJJJJEGIGJIJJIHIJ
@622083/1
ataagtgatacaagaaaatatacagactaaagaaacgctcgtggggagcg
+622083/1
BC<DFDDFHHHHHJJJJJJJJJJJJJJJIJJJJJJJJJJIJHHIJJGIJJ
@4255549/1
ttctatgtcacatgttcactcggtgcaacagatccgtaagctatccagct
+4255549/1
@@@FFFFFHHGGHJHHIIIJJJIFHIIJJJJBGIJIHIIIGGHIIIIGII
@3219285/1
ggaaaagcccagaagaacgttcgactttcacttcattctatcggcctttc
+3219285/1
BC@DDFFFHHHHHJIJJGGHIIJJJJJJJGHIJHIJJJJJJIJGIIFIJJ
@624100/1
ataatacgaacttccatagattcaaatgaagtaaacaacatacgtttttc
+624100/1
CCCFFFFFGHHHHJJJJJJIJJJJJJJJJJIFGHIJJJJJIJJJGIIJJI
@4258474/1
ttctctttgacattgcttgtggtcacttttcgcgcaaagg
+4258474/1
@C@FDFBFBFHHFJHIJGHIIA?FEHEHEHI@HFGDFG>F
@4258540/1
ttctgaaacaaacatcactgtgatgaaaaataaaaaaaaaataatagttc
+4258540/1
@@?BDDDEGHHGHIIIGC@HHIFIIGGEHIIIIIIIGIII@@HCA;@D@;
@5785879/1
cacggttcttaaaaactttttcggggtatctggtaccaaatcaacatcat
+5785879/1
<@?DB:BDDHFHHCHGGIGGEFHHGG0::?FFH??FFAHEGGGCHE;BAH
@626556/1
ataatattgatgattataattaataactagtgcctaataatagtgtatta
+626556/1
B:?AADDEHHHHHJJJJJIJJJJJJJJIIHFGIJGHHIJIJIIFIGIGII
@7358772/1
gaaacgctcgtggggagcgatgacgaataaagtatgtgttcaccaag
+7358772/1
CCCFFFFFHHHHHJJHIJJHIJIJJIIIJJJJHIJIHIJJIIJJJII
@7852549/1
ggtatctgtcgatgttgccagaacgtaagatatcctaaactcactttttt
+7852549/1
@@=DDFFFHHHDHJGGIJJJIJFIJIHGIIIJJJIJJJIIIIJJJJJJJI
@4761281/1
aagaagttggccgatttgcagactctcagcttcaacgccaaggacttcaa
+4761281/1
CC@FFFFFHHHHHJJJJJJJJJIJJJJJJJJJJJJJGHIJJJJJJJJIJG
@7853548/1
ggtatttgtggtatctgtcgatgttgccagaacgtaagatatcctaaact
+7853548/1
=@1=BDFFDHHHFIJJJJJJJJJJJJJJJJJJJJGIGIJJIJFIIJJIJI
@627296/1
ataatcatcattcaaacattgaagccagatcgataaaaaaatatcgcaat
+627296/1
@CCBDEDFDHHHHJJGIFIJJIIHHJJIIIIIJJIFGGHIIIJJJIJJJH
@2687746/1
cttcattgtgattctcgaataaatgccagagatgataagcagattccaat
+2687746/1
@C@DDEFFHHFHHJJJJJJJJJJJJJJIJJJJJJJJJJIIHIGJIJJJJI
@2187236/1
ctactgtacaactgtttacctgtgtatgataaataaacttttttcgggtt
+2187236/1
@@@DDFFFDFHDHIDGIJJJJJIIHJIIIHIGIIJJIHIIJIJJJEHHHI
@1171073/1
caagaaatggcctccatgccgagcaagactcccgtcagcgtcctccagga
+1171073/1
@@@<BDDDFB8D<FEEHBAFFBHEGBFCGGEGGGIIG@3?F;FCAGEFH2
@6297067/1
cctctatactttgcatcaaataaatgctcccttttcacaatataataaat
+6297067/1
?B=DDFFFHHHHHJJJIJJJJJJJJJJJJJJJJIJJJJJJJJJJJJJJJJ
@3232077/1
ggaaatggttcgctttgagaccgatgggtcggccttcgcgtccgagg
+3232077/1
@@<?DFFFHHHGGIIIGEGIIIIIIIGEHGGGIIIIIHGEHEED<B@
@4766447/1
aagacgaatggtaaagctgctaaaaaagcaggaaaagcccagaagaacgt
+4766447/1
@CCBFFFFHHHFHIJJJJJIJIJJJJJIGIJIJJJIIJIJJJGIJJEFGC
@4266190/1
ttctttagtctgtatattttcttgtatcacttattgcgtctttgctttgg
+4266190/1
@B@BDEDDHHHGFGHIIJJJIJJJJJJJJIJJJJJJJJJJIIJJJJJJJD
@1175026/1
caagaacttgctggatctcttggtcggaaaagtaacgcccgaacaagcca
+1175026/1
@@@DBDFFHHGHHJJIJJGIJJICHHIGGIGGDFHGHHIGIJJJJJJGHG
@7362822/1
gaaagaagcaagaggaaggatcgcaagcttcttccagttcaccatc
+7362822/1
CCCADDFDHHGHHIIJJGEIIGEGIJHGGIJIEGIIIGHIJJEIJI
@126110/1
aaaatgtcaaaattttgcaaattatgtggcattttgacatttatgtgaca
+126110/1
CC@FFFB?FHFHGIIGGIIIIIGGGHGIIGGGEEGHIIIIGHIIIHHIII
@4769499/1
aagagatccagcaagttcttggctgccgaatgtttggcgtctttcttcga
+4769499/1
C@@DFFFFHHHHGJJJJJJGIIJJJJJJJJJJIIJGIIIIJJJJIIJHGF
@3235085/1
ggaacacgaagagggactaccacacgaaaggcagttcaccatcgcttgtc
+3235085/1
@C@;DFFFFHHHHJJIJJJJJJIJIIFGGIJGJJHIEGIJJJGJJIIJGI
@3235490/1
ggaacaggcaaaactccgaaggaagccaagggctcggctgctcatcatgc
+3235490/1
CCCFFFFFHHHHHJJJJIGJJHIJIIIJJJJJIIJIJJHJI@GDEEGDDE
@3741838/1
gttttcgagcattttccggaaaagaagattgcaccccgaaaag
+3741838/1
??@DAD>BCA0:AFBBH7@EGH@D@?CFEF9BDCHIGEGI@6=
@4771246/1
aagagggactaccacacgaaaggcagttcaccatcgcttgtcatgtgttg
+4771246/1
B1?BDFFDHHHHHJJJJIJJJJIJJJIJJJJJJIJJJJIJJHIJJIIHJJ
@4272064/1
ttgacatttcgttaaagaaccacaaaatgtgacatatataaaggtgaata
+4272064/1
@@@BDEFFFDBFBHIIHEHGGFEGIGGHIGGGGHEHD??FIIJBDHC>4?
@4273707/1
ttgagatcagctctagttaataatacaatttttgcatctttagctgtgag
+4273707/1
@=?DD?DFHFHHBGEHAFGEHIIHIHIIIHIGIIICEGGIIIDIIGIIDH
@4273789/1
ttgagatgtaggagctggttgttgagaactttgtgttacaggatctcctt
+4273789/1
@CC?DDFFHHHHFIGIJJGIGHIIAHHIJJJJDFFEIJJJJJGIJJJJIJ
@2196252/1
ctagacttttcccattgaatccaag
+2196252/1
@@@1;?BDFHBHH<AE<<HCIHGIB
@7860017/1
ggtgaatatataactgacatgtttcatatgtagaacgaattttgtgcata
+7860017/1
?@?DDFEDFDFAFGEGEEGEEFHEHGEGHCHHGIJBAGFGGHIDIGEGJE
@131662/1
aaaatttaaatagggaatatgaaagatttaaaatccaggacagtatccag
+131662/1
B@<DDFFFHHHGHJJJJJJJIJIJJGIJJJJGHIIGIJJIHGGHGIIJJJ
@4274206/1
ttgagctattgcgatattttttcggaaaaaagtgagtttaggatatctta
+4274206/1
?@@ADBFEFDHHFEIFGIIJJIIIEGHIGJJHCBGHGGGHIJJJEIJJII
@132300/1
aaaatttatagttttttgcatttttattcggcttattgtaatattcctcc
+132300/1
@C@FFFFFHHFFHGIJJGIJIJJJJJIIJJIGIGIEGIIIGIBIIJJJIJ
@4274563/1
ttgaggctgaatctcagatggattgagctgttgagttgatcctgcttgtg
+4274563/1
@@<?DDADDHGHHIIHHIGHIGGG@HGGHIGIGC3CFE?@:CDDBGCHIG
@4274667/1
ttgaggtactcgagggcatgatgagcagccgagcccttggcttccttcgg
+4274667/1
CC@ADFDFHHGGHJIGJJJJIGGIIIJIJGJGIIHIJGIIIJIJIGIJII
@6818125/1
ctccttcctcttgttgaagttgcttttgtttcttctttttacctccttgt
+6818125/1
?1:DDDEFHHFHBHIGCGGFHGCHHIJEDHIGHJFGJJJJBEHHGHDHC@
@2198970/1
ctagattctgtttgacattagaagagtaaacgtcagtttgcgtttcaatg
+2198970/1
@@<D?DEDFDDDHHHIICHHIFHHEIBFH9FFAFGHGEF<@D?FGGEGII
@7862202/1
ggtgctttgacggatttgagatcagctctagttaataatacaatttttgc
+7862202/1
B@=DDFFFHHHHHCGHIIIGJJJIIJIJJJJJJJJJJIJJJJJJJJJJJJ
@5800262/1
cacttagcagaacccgataaagcgttaccagcgcttgaggaagtaacggc
+5800262/1
CCCFFFFFHHHGHJJJJJIJJJJJJIIJJJJJJJJJIJJJJJJIIJJJJJ
@636679/1
atacactattattaggcactagttattaattataatcatcaatattatct
+636679/1
?@;=?DDDHHFBAHG>FFGGIIIIEHGGHDDAHGIGIGHHEHIIBEEGIG
@6820937/1
ctcgaaaactcaattggcgcacattcagcaggttttttaacagtttgaaa
+6820937/1
CCCFFFFFHHHHHJJIJJIJIJJJJJJJJJJJFHIJIJJJIJJFHIJJJJ
@3242110/1
ggaagacttatctcatccaactgtgggagctaccagttgaagtagtagaa
+3242110/1
BCCBDEFFHHHHHJJJJJIJJIJIJIIJIJIJJJIJJJJJGHHHJGIGIH
@135518/1
aaaattttcaaattgttcaggtaaaatcttgcttcatgattgaaaatttg
+135518/1
?@@F4=BDDHHF?E>AFHIGHCHIIIECCHFEHGE@FGGCHIGIIGGIIG
@4277296/1
ttgatttcgaggaataatacgaacttccatagattcaaatgaagtaaaca
+4277296/1
BCCDFFFFHHHHHJJJJJJJJIJJJJJJJJJJJJJIJIJJIJJJHHHIJJ
@6821802/1
ctcgaaagctcaattggcgcacattcagcaggttttttaacagtttgaaa
+6821802/1
@@CFFFFDDBHGFEGHGGAEHGGIFHIIIGIJ?FHGIIC@GIIEHIIJJG
@6822122/1
ctcgaaatcaataactcgataaaaattgttcccttttgagctattgcgat
+6822122/1
=114AABDHHHBHI9CFGHIGG9>>GHIII<GFDGHEGA?DEHEBHGEBH
@6822123/1
ctcgaaatcaataactcgataaaaattgttcccttttgagctattgcgat
+6822123/1
@@@ADDDDAFDHDHHGHII>HIGGHGIIFFGCGGGIIGBHGGIIIIIIII
@6822124/1
ctcgaaatcaataactcgataaaaattgttcccttttgagctattgcgat
+6822124/1
B@C?DEFFHHHHHIJIJIGHIIJJIIJIGGIJJJJJJG=FHEGGHIIGII
@6822125/1
ctcgaaatcaataactcgataaaaattgttcccttttgagctattgcgat
+6822125/1
C@CDFFFFDHHHHIIIIEHIIJIJJIJJJJIGGEHIEIJJJJGGGJGIIJ
@6822126/1
ctcgaaatcaataatgcaatgtgtttaaatttttgtcgagtcaaaagcga
+6822126/1
@@CDDFFFHDHFHJGJIJIJJCHGHJJJIJIJJIJIIIFHFHIIJJIIJG
@3243709/1
ggaagatcgaagaaagacgccaaacattcggcagccaagaacttgctgga
+3243709/1
?1?=;DAD:CFF>AGB?C:FABGIIIBHIIBGHHDBFAD28=CCGHH@9@
@5283668/1
attcactgtcagaaaaatcttcgtagtttgtatctactgccatccaactt
+5283668/1
CBCFFFFFHHHHGJJJJJJJJJJJIJGIJJJJIJJJJJJJJJJJJJJJJJ
@1662545/1
ccatgatgcactcggccggaccgattcagcccccaccaagggaagggggc
+1662545/1
CCCFFFFFGHHHHIEGGHIJIJIIEFCFDGIJJGGIGGGCECHFFFD??=
@5284398/1
attcagcctcaacctattccacaagacccccagccccaacaaggaggtaa
+5284398/1
;<<BD>DBBFBAFBFFEGCGEGIFGGGCHIIGGGHIII=DG;BGIJBFFG
@6825599/1
ctcgaagttcaaccagacgagaaaggtccagaattatgtgaattttacag
+6825599/1
CCCFFFFDHHHHHJJJIJJIJIJJJJEGHIJHJIJJJJFGIIJJJJJJJJ
@138756/1
aaacaacaacacttttgctagtctttgtgtgaggttgcggttgcacacgt
+138756/1
CCCFFFFFHHHHGJJIIJJJJHIJJJJHIIIJIJIJGIIJIIJJJJJJIF
@2698461/1
cttcgaggtaacctacgtggacatcgaagaaaaaacattgaccaatcgcc
+2698461/1
@@@ADDDD@DHDHIFG?<CECHHAFFECEGGGGIIGDCHEHFHHDGHHII
@3247457/1
ggaaggtttaggtatttgtggtatctgtcgatgttgccagaacgta
+3247457/1
@7?DDFADHHFHAEGHIHFHIHHIJJJHHJIJJIJJJIJJJJJJGG
@3247458/1
ggaaggtttaggtatttgtggtatctgtcgatgttgccagaacgta
+3247458/1
@@@;DDDDFFAH<A?FEGECFFHI@HGF9EG8C?FBGGHE?F@GFG
@2699238/1
cttcgatcttccggttccggtggccaccagatcgttgttaaggaacacgc
+2699238/1
@@@BDFFDFHHHHJFHGIEF:EEGIEHIIFIEHIGIFEHGGGIGCFHIFI
@2699239/1
cttcgatcttccggttccggtggccaccagatcgttgttaaggaacacgc
+2699239/1
CCCFFFFFHHHHHJGIIJJIIJJIJJIJGJJIJJJJJJIJIJJJJJIIJJ
@4783798/1
aagcgatggtgaactgcctttcgtgtggtagtccctcttcgtgttccatt
+4783798/1
@@@7DDFFDFHFGJJIEGGGCHH?FFHB;FD:CDHHC@F@8960?9B48B
@4281378/1
ttgcccgtttgccgatttaggttgttgtggtacatctccatgtggaccca
+4281378/1
@@@FDFADHHBHH82CGHIIGEFGIGEDDGHDEEGE?DDGHEHG>FHGGG
@6826241/1
ctcgaataccgtttcggtgatttgggtgctg
+6826241/1
@@?DBDDDBB?DFHHIG<CGGGG@>G8:?DB
@6826342/1
ctcgaatagctcgtacttcggcacttgtaacttgttcaaattgtccatcc
+6826342/1
@@@DDDFFGHHHGBHGHIE?GHGIIIGGCGIJJJGIIGGIGIJHGGH<BG
@6826343/1
ctcgaatagctcgtacttcggcacttgtaacttgttcaaattgtccatcc
+6826343/1
@C@DFFFFBHHFFIGIEHI:CFGGIIIDFHIIIFGGGHGGIFEFHIGIHG
@3753156/1
taaaaaagcaggaaaagcccagaagaacgttcgactttcacttcattcta
+3753156/1
C??BDFFDGGHGGJJJDGGGIJJEHIJGGFFHGHIIIJIJJIIGEEIGIE
@643775/1
atacttttcaaattttcttttaaatttcatattctcataatacttttccc
+643775/1
@B@DFFFFHHHHHJJJJJJJJJJFIJJIJJJJJJJJIJIIJJIJJJJJJJ
@643776/1
atacttttcaaattttcttttaaatttcatattctcataatacttttccc
+643776/1
@CCFFFFFHHHHHJJJGIJJJIGAFHJJJJJJIJJIJJJIGIIJJIJIHI
@5806003/1
cagaaacagcaaaattcggcaaaccagaaaaattggctgatggaagg
+5806003/1
@CC1DEFFHHHHHJJJJJJIJJJJJIJJJJJJJJIJJJJIIJJJJJJ
@6827485/1
ctcgaattgtgggtttttccattatctagtgcgctagaccatgatcggaa
+6827485/1
CC@FFFFFGHHHHCHHIJGIIJJJJJJJJJJJJJJJJJJJJJJIJJIJJJ
@6827674/1
ctcgacaaaaatttaaacacattgcattattgatttcgaggaaataatac
+6827674/1
BC@FFFFFHGHFFIJJJIJJJJGGIEHIJJJJJJJJIJJJJIIJJFIJJI
@6828236/1
ctcgacatggagtcccaaaacatgaccatgatgcactcggccggaccgat
+6828236/1
:114BDDFHHHHGIIIIIIIIIIGIIIIIIIIIIIIIIIIIIIGBGIIHF
@6828237/1
ctcgacatggagtcccaaaacatgaccatgatgcactcggccggaccgat
+6828237/1
CCCDFFFFHHHHHIJJJJJJJJJIJJJJJJJIJIJJJIJJJJJJIJJJHF
@7873156/1
gtaaaaaagctctgtttatcttagatccacagaatgttccgattatgacc
+7873156/1
?@@DD?DDC?<?CAGEGGCEHFD9C@?CCBD;1CDF?FHEHIIE;F<F4?
@2701672/1
cttcgcttttgactcgacaaaaatttaaacacattgcattattgatttcg
+2701672/1
:?1A=AADHHBDFAGGB?EGFGIIIIGII@FFDAHDGHIIHEG>BBBGDF
@4788267/1
aaggaactggaggataactgtagacgttcgtagatgtctgttgcgattga
+4788267/1
@CC?DFFFHHHHHJJIJJJJJJJJJJHIJJHIJIGJGHGJIJJJJIIIJG
@2702165/1
cttcggagaatcacaaaactcatgatacttttcaaattttcttttaaatt
+2702165/1
@<@;BADDAF<DC@FIHIIGHIEHGGIIIIGGGACF@HHGFHIHFIIIFI
@2702166/1
cttcggagaatcacaaaactcatgatacttttcaaattttcttttaaatt
+2702166/1
CCCFFFFFHHHHGIJIJJJJJJJJJJJJJJJJJJGIJJJJJJJJJJJIHJ
@1670787/1
cccaaatacgaactggtccaaatcgagggcgccatccacgagccaatctt
+1670787/1
CC@DFFFFHGHHHJIIGHIIJJIIIIJIIJJJIJFIJJIIJJJJJHHGHC
@1671194/1
cccaaatcacccattagagaactcttggaactcgaaccagaaacagcaaa
+1671194/1
@?<DBDFFGDHGHHIEHGIGGHHIIJJI@HIJJDADEGGHJIJGIIIGII
@1672127/1
cccaaatgcagcctagttataaaatatgactgcccgatggactac
+1672127/1
@C@ADDDDBDHFHGAE<EIHIIIIIIIHIIIIIIGAHIIG>GIII
@5293448/1
attcgcatctttaaaggttttcacggccgg
+5293448/1
@@@DFFDDHFDHDIGHI?EHGFEIGAGFG@
@146813/1
aaacacgctgagaaagctatggttgagtgaaaaaggtgggaaatgttgac
+146813/1
CCCFFFFFHHHHHJJJJJEHHIHIJJIEGIJJJIHI?DHHIIJJJJJJII
@647693/1
atagcaactaattttacaagctatactttgcatagaattagtggtttttt
+647693/1
B@1BDDEFHHHHHJJJJJIJIIJJIJJJJJJIJGIIIJJIHFGHDGHGII
@7378406/1
gaaatcaataatgcaatgtgtttaaatttttgtcgagtcaaaagcga
+7378406/1
<<@?DDABDFF?>C?F<CAE<3AC><FDHHC<AEEBA93C9?FFFIE
@7378407/1
gaaatcaataatgcaatgtgtttaaatttttgtcgagtcaaaagcga
+7378407/1
@@@FFFFFHHHHHJGIIJEHIIJHIIJJJJJJEHGGIEHEIIJIJJI
@7881145/1
gtaaaatcttgcttcatgattgaaaatttgcaaggtttggaggagttgta
+7881145/1
@@?:DDDDFDDFDFFIE>4CIECHIHCFIII?HFEGFIFFDCFFF:?DGF
@7881146/1
gtaaaatcttgcttcatgattgaaaatttgcaaggtttggaggagttgta
+7881146/1
@@?ADDDDHHFHFIFEGE<FFEHIIIBGHHHHIIGEGHII?GH:BBDEHI
@6831762/1
ctcgagggcatgatgagcagccgagcccttggcttccttcggagttttgc
+6831762/1
B@@DDDFFHHHHHIIJJIIJJJJJJJJJJJJJJJJJJIIJJJII@GGIJI
@1673783/1
cccaaccaagccataaatagaagtgctccccgc
+1673783/1
@CCFFDADHHHHHFHIGIGIIECAAC?CFEG?@
@7882046/1
gtaaaattagttgctatccttctctttgacattgcttgtggtcacttttc
+7882046/1
?@?D1ADD>CFH<@?A?EHHGEH?HHGE>C9FCBHFHI@GGBECHGIGII
@2704201/1
cttcgtcactcgcaaatgtagaaggcagattgttaccctccacgggtaaa
+2704201/1
??1ADDFFFHHGHIJJIJBHGHIEIEGGIJJIIJJEIJGIJGIIIG@FHI
@2218107/1
ctatccttctctttgacattgcttgtggtcacttttcgcgcaaaggtaaa
+2218107/1
BB@ADDFFHHHGHJJJJJJJJJIJJGHIIHIIIJJJIJJJIIJIJI=BGI
@6317038/1
ccttaatcagctacaacagtcaacatttcccacctttttcactcaaccat
+6317038/1
111A4222A=CDDGHGHHBH@CHBGGIIIEF<E??@FHGI@BFII@DDG<
@6317039/1
ccttaatcagctacaacagtcaacatttcccacctttttcactcaaccat
+6317039/1
@@@D?DDFBFFDHIGIGBEAGHHIDHIIIIICHIIIIIIIIIIIIIGIIH
@4794410/1
aaggattgttcgctggcgatctcctgcaagaactgaacaaagttgaagtc
+4794410/1
@@<DFDDDAFF=?GGGEGBHGIIII@DHIGIEGIIIGII@HH?BFGEEBF
@150856/1
aaacatgtcagttatatattcacctttatatatgtcacattttgtggttc
+150856/1
BC;DDFFDHHHHHJJJJJJJJJJJJJJJJJJJJJJJJJJJJJJJJJIIIJ
@7886487/1
gtaaacgtcagtttgcgtttcaatgcatcgataagacgaatggtaaagct
+7886487/1
?1=?DDBDFHDDDHI@GCBGGHGIJJJGIEIJJJGJGGGJJCB8?DD8=<
@1197016/1
caagctgcatggggtagacaacaaactccaccacaggaacctcaagcttg
+1197016/1
B@@DFFFFHHHGHJGHIGIJGIJGGIJIGJJJIJJJIJJJIJJIIJIIJI
@2708127/1
cttctatgtataaaatagtgtactcaatgttaaaacggataaccttgcaa
+2708127/1
?1=ADDFFHADHFIIIGHHAEHHIIGIIGIHGGGGGGGGDFI@HCCGGHG
@1197955/1
caagcttggggtcaaccacaggtttcacaacaacaacctggaacgagaca
+1197955/1
@@@ADDDDFHFCFFGEI@GIIIHHIIIGGIIIIIHIGGGHHGCHIGB>A@
@7385430/1
gaaatttgctgcctcaaaaacgtatgacaaaactatagagaaaccagaat
+7385430/1
@@@FFFFFHHHHHIJJJJJJIJHIIJJJJJJJJIJJJJJJIIGHHGJJJI
@3762452/1
taaaatcgttctagacatactttatgctcttgacatttcgttaaagaacc
+3762452/1
@C@FFDDD?FHHFGHGIIJJJJJJIJIJJIIIJHIIJGGJJJJJJJJJJJ
@7889771/1
gtaaagtgaccaaagcaaagacgcaataagtgatacaagaaaatatacag
+7889771/1
@@;DDDDDBHDDHJJJIJJIJJJIJJJIIG?CDFHIJGEHIHIGHGIEGF
@653952/1
atataactgacatgtttcatatgtagaacgaattttgtgcatacaaaaat
+653952/1
BC@FFFFFHHHHGJGIJJJJJJJCHIJJJJJGIJJJIIIIJJIIJJIJJJ
@654206/1
atataataaaaatttatagttttttgcatttttattcggcttattgtaat
+654206/1
:1==4BDFHHHHHJJJJJJJJJJJJJJJJJJJJJJJJIIJJJJJJJHIIJ
@4293923/1
ttggctggctccaagagatgtgcatgtcccgcagatggccaccaccattc
+4293923/1
@@;7DDD@FHBHHGDBGEFBB@EHICHGHIIIEIGIIE>DGDH=DH@CFH
@654556/1
atataatcatcattcaaacattgaagccagatcgataaaaaaatatcgca
+654556/1
@@BDDFFFHGHGHIJJIIGCIIJJJIEGJJGIIJIJIJIJIJIJJJGJBH
@6321868/1
ccttgataaatgaaagaaattaaacacgctgagaaagctatggttgagtg
+6321868/1
:B=44BDBHHHHGJJJIJJIJJJJJJJJJJJJJJJIJJJJJJIBGHIJFH
@7387628/1
gaacaaatttgaaaaaaccagagacgattttgtcgaagatctctgtg
+7387628/1
8:?BDEFFGHADHIIEBHGGGGIGIIIAEGG>?FAFG7@BBFHIGCG
@2712440/1
cttctgggcttttcctgcttttttagcagctttaccattcgtcttatcga
+2712440/1
@BBDFFFFHHHHHGIIJJJJJJJJJJJJJIIJJJJJJJJIIIJJJJIJIF
@5817321/1
cagaacgtaagatatcctaaactcacttttttccgaaaaaatatcgcaat
+5817321/1
CCCDFFFDHHHGHJJJJJJJJJJJJJJJJJJJJJJGJJJJJJJJIJJJJJ
@7896483/1
gtaacacacaatagtggaatgcctatttatttacaaaaagtttctagggt
+7896483/1
CCCFFFFFHHHHHJCGIIJJJJJJJJJJJJJJJJIIJJJJGHJIGIIHIH
@155980/1
aaaccgggaaaagtattatgagaatatgaaatttaaaagaaaatttgaaa
+155980/1
@@@DFFFFFDHGHCGHHJIIJIGGIJIJGHIJIJIJJIJIIGEIJIIJJG
@1685851/1
cccacctttttcactcaaccatagctttctcagcgtgtttaatttcgttc
+1685851/1
@@<?DDFFHHHHBHGIIIIIIGHIDIIIEIIIIIIDGFGH@FFGIG@8BB
@6324220/1
ccttgttgtccagaaacgtcatcatactagacttttcccattgaatccaa
+6324220/1
??8DD?D3CDBFFFFEI?CGFEF<<EHHFEIIIIIIFIIEFFB@?DFFGD
@5302518/1
attctgtacaattggtgacagaaatatggacatcaagaaatacttcacat
+5302518/1
@CCFFFFFHHHHHJGEGHIJJJJJIIIICHHIIIIJCGIIIJGIIJIJJH
@1204760/1
caaggggcacggaccacttcacggaaatctaccgacagagaggttatcct
+1204760/1
@@7DDFFFHHDDFIIGIIIIIIADEGHIIGGHHI>FG>HFCEHCCCCEEE
@4298905/1
ttggtcggaaaagtaacgcccgaacaagccaatcagaccaacggaac
+4298905/1
??@=AD@:1DFB?<CG@;FEA@?8?DFEGIIIEII@FCCFCD5;@;:
@7393096/1
gaacatcctggtccaagtcctaacgtg
+7393096/1
:=1BD;=D<::<::C?FAEEC?<A?2A
@1690082/1
cccagatggcattcatgcagaaccgattaagaaaggggcagacaacttca
+1690082/1
@@@DDBDDFDHFF<BG<9FHGHIIIAFHADEEHIGGHIIGIGFGGGGIA@
@1690083/1
cccagatggcattcatgcagaaccgattaagaaaggggcagacaacttca
+1690083/1
@@CFFAEDFDHGGIJIJJJJGGIIIFFGHIJGIJIEHGGGIJIIGGIGEH
@1690971/1
cccagccccaacaaggaggtaaaaagaagaaacaaaaacaacctgaacaa
+1690971/1
@@@=DFFFHHHHHJJI@FHAFEEIJJJJIJIJJGIJJJJJJJJJJJJJFC
@2234959/1
ctcaaatccgtcaaagcaccaggagaatgcatcctaggatcctcgtatag
+2234959/1
CCCDFFFFGHHHGIJHIJJJJIIJIJIIJIJFJJJIJJJFIJIIEFIJGI
@2236001/1
ctcaaatgactcaactttccttcatgaacgttctcgtatttagaatataa
+2236001/1
@@?DDDDBDDDDHBHGGIIIIIIIIIIIIIGHIIIIGIIIIGIIGEHIII
@6326186/1
cgaaaaaatatcgcaatagctcaaaagggaacaatttttatcgagttatt
+6326186/1
@@?;DFFFDFHBDBAEBHEHIIIIIIIIIGIGHGEHIIICIGIHIGFGGI
@7395392/1
gaacctctctaacgtctttatagaatgtcaatgttattctaaaaaga
+7395392/1
CCCFFFFFHHHHHJIJJJJJJIIIJJJHJJJJIGIJJJJJJJJJJJJ
@1207050/1
caaggttttcaatagggcattctaacatgtcaaaattaaatcaatatggc
+1207050/1
CC@DDBDBHHDHHJJJJJIJJJJIGIJJJIIIJIGIJJJIIIJJJJJIJJ
@5305779/1
attgaaaaccttgtagtggattcctaatattttttagtgaacctctctaa
+5305779/1
@@@DDDDDHHFF<CGGHI9HGGHIIICHGIIFEHF;@??BFDGGH@BHII
@3768605/1
taaagagttccatcacggttcttaaaaactttttcggggtatctggtacc
+3768605/1
CCCFFFFAFHHHHJJIJJGGHGIIIJJIJJJIIIJIIGI@FEHJIGDFHG
@6846242/1
ctcggatcttgctactaatattcgattcgatagg
+6846242/1
@;?DB??AFBFDHCHCBGGDHHGC@<FDGIEHID
@5821162/1
cagaaggggtaaccgcaaggggcacggaccacttcacggaaatctaccga
+5821162/1
CC@DFFFFGCFHHJJFJJJIJJIJJJJJJJJJJJJJJJIJJJHHHHHHED
@7396567/1
gaacgatgtcaccacctgattggtgatatcagccgctccgggcgttccgt
+7396567/1
18@BBDDDH<?FDEHGFHCHHIG<?FEHIIIDHB:@FHDDFGIGGIFEEH
@7396568/1
gaacgatgtcaccacctgattggtgatatcagccgctccgggcgttccgt
+7396568/1
@??DDDDFHHHHFHIIGIIIIIIAGHIIEGHIGIGGIG>HEGGEBEHHGE
@7396569/1
gaacgatgtcaccacctgattggtgatatcagccgctccgggcgttccgt
+7396569/1
@B@=DFFFHHHHHJJJJJHIJJJEHIJJJJJJJJJJIIJJJJIJIIHHHH
@7396570/1
gaacgatgtcaccacctgattggtgatatcagccgctccgggcgttccgt
+7396570/1
CCCFFFFFHHHHHJJJJJGHGIIHHIJJJJJJIJIJIJJIJJIIIIHEA7
@2239021/1
ctcaacagctcaatccacctgaggttcagcctcaacccattacacaagac
+2239021/1
B:?DFFFFHHHHHJJJJJJJJIJJGIIJJJJJIIIJJJJJIJJIIJJJJJ
@7396839/1
gaacgattttacctttgcgcgaaaagtgaccacaagcaatgtcaaag
+7396839/1
@@@DDADFDHHDFHIG>GEGEBDB@FBGHGHHHIEIIIGIIIIFIII
@7396840/1
gaacgattttacctttgcgcgaaaagtgaccacaagcaatgtcaaag
+7396840/1
@@@FFDFFHHGCFGGHBHHB@1CFH@0??@DBDFG9;FH>D=@CGHC
@6847710/1
ctcggccggaccgattcagcccccaccaagggaagggggcgg
+6847710/1
@@@;DFFFGAFFDGGIIICFBFIIIIGHGEGFEG@AEHFCB@
@3268794/1
ggacttcaactttgttcagttcttgcaggagatcgctagcgaacaatcct
+3268794/1
B@@ADFFFGHGHHJIJJIIJIJIJJIIIHIIIGIJIIIJJIJJJJDHGIJ
@661041/1
atattatctatcgatactgaatgtaattttttatatagtgccccg
+661041/1
@@@DDD;DFAFHBA?CEBFH@?AF?HHBEEF?????BB:9BB???
@161781/1
aaacgttaaattttaaaagcctcttaaatttaactgaaatatagaataca
+161781/1
@@<;DFDB?CFFFHIHEEEGGEHGIHAHEGCHGGHI<D<DEFH?<FGGHB
@161782/1
aaacgttaaattttaaaagcctcttaaatttaactgaaatatagaataca
+161782/1
@@@ABDADHGHHHJIJJJ@FHGGHGIIGHIJIGJIEIEGI>GEGIGIIII
@161783/1
aaacgttaaattttaaaagcctcttaaatttaactgaaatatagaataca
+161783/1
@@@DDFFFHHHHHJJJJJIFIJJJJJJJJJIJJIJJJJJJJJJJIJIIJJ
@3770782/1
taaagcgttaccagcgcttgaggaagtaacggcagcactattgacactaa
+3770782/1
@@CDFDFFGGGFHFGIGGIBIICH>A9CDCHDHGG7;=9@CFCDF@@7@A
@3770783/1
taaagcgttaccagcgcttgaggaagtaacggcagcactattgacactaa
+3770783/1
@@CFFFFDHHHHHJIJJJJJJJJJJJGHJJJJIJJFGHDDFHCCHGIGGI
@7398094/1
gaacgttcttctgggcttttcctgcttttttagcagctttaccattcgtc
+7398094/1
?@@1ABDDHHHFHJIIIIIIJIJIJIJJJJIHEGIJJJJIJGIJIJIICH
@7398095/1
gaacgttcttctgggcttttcctgcttttttagcagctttaccattcgtc
+7398095/1
B@@ADBDDHHHHHJJIIJJJIJJGHIJJJIJJIJGGJJJJJIIJJJJJII
@161967/1
aaacgttccagcaggtacttgcgtggacacgcatattacacatccattta
+161967/1
CCCFFDFFHHGHHIJBFHHIJHEFHID>EBAEABFEIIJFEGIIJFJIGF
@6327850/1
cgaaaaatgcgataagaaggctatttgaatggacttccgctcatcctaaa
+6327850/1
@@@FFFF>FDHDHHIGIIJDHGEGHIGIFAHGHBHEFHDHGJHJIGJJI9
@5824448/1
cagaatctagccaaacacacatagtacctctccacaaaaagggaaataaa
+5824448/1
@@@:A?DDHHBDHII@;EBFAHIIIIC?EBFFGIGIECHDFDADACHHII
@6330146/1
cgaaaactcaattggcgcacattcagcaggttttttaacagtttgaaaac
+6330146/1
@@@DFFDDFFADFGG9FGAGHGFGBD>FGD?DHDGIIIIGDBDGGIIGFH
@6330147/1
cgaaaactcaattggcgcacattcagcaggttttttaacagtttgaaaac
+6330147/1
@C@DDFADHDFFHEGB<EBAC@CFHBBFHE:DFCHI?<<B9BFF>DGIIG
@6331472/1
cgaaaagtaaacgtcagtttgcgtttcaatgcatcgataagacgaatggt
+6331472/1
@<<DDFD:CFHHHEGHIGGHDGECGGEHIIDGGIIIIGHIIIIIIIGII<
@6331599/1
cgaaaagtgaccacaagcaatgtcaaagagaaggatagcaactaatttta
+6331599/1
@@<DDDD:D<4C:CAE;B>F<:AC@HHC9?9C?C:3CC>4F39?D9DFIB
@6331600/1
cgaaaagtgaccacaagcaatgtcaaagagaaggatagcaactaatttta
+6331600/1
@CC@FFF?FHHHGIIIIBGIIIIIIIIHIGIIIIH>FHBHIIIIIIIIII
@6331601/1
cgaaaagtgaccacaagcaatgtcaaagagaaggatagcaactaatttta
+6331601/1
CC@FFFFAFDHHGJIJIIIJJJHIJJJIGGEGHIIIIJJIJJJJJJJJJJ
@6851034/1
ctcggtgcaacagatccgtaagctatccagctccgacgtactatgcccat
+6851034/1
@C;DDDDFHHHGHIIJJEGHJJIJJJJJJJJIJJJIJJIJIJIJJJJJJJ
@2723644/1
cttgaataaatttttaaatttaaaaatgcgtgtgtgcaggtatatttatc
+2723644/1
CCCDFFFFHHHHHJJJJJJJJJJJJGIJJJIIHIIIJJJJFHIJJJJJJJ
@2244790/1
ctcaagggcacacggcaacaaaaagtgataatggatacaaatttgactac
+2244790/1
@@@FFFFFHHHDFGGEDHHIIIIIIDFGIIGIIIIGIIGIEGGGHGGGGG
@2244791/1
ctcaagggcacacggcaacaaaaagtgataatggatacaaatttgactac
+2244791/1
BC@DFFFFGHHHHIIGIJIJJJJJJ@DFIIJIJIJJIJJJJGJGIJJBHI
@3273824/1
ggagacttctaaaacagaaatctattgtaatacgatggatgattcattaa
+3273824/1
?@<DDDFFGHGBHIJIIJJGIIIHGIIIJGIHHGHIIIGIJJIIJIJIJI
@3273830/1
ggagacttgagctacccatttcatgctgactcggaacagtctgtccttgc
+3273830/1
@@@DDDFFHHHHHJJJJGIIJJJJJJJIIIJJJJJJIIJJIJJJIJJJJJ
@5825427/1
cagaattacaggaaatggataattataggattggatctatgactgtgtat
+5825427/1
@@@FFDFAHHHHGIHIIGIGJGHGIIJIDCBHIIIDI3C9DGDBHDFHGG
@5312055/1
attgatgattataattaataactagtgcctaataatagtgtattacctct
+5312055/1
@B@=DEFFHHGHHIJJJJJJIJJJEFHHGIHHJJIJIIFHGIIJIGJIJJ
@6853332/1
ctcgtacttcggcacttgtaacttgttcaaattgtccatccgatactcca
+6853332/1
@CCFDFFFHHHHHJJJJJIIJJJJJHJJJJJJJJJIJJJJHIGGIIIGHH
@7908390/1
gtaatattcctccatagttcttacatccttgtttatttccctttttgtgg
+7908390/1
@@8BDFFFBHFHFIJIJHHJJJJJHIIIIIIIIJHDHIGGIIJIJJEFIH
@6334479/1
cgaaacaacagcagcccgctcctccacaacagcaacctggagcgagacaa
+6334479/1
CCCFFFFFHHHGHJJJJIJHHJIIJJJJIJJIJJJJJJJJJJJJIJJJHH
@5314204/1
attgcccatcactttgtcatcgaacgatgtcaccacctgattggtgatat
+5314204/1
@BCFFFFFFHGHGGIJGHHHGEGJJEHGHIGIGGGGI@@HGADF9BFAGA
@7400842/1
gaactgtgaaactttgtgggactgctggttgcccaacttggtaatcttag
+7400842/1
@<;?DDDADHFHHIIGHIGIIGIHIIIHIIFIIIIIIIIIHFHIHIIEHE
@1212236/1
caagtgcgaatatctgtagtcgaagtgttgttgttgggtgactccagaag
+1212236/1
@CCDDDFFHHHFDIIJEHIJIIFGEGFIGIIIEHGHGIBGHGGGIGFDHI
@2727288/1
cttgacatttcgttaaagaaccacaaaatgtgacatatataaaggtgaat
+2727288/1
@@@BDDEFHGHFHIHIIGGI@GFGIJJJJIHEIGEHIGIHJJJJJEHIIH
@4825983/1
aatatacctgcacacacgcatttttaaatttaaaaatttattcaagtcaa
+4825983/1
CCCFFFFFHHHHGJJJJJJJJJJJJJJJJJJIIIJJJJJIJJJGHIEGHI
@1215108/1
caagtttcacagcaacaacctggagcgaaacaacagcagcccgctcctcc
+1215108/1
@CCFDFFFFHHHHJIJJJJJIIEFHJJIJJJJJJJJIJJJJJJJIIJJJJ
@4309525/1
tttaaaagaaaatttgaaaagtatcatgagttttgtgattctccgaagag
+4309525/1
CCCFFFFFHGGHHIJJGGHCGFFIJIJHIJJIJIIHIJJJJJJJIJJIIG
@5827429/1
cagacaaagcacctatcgaatcgaatattagtagcaagatccgagatgtg
+5827429/1
CCCFFFFFHHHHHIJJJJJJJIJIJIGIIGIHIIIGGFEGGHDHGGHIGI
@1703374/1
ccccaagtgggttgttgttgttgaggaggagcagactgctgttgtctcgc
+1703374/1
@@CFDDFDFHHFDHHIIFHCGHGAGGGIJFHDIICGDFGGHHG@FGGGCH
@1216974/1
caataaagtacccaaatcacccattagagaactcttggaactcgaaccag
+1216974/1
@@@DDEFFHHFHHJJJGGIIJIICIIJJHHGHIJJJIIJIGHIIIIDHI;
@7912382/1
gtaattctggtttctctatagttttgtcatacgtttttgaggcagcaaat
+7912382/1
:=?7DDDD<?:AF>FEBF@<<<AFCCFCC4CE?E@FFF:CB;1?B?DDEA
@6337474/1
cgaaaggcagttcaccatcgcttgtc
+6337474/1
@@?DD1AB?12A<CGFE:<:CA<;8C
@6337475/1
cgaaaggcagttcaccatcgcttgtcatgtgttgaaattctgcgaaattg
+6337475/1
CC@FFDFFHHHHHJIIJIJGIIJJIIJJJIIIIIIJJJJJJJJJJIJJIJ
@5828036/1
cagacaattaatagaaaaatgacagaaggacagacaagaaacatgataag
+5828036/1
@C@FFFFFHHGHHJJJJJJJJJJJJJJJJJJIHIJIIJJJGIIIJJJJJJ
@7405809/1
gaagaacgttcgactttcacttcattctatcggcctttcttctctttgcc
+7405809/1
B@@DDDDDFFHHHJJJJJHIHIJIJIJIJJJIIJJJJIJJJJIJJJJJJI
@3778243/1
taaatttaactgaaatatagaatacaccccttaatcagctacaacagtca
+3778243/1
=??1BADFFDFFFGIIDBFHIIHIGIIIIIGEHGI>FGH@FEGEGDF?BB
@1707145/1
ccccaccaagggaagggggcggcccccatcccaacagaaggggtaaccgc
+1707145/1
CC@FFFFFFDFHHIIIIEGGIJEFFDD8?CDDCABD@CDD@DD6:CACBD
@4830423/1
aatcaatcaatttgcctcgaaatctaaggttatattacttttatgaatcg
+4830423/1
BBBFFFFFHGHHHJJJJJIIJIJJJJJJJIIJJJJJJJJJJJJJJDDFFH
@3779881/1
taaatttttgtcgagtcaaaagcgaagaatatttgaaaatttctaatatt
+3779881/1
?@@F?DDEHHCFF<C2CGCEHGCGE@A0CCFHHIGGG<9?D@GB?<D?DH
@4830826/1
aatcaatttgcctcgaaatctaaggttatattacttttatgaatcgtgat
+4830826/1
=1:=DDEFFFHFHIIIIIIIHHHIIDEHGIIIIIIIGGIIIDBFHIIHCD
@4831027/1
aatcaccgaaacggtattcgagaagcaggtttaaaagatcttcatcgatg
+4831027/1
?B=DDFFFHHHHHJFHIJJJJJIIJIJJIGGIIJJIIHIJJJJJJJGIJJ
@6339812/1
cgaaatgtcaagagcataaagtatgtctagaacgattttacctttgcgcg
+6339812/1
@@@DD;?ADFHDBB>CBBHHFAEDF>?:ACEH>D@FHIIIFHFHG408??
@1220379/1
caataatgcaatgtgtttaaatttttgtcgagtcaaaagcgaagaatatt
+1220379/1
=?@4ADDFHHHHHHIIJJGHGJJJJJJHHIIIHHIJJJJJJJJJJJJJJJ
@7408583/1
gaagaagttataaggttaacggtataaatgacccaccggccgtg
+7408583/1
B@@DFFFDHHHHHJJIJJJJJJHJJJJJJJJJJJJJJIIJJJ@7
@1709861/1
cccccacaacagactggtcccacacaacagactggtcccacaaaacagac
+1709861/1
CCCFFFFFHHHFHJJJJFHIIJJJJJJJJ?FHJJIIHIJGIGIJJJJGGI
@7916311/1
gtaattttttatatagtgccccgatgatatgatatgtatttattatattg
+7916311/1
@@@FFFFFHHGHHHIHFHIJJJJHHIJIJJIHGHIIGGIIJIJJJJJJJG
@6867538/1
ctcgtggatggcgccctcgatttggaccagttcgtatttgggagtgatgc
+6867538/1
@@8AADFFHHHFDGHIEGGAHIIIGHHIHIGIEHDDHHGGJIIE;CCGGI
@7917014/1
gtacaacctctatactttgcatcaaataaatgctcccttttcacaatata
+7917014/1
B?BBDFFFHHGGHJJJJJJIJJJJJJJJJJJJIJIIGIIJJJJJJJJFHI
@7917015/1
gtacaacctctatactttgcatcaaataaatgctcccttttcacaatata
+7917015/1
CCCFFDBDHHHHDHIGHEIJJJJJJIJJJIJJJJJJJIIJJIIIJJIJII
@1224619/1
caatatctaggattacacaactaaattatgcaaattagaagttgaag
+1224619/1
:??4=BDDFHFFHJEHGGEHGGIIJGGIGGEIGIIEIIGIIFEHIGG
@4316357/1
tttaaatttaaaaatgcgtgtgtgcaggtatatttatcacatcattcgtc
+4316357/1
:?@:=ABDC<FDD@FH@AAC@E<CBFEB8:C<FCCGHIIGD<@?F?BB9?
@4316358/1
tttaaatttaaaaatgcgtgtgtgcaggtatatttatcacatcattcgtc
+4316358/1
==:ADEFFHHHHHJJJJJIIIIJJJJJJGHIJJJJJJJIJIJIJJJJJHI
@7411707/1
gaagaatttgtcacctctccatattcctttatcaacattcacttctttac
+7411707/1
@@@7DDEFHACFHDFHEEGGDIEFCHHHEHBHFD>GHIGCGHIGHHIGIE
@2742035/1
cttgctactaatattcgattcgataggtgctttgtctggttaactttagt
+2742035/1
@@<7;D;DF>?FD>F?C<IHHEFGIII<FHCHAH@EDHIIIGCHGHICBB
@2742036/1
cttgctactaatattcgattcgataggtgctttgtctggttaactttagt
+2742036/1
@@@DDFFFHHHHHJJJIIIIIIJJJJJEGHIJJJHIJIJCGGGIJJJJID
@1717871/1
cccgaataccgattctcagccgagctgcccagtttagtggccaactcttc
+1717871/1
CC@FFFFFFBHHFGIJIIEGHGIEGIEIIGIGFGGIEBD8?=F;FHJGIE
@6873361/1
ctctaaagctatctactcgttatataatcatcattcaaacattgaagcca
+6873361/1
?@@:BDDDHHGHHIIIIIDFGDDEHCHHGIGHEHHGHIIEGIIGIIBHIB
@6873984/1
ctctaacgtctttatagaatgtcaatgttattctaaaaagaagactgcta
+6873984/1
==:4=DDFHHHHHJJJJJJJJHJJJIJHIJJJJIJJJJJJIIJJIIIJIJ
@6873985/1
ctctaacgtctttatagaatgtcaatgttattctaaaaagaagactgcta
+6873985/1
?@@=BDDDFHFHHGHIEIJEEI@EIHI?FHHIIIJGIIJGGIIIIIGGIJ
@1228212/1
caatcctataattatccatttcctgtaattctggtttctctatagttttg
+1228212/1
?<;B?DDDHHHHHIHIIEHIIIIIIEHIIIIIIIHHIIIIIIIIIGGIII
@5333331/1
atttaactgaaatatagaatacaccccttaatcagctacaacagtcaaca
+5333331/1
@CCFFFFFHHHHHJJJIJJJJJJJJJJJJJJJIJJJJIJIJJJJIIIIJH
@5333332/1
atttaactgaaatatagaatacaccccttaatcagctacaacagtcaaca
+5333332/1
BC@FFFFFHGHHHJJJJIJJJJJJIJJJJJJJJJGJIEIJIJJJHGHIIH
@5837009/1
cagagaggttatccttgggggaagaagccaaattgctctactctcaagaa
+5837009/1
@@?DDBDFBFHFHHHIGIJJJIJJHGHIGIGIIHEIIJGIGIIIIIGCBH
@2742860/1
cttgctcggcatggaggccatttcttgagagtagagcaatttggcttctt
+2742860/1
@CCFDFFFHGHHHJEGIGIGIIJIIJGHIIJ@GHHIIJJJJJIJJJJIJJ
@2260493/1
ctcaccttacaaaataaaatacggcaaagagaagaaaggccgatagaatg
+2260493/1
?@?DBDDDAHHDFBHHEEHIICDDGBEHDCFHGCGGG?8??:DHGAFG9=
@2260494/1
ctcaccttacaaaataaaatacggcaaagagaagaaaggccgatagaatg
+2260494/1
@CCDDFFDFHHGHJIIJJIJJJJIIJJJIIJJJJJJJJJJIJJJJJJJII
@2260495/1
ctcaccttacaaaataaaatacggcaaagagaagaaaggccgatagaatg
+2260495/1
CCCFFFFFGGHHHJJIJJJJJIHHIIJIJJJIGGIJJIIIJJGJIIJIJG
@1720012/1
cccgataaagcgttaccagcgcttgaggaagtaacggcagcactattgac
+1720012/1
@@8ADDADAD>FAFGGIGDHHIGBHGEHBBHDBBHHIJAB@;=C;DHC9C
@6876986/1
ctctactgtacaactgtttacctgtgtatgataaaaaaacttttttcggg
+6876986/1
@@@DDFFFHDHDDGEBFHH>FHHCEHHIIEBIIJJJJJIJJJIJJJGIIA
@6876987/1
ctctactgtacaactgtttacctgtgtatgataaataaacttttttcggg
+6876987/1
?@@BBDDBFHAHHBGG@FCHGC>C<ACHGIEIGICHIIIFFHGGIIIED:
@6345846/1
cgaagaaagacgccaaacattcggcagccaagaacttgctggatctcttg
+6345846/1
<@@DDD?AFFHHHBH<@9FEHG@9:@61;DFHDGGCGFE>DEFGGGGHC>
@6345847/1
cgaagaaagacgccaaacattcggcagccaagaacttgctggatctcttg
+6345847/1
CC@FFDFFGFHHHJJJJJJJJJIGJJJIIJJJJJJJIJIJJIJJJJJJJJ
@678058/1
atcaatttgcctcgaaatctaaggttatattacttttatgaatcgtgata
+678058/1
8:?D7;B?4:CDA<1C:FHDEHF9AF@H9BFF@GIGFFF@?DFF@?>DFG
@177018/1
aaagaagctagccaagagaatggcggctcaca
+177018/1
CCCFFFFFHHHHHJJJIIIIJJJJJJ:?@<??
@3788127/1
taacgagtagatagctttagaggtaatacactattattaggcactagtta
+3788127/1
CCCFFFFADFFHHGIBHIIIJJIHHIJIIGIIIJIIJIJIIIJJJJJIII
@4842543/1
aatggaacgaaattaaacacgctgagaaagctatggttgagtgaaaaagg
+4842543/1
BB=DDFFFHGHGHJIJJJJJJIII?FEHEGHJGGIJDEEHIFGFII@DGH
@679440/1
atcacatcattcgtcgtgtaccacatctcggatcttgctactaatatt
+679440/1
@@@DDDDDHHHHHHIIGD?C?FDBBCCCG;G8CDGG44?4BDAHE@BG
@4842896/1
aatggagcacacttttacttcagctacttgaaccgtacgtcaaatgtcgc
+4842896/1
C@CFFFFFHHHHHIIIJJIJJHIIJJIJJJJIIIIGIIIIIGIIGIHIJI
@178073/1
aaagaagtgaatgttgataaaggaatatggagaggtgacaaattcttcca
+178073/1
<@?DFADAFADD>FH@@E>HHHCIIIIIEGIICCH1@@GGIGECEGIGGH
@1235548/1
caatgttattctaaaaagaagactgctaaacgttaaattttaaaagcctc
+1235548/1
@@CFFDFFHHGHGJJJJJIJGIJJJIIIIIJHIJIJJJJJJJJJJIEHJJ
@1235973/1
caatgtttgaatgatgattatataacgag
+1235973/1
@=?DA=DD>FFD<AGBFDIFF>IGIIG=D
@681690/1
atcactcccaaatacgaactggtccaaatcgagggcgccatccacgagcc
+681690/1
CCCFFFFFHHHHHJJJJJJJJJIIIIJIJIJJJJJJJJJJJIJJIJJIHH
@6348899/1
cgaagagggactaccacacgaaaggcagttcaccatcgcttg
+6348899/1
?@8AADDDH@D:ACFHDEGBHII?FHHBBB?BG?F@DH??B?
@6348900/1
cgaagagggactaccacacgaaaggcagttcaccatcgcttgtcatgtgt
+6348900/1
@B@FDFFFHHHHHIJIJIJIJIJJIGIJIJIIJJJJJJJIJJHIIJJHIJ
@6349103/1
cgaagagttggccactaaactgggcagctcggctgagaatcggtattcgg
+6349103/1
@@<DDDD=DDFDF>F<FFIFIEFFFIIIIIIEGFB@DFFFIII7BFFACF
@3790748/1
taacttattgtaacgatggagaattttttgattcagtgctgattctgcac
+3790748/1
B@@FFFFFHHHHHJJFHIJJJHDHIJJJJJJJIJIIHIIIIIIJJJJJII
@4325229/1
tttacatattatttttgacttgaataaatttttaaatttaaaaatgcgtg
+4325229/1
???DDDD:DDBDDEIIEICE4CFFII@?ECEDE?E4CEEEC?D?DD9D;@
@1726413/1
cccgggcccagatggcattcatgcagaaccgattaagaaaggggcagaca
+1726413/1
BCCDDFFFHGHHHJJJJJJJJJJJJJIJJJJJJJJJJJJJJGIJJJIJJH
@6881711/1
ctctccacaaaaagggaaataaacaaggatgtaagaactatggaggaata
+6881711/1
BBCDDFFFHHHHGIJJIJJJJJJJJJJJIJIHIJJJJIJIIJJIJJJJJJ
@682041/1
atcacttattgcgtctttgctttggtcactttacgcgcgaaaaccattat
+682041/1
@@@BBDEEHHHFHGIIIIIIIFE<CEHHGEFBEGIIHIDFFGAADECEHC
@7930161/1
gtagaaggtaagccacttaagcacacatgttacataaatgtcaaaatttg
+7930161/1
?=?1ADBD:CFAFBFFHGHICAHIDCB@GCFHFEBGHHIG?DFDGEHGGG
@6883414/1
ctctctgtcggtagatttccgtgaagtggtccgtgccccttgcggttacc
+6883414/1
CC@FFFFFHHH@FEFHIIEHGFEGHIEGIGGGGGEGIIIEGGFHIFHHGI
@682454/1
atcactttgtcatcgaacgatgtcaccacctgattggtgatatcagccgc
+682454/1
@C@BDDFFGFFHHJGIIGGEGEFFHGEHGGIIJGGGGDBFAHIGIGAFAH
@2755689/1
cttggcttccttcggagttttgcctgttccgtagcagacggccactggca
+2755689/1
C@CDFFFFGHDHFII?GAFGIGIIGHFHGIGDHIICHCGGHGIGHCBHGC
@184173/1
aaagactttgactttttactatttttgtatgcacaaaattcgttctacat
+184173/1
B@@FFFFFHHHHHJJJJIJIJJJJJIGGIIIIJIIJJJIJIJJJIIFIII
@4326972/1
tttacctttgcgcgaaaagtgaccacaagcaatgtcaaagagaaggatag
+4326972/1
??@?BDDDDF?DFEEFHGH:CGEECEHBDFGHGIGGIIIIIIIIIIIIHG
@2757494/1
cttggggtcaacaacagcccgttccgccacagcaacaacctcgagcg
+2757494/1
@@@FFFFDFHHHHIGJFHHIJFEIIIJJIJGIHIIG2BDHFHHIEEH
@7419934/1
gaagcttgaagtaaaacacgaagaaagtaaagttacaccagttgaagaaa
+7419934/1
@@@FFFFEHHGHFJJJJJJJGEIHGII@GHGIJJJJJJJJICFHIIJIII
@6883748/1
ctctcttgcatgctgctcgaatagctcgtacttcggcacttgtaacttgt
+6883748/1
@@@DDDDBBFH<FGHCEGDFHEG<DAHGCFHHHGCBB?D9?@DBH@DFHD
@3296041/1
ggattgcccatcactttgtcatcgaacgatgtcaccacctgattggtgat
+3296041/1
@@<DDFFFHDHFFFGEGB<IIIGHJGEHGGGGGGGIGHHEGB>GGHBDFI
@4850328/1
aattaccatccaacggtattttgaaacagaaaaaaggtgcaaatta
+4850328/1
=81AADDFGGHHDHEG:CFHHFHHGGFHGICHIE@DGFCFFFEIGI
@6356856/1
cgaatagctcgtacttcggcacttgtaacttgttcaaattgtccatccga
+6356856/1
@C@?DDEFHHHHHIJJIJJIIJJJJHIIIJJJIJIJJJJJJJJIJJJJJI
@686305/1
atcagctacaacagtcaacatttcccacctttttcactcaaccatagctt
+686305/1
@@C?ADDDHHGDHECFEGHIGHIGIJJJJJJJJJGGJGGIJIHHGIJGIJ
@5848953/1
cagatcgataaaaaaatatcgcaatattagaaattttcaaatattcttcg
+5848953/1
@@@FDFDAFHFFHGGGIIICH<B?DDHIEFHIGHHIIEGIGIIGGAGGEH
@2760263/1
cttggtcggaaaagtaacgcccgaacaagccaatcagaccaacggaacgc
+2760263/1
CCCFFDEFHFHHHJFFHIIJJJJJJJJIJJJJJIIJJIIJJIJJJJHHDE
@1730101/1
cccgtcagcgtcctccaggagttgctgagccgtcgcggcatcactccc
+1730101/1
?@<DDDD:BFHHFGEGGGGGE;EFGIIIIIGGGAGGFB;B4=A>C;;?
@1732709/1
cccgtttgctgttgttgggcacctttttgctgcccttgtgtgggaccagt
+1732709/1
@@;?DFFDFHDHHFDHBGGEGHIEHGIIGGFGGGIGHGGEDCHEGEH?H=
@3300077/1
ggcaaatttggaatttcataaacaactcttaactgcttcatgtacttgcc
+3300077/1
@@@FFFFFHHHHHJJJJJJJJJJJJJJJJJJJIIIIJJJJJJJJIJJJJJ
@6361195/1
cgacaaaaatttaaacacattgcattattgatttcgaggaaataatacga
+6361195/1
BC@FFFFFHGHHGJJJIIJJIIJJICHIJIIJJIJIGHIIJJJJJJIJJJ
@6891206/1
ctcttacacaccaaatagaacgacgctatcatatcaaaaactggagttcc
+6891206/1
@@@BDADFFFHHHJIHGFHJJJJJJJJIJIJJJJJJJIJJJIGBC=FCDC
@691033/1
atcatatcatcggggcactatataaaaaattacattcagtatcgat
+691033/1
CCCFFFFFHHHFHIJGHIIIJIJJJJJJJJJJJJJJIJJIIIJJIJ
@3301729/1
ggcaatccttgcaggatttacccgtggagggtaacaatctgccttctaca
+3301729/1
@@@DFFDFHHFGHGGIIJJJJJGEFFEDGIIDBBFDH?FECGH@FF??D@
@5348531/1
atttatgtaacatgtgtgcttaagtggcttaccttctacttaccacttag
+5348531/1
@@@FDFFDDDHHHIGHFGHHIEIJCHGJJJJJJJJJJJJIJIIJJJJJJJ
@3800175/1
taataactagtgcctaataatagtgtattacctctaaagctatctactcg
+3800175/1
@CCDDFDFDHHGFGGGIIJIGEHEHHEIHIHGGHHIIHGAFGHGHIJJJI
@1251383/1
cacaaaactcatgatacttttcaaattttcttttaaatttcatattctca
+1251383/1
CCCFFFFFHHHGHJIIJJJJJJJJJJJJJJJJJJJJFGIJIIIGIJIIJJ
@1252267/1
cacaaaattcgttctacatatgaaacatgtcagttatatattcaccttta
+1252267/1
@C@?DFFFHHHHHJJJJJJJJJJJJJIJJIIIIHIJJJJJJJJIJIIJJJ
@5858336/1
cagcaagttcttggctgccgaatgtttggcgtctttc
+5858336/1
CC@FFFFEHHHHHJJJJIIGEGHJIIJIJGIE:6BG9
@1741780/1
ccgaaaaaagtttatttatcatacacaggtaaacagttgtacagtagagg
+1741780/1
@CCDFFFFHDCFHEGHIBGGDBHAHGIDGBDHIEGGFHE<FDHHIIGGIH
@1741935/1
ccgaaaaatgcgataagaaggctatttgaatggacttccgctcatcctaa
+1741935/1
@@@DFFFFHHHHGGJJGHHCBBDGHIGIIJIGAGHIIJEGGHJJGIIJJE
@2276159/1
ctcagcctcgcgctaggtaaattaaacacggcttatcactatgatgttga
+2276159/1
CCCFFFFFHHHFDDFGI1?FEFHEGHGHIJJIIICEGHIIEGEGFGGHAG
@2277197/1
ctcagcttcaacgccaaggacttcaactttgttcagttcttgcagg
+2277197/1
@@;?D>DEHDAFCEGBD;?CEABFHE?GFHCFHI>GGDHGGHIIH@
@2771765/1
cttgtgagccgccattctcttggctagc
+2771765/1
;?:ADBDFFHFFF<GHGAFGI@EGIIBG
@191893/1
aaagcccagaagaacgttcgactttcacttcattctatcggcctttcttc
+191893/1
@@@DDDDFDHFHHHHIHGIFIIIJJEGEIJIIGIJJJIJIEHIIIJJJJI
@3802535/1
taatagtgtattacctctaaagctatctactcgttatataatcatcattc
+3802535/1
:?844=DDHHHHHJJJIHEEG@HIG@FHEHIGHIIJJJHJJJJIIIGIGI
@192179/1
aaagcctcttaaatttaactgaaatatagaatacaccccttaatcagcta
+192179/1
@B<DDFFFHHGHHJIJJJIIJIJIJJJIJBHGJJJJIIJJJJJJJJJJCD
@6896445/1
ctctttaggcagcaacattacccaaaaagatatccagcctttgatggaag
+6896445/1
@<@DDDDAF<<CD@F;G>H>HEHCGHGIGDBGFG@F@@GBBDFGBFGCEG
@193278/1
aaagctgctaaaaaagcaggaaaagcccagaagaacgttcgactttcact
+193278/1
CCCFFFFFHHHGHIJJJJJJJJJJJJJIIJJJJIIIHFHIIFGGIJJIBI
@4865879/1
aatttttcagcgttttgtggaactgtgaaactttgtgggactgctggttg
+4865879/1
@@BADDFFHGHHFHIJJGIJJJJJJJJIGIIIJIJHIJIJJIJJJJJGII
@1256007/1
cacaaagtttcacagttccacaaaacgctgaaaaattccgtcggcaagaa
+1256007/1
CC@FFDFDHHHHHIJIJJJJJJJJJJJJJIIIJJJJJJJJIHIIIJIGIJ
@5862277/1
cagcactattgacactaagaaatcacagagccccgggcccagatggcatt
+5862277/1
@1=DDFFAFFFFDGHGHIIICGIGGHIIIBGHIGB@GGIIICGGHCHIII
@5862278/1
cagcactattgacactaagaaatcacagagccccgggcccagatggcatt
+5862278/1
CC@FFFFFHHHHHJJJJJJJJJJJIJJIJJJJJJJIIIJJIJIJJJIIJJ
@7433593/1
gaatatataactgacatgtttcatatgtagaacgaattttgtgcatacaa
+7433593/1
BB@DABDDFHGHHIJJJJJJJJJJJIJIJIJJIIJIJJJJIIIJJJJJJJ
@1749131/1
ccgaaggaagccaagggctcggctgctcatcatgccctc
+1749131/1
CCCFFFFFHHGHHIJJJIIIIJIDBB<BDEGCGIGHI3D
@7434202/1
gaatattcttttgatcgttaccgtgtggagactaaacatcaaatttctat
+7434202/1
CCCFFFFFHHHHHJJJJJJJJJJHIIIJJJIJJJJJJJIJJJJJJJJJJJ
@6904439/1
ctgaaatacagaatacaccccttaatcagctacaacagtcaacatttccc
+6904439/1
?@@D;DD?FH?DFBGBHEHGG@G@HIIICGACBDBCHCBFBGGGIIIIAB
@6904907/1
ctgaaatatagaatacaccccttaatcagctacaacagtcaacatttccc
+6904907/1
@C;BDEFFGGFGHIJIJJJIIIJIGGJJHIJJIIJJJIGGEHIHIJJJJJ
@5863597/1
cagcagcccgctcctccacaacagcaacctggagcgagacaacagcagcc
+5863597/1
BB@1BDFFHGHHHJGIJJJJJJJGIJJJJJJIJJIJJJJJJJIJJJJJJG
@5864611/1
cagcagtcccacaaagtttcacagttccacaaaacgctgaaaaattccgt
+5864611/1
@C@FFFDFHHHFHIGIBHIJJGIIHHIJJJIJIJJFJJIJEEIJJJJJJG
@5864680/1
cagcagtctgctcctcctcaacaacaacaacccacttggggcagacaaac
+5864680/1
@@?DDDDFHHHFHIFIJIIHEGJJJJJJJIJIJGIJJJEHGHJFGIJJJJ
@5355883/1
atttcccacctttttcactcaaccatagctttctcagcgtgtttaattt
+5355883/1
@B@DFFFFHHHHHJJJJJJJJJJJJJJJIJJJJJJJIJJGG6DF4BBFH
@198071/1
aaaggcagttcaccatcgcttgtcatgtgttgaaattccgc
+198071/1
?@7DA?D?DBHDHIGGH=ACGEAC@H>2?1?3E@GGFHI96
@5357507/1
atttcgaggaataatacgaacttccatagattcaaatgaagtaaacaaca
+5357507/1
=?@4=BDFHGHHHJGJIJJJJJIJJIJJIEIJIIJIGGHIJCGHJJJJJI
@7436755/1
gaatgatgtgataaatatacctgcacacacgcatttttaaatttaaaaat
+7436755/1
?@?=ADDDDHBHFIGGCHEHIGCEHIEGB@DD@GIAFH@H@@DFGHDCDH
@198699/1
aaagggaacaatttttatcgagttattgatttcgaggaataatacgaact
+198699/1
CCCFFFFFHHHHHJJJJJJIHIIIJJJJJJJJIJIFIJIJJJIJJJJJJI
@3807139/1
taatggatacaaatttgactactgtatagctttcttctcttggtgaacac
+3807139/1
@@@D=DDDHFFBABEHABBCAGFECEHH<CDHHGHGII@CE3C1?DHAFF
@6374531/1
cgacgaatgatgtgataaatatacctgcacacacgcatttttaaatttaa
+6374531/1
CC@DFFFDHHHGHHFHIIIJIJJJGIJCHIIIJJJIGIJIJIJIGIIJJI
@701104/1
atccaatcctataattatccatttcctgtaattctggtttctctatagtt
+701104/1
@@@DD;DDH8DFFG@F@FHIEGG>HAHG??C<?FHG<E3?G>BGGGHHI<
@701105/1
atccaatcctataattatccatttcctgtaattctggtttgtctatagtt
+701105/1
@C@DFFFFHHHHHJJJIJJJJJJJJJJJHHIIIJJJJHIJJJIJJJIJII
@3808131/1
taattataatcatcaatattatctatcgatactgaatgtaattttttata
+3808131/1
??@DDDFFHFHHBHEHIJCHIFGIGIIGGJDAHIGGGIIIGGIGIIIJJJ
@199697/1
aaaggtgggaaatgttgactgttgtagctgattaaggggtgtattctata
+199697/1
@@8;DABDHFHHFIGIE>HHIGIGIHIIGIDHIIIGGGI:@?DGHIIIII
@5359516/1
atttctgtcaccaattgtacagaatggttgttctgcttcaccaatctgca
+5359516/1
@@@DDDDDHFHHHJJJDCIHGHGFGECFHCFEIIIIIIGIIIGGIIGJHE
@1758576/1
ccgagatgtggtacacgacgaatgatgtg
+1758576/1
???DDD1ADDB3<<?E1<811?ED@<?:D
@1758577/1
ccgagatgtggtacacgacgaatgatgtgataaatatacctgcacacacg
+1758577/1
@@@?=DDDDFHDFHGIGHIIIIIIIGHIGIGIIIIIGIICHEGEGIIIIG
@7948384/1
gtattattcctcgaaatcaataactcgataaaaattgttcccttttgagc
+7948384/1
?;<=AADEFHFFDEHIDEGIGGHDEHGFFGGIIIIIGFHHIIDHIICGHF
@2779178/1
ctttaaaggttttcacggccggtgggt
+2779178/1
1:=44=DDH=ADFCEBGG@@FA?8C@@
@703193/1
atccactttgccagtggccgtctgctacggaacaggcaaaactccgaagg
+703193/1
<=?DDDDFGDHHHGGGH=FHIIJGIIEGIGGGEICGHGIIJH>BFDHIII
@703194/1
atccactttgccagtggccgtctgctacggaacaggcaaaactccgaagg
+703194/1
?1?B?=DDFFDF?G22:13C@FGFICFFFBBC?DCFDDGIEFIDFB@FA8
@6918395/1
ctgaatcggtccggccgagtgcatcatggtcatgttttgggactccatgt
+6918395/1
CCCFFFFFHHHHHJIJJDGCDGIJIIJJJGIHIIGGIJEHJGIJIJJJIG
@5360680/1
atttcttgcagcttgttctctttggcttccagctttcgtttatcctcgta
+5360680/1
=@@4ABDFHHHHHJIDGHGGIJJJJJIJIJIIJIJIIIIIJIGGIJIGGG
@5869627/1
cagcccccaccaagggaagggggcggccccc
+5869627/1
@@@FDFFFFHHGHII@EH@;@FFGBE6<>>?
@4879715/1
acacgctgagaaagctatggttgagtgaaaaaggtgggaaatgttgactg
+4879715/1
@;BDDFDFHHGHHJJIJIJIHIJJJFHIJJJJJJ:BGIJGIIJIJIJJJJ
@1263485/1
cacaagatgtggcaatccttgcaggatttacccgtggaggg
+1263485/1
@@@DDDDDF:CF=GGHGHIIIEFGGGHIIIIIG<GHI=GBH
@1263590/1
cacaagcaatgtcaaagagaaggatagcaactaattttacaagctatact
+1263590/1
B@@FFFFFGHHHHJJJJGIIIIIIJJJIJGGGIGHHIIJJIJIJJIJJJJ
@1761923/1
ccgatagaatgaagtgaaagtcgaacgttcttctgggcttttcctgcttt
+1761923/1
B@@BDDFFGHHGHJGHIJJJHIJJJIIFGIJIIGEAEGIIIIJEGGEGHJ
@706166/1
atccatttcctgtaattctggtttctctatagttttgtc
+706166/1
?@@1DBDFHHDHDCDGHG>EFFFHDGIHIIIFIGIIIG@
@4884597/1
acagtttgaaaaccttgataaatggaacgaaattaaacacgctgagaaag
+4884597/1
@@@7BDDDHHGFHJHIJJGIGIJIEGHIGIEHIJJJGIGIIJBHIGHIIC
@1764696/1
ccgatgtcctcaagaaatccagggaggaagagctacggaaaaaacaagag
+1764696/1
@C@FFDDBDFFHGECGGCHGIICEEHIFADEHIIEHGGHIIEHIGCGHGG
@1765258/1
ccgattcagcccccaccaagggaagggggcggcccccatcccaacagaag
+1765258/1
@8?;BDDDDDDFHIIIIIEFCDHHGIIIGGEE?6=@BBCC<?8ABB@>CA
@7951248/1
gtcaaaaacggtaaaatggaacgttttgatgtcttccagatctgcgtggg
+7951248/1
CCCFFFFFHAHFHIIJIEGCEHIHIJJJIJGIJIJJJJIIGIIJJJIJJI
@1266327/1
cacaatataataaatacatatcatatcatcggggcactatataaaaaatt
+1266327/1
CCCDFFFDHHHHHJJJJJGJIJJJJJJJIJJIIIIJJJJJIJJJJJJJJI
@7953376/1
gtcaaacagaatctagccaaacacacatagtacctctccacaaaaaggga
+7953376/1
@??DFBDFDFFFHHFIGECFEGBA@FDGHDGGIAHIGGEBCHIDBGGGGH
@6925006/1
ctgacatgtttcatatgtagaacgaattttgtgcatacaaaaatagtaaa
+6925006/1
CC@DFFFFHHHHHJIJIIJIIJJJIJJJJJJIJJJJJJJJJHFIJIHGII
@1768122/1
ccgcaaggggcacggaccacttcacggaaatctaccgacagagaggttat
+1768122/1
@<@DDDDDHFAFDEA@FEF;?G@@D=<F;GHICB??F:AH@@@@?5?;B@
@4349397/1
tttcaatgcatcgataagacgaatggtaaagctgctaaaaaagcaggaaa
+4349397/1
BCC?DDFFHHHHHJJJIJIHHIHIIJHHIIJIIJJIJJJJJJIIJJJJJJ
@708835/1
atccgatctagctgaagatccgacccatagtgtcggcatctgagg
+708835/1
@@@FFFBDHFHHGICIII>HGGGFDGGGFDFHDDE>@FGFDDF=B
@708836/1
atccgatctagctgaagatccgacccatagtgtcggcatctgagga
+708836/1
?@<4ADDDHHFHFIIIIIIII@GHIIIGIGHGGEFGGIGII4=BF3
@3317333/1
ggcgattggtcaatgttttttcttcgatgtccacgtaggttacctcgaag
+3317333/1
?@?DDDDBB<CFF<<:CEFIG;FF4:E<4?C?@?:0B8???BFGIBDFFF
@5876258/1
cagctacaacagtcaacatttcccacctttttcactcaaccatagctttc
+5876258/1
@C@ADFFFHGHDHGIJJJJJJJJJFIIJJJJJJIGHGGDADFGGIGGJJJ
@2785717/1
ctttaccattcgtcttatcgatgcattgaaacgcaaactgacgtttactt
+2785717/1
@@@BDDD>DHBB?E;F<CC=@FGGGBHGGHIFEGEFHBFGAG<?FHCGHI
@1270457/1
cacacacgcatttttaaatttaaaaatttattcaagtcaaaaataatatg
+1270457/1
@@@FFFFFHFFFFGIJGIIIJHHIJIIIJIJIJJIIGEHFFHIHIJIBII
@1270458/1
cacacacgcatttttaaatttaaaaatttattcaagtcaaaaataatatg
+1270458/1
B@C?DFFFHHHHHJJJJJJJJJJJJIJJJJJJIJIIJIJJJJJIIIHJIJ
@208111/1
aaataaaatacggcaaagagaagaaaggccgatagaatgaagtgaaagtc
+208111/1
?@@=A:DDHHHHGIIIIFGHGIIBGGGEHGIGIGIIBH@DBFHIIGIG=C
@2786097/1
ctttacgcgcgaaaaccattatgttttactaatttttcaataaaatacac
+2786097/1
@?@FFFFFGHDFHIIIIBHHIIIDHIGIIIGIIIIIIIIIIEIIIIGIIG
@2786098/1
ctttacgcgcgaaaaccattatgttttactaatttttcaataaaatacac
+2786098/1
@@@FFFFFDFFAFIGIIDDDEGIFFHIEGIIGEHIJJAFGGIJIJJJIJG
@6927518/1
ctgacgtcactcatcccagccctgattcgcaacatataccgagtgtggcg
+6927518/1
CCCDFFFFHHHHHJJJJJJJJJJJJIJJJJJJJJJJJJJJJIJFHGHIJI
@4350389/1
tttcacaatataataaatacatatcatatcatcggggcactatataaaaa
+4350389/1
@@@1BD?DHA?FHHGGHDIIIIIIIIIEB@EHGIII@?@DFHIIIIII@C
@4350390/1
tttcacaatataataaatacatatcatatcatcggggcactatataaaaa
+4350390/1
CC@FFFFFHFHFFIIJJJJJJJJJJJJJJIJJJJIIGDGHJJJIJJJJJJ
@3818335/1
tacagactaaagaaacgctcgtggggagcgatgacgaataaag
+3818335/1
@@@FFFDFHHHDHIIGAGIIE@FEHBH>FHGIIEHBB@FHGGH
@711370/1
atcctataattatccatttcctgtaattctggtttctctatagttttgtc
+711370/1
@@@DFFDFDHBHFGHIGG>EGHHFF?CDEHIEAHCDFGGI@HIGFHIGIE
@4889235/1
accaatcaggtggtgacatcgttcgatgacaaagtgatgggcaatcccat
+4889235/1
CCCFFFFFHHFHHFIJJJJJJJIJJIJJJJIJJJGHIGIGGIIJGIJJII
@7956796/1
gtcaaatgttgcaaattatgtcacataaatgtcaaaatgccacataattt
+7956796/1
:1:ADDDDCFFFFIJGIAEGFEIICHIGAGIHICIIEHHD@EEEIH9DIE
@7956797/1
gtcaaatgttgcaaattatgtcacataaatgtcaaaatgccacataattt
+7956797/1
CBCFFFFFFHHHHJJJJJJJHJGHJIJJJIIEHIIIJJIIJJJJIJGIIJ
@712175/1
atcctctactgtacaactgtttacctgtgtatgataaataaacttttttc
+712175/1
CCCFFFFFHHHFHJJJJJJIJJJJIJJIJHJGJHIJJIJJJJGHIJIJJJ
@7448087/1
gacaacagcaaactgctcctccacaacaacaacctggagcgagacaacag
+7448087/1
@@<DFFFFHHHHHEDHHIIIHIIIIIIIIIIIIIIIGHEGIGIIIIIIII
@7957772/1
gtcaacaacaaagttccccaccaaagcaaatgggtccacatggagatgta
+7957772/1
@@?7DDEDHHHHHAHBHHIGHIIEEGGEHEHGIEGHDFEGCGIIGIGIII
@6932102/1
ctgagagtctcttcgtcactcgcaaatgtagaaggcagattgttaccctc
+6932102/1
@?@DFDFAFFHHHJIIIJJGGIIJJJJJGIJIIJGEGIJJJJJJJIGGIJ
@4351620/1
tttcacttcattctatcggcctttcttctctttgccgt
+4351620/1
:=?DDD8BAFFF?FFF4AFFG8B<4<D?C?4:C<4?A8
@2787441/1
ctttagagggaatacactattattaggcactagttattaattataatcat
+2787441/1
?<@BB;:AD1?DBACA<?FAFBEGFGGEGGEGBC@FGIFHGGBAFHIIII
@213099/1
aaataatatgtaaattgattttagaaaaaaaccactaattctatgcaaag
+213099/1
@BCADEFFHHHHHJJJJJJJJJIJJJIJJJJJJJIIJIIJIJJJIJIHII
@4352971/1
tttcagtcccgaataccgattctcagccgagctgcccagtttagtggcca
+4352971/1
@C@FFFEFHHHHHIGIJDEHIHIJJGIIJIJJIFHIIIIHHGGIFEGCGI
@4353167/1
tttcagttaaatttaagaggcttttaaaatttaacgtttagcagtcttct
+4353167/1
?@:=DBEFHHHHHIIIIICGHGIIIIIIIIIIIIHIGIIIIIGEHEHIHI
@3821262/1
tacatccttgtttatttccctttttgtggagagg
+3821262/1
B@@FDDDDHHHHF<FHGIGGHEHJIGFGGCGDFE
@3821263/1
tacatccttgtttatttccctttttgtggagaggtactatgtgtgtttgg
+3821263/1
@@@DDDDDHB:CH@FHIBHIGGIIIBCFGEHCGH1?GHCH>BB<B?GHFH
@4891384/1
accacatctcggatcttgctactaatattcgattcgataggtgctttgtc
+4891384/1
@C@:DDDFHGHFDHGEIIIGHGGIGIIIIIGEIIGIIHIIIBGHIIIIFE
@1273290/1
cacacgcatttttaaatttaaaaatttattcaagtcaaaaataatatgta
+1273290/1
@C<BDFFFHHHHHJJIIJJJJJJJJIJJJJJJJJJJJJIJJJJJJIJJII
@1273397/1
cacacggcaacaaaaagtgataatggatacaaatttgactactgtatagc
+1273397/1
@;?BDD?DFHHHHJIIEAFEHIIIJJJDGHIIGGGHIII>GIJICHIJII
@1778693/1
ccgctatttggtacgacgacaaagattacatcatatttgcctttaac
+1778693/1
@?@FFFFFHGHDFHIJJIIIJIIJIJJJJJIJIJJJIIIJJIIJJGJ
@2313257/1
ctccagttaactccacaatttagtagacatagtttggacattaatcaatc
+2313257/1
@@@DFFFFFHGHHIIGIJJIIJJIJIGIJIGIFHIGIIIGIJJGHIJFHI
@5369061/1
atttgaggtctaaacaagttagcaatttgaatttatatcgtttaggaagg
+5369061/1
@@@FAEDDFFHHHBHJIIEGIGHACHHGCIIIIGJJJIIJAGHJIGIGIG
@5884023/1
cagcttgttgttgagatgtaggagctggttgttgagaactttgtgttaca
+5884023/1
@@<DDD>DH?BFDBFFGGEDFGIIIGAFFGCHII<HGDHGAGEHGIIHGF
@5884150/1
cagctttaccattcgtcttatcgatgcattgaaacgcaaactgacgttta
+5884150/1
CC@FFFFFHHHHHJIIJJJIJJJJJIJJJJJJJJIIJJJJJJIIJJGHII
@2314461/1
ctccatagttcttacatccttgtttatttccctttttgtggagaggtact
+2314461/1
:11=BDDEHHFHDHIJJIIJJJHJJIHGIGGIJJGJIIEDH@FHIIGEGG
@6943599/1
ctgatatcaccaatcaggtggtgacatcgttcgatgacaaagtgatgggc
+6943599/1
@@@ADFFFDHHFHII<C>HGGGBDFHIIIHI?BCHGIG@DA>FDGGGCCB
@6943600/1
ctgatatcaccaatcaggtggtgacatcgttcgatgacaaagtgatgggc
+6943600/1
CCCFFFFFHHHHHJJJIJHIJHIGIJJJJJJJJJJJJJJJJJFHIJIJJJ
@7963654/1
gtcaatttaaaacccaaaaactgctcgtagtgttccacatctaaaactgt
+7963654/1
@B8ADFFFGHHGHJJJJGJIJJJJJJJFHIHGIJJIJIIIIJJGIJJIII
@6947693/1
ctgatcttgattcctataccagggcatcacgacagcatcactatatgcct
+6947693/1
@@@?D<>DDHHHBHGIBHIIIC;<1FEGGIGIGIBHGGEDGH<G>G>DBD
@7455292/1
gacatcgttcgatgacaaagtgatgggcaatcccattggctggctcc
+7455292/1
@@8DDFFFHHHHHIIEIIIGEBHHFGGIHIIIGGIGBD?DG?GHIDF
@6391693/1
cgagcagcatgcaagagagtccaaagagaaggttatgaaccggcaataac
+6391693/1
CCCFFFFFHHHGHJIJJIIIHIJJJJJJJIJJGHIIIIJJJJJJJJJJJI
@2319469/1
ctcccaaatacgaactggtccaaatcgagggcgccatccacgagccaatc
+2319469/1
CCCFFFFFHHHGGJJJJJHGHIIJIJIJJJIJJJIJFIJJJJJGIFHHHH
@4358450/1
tttccggaaaagaagattgcaccccgaaaagtttgggtacaacctctata
+4358450/1
CCCFFFFFHHHHHJJJJJJIJJJJJJJJJJIHIFIJIBFIJJJJJJJJJJ
@3329028/1
gggaactttgttgttgacgttcatttcgacccgtttgctgttgttggg
+3329028/1
B@@7DDEFHGBHHEGGHJJGIGHJJIIIHIIJH0DE=><<0?B?F;CH
@6957603/1
ctgcaagctggtccacttgtacctatgaggttaagaaaccctgaacctgg
+6957603/1
?:8BDFFFHHHHHIIIIICEHGEIGIHGIIFGFHGAHHHGIIFGIIGIIF
@5374691/1
atttgggaaaggtttgtttaaagggattgg
+5374691/1
@CCFFDDDHFFA3AC@CEEHHGCAG;?CFD
@6959887/1
ctgcacacacgcatttttaaatttaaaaatttattcaagtcaaaaataat
+6959887/1
=:8B?DD;C<<FHBGIIGGGBCBAFCGGDHCFGCBFGIIAHICHICF?B?
@6959888/1
ctgcacacacgcatttttaaatttaaaaatttattcaagtcaaaaataat
+6959888/1
CC<DFFFFHHHHHJJJJJJJJJJJJJJJIJJIJIJJJJJJJJJJJJIJJJ
@720665/1
atcgataagacgaatggtaaagctgctaaaaaagcaggaaaagcccagaa
+720665/1
@@CADDFFGHFGHJIJJHIIJIJHJJJJIIGIJGIJJIJJGJGGHIJJII
@1782981/1
ccggaaccggaagatcgaagaaagacgccaaacat
+1782981/1
@@@?B?@B1DF<FGBAEEHBABGHG9?D@6?88?8
@221265/1
aaatattcttcgcttttgactcgacaaaaatttaaacacattgcattatt
+221265/1
CCCFFFFFHHHHHIJJJBGHGIIIGHIJJJJJJJJJIGGGGIIIIIIJJJ
@1783434/1
ccggaagatcgaagaaagacgccaaacattcggcagccaagaacttgctg
+1783434/1
?@?DD???AC?FBHBG3:CFFAGEDCDDDHG<FDF:?8CHED@F;7@D@;
@1783435/1
ccggaagatcgaagaaagacgccaaacattcggcagccaagaacttgctg
+1783435/1
BC@DDADFHHHGHJIJJIJJJJIJJIJJIGCCHEIEGIIIIGHIGFGIIJ
@2322512/1
ctccccacgagcgtttctttagtctgtatattttcttgtatcacttattg
+2322512/1
@@@BDDDDHHD>H@FH<EDG???DBBGCG<FHII@FE9?@GEC@9BDGE?
@7970433/1
gtcagcgtcctccaggagttgctgagccgtcgcggcatcactcccaaata
+7970433/1
@@<1BDDDFFFFFIIIFFFFHIIIIIIIIIIIIFE@@EEIFIFFF;?@>B
@2324348/1
ctcccgtcagcgtcctccaggagttgctgagccgtcgc
+2324348/1
@@@=DDDDDFFD;FG=FHBCFCE?F<FEHGHGGG?FAF
@2324349/1
ctcccgtcagcgtcctccaggagttgctgagccgtcgcgg
+2324349/1
CC@FFFFFHHHHHIJIIJEIJFHFGIJIIGIJJJEIGG@F
@2326237/1
ctcccttttcacaatataataaatacatatcatatcatcggggcactata
+2326237/1
@@;?DDFFHHHHFIIIIGHIIIIIIIIIIIIIIIIIIIIIGHHIIIIIII
@2327284/1
ctccgacgtactatgcccatttagctgcggccagaggcaaagtctgcata
+2327284/1
@CCFDDFFHFHHGJJJJJJIIIJIGJJIIHHHIGCHIIIIJJGHH;CEGI
@4361290/1
tttcgaggaataatacgaacttccatagattcaaatgaagtaaacaacat
+4361290/1
CCCFFFFFHGHGHJJJJJJJIJJIJJIJIJJIJJJJIJIJHHJJJIJIIJ
@6393509/1
cgaggaaataatacgaacttcaattacacaaattagtacaactcctccaa
+6393509/1
@@@1DDDFDFHFHGGHIIIJIJJIJIJGHGIJJJJIHIIIJJJJJJJJJI
@6393510/1
cgaggaaataatacgaacttcaattacacaaattagtacaactcctccaa
+6393510/1
CC@FFFFFHHHHHJJIJJJJJJJJJJJJJJJJJIJIDFIIJJJIJJJJJJ
@6968911/1
ctgccatccaacttgttggtgaagcgtatcgaactacggccgaattttct
+6968911/1
BC<ADFFFHHGHGJJJJJIDFIIJJJIJGIJJJJIJIIGGIIGHIJJJJJ
@7463213/1
gacgaatggtaaagctgctaaaaaagcaggaaaagcccagaagaacg
+7463213/1
??1B;@D;B2AD??:ECE<BAFEIDE;CD?DD?;:0?8?@>;DDBD@
@7973516/1
gtcagtttgcgtttcaatgcatcgataagacgaatggtaaagctgctaaa
+7973516/1
@@@1DDEFFFFCFHGHJIGGIJJJJJJJIJIJIJIJJEHIJJJJIIJJJJ
@3827724/1
tacgaacttccatagattcaaatgaagtaaacaacatacgtttttcattt
+3827724/1
@CCFFFFFHHGHGJJGGIJIJJJGJJJCFHHGIGIGHIIJEHHJIIIFII
@722049/1
atcgatagctgttcactttttggtcatgattttgaggtactcgagggcat
+722049/1
??;?DDDDF?<ABGGF<FHG>A<?EFHIAGGHEBEGH?CGHIIIGIGIFC
@6972012/1
ctgcctcaaaaacgtatgacaaaactatagagaaaccagaattacaggaa
+6972012/1
BB@1DDEFHHHGGJIIIJIJJJIGHIIJJGIIIHGHGIIIIJGHHGGGEH
@2328355/1
ctccgatgtcctcaagaaatccagggaggaagagctacggaaaaaacaag
+2328355/1
CC@FFFFFHHHFHJIHJJIGJIJJJIHGIIJJJIJIGIJIIGJJJIJJJJ
@5381747/1
attttacaagctatactttgcatagaattagtggtttttttctaaaatca
+5381747/1
=?1ABDEFHHFDHJIJJJJJJIHIIEHHIHIEHHFFHHIJJJJJJJJIIJ
@6973249/1
ctgcctttcgtgtggtagtccctcttcgtgttccatttcatagaatggtg
+6973249/1
=18BDDFFHFHHFGEEGGHHIGFGDHIGHHAB?C??@G@9B@FGD49F09
@724179/1
atcgcaatagctcaaaagggaacaatttttatcgagttattgatttcgag
+724179/1
@@CDDDDFHDFFFIJGGHGHIGIIGHIIJ?DFEHBF9FDGCG<FGGGHIJ
@4904378/1
acgaaaggcagttcaccatcgcttgtcatgtgttgaaattccgcgaaatt
+4904378/1
@CCFFFFFHHHHHIGIJIJJJJJIJHIJJJIIJIEIIJIIJJJJJJBHII
@6397738/1
cgagtacctcaaaatcatgaccaaaaagtgaacagctatcgatacacagt
+6397738/1
:=?D=:=BAC>FFE?<C?FC<AFFIIIE<9?E?C9;?49B?F;F6<9D@F
@6397739/1
cgagtacctcaaaatcatgaccaaaaagtgaacagctatcgatacacagt
+6397739/1
=?7;4A=B:AAFFI<<A<A?DGBFGIIF<ECG>@;3CGFCFCFFF@DDB?
@1792238/1
ccggcatagcctaatctgggagggggcaagattctggcatctaatttttc
+1792238/1
@@;7DDDDFFFFFIIIIIIIBFFIIFBFFIEIIEIIFIIIIDIEFIIIII
@1283030/1
cacagtcatagatccaatcctataattatccatttcctgtaattctggtt
+1283030/1
CCCFFFFFHHHHHJJJJJJJJJJJJJJJJJJJJJJJJJJJIJIJJJJJGI
@230221/1
aaatggatgtgtaatatgcgtgtccacgcaagtacctgctggaacgttta
+230221/1
?@@?D?8D?CF<DFFGIC>D@FDGBAECHGG<CGGGG<GIGEB@>GDB?B
@1284096/1
cacagttccacaaaacgctgaaaaattccgtcggcaagaagttggccgat
+1284096/1
BC@DDDDFHHGHHJIIIJJIJJJIJGIJIIBAFHGIGGGFHHGHIJJGGG
@5895739/1
caggacttctatctagtttcccacgccagtatacagggagtggcgaaacc
+5895739/1
CC@FFFFFHHHHHJJJJJJJJJJJJJJJJIJJJJJJJIJJFHIJJJJIGG
@7977892/1
gtcattatcaatacttgatattggttaaactcgttaaaccatttagtcct
+7977892/1
?:=ADFFFHHHHGJJJJIJJJJJJIIIJIGJIJJIJIJIJJIJJIIIJJJ
@2803358/1
ctttgacattgcttgtggtcacttttcgcgcaaaggtaaaatcgttctag
+2803358/1
@@@DDDFDHHDHFJIEGGDHHIJJJJIIIJIGIIIJ9DGHIGHGFHIGIG
@728947/1
atcggtccggccgagtgcatcatggtcatgttttgggactccatgtcgag
+728947/1
BB@DFFFFGHHHHII?DEHIIJJJJHIJIIGIJJGGIGIJIJIJJHIJGI
@3834631/1
tagaaaatgattagtaccatttaacttggcattaaccttaagtaaaaggt
+3834631/1
CCCFFFFFHHHHHJGHIJJJIJJJJJIJJIJJJJIIJJIJJIFHIJJJJH
@2806413/1
ctttgatggaagaaaaaatttatacagcactactatgttaccttttggag
+2806413/1
CCCFDD>DFDFHFIJIJHIIGGEIJJIIJIGHGIEGGIGIB@FDEGGGJI
@5905439/1
cagggagtggcgaaaccaacaaagtattgtaccttgtgggatgacaacga
+5905439/1
@@@;DDFDDHFHGIJJIGHEGIJGDHFIIHHEFHIIJEIDHIIJIJJJII
@1797727/1
ccggggctctgtgatttcttagtgtcaatagtgctgccgttacttcctca
+1797727/1
?@1BB@DFFH?DHBGHIEHIIEF@GGHIGGIIIJIGEGHHEFFHEEIGFE
@1797728/1
ccggggctctgtgatttcttagtgtcaatagtgctgccgttacttcctca
+1797728/1
@C@<DDDFHHGFHJJJJJEIIGFHHIIJJJJGGHIIJJJJJIIJJJJJJJ
@2337975/1
ctcctccaaaccttgcaaattttcaatcatgaagcaagattttacctgaa
+2337975/1
BBBD=ADFHHHHHJIJJJJJJJJJJJJJJJIJJJJJJIIJJJJJJJJJGH
@3343241/1
gggcgccatccacgagccaatcttccgctaccgcgtgttccttaacaacg
+3343241/1
@@<DADFFHGFHHIIIJJGIJJJIIJJHIIIJIII@A;@CHGEEEEHHFB
@2807827/1
ctttgccagtggccgtctgctacggaacaggcaaaactccgaaggaagcc
+2807827/1
BB@DDFFFHFHHGIIEGGGIIJJIJIJGIGIJJJJJJJJJJIIJIIJJII
@6405808/1
cgatcatggtctagcgcactagata
+6405808/1
?@?ABDDDBHDFFECHBGG>FE?FF
@6407297/1
cgatgacaaagtgatgggcaatcccattggctggctccaagagatgtgca
+6407297/1
=;?4ADDFHHHAFHIIJJDEGHIJJJJJH@FHIGGFEHEGHGG>@F?FGG
@4909191/1
acgattcataaaagtaatataaccttagatttcgaggcaaattgattgat
+4909191/1
@@@DADDFHHHHHJ2AFGGHIJJGHIJJEIIIGGGAFGEIIIIGHIGGEI
@4909192/1
acgattcataaaagtaatataaccttagatttcgaggcaaattgattgat
+4909192/1
@@@DDDFFDHFBDHAFEAGIICGIJJDICEHIHGEFHIGGG>BFIHIICF
@6988672/1
ctgcttgtgaatctgattgtgaactggaagaaagttgcgctccttcctct
+6988672/1
=1:ADDD:?<BFHHEAG@EA@@BHEHIHIIIIIIFFGHIIIIIIIGIGIG
@3840522/1
tagagaggttcactaaaaaatattaggaatccactacaaggttttcaata
+3840522/1
CCCFFFFFHHFHHJJJJJJIJJJJJJIIIIIJJJJJJIIIIBFHIIIJEI
@3840523/1
tagagaggttcactaaaaaatattaggaatccactacaaggttttcaata
+3840523/1
CCCFFFFFHHHHHJJJJJJJJJJJIJJJJJJJJJIIJJIJIDHIIIHIGI
@3346236/1
ggggaatttcaggtatatgtagacggatgaaatgaatttgaggaaggagt
+3346236/1
CCCDFFFFHHHHHEHGIIIJHJIJJJJJJJIJIJJJJJJGIIJJJJJJID
@4911149/1
acggaaatctaccgacagagaggttatccttgggggaagaagccaaattg
+4911149/1
@@@DFFFFHHHHHJJJIIIFIGJEGIJJJJJJIJJJIIJGIJJJJIGIJH
@6407533/1
cgatgacgaataaagtatgtgttcaccaagagaagaaagctatacagtag
+6407533/1
@@7DDEFFHHGGHIGAEHGEHHHHIIIIIIIIIIIIIIIIIIIIIGG@DB
@6407833/1
cgatgagctacacgcccgtaggaagaagttttttcagcagtcctgaggga
+6407833/1
?@@DDFFFHHGDFGIJJIFHHJJEHHHFFGGIIJJGIJJJJJJJJGIGGE
@1288195/1
cacatctcggatcttgctactaatattcgattcgataggtgctttgtctg
+1288195/1
@@@=ADDDHH@FHGIF<GEHGHCEFGFHF9GHEEFGHII:BGHFHGFHGG
@3841002/1
tagagcaactaagatgcacaatcgttcaagaaacaggaatgggttcagtt
+3841002/1
@<?DDFFFHHHHHJJJJJJIJIJJHIIIJJJJJJJJJJJJJIJGHIIIIC
@2813141/1
ctttgtctggttaactttagtgggaaggtttaggtatttgtggtatctgt
+2813141/1
@@@DBDDDFH<FDGEEHI@F<FHIGGGI9CF?CG:?EGH@?CF?BGHGH?
@238496/1
aaattatgtcacataaatgtcaaaatgccacataatttgcaaaattttga
+238496/1
@@CFFFFFHHHHHJJJJJJFJJJJJGCEGGIGHIJEAFFCGGHGGECGHG
@5910431/1
caggtacttgcgtggacacgcatattacacatccatttatgcaggacttc
+5910431/1
=8:B4ADDHHHFFHIIIIIGIIIIIIIIIIIIIIHIIIIIIIIGIIIIII
@6411955/1
cgattcataaaagtaatataaccttagatttcgaggcaaattgattgatt
+6411955/1
@@1ADDFFHHHHFAGHIGIIIGIHJJIJJJGEFHHGEHIJDIJD?FHFHI
@2346798/1
ctcgaaaactcaattggcgcacattcagcaggttttttaacagtttgaaa
+2346798/1
@@@7DEDFFHHHDIIBFCGI@GGHJJIJBGJJ?DGHHIJJIIIFGGEHCA
@7477217/1
gagaaatttgctgcctcaaaaacgtatgacaaaactatagagaaacc
+7477217/1
CCCFFFFFHHHHHJJJJJJJJJJJHIJIJJJJJIHIIJIJJJJJJIG
@3349311/1
gggggctgaatcggtccggccgagtgcatcatggtcatgttttgggactc
+3349311/1
CC@DFFFFHHHHHJGIJIIJJJJJHHIJJJJJJJFHIJJJJJJGJHHHHF
@2347990/1
ctcgaaatcaataactcgataaaaattgttcccttttgagctattgcgat
+2347990/1
@@@1BDFDDFHGGIGIGIJJJJJJEHIIBGGGHGIJJIHGHC@DGFHEIH
@2347991/1
ctcgaaatcaataactcgataaaaattgttcccttttgagctattgcgat
+2347991/1
CCCDFFFFHHHHHIJJJJJJJJIJJJJJIIIJJJJJJJJJJIJJJJJJJJ
@2347992/1
ctcgaaatcaataatgcaatgtgtttaaatttttgtcgagtcaaaagcga
+2347992/1
11:;DDD;CFHBHG>GIIGHG?FHGEHHIEEFHIHCEGIIDFBHIIIIII
@2347993/1
ctcgaaatcaataatgcaatgtgtttaaatttttgtcgagtcaaaagcga
+2347993/1
@@@?DDDDFDHHHIEHI>H@F:CCBGHDCEHEHIGIIIG>GHGDHEHG<@
@2347994/1
ctcgaaatcaataatgcaatgtgtttaaatttttgtcgagtcaaaagcga
+2347994/1
@C@DFFFAHHHGDHB>EFGHGHIEFGGEHHIIIIIGIIIIGEHIIIIIGI
@2349370/1
ctcgaactgttcctttagagttactagaggagtttttagaaattctcaaa
+2349370/1
B@C?DFFFHHHHHJJIGIGHIJJIIJJJJJJJHHIJJJJJJIJJJIJGJD
@7479483/1
gagaatatgaaatttaaaagaaaatttgaaaagtatcatgagttttgtga
+7479483/1
@@@7DFFFHHHGFJJJIJJIIJJIJIJJJGJHI?EGGGIGIIBFGHIIJI
@7991095/1
gtcccccacaacagactggtcccacacaacagactggtcccacacaacag
+7991095/1
@@C?DFFFHHHHHHIIIIJFFGEFHFFGEGI??FHIG?FHIJJIIJIJJC
@4915569/1
acgttaaattttaaaagcctcttaaatttaactgaaatatagaatacacc
+4915569/1
@@@DFDDFHGHHHJIJGAHGJJJJJJJJIIIJJIIJJGGIJFEGGIGGDH
@7480369/1
gagaatttgaaaagcgagcttcatgatcccctgaagaatatatcttgaag
+7480369/1
BBCDFFFFHHHHHJJJIJIJJIJJJJJIJJJJJJIJJJJIJJJIIJJJIJ
@2818161/1
cttttacgacatgtgcacgatcctgaggg
+2818161/1
=@1ABDDB??@DHFEH@FH8FBFHE??GC
@5913304/1
caggtggtgacatcgttcgatgacaaag
+5913304/1
@@?=BDD@FFHFDHIHIIGHIGCHGIGE
@4380994/1
tttgactactgtatagctttcttctcttggtgaacacatactttattcgt
+4380994/1
@@@DDFFFHHHFHIDFHIHIJJJJJJJJJJDFHJJJJIJJJJJJJJIIJD
@4380995/1
tttgactactgtatagctttcttctcttggtgaacacatactttattcgt
+4380995/1
@C@BDFFFHFGFHIJJJGJHIJJJIJIIJJIJGIJJIJJIJJJJJJJJIG
@4381080/1
tttgactcgacaaaaatttaaacacattgcattattgatttcgaggaaat
+4381080/1
@C@FFFFFFHGHHJJIIJJIIJJJGIEIIJJJJJJJJHIIJJJJJJJJJI
@6994270/1
ctggaacgtttaaatttctgtcatgagaatctcttggattcaatgggaaa
+6994270/1
@@C@DFFFHGHDHJIIGGEGCCHIHIGECHGHHIJFI9<FGHIJGIDFHI
@2819600/1
cttttatgaatcgtgataacatgcataaaatataataaaaatttatagtt
+2819600/1
@@CBDDFFCFFFHEGFBFIHEHIGJIIJJJGIIJJIJJIJJJJJJJIIII
@4917009/1
actaatttgtgtaattgaagttcgtattatttcctcgaaatcaataatgc
+4917009/1
???DBDDDFFDBFHGHDBHIIIGI;FHGIIGICFHIIIEGGGGIGIEDH9
@4381290/1
tttgacttgaataaatttttaaatttaaaaatgcgtgtgtgcaggtatat
+4381290/1
B:=BDFFFHHHGHJIJJJJIGJHJJJJJJJJIGJJJJGIIHGGIJDFHIJ
@1295229/1
caccaatcaggtggtgacatcgttcgatgacaaagtgatgggcaatccca
+1295229/1
CCCFFFFFGHHFHG:FGGHIJIEHIJJIGIIJJJJFGIGIIJJJIJJJII
@1295230/1
caccaatcaggtggtgacatcgttcgatgacaaagtgatgggcaatccca
+1295230/1
CCCFFFFFHGHFFGDGGGDIJJGEGGGGIGJJIIJ9CGIIJIHGCGIJII
@1295231/1
caccaatcaggtggtgacatcgttcgatgacaaagtgatgggcaatccca
+1295231/1
CCCFFFFFHHHFDGEGGIJIJJIJJJIIIJIJJIJBCGHGGHHGIGGHIJ
@2821343/1
cttttccggaaaatgctcgaaaactcaattggcgcacattcagcaggttt
+2821343/1
@@BFFEFFHDFHHIGIJJJJIJIJGIGIIGEHGGGEGGIJIIGIGII=@F
@4382505/1
tttgatattgggactgcaagtgcgaatatctgtagtcgaagtgttgttgt
+4382505/1
@@@ADDFFHHHHHIIIIIIIEFHIIIIIIGIIDHHDFBGGIFEDGHBGEF
@7995095/1
gtccgtgccccttgcggttaccccttctgttgggatgggggcc
+7995095/1
;?1?BBD:=DB:;EEE?@E@9::?D8?DE?BDCDDC7?@1;@@
@7995096/1
gtccgtgccccttgcggttaccccttctgttgggatgggggccg
+7995096/1
@@@DFDFFHHHHHGIIJHGIIJJJIIIJJIIIIIGHIJJJJIIE
@2353327/1
ctcgaattggatgagtaccttctagactataaaccgtatgtagaagaaat
+2353327/1
@@CFDFDFFH??FDHCGEHIIIGGIGIIIIIIIIIIGHIIHIIIIIIGIG
@2353547/1
ctcgacaaaaatttaaacacattgcattattgatttcgaggaaataatac
+2353547/1
@@<DFFDFHHHDHIIIJJIIGJJJJJJJJJJJEIIFIJIIIHIIJJJJJJ
@2353548/1
ctcgacaaaaatttaaacacattgcattattgatttcgaggaaataatac
+2353548/1
CC@FFFFFHHHHHJJJJIJJJJJJIJJJJJJJHIJJIGABHGIJIEIIBE
@2353549/1
ctcgacaaaaatttaaacacattgcattattgatttcgaggaaataatac
+2353549/1
CCCBDFFFHHHHHJJJJIIJJJJIJJJJJJJIGIJJJJGGJHJIJJJJJI
@2353550/1
ctcgacaaaaatttaaacacattgcattattgatttcgaggaaataatac
+2353550/1
CCCDFFFFHHHHHJIJJIGJJJJJJJJJJJIIIJJJJJIJJJJJJJJJJJ
@246774/1
aaatttgcaaggtttggaggagttgtactaatttgtgtaattgaagttcg
+246774/1
BC@DFFFFGHGHDHHIIGIJJJIGIIHIJIIEHJJGHHIGIIJGGGHIGH
@246775/1
aaatttgcaaggtttggaggagttgtactaatttgtgtaattgaagttcg
+246775/1
BC@FFFFFHHHHHHIJJGIJFHHHIIIIIIHJIJJIIHGGHIIIIIGJII
@2823091/1
cttttgactcgacaaaaatttaaacacattgcattattgatttcgaggaa
+2823091/1
@@@FFBDDBFBDAFHIIICHIDHICGGIIIGIIIIIIIFGEHIIIFIIFH
@742972/1
atctggtcttggtggcctcctatcagcgcacacgattgtccatttgttaa
+742972/1
?@@DDDDEHHHHHHIJJJGHIJFIIFIIIIGHJJIIIJFFGGIIIJGIIJ
@4919678/1
actcgttatataatcatcattcaaacattgaagccagatcgataaaaaaa
+4919678/1
B@BDDDFFHHHHHJJJJJJJJJIJJJJJIJJJJIIIHIHGIIJIJIJJJJ
@6419802/1
cgcaatattagaaattttcaaatattcttcgcttttgactcgacaaaaat
+6419802/1
@?<DDDDEDFAFFGBFHIGEHIEDFIGHIHHIBEHGIDIIICGIAHGHII
@4385755/1
tttgcatagaattagtggtttttttctaaaatcaatttacatattatttt
+4385755/1
BCCFFFFFHHGGHJJHHICHIJJJJJJJJIJJJIGJJJGIFGIJHIJJJJ
@6422018/1
cgcacattcagcaggttttttaacagtttgaaaaccttgataaatggaac
+6422018/1
@CCAFDDFHGADHII3CG;EEFHIGHCFHGGHHIADHIIIGIIIIGHCGI
@7486974/1
gagatgtctttgaatccgtagcaggtgcaatatttttagattctggaatg
+7486974/1
BCCFFFDDHHHHHJIIJJIJJIJIJAGGIJJJIJJJJJGHEIIIIJGIJG
@7487289/1
gagattctcatgacagaaatttaaacgttccagcaggtacttgcgtggac
+7487289/1
@C@=DFFFHHHGHJJIIJJIJJJJJJJHHIJJIJJJJEGHJJJJI<GHIG
@2823162/1
cttttgagctattgcgatattttttcggaaaaaagtgagtttaggatatc
+2823162/1
CCCFFBBDHDHGGIHIIGIHIIIJJIJIIIJJJJIIIIIJIGDIGIJJJJ
@249063/1
aaatttttgtcgagtcaaaagcgaagaatatttgaaaatttctaatattg
+249063/1
?@@4ADEFHHHHGIHHIJJJJJIIJJJJJJJJJIJJIIIJJIGIIIJJII
@249064/1
aaatttttgtcgagtcaaaagcgaagaatatttgaaaatttctaatattg
+249064/1
@B@DFFFFHHHHHJFHIJJJIJIIJJJJJJJJIJJJJGIJIJJHIIJJJI
@746885/1
atcttggctttggacgtggtcatgaggcatttgccttcgatgagctacac
+746885/1
CCCFFFFFHHHHHJJJJJJHHIIJIJJJJJJJJIJJJJJIIJIIJJIIJJ
@2357485/1
ctcgagggcatgatgagcagccgagcccttggcttccttcggagttttgc
+2357485/1
@@CADDF@FHHHHJIGHGGCGIHIGHHI?DDDCHIIIGBBFH@B;CHH9D
@2357486/1
ctcgagggcatgatgagcagccgagcccttggcttccttcggagttttgc
+2357486/1
BC@DFFFFGHHHHJJHJIFJJJIFIDHHIJJJJJJIIJIJJIHIFGHIIJ
@2358229/1
ctcgataaaaattgttcccttttgagctattgcgatattttttcggaaaa
+2358229/1
CCCFFFFFHHHHHJIJJJJJJJJJJJJJJJJJIJIJJGIJJIIJGJEIJI
@7488428/1
gagcaacttacgtattttctatgtcacatgttcactcggtgcaac
+7488428/1
CCCFFFFFHFFHFEHIJJJIIJJIJIJJJJJJJIJJJJJFHIJGI
@5920100/1
cagtagtcaaatttgtatccattatcactttttgttgccgtgtgcccttg
+5920100/1
?;?D=BDDFFHGHIIDGEHHIIIIIIIIIGHGHGIIGHIIII;B>BEEGI
@5398667/1
attttcttgtatcacttattgcgtctttgctttggtcactttacgcgcga
+5398667/1
CCCFFFFFGFFHFGHIIGIJIJJHHHJIJJJJJIIJJIIIIIIGIJJIIF
@2826384/1
ctttttcactcaaccatagctttctcagcgtgtttaatttctttcattta
+2826384/1
:?@4=BDDHHHHHJJJJJIJJIJHJJJJJJHG1CG@F@GI<FHHB<?DG?
@2827915/1
cttttttaaaatatgctataacgaattacttatattctaaatacgagaac
+2827915/1
@@<DDBD?FBHDHAFE>?:AA<;BGG??@@CCGHGGBDFGHHEHGGIIHH
@7492242/1
gagctgttgagttgatcctgcttgtgaatctgattgtgaactggaagaaa
+7492242/1
CCCFFFDFGHHFHHHIIIGEGEIGBGHIJHIIGGGGBGEGGHHIFHI@GG
@2830476/1
gaaaaaaatgtcaaaattttgcaaattatgtggcattttgacatttatgt
+2830476/1
@@@DDFFFFDDFHIIJIJJJJGGIIJEEIJJFIIJFIGIHDIGIIIGIID
@6426094/1
cgcagctaaatgtgcattaaaacatctgaaaagaaggggtttgttaagga
+6426094/1
@7=?=ADBFD?>FA<F@EHHIIIABCDFEHGBHG;FGABHHGIBGHGGGH
@752614/1
atgaaatgcaagtcagtcctataataatcattgtctaatgattatgtaat
+752614/1
C@@DDFFFFDHHHGIIHIJHIIIJJGHIDHJJJGHJJIIJIJJIIEDHGI
@7006111/1
ctggacaacaaggaaagttattgccggttcataaccttctctttggactc
+7006111/1
?:B=DDDFHHFHGIJIIEHHIJIJJJJGFHIJIGEHGIHJIIJIJJJJJJ
@7006112/1
ctggacaacaaggaaagttattgccggttcataaccttctctttggactc
+7006112/1
CCCFFFFFHHHHHJJJJIIJJJJJJJJHJJJJJJIJJJJJJJJJJIJJJJ
@7493896/1
gaggaatattacaataagccgaataaaaatgcaaaaaactataaattttt
+7493896/1
@C@DFFFFHHHHHJIJJGIJIIJJJIJJJJIJJIIIJJJJIJJJJJGIJJ
@256538/1
aacaacctgaacaacaagctgcaaaacataaaggagatcctgtaacacaa
+256538/1
<@<DDDDD?FFFDIIIIEGGGIIIIIEGHIIIGCFGBGHID>BGEHGGIG
@2362216/1
ctcgatttggaccagttcgtatttgggagtgatgccgcgacggctcagca
+2362216/1
BCCFADFFGHHHHEHFGIIDFGIIJIJEHCFGIJJIIIIJIJHHFFFFEE
@7495459/1
gaggagttgtactaatttgtgtaattgaagttcgtattatttcctcgaaa
+7495459/1
B@@DDDBDHFFHHIIJJJJEFGHIIJJJIJIGIIIJJJIIJJJJJJIFIG
@4396293/1
tttgtaaggtgaggtatttgtacatgaagttgtctgcccctttcttaatc
+4396293/1
@@?BDFDFHCFFHJ?EGGIJJIIIJJIIIHHIIJIIGIGEGIIIIJIJJJ
@2362645/1
ctcgcaaatgtagaaggcagattgttaccctccacgggtaaatcctgcaa
+2362645/1
@@@DDDDAFH?DFF@CBEGGEHDCC?BFFF@CGHFH:?FAGEGBGHIIED
@2832124/1
gaaaaaagtttatttatcatacacaggtaaacagttgtacagtagaggat
+2832124/1
@@@FFFDD?DFHFIIGIIJH?CGFG@G?CFGIFGDDHIDGICBGEG@F@G
@4928960/1
agaaaagtcacgagaatttgaaaagcgagcttcatgatcccctgaaaaat
+4928960/1
@CCFDFDFGFHGDIGGIEGBFHGGBEBFIGG@GCIIHIGIIJJJGGFEGG
@5402192/1
attttgaggtactcgagggcatgatgagcagccgagcccttggcttcctt
+5402192/1
8?:BDBB=FAFB?GAGBEGGEIDGE@HE3CDHGGIIII@CGI<FEHCGG4
@5402193/1
attttgaggtactcgagggcatgatgagcagccgagcccttggcttcctt
+5402193/1
:B1=BDDDHFHFHJIJJJJIIIJJIJEIJJJIIJIIJGIIIIIJJJIIIJ
@1305161/1
caccattctatgaaatggaacacgaagagggactaccacacgaaaggcag
+1305161/1
@@@DDBDEHFDFAF@FGECGGGGGF@FGHCGBGIEHGGIDG:@FGFGGGG
@7010518/1
ctggagattgcaaccacccagacaggagatcatcgaagatttggagaata
+7010518/1
@@@<DDDFHHHHHJIGHGIGEGIGE?GGIJGDHIIJIEIE>F>GEECHIG
@6431484/1
cgcatttttaaatttaaaaatttattcaagtcaaaaataatatgtaaatt
+6431484/1
??<DDDFFHFHHDIGBGIIICGHIIIIIIHHIIHIIIGIIGHGIIIIHGH
@6431714/1
cgccaaacattcggcagccaagaacttgctggatctcttggtcggaaaag
+6431714/1
@@<BDADD?FDH<F>@8AAEG;?GFHFGGH?DFGGIGIG9@9D@F@@GGH
@4931672/1
agaaaatttaatctggctgaagtatgatcgacatctagtagattctggtt
+4931672/1
CCCFFFFFHHHHHJJJJIJIJJHHJJJJJJJJJJJIIIJIIIJJJJJJGH
@3370976/1
ggtcaatgttttttcttcgatgtccacgtaggttacctcgaaggattgtt
+3370976/1
?@@DDFFDDFHHHGDHIBAFFBGEH<FD??DFGH@DHGHG6?FG2BFGGE
@3371371/1
ggtcacttttcgcgcaaaggtaaaatcgttctagacatactttatgctct
+3371371/1
@@?BDEEFHHHHHJIGIJGGHHIJJJEFGGIIJGIJGIHIIJEIJIJJIJ
@1307256/1
caccccttaatcagctacaacagtcaacatttcccacctttttcac
+1307256/1
:=?1B@DDDHDB8C@>GHAG>@F49FFB3?CCGBHGA0CFCEFGI<
@6434377/1
cgccaattgagttttcgagcattttccggaaaagaagattgcaccccgaa
+6434377/1
@@@FDDDFHDFCFHIBAEEEFHHIIGIJJIJJI@GGEHGEIIJJIIJIGJ
@6434378/1
cgccaattgagttttcgagcattttccggaaaagaagattgcaccccgaa
+6434378/1
@@@FFFFFHHDFHIJABHGIEIIGJJJEGEGHIIGGEDHIEHEIIGIGHG
@7502778/1
gataaaataacatttgtttgcctctcagtcgccatattgatttaattttg
+7502778/1
?@=DDEFFBHA?FHJEIJIHFGIIJIGHDHEDGHICDF@HIJIIJJJJGG
@7503982/1
gataaatgaaagaaattaaacacgctgagaaagctatggttgagtgaaaa
+7503982/1
@@CFFFFFHHHHHJJJJJJJJJJJJJJJJJJJIJJIIJJHIIIIGHIJIJ
@2836072/1
gaaaaacgtatgttgtttacttcatttgaatctatggaagttcgtattat
+2836072/1
C@CFFFFFFHHHHGIIJJIJJIJJJIJJJJIJJJJJIJIIHIIIHCGIIJ
@2837223/1
gaaaaacttacaaaatggtaatgccgagcttaataagtttcatattttgg
+2837223/1
@@@FFFFFHGHHHJIJJIFFHDHIJIIEHJJIIJBHIGIJIGGGIHGHJI
@5929548/1
cagttgtacagtagaggataaaccaatggagcacacttttacttcagcta
+5929548/1
?=?BDBDDFFF4A:C<EG;ED@EBC@FF<GFIIIC>FFDF??DFG4B<B?
@4933874/1
agaaagctatacagtagtcaaatttgtatccattatcactttttgttgcc
+4933874/1
@C@DDDFFHGHHHIHIIIJJIJJJJJEIGJJEHJGGJJIGIJJJJJIIII
@5409115/1
atttttatcgagttattgatttcgaggaataatacgaacttccatagatt
+5409115/1
=B1ABDDFHHHHHIJJJJJJJJJJIJJJJJJJJJJJJJJJJJJJJJJJJJ
@7504834/1
gataagacgaatggtaaagctgctaaaaaagcaggaaaagcccagaagaa
+7504834/1
=?1ADEFFHHHHHJGHIJJIJJJJJJJJJJIGGJIJJJJJJJJJEIJJJJ
@764632/1
atgatgcactcggccggaccgattcagcccccaccaagggaagggggcgg
+764632/1
CCCDFFFFHHHHHJJJJBHGIGFHGGHIIJJJIJJIHEEFFEDFFCDBDB
@7014864/1
ctggatatctttttgggtaatgttgctgcctaaagagttccatcacggtt
+7014864/1
@C<BDFFFHHHHHJGJIBHIJJJJJJJJJJJJIJJJJIJJJJJJJJJJGH
@2368878/1
ctcgctccaggttgctgttgtggaggagcgggctgctgttgtttcgctcc
+2368878/1
CCCFFFFFHHGFHJJIJFHIHIJJIJIJIIIIBABCAECF@=CGA;AEFE
@6437332/1
cgccatattgatttaattttgacatgttagaatgccctattgaaaacctt
+6437332/1
@@<A==BDFDCDHIDHGIIIGFHIIGEHCGHHIGIIIGGHIEGIIIIIHI
@6437333/1
cgccatattgatttaattttgacatgttagaatgccctattgaaaacctt
+6437333/1
@@@FBDFFHHGHHIIJIJJJFHGIGEHGIGIIIJJJJIJJJCHIIGIJJI
@8009234/1
gtcgaacgttcttctgggcttttcctgcttttttagcagctttaccattc
+8009234/1
?1:?DDDAAFHHHJJIJIIIJJJJGJIIJJJJGIJGJJJJJJIIJIIIJI
@766159/1
atgattttgaggtactcgagggcatgatgagcagccgagcccttggcttc
+766159/1
CCCDFFFFHHHHHIHIIGJIJJJIIJJIJJJJJJJJJIGIJJIJIIJJJJ
@2369958/1
ctcgcttttcaaattctcgtgactttt
+2369958/1
@@@?B;DDF?<FF<FACF;AA3<<AFH
@2369959/1
ctcgcttttcaaattctcgtgacttttctcccctgtttgttcttaaataa
+2369959/1
@@@BDDDDHHFHHJJGIGJJJIGIIJJDIGIIIG<CFC;?FGEGFBCIEG
@2370778/1
ctcggacgaactgcagtgtttgacatatcagttatgtcatacttatgtta
+2370778/1
CCCFFFFFHGHHHIJJBGHHHIJJIIIJJJIIJIIJIIIJIJJIJJJIJJ
@4407555/1
ttttaacgtaactatattgtggtccgctatttggtacgacgacaaagatt
+4407555/1
:B=4=BDFFHHHHJJJJJJJJJJJJJJJJJJJJJGHIIGIIJJJJJJJJI
@5934310/1
cataaatgtcaaaatgccacataatttgcaaaattttgacattttttctt
+5934310/1
CCCDFFFFHHHHHJJJFIJJJJJJJJJJIJJJJIJJJIJIJIJJJJJJIJ
@7509862/1
gatatttttttatcgatctggcttcaatgtttgaatgatgattatataac
+7509862/1
?<@BDEFFFHH??EECDGEHGHHIDGIHDFGIGEGI9?BBEHGIIHIGGE
@768877/1
atgccatctgggcccggggctctgtgatttcttagtgtcaatagtgctgc
+768877/1
CCCFFFFFHHHHGIJHJJJIIIGGFGGIIIGGIIIDDFHHIGJJGIGIGI
@4940524/1
agaacttccagaaaaaggaaaagaaattttgtgcatgagccaagtactga
+4940524/1
BC@DFFFFHHHHHJJJJJIJJJJJJGIJJJJHHIIJIJIJJJJJFHIJJJ
@3868604/1
tatataatcatcattcaaacattgaagccagatcgataaaaaaatatcgc
+3868604/1
B@=BDFFFHGHHHJJJIIJJJJJIIJIJJJJIJJIJJJJJJJJIJJIBGH
@3869408/1
tatatcttgaagaactattattttttttttttt
+3869408/1
??@ADADDH?CB4CDEEEEHADHEEAFGGHIIA
@7512588/1
gatcgataaaaaaatatcgcaatattagaaattttcaaatattcttcgct
+7512588/1
@C@FFFAFHHHHHJJJIJIJJ<GHIJJJIJIJJJJJJIHIJJJJIJIIIJ
@3383353/1
ggttcataaccttctctttggactctcttgcatgctgctcgaatagctcg
+3383353/1
?B=ADDFFGFDDHIJJEIJIGGIJJJJIIIIIJJIJIIJIIFHIJJJJGG
@2846963/1
gaaaaattagtaaaacataatggttttcgcgcgtaaagtgaccaaagcaa
+2846963/1
CBCFFFFFHHHHHJJJJJJJJJJHHJJJJJJJJIJJJJHHIIJJJJJJJJ
@5938686/1
cataatttgtggacataaaggaaagaaaaaaatgtcaaaattttgcaaat
+5938686/1
:=1442B:DFFF<F<CGEDE>CGIEFCGDFBF9BGFEA93BB?9?@B<@B
@3870562/1
tatcaaactacaggcagtgttaacgattatacgaaagatctagaaaacta
+3870562/1
=@:4=BDDHHHFDBFIJC?FHCHIGIJGGGIIIIJJICGGIIIEGJGGGG
@4412759/1
ttttacctttgcgcgaaaagtgaccacaagcaatgtcaaagagaaggata
+4412759/1
@CCFFFFFHHHHHJJIJJIJHIIJJJJJJJJIJJJHIJJJJJJGIJJIJI
@2850913/1
gaaaaccttgtagtggattcctaatattttttagtgaacctctctaacgt
+2850913/1
@@@DFFFDFHFFHFGG<EFEGGIGEHIIIIIHGJBGHGIIIJIJIJFIIG
@2851743/1
gaaaactaaaggatttctcaacttgtttccgtgagttgctgaacaaattt
+2851743/1
B@BF?DFFHHHHHJJJGHHHJJJJJIJJIJGHHEHEIGIIGHHIGIIIIJ
@8024200/1
gtcgtatttccctaaccaccttacagattgttaccagaggctagaattcc
+8024200/1
B@C?DEFFHHHHHJJJJIJJJJJJJJJJJJJJJJJJJJJJJJIAHHGIJG
@279788/1
aaccttgcaaattttcaatcatgaagcaagattttacctgaacaatttga
+279788/1
C@@FFFDDFFHFHIGHIIFHHIGIJGGIHIIHHGJIJJFD?GHEHGHIEC
@1825121/1
cctaaactcacttttttccgaaaaaatatcgcaatagctcaaaagggaac
+1825121/1
??:=BDD4A??:DDEIIFIIDGFFEAB?FEIDCFFFFFIIFIEIC=FFIF
@1825122/1
cctaaactcacttttttccgaaaaaatatcgcaatagctcaaaagggaac
+1825122/1
@1=;DDDDHHFHHIIIIIIIIIIIIIIIIIIIIIIIIIIIIIIIIIIIII
@3386777/1
ggtttatcctctactgtacaactgtttacctgtgtatgataaataaactt
+3386777/1
@7?DFDDFHHFFFHGGFHHIJJJJHIJJJJHIHHHIJJIJJJJJGIJJJJ
@3875279/1
tatcgatactgaatgtaattttttatatagtgccccg
+3875279/1
?@@DAD?D::C?<CAE:A<EH@BGCHF@FD19?CG??
@2855566/1
gaaaagctcgacatggagtcccaaaacatgaccatgatgcactcggccgg
+2855566/1
CC?DFFFFHHHHHJJJIJHHIJJJJJJIJJ?DHIJIJJIJGIIIIIJIHG
@777419/1
atggcattcatgcagaaccgattaagaaaggggcagacaacttcatgtac
+777419/1
@???DDFFHHHGHJIIJIGIHFHIIJJIJJJIJJIJIJJJGHJIEGIB@F
@777420/1
atggcattcatgcagaaccgattaagaaaggggcagacaacttcatgtac
+777420/1
CC@DFFFFHHHHHJJJJJJJJIJIJJJIIJIJJJIJGIJIJIJIJJJGIJ
@3877046/1
tatctgtctgcatttattacttcaagcaaagcttctataactggtatagc
+3877046/1
BBCFFFDFHHHHHJJJJJJJJJJJJJIJJJFGJIIJJJJJJJJJGHGIJJ
@283850/1
aacgatatgtcaaacgacgacattgagcaacttacgtattttctatgtca
+283850/1
@@@=DFFFHFHGHJJGHGJJJJJEAHHGIJGJJIII?FHGIIGIJFIDHI
@2857349/1
gaaaagtatcatgagttttgtgattctccgaagaatatgtctcgaaagac
+2857349/1
@@@DDDADFFFFHJJGHIIIIGIGGGGIJGIGHEAHFGDI<BB;DFHEEE
@2857523/1
gaaaagtcacgagaatttgaaaagcgagcttcatgatcccctgaagaata
+2857523/1
@@@DDA2A=D:AFGFBEEDHF<FBF<CGIIEFG>G><?DGB?7DBFI34=
@285335/1
aacgcccggagcggctgatatcaccaatcagg
+285335/1
?<@;DDDDFFDDFI8DA399?44??D@<BBB>
@285934/1
aacgctttatcgggttctgctaagtggtaagtagaaggtaagccacttaa
+285934/1
??@1?ADDDHH=FHCFBF:BHHHCHHD?FDF??DA@?;:B@DGDEGHDHI
@5948471/1
catcaatattatctatcgatactgaatgtaattttttatatag
+5948471/1
???:4B;BDDDDAEEE423CB@ECEECF<CEE>DEE@DC@BD?
@2392957/1
ctcgtggatggcgccctcgatttggacc
+2392957/1
@@@BDDD??:D>:EFA6;:@FCDHE9?@
@4422428/1
ttttccgaaaaaatatcgcaatagctcaaaagggaacaatttttatcgag
+4422428/1
@B:DDEFFHHHHHHEHIGGGIJJIIJJIIJIIJJGGGIIIGIJJIHGIIJ
@4422464/1
ttttccggaaaatgctcgaaaactcaattggcgcacattcagcaggtttt
+4422464/1
=B@4=BDFFHHGHIIGIIIIJJJIJJJJJJJJJIGIJJJJJJJJJJ8CGI
@287805/1
aacggtttatgagcaacatcaacatttaaaagtggcttccagcct
+287805/1
@@;BDDDFFHHAB@GHDFHC9B?CEBDHEF@G?DFF3?300BFFH
@2394423/1
ctcgttatataatcatcattcaaacattgaagccagatcgataaaaaaat
+2394423/1
BCCDDFFFHHHHHJJIJIJJJJJJJJJJHGJJIJIGEGIJJJIJGJIIJG
@3881886/1
tatgtaacatgtgtgcttaagtggcttaccctctacttaccacttagcag
+3881886/1
BB@DFDFFHHGHHHIJJJJJJJIJJJJIJJJIJICHIH@GIIJJIJIJJE
@6453099/1
cgcgcgtaaagtgaccaaagcaaagacgcaataagtgatacaagaaaata
+6453099/1
CCC?DDDDHHGADEFIBHIEHIIIGGGGIIIIIIG9BGCGHIIIGIIIDC
@3882277/1
tatgtatttattatattgtgaaaagggagcatttatttgatgcaaagtat
+3882277/1
@C@FDFFFHHHHHJJJJJFHJJJJJFHIIJJJJJJJJJJJJJJJJJIHIJ
@7522205/1
gattatataacgagtagatagctttagaggtaatacactattattaggca
+7522205/1
?=?DBDEFHHHHGICGGHGGIIIJIBHDGH<EFHEHJJJJJJIIIJGIJJ
@2399176/1
ctctaacgtctttatagaatgtcaatgttattctaaaaagaagactgcta
+2399176/1
1=@4=BDD=DHHFHIIIEHIGIGIIIIFHIIHHEGIIIIIGIIGIIGIII
@2864096/1
gaaaattcaagatctagtgtttaaggaactatcagatgttggtccgccac
+2864096/1
@7?DDFFFHHGHGIIIJHHFIJIHIFGGIJJJJJGIJJFHIFIHEGIIIJ
@2402186/1
ctctactgtacaactgtttacctgtgtatgataaataaacttttttcggg
+2402186/1
:?=4=BDDBFFFFFIICGEEFIBE<A3CHHF@HFCHFFECBFF>?@?FD?
@2402187/1
ctctactgtacaactgtttacctgtgtatgataaataaacttttttcggg
+2402187/1
@@@DDD;;FHBDFBEF:CHAFDHGCBCEHGIIIEBHGF@?GCDHIIGGI:
@2865401/1
gaaaatttctaatattgcgatatttttttatcgatctggcttcaatgttt
+2865401/1
??@1DADFHHFFHIJJJIIJGGHEHJJJJJJIIEIHGIIFIJJFGHIIIJ
@2403626/1
ctctatactttgcatcaaataaatgctcccttttcacaatataataaata
+2403626/1
?@@:BDFDHHHDDHIJJJIGHJIJIIIIJJIGIIGIIIBHHIJIJIJJII
@6458791/1
cgcgtgtaaagtgaccaaagcaaagacgcaataagtgatacaagaaaata
+6458791/1
@@@DDDDFDHHADHIJIJJJJJJJJJJJIIIIIJJHGIIJJJIJIJJJJJ
@1836239/1
cctcaacccattacacaagacccccaaccccaacaaggaggtaaaaagaa
+1836239/1
B@BDDFFFHHHGHJGIJJFIGGJJJJJJJIIJJJJIIDIJJFGGIIIIJI
@1837876/1
cctcaccttacaaaataaaatacggcaaagagaagaaaggccgatagaat
+1837876/1
@@@DD=DBFD?CHIIEHGIIDGCHGGIGI@HGGI>EHIIE?HHBHGGAGH
@3394282/1
gtaaaagtgtgctcaattggtttatcctctactgtacaactgtttacctg
+3394282/1
@8?DFDF;FCBDDHIIBH@G<EG@GCFE@HHI<H9?FGHGIGIIDFEBDH
@8034716/1
gtctgccccaagtgggttgttgttgttgaggaggagcagact
+8034716/1
?@??DBDDFF?BAEEH<CAEF>CGB???@G><?@6BBEB8B@
@298844/1
aagaaacgctcgtggggagcgatgacgaataaagtatgtgttcacca
+298844/1
<??DDD3??DDDDEAEA;DDD<8@DB=??DCEICCC@4A@=A4@@;@
@299868/1
aagaaagacgccaaacattcggcagccaagaacttgctggatctcttggt
+299868/1
@C@DFFFFHHHHHJJIJJJJJJJJJIIJJJJIIJJIJIJJJJJIIJJJCF
@3396606/1
gtaaaatcgttctagacatactttatgctcttgacatttcgttaaagaac
+3396606/1
BB@FFFFFHFHFHJIJIJJIIJJJJJJJJJJJIIJJJJJJJJIJJJEIJJ
@3396833/1
gtaaaatcttgcttcatgattgaaaatttgcaaggtttggaggagttgta
+3396833/1
@BBBDFFFHHHHHJJJJJJJJJJJJIJIIJIIIIIHHIJIJJJIIIGIHI
@3396834/1
gtaaaatcttgcttcatgattgaaaatttgcaaggtttggaggagttgta
+3396834/1
@C<DDDDFHGFGFGEDED@HIAH@H<F?CEFHEDA?CFDD??C6?0:B9D
@301776/1
aagaaatcacagagccccgggcccagatggcattcatgcagaaccgatta
+301776/1
@CCDFFFFHHHHGIJJJJJJGJJIGIFGIGIGGIIJJJJFGFHGJJHIGH
@3397721/1
gtaaaattagttgctatccttctctttgacattgcttgtggtcacttttc
+3397721/1
@@@?DFDEHGFHFHHGGIIIGGIJIJIGJIIIJGIIGIEGGBEHIIIJJJ
@4428776/1
ttttgactcgacaaaaatttaaacacattgcattattgatttcgaggaaa
+4428776/1
@@@DDDEFHHHHHIJJJJJIIJJGHGHIIHIJJJJJJIJIJJIJJFGGJJ
@4429178/1
ttttgagctattgcgatattttttcggaaaaaagtgag
+4429178/1
?@@=?DDA?FAF>BF::CDFHIIIIHGIIIIIIGF9CG
@2868842/1
gaaacatgtcagttatatattcacctttatatatgtcacattttgtggtt
+2868842/1
@@@?DDFFHGGHHIJJJIDGFJIIIIHGJJIJJEDHGHIIJJJJJGHEIG
@2868843/1
gaaacatgtcagttatatattcacctttatatatgtcacattttgtggtt
+2868843/1
@CCDFFFFHHHHHIIJJIGJJIJIIJJJIIIIIIIIGGIIJJJJJGIJGI
@2868844/1
gaaacatgtcagttatatattcacctttatatatgtcacattttgtggtt
+2868844/1
C@CDFFFFCFFF>FFGGGBHIIIIIIIIIIIIIIIIIIIIIIIIIIIIGI
@2868845/1
gaaacatgtcagttatatattcacctttatatgtcacattttgtggttct
+2868845/1
@@?:DDDDHFHFHGHIHIGFIIGGGIGIIIIIHGIIIFIGGHIIIIDGGH
@1329266/1
cacgagcgtttctttagtctgtatattttcttgtatcacttattgcgtct
+1329266/1
@@@DDDFFHHFHHIGEBHGG>AEHFGIHGIIIIIIIIGGGIIHIIIIGHD
@8037339/1
gtcttatcgatgcattgaaacgcaaactgacgtttactcttctaatgtca
+8037339/1
:=844BDFHFHHHJJJJIIJJJJJJJJJJIIJHIJJJJJJJJJJJJJGIJ
@1331112/1
cacgattcataaaagtaatataaccttagatttcgaggcaaattgattga
+1331112/1
?@<;:=ADFDBHFHIACGHEGFHHHIIIC<HEHE>G:?D;3?BB@<FHIH
@1331113/1
cacgattcataaaagtaatataaccttagatttcgaggcaaattgattga
+1331113/1
@@@DDFFFFHFHGJG<EHIIGHIHJGHIICHEFHECFDFEHGIIIBHGGF
@1331114/1
cacgattcataaaagtaatataaccttagatttcgaggcaaattgattga
+1331114/1
@@CA;DDEBFHHHIGAFHHIIIIJJGEGHIJIIIHGEE<GHEFG>@DHGI
@1331115/1
cacgattcataaaagtaatataaccttagatttcgaggcaaattgattga
+1331115/1
CCCDDFFFHHHHHJJEHIJIJJJJJJJJJJJJJJIJGIIJJIJJJJJJJE
@304901/1
aagaaattttgtgcatgagccaagtactgaaatatctgttgaacagctca
+304901/1
CC@FFFFFHHHHHIJJJIHIIJGJHHGIJIJJJIGJJJJJIJGGIJIGJJ
@4963203/1
agagaagaaagctatacagtagtcaaatttgtatccattatcactttttg
+4963203/1
?@1BDDDFDBBHBHIGGIIIGHGIGBHGEGEHHHIIIIIIIIIIIIIIII
@4963204/1
agagaagaaaggccgatagaatgaagtgaaagtcgaacgttcttctggg
+4963204/1
@@7DDDBDHFFDHHIFIIJIJJIIECGBDBFH?@;DG;??FEHB@F<FB
@7042774/1
ctgggcttttcctgcttttttagcagctttaccattcgtcttatcgatgc
+7042774/1
B@@FDDFFGGHHHJJIJIIJJHAEHIJIEHJJJIIJJJJIJIGGIHEIGI
@7042775/1
ctgggcttttcctgcttttttagcagctttaccattcgtcttatcgatgc
+7042775/1
C@@FFDDFHHFHFGE@GHIJJGGGHIIJJJDIJAGIIIHIHIDGGCFIEH
@7535647/1
gcaaagtatagaggttgtacccaaacttttcggggtgcaatcttcttttc
+7535647/1
BC<DDFBDHHHHHJHIJIJJJJJJGJIJJJJJJIJ@GHIJIIIIIJJJJJ
@2874393/1
gaaactttgtgggactgctggttgcccaacttggta
+2874393/1
@@@?=ADDDDADDIIIGIHEGGGGGH@EHDHCGEGB
@7043845/1
ctgggggataaatcttcctgcctcttgtattttgttcctcaggtaaaggg
+7043845/1
@C@DFFDAFHDHGGHIIGIHJJJJIJJCFIIIIGIIIHGIJJIDHIHIJG
@2875379/1
gaaagaagcaagaggaaggatcgcaagcttcttccagttcaccatc
+2875379/1
CCCFFFFFHHHHHJJJJJJJJIJJJIJJJJJJJJJJIIJJIJJJJJ
@3890355/1
tatttattatattgtgaaaagggagcatttatttgatgcaaagtatagag
+3890355/1
@?=DDFDFFHHGHGHE@GIIEHGGIJJJJJJIJJIIJJGHHIJIIIIJII
@1337289/1
cacggattttatcaatcggccattcgaggc
+1337289/1
CCCFFFFFHHHHHJJJJJJJJJJJJJICF0
@1338567/1
cacgggtagacggtgtcaatttaaaacccaaaaactgctgtagtgttcca
+1338567/1
@@7DFF?DAHFHG@F:CGGGGGIIIIGFGHIGGG>B@FHEDHIIIIIHGG
@3402050/1
gtaaacgtcagtttgcgtttcaatgcatcgataagacgaatggtaaagct
+3402050/1
@@@@D?;2ADAFDGHDFGIGHIIEDCDEEF@;DEFHGGH>EBHCFFHIII
@3402051/1
gtaaacgtcagtttgcgtttcaatgcatcgataagacgaatggtaaagct
+3402051/1
@C@ADFFBFHHDFHGIJCGHIJIIIIJJIIJJBEHHIIGDDHEBFHIBBF
@309587/1
aagaagttggccgatttgcagactctcagcttcaacgccaaggacttcaa
+309587/1
@@@=DEDEFHGHHIJJJIJJEEIIGJIIFEGEHCHGFHHHIIEGIIJJEF
@2877095/1
gaaagactttgactttttactatttttgtatgcacaaaattcgttctaca
+2877095/1
B@@FFFFFHHGHHJJJJJJJJJJJJJJJIJJJJJJJJJJJJIJIJJJJII
@2877096/1
gaaagactttgactttttactatttttgtatgcacaaaattcgttctaca
+2877096/1
CCCFFFFFHHHHHJJJJJJJJJJIJJJJIIIJJJJJJJJJJJJIJJJJII
@1845538/1
cctctccacaaaaagggaaataaacaaggatgtaagaactatggaggaat
+1845538/1
@@<DBDFDHFFDHIIIJEIJIJJGJIJIIJIJBGGGHIHIFIGFEHGHHI
@2409769/1
ctctgagcttcagttttgtgtttacataatctagctctatttttccttgg
+2409769/1
:?@4=ADDHHHGHIJJJGGGGHJ@HHGEHIGIEHIIIJEGIIIICHIIBH
@6469409/1
cggaaaacaaaaaaactatgatacctttgcggtttc
+6469409/1
@@@DDFFFHHDHGIIIB<CFFGHIIIIIIIII0@GF
@5964627/1
catgatcatgggcgctgacgtcactcatcccagccctgattcgcaacata
+5964627/1
CCCDFFFFHHHHHJJJJIIJJJGIIIJIJJJIIHJJJJGGIJGHHIIJJI
@2410827/1
ctctgatgaaagctgacgatttgggtaaaatgatggagatgactcagaac
+2410827/1
@@@DFFFFHHHHHJJIIJHIIIJIJCHGIIGGHIJJGIIIIIJJJIJJII
@5440104/1
caaaaacgtatgacaaaactatagacaaaccagaattacaggaaatggat
+5440104/1
@@@?DBDFADHHHIJEHEIIJGIJIJGGIIIIJJJBHEIIIJIJBDGGHG
@7048960/1
ctggtaacgctttatcgggttctgctaagtggtaagtagaaggtaagcca
+7048960/1
?:?ADDDFF?FHHGIJFIIIIIJHIIJJJ?FEDGGC:?DFIJGDDBGIHG
@5441625/1
caaaaactggagttccttggtgatgctgtgctcgattttcttattacgtg
+5441625/1
???1BDADBAC;ABCEEIDC3<CAB9FFEA9EE=8CDDEDDECECDDDDD
@8045760/1
gtgaaacttcggtaggtccctacttcaaccatgacatagtaaagactttc
+8045760/1
B@CFFFFFHHHHFHIJAGGHHHIJJJJJJJFIJJJJJJJJIGHHJIJJJJ
@7050268/1
ctggtaccaaatcaacatcatagtgataagccgtgtttaatttacctagc
+7050268/1
BCCFDFFFHHHHHJJJJJJJJJJHIJJJJJJJIGHHIJJJJJJJJJJJJJ
@8046536/1
gtgaaagtcaaatttgcaaattcggttgatttatcccccttgaaagatta
+8046536/1
@@C?DFFDHGHHHJJHIGIJJJJJJHIJJIIJJJJIJJJJIIGIJIEIIJ
@7539545/1
gcaacatcgacagataccacaaatacctaaaccttcccactaaagttaac
+7539545/1
BC@DFFFFHHHHHJJJJJJJJJJIJJJJJJJJIJJJJJJJJJIJJGIIJJ
@8049148/1
gtgaacagctatcgatacacagtcatagatccaatcctataattatccat
+8049148/1
?@<DDBDDFDHHHFIEH>HGIIHCCGH@GIIIIFGGIIHIIGIGIIIIII
@316238/1
aagactttgactttttactatttttgtatgcacaaaattcgttctacata
+316238/1
@BCADFFFHHHHHJJJJJJJJJJJJJJJI9FHHIJJJJJJJJJIJJIIIJ
@4971264/1
agataatattgatgattataattaataactagtgcctaataatagtgtat
+4971264/1
@C<DFFFFHHGHHJJJJJJJJJIJJJIJJJIHFIIJJJJJJJJIJHIHII
@3899738/1
tcaatattatctatcgatactgaatgtaattttttatatagtgccccgat
+3899738/1
@C<DFFFFHHHHGIJJIJJIJJHJJJHIIIGJJJJJJJJJJIIIJJJIFG
@3901238/1
tcacaatcgctataaagccaaatcactatttgccttgctctgttctctgt
+3901238/1
@@<DFFFFHFDFHGGIBFFHEHIJJJEIIIJEHJIJBFFHJJIGJJJJJI
@6473056/1
cggaaatctaccgacagagaggttatccttgggggaagaagccaaattgc
+6473056/1
@?<BDDDDHFHH<FHDFB@<BG?E?FHFBCECG>GA@FCDECHGGIIIHI
@1851211/1
cctgcacacacgcatttttaaatttaaaaatttattcaagtcaaaaataa
+1851211/1
@CCFDDDDFHHGHJJIJIJJGIIJJJJJJGHIIIIEGIJIJJJJGGGHHI
@7541356/1
gcaactaattttacaagctatactttgcatagaattagtggtttttttct
+7541356/1
CCCFFFFFHGHHHJJJJJIJJJJJJJGJJJIJJIHIIJGHHDDHIGIJEI
@6474547/1
cggaacgcccggagcggctgatatcaccaatca
+6474547/1
@@@DDDDDHHHHFGGIIE:D29B94B?F<F388
@3903659/1
tcaccttacaaaataaaatacggcaaagagaagaaaggccgatagaatga
+3903659/1
???DDDDDFFB:CA<DFFHBIACHAFGIFDCD@BCCHEHEHIBFGGGF@=
@3903660/1
tcaccttacaaaataaaatacggcaaagagaagaaaggccgatagaatga
+3903660/1
?@?:ADFDFFFDFGGHIGIIGHGIIJFHFCHGEHIJJHGIF:@BBHHIIG
@7543912/1
gcaagatccgagatgtggtacacgacgaatgatgtgataaatatacctgc
+7543912/1
BCC;DDFFHHHHHJJGHIFHIJJJGIIJIDGIIJIJIJJIIJJIJIHJJJ
@3903972/1
tcacgacagtcaaaatagagagaaaatatataaagtgaaagtcaaatttg
+3903972/1
CC@FFFFFHBHHHJJIJIIJGGIIJJJJJJIIJJJDGHIGIHIGJJJJJG
@802567/1
attaagatatcctcagatgccgacactatgggtcggatcttcagct
+802567/1
@@=DDFFFHHHHHJJJJJJJJJIIIIJJJJJJIJJJHIGIIJEIGI
@802936/1
attaaggggtgtattctatatttcagttaaatttaagaggcttttaaaat
+802936/1
@CBFFFFFHDFHHIJJJIJJJJJJJJJGGIHIJJJJJIIJJJJJJJJIJJ
@5445701/1
caaaaagggaaataaacaaggatgtaagaactaaggaggaatattacaat
+5445701/1
CCCFFFFFHGHGGJJJJIIIIIIIFHIIJIIIJJJJHIGHEHIIJJIIIH
@5445702/1
caaaaagggaaataaacaaggatgtaagaactatggaggaatattacaat
+5445702/1
@@@;DBDDGGHHFIIIGIJJGIJJJJJJIJE@HIIIHGBGIIGJJJIJJI
@5445703/1
caaaaagggaaataaacaaggatgtaagaactatggaggaatattacaat
+5445703/1
@@BFFFFFHHGHDGIIIIIJJIJJGIIJJJIJGIJIIIHIJGIIJJIIHI
@4974201/1
agatcgaatgtgtgcagaatcagcactgaatcaaaaaattctccatcgtt
+4974201/1
@@7DFFFFHHFFFHIIJIJJJJJJJJJIJJJIJJJJJJJJIJJJIJJJII
@7546452/1
gcaagtcaaagaagctagccaagagaatggcggctcacaagatgtggcaa
+7546452/1
@@<;DDDDHHHFFIIIGIIIIIIFIIFGHIIIIG6??DBF>@<4=FC;CG
@3905780/1
tcactttttgttgccgtgtgcccttgagaaatttgctgcctcaaaaacgt
+3905780/1
@8=DDFFFHHHHGIJIFHHHIJJJJIJIJJJJIIIJJJJIJIIIJJJJJD
@5972539/1
catgtttcatatgtagaacgaattttgtgcatacaaaaatagtaaaaagt
+5972539/1
@;@DDDDABBAF<<AA:AA?F?CGEHEICB@CEBFD?C;?BDGII<GB@0
@4442338/1
tttttatcgagttattgatttcgaggaataatacgaacttccatagattc
+4442338/1
:B14=BDEHBHDFGIJIHIIJJIGHJIIIJIIJJIJJJJJJJJJJJJIIH
@321814/1
aagatatccagcctttgatggaagaaaaaatttatacagcactactatgt
+321814/1
@@@FFFFFHHHHHJJJJJJIJJJJJJJJJJJJJJJJJJJGIJJJJJJJJI
@1354423/1
cactgtacgagaattcggtttttcagtttctagcgcatttgaaaaattag
+1354423/1
?@@4ADDFHHHDAFGIGGHIIJIGCEIJJGHGBB:FGHIJIG>FH>FHGB
@3908156/1
tcagcgtcctccaggagttgctgagccgtcgcggcatcactcccaaatac
+3908156/1
CCCFFFDFHHHHHJJFIFHHJJJEGIJJHIJJIIAAB=DHHGEEEED>@D
@8060538/1
gtgagtgatgccgacatcaacagtagttccggctggaatgtttccgcttt
+8060538/1
CCCFFDDFHHHHHJJJJJJIJJIGHIHHIJIBHIJJJIIJIJJIJJIIIJ
@8061469/1
gtgataagccgtgtttaatttacctagcgcgaggc
+8061469/1
C@@FFFFFHFHFHCGHGIGHJIHIGHGGGGF0?F?
@3908331/1
tcagcttcaacgccaaggacttcaactttgttcagttcttgcagg
+3908331/1
@@@ADFFFGHH<FIIGEEHHIIIJJJJJIIGIJJIFHIIIJIJIG
@1357429/1
cacttttcgcgcaaaggtaaaatcgttctagacatactttatgctcttga
+1357429/1
=;?AADDDHHHA@HG@G:CEHIB@DDFGGDDDFGBDEDHIIIADFEDHFC
@5452509/1
caaaaatcgaacaaatacttggatacaggttcaacaacaaggcctatctt
+5452509/1
CCCFFFFFHGHHHJJJJJJJJIJJJJJJJJGIJIJJGJIJJJJJJIIIJJ
@2893393/1
gaaatggataattataggattggatctatgactgtgtatcgatagctgtt
+2893393/1
B@@DFFFDHHHHHJJJJJIJJIFHHJJJJJJGIGHIGIJJJHHJJJJJEH
@6483758/1
cggagaatcacaaaactcatgatacttttcaaattttcttttaaatttca
+6483758/1
@@@DDFEFHDFHHIJIGIIIJIJGIIJJJIIGIJJJJIJJIIJJHHJJII
@6483759/1
cggagaatcacaaaactcatgatacttttcaaattttcttttaaatttca
+6483759/1
@B@7DDFDHHHHHJEIJJJJIIJJJIIJJIJJJJJJJJJIJJIJ?GHHJJ
@7550049/1
gcaatgtcaaagagaaggatagcaactaattttacaagctatactttgca
+7550049/1
CC@FFFFFHHHHFHBFHIIIIJIJJJJJJJJJJJJIIIJJJIJJJJJJIE
@3416920/1
gtaagaactatggaggaatattacaataagccgaataaaaatgcaaaaaa
+3416920/1
@@@D;DDFGDHFHGIIJJIIJGIIIJJJIJFJFIJEHIIGIGCGHI@FDF
@3416932/1
gtaagaactgtgttaaaaatgaattctcaaacggcgttaaaccttttact
+3416932/1
CCCFFFFFGHHHHIIJJIJJJJJJJJJJJJJJJJJJJJJJJGIJJJJJJJ
@3417942/1
gtaagatatcctaaactcacttttttccgaaaaaatatcgcaatagctca
+3417942/1
?@<=A;DD>FHBHIGHIIIIHIIIIGGFHIHIIEGHIIIIIBHHHGGGII
@7064662/1
ctggtttctctatagttttgtcatacgtttttgaggcagcaaatttctca
+7064662/1
@@@D1DDDDFDDFEE?EFH;CF?AEHH<@FGG:1CFEGGDEHIDGIDE>4
@7066246/1
ctggttttttcaaatttgttcagcaactcacggaaacaagttgagaaatc
+7066246/1
@@CF?DDDHHFGHJEIICFGHJIIIGJIIJJIJJJIICHEDFAHIJIIGI
@2894873/1
gaaattaccatccaacggtattttgaaacagaaaaaaggtgcaaattaag
+2894873/1
B7?DFFFFHHHHHIJJJJCDHIHIJJJJJIJJJJJJJJC9BFHFHJIJJJ
@4986095/1
agcagatattgtacttaaaggcttttggatcataagatgcagtgactgcc
+4986095/1
BC<DDDFFHHHHHIJJJJJJJJJJJJJJIJJIJJIJIIIJIJHIIIJJII
@4986891/1
agcagccgagcccttggcttccttcggagttttgcctgttccgtagc
+4986891/1
@@<DFFFDDHAFHFGCHDCGFHEGEEG?@0BGGFFGAD?DAHBBHGG
@5979706/1
cattggctggctccaagagatgtgcatgtcccgcag
+5979706/1
?@=BA;DD?FDDFIBG3AC:<:C<CA?41?FG6:@0
@6486986/1
cggagctgcgtcactgtacacgtcggaagaaaggcttgtgcaa
+6486986/1
@@@B?DDDFF@:F;CFFEH4FEDGFE<GGIIE@E;DFA?C9BC
@6487217/1
cggagctggatagcttacggatctgttgcaccgagtgaacatgtgacata
+6487217/1
@@@?DFFFHHHHHIIJJIJJJJIJJGHJJIJJJGIFHIJJJIJJJJJJJJ
@5456943/1
caaaaattgagaaacttaaagtaaaaataccatatgaaaggcattattta
+5456943/1
@@@4ADDDHDHFFIIGHGHIIDHIIIIEIIIIEEHIGGIIIIFIIIIIII
@5457586/1
caaaaatttaaacacattgcattattgatttcgaggaaataatacgaact
+5457586/1
@@<DDDDDFHHDFHIGBHHHIDHBHIE@FHHGIGIIIIHIIIFIIICBFI
@5457587/1
caaaaatttaaacacattgcattattgatttcgaggaaataatacgaact
+5457587/1
@@@FDDDDFDHHHIHJGGGGGGEHIGGGIGIHD@B@@DHIGHGGE;FBDH
@5457588/1
caaaaatttaaacacattgcattattgatttcgaggaaataatacgaact
+5457588/1
CCCFFFFFHHHHHIJJJJJJJJJIJJJJIJJJJJIIJJJJIJJIIIIIJI
@5457589/1
caaaaatttaaacacattgcattattgatttcgaggaaataatacgaact
+5457589/1
CCCFFFFFHHHHHJJJJJJJJJJIIIJIJJJIIIJJJIJJJJJJIJIJJJ
@5457590/1
caaaaatttaaacacattgcattattgatttcgaggaaataatacgaact
+5457590/1
CCCFFFFFHHHHHJJJJJJJJJJJJJJIJJJJIJIJJJJJIJJIJJIJIJ
@4988690/1
agcagttataggcgcttatttaatagag
+4988690/1
?<@D1ADDHHHHHGGEG@ACHCHGGCCF
@3423336/1
gtaatattcctccatagttcttacatccttgtttatttccctttttgtgg
+3423336/1
@@@FFDEFBHHHHGIEIEIIIJIJJJIIIIGCHH9EGI<FH<FHIG6B?F
@811457/1
attacacaagacccccaaccccaacaaggaggtaaaaagaagaaacaaaa
+811457/1
@B=DDFFFHHHHHJJJJJJJJJJJJJJJIJJJBGGIJJJJJJJJJJJIJJ
@1860323/1
cctgtaattctggtttctctatagttttgtcatacgtttttgaggcagca
+1860323/1
@@@BBDEDHBF?D<CDBBAF@EHHAFHI>CEC?CFG?GGII:?@F=BD?9
@6490132/1
cggagttttgcctgttccgtagcagacggccactggcaaagtggatagct
+6490132/1
B@@DFBDFHHHHHJIIIJIIJJJJJJJIIJJFIJIJIJJJJBFGGIJJJI
@3914414/1
tccaaaccttgcaaattttcaatcatgaagcaagattttacctgaacaat
+3914414/1
CCCFFFFFHHHHGJJJJJJJJJJJJJJJJJJJJJJJJJIJIIJJGIJJJJ
@5459564/1
caaaacatgaccatgatgcactcggccggaccgattcagcccccaccaag
+5459564/1
CC@FFFFFHHHHHJJIJJJJJJJIHIJIJJJIIIJJIHHGIJJHHHDEB>
@5459565/1
caaaacatgaccatgatgcactcggccggaccgattcagcccccaccaag
+5459565/1
CCCFFFFFHHHHHJIJJIGHIIJIGIIADEHG@AFEAGEDDDAEEHED?>
@1368645/1
cagaaatctattgtaatacgatggatgattcattaatggacacatgtaaa
+1368645/1
@@@DFFFDFHDFDEEBBF@CHIGD3C@G<AEHCFHHIBCD?<CGIE?<B?
@8071302/1
gtgccccttgcggttaccccttctgttgggatgggggccg
+8071302/1
@@@FFFFFFHHHHJJIEHHJIJJIDGGHGI;?DGGIJFIE
@1370846/1
cagaaatttaaacgttccagcaggtacttgcgtggacacgcatattacac
+1370846/1
CC@FFFFFHHHHHJEIJJIJJJJGGHIJJJIJBHI?GFHBFAFFIGGIGI
@6491901/1
cggatctacagacccagaaaattcggccgtagttcgatacgcttcaccaa
+6491901/1
?@@?DADDHD>FFDEGHIIGCFEH?;E?DFDEFHII2BGGFHIIGG@FC@
@333174/1
aagctatggttgagtgaaaaaggtgggaaatgttgactgttgtagctgat
+333174/1
@@@DFDFFHADHFHAFFHHIBFC<CGI;GHEIIIGHGGGGHIIJHIJIBF
@7559648/1
gcactattgacactaagaaatcacagagccccgggcccagatggcattca
+7559648/1
CCCFFDDEHHGHHJGF@DHGDHEEHBGBEHGJFBDFHGIGEFFCFHHHGE
@6493702/1
cggattcaaagacatctcctaaggctttgggaacttctacatcttctatt
+6493702/1
@@@DDDDDBFDB;FFG>CEFG>F:CEBGGDBH>FHBAHGIBGBGCGGG>?
@2901223/1
gaacaagccaatcagaccaacggaacgcccggagcggctgatatcaccaa
+2901223/1
CC@FFFFFHHHHHJIJJJJJJJIJJIHIJJJIJGIIIIFH>CFFFDDEAA
@5462963/1
caaaactccgaaggaagccaagggctcggctgctcatcatgccctcga
+5462963/1
CCCFFFFFHHHHHJIJJIIJJJIJJJJHHIBGGDH8DGGGIGIIFHIF
@6495156/1
cggcaacaaaaagtgataatggatacaaatttgactactgtatagctttc
+6495156/1
CCCFDFFFHHHGF?FHGHIEHJIJJJGIJJJJIJJIJJJIIIIIIIJIJH
@6495157/1
cggcaacaaaaagtgataatggatacaaatttgactactgtatagctttc
+6495157/1
CCCFFFFFHHHHHCGHIIJJJJJJFIJJIJJJJJJJJJJJJJJJIJJJJI
@1864059/1
cctgtttgttcttaaataaagtgtactttattgaaaaattagtaaaacat
+1864059/1
??<:ADD?=D?BDBEIB?FF43<3A?BFF9AF9BEEEE>EE9:CDEIEIB
@1864340/1
ccttaacaacgatctggtggccaccggaaccggaagatcgaagaaagacg
+1864340/1
?1=B=ADDHBHDDBBGH>FHGGHGGIGGAHDFEFGEHE@EICFGHGCACE
@1864978/1
ccttaatcagctacaacagtcaacatttcccacctttttcactcaaccat
+1864978/1
B@BDDFFFHHGHHJJJIJIHHIIJIGJJJJJJIIIJJJJIDIJJJJJJIG
@1864979/1
ccttaatcagctacaacagtcaacatttcccacctttttcactcaaccat
+1864979/1
BCCDFFFFHHGHHJJJIIJIHIJJJJJJJJJJIJJJJJJJJJJJJJIHJJ
@3430992/1
gtaattttttatatagtgccccgatgatatgatatgtatttattatattg
+3430992/1
??;ADDDDDDDAD4E:2<ABAFFAE1499??DDCD<?D>DBDDEA@4DE<
@7073109/1
ctgtataaattttttcttccatcaaaggctggatatctttttgggtaatg
+7073109/1
@@@FFFFADFHHHJIEHEEIGGHGDEHEEHGJEHGICGHGGIJGGBFHID
@2903478/1
gaacaatttttatcgagttattgatttcgaggaataatacgaacttccat
+2903478/1
CC@FFFFFHHHHHJJIJHIJJJIIJJJJIJJJIJJJJJJJJJJJIJJJJJ
@2904227/1
gaacagagcaaggcaaatagtgatttggctttatagcgattgtgaacaaa
+2904227/1
??;AA;?DA??FB??EBHHEIFIIICDBCHEGIB>FC@@FEDBB<?BBEH
@4995830/1
agcgagacaacagcagccagctccttcacaacaacaacctggagctagac
+4995830/1
B<@DDDDFHHHHFIJIIGIGIIGIEHIJJJJJJJJJJGAGHGIIGJIJJJ
@3433680/1
gtacaattggtgacagaaatatggacatcaagaaatacttcacatctgtt
+3433680/1
@@@?DBBBFHCDFHGIBGHDHFIICHIGAHIIIIIGIIIIIIIIGIIIGG
@1377390/1
cagaagtctagattcatctcaccagtatattttccaacagagaagcttgt
+1377390/1
;?<DDBD?DD4<2C4<E2:<4<:C;3C<E@@<EFCE@;C@1C?BDCD<?:
@3921033/1
tccacacagcatctaatgacattccagaatctaaaaatattgcacctgct
+3921033/1
C@@FFFFFHFHHAHBFGEGIGIIIIDHIIGIIIIIIIIIIIGIIIHIIHI
@5469735/1
caaaaggtgcgtctaaaggaaaaagagcatatgaaacaaatacggaattg
+5469735/1
CC@FFFFBFHHGHGGJJFIDHJIIBEGIIIJJEIJJJIJJIIGIJHGIJJ
@1867461/1
ccttcatgaacgttctcgtatttagaatataagtaattcgttatagcata
+1867461/1
@@@ABDEFHHGHFIIJIIFGIIJJJIJJJJJJJIJJJJJJJJJJJJJJJJ
@8075437/1
gtgctgtataaattttttcttccatcaaaggctggatatctttttgggta
+8075437/1
B@;DDFDDFHGHHJJJJJJJJJJJJJJJJIJJJJJJJJJJJJJJJJJJII
@5471645/1
caaaagtgttgttgtttaccaaagcagaccttaaatctgtcagctgtccg
+5471645/1
@@C=DEDDFHHGHIBFD@HAHBFHICD@FCGGGHCHIECCGGHHIIHICH
@8078064/1
gtggaactgtgaaactttgtgggactgctggttgcccaacttggtaatct
+8078064/1
BCCDDEFFHDHHGIJGJJGFGHGJGCHGEDHEHIJHIJJJADGGIGJIIG
@5996854/1
ccaaaccttgcaaattttcaatcatgaagcaagattttacctgaacaatt
+5996854/1
@C<?DDFDFGDDHIGIIJGGIGIIIGJIGDHIDFFHIJGHIIF>GGGHIJ
@5996855/1
ccaaaccttgcaaattttcaatcatgaagcaagattttacctgaacaatt
+5996855/1
@C@?DDFAHFDHHJIGIGIJIIJGIIJIGIJEHJJIIGIJGIIHIIJJII
@5996856/1
ccaaaccttgcaaattttcaatcatgaagcaagattttacctgaacaatt
+5996856/1
@CC<DFFFHHHHHGIJJJIGIJJGJGHBFG@HGGGIJCHIIJJGIC>GGG
@1873140/1
cgaaaaaatatcgcaatagctcaaaagggaacaatttttatcgagttatt
+1873140/1
@C@FFFFFHHGFHGBH8EBGHGIIIIIIIIHGHGIEHIIHGHGDGBCHGG
@344573/1
aagggaaataaacaaggatgtaagaactatggaggaatattacaataagc
+344573/1
CCCFFFFFHHHHHJJJJIJHGHIJIJJJJJJIIIIIJIJJIIIJIJIJJJ
@7569544/1
gcaggatcaactcaacagctcaatccatctgagattcagcctcaacctat
+7569544/1
CCCFFDDFHHHHHJJJJJFJIJJJJJJIJJJJFIIIJJGIHIJIIJJJJJ
@824293/1
attagttgctatccttctctttgacattgcttgtggtcacttttcgcgca
+824293/1
@@CFFEFFHHGHHJJJIJJJJJJGJIJIIJJJJIJIGHGIGIIJJFIDGA
@5476226/1
caaaatcatgaccaaaaagtgaacagctatcgatacacagtcatagatcc
+5476226/1
@C@FFFDFDFHHHJJJIGBAFHHHJGGIJJIIJJJJIJIGGGIJJJJIJC
@5476227/1
caaaatcatgaccaaaaagtgaacagctatcgatacacagtcatagatcc
+5476227/1
C@@DFDFFGHFDHIJJIJJJGGIJJJJJIJEIIJJJJIFGFHJJJIJJEH
@5476228/1
caaaatcatgaccaaaaagtgaacagctatcgatacacagtcatagatcc
+5476228/1
CC@FFFFFHHHHHJJJJJIFHHGJIJJJJJJJJJJIJJIJGIJJJJJJJJ
@1876732/1
cgaaaactcaattggcgcacattcagcaggttttttaaca
+1876732/1
??1DDD>BA<F?FEG:@@1CECD<<4?F>G:DFFII9B4?
@2910631/1
gaacgttcgactttcacttcattctatcggcctttcttctctttgccgta
+2910631/1
@BCBDDDFHHHHHJJIJJJJIIJJJJJJJJJJJJIJJJJJJJJJJJJJGG
@5002458/1
agcttctttgacttgccagtgccaatttcgcggaatttcaacacatgaca
+5002458/1
@7?DDEFFHFHDAHBDEGI?FDHBHGIIIIGGGIIIIIIGGIIIIGDGGH
@8084228/1
gtggattcctaatattttttagtgaacctctctaacgtctttatagaatg
+8084228/1
@@<DDDFDHDDHDGHIJJJJIHHHIJIJEHGGHGJIJIJJJJIJIJJJJI
@8085044/1
gtggcaacaaccatctccagatccattattactacccctgtcacaacatg
+8085044/1
BB@FFFFFHHHHHJIJJJJIJJIJJJJJJJIIJJJHJJJJJJJJJJJJJI
@8085045/1
gtggcaacaaccatctccagatccattattactacccctgtcacaacatg
+8085045/1
CCCFFFFFHHHHHHIIJJJJJJIJJIJJJJJJJJJJJJJJJJJJJJJJJI
@8085059/1
gtggcaaccaattatcgtgaggatcaaattttgtagctatcataaactct
+8085059/1
=1=BDDEDHHFHHBHFEGGBEHFHGGGEGDGHG?DBHIIIDHGHGHEHCH
@828157/1
attatattgtgaaaagggagcatttatttgatgcaaagtatagaggttgt
+828157/1
@BBFFFFFHHHHHJJJJJJJJJJJJJJJJJJJJJIJIJFGIIJFIJHIIH
@5481004/1
caaaattaaatcaatatggcgactgagaggcaaacaaatgttattttatc
+5481004/1
@@1=DDDDHHHHHIIIIIIIIIIIIIIIIIIIIIIIIIIIGHIIIIIIII
@5006122/1
aggaataatacgaacttccatagattcaaatgaagtaaacaacatacgtt
+5006122/1
@CC;DDFFHHHHHJJJJJJJJJJIJJJJJIIIJJIGHGIIJJJJJIIJEH
@349102/1
aagtaatataaccttagatttcgaggcaaattgattgatt
+349102/1
@@@DDDDFDFFFFIJIIIJIEIGG@BEEGGHEGJJIICBG
@1883224/1
cgaaaggcagttcaccatcgcttgtcatgtgttgaaattccgcgaaattg
+1883224/1
@<@DFDEDHDHHHEIJIIIJJIJICHGGIIIJIDHIHGIJJIGIHIJIJJ
@2913059/1
gaactgcctttcgtgtggtagtccctcttcgt
+2913059/1
CC@DFFFFHGGGHIJFEEAFGHGIJCGHIGG3
@7087469/1
ctgttccgtagcagacggccactggcaaagtggatagctgcaccaagcat
+7087469/1
;?1ADDD?=CBFFGFFFIE?EG<CECEIDA0?FFGFCA@EEFC@FFCE@=
@830606/1
attatgttttactaatttttcaataaagtacacttttattaagaacaggg
+830606/1
:B14ADDEHGHGHIIIJIJJIJIJJJJGEHIIIIIIIJJJIJFIHJGGGI
@8089876/1
gtggtaagtagaaggtaagccacttaagcacacatgttacataaatgtca
+8089876/1
@@@FDDDFHFHBDGH<CCFHHIIIGHJGBHGGHIHGIGGIGJJIIIJJII
@1885376/1
cgaaatgtcaagagcataaagtatgtctagaacgattttacctttgcgcg
+1885376/1
BC1BDDDBHHHFHIIJGIJJGCHHJIIJJGIJJIGJJJJJJJJJJIIIJJ
@4468630/1
aaaaaagcaggaaaagcccagaagaacgttcgactttcacttcattctat
+4468630/1
@@@=DFFFFHBHHIIGGIGJJIJJJIDHFFCHEHIEIEHEGHHHIJIIIE
@4468631/1
aaaaaagcaggaaaagcccagaagaacgttcgactttcacttcattctat
+4468631/1
@@@DAADDFBHBHIHFEGEAEHEGEE@GHIBEHCFGIIEDDFHEHGIIII
@5484875/1
caaaatttgaaccagaatctactagatgtcgatcatacttcagccagatt
+5484875/1
C@@FFDDFGDDAFGIABDHIGGHIAGHIGII;ABHI@CHGIGAGIIIGHH
@7089258/1
ctgttgtctcgttccaggttgttgttgtgaaacctgtggttg
+7089258/1
@C@DDFDEHHHHGGHGDHBFE<CEAEBCEF<:BCGEB<B9?G
@831831/1
attattcgcatctttaaaggttttcacggccgg
+831831/1
BC@FFFFFHHHHHJJJJJJJCFHIJJJFIIJJJ
@4470830/1
aaaaaagtttatttatcatacacaggtaaacagttgtacagtagaggata
+4470830/1
@@1=BDDDHHFHHIIIIIIIIIIICHHGGGGIGHGHHGHGIBFHIGGGGI
@4470831/1
aaaaaagtttatttatcatacacaggtaaacagttgtacagtagaggata
+4470831/1
CCCFFFFDHHHHHJJJJJJJJJJJJJHHHIJJJHIJGIIJJGHIJJJJJJ
@2456270/1
ctgagagtctgcaaatcggccaacttcttgccga
+2456270/1
@@<DDDDD??DDFHBFCD6@EAGEHI?<?EAG6A
@2456271/1
ctgagagtctgcaaatcggccaacttcttgccgacggaatttttcagcgt
+2456271/1
BCCDDDFDFHFHHJJIIGIIJJIJJJJIJIJJIIIJIIIJJJGIGIJIJC
@2915388/1
gaagaaaacgagctgactgagaatcttaagaaagaatttcatgcagcctg
+2915388/1
CC<DFFFFHFHAFIJIJJJIJJIIJJJJIJJJJJJHIJJGGIGIJJIJII
@1889888/1
cgaactacggccgaattttctgggtct
+1889888/1
@@1?DDDDHHFFFAE@GIHBB?EG?D?
@8095313/1
gtgtaattgaagttcgtattatttcctcgaaatcaataatgcaatgtgtt
+8095313/1
:1=4=BDFGHHHHJJIJJJJJJJJJIJJJIJJJJJJJIJJJJIIJJFGHI
@8095314/1
gtgtaattgaagttcgtattatttcctcgaaatcaataatgcaatgtgtt
+8095314/1
==84:BDDHDFDFHIIIIIIIHIIHEEIIHGGIIIIFHGHIGIHGGDHFH
@8095315/1
gtgtaattgaagttcgtattatttcctcgaaatcaataatgcaatgtgtt
+8095315/1
@?@DDFFFHHHGCHHDEEHIJJJIIGJIGIGGJIIIGIJJJIJFGIHIII
@8095316/1
gtgtaattgaagttcgtattatttcctcgaaatcaataatgcaatgtgtt
+8095316/1
@C@FFF?DBDFHFHEBCG>EHAFHEICHA:GBEHIIFHICD@HAHG?B?D
@1890253/1
cgaactggtccaaatcgagggcgccatccacgagccaatcttccgctacc
+1890253/1
B@@FFFFFHHHFHJJJIGIIJIIIJIGIIJJIIGHIJGIJJJJJIJHHFF
@2916492/1
gaagaaagctatacagtagtcaaatttgtatccattatcactttttgttg
+2916492/1
BC?DFFFFHHHHHJJJIJJJDJJJIIIGFIIJJIJIJJJJJJJIJJGIJG
@2916493/1
gaagaaagctatacagtagtcaaatttgtatccattatcactttttgttg
+2916493/1
CCCFFFFFHHHHHJIJGIJJJJJJJJJJGIJJJIJIIJJJJJJJJJJJII
@3935507/1
tcccactaaagttaaccagacaaagcacctatcgaatcgaatattagtag
+3935507/1
@C@DFFFFHHHHHJJJJJJJJJJJJJJJJJIIJJJIJJJJJJJJJJJHII
@2459541/1
ctgagctgacgttgcagactggactctcgccagtcttgttaccagatatg
+2459541/1
@C@DDDFFDHHHHJIIGEIGGIIJIEGEHGIDGBFFIGDHIEGIBEDGG@
@7582411/1
gccaaacacacatagtacctctccacaaaaagggaaataaacaaggatgt
+7582411/1
B@@ADFFDHHHHHJJFHIIJJJHJGIJJJIJJJIJJJJIJJJFIJIIJI@
@6515929/1
cggctcagcaactcctggaggacgctgacgggagtcttgctcggca
+6515929/1
??<740ADHFHF?GHIEEHFGBGDA88CGGH6:7BFHH@8B85;;B
@355307/1
aagttctcaacaaccagctcctacatctcaacaacaagctgcatggggta
+355307/1
@@;DFFFFHHHHHJJIIJJJJJJJJJJJJIJJJJJJIJIIIJJJIGIGDA
@1893833/1
cgaagagggactaccacacgaaaggcagttcaccatcgcttgtcatgtgt
+1893833/1
@@@FDDDFHGHGHEHDGIJJJIJGGEHIHGHIIGIIIJJJJJJJIJIFEI
@1893834/1
cgaagagggactaccacacgaaaggcagttcaccatcgcttgtcatgtgt
+1893834/1
BB@DDDFFFFHFHIJFIJJGGIJIGGJIFHEIJIJGIJJJGJHGHIIJJJ
@834610/1
attcaaaatgggcggacgggtagatagaaaatgattagtaccatttaact
+834610/1
CCCFFFFFHHHHHJJGIIIJDGIIJJIGGIIIIIJJJJHIJJHHHHHHFF
@4474914/1
aaaaaatatcgcaatattagaaattttcaaatattcttcgcttttgactc
+4474914/1
@@@BDDDFFDC=FGICHIIHIIGH9FHGIIIIIHIGHGIEGGIIIIIIII
@4475284/1
aaaaaatattaggaatacactacaaggttttcaatagggcattctaacat
+4475284/1
CCCDDFFFHHHHHJJJJJJJJIJJJJJHIJJIIJIJJIIIJIIIJIJIIG
@4475285/1
aaaaaatattaggaatccactacaaggttttcaatagggcattctaacat
+4475285/1
CCCFFFFFHHHHHJJJJJJJJJJJJJJGHIJJJJJJJJJJJJJJJJJIJI
@3458921/1
gtatatttatcacatcattcgtcgtgtaccacatctcggatcttgctact
+3458921/1
=:@4=DDFHHHHHIIJIJJJJGGGGHFHIIJJFGIJJJIFHIGIEIGHIH
@7097901/1
cttaaataaagtgtactttattgaaaaattagtaaaacataatggttttc
+7097901/1
BBBDDFFFHHFCFGHIGIJIJJIJJJJJJJJJHIJJJJJJJJJIJFHIJI
@2918368/1
gaagaacgttcgactttcacttcattctatcggcctttcttctctttgcc
+2918368/1
::;B?DDAHHHDABFDFC@EFGCFHHHIIIFH<@@::DDH<BDDFGFGDC
@2918369/1
gaagaacgttcgactttcacttcattctatcggcctttcttctctttgcc
+2918369/1
C@CFFDDDFHHHDGGHIHHIIJJEIIJJJIJIJIIDEC90?4??9BF4?D
@1899096/1
cgaagtcctggacattcgagacataaacgaacagaggaaacctctaacag
+1899096/1
@@<:=A?DF<FDF<@FF<<;EFFIIIII?EFFFFIB?FFIEE9DCEFBFF
@7585579/1
gccaaattgctctactctcaagaaatggcctccatgccgagcaagactcc
+7585579/1
@C@DFFFFHHGGHIHDCGGIIIIIIIIEGHIIIIA@FHIIFIIIDGIIII
@7105469/1
cttaagtggcttaccttctacttaccacttagcagaacccgataaagcgt
+7105469/1
CCCFFFDFHHHHFJJJJJJJHIJJJJJJIJJJJJJJJJJJJJJJJIIIJG
@1901072/1
cgaatagggactaccacacgaaaggcagttcaccatcgcttgtcatgtgt
+1901072/1
B8=DDDFFHHGHHJJJJJJIJJIIIIJJHHIIJJIIJIJJJGHIIJJFHI
@3462318/1
gtattattcctcgaaatcaataactcgacaaaaattgttcccttttgagc
+3462318/1
:1:ADDFFGHHHHJIJJJJJIJJJJJIJJJJJIGGJJBFHIGIIJIJ@FH
@1903151/1
cgaatggtaaagctgctaaaaaagcaggaaaagccc
+1903151/1
??;D=;D2?DD:AB<9BEFEEIIADFEE=DEI>DBC
@1903253/1
cgaatgtcaaacagaatctagccaaacacacatagtacctctccacaaaa
+1903253/1
@C@DFFBDHHFFGEHIEHIJJIJJJJJIGGGIJJJGHIIIJIIJHIIJJJ
@840002/1
attcagcaggttttttaacagtttgaaaaccttgataaatgaaagaaatt
+840002/1
@B:DDFFFHHFHHJJJJJJJJHIJJJIJJJJJJJJJJJJJJJJJJJJJJI
@5494493/1
caaaccttgcaaattttcaatcatgaagcaagattttacctgaacaattt
+5494493/1
@@C?DDFFHHHHFGGGIHIGJIGIIIIJGIAHHGIIJJJJJJAGGIIJJI
@5494494/1
caaaccttgcaaattttcaatcatgaagcaagattttacctgaacaattt
+5494494/1
@CC?DFFFHHHGHJJJJGIIIJJJJJJIIJJJIJJIIIIJJGIIJGIIJJ
@5494495/1
caaaccttgcaaattttcaatcatgaagcaagattttacctgaacaattt
+5494495/1
CCCFFFFFHHHHHJJJJIJJJJJJJJJJJIIJJFIJJJJJJJGIJIIJJJ
@5494496/1
caaaccttgcaaattttcaatcatgaagcaagattttacctgaacaattt
+5494496/1
CCCFFFFFHHHHHJJJJJJJJJJJJJJJJJJJJJJJJJJJIJJJJJJIJI
@6523205/1
cgggagtcttgctcggcatggaggccatttcttgagagtagagcaatttg
+6523205/1
@@@FDDADHHDFBHEHGAGEIFHIDH;DHHBBHEAH=B9BDFCA>DDHI<
@3464134/1
gtatttgtggtatctgtcgatgttgccagaacgtaagatatcctaaactc
+3464134/1
@@;DDFFDHHFFHIIFBHJGIJJJJJJJIJIIJGHIJGIHJIIJJJJJIJ
@1904829/1
cgacaaaaatttaaacacattgcattattgatttcgaggaaataatacga
+1904829/1
CC@FFFFFGFHHHJIGFFCGHCGHIJJJJEHHIIGIIJIIGGHGIJGHCI
@6020729/1
ccaagacagtcacttatagagataattatgaaatattacagaagctcacc
+6020729/1
CC@FFFFFHFHHHIJJIJJJJIIHHJJIJJIIJJIJJJJHIJIJJJJJJG
@6526568/1
cgggcccagatggcattcatgcagaaccgattaagaaaggggcagacaac
+6526568/1
?<;;BDDDDDDFFGGBGHIIIGEGHIGHEG@HGIECGGGE=6AHF1@GHC
@5017458/1
agggcagcaaaaaggtgcccaacaacagcaaacggg
+5017458/1
?<7?1A:BCFHHDAD<:?FB98ACE?F;?CGHG@?0
@7589069/1
gccaagtgtaccgcagctaaatgtgcattaaaacatctgaaaagaagggg
+7589069/1
<@BDDDBDDFHDHIIIIJJIGIGIJIIIIIIJIJJJIIJJJJGIIJJGIJ
@7589095/1
gccaagttaaatggtactaatcattttctatctacccgtccgcccatttt
+7589095/1
<;;DDDDDDHFDDAAAE@FDHHIGGGGHHG<HHGGEGA?FBGAFHBD<?<
@5017908/1
aggggagaaaagtcacgagaatttgaaaagcgagcttcatgatctcctga
+5017908/1
@8=DDFFFHHGHHGJJJJJJJJJJJIJJJJJIJIJJIJIEHGJIFIJJJE
@7592570/1
gccacatcttgtgagccgccattctcttggctagcttctttgacttgcca
+7592570/1
?<@DDADFHHHH?EAGGGHIIGEHEFG@F@C?@>DFEEEGHA>AHICGEH
@7592571/1
gccacatcttgtgagccgccattctcttggctagcttctttgacttgcca
+7592571/1
CCCFFFFFHHHHHJJJJJJJIJJIIIJJEIIIIJGIIGEIJCFHGHGHIH
@3467055/1
gtcaaaattaaatcaatatggcgactgagaggcaaacaaatgttatttta
+3467055/1
@B@ADFFFHHHHHJJJIJIJJJJJIGIGGIJJJJJIJIIJIJJJJJIJJG
@846043/1
attcctccatagttcttacatccttgtttatttccctttttgtg
+846043/1
@@;;D?DAFBF?2AF@?FDHFEEDEEF<C?<?F9FB?FCGF88?
@3947671/1
tccgtttccggtggccaccagatcgttgttaaggaacacgcggtagcgga
+3947671/1
??@?42ADHBF@AF>F;DG@CFGHG?E??DDGDHHI@BF@FGI;@G35A4
@3948272/1
tcctaatattttttagtgaacctctctaacgtctttatagaatgtcaatg
+3948272/1
?@;4ADDDFHHHHIGIBGFIIIGIIIGIIIFGHIIIIIIIIIIIHIGIII
@6026577/1
ccaaggataacctctctgtcggtagatttccgtgaagtggtccgtgcccc
+6026577/1
@1?DBDDDHHFBFFGEGEHCFHFHBHEHIICHGG<DGB@FCHGDHDGHGG
@6027189/1
ccaagggctcggctgctcatcatgccctcga
+6027189/1
@@@DDDDDHHHFFGGEEBH9E>G4?FH<D06
@1403837/1
cagatccgtaagctatccagctccgacgtactatgcccatttagctgcgg
+1403837/1
CC@FFFFFHHHHGJJJJIJJJJJJJIIJHIIJJJJJJJJJJJJIIJJJIG
@5020575/1
aggtaatacactattattaggcactagttattaattataatcatcaatat
+5020575/1
BB7=BDFFHHHHGJJIJJJJJJJIIJIJJJJJJJJGJJJJJJIIJJIIJG
@1404135/1
cagatcgataaaaaaatatcgcaatattagaaattttcaaatattcttcg
+1404135/1
B@@DFFFFHHHHHJJJJJJJJJJJJJJIIIJJHJJJJIIJJJJJJJFIII
@7594627/1
gccagaacgtaagatatcctaaactcacttttttccgaaaaaatatcgca
+7594627/1
@1;?BDA?FADDFDH@AEHHHEADHEF@HGHIIGGHE:BD?DGHEEGAFE
@7594628/1
gccagaacgtaagatatcctaaactcacttttttccgaaaaaatatcgca
+7594628/1
CCCFFFFFHHHHHIJJJJJJJJJJJJJJJJJJJJJJJJJJJJJIJJJJJJ
@2475883/1
ctgattcgcaacatataccgagtgtggcgg
+2475883/1
@@@ADFFFHHHHHJJIJIJJIJHHHIJJJJ
@2475884/1
ctgattcgcaacatataccgagtgtggcggcagtc
+2475884/1
BC;DDFFFGGHHGJJJJJJJIJHHHIJJJIF6A7@
@366689/1
aataactagtgcctaataatagtgtattacctctaaagctatctactcgt
+366689/1
@C@DFFFFHHHHHJJJJJJJJJJIHIJJJJJJJIJJIIIJJIJJJIIJJH
@8107814/1
gttaaatttaagaggcttttaaaatttaacgtttagcagtcttcttttta
+8107814/1
=@1=ADDFHFHHHIJJJJJJIIJIJJJJJJJJJJJJJIJJJJJGIJIJJJ
@8107815/1
gttaaatttaagaggcttttaaaatttaacgtttagcagtcttcttttta
+8107815/1
?@:BDEFFHHHFFGIIIIJJJJJJJJJJJJJHJJIJJJJIIJJJJJJJJJ
@7595864/1
gccagatcgataaaaaaatatcgcaatattagaaattttcaaatattctt
+7595864/1
?<1?DD?DHHDHFGIIIIIIIGGAGHGHGGICEHDGBDHHDEGGGIIIBE
@7595865/1
gccagatcgataaaaaaatatcgcaatattagaaattttcaaatattctt
+7595865/1
@@@1ABDDFFDFDHDGIJJECDFHGGHIGEIDHGFIJJJJGGHGIIGHIG
@7595866/1
gccagatcgataaaaaaatatcgcaatattagaaattttcaaatattctt
+7595866/1
BC@BDFFFHHHHHJJJJJJJJJJJJJJJIJHHIIIJJJJJIJJJJJJJII
@7595867/1
gccagatcgataaaaaaatatcgcaatattagaaattttcaaatattctt
+7595867/1
CCCFFFFFHHGHHJJJJIGIJEIGJGGHIIIHIJJJJIJJDCGGJJIIIG
@7120698/1
cttagatttcgaggcaaattgattgatttgcccagcacaaacttggagaa
+7120698/1
@@@DDDDDHFBFCG@1FG<C4<FH<<EFI4?FH<8C9BBGHC9D9DBFBF
@3470762/1
gtcaaatgttgcaaattatgtcacataaatgtcaaaatgccacataattt
+3470762/1
@@@BDDDDHFDDFGD@E?F@?EEGHIIIIIEFHHGHICDHEHIEAGGHII
@1408108/1
cagattgttaccctccacgggtaaatcctgcaaggattgccacatcttgt
+1408108/1
@C@FFFFDHFHHGIGGHFGGGHGIG@GDED>DCGHDDGEIGCHHGGG@FF
@5023498/1
aggttttttaacagtttgaaaaccttgataaatggaacgaaattaaacac
+5023498/1
=B@=BDDFHHHHHJCGHIJJJIIJJJGGHIIJIJHHIIIJJIJIIIGGHC
@3954863/1
tcctttttctggaagttctcgaacgaatctcggcaggaaatggaactggg
+3954863/1
@@@DDDDD>CF<FHGEG>?E1?FHI<GGGGG@@GHHI@@GB<?B@GCF@F
@1917296/1
cgacgaatgatgtgataaatatacctgcacacacgcatttttaaatttaa
+1917296/1
@<@DDADDB?CDCCA?EEHIIHHHIHEEGHDHCGI6FEHIIHGI@GGIII
@1917297/1
cgacgaatgatgtgataaatatacctgcacacacgcatttttaaatttaa
+1917297/1
@@@B=DADDDB?ABG<FGB@HHHCAEH@GGHGEE@6@B@DGGIGGHAGGG
@1917298/1
cgacgaatgatgtgataaatatacctgcacacacgcatttttaaatttaa
+1917298/1
@C@?DDDFDFDHDCFGIIIHHGGIDHGHIGGIJG@AFFGHIBHIAF<FGI
@1917299/1
cgacgaatgatgtgataaatatacctgcacacacgcatttttaaatttaa
+1917299/1
CC@FFFFFGHHHFGGIIJJJJJIJEHBFIIJJIIIEHIJJJIJIHGIJJJ
@7596960/1
gccagccaatgggattgcccatcattttgtcatcgaacgatgtcaccacc
+7596960/1
CCCFFFFFHHHHHHIJIJJJJIJJJJJJJJJIJJJJJIIJIIIIIIJJJJ
@5502464/1
caaagaagctagccaagagaatggcggc
+5502464/1
C@CFFFFAFHHHHJIJFHIGIIIJJJJB
@5502465/1
caaagaagctagccaagagaatggcggctcacaa
+5502465/1
CCCFFFFFHHHHHIJJJJIJJJJJIJJEDF?DBF
@5502466/1
caaagaagctagccaagagaatggcggctcacaagatg
+5502466/1
B@@FFFFFGHFHHIJJJGGJJJGGJIJBAFE@@F@B8B
@3472365/1
gtcaacatttcccacctttttcactcaaccatagctttctcagcgtg
+3472365/1
C@@FFFFFHHGHHIJJIJJJJIGJIJJJJJJJJJIJJJGIIGJJJH?
@5503531/1
caaagaattatcttttttagagatggagtatcggatggacaatttgaaca
+5503531/1
B@@7DDDFGGHHHJHGIJIJJIIIIIAHGHHIJFC;D=9BDHIIDDEGCC
@2482254/1
ctgcaatcatctatactctcagggtcttcatccgattttatttcccgaat
+2482254/1
CC@FFFFFHHHHHJJIJJJJJJJJEGGIJJJJJJEIJIJJJIJJJJGHII
@4495169/1
aaaaaccccaaagaattatcttttttagagatggagtatcggatggacaa
+4495169/1
@8;ADDFFHHDHHGIJIIIJJJIJFIGGIICHIJJIFGHIJGBFHICHGG
@2935651/1
gaaggtaagccacttaagcacacatgttacataaatgtcaaaatttgaca
+2935651/1
CCCFFDEFHHHHHJJJJIIJJJJJJJGIJJJJIIIFIIIIJIJJJJJJIF
@854878/1
attcgttctacatatgaaacatgtcagttatatattcacctttatatatg
+854878/1
?@1ADEFFHHHDHEIHGIIIEGIHHIIHIIEGIHIIIIIIHEIIFIIIFH
@854879/1
attcgttctacatatgaaacatgtcagttatatattcacctttatatatg
+854879/1
@@@FDDDD;FBHAFHICEIHGHGIGJEFEAFHCFIJIJIGHHIIIAFIE@
@5505746/1
caaagacgcaataagtgatacaagaaaatatacagactaaagaaacgctc
+5505746/1
@<@DDDEDHHGHFGIEB@EHHGEB>FHIHIIEIGCGIIIIIIIIIIGIII
@5505747/1
caaagacgcaataagtgatacaagaaaatatacagactaaagaaacgctc
+5505747/1
CCCFFFFFHHHHHIJEHIJIIIJJJJJJJJJJJIIJIJIJJJJIGJIIII
@2483704/1
ctgcacacacgcatttttaaatttaaaaatttattcaagtcaaaaataat
+2483704/1
B@@<DFFFHHHHHJJJJJJJJJIJJJJJIJJJJJIJJIIGIJIJJJIIII
@1413278/1
cagcaagctgctcctccacaacaacaacctcaagcttggggtcaacc
+1413278/1
@?@DD>?DCDFDDF;ACGG<ACFFDBGCBE@DC?FGDG@BADFBFF8
@856818/1
attctcagccgagctgcccagtttagtggccaactcttcgtcactcgcaa
+856818/1
@B?DDDFFHGHGFJIJIJJIJGIJJJHIJJJJJIJJJJIIJJJJIJIIIH
@5506816/1
caaagagaagaaaggccgatagaatgaagtgaaagtcgaacgttcttctg
+5506816/1
CCCFFFFFHHGGHIJIJJJJIJIJJIJJJGGIJJI?@DHH@@0?FHIJG@
@1924982/1
cgactcgacaaaaatttaaacacattgcattattgatttcgaggaaataa
+1924982/1
@@@DDDFFHGGHHJGHIGIJJIIIJJIJJJJJIIIJIIBGHGGEDHHJIJ
@3476783/1
gtcaatgttttttcttcgatgtccacgtaggttacctcgaaggattgttc
+3476783/1
@@@DBDFFHHHHGIIIIIEGBGHHIEGBGBGHGBEEGHGIEHGIIEEDFI
@2939951/1
gaagtttgaagagtccatcaacgtggagtttaagcatatt
+2939951/1
@@<ADDFAFHBF?GHGHBIIIIIHGG1AAEFEH4:?9<<@
@6040494/1
ccacaaatacctaaaccttcccactaaagttaaccagacaaagcacctat
+6040494/1
CC@FFFFFHHHHHJJIJJJJJJJJJJJJJIJJJJJJJJJIIIIJJJJJEI
@858748/1
attctggcatctaatttttcaaatgcgctagaaactgaaaaaccgaattc
+858748/1
CCCFFFFFHHHHHJJJJJJJJJJJJJJJJJJJIJJJJJJJJJJJJJJJJJ
@7602418/1
gccatctgggcccggggctctgtgatttcttagtgtcaatagtgctgccg
+7602418/1
@@?DBDDDFFHHHGEHHB:BAEBFD?FHGDGFGFG??FHGE98@FCGGHE
@4499676/1
aaaaagatggcgaaacaattagcagcaagagaaatgctggaaaagttaaa
+4499676/1
@C@FFFFFHHHHHJJJIJJJJJIJJJIJIFIIJJJIJJJJJJJJJHJJJJ
@5510436/1
caaagatctgatccgtgggcgtagagcatatattgatccaggttgagtat
+5510436/1
@@C:BDDFFHHHHJJJJJIIIFHIJJJJJIIJJFHGIIJJJHFGIGIFGG
@2940329/1
gaagttttgatattactccaggaggatgaataccaactggcagaatcggt
+2940329/1
??<1ADDFHHDHGGIGFGGJJJJIJGGGIIGIJGIIIJJECHGIGIIII?
@379930/1
aatcaatattattaactatgggatttaaaaacactgtaactccttcctta
+379930/1
1114=DDFHHHHHJJJJJIJJJJJJJJJJJJJJIJJIIJIIIJIJIJIJJ
@4500841/1
aaaaaggaaaactaaaggatttctcaacttgtttccgtgagttgctgaac
+4500841/1
@@@FDDDAFHGHHIIIGIFHHHIIIIGGIGHBGHGEEHHFGBBBFHFBFD
@3959343/1
tcgagttattgatttcgaggaataatacgaacttccatagattcaaatga
+3959343/1
@@@AD:B?DH?<FHI?A1CF@FFGH<EFHCGEGIGIIGHHF@GCGIICGG
@8116700/1
gttacttcctcaagcgctggtaacgctttatcgggttctgctaagtggta
+8116700/1
@<?DDDDDHFH?FFGGHAF@AEFFGGGEHGGFADEBGGEHGCDGHHHHBC
@8117507/1
gttagaatgccctattgaaaaccttgtagtggattcc
+8117507/1
=1=D=BDD84=D:2CD?EDFE?C<FE<E?2AE3CE3?
@3480860/1
gtcactttacgcgcgaaaaccattatgttttactaatttttcaata
+3480860/1
1??DDDDAFF1@C6C1?@DFFE9B<9BFDFFFEFICDF=FC@F;=C
@3480861/1
gtcactttacgcgcgaaaaccattatgttttactaatttttcaataaagt
+3480861/1
@?8BDFFFDHHHHFGHIJJJJJJJJJJGIJJJJJJJJJJJJJIJIJJJID
@3480987/1
gtcacttttcgcgcaaaggtaaaatcgttctagacatactt
+3480987/1
@?@=BDDDHFFDF@CGI@B1?FHIDCDCFGDC@F@DAGHHH
@1930133/1
cgagaatttgaaaagcgagcttcat
+1930133/1
@@<7BDDDF?DFFI;;:A<@FFBF?
@1930134/1
cgagaatttgaaaagcgagcttcatgatcccctgaaaaatatatcttgaa
+1930134/1
B@@FDFFFHDFHHJGDIFIJJJJJJJIJJJJJJJJJJJJJJJIJJJJJJG
@1930172/1
cgagacaacagcagccagctccttcacaacaacaacctggagctagacaa
+1930172/1
@@@FFFDFFFFGHIIJIHJJGJJJGHIJJJJIIJIHIGHGHIJGIJJIIH
@380412/1
aatcaatttgcctcgaaatctaaggttatattacttttatgaatcgtgat
+380412/1
=@14BDEFHHHGHJIIJJIJJIIIIHIIJJJIJIIJJJJIJ?:?DGBDDB
@381101/1
aatcagaccaacggaacgcccggagcggctgatatcaccaatca
+381101/1
@BC:BDFFGFHGHJIJIBHHGJIGIJIIJII@EEG>CHI@EACC
@1419796/1
cagcagtcccacaaagtttcacagttccacaaaacgctgaaaaattccgt
+1419796/1
@@<DDE=DHHDHBBAHEEIHGC>FIIIIGCDGIIIG<EAADFHGIIF9?B
@1419890/1
cagcagtctgctcctcctcaacaacaacaacccacttggg
+1419890/1
?@@?D8=BD<AF?D;C:?AFE;F=<FGGHIC@F?DF??BB
@2943335/1
gaataacacgggctaattttaacaaccatcccactgtacgagaattcggt
+2943335/1
CCCFFFFFHHHHHJJJJJJJJJJJJJJJJJJJJJJJJJIJIIIJJJJJJF
@1933569/1
cgagccaatcttccgctaccgcgtg
+1933569/1
@@<;DDDDHFHHFH1?1<EFEBA?@
@864626/1
attgaagttcgtattatttcctcgaaatcaataatgcaatgtgtttaaat
+864626/1
@@C=DFFFHGHHHJJGGJJIJJJIBHI=FGGCHICHIIJIGHGGGHGIJJ
@864833/1
attgaatatagaactaggtaaattaagggaaaagcgtaaggccatacagc
+864833/1
=B1=BDFFHHHHHJJJJIEHIIIIJJJJJJJJJJIJHIGJJJIJJJIJJJ
@2493901/1
ctgccccaagtgggttgttgttgttgaggaggagcagactgctgttgtct
+2493901/1
CCCFFFFFGHFHHI<CACFGHHEHIDEGIGIJCHGEGHIIGGIIGGCHGG
@1423154/1
cagccaagaacttgctggatctcttggtcggaaaagtaacgcccgaacaa
+1423154/1
CC@FFFFFGHHHHJJJJJFIJJJJJJJHHIJHIIIJFHIHIJJJJIHIJJ
@3964191/1
tcggaaaaaagtgagtttaggatatcttacgttctggcaacatcgac
+3964191/1
@@@;DFFFHHHCFGIGGIJJJIJIIJJJJJJHIJJJJJJJJJJIIEI
@1423808/1
cagccagctccttcacaacaacaacctggagctagacaacagcaaactgc
+1423808/1
B@@1DDFFHGHHHJJJIJJJJIJIJIIIJGIJDIJJJJIJJJJJJIJGEH
@4507915/1
aaaaatattaggaatccactacaaggttttcaatagggcattctaacatg
+4507915/1
@@;1?DADHHDFHIIIIIIIIEHGIFGHIGIIIIIIFIGIIIIIIIGHII
@1936977/1
cgagggcatgatgagcagccgagcccttggcttccttcggagttttgcct
+1936977/1
BCCFFFFFHHHHHJJIIIJJIIJJJJJJJIJJJIJGGJJJFICHGJIIJI
@1937438/1
cgaggtcataatcggaacattctgtggatctaagataaacagagcttttt
+1937438/1
BC@FFADFHGHHHJIEIGIIJJJJHIIGGIJJIIIIIJJJJJJJIJIJJJ
@7130774/1
cttagtgtcaatagtgctgccgttacttcctcaagcgctggtaacgcttt
+7130774/1
@@@DBDEDHHD<DGB@GGEHIIGGHHHIJJIJEGGFFHEBE3DGHEGGHI
@8124323/1
gttattaattataatcatcaatattatctatcgatactgaatgtaatttt
+8124323/1
@@@BDDD?CFFFF<FFEE4CEAHDIFBEFEHHCBGII@?FFGIDGGFFEF
@7607701/1
gcccagaagaacgttcgactttcacttcattctatcggcctttcttctct
+7607701/1
CCCFFFFFGHH?CFHIJJGIHEHH>GGGIJIJIJJIJIDIGIEIJJJIGI
@5519381/1
caaaggtaaaatcgttctagacatactttatgctcttgacatttcgttaa
+5519381/1
??;DDDD:CD??<1<CEDEEDE<:FFEIDC9AA4CE3:DDD49?BCDEDD
@2496714/1
ctgccttctacatttgcgagtgacgaagagactctcagcttcaacgccaa
+2496714/1
@C@DFFFFGHHHGJJCGIFHDGHIGIGGIIJJJJJJEG@GHIICHF:A@G
@2496715/1
ctgccttctacatttgcgagtgacgaagagttggccactaaactgggcag
+2496715/1
@@@DFFFFHDHGHJJJJJFHGGGIIGHC@HHIII>G?FGDGHAHHIIIJI
@7610919/1
gccctattgaaaaccttgtagtggattcctaatattttttagtgaacctc
+7610919/1
@<;?DEFFGHHHFDGHIBCH@CEAFHIEGHEE@@FHIIIIEDF?B9BDGG
@7610920/1
gccctattgaaaaccttgtagtggattcctaatattttttagtgaacctc
+7610920/1
@@@1BDFFHHHHHJJIJJHJJJJJEHHHGHGIGCHIJJJJEGFEGIJJGE
@7610921/1
gccctattgaaaaccttgtagtggattcctaatattttttagtgaacctc
+7610921/1
CC@FFFFFHHHHHIJJJIJJJHHJIJJJJJJJJJIJJJJJIJHIIJIJJJ
@7610922/1
gccctattgaaaaccttgtagtggattcctaatattttttagtgaacctc
+7610922/1
CCCFFFFFGGHGHJJJJIHIIHIJJJIJJJJJIJGIJJJJIHHHIJJIJJ
@6550986/1
cgtaaagtgaccaaagcaaagacgcaataagtgatacaagaaaatataca
+6550986/1
@@@DDFF=AADFHDHGIIIIGDCGHGGHIIEGHICHIHIHGHB@BBHHII
@869456/1
attgatttcgaggaataatacgaacttccatagattcaaatgaagtaaac
+869456/1
?;1=BDDDHHHHFIIGIIIIIIIGIIIIIIIIIIIIIGIIIEIIGDGGIG
@6050582/1
ccaccattctatgaaatggaacacgaagagggactaccacacgaaaggca
+6050582/1
CCCFFDFFHHHHHIJJIJJJJJJJJIJJIJJIIJIIJIIJJJJIJIGHII
@1426957/1
cagcctttgatggaagaaaaaatttatacagcactactatgttacctttt
+1426957/1
CCCFFFFFHHHGHJJJJJJJJIJJJJJJJJJIJJIIIIJIIIJJIJJJJJ
@1939429/1
cgagtgaacatgtgacatagaaaatacgtaagttgctcaatgtcgtcgtt
+1939429/1
==@:BDDDFH>DFBGDBBHDGGIIAHEF9<F@G>AF@EFHECH<?:D@?D
@1939430/1
cgagtgaacatgtgacatagaaaatacgtaagttgctcaatgtcgtcgtt
+1939430/1
@@@=ADDDFFHFFHGIIIGIGJJJGIJJIJJJJJJJJJJJJJHJJJJJGI
@871947/1
attgcgatatttttttatcgatctggcttcaatgtttgaatgatgattat
+871947/1
?@:ADDFFGHHHHJJJJJJJIJJJJJIJJJJHIJJJJJJJJJJIJJIJJJ
@6053851/1
ccacctttttcactcaaccatagctttctcagcgtg
+6053851/1
@C7DDDFFHHFFFBE@FEHEEGEEGIIGEIHIII?:
@6053852/1
ccacctttttcactcaaccatagctttctcagcgtgttt
+6053852/1
CC<DFFFFHHGHHIIJJJJJJJJGIJJJJJJJJJH:1:D
@2500316/1
ctgcggtacacttggcaatacggtaattgcgtccaatccctttaaacaaa
+2500316/1
CC@DFFDDHHHGHIIJGJJIJJIHIJJJIJIHIJJJJJJJJJJJJJJJJG
@8128465/1
gttcaaattcctcttcctcacgaggacactctaataataaatcctgt
+8128465/1
:=14ADFFHHHGHJJJJJJIJJIJJIJJJJJJJIJJIJJJJJJJJIJ
@5041723/1
agttttgacagaacctatgccacattcataagtggattctctacagtgtg
+5041723/1
BBBFFFFFHHHGHJJJIIJIJJJIJJJJJIJIGHGIJJJJJJJJJJIIIH
@3487799/1
gtcatagatccaatcctataattatccatttcctgtaattctggtttctc
+3487799/1
CC@FFFFFHHHHHJJJIJJJJJJJJJJJJJJJJIJHHIIIJJJIHIJJIJ
@8132699/1
gttcactaaaaaatattaggaatccactacaaggttttcaatagggcatt
+8132699/1
:?14ADDDHHHHFIIIIJJIJJIIJJEEHIJJJGDGGGHIIFGIEHGHII
@5522330/1
caaagtctacatagaacccgaaaatgtggatttacaaaatttaaataggg
+5522330/1
@@@D?DDFHHHHHIIJJJIJIJIJIGHGIJJIHEIIJIJJJJJJJIIIGH
@6064721/1
ccagaacgtaagatatcctaaactcacttttttccgaaaaaatatcgcaa
+6064721/1
CCCFFFFFHHHHHJJJJJJJIJJJJJIIJIJJJJJIJJIIIJIIJIBHII
@5522930/1
caaagtgttagagtccactgggatttcatagatttgatattcaataattt
+5522930/1
??1=DDDDHHBHHFEFIB<?;FACEHGHB<AA@CG>E4?CF@GHGIIIII
@6067813/1
ccagaattacaggaaatggataattataggattggatctatgactgtgta
+6067813/1
@@1A;DDFHHDHHDHIJCH@HGIJJGIIIJGJJIJCGHIJJIJJFGHIIJ
@5045787/1
ataaaatataataaaaatttatagttttttgcatttttattcggcttatt
+5045787/1
?=?=DDDDHHACF:AGIIG@<AFA<AC:FHG9FFB?C@DDBGCBA;DBF<
@6068616/1
ccagacaggagatcatcgaagatttggagaatattgtggtagaccaattg
+6068616/1
?1:;DDDD;2CD:ADEEE;E@FEFED@EEIIDEEDIDFDDBD?DDD9BDD
@5524068/1
caaagttgaagtccttggcgttgaagctgagagtctgcaaatcggccaac
+5524068/1
CCCFFFFFHHFFFHGGGJIIBHIIGIIIJJIJJDFHHIIIGJIIIBHGIJ
@4517914/1
aaaaatttatagttttttgcatttttattcggcttattgtaatattcctc
+4517914/1
@@@DDDFFHHHHBFHGJIG><FHIGJGIIIIFDEHDGHGIGIIEIJJJJI
@8137138/1
gttcattttaaatgaaaaacgtatgttgtttacttcatttgaatctatgg
+8137138/1
@@?ADDFFHFHFHIIJJJIIJGGIHHGHHIJJCGGIIJJIJIJJJJIIIJ
@1438632/1
cagcttcaacgccaaggacttcaacttcgttcagttcttgcagg
+1438632/1
CCCDFFFFHHHHHJJIJGIJJJIGIJJJIJJJJIIIJJJIIJJI
@2947734/1
gaatcatctcagcctcgcgctaggtaaattaaacacggcttatcactatg
+2947734/1
??<DDDDDDDFDDIIIIIE@1CED:CDEDEEIIEEC>D>DACCCDE@CD@
@3975604/1
tctagaacgattttacctttgcgcgaaaagtgaccacaagcaatgtcaaa
+3975604/1
@@CDDDD?FAHHDIGEGFHHHGHIBBDDHIB@FHGBHHIGGGHIGEHGEH
@1944085/1
cgatacacagtcatagatccaatcctataattatccatttcctgtaattc
+1944085/1
BBB4ADEFHHHHHJJJJJJJIJJJJJJJJJJJJJJJJJJJJJJJJJJJJJ
@2507664/1
ctgctgaatgtgcgccaattgagttttcgagcattttccggaaaaga
+2507664/1
CC@FFFFFHHHHFHIJJJJJJJJHIJJJJJJJJIJJIIIJJJJJJJJ
@7135740/1
cttatcgatgcattgaaacgcaaactgacgtttactcttctaatgtcaaa
+7135740/1
BCCDFFFFHHHHHJJJJJJIIJJJJJJJJJIJIJJJJIJJJJJJJIJJGH
@6071707/1
ccagatcgttgttaaggaacacgcggtagcggaagattggctc
+6071707/1
@C@DFFFFHHFHHIIIJJIIJJIJJJIIJJIFDAHFHGEGIEI
@1439646/1
cagctttatctgcaccccatggtcctaggtctttgagaatttctaaaaac
+1439646/1
?@<BDFFFHHGHHIGGIGIIGG:CFGGIIEGIIGIGFGEHIIFGHIIGII
@8139982/1
gttcccttttgagctattgcgatattttttcggaaaaaagtgagtttagg
+8139982/1
?@:BDEFFHHFHHIIGIJIGHIJJJJJJJJIJJJJJJJJIBGHIFGIJJJ
@8141254/1
gttccttcaaactttacaacgatgacagtgtgtggcaaatagatgaagaa
+8141254/1
@@BFFDFFFHHHHJJFGGJIIIJJJIJIEHCGFHIIJJJJJJJJJJIJIJ
@6076390/1
ccagccaatgggattgcccatcactttgtcatcgaacgatgtcaccacct
+6076390/1
BC<DDFFFGHGHGHJJIJJJJJJIJJJJJJJJJIJJIJJJIHIJJIJJJI
@2951183/1
gaatgtttggcgtctttcttcgatcttccggttccggtggccacc
+2951183/1
??@=BDFDDHHGHHIIII9HEFCBGGHIIBEHGGGGIGBHBGHGI
@1946708/1
cgatctcctgcaagaactgaacgaagttgaagtccttggcgttgaagctg
+1946708/1
@@<DDDDDDFFHHGGIGGGHIAGCGIFGGFGGCFGJIEIIIGAGIGGIJJ
@6561422/1
cgtcagccgccatattgatttaattttgacatgttagaatgccctattga
+6561422/1
=;1=ADADDD?FH9EDD<9EFEGHFGIC11?CE4?F9BBG9DDFHIEFBH
@1948179/1
cgatgatatgatatgtatttattatattgtgaaaagggagcatttatttg
+1948179/1
??1A:2BDBDFFBGIFAEHH>HF@HHFII@CHHIIE?GFFFFIII<GGFF
@1948180/1
cgatgatatgatatgtatttattatattgtgaaaagggagcatttatttg
+1948180/1
??7?D?DBDHFD?BEHBEIHCIGDEBHHHFHGIIIGIIIEGHDHHIIIEG
@5051795/1
ataaaggtcaaaaaccccaaagaattatcttttttagagatggagtatcg
+5051795/1
C@BFFEFDFHHHHJJJJJGIJJJJJJJJJJJJJJJJJJJIIIJJI?FHII
@5052049/1
ataaagtatgtgttcaccaagagaagaaagctatacagtagtcaaatttg
+5052049/1
@CCFFFDFHHHHHJJJJJJJJIJJJJGIJJJIJJJJIJDGIHIIJJIJJJ
@3495808/1
gtccaagtcctaacgtgttattacaagctttgacaatgtcaaatgccaac
+3495808/1
BBB=DDFFHHHHGIJGHFGIJJIJIIIIHJJGGIHHGGHGIJJJIJJJIJ
@8144977/1
gttcgggagtcacttttccgaccaagagatccagcaagttcttggctgcc
+8144977/1
@@@DDDD>?2C<?CGHIBHD?FF@FD;?DFGGAFGDH?8?FEH8CCFE5=
@3985164/1
tctcttgcatgctgctcgaatagctcgtacttcggcacttgtaacttgtt
+3985164/1
@@@ADEFFFD>FBEGDGGGIGGGIGIFEFCDFHEGIIGGGHHDHFHEGHI
@3985165/1
tctcttgcatgctgctcgaatagctcgtacttcggcacttgtaacttgtt
+3985165/1
@@C;DDDEDHDFFGGGHE:FEHGIIIIHIIGIIGIGEHGIFFEHEGHIHI
@2518296/1
ctggaacgtttaaatttctgtcatgagaatctcttggattcaatgggaaa
+2518296/1
@@@DDDDDFHH?DH:EG?B<FCCFDHCDHAABDDGGG@BGD<GECGGBBH
@4528214/1
aaaacattgaccaatcgccaccaatgcctggtgcagctatccactttgcc
+4528214/1
@CC;DFFFHHHHHJBHEGIJJJJJJIJJIIHGHIIIJJJJJJJJJJJJJJ
@7623120/1
gccgtattttctgggtctgtagatccggccatttcattacaccatgtacc
+7623120/1
@@@F4@DDHGHHHJJ?FHIHIJJJJJIIJJJJJJJJJJJJJJJIJJJJJI
@4530514/1
aaaaccttgtagtggattcctaatat
+4530514/1
???DDDDDD<?F?@DE@G@?@AFCCC
@4530515/1
aaaaccttgtagtggattcctaatattttttagtgaacctctctaacg
+4530515/1
@@@DDDBDH?DFACGA?BCE:FF@>:CCHHGFI?DEGGICE9F>FH?@
@4530516/1
aaaaccttgtagtggattcctaatattttttagtgaacctctctaacgtc
+4530516/1
@@@7DBEDGDHDCBFFHHHIIEDBHHGIIGG@DD>FIEHIGGHJCHHIBF
@4531189/1
aaaacgctgaaaaattccgtcggcaagaagttggccgatttgcagactct
+4531189/1
@;?:DDDDFFFFFIIIIIIFGEIEIFEFCEFGF@GIEFFFEEFEFIIIIE
@7144967/1
cttcaagatatattcttcaggggatcatgaagctcgcttttcaaattctc
+7144967/1
@@?BDFFFHGHGHJIJJJJJJIJGGIJJJJJJJJJJIEHIJIIJJIJJJJ
@1954996/1
cgcaaaggtaaaatcgttctagacatactttatgctctt
+1954996/1
@@<:BD?D<CFDF>AF<CCCHFIEHIII>EDF?4?BCB?
@1954997/1
cgcaaaggtaaaatcgttctagacatactttatgctcttgacatttcgtt
+1954997/1
@CC1BDFFAFHHHGGHFHHIJJJJJJJIJJJJJJJJJIJJIJIIJJIJJJ
@1956371/1
cgcaaatgtagaaggcagattgttaccctccacgggtaaatcctgcaagg
+1956371/1
BC@DFFFFHHFFHHJFIGGIIJIJJJJJIIJIIJJI?FGIIIJGGIIGEH
@7148268/1
cttcaatgtttgaatgatgattatataacgagtagatagctttagaggta
+7148268/1
@@@FADFFFHHFBIHGGDGBHIIIIC?FGGII<CBGG>FGHIIIIGIIHH
@7627448/1
gcctcaaaaacgtatgacaaaactatagagaaaccagaattacaggaaat
+7627448/1
B@CBDEFFHHHGDHIJIIJJJIIJJIIIIIJIIGHIJJIIGJJJFIJIJJ
@3992449/1
tctgtctgcatttattacttcaagcaaagcttctataactggtatagctt
+3992449/1
?@;DBDDDHFHFHGGGGEHIGHIIGIIGD@HICHIGIGGIIIH@GIIIHI
@8150560/1
gttctggcaacatcgacagataccacaaatacctaaaccttcccactaaa
+8150560/1
@@<BDDA>FFD;;CGI:@C;AED@DF=ED<FFFGGEAFGIIIFEEFIBEF
@1958426/1
cgcaaggggcacggaccacttcacggaaatctaccgacagagaggttatc
+1958426/1
@C7DDDFFGGHHHJIJJJJJGIIJIJIGJEIJIIGGIGIGGGGGE;CEHB
@2956187/1
gaatttgaaaagcgagcttcatgatcccctgaaaaatatatcttgaagaa
+2956187/1
@@@FDFFFHHHHHJIJJJJJIJJGDHIIJJJGIGGHIJIJJJJJJJGHGF
@2957525/1
gacaaaaatttaaacacattgcattattgatttcgaggaaataatacgaa
+2957525/1
@CCBFFFFHHHHHJJJJJJJJJJJJJIJJJJJJJJJIJJIJJJJJJJJJI
@890319/1
atttaacgtttagcagtcttctttttagaataacattgacattctataaa
+890319/1
CCCFFFFFHHHHHJJJGIJJJGJJJJIJJJJJJJJJJJJJJJIJFIJJJE
@3504771/1
gtcccgaataccgattctcagccgagctgcccagtttagtggccaactct
+3504771/1
@@@;DDFFHHHHHIJJJIJHGDGGGHGGEHCGHCDFHII@AGCEGGIGHG
@6570750/1
cgtgccccttgcggttaccccttctgttgggatgggggccg
+6570750/1
@@@FFFFFHGDFFIDHGGIIJGCHGDFHGHIDDGIJJJGHH
@5062083/1
ataacatacaaaaaatgttgaaactgattttttagcattctagaaggcaa
+5062083/1
@C@4BDEFHHHGHJJIJIGJJJJJJJGIJJJJJIJIJJIIJJIIHJJJIH
@2529796/1
ctggacaacaaggaaagttattgccggttcataaccttctctttggactc
+2529796/1
?@11BDDDHHGFDGGIIEBHHIGCHIIGBHAGIEHHGIEGIIIIICGGII
@5542354/1
caaatgtagaaggcagattgttaccctccacgggtaaatcctgcaaggat
+5542354/1
C@@FFFDEHHHHGJIJJJIIJJIJGIGJJJJJJIHHIIJIJJJJJJJJJI
@1453027/1
caggagttgctgagccgtcgcggcatcactcccaaatacgaactggtcca
+1453027/1
@@@DDDDDHFFHHIIIIHIIIII@6@FEGGHHI3BF9F@@;D@?CH7?C@
@5067389/1
ataagatatgctgcaacctctactacagtacgcaagaataagattatgga
+5067389/1
BC;DDFFFHHHHHJJJJJJJJJJJJJJIEIGHIJJIJJJJIGGIJJJJJJ
@5067390/1
ataagatatgctgcaacctctactacagtacgcaagaataagattatgga
+5067390/1
CCCFFFFFHHHHHJJJIJJJJJJJJJIJHIIJJIGJJIJJJIJGIIIJJJ
@4000962/1
tgaaaaccttgataaatgaaagaaattaaacacgctgagaaagctatggt
+4000962/1
C@@FFFDFHHHHHGIIJGGIGHJJJJJJJGIJJJJIJJJJIJIJIGIJJD
@4000964/1
tgaaaaccttgtagtggattcctaatattttttagtgaacctctctaacg
+4000964/1
@@<ADFFFFHDFHIHEHCEHHIEHIHEHIIIIIFGFFHIIIGIIIIIIII
@2535249/1
ctggaggacgctgacgggagtcttgctcggcatggaggccatttcttgag
+2535249/1
@@@DFFFDHHHADFDGGG<F@DA@DFEHGIGIIIEEAC?FHGIIIII@AA
@6578016/1
cgttgaagctgagagtctcttcgtcactcgcaaatgtagaaggcagattg
+6578016/1
@B?DDFFFGHHHFIIFIHBEIIJJJJIIIGIJJJJIDFEGIHGJIIJIII
@1970014/1
cgccaaacattcggcagccaagaacttgctggatctcttggtcggaaaag
+1970014/1
@@7BDDDDBHHFDG@DFGECGCFHIGGCD<FEGIEGAFGH<?BFAGHGAH
@4546029/1
aaaagcaggaaaagcccagaagaacgttcgactttcacttcattctatcg
+4546029/1
CC@FFFFFGHHGHIDBHGIIJJJJHIIEGIIHHIJJDGIJJIJJJJGIJJ
@5071689/1
ataatacgaacttccatagattcaaatgaagtaaacaacatacgtttttc
+5071689/1
=:??BDDDHDADHDBGDFEBHHDHHEHIIIA:?BHFCGHHIIHCFDGIDG
@1972532/1
cgccaattgagttttcgagcattttccggaaaagaagattgcaccccgaa
+1972532/1
@C@FFFDFFHFCFHIHGDEGGIIJIIJJJIIJJIIJJJJJJJJJJJJJJJ
@8161332/1
gttgaccccaagcttgaggttgttgttgtggaggagcagcttgctgttgt
+8161332/1
:11ADDFFHHHHGIIICGHFGIHIIJJJGIJIIIGHJIJIIJIGIIHIJG
@4004972/1
tgaaattccgcgaaattggcactggcaagtcaaagaagctagccaag
+4004972/1
@@1ADFFFHGGHFIIGIGJJJJJJIIJJJJJJJIGGGIJJJJIJJIJ
@5549706/1
caaatttgactactgtatagctttcttctcttggtgaacacatactttat
+5549706/1
CCCFFFFFHHHHGIIBFGGHIJJJJJJJIIJJJJHIJJJJJJJJJJJJJJ
@5549780/1
caaatttgcaaattcggttgatttatcccccttgaaagattacgatttat
+5549780/1
@;@=DBDDF?FHDGEHIAAGHCHHEHDBHHIIGI@3CGBGAADHDHIIGI
@2969505/1
gaccaaagcaaagacgcaataagtgatacaagaaaatatacagactaaag
+2969505/1
CC@FFFFFGHHHHJJJJJJJIIJEFHIIJIGIJJJJJJJJJIIJJJIJJJ
@8162107/1
gttgactgttgtagctgattaagggg
+8162107/1
?=::BDDDFH?CCBEBEAEHEAEHII
@1462898/1
caggggatcatgaagctcgcttttcaaattctcgtgacttttctcccctg
+1462898/1
C@CBFFFFHFHFHJJJJJDGGIJJJIIJIJJJJJGG@DGHGGDBDBDH;B
@1975346/1
cgccatattgatttaattttgacatgttagaatgccctattgaaaacctt
+1975346/1
@@CFDFFFHGDHGIGIGIJJJIJJJJJJJIJJJHJJJJIJJIJJJJIGIH
@2543987/1
ctggattttaaatctttcatattccctatttaaattttgtaaatccacat
+2543987/1
@@1;;ADDFABHBE:CFFIHIIE@HEBFEHIBHGGIII>CEHIEIIIIII
@6089271/1
ccaggagttgctgagccgtcgcggcatcactcccaaatacgaactggtcc
+6089271/1
C@CFFFFFHGHHDFGGGICFGEIIIFHIGI@FGFEHI9FCGGJFCEEADF
@7641826/1
gcgatctcctgcaagaactgaacaaagttgaagtccttggcgttgaagct
+7641826/1
?@@:DDDDFHHFDGIGGEHGIIGIGDCAE4CGEHGEG9DHEG@6??FE<>
@904192/1
atttatcacatcattcgtcgtgtacca
+904192/1
:?1=DDEFHHHHDGHIIHGBIH;FBH4
@6089928/1
ccaggatgttcctctaggtttggttgtttatcaaaactaaatgacagagg
+6089928/1
@@@;DD?DHFHHBGG@?F<FHGIAGCEHEHIIIIIIIEHIEAHIGEB@DG
@5554749/1
caacaacacttcgactacagatattcgcacttgcagtcccaatatcaaac
+5554749/1
@@CFDFFFHHHHFGHGGEEGHIJJGIGIJHIHGJJJIIJIIJIJIGIHGI
@8166980/1
gttgcactttggtaaatcacagccttgttctagtacagatgtggaaacga
+8166980/1
=@?:DDFAHHHGDHIJJIJJGHIHGIJHJIJIJIJGIIEHGDGGHIIJJJ
@413362/1
aatttctcaagggcacacggcaacaaaaagtgataatggatacaaatttg
+413362/1
CCCFFFFFHHHHHJIJJJIIIIIJJICHJIBFEFFHIIGGCCHIJJIIIC
@1466115/1
caggtatatttatcacatcattcgtcgtgtaccacatctcggatcttgct
+1466115/1
?@@14BDBHHHHHIIIIIIIIIIIHIGFHBEHIIIIE3CGIIGIGGGHGF
@7645673/1
gcgcgaaaagtgaccacaagcaatgtcaaagagaaggatagcaactaatt
+7645673/1
@@C7B@DDHHFHFIIGHHJGIJIIJIJJJIIHIHGHIGIHGGHIJFGIIG
@5556443/1
caacaacctcaagcttggggtcaaccacaggtttcacaacaacaacctgg
+5556443/1
@CCDBDDDBDDDFIGGHGGIHAGIEIFHCHI?FEGIIIIIIEIIIIIIIC
@5556444/1
caacaacctcaagcttggggtcaaccacaggtttcacaacaacaacctgg
+5556444/1
CCCFFFFFHHHHHJIJJJJJEGHIJJJIJIJFHIJJJJJIJIIIGIJIII
@5556588/1
caacaacctggagcgagacaacagcaagctgctcctccacaacaacaacc
+5556588/1
CC@FFFFFHGGGB@HI>GGIEEHHGHIFIGGICHI@GIGIIIGFIGJJJI
@5556589/1
caacaacctggagcgagacaacagcaagctgctcctccacaacaacaacc
+5556589/1
CC@FFFFFHHHGHGIIJHGCCHGIJIGGFHJJJJJGIJGIIIJDIJJIIJ
@7646091/1
gcgcgtaaagtgaccaaagcaaagacgcaataagtgatacaagaaaatat
+7646091/1
@@<;DDDFHHBFHIIIIIIIIIIGIIIIIIIIIIBFHIIIIGIIEGIIII
@6093648/1
ccaggttgttgttgtggaggagcagtttgctgttgtctagctccagg
+6093648/1
@@@DDADDFFHHHICGI@FG;@DAGAFGGAHG@FE@BEHIFHGH?BH
@1468487/1
caggtggtgacatcgttcgatgacaaagtgatgggcaatcccattggctg
+1468487/1
BB@FDDFDHHHHHJJIJJJJJJJJJJJICFHIIIIGHGIJJJJIJJJJIJ
@7646882/1
gcgctggtaacgctttatcgggttctgctaagtggtaagtagaaggtaag
+7646882/1
B@7DDFFDFHHHHJJJJJJJJJIIJJIJIIJJDGGFHIIGIIJJIJFFGH
@414754/1
aattttacaagctatactttgcatagaattagtggtttttttctaaaatc
+414754/1
B@=DDFFFGHHHHJJJJJJJJIIJJJIJJIIGCFHEFHJJJIJIIJFIJC
@4011107/1
tgaagctcgcttttcaaattctcgtgacttttctcccctgtttgttctta
+4011107/1
@@<DDDDFFFFHHIIIIIIIIIIAFG@EGHIIFCBGHIEEGIIDGCBDHF
@1469593/1
caggttgttgctgtgaaacttgcggtttaccccaagcttgaggttcctgt
+1469593/1
@??DDDFFHHHHHIIIIIIIIIIIIIIIIIIIIIIIIIIIIIIHHIIIIF
@4013253/1
tgaatacaaacgacgacgaagatctagaac
+4013253/1
@@<AD>?;DFFFFFDG??:D86:?0:B<D?
@4013578/1
tgaatatataactgacatgtttcatatgtagaacgaattttgtgcataca
+4013578/1
@@@FADD>BCF<?<>CDHGHFIHGEGDHFB9FHGBHIGEHIF?BGDGIIC
@4014177/1
tgaatcggtccggccgagtgcatcatggtcatgttttgggactccatgtc
+4014177/1
@@@D?BA@DAF<DFIDB81:BFCFDGBDDDFFCFFII806=@CFFIIEEE
@5559621/1
caacaagctgcaaaacataaaggagatcctgtaacacaaagttctcaaca
+5559621/1
@<?DDDDF>AFHDGBDDEFEGEHHI;CDDDH@F9?DGIIII9DBGIHDEH
@5559733/1
caacaaggaggtaaaaagaagaaacaaaaacaacctgaacaacaagctgc
+5559733/1
<?8?BD?;DCDFHHIIHEHBFGGCHIIIIIIIGII@DHIIIIIGHGIGII
@4014397/1
tgaatgatgattatataacgagtagatagctttagaggtaatacactatt
+4014397/1
@@@DFEEDHHHHFIIGHJJJGIEGIGIJJJJJJJJJJJCGHJJJJJJJJJ
@2987323/1
gagaaaagtcacgagaatttgaaaagcgagcttcatgatcccctgaaaaa
+2987323/1
@@@FFFFFHHFHHGGGGEGHIIIIIAGHGIGIFHGFHGIGHIIJJCHJIG
@417979/1
aattttttgattcagtgctgattctgcacacattcgatctctgatagtag
+417979/1
?B:ADDFFHHHHHJJGIJJJJJJJJJJJJJJIJIIJGIIJJJJJIJIFII
@7652197/1
gcggctgatatcaccaatcaggtggtgacatcgttcgatgacaaagtgat
+7652197/1
@@<DD@DDGHGHHIIGIHGGHIHGIGGIEIIIIIIIIIIIIIIIIIFGGI
@6596009/1
ctaaaccttcccactaaagttaaccagacaaagcacctatcgaatcg
+6596009/1
@@7DDADDHFHHHIG@GICCFHICHGEHGGHICGGIIGIIIGHIFI?
@6596010/1
ctaaaccttcccactaaagttaaccagacaaagcacctatcgaatcgaat
+6596010/1
B=@BDFFFHHHHHJJJJIIHHIJJJJJJJJJJJIJJJJJJJJJIIJJGHJ
@6596315/1
ctaaacgttaaattttaaaagcctcttaaatttaactgaaatacagaata
+6596315/1
@C;DFDDEHGHHHJJJIJJJJJJJJJJJHGIJIJIIJJJJJJJJJIJJJI
@6596316/1
ctaaacgttaaattttaaaagcctcttaaatttaactgaaatatagaata
+6596316/1
?@??D??=CFAFBHIIIIIIFGGGIHIEIGIFIIGGGDGIGIIIIIIIII
@2990607/1
gagaaatttgctgcctcaaaaacgtatgacaaaactatagagaaacc
+2990607/1
@@1ADEFFHHHHHIIIIIIIIIIIHIIIIIIIIGIIIIIIIIIIIII
@2991083/1
gagaacgcgaaatcaacaacttggtccgtcgagccg
+2991083/1
?;;?BDDDAHDABFHIII;C<?DH?B9@8BGGIIE@
@1990103/1
cgcgcgtaaagtgaccaaagcaaagacgcaataagtgatacaagaaaata
+1990103/1
@7<DDDDD?DAAD?ABGEGG@EHEGGIIDHHIEG8DFEBFHGBCHIGIHF
@1990104/1
cgcgcgtaaagtgaccaaagcaaagacgcaataagtgatacaagaaaata
+1990104/1
CCCDFFDFHHHFHIJJJJIIIIIJIIJJIJJJJEGFHIICHIJHHJIJIJ
@2991445/1
gagaactttgtgttacaggatctcctttatgttttgcagcttgttgttca
+2991445/1
@@;DDFFFHGFHHHIJGGIEIIIJIGHJIJJHIJJJIJJJJJEHIEFHGG
@1990745/1
cgcggaatttcaacacatgacaagcgatggtgaactgcctttcgtgtggt
+1990745/1
@@@7DDABFHHFDHH@FHBBGHCEAEBGEAG@GH<???DFGHDCBF8CF8
@1991000/1
cgcggatataaccgacgaagaagactgtacaatggaagaactacaaagaa
+1991000/1
@C@?DFFFHHHGHA@FEGHCHICGFIHHIIIIHGGHEDHIIHGIIIA@EH
@6598352/1
ctaaagctatctactcgttatataatcatcattcaaacattgaagcc
+6598352/1
@CC:DDDEHFHGDIHIG@GDGCFHIGHIIGCHHGIIIIIGHGIIGGI
@2992768/1
gagaatatgaaatttaaaagaaaatttgaaaagtatcatgagttttgtga
+2992768/1
@CCFFFFFHHHHHJJJJJJJJJJJJJJJJJJJJEGIGJIIJJGIIJIIJG
@2992769/1
gagaatatgaaatttaaaagaaaatttgaaaagtatcatgagttttgtga
+2992769/1
B@C;DFFFHHHHHJJJJJJJJJJIJJJIJJJJJDHIIJIIIJGIJJJJJI
@2992822/1
gagaatattgtggtagaccaattgaagttcttttatgagtctaataaagg
+2992822/1
@@@ADDDDHFAFFCFGGIIIIIGBHIIHHIIIIGHHEGIHHGHHIIIIEG
@2992852/1
gagaatcacaaaactcatgatacttttcaaattttcttttaaatttcata
+2992852/1
CCCFFFFFGHHHHJJJJJJJJIJJJJJJJJJJJJJJJJJJJJ:DGIJJJJ
@7652729/1
gcgggacatgcacatctcttggagccagccaatgggattgcccatcactt
+7652729/1
<<<BDFFFHFHFGJJJJJJJIGGJJJJIGJJJEIJIGGGHJJJJIJJJJJ
@7652730/1
gcgggacatgcacatctcttggagccagccaatgggattgcccatcactt
+7652730/1
CC@FFFF@HHFFHIJGHIIIGGIIIJJIJEGIIJIJICEGHGIJIIJJGI
@1992687/1
cgcggtatcactcccaaatacgaactggtccaaatcgagggcgccatcca
+1992687/1
@@7;B@@BFHDHDHGGGIIIIGIIIIEE:?FDG?FGFFHD@FEHFAGIGI
@4560527/1
aaaatataataaaaatttatagttttttgcatttttattcggcttattgt
+4560527/1
@@BFFFFFHHHHHJJJJJJJJJHJJJJJJIJIJJJJJJJJIJJJJIJJID
@7166019/1
cttcatttgaatctatggaagttcgtattattcctcgaaatcaataactc
+7166019/1
::1=BDFFHHHHHJJJJJJJJIJJJHHIJIJIJIJJJJJJJIJIJJJJJI
@7166020/1
cttcatttgaatctatggaagttcgtattattcctcgaaatcaataactc
+7166020/1
CCCDFFFFHFHHHJJJJIJJJHIJJGIIJIJJJJJJJJJJIJJJJJIIJJ
@4561169/1
aaaatatataaagtgaaagtcaaatttgcaaattcggttgatttatcccc
+4561169/1
@@1ADDDFHGHHHEHHIIIIIIIIIIIIIGGHIIIIIGGIIIIIIIIHIH
@6600097/1
ctaaagttaaccagacaaagcacctatcgaatcgaa
+6600097/1
:??DDDDDAB:CF@G7@FGIDGEF9EE<FF;F?DA@
@6600098/1
ctaaagttaaccagacaaagcacctatcgaatcgaatattagtagca
+6600098/1
@??DFFDDFHHHHIJJJJJIJDIJIIJJDGGIJJGIIIJIIIEHEGI
@6600099/1
ctaaagttaaccagacaaagcacctatcgaatcgaatattagtagca
+6600099/1
CCCFFFDEFHFHGIJJJJJJIIJJIJJIIJIIJIHIGGGIGEG@@GG
@6600100/1
ctaaagttaaccagacaaagcacctatcgaatcgaatattagtagca
+6600100/1
CCCFFFDEHHHHHIIJJJJIJJJJJJJJJJJJJIJJJJJJJJHIIJJ
@7654599/1
gcggtatgcagattggtgaagcagaacaaccattctgtacaattggtgac
+7654599/1
111=4@DDDBB<FHHIGGEHGIEGGHGGIG@FFI9DFD<DE<DDEG9DGI
@7168121/1
cttccagcctcgaatggccgattgataaaatccgtgatacattt
+7168121/1
<@@DBBDAF>FF1E9CCGFEB6C1C?4EBGBF9006BE<B?FFF
@2996584/1
gagagatttataagactacaagaagagagtggacattctttagtaga
+2996584/1
??@ADDFFHGHHHJJJJIJJJJGJIGHIJGHGIJJJIJIJJIGGIBE
@8181752/1
gttgtacccaaacttttcggggtgcaatcttcttttccggaaaatgctcg
+8181752/1
@@@DDFFFHGHHHJJJJGIJJI:DDHGEGBHIEHGJGGEG@FIIEGEGIG
@8181753/1
gttgtacccaaacttttcggggtgcaatcttcttttccggaaaatgctcg
+8181753/1
@BB:BDDFHHHHDIJJJJIJIJEGIJJJJJJJIJJJJJJIJJJJJIJJJI
@4019793/1
tgacatcgttcgatgacaaagtgatgggcaatcccattggctggctccaa
+4019793/1
@@7D?DDDFHHFHGIIFIIII<EHIIIIIHIIIIIIIIIIIIIIE>DF?F
@7170308/1
cttcccactaaagttaaccagacaaagcacctatcgaatcgaatattagt
+7170308/1
BB@DFFFFHHHGHIJJJJJJJJJJIIIFJGIIIFIIJIJIIHIJIJJJJF
@423131/1
acaacagactggtcccccacaacagactggtcccacacaacagactggtc
+423131/1
@C@FFFDFHABFHHIJJJIJJJJJFGHIIHHIIJIIJJJJJJIIJFGCCG
@1997591/1
cgctagaccatgatcggatatttatgttactattggaatat
+1997591/1
?@@4ADDDHFHHGGIGIBFHGIJEIGIGIJJJIJGJIJGIJ
@7171389/1
cttccgactaaatactgatttaacatgtcctcgatttttttata
+7171389/1
=?14BDDAHHHHBGIIE@HHIIIHGII@GHGGE0?DGHIII;BF
@1477653/1
cagtcatagatccaatcctataattatccatttcctgtaattctggtttc
+1477653/1
@@@DDD?B?F??<A@EEGIGEHGHAHFHIECEGGEEEBF9??FGH@9?FB
@918200/1
atttgaacaagttacaagtgccgaagtacgagctattcgagcagcatgca
+918200/1
B@@DDFFFGGHHHJJJJGHGHIIJIIGGIJIJJJIJJIDGGIJIGJJJJI
@918817/1
atttgaagtccaccttccagtctttgcagcttgttgt
+918817/1
?@;A?=AD=?FFFIIIIIEAH3A??AH4AECH98E39
@5569875/1
caacagcaccctggtcctccacaacagcaagctcctccgcaacagcaacc
+5569875/1
CCCFFFFFHHHHHJEGIGIJIJJIIIGIJJIIJJIJJJIGHHGIIJIIJJ
@5091096/1
atactttattcgtcatcgctccccacgagcgtttctttagtctgtatatt
+5091096/1
@@7DDEFFHHHGDGIBFGHHIIBFHIIBDAGG6?3BFHFHG<>=CCEA;F
@8187051/1
gttgttgttgaggaggagcagactgctgttgtctcgctcgaggttgttgc
+8187051/1
@B@FFFFDHHHHHIJJGIIIJGHIJJGIIJGIIJJIIGGJGIJFGIHIII
@7172834/1
cttcctcaagcgctggtaacgctttatcgggttctgctaagtggtaagta
+7172834/1
CCCFFFFFHHGHHJJJCGHIJJJJJJJJIJIIIJIJJIJJJIIJJJJJII
@3002568/1
gagcagccgagcccttggcttccttcggagttttgcctgttccgtagcag
+3002568/1
C@CFFFFFHHHHHJJJJJJJJJJIIIJJGGGGIJIIJIGHIIIJIJJJJI
@4026364/1
tgagaatatgaaatttaaaagaaaatttgaaaagtatcatgagttttgtg
+4026364/1
@@?;DFFDHGDFHGIJGGIGIGIJJJJJJJJJJGHGGIGGHIJJJJJIGG
@7660265/1
gcgtcctccaggagttgctgagccgtcgcggc
+7660265/1
@@?BDFFFHGHHFIHHGGGHIJJIJGIIGG>:
@2000420/1
cgctgagaaagctatggttgagtgaaaaaggtgggaaatgttgactgttg
+2000420/1
@@@DBADFGHBBFEHIG?FGEECBBFGIIII1?FE8DDHIGGEGHCCDHC
@4027478/1
tgagattaatgtaggctgtttaacacaatgtgttaaagtaagaactgtgt
+4027478/1
@@@DFFDDHDDBHGIGHHB<CFFAAE?@B@CFFGGIIC?EF9?FFFGHGG
@7174325/1
cttccttcggagttttgcctgttccgtagcagacggccactggcaaagtg
+7174325/1
@@@;DDEFHHDHFHGIEGHGIGICIGFGIJJJJJIIGIIIJIJIIIJI=F
@7174326/1
cttccttcggagttttgcctgttccgtagcagacggccactggcaaagtg
+7174326/1
@BBFFFFFHHFHCGHIGIJJJJJJJIHIJJGIJJJIIJBGHGIGDFHICG
@7662580/1
gcgtttctttagtctgtatattttcttgtatcacttattgcgtctttgct
+7662580/1
@@@DFDDDHHDB?CEDCGFBIIIIGHIEAEEHEHGHEGI<BFFGEHIEB<
@7176368/1
cttcgactacagatattcgcacttgcagtcccaatatcaaactacaggca
+7176368/1
B@1ADFFFHHHHHIJIJJJJIJJJJJJJGHIJJJJJJIJJJJJJJJJIIJ
@7176846/1
cttcgaggtaacctacgtggacatcgaagaaaaaacattgaccaatcgcc
+7176846/1
?@@?AA?@F?FFFAEF:2?AFGFFDFFFIIIFCGFFFIEEEEFFIB@61A
@4028260/1
tgagccgtcgcggcatcactcccaaatacgaactggtccaaatcgagggc
+4028260/1
??7ADDDDDDDDD<:DD<B?DDI9BDBDEDDIDCDE=ACCCE@CCDCD@?
@5573027/1
caacatcaacatttaaaagtggcttccagcctcgaatggccgattgataa
+5573027/1
@@@7DDDD<FHHHFGIG<4A?BC@ACFC?BC>G@?DFCDHG<BHIF??48
@4028954/1
tgaggaagaggaatttgaacagttaccatctactatcagagatcgaatgt
+4028954/1
BC@FFFFFGHHHHIJJIJJJJJJIJJJJJJJJJJJJJJJJJIJJIIJJIF
@5095252/1
atagcaactaattttacaagctatactttgcatagaattagtggtttttt
+5095252/1
BC@?DFFFHHHHHJJIJJJJIIJJIJIJJJIIJJJIJJIJIDFHFGIIJJ
@426751/1
acaatatctacttcaagtgggcagaagttttttccataagccagtcggag
+426751/1
BB@F:ADEHHHHHJJJJFGIIJJJIGIHHJJJJIJJJJJIIJJJJJJJIE
@3004408/1
gagcgtttctttagtctgtatattttcttgtatcacttattgcgtcttt
+3004408/1
@@@DD@DD?CFF?CEFFCFFIGGIIGDGIC<FFD?FEH@EHDDG6@?BF
@5096547/1
atagctttcttctcttggtgaacacatactttattcgtcatcgctcccca
+5096547/1
CCCFFFFFHHHHHJJJJJHIIIJJJJJJJJJJJJJJIIIJJIIJIJJJJJ
@4031531/1
tgataacatgcataaaatataataaaaatttatagttttttgcattttta
+4031531/1
CCCFFFFFHHHHHJJJJJJJIJJJIJJIJJJJJGJIIJJIJJJJJJJJJJ
@3005500/1
gagctgttgagttgatcctgcttgtgaatctgattgtgaactggaagaaa
+3005500/1
@<@FFFDFHDDFHIFIJJIJJJIJGJHGHIJJGIJJGJIJGIJIHJHIII
@6110281/1
ccattatcactttttgttgccgtgtgcccttgagaaatttgctgcctcaa
+6110281/1
=1=4=BDFHHHHHJJJHJIJJJHIFHJJJJJJGIIJJJJIIJJJJJJJJJ
@6110282/1
ccattatcactttttgttgccgtgtgcccttgagaaatttgctgcctcaa
+6110282/1
@C8BDAEFHHHHHIIGIIIIIIIIIIIIIIIIIIIIIIIIIIIIIIIIII
@5098362/1
ataggttctgtcaaaactgttgcgactagcacaacaaaaaagatggcgaa
+5098362/1
@@1ADBDEHHFHHIHIEFIEFGHGGGIIGGHIIIIIIHIIGIIGBGGIII
@7180054/1
cttcgcttttgactcgacaaaaatttaaacacattgcattattgatttcg
+7180054/1
@@=DDFFFHHBDDDHEEGEHIJJIJJJJJJIGIGIEGGJJJJJGIGIJIG
@7180055/1
cttcgcttttgactcgacaaaaatttaaacacattgcattattgatttcg
+7180055/1
@@@DDDDFHH?;A?CACDFAGIIEHIFGICE@?BGADCFFGEHEDDHIDG
@7180574/1
cttcggagaatcacaaaactcatgatacttttcaaattttcttttaaatt
+7180574/1
??==ADDDFHDHHHDFHIIGIGIIIGGIIIIEIIIIIIIIIIIIIII?GH
@3009750/1
gaggctgaacctcaggtggattgagctgttgagttgatcctgcttgtgaa
+3009750/1
@@;DBDFFGHHGHIJJABGGGIIIIJJJGIJHIHHGHGIJEGGIIIGIII
@3009843/1
gaggcttttaaaatttaacgtttagcagtcttctttttagaataacattg
+3009843/1
?;?BD8?BA2AFF?FG<DD;CGFEEHHEHGIBDB?EGI319?D9?<?BG4
@4571427/1
aaaatattggaatctgcttatcatctctggcatttattcgagaatcacaa
+4571427/1
<@@DDDDD>FF?D?BG@FDHD?BFBFEHGCDHC@ABGHIEEDCADGIHIC
@6112684/1
cccaaaacatgaccatgatgcactcggccggaccgattcagcccccacca
+6112684/1
CCCFFFFFHHHGHJJJJJJJJIJJJJJJJJIIJJIJIJJJIIJJHHDFFD
@431434/1
acagaatctagccaaacacacatagtacctctccacaaaaagggaaataa
+431434/1
@@CF?EBBBFDFHGIIGHBFHEGGIAFHHIIIIHIIDHIGGHDD@DFBDH
@431435/1
acagaatctagccaaacacacatagtacctctccacaaaaagggaaataa
+431435/1
@C@BDFFFHHHGHJJJJIJIJJJJJIIJIJJJJJJJJIJJJJJJJJJJJH
@4039838/1
tgcaaagtatagcttgtaaaattagttgctatccttctctttgacattgc
+4039838/1
@@1ABDEDHHGDHGIIHGIIIDGIGFHHGDGHGFGIIHIIIIEHGIIIBH
@4040345/1
tgcaaatcggccaacttcttgccgacggaatttttc
+4040345/1
@@@DADDDDFADAHBBHBHG<<G<DA<D:F?DGHI3
@4040346/1
tgcaaatcggccaacttcttgccgacggaatttttcagcgttttgtggaa
+4040346/1
??1ADDDDAHDHFIEFCE@HA@DEGHBADF6BBHG@<>>:5;AG>@DE37
@7180678/1
cttcggagttttgcctgttccgtagcagacggccactggcaaagtggata
+7180678/1
:11=AADDHHHHGJJJJGIIJIHHGIJIIJIHIIIJIIDHHIDHCCHIHH
@2008841/1
cggaaatctaccgacagagaggttatccttgggggaagaagccaaattgc
+2008841/1
@@<DDDFDBHGHDHGIGIABFH<?FDHIIGGGGII:FGHGF@FHHIIIIG
@2010068/1
cggaaccggaagatcgaagaaagacgccaaacattcggcagccaagaact
+2010068/1
?@@BDDDDH<DDF?EHIIGBHGAHIEGGIIIIIEGGGIIBHIGAH;?EEB
@2566787/1
ctgggcttttcctgcttttttagcagctttaccattcgtcttatcg
+2566787/1
@@<D1AADD?A?F4:<<??FG;AFH<B3CGGAD?11:9:FE@?@48
@4574840/1
aaaatctacttcaagtgggcagaagttttttccataagccagtcggagaa
+4574840/1
<;?DD3BDCDHDHCG<E>=A;ECHIHHGICH@F>FED<:?FHIGG:FGGC
@4574841/1
aaaatctacttcaagtgggcagaagttttttccataagccagtcggagaa
+4574841/1
CC@FFFFFHHHHHJJFHJJJHIIIIHHJIJJJJJJJEDFHIJIIIIGB:C
@926204/1
atttgatgcaaagtatagaggttgtacccaaacttttcggggtgcaatct
+926204/1
=B14ADFFHHHHHGIIJJJJJHIJIIJJJJIJJJJJJIJJJIFFGHGIJJ
@7671733/1
gctatacaagtggtcgatattgttttacgttgtg
+7671733/1
@@@D=BDDBBDFHIH@GEEHHEEEEGIHG?;::1
@4578934/1
aaaatgtcaaaattttgcaaattatgtggcattttgacatttatgtgaca
+4578934/1
@CCFFFFFHHHHHJJIJJJJJJEJJJHIIFIIJJJJJJJJJJJJJGHCHI
@3548881/1
gtctggttaactttagtgggaaggtttaggtatttgtggtatctgtcgat
+3548881/1
@@?DDFADFHGGHIFCAFHIIIIIAFHCHI?EFHHECFH?GFHHGFGHEG
@7187719/1
cttctccaagtttgtgctgggcaaatcaatcaatttgcctcgaaatctaa
+7187719/1
=B1ADDFFHGHHHJHIJJJJJIHIIJJJIIJJJJJJJJJJJIJJIJIJJJ
@7187720/1
cttctccaagtttgtgctgggcaaatcaatcaatttgcctcgaaatctaa
+7187720/1
BBBDFFFFHHHHHJHIJJJJJJHIJJJJJJJJJJJJIJJJJJIIJJJIII
@7674498/1
gctcaattggtttatcctctactgtacaactgtttacctgtgtatgataa
+7674498/1
=?14BDDDABAA;EFFIIIIIIII:FHHECGF2AFGFFIDDGCADFIIFA
@3016958/1
gataaatatacctgcacacacgcatttttaaatttaaaaatttattcaag
+3016958/1
=??4ADDDHFDHBHIIIIGIIIFIIIIGEHIIIIGIIIGBDEHEEGHIII
@3017842/1
gataacctctctgtcggtagatttccgtgaagtggtccgtgccccttgcg
+3017842/1
@CC?DDFFHHFHHIIIJ@EGGAFHCGD<BCEDCFGDBHG@F>GHH2D;FA
@2579157/1
ctggtccaaatcgagggcgccatccacgagccaatcttccgctaccgcgt
+2579157/1
B@;DBDFFHHHGHJIJJJJJJIJJJJJJJJJJJJJJJIIJ<ABBEH4893
@6621250/1
ctaataatagtgtattacctctaaagctatctactcgttatataatcatc
+6621250/1
@C@;DEFFHHHHFHIJJJJJJJJJJJJJJJJJJJJJJIIIGIJJIJIJJC
@5107411/1
atatgtatttattatattgtgaagagggagcatttatttgatgcaaagta
+5107411/1
@B@DDDDFHGHHHJJGIJJHIJIJIJGIJJJJIJJJIJJJJJJIJJJJFI
@3553530/1
gtctttcttcgatcttccggttccggtggccaccagatcgttgttaagga
+3553530/1
:?@D4==DHH?AFEDFGIGGFGIIIIFEGHI@HGB@DBBBDHCHGCGFCG
@3019303/1
gataatggatacaaatttgactactgtatagctttcttctcttggtgaac
+3019303/1
CCCFFFFFHHHHGJJIJJIIIIJJJJHIIJIJJJIIJJJJJJJJJHIJJJ
@7190031/1
cttctctttgacattgcttgtggtcacttttcgcgcaaaggtaaaa
+7190031/1
@@@DDABDF:?C<EG>AEH@<FE3CBDCHII>CF?80@G9D9?DFI
@4585308/1
aaaatttcaaattgttcaggtaaaatcttgcttcatgattgaaaatttgc
+4585308/1
CCCFFFFFHHHHHJHIJJJJIIJIJJJJJJJJJJIJJJJJJIJJJJJJJI
@8201519/1
gtttacctgtgtatgataaataaacttttttcgggtttggaaaaatttca
+8201519/1
@C@FFFDFDFFFHIGGHHIIHJJGHGGHCDGGGEHIIDHIEEGGEGHHGF
@441551/1
accacaagcaatgtcaaagagaaggatagcaactaattttacaagctata
+441551/1
CCCFFFFFHHGHHHIJJJIJJIGHIGIEHIJJJJJCHIJJJIJIIIJJJG
@2025031/1
cggagttttgcctgttccgtagcagacggccactggcaaag
+2025031/1
@@@;DDDDHAHHFEGIDEH@FCEEHGGIFB:FDHHGIIGHC
@2025032/1
cggagttttgcctgttccgtagcagacggccactggcaaagtggatagct
+2025032/1
BBCDDDEFHHHHGIHIJJGGHIJJJJJIJJJHIHIJIIJIJFHIBHIIIG
@443105/1
accagatcgttgttaaggaacacgcggtagcggaagattggctc
+443105/1
BC<DFFFFHHHHHIIJJJIJJJJJJJJDFGIJJIIJIJEIJJJI
@4046868/1
tgcagctatccactttgccagtggccgtctgctacggaacaggcaaaact
+4046868/1
?@1ADDFFAHFDGIIIFHIGIGGGGI@?E@=FAGGGGEIIIIIGCHIIAF
@4047285/1
tgcaggacttctatctagtttcccacgccagtatacagggagtggcgaaa
+4047285/1
@@@1BDDDFFFHFGGEGGEIIHII@HBGIBGDHIIIIIIIII?GGHHGID
@7680443/1
gctgaatgtgcgccaattgagttttcgagcattttccggaaaagaagatt
+7680443/1
?1=4ADDDBDDDDIIIIIIEEEEIEDEEEIDEIIIIIIDIDIIIIIIIEE
@5110358/1
atattgtgaaaagggagcatttatttgatgcaaagtatagaggttgtacc
+5110358/1
@@@?DDAB??FHB?AHHGCBHGDHCEAH@EHIGDHGGGBB@@;0:FFGGF
@5110936/1
atatttcagttaaatttaagaggcttttaaaatttaacgtttagcagtct
+5110936/1
CCCFFFFFHHFFHJJJJJJJJJJJJJJJIJJJJJJJJIIHJJJIIJJIGI
@3558731/1
gtgaaactttgtgggactgctggttgcccaacttggtaatcttagtgtct
+3558731/1
B1=DDFDFHHHHGIJJIJJJJJJJJJJJJJJJJJJJHHJJIJJJIHIIJI
@7681708/1
gctgatatcaccaatcaggtggtgacatcgttcgatgacaaagtgatggg
+7681708/1
@@@DDFFFHHHHHJJJIJJEFG:FHIJIJJIIIJJIIJJJJJJGGHIGDE
@3559962/1
gtgaaatatatgaagatgatttattggaagaattaaaacaagttcc
+3559962/1
?@;:DDDDHBFD?EAEGHAFGIHIIBH@BCEF@HGHIIIGIECHHI
@7682136/1
gctgattaaggggtgtattctatatttcagttaaatttaagaggctttta
+7682136/1
CCCFFFFFHHHHH<ECEHHHJJJJJJJJJJJIHGIIJJJJJJJIJJJJJJ
@1499594/1
catagttcttacatccttgtttatttccctttttgtggagagg
+1499594/1
@?@DDDDDAFFFHBHHGIH<FF<FHCCEEHHGHIF;3C?3?:B
@2029346/1
cggcaaacgggcaacaaaggggtggaccacaacaacagcgtaggcctcag
+2029346/1
@@@DDDFFGHGHDHIIIIJGGICFHDGIJJJJJJJJIIIJGGHGHHFFFD
@2029465/1
cggcaaagagaagaaaggccgatagaatgaagtgaaagtcgaa
+2029465/1
@<@FBDFF?FABHGGGGIIIIFEAG@EHGHIHDFHHGIDAHCG
@2029743/1
cggcaacaaaaagtgataatggatacaaatttgactactgtatagctttc
+2029743/1
@C@DFFDEHHHFAEBHIGIIGIICGGHIGHIGEGBDFEHBHHHECHIIII
@7192291/1
cttctgtcttctcacagagatcttcgacaaaatcgtctc
+7192291/1
@CCDDDDDHHFHDHGGEFGDHIJJJJJJJJIJIJJFG=;
@5588248/1
caacctcacacaaagactagcaaaagtgttgttgtttaccaaagcagacc
+5588248/1
@CCFFFFFGHHGHJGHIJIJIJJJJIFHIIIJJJJFIIJGIIJJIIJJEF
@5588403/1
caacctctatactttgcatcaaataaatgctcccttttcacaatataata
+5588403/1
@@CADDDDFHHGHIGFHHGHFGIIIGHHGHHGEIIICEGGIIFHHGFEHH
@6131596/1
cccacctttttcactcaaccatagctttctcagcgtg
+6131596/1
@CC1BDDFHHHHDHIIIJJJGHIIJIJJJIJJJJJG?
@6131597/1
cccacctttttcactcaaccatagctttctcagcgtgtttaatttctttc
+6131597/1
C@@DFFFFHGHHHJJJJJJJJJJJJJIJJJIJJJJHH<DGBGDHI@FHI4
@8205690/1
gtttatcctctactgtacaactgtttacctgtgtatgataaataaacttt
+8205690/1
11=44AADFD?CFGDDGEHHIGEHHIHGHIGEDEHGGIIIIIIIIIIIII
@935443/1
atttgtttgtggacataaaggaaagaaaaaaatgtcaaaattttgcaaat
+935443/1
B@@4ABDFHHHHHIIJJJJJJJJIJJJIJJJJGIGHJIJJJJJIIJJIJJ
@6630538/1
ctaattttacaagctatactttgcatagaattagtggtttttttctaaaa
+6630538/1
CCCFFFFFHHHHGJIJJIJJJIJJIJJJHIGJJJHHIGIIJJJIJJJJJI
@4593040/1
aaacaactcttaactgcttcatgtacttgccgaaaacttccaaatctcgc
+4593040/1
CCCFFFFFHHHHHJJJJJJJJJJJIIJJIJJJJJJJJJIIJIIGIIJIIJ
@936304/1
attttaaatgaaaaacgtatgttgtttacttcatttgaatctatggaagt
+936304/1
@@BFFFFFHHGHHIJIJGHGIFHIHIJIHHIJIIJIIIGGGGIJIEHGGG
@6631909/1
ctacaacagtcaacatttcccacctttttcactcaaccatagctttctca
+6631909/1
CCCFFFFFHHHHHJGJJJJJJJJJJJJJJJJIJJJJJJJJJJIJJJJJJH
@4055620/1
tgccgaatgtttggcgtctttcttcgatcttccggttccggtggcc
+4055620/1
@C@FFDDDHHHHH<BF:@@DEEFGAGD9?FHI<F:FB@FH8<F@D@
@5592791/1
caacgatctggtggccaccggaaccggaagatcgaagaaagacgccaaac
+5592791/1
CCCFFFFFHHHHHJJJIJJJJJIJJJJJJJJJIIJJIIJIIJJJIHHHFF
@937807/1
attttacaagctatactttgcatagaattagtggtttttttctaaaatca
+937807/1
?@@FFFFDHBDBHGGGAHDHHD?FDEH@BFA<AFACF@DH@GG@9?BBFF
@7690966/1
gcttaagtggcttaccttctacttaccacttagcagaacccgataaagcg
+7690966/1
??@BDDDDHDAFHHGGBDFGEHHIHIIIIICBEGGGFD@FDGDDHIE??@
@7690967/1
gcttaagtggcttaccttctacttaccacttagcagaacccgataaagcg
+7690967/1
CCCFFFFFHHHHHGIJIJIIIJJJJJJIJJJHHJJGJIIIJIGGIIJHIJ
@938701/1
attttacctttgcgcgaaaagtgaccacaagcaatg
+938701/1
;@@?BD;BF4A<C1E@FGFEHBD@F<:?F8?;90B?
@4060216/1
tgcgagtgacgaagagactctcagcttcaacgccaaggacttcaactttg
+4060216/1
@@@FFFDDHHHFGIAHDHIGHHB@D@<FEGH?DFHIIGHIIFIGEHEG@@
@7201984/1
cttgaagtaaaacaagaagaaagtaaagttacaccagttgaagaaataca
+7201984/1
=@1=DDDBFHHHHJIICHGIIGGAFHCGCHHIHJIJAGHGIGGGIEEGII
@4060920/1
tgcgccaattgagttttcgagcattttccggaaaagaagattgcaccccg
+4060920/1
@@@DFFFFHHGGGE<FHFGIGGHIEHDIIJGJGIIGGIGIIIJJJJJJEG
@4061388/1
tgcggaggagcttgctgttgtggaggaccagggtgctgttgtctcgttcc
+4061388/1
?@@B;:DDHDF>FBGGHGGAGGIBGEHGFGCGEFGEGGEF<8BFH9@C6C
@6141794/1
cccagtttagtggccaactcttcgtcactcgcaaatgtagaaggc
+6141794/1
??<AD;4BFFA<D;BB@G3FBFBGBHEEEHEDHG6?FHADGI<DF
@3565238/1
gtgaatatataactgacatgtttcatatgtagaacgaattttgtgcatac
+3565238/1
=@@=?BABFFCBFF::ECCB3AFHEB?FA<C?<HBFB?:8:?9?;?DBGD
@5121907/1
atcaagagtaactgaaaccgagactgaatttattcgaatttctgagaaat
+5121907/1
?1??ABBD2ADFFEEGFIDGFF8CHDC?<CBFC9DD<GFHED>GDHGEHB
@942638/1
attttattgaaaaattagtaaaacataatggttttcgcgcg
+942638/1
?@=DD?DDFH?C?@GH@:E?FGIEH:C:9A9FHIIAHEB00
@942639/1
attttattgaaaaattagtaaaacataatggttttcgcgcgtaaagtgac
+942639/1
:B:4ADEFHHHHHJJJJJHHJJJJJJJJJJJHIJJJJJJJJHJJJJHIJJ
@5600354/1
caactaattttacaagctatactttgcatagaattagtggtttttttcta
+5600354/1
CCCFFFFFHHHHHIJJJJIJJJJIJJJJJJJJJJIJJGHIFFHGIJJJIJ
@5125221/1
atcaatttacatattatttttgacttgaataaatttttaaatttaaaaat
+5125221/1
=@1B;=DDFFDD?CFGFIII>GEH<D<EGEEHIFFDGC=<ADGFFF?F9?
@2039460/1
cggcagcactattgacactaagaaatcacagagccccgggcccagatggc
+2039460/1
CCCFFFFFHFHGHGHHDHIGHGGGJGH>HGGHHGIJJBHGHIJIJFIIJF
@4603577/1
aaacatgtcagttatatattcacctttatatatgtcacattttgtggttc
+4603577/1
B@@FFFFEHHHHHJIJJJJJIIJJIJJJJJJJJJIJJJJJJJJJIJJJJJ
@1513787/1
catcgttcgatgacaaagtgatgggcaatcccattggctggctccaagag
+1513787/1
C@CFFFFFGDHGHJJJJGAFHHIJGEGIHIJJJJJHIJIJJEGGIDHADD
@1515620/1
catctgcgggacatgcacatctcttggagccagccaatgggattgcccat
+1515620/1
CCCFFFFFHHFHGIGIGEEGDHIIIIJIIGG@DGGGAFGIJCFHIJJJIG
@5604360/1
caactcacggaaacaagttgagaaatcctttagttttccttttttattcg
+5604360/1
CCCFFFFFHHHHHJJJJJJJJJIJJJJJJIJIJIJJGIIIJJJJJJJJJI
@3573663/1
gtgagttcattttaaatgaaaaacgtatgttgtttacttcatttgaatct
+3573663/1
?:=BDADDFFHHHEHIGBBIIIIJG?CBDBF>?FHIBFIGHAHIIGHIJJ
@3573664/1
gtgagttcattttaaatgaaaaacgtatgttgtttacttcatttgaatct
+3573664/1
@@@ADDDDHGHHHDHICBDIIJJJJFHIGGI@FHJGGIIIJJJJGGIJJJ
@7698388/1
gcttttgactcgacaaaaatttaaacacattgcattattgatttcgagga
+7698388/1
???DDD4:CDA;2C8@EEIDFIDEC@@;EED4C@BDB<DC99DDDDDDD?
@2041274/1
cggcatttatgatccaaaagaaattcccatgagggagtttaaggcatcta
+2041274/1
@B@1BDFFHHHHGIIEIJJGIIIIJJJJIIGICHIEGBGHJJJIJIJJJJ
@5127413/1
atcaccaatcaggtggtgacatcgttcgatgacaaagtgatgggcaatcc
+5127413/1
CCCDFFFFHHHHHGIJEGIIIJJJJJJJJJIJJJJGIDGIJJGIIGGIIJ
@455998/1
acgaacttccatagattcaaatgaagtaaacaacatacgtttttcattta
+455998/1
@C@BDFFFGGHHHJJJJGIJJIHHGGCHHIIJGIIJGGIIHHGIJFIHII
@5608682/1
caactgtttacctgtgtatgataaataaacttttttcgggttt
+5608682/1
?@1ABDDDH?FFFIIEHBEGH@<EBH@HEFEHHIFGGHHIB@G
@456471/1
acgaatcataaaagtaatataaccttagatttcgaggcaaattgattgat
+456471/1
CC?DFFFFHHHHHJCGHIJJJJJJJJIJJJJJJIJJGGIJJJJJIJJJIJ
@456541/1
acgaatggtaaagctgctaaaaaagcaggaaaagcccagaagaacgttcg
+456541/1
CCCFFFFFFHHHGJJIIJJJJJJJGGIJJJJJJGIJJJGIJGJJJGHGIJ
@456926/1
acgaattttgtgcatacaaaaatagtaaaaagtcaaagtctttcgagaca
+456926/1
@@@?DDFFHHHGHJJIJJIIIGIGIHEHGGIIEGHICFFDCHGGGBHGGH
@5611342/1
caactttataaaatgccagtacatcggggataagtttatcgctgatgtgg
+5611342/1
@??7DBDDHHHDDDHHGHGIIIIHHIIEEHGHEG?DHGHGIIIIDGG@CB
@5128419/1
atcacgattcataaaagtaatataaccttagatttcgaggcaaattgatt
+5128419/1
CCCFFFFFHHHHHJJJJEFGIJJJJJJJJJJIJJJJGIJIHGIIJJIJJI
@5129713/1
atcactttttgttgccgtgtgcccttgagaaatttgctgcctcaaaaacg
+5129713/1
@@;DDDDDFFFFFIIIIIE?EHHI?F><?FFGFIIDGEFEEDFBGIIIFF
@5129714/1
atcactttttgttgccgtgtgcccttgagaaatttgctgcctcaaaaacg
+5129714/1
@@@DDDDDFFFFFIIIIFE<CDHG<FEEFEFIEGI<DFAEGDFEFFIIAD
@7704060/1
ggaaaagcaggtcgcaaaatacccgtagaaacgaatcatctcagcctcgc
+7704060/1
CCCFFFFFHGHDFHHGGJIHHJJJIFHIIJJJIJJJJJIJJJJGIJJJJJ
@7704146/1
ggaaaagcccagaagaacgttcgactttcacttcattctatcggccttt
+7704146/1
CC@FFFFFGGDFFIIJHECCGGIIJJJJJAFHIIHEIGIJJJDHGFFHG
@460139/1
acgattttacctttgcgcgaaaagtgaccacaagcaatgtcaaagagaag
+460139/1
@BC1DDFFHHHHGJIIJGGGGIIIBF>GIAGEGGECHGGHGJIJIFI>CH
@461898/1
acggaacaggcaaaactccgaaggaagccaagggctcg
+461898/1
@@@14BADFFFDFIIIIFFIIIIEFIIFDGIIIFFEFF
@4073930/1
tggaacacgaagagggactaccacacgaaaggcagttcaccatcgcttgt
+4073930/1
BC<BDFFFHHGHHJJJJJJJJJJJIJIIJFIIIGIHFGIJIGHJJJCHGG
@4612778/1
aaacgctcgtggggagcgatgacgaataaagtatgtgttcaccaagagaa
+4612778/1
@@@FDDFFDFDAHI?B@F@DEFBAD:@DFAF=CF>BCGHHHII@CACGHE
@3577615/1
gtgatgtttgtttcagaacaaaccgggaaaag
+3577615/1
;18B7DDAA?FDFAGDG9FFBFFID?FCFGFF
@5133401/1
atcagctacaacagtcaacatttcccacctttttcactcaaccatagctt
+5133401/1
?::4=DDDHHHHHGHGIIIGIIIIIIIIGHIIIIIIIHIHIIIIIIIIII
@5133402/1
atcagctacaacagtcaacatttcccacctttttcactcaaccatagctt
+5133402/1
@C1BDDDFHHHFHIIIIJIIIIJJJJJJJJJJJIJJJJJJIIJJIIJJII
@3578956/1
gtgatttcttagtgtcaatagtgctgccgttacttcctcaagcgctggta
+3578956/1
@B@DDEFFGHGGCFFHFHGJHHEHIJJIIHIJJJJJJJJGIJJJJIJJHI
@1521427/1
catgataagatatgctgcaacctctactacagtacgcaagaataagatta
+1521427/1
=BBBADDFHHHHHJJJJIIJJIJJJJIGJIIIHIEHIJHHIIIGIGIIJI
@1521686/1
catgatcggatatttatgttactattggaatatcgttcctttggaaaata
+1521686/1
@?@=DDDD@FD:FBF<CFHGGGEHIGHIIGGA<??:?DAHGHIIIA?DFB
@3049575/1
gcaaagtatagaggttgtacccaaacttttcggggtgcaatcttcttttc
+3049575/1
@C@FFFDEHHHFHICGEEHHJJJIJJJJJJJEHEG@FGIJJIJJJJJIJJ
@2049382/1
cggctcacaagatgtggcaatccttgcaggatttacccgtggagggtaac
+2049382/1
CC@FFFFFHHHHHIGGIIJJIJJJJJJJJJJJJJJJJJJHHIJJJJCGIJ
@2049383/1
cggctcacaagatgtggcaatccttgcaggatttacccgtggagggtaac
+2049383/1
CCCFFFFFFHHHHIIJJJIJJJJJIJJJJJIJJJJJJJJIIGDHIICHHH
@463212/1
acggattttatcaatcggccattcgagg
+463212/1
@@@=;DDFGDHHFIIDHGBFHBDHHE3C
@4078835/1
tggacataaaggaaagaaaaaaatgtcaaaattttgcaaattatgtggca
+4078835/1
@@CFFFFFHHGHFIIIIJIJJJIBGHIGIJJJJIJHIIJJJJJJJIIJJI
@3581066/1
gtgcaatcttcttttccggaaaatgctcgaaaactcaattggcgcacatt
+3581066/1
?=11BDBDDDFBFFF9F1CFE?G?FBHIIBGIFG@EBGCEGIIIE;@FCF
@3581067/1
gtgcaatcttcttttccggaaaatgctcgaaaactcaattggcgcacatt
+3581067/1
B1BDDFFFFHHHHJJJJJJIJFHIIJIJJJIJGGGGIHIJDIIGIJJJJI
@3581068/1
gtgcaatcttcttttccggaaaatgctcgaaaactcaattggcgcacatt
+3581068/1
B@@FFFFFHHHHHJIJJJJJJIJIIIIJJJIJJJIJJIIJIJJIJJJJJJ
@6163151/1
cccctttcttaatcggttctgcatgaatgccatctgggcccgggg
+6163151/1
@C<DBDFFDHDHDH=GAFEAHHEGHIIHIIIGEHHIIIFGIEGAH
@6163682/1
cccgaacaagccaatcagaccaacggaacgcccgga
+6163682/1
@@?DDDFDFHHHDGEFGEEBEEDE?ECHD@D?@:0;
@7707458/1
ggaaaatgatgctcaatattgatgtgtctgcaacggcattttacaaagcg
+7707458/1
CCCFFFFFHFGBHEGIIJIGHFCHGIIHDHIGIGGHDFGGIEGIIIJIII
@3052140/1
gcaaatttctcaagggcacacggcaacaaaaagtgataatggatacaaat
+3052140/1
:?<D7DDDBAHHF3@EBHIGG>6<??GIBAEH<DDBGHEIEA9B?FH3BD
@5615739/1
caagaaataattttacaaaactttaaaatacacttcttcaagaaattaac
+5615739/1
CCCFFFFFHHHHHJIJJJJIJJJJJJJJJJJJJJJJJJIJJIIJJJJJII
@4620872/1
aaactgttgcgactagcacaacaaaaaagatggcgaaacaattagcagca
+4620872/1
CCCFFFBDHHHAHGGGIHIJIIJIJJJJBHFDGGIGIIEHIGGIIEHIHF
@5616282/1
caagaaatggcctccatgccgagcaagactcccgtca
+5616282/1
@@<DB?DB<A3A?GEH><;:<@C@@D>9BDF9D00?B
@5616283/1
caagaaatggcctccatgccgagcaagactcccgtcagcgtcctccagga
+5616283/1
C@CFFFFFGGGGHJJJIJJJJJJIJGJIIJJJJGHIJG@HEGHJGIIJIE
@7221258/1
cttgcggttaccccttctgttgggatgggggccg
+7221258/1
@@=DDFFFHHGHHJBGGGEBHEGIEGHJIJIFG@
@7221259/1
cttgcggttaccccttctgttgggatgggggccg
+7221259/1
B@??DDFDHHGHHJGGHIJGIIJIIJIJJIJIFA
@3053459/1
gcaacatcgacagataccacaaatacctaaaccttcccactaaagttaac
+3053459/1
@C@:DEEFHHHHHJJJJJJIJJJJJJJJJJJJIIJJIJJIJJJJJGFIII
@4623635/1
aaacttttcggggtgcaatcttcttttccggaaaatgctcgaaaactcaa
+4623635/1
@@@1DDDDFFFAF<C8BE9??EFEGII@G?E:DGGE>CBFE;FFIEEDEE
@8238073/1
gttttgtgattctccgaagaatatgtctc
+8238073/1
?@?DD3ABDFH<CBF?8E@@FBBDE?BFE
@8238074/1
gttttgtgattctccgaagagtatgtctcgaaa
+8238074/1
??:BDBADFFHFHHIGDIGAHEFHHIIIJ;9@G
@6166951/1
cccgataaagcgttaccagcgcttgaggaagtaacggcagcactattgac
+6166951/1
@;;ADDDDHHHHHIIIIIIIIIIIIIIIIIIIHIGIGIIIGGIGGHI@AH
@2056268/1
cgggagtcttgctcggcatggaggccatttcttgagagtagagcaatttg
+2056268/1
@@@@DFBDHHHFHIGIIIIIJJIIJJGGHGHIJHIIBGFHHIIIIJ3CFF
@2056269/1
cgggagtcttgctcggcatggaggccatttcttgagagtagagcaatttg
+2056269/1
@@CFDDADFHFD?DDGEDDEG>EHBGEGHI@BG@DFB>9?D>@F>GEGIG
@7713133/1
ggaaaggtttgtttaaagggattggacgcaattaccgtattgccaagtgt
+7713133/1
@@??DFF=DH?CFIGIIGII;FHEHFGEG@FHIGIIIFHGICGHEHHFH@
@954231/1
attttcttgtatcacttattgcgtctttgctttggt
+954231/1
=??4=ADDF:DFDFEAGAAE>FE<@?ABFBEF<CD;
@954232/1
attttcttgtatcacttattgcgtctttgctttggtcactttacgcgcga
+954232/1
:14BDDDFHFHHHGJJJIJJJJJJJJJJIJJJIJIHIJIJIIJIIIIJIA
@1529531/1
catgttgatcaacaagtgctacggtattcactaagattatagagatttta
+1529531/1
@@:BDEFDFHHHFIJCAFHJHJJG?FHIIJIJEGHGJJJJFIJIJJJJJJ
@4624010/1
aaacttttttcgggtttggaaaaaatttcaaattgttcaggtaaaatctt
+4624010/1
@@<DDDDDHAHDDA:C=EG9FHIGGCHI@GGFCGEDEFGGGDGGGGFFCF
@4624072/1
aaagaaaaaaatgtcaaaattttgcaaattatgtggcattttgacattta
+4624072/1
@@CADDBDDAHDHIBGHHIGGHHCHHGHFHGDHGIIIFIIIIIGIIICBH
@6655715/1
ctactatcagagatcgaatgtgtgcagaatcagcactgaatcaaaaaatt
+6655715/1
@@1DDBDDDHFF>GGI@FFIH?ACFFBAHIGCGIIIG@DFDHBAFHCGGH
@6657130/1
ctactctcaagaaatggcctccatgccgagcaagactcccgtcagcgtcc
+6657130/1
CCCFFFFFHHHHHIJJJIJJJJJIJJJJJIJJJJIJJJJJ@DGHEEGCHH
@5619698/1
caagaactgaacgaagttgaagtccttggcgttgaagctgagagtctgca
+5619698/1
@CCDFFFFHHHHHJJJHIJJHIGGGIJIIIJIGIJHGJJJJJJJGGHHII
@7223486/1
cttgcttcatgattgaaaatttgcaaggtttggaggagttgtactaattt
+7223486/1
??@1?BDDDDDCBF<>BFI>FH>FHHEI?FHCG?GG8C:DD9?DDDEFGI
@471297/1
actgaatgtaattttttatatagtgccccg
+471297/1
<@@BAD?DFHHGDHIIIIEHIBCHFGGIIG
@6658548/1
ctactgtacaactgtttacctgtgtatgataaataaacttttttcgggtt
+6658548/1
@C@:ADEEDHHHHFGIJJHIJJHGEFHIGIIJIIHHGICHIGGDIIEHHI
@4086227/1
tggagtcccaaaacatgaccatgatgcactcggccggaccgattcagccc
+4086227/1
@?<DDEEFHHHGHJJGGJIGIIGJJIJJJJJJHJIJJJJIJJIJJHGHHH
@2060100/1
cgggcgttccgttggtctgattggctt
+2060100/1
@@@DDDDDFH:<D8EAEADFHGCGE<G
@2060172/1
cgggctaattttaacaaccatcccactgtacgagaattcggtttttcagt
+2060172/1
@@@DDDDDFHHHDHEBGBGG>BGH@EE>CFHGEAGIGEGII@GGGICHHH
@6659726/1
ctacttgaaccgtacgtcaaatgttgcaaattatgtcacataaatgtcaa
+6659726/1
@@?;BB??FDD?AC@FH@DEHF?H>GEGHGB?C9:CDEDGGB<?GB99BF
@8242975/1
gttttttaacagtttgaaaaccttgataaatgaaagaaattaaacacgct
+8242975/1
@@@DDDDDDDB<C@FB<FE@FGGIGHHCDEGDHGGBGHIIIGGEFGFHGH
@6662631/1
ctagaacgattttacctttgcgcgaaaagtgaccacaagcaatgtcaaag
+6662631/1
CC@DFFFFHHHHGJIJIJJIJJJJIJJJJFGGIJJIJJJJIJJJHIJJJJ
@6662880/1
ctagaactgggcaaatttggaatttcataaacaactcttaactgcttcat
+6662880/1
@CBFFFFFHHHGGJJJJJJJJJJJJJJJJJIJIIJJJJJIJJJIJJJJIJ
@1535373/1
cattgacattctataaagacgttagagaggttcactaaaaaatattagga
+1535373/1
?@1=BDBBBDFDHIBFH@DGGCBEFIBHDBGIII@CGBBGIDB@9BFG88
@4089338/1
tggatgtgtaatatgcgtgtccacgcaagtacctgctggaacgtttaaat
+4089338/1
BC@7DFDFHHHHHJJJJIIJJJJIJJJJIHIJJJJJJJIJJJJHJIJJIJ
@5624044/1
caagaatatccagcctctctgtggattcaatccagcttcatgccaacgat
+5624044/1
CC<DDFFFHHHHHJJJJJJIJHIJJIJJJJGIJJIJJJJJJJJJJJJJGI
@3059947/1
gcaaggggcacggaccacttcacggaaatctaccgacagagaggttatcc
+3059947/1
@C<DDDFFGGHDHEEHEGFGGCDBGHGIIGGIIEGBHGBEHIGCEHEFCA
@8244037/1
gttttttgtttcctactgtctttttaaatatgaattgtctacgagcaata
+8244037/1
@?@DDDD6<DH?FDBGBD?9AEHII@FHEGC@FHGI@D?B?FD:?@?FH@
@4091344/1
tggcaagtcaaagaagctagccaagagaatggcggctcacaagatgtggc
+4091344/1
C@@DFFFBFHHHHIJJJJIGGIJJJJJJJJJIJJJ@@FB@FH9@348@H2
@3595173/1
gtggaggagcagcttgctgttgtctcgctcc
+3595173/1
@@??DDFDFFHFHIIIIGGHIIGIIG>D;EG
@3595179/1
gtggaggagcgggctgctgttgtttcgctccaggttgttgctgtgaaact
+3595179/1
@@<=DDDDHFFFHBEIDDFGG??@F>D::?:CCC=B@AEC@GIEGAHH>?
@479842/1
agaaaagtcacgagaatttgaaaagcg
+479842/1
@@@D?D>=C?AC<@<<AEGB<?F?A?:
@479843/1
agaaaagtcacgagaatttgaaaagcgagcttcatgatcccctgaaaaat
+479843/1
B@@FFFFFHHHHHJGJJJJIIJJJJJJJIJJJJJJJJIJJJJJJIJIJJJ
@4094726/1
tggcattcatgcagaaccgattaagaaaggggcagacaacttcatgtaca
+4094726/1
@C@FFFFFHHHHHJJJJJJEGHIIIJJJIJJIIIJJJIJJJJJJJJIGIJ
@4636965/1
aaagagaagaaaggccgatagaatgaagtgaaagtcgaacgttcttctgg
+4636965/1
@@@ADD?DHHHHDEHIIBEGHIGGIIGECGHIIIFHGFHCFHGIGGCAH@
@6178442/1
cccgtggagggtaacaatctgccttctacatttgcgagtgacgaagag
+6178442/1
@??DDD::?AD:AEFGF3AFCHGIFEIB?CD@DCC@?D?09DF?EFIF
@3596797/1
gtggattcctaatattttttagtgaacctctctaacgtctttatagaatg
+3596797/1
@?@DDDDDHFFHFIGIIIJJGIHIJJJIIIIJJJJJJIIIJJIIIGIIJI
@4095994/1
tggccgtctgctacggaacaggcaaaactccgaaggaagccaagggctcg
+4095994/1
;@@DADD>F?DFF:CGE;@@E=?GCFDD??<FFCFECFFACF;CFE;DE=
@3064200/1
gcaatgtcaaagagaaggatagcaactaattttacaagctatactttgca
+3064200/1
CCCDFFFFHHHHHIGHIJGJIJIJJJJJIJJJJJJJJJJIIIJIJJJIJI
@4096686/1
tggcgcaacttgtgctggagcacattatgg
+4096686/1
???DDDDDD>DC2:A<AE?BB3C9<CCECE
@7236977/1
cttgggggaagaagccaaattgctctactctcaagaaatggcctccatgc
+7236977/1
@CCFFFFFGHHHHIIJJJJIJJJIJJJJJJJJJJJJJJHIJIJJJJJJJJ
@5147996/1
atccaatcctataattatccatttcctgtaattctggtttctctatagtt
+5147996/1
@C@:DDFFHHFHDIGIIIJIIJJJIIJJHIJJJIJGIGGIIJJJJIIJJJ
@480979/1
agaaaatcatctattcctaagatctaagagatcactaaggtactattgcc
+480979/1
CCCFFFFFHHHHHJJJJJJIJIJJJJJJJJJJJJJJJJJHFHIIIIJJJI
@3068197/1
gcacacggcaacaaaaagtgataatggatacaaatttgactactgtatag
+3068197/1
@@@FBEFFGHHFHJJJJIFGGGGIIIJIHGIIJGIIJHGHHGJJIHGGHG
@3068350/1
gcacacttttacttcagctacttgaaccgtacgtcaaatgtcgcaaatta
+3068350/1
@@@FDFFFHHHGHJJJHIJIJJJJJJIJJJGIJIIJJJJJIGIJJIIIJI
@5631272/1
caagagatgtgcatgtcccgcagatggccaccaccattctatgaaatgga
+5631272/1
CCCFFFDFHFHHHJJHIIJJJIJJJIGHIJJJGGIJIIJJJJIJIIIIJJ
@4099633/1
tgggaaactagatagaagtcctgcataaatggatgtgtaatatgcgtgtc
+4099633/1
CCCFFFFFHHHHHJIIJJHIIGIJJJJJJIJIJIJIIGIGJJJIJIIIIC
@2067146/1
cgggtccagatggcattcatgcagaaccgattaagaaaggggcagacaac
+2067146/1
:=1A4@DDAFFFFIIIIIIIIIIIIIIIFFDDGFIIIIIIIIIIIIIIFI
@6672648/1
ctagccaaacacacatagtacctctccacaaaaagggaaataaacaagga
+6672648/1
=1:BDFFFGFHHHIGEGIFHIEIIJJJJJJIGIJJIIICFBBHIIGIICH
@5149621/1
atccacgagccaatcttccgctaccgc
+5149621/1
@=?DDDDDFHHHHIIIICH1@8?FG0?
@6183173/1
ccctatttaaattttgtaaatccacattttcgggttctatgtagactttg
+6183173/1
@@=DBBDDBHHFFIIDEGIIIIIIGIIIIIGGGI?FADDE@?BF@DDHID
@5634230/1
caagatccgagatgtggtacacgacgaatgatgtgataaatatacctgca
+5634230/1
B1BDDFFFHHHHHJGHIFHIJJIJJJIJJIJJJGHGIJJJJIJJIJJIIJ
@5635320/1
caagatgtggcaatccttgcaggatttacccgtggagggtaacaatctgc
+5635320/1
@@@?1DA=ADCFBEEFFEIFEFI@E>FBHIII:DFFGDFFFEECFDDFFF
@6189322/1
cccttttgagctattgcgatattttttcggaaaaaa
+6189322/1
@C@DDFFFHFFHGGJGGGIIIIG9FHIGHGGGGGDG
@3601901/1
gtgggttgttgttgttgaggaggagcagactgctgttgtctcgctcgagg
+3601901/1
@@@DF@DDDFHAFGEFAFHGGIEEC?GIHECEHCHGGGJFIGCBFAGFHG
@3074369/1
gcactggcaagtcaaagaagctagccaagagaatggcggc
+3074369/1
CC@FFFFFHHHFHGIJJIIIJJJJJJJJJJJJJIIJJFI6
@3076017/1
gcagaaccgattaagaaaggggcagacaacttcatgtacaaatacctcac
+3076017/1
@B@FFFFFHGHHGIJJJJJIIJIIJJJJJJIJJJIJIIJJJGIIJJJJJJ
@3076018/1
gcagaaccgattaagaaaggggcagacaacttcatgtacaaatacctcac
+3076018/1
BCCDFFFFHHHHGJJGJJJJJJIJJJJJJJJJJJJJHIIIJJJJJJJJJJ
@5641798/1
caagctcaatacaatccccacattccaccccaatctagccactcttatac
+5641798/1
@@@?DEFFGGGGHJJIJJJGIJJGIIJJJJIJIIGHIJJJIIGGIJIIHI
@8263380/1
taaagcgttaccagcgcttgaggaagtaacggcagcactattgacactaa
+8263380/1
C@CFFFFFHHGHGJGGIGIJGGIIGGDBGHIJIJI=DHGCFHB;@G@E@@
@1553451/1
ccaaaccttgcaaattttcaatcatgaagcaagattttacctgaacaatt
+1553451/1
@@@DFFFFHHGFFEEHIJGEBHDFIDGIEHIGGIBD@GIIBHGDFHGGGI
@1553452/1
ccaaaccttgcaaattttcaatcatgaagcaagattttacctgaacaatt
+1553452/1
CC<DFFFFHFFHHJIJJJCHIGGHIIJIGIJIGHIJJJJJJJFGGIJJJJ
@1553453/1
ccaaaccttgcaaattttcaatcatgaagcaagattttacctgaacaatt
+1553453/1
CCCFFFFDHHHHFIGIJJGGGIIJJJJFGJIJGIEIJJIJIJJGIIJJJJ
@4645813/1
aaagctatctactcgttatataatcatcattcaaacattgaagcc
+4645813/1
<<::DDDDDHHHCFHCGHDCHGGGIIGEHIGIGGGGGII@BCEHI
@5645660/1
caaggacttcaactttgttcagttcttgcaggagatcgccagcgaacaat
+5645660/1
@@1B7DD?FDHFFGGIIHIGCEHFHGIHHIIHHGGIIIIIIIGGIHIIIG
@5646079/1
caaggaggtaaaaagaagaaacaaaaacaacctgaacaacaagctgcaaa
+5646079/1
CC@FFDFFAFHHHIJIJJJJJJIIIIJJIIJJIFIJIJJJJJJIJGGEIG
@490194/1
agaaccacaaaatgtgacatatataaaggtgaatatataactgacatgtt
+490194/1
@BCFFFFFHHGHHJFHIJJJJJIJJJJJJHHIHIJJJJJJIIJJIJJIHI
@6198321/1
ccgaataccgattctcagccgagctgcccagtttagtggccaactcttcg
+6198321/1
BC@ADFFFHFDFHIJJJIIJIJIJJJJJJGGFHJJJEEGHI@GGGIHII=
@4108876/1
tggggttgggggtcttgtgtaatgggttgaggctgaacctcaggtggatt
+4108876/1
@@@DDADDDFGHDFGII?FHCCGHIIBDGHGIIIIIIIIIIGGHDHFHFH
@492033/1
agaagaaagctatacagtagtcaaatttgtatccattatcactttttgtt
+492033/1
CCCFFFFFHHHHHJJJJHJJJHIJJJJJJJJJIJJJJJJJJJJJJJJJJJ
@492058/1
agaagaaatacctcatgatgaagacacccctatggacatcgatcaagtgg
+492058/1
CCCFFFFFGHHHHJIJJIJIJIIJJJJJJJJJGIJIJGDFHIJJJJJGGG
@5159551/1
atcctgcaaggattgccacatcttgtgagccgccattctcttggctagct
+5159551/1
@@?BDEFFHHHHFIJJJJJJJJJJIIJIJIJJJJJIJJJJIJJJJJJJIJ
@5160691/1
atccttgtttatttccctttttgtggagaggtactatgtgtctttggcta
+5160691/1
@@;BDDDDFF4CFF:AEEHIII>?CFHFEDF:?FG@FGDFGCGIIIIIIF
@3086697/1
gcagtatgtttacctacagtcatggtgaattcatgggactttgaagtatt
+3086697/1
<@@DDDFFHDFHBHEHIJJHC@HH9:ACEGEI<CHFF;EFEHGGII@?FI
@3087249/1
gcagtcttctttttagaataacattgacattctataaagacgttagagag
+3087249/1
?@@?BBDDDFFFFIE3CG@HI<?FHA>FFHFCH@HFIGEEBFDFFECBGF
@4653563/1
aaagtaacagaaaaattgcaaacattaacgattcgggaaataaaatcgga
+4653563/1
@@C?DEFFHBHHHJJJJIIJIJJJJJIHHIGIJIJJIBHGIIGIJGIJIJ
@4655010/1
aaagtatgtgttcaccaagagaagaaagctatacagtagtcaaatttgta
+4655010/1
?@@BDDDDFFCDDFGGIIIII@GCFDFHGIIGHGCC:CB?GHDHCIEGBF
@5162471/1
atcgaagaaagacgccaaacattcggcagccaagaacttgctggatctct
+5162471/1
@B;DDFFFHHHHGJJJJJJIJJJJJJJJJIIIIJIJJJJJJJJJIIIIJJ
@3089465/1
gcataaatggatgtgtaatatgcgtgtccacgcaagtacctgctggaacg
+3089465/1
BC;DDFFFHHHHHEHHHIIGJIJJIIHHIJIJJJJIGHHHIIIJJGIJJJ
@4114586/1
tggtagtccctcttcgtgttccatttcatagaatggtgg
+4114586/1
?@@=BDDDFFFFFIIIGF3CFH4CHHEAFFHFIFII4CG
@498138/1
agaaggacaaaaacgtttaataaatcttcttaaggatttgaagtatcatg
+498138/1
:?;44BDDHHGHHJJIIIJJJJJGCHIJIJGGIJIHEIIIIGGGIJGIII
@4659924/1
aaagttttattcctaccaaaatcaacttactcgaagttcaaccagacgag
+4659924/1
@C@FDEFFHHHGHJJJJIJJJJGIIIJJIIIIJIJGEHGIJJIJJFGGGI
@5166292/1
atcgagggcgccatccacgagccaatcttccgctaccgcgtgttccttaa
+5166292/1
@@@FDFFDHH8AHBGBGGHH>DHICC;FHHID:FA<CHGBHBBDEC>>9@
@5167312/1
atcgataaaaaaatatcgcaatattagaaattttcaaatattcttcgctt
+5167312/1
??@BA=B?FHHFHIIEI8??@AGFEF?@FGGGHIGAB<FGFDGEDEHIII
@6689008/1
ctatcagatgttggtccgccacactgtagagaattcacttatgaatgtgg
+6689008/1
B@@4ADFFHHHHHIIJJIIJEIJJJJHIJJJIJJJJJJJJJJJIJJIGEH
@5168610/1
atcgatacacagtcatagatccaatcctataattatccatttcctgtaat
+5168610/1
CC?FFFFFHHHHBHIIJJJJIGGIJJJJJJJIJJJJJIIIIJJJJJHHGI
@501665/1
agaatatgaaatttaaaagaaaatttgaaaagtatcatgagttttgtgat
+501665/1
???B?BDDH<ADFGDHGGIIGIIIIIIIIIGIAEFEGAHEECEBFHGHDC
@5170724/1
atcgcaatagctcaaaagggaacaatttttatcgagttattgatttcgag
+5170724/1
@?;ADFFFHHHHHIIIIIIIGIIIIIIIIIIIIIGIIIIIIIIIIIIIII
@3616725/1
gttaaacgttaaattttaaaagcctcttaaatttaactgaaatatagaat
+3616725/1
:11=DDD;FBDBDFGGE@FEHFCEEEGHECHIIIIGGGDGHFCHFHI@D@
@6689891/1
ctatcgatacacagtcatagatccaatcctataattatccatttcctgta
+6689891/1
BCCDFFFFHHHHHJIJJJJJJJJJJJJJJJJIJJJIJIJJJIIJJJJJJI
@3097194/1
gccaaacacacatagtacctctccacaaaaagggaaataaacaaggatgt
+3097194/1
BC8BDFFFHHHGHIJFHIJIJJJJJIJJJJJGIIJGJIJJJJJJJIJIIF
@3097195/1
gccaaacacacatagtacctctccacaaaaagggaaataaacaaggatgt
+3097195/1
CCCFFFFFHHHHHJJHIIJJJJJJJJJIJJIJIIJJIJJJIGEIIIJJGF
@504613/1
agacaaagcacctatcgaatcgaatattagtagcaagatccgagatgtgg
+504613/1
CCCFFFFFHHHHHJJJJJJJJJHG>FDHGFBFEEEG>DCGH@FAEFEBFH
@5172683/1
atcgcttgtcatgtgttgaaattccgcgaaattggcactggcaagtcaaa
+5172683/1
CC@@DFFFHHHHHGIIJIJJJJJJJJIJFJJJJJFIJJJJIGIGICHIJJ
@5665727/1
caataatgcaatgtgtttaaatttttgtcgagtcaaaagcgaagaatatt
+5665727/1
:1:AABBDFFDFBAD<AGEHFHEHHIIFEFFEFEFFEGIGEFFEFIICFI
@5665728/1
caataatgcaatgtgtttaaatttttgtcgagtcaaaagcgaagaatatt
+5665728/1
B@CFFFDFHHHHHFHHGIHIJIJJIJIIGJGIHIJJJIIGGGIJIJFGIJ
@5665729/1
caataatgcaatgtgtttaaatttttgtcgagtcaaaagcgaagaatatt
+5665729/1
BBB?DDFFHHHHHFHHIIIJJJJJJJJJJIIIIGJJIIJIJJJJGIIGJG
@3621692/1
gttaactttagtgggaaggtttaggtatttgtg
+3621692/1
@@@D?DDDF<?D<BEGFFIGHFEB32AAEHEB3
@4130732/1
tgtcggtagatttccgtgaagtggtccgtgccccttgcggttaccccttc
+4130732/1
@<?DFF=BCFHHHDIEHEFGIIB@HHEA?FHHDHEF;<DFFDABCHIEAH
@5175877/1
atcggttctgcatgaatgccatctgggcccgggg
+5175877/1
CCCFFDDFFGHGHJIIDDDHGHHIEHGGIIBFIJ
@5175878/1
atcggttctgcatgaatgccatctgggcccggggctc
+5175878/1
CC@FFDDDDHHHHJJJJJJJJJJJJJJJJJJJJJ:6=
@6692824/1
ctatggttgagtgaaaaaggtgggaaatgttgactgttgtagctgattaa
+6692824/1
?=?ADDEFGBFDFHIGGHEIAFEHEGIIIHIJGFH@CGFHGGHJJAFHGE
@4133861/1
tgtgcttaagtggcttaccttctacttaccacttagcagaacccgataaa
+4133861/1
@@@D7DDDFBA<C@BF3<CHICEBH>E@HFFIIDFD@GDEFFIE@AFEFI
@3103047/1
gccaagggctcggctgctcatcatgccctcgagtacctcaaaatcatgac
+3103047/1
C@@FFFFFGHGHHFAGEIEAGEI@DFGECBDAHBFFHIICIHIE>CBFFG
@5669123/1
caatagtgctgccgttacttcctcaagcgctggtaacgctttatcgggtt
+5669123/1
=?@4=BBDHHHHGJIIEIIJJIIJIGEBGGGDHHJIIIJGGGIJGCGIGI
@3628783/1
gttacttcctcaagcgctggtaacgctttatcgggttctgctaagtggta
+3628783/1
CCCFFFFFHHHHHJHGGHIIGGIGGIJJJIGIIIBDHHIJJJJIIHGICH
@5673494/1
caatcctataattatccatttcctgtaattctggtttctctatagttttg
+5673494/1
?B?=DDFFHHHHHJJJJJJJJJJJJJJJJJJIJIHJJJJJJIJGJHIJJJ
@511246/1
agacgccaaacattcggcagccaagaacttgctggatctcttggtcggaa
+511246/1
CCCFFFFFFHHHHJIGGEEIIHGIHIIGGFFGGGIEDGCGGGGGIGGBA;
@6697630/1
ctcaaaaacgtatgacaaaactatagacaaaccagaattacaggaaatgg
+6697630/1
@@<DDEEBFHDHDIBFDEIIIGHGEIHGHHIGDHF?CGIIHAE@FFDHI?
@3107793/1
gccaccaatgcctggtgcagctatccactttgccagtggccgtctgctac
+3107793/1
?;14=BBDFBFFDEBAFEFBDFHIFIIIEFIIFEEDC@CFEGFFFFIFCA
@6699373/1
ctcaaaagggaacaatttttatcgagttattgatttcgaggaataatacg
+6699373/1
@@<;DBDDB=FHDGHIGHIIGIGGIIEGGIIG>FFCHHHIGGHGIGGHEE
@3109462/1
gccagaacgtaagatatcctaaactcacttttttccgaaaaaatatcgca
+3109462/1
@@@DDDFFFCFHBGGHIIIIDHIIIIIIIIIIIIIIIIIIIHIIGIICHI
@3110710/1
gccagatcgataaaaaaatatcgcaatattagaaattttcaaatattctt
+3110710/1
@<?DDDFDHFHHHGIIIIGGIGGGHEHIIIGGHJGGIJHIIGGIIJIIHC
@3110711/1
gccagatcgataaaaaaatatcgcaatattagaaattttcaaatattctt
+3110711/1
@C@FDDDFDFHFHGGGIIIEB@B7FH<GEFFHIIGGEHBGFB<FHIHHG8
@5679482/1
caatgggattgcccatcactttgtcatcgaacgatgtcaccacctgattg
+5679482/1
B@@ADDFFHHHHHJJIJIJJJJIIJJJJJJIIGHGJHIIJJEHIHIDHIH
@5680364/1
caatgtcaaagagaaggatagcaactaattttacaagctatactttgcat
+5680364/1
@8:BDDDDHHHHHIIIIIIIIIIIIIIIIIIIIIIIIGIIIIIIIIIIII
@990156/1
caaaaaattctccatcgttacaataagttattcggacaagttataccgaa
+990156/1
@@;BDFFFGHHHHJIJJFHIGIJJIGGGIIIIIJGIJJIJJJJIFIGIJI
@3113021/1
gccaggtaccaccaaacgtagacaatattattataaacggatatcagaag
+3113021/1
CCCDDFBDHHHHHJJJJJFHIJJJJJJJJJJIJJJJJIJJIJJJJJGIJ?
@5681305/1
caatgtttgaatgatgattatataacgagtagatagctttagaggtaata
+5681305/1
@@@DDDFFHGHFDHIGGIIGHHIJJJIIJHGGIEGHJJJJIGIJJGHIJJ
@995051/1
caaaaacgtatgacaaaactatagagaaaccagaattacaggaaatggat
+995051/1
@@@FDDDABFHHHHIEFEHGHG>FFIGGCGHDEFFCDGGEHGI@FGHFGI
@4147897/1
ttaaattttgtaaatccacattttcggg
+4147897/1
@@CFFFFFGDHHHJGGIIAFDEHIGIIG
@998890/1
caaaaagatatccagcctttgatggaagaaaaaatttatacagcactact
+998890/1
CCCBFFFFHHHHHJJJJIJJJIJJJJJJJJJJJJJJJJJJJJIIIJIJID
@1000573/1
caaaaagggaaataaacaaggatgtaagaactatggaggaatattacaat
+1000573/1
???DDDD;AFHFHIGIGHHGIEGHDFBCFHGGIJEDGG?CHBGGBFHIGH
@6710809/1
ctcaacaaccagctcctacatctcaacaacaagctgcatggggtagacaa
+6710809/1
CCCFFFFFHHGHHJJJIIJJJJJJJJJJGIIGHIJIJJJIIJJDFHIGHG
@1002197/1
caaaaagtgaacagctatcgatacacagtcatagatccaatcctataatt
+1002197/1
CCCFFFFDHHHHHJJJJJJJJJJJJJJJIJIJIIIJJIJJJIJJJJJJJJ
@1002231/1
caaaaagtgataatggatacaaatttgactactgtatagctttcttctct
+1002231/1
@@@FFFFDFFHGHIJJEBHHIJJIJJEEHHEIAFGEDFIIIJJIJIIIJG
@1002232/1
caaaaagtgataatggatacaaatttgactactgtatagctttcttctct
+1002232/1
CCCFFFFBFFHGHJJJJEGIJJJJJJJIJJJJIJIIIIJJJJJJJJJJJG
@6716675/1
ctcaagcgctggttacgctttatcgggttctgctaagtggtaagtagaag
+6716675/1
CCCFFFFFHHHHHIJJJJJIJJJJJJIIIIJJJJJJJGHJHIJJIIJJJJ
@6717181/1
ctcaagggcacacggcaacaaaaag
+6717181/1
=1:DDDF?DHBDFHIHGEHGCHEGH
@6717182/1
ctcaagggcacacggcaacaaaaagtgatatggatacaaatttgactact
+6717182/1
@CC?DFDFGGHFHGGJJIIDIJJJIDHIGIJIIJHEIJJJGGIIJIIIHJ
@1012594/1
caaaaatttaaacacattgcattattgatttcgaggaaataatacgaact
+1012594/1
18?DD;DDF4BFFEIE<:AC<FFHHE9CHIFFEFIIEEGIIIIIEBA=FA
@1012595/1
caaaaatttaaacacattgcattattgatttcgaggaaataatacgaact
+1012595/1
@?@DBDB?FFHDDHIE<ACIEHII<C?<AEHAFHG@8CDB<?@FBBGDEG
@1012596/1
caaaaatttaaacacattgcattattgatttcgaggaaataatacgaact
+1012596/1
BC;DFFFFHHHHHJJJJJJJJJJJJJJJJIJJJJIJJJJJJJJJIJJJIJ
@1014642/1
caaaacatgaccatgatgcactcggccggaccgattcagcccccaccaag
+1014642/1
CCCDFFFFHHHHHIIIJIJJIJJJJJJJJJJJJIJJJJJJJJJHHHFFBA
@1017983/1
caaaactccgaaggaagccaagggctcggctgctcatcatgccctcgagt
+1017983/1
@@CDFFFFHGHHGFJJJFIGHJIGIIJHEGIGIJJJIGEHIGIGIJIEAG
@1031240/1
caaaatcatgaccaaaaagtcaacagctatcgatacacagtcatagatcc
+1031240/1
CCCFFFFFHHHHHJJJJJJHIIJJIJIJJJIIIIIJJJJJJJJJJGIJJI
@1032305/1
caaaatctacttcaagtgggcagaagttttttccataagccagtcgg
+1032305/1
@@CFFD8DHBHHHIII<CHGIAHICGFHHIIIIIIII?:?BFFFAGG
@1037482/1
caaaattcgttctacatatgaaacatgtcagttatatattcacctttata
+1037482/1
?@14ADDDDDFFFIIIIIIIIIEIIIIIIIIHIIIIIFFIIEIIIIIIII
@1037483/1
caaaattcgttctacatatgaaacatgtcagttatatattcacctttata
+1037483/1
CCCFFFFFHHGFHIIIIJGIJJJJIJGCFIIHGGBGIIIIIIIGFIJIJI
@1037484/1
caaaattcgttctacatatgaaacatgtcagttatatattcacctttata
+1037484/1
CCCFFFFFHHGHHIJHJIJJJJJIJJJIJIIIJJGIJJIJJIJJJJJJIJ
@1042235/1
caaacacacatagtacctctccacaaaaagggaaataaacaaggatgtaa
+1042235/1
@?@D;D;D6FD>FF@EEG>EFF9EFBDE=FFEEFGEFFIIEIEEFFEEEF
@8355235/1
tataaccgaaaatatggtatacagattcaaaatttgaaccagaatctact
+8355235/1
@C@FFFFFHHHDHJJJJFHHHJIJJIJJIIJJJJJJIHJJIJHIIIJJJJ
@8614163/1
tggtagaccaattgaagttcttttatgagtctaataaaggtcaaaaaccc
+8614163/1
?88=DDDDHHHHHIIIIBIIIIIIIIIIIHHIIIIIIIIIFHHIIIIIII
@8786459/1
ttgcttgtggtcacttttcgcgcaaaggtaaaatcgttctagacatactt
+8786459/1
@@@ADFFBFHDFFGIJJJIIFIGGEHGG3BFHFIHJHGGIIGIGJJJJJI
@8700712/1
ttcactttttggtcatgattttgaggtactcgagggcatgatgagcagcc
+8700712/1
@CCFFFFFHGDHABHIGGAHHIFEGICFHGHIGJIIIGHJJJJIIIGIFG
@8399084/1
tcagcacaaatgtcttttaaaggagctacgaagttaacagatgaaggtat
+8399084/1
BC@FFFFFFHHHFHJJJJJJIJJHJIJJJIGIIGHJIJJIDGGIGIJBGI
@8399190/1
tcagcaggttttttaacagtttgaaaaccttgataaatgaaagaaattaa
+8399190/1
?@@DDEDF:CDFFEGHAHGEFEHCGHHAGGHJADHGHIDDF@CHIIHHGH
@8314185/1
tacatccttgtttatttccctttttgtggagaggtactatgtgtgtttgg
+8314185/1
@?@FFFFFHHDFHBHIIBIIIJJJJGEFHIGGII9CGIGGHGIFHIJJJF
@8314186/1
tacatccttgtttatttccctttttgtggagaggtactatgtgtgtttgg
+8314186/1
@@@DFFFFHH<FHGIJJHIJJIJJJBEFHAGFII:CGIHJIFHDDDGHHJ
@8314381/1
tacatgaagttgtctgcccctttcttaatcggttctgcatgaatgccatc
+8314381/1
@@@DFFDEHDDDFHG@EGIJGIGGGJJGHIGIHIIHICDFGGHJJIJJEI
@8873865/1
tttcttctcttggtgaacacatactttattcgtcatcgctccccacgagc
+8873865/1
BB=DDFFFHFHGHGHIJJIJJJJIJJJJJJJJIJJIJIIJJJJJJJJJJJ
@8359398/1
tatagcttgtaaattagttgctatccttctctttgacattgcttgtggtc
+8359398/1
@@@DFFFFHHHHHGHFHEHEIHGIIJJJJIJJJJJJIJJIIHHIJJIJHH
@8790093/1
ttggagaacaaaaagaaggcgaggttactattcacgacagtcaaaat
+8790093/1
8?11BDDDDF?DFB??2AC;C8:?88??BG<<FFGIIIIF3BF@C;C
@8661709/1
ttaccacttagcagaacccgataaagcgttaccagcgcttgaggaagtaa
+8661709/1
CC@DDFFFGHHHHJJJJJJJJJJJJJJJGIIJJJIJIJIJJJJJIGIGHI
@8831005/1
tttagaggtaatacactattattaggcactagttattaattataatcatc
+8831005/1
:B14ABDFDFHHGJJJJIJJJJJIGJJIJJJJHGJIIJIJFIJIJJJJJI
@8831006/1
tttagaggtaatacactattattaggcactagttattaattataatcatc
+8831006/1
=B1=BDFFDFHHHJJJJIJJJJJJJJJJJJJJIJJJJJIJJIIJJJIJII
@8360753/1
tatataatcatcattcaaacattgaagccagatcgataaaaaaatatcgc
+8360753/1
BCBFFFFFHHHHFJJJJJJJJJJIJJIJJIHIIIJJJJJJJJJJJIJIJI
@8577493/1
tggacatcgaagaaaaaacattgaccaatcgccaccaatgcttgg
+8577493/1
=@@;ABDDFDFHFHHIEIIGC4E?B?F=HGFE<@@>=GGHEGCF7
@8578141/1
tggaccagttcgtatttgggagtgatgccgcgacggctcagcaactcctg
+8578141/1
B@@DDFDFHHHGFHIJIGJJGGCGHIJJJJIIIHJJIJHHHGHFFFFFEE
@8448246/1
tcgaaatcaataactcgataaaaattgttcccttttgagctattgcgata
+8448246/1
CCCFFFFFFHHHFJJJIHHHJGIIJJIHIGGGIGIJGIJGGIGIIIHGHI
@8448334/1
tcgaaatctaaggttatattacttttatgaatcgtgataacatgcataaa
+8448334/1
BCCBDFFFHHHHHEHIJIJJJJJJJJJJJAACFFEGHIIIHIIJJJIIJJ
@8274841/1
taacaatctgccttctacatttgcgagtgacgaagagttggccactaaac
+8274841/1
CCCDFFFFHGHHGJJIIJJJJJIJJIECFHIJJJGIJIIIIJIIJJJJJG
@8532986/1
tgatgattataattaataactagtgcctaataatagtgtattacctctaa
+8532986/1
@C@FFDEFDHFHDIGJBEHBHHIEHIJGIIIJJGIIHCBEHIEIJJJIJJ
@8793909/1
ttggcgttgaagctgagagtctcttcgtcactcgcaaatgtagaaggcag
+8793909/1
@C@DFFDFHGHHHIIIIIIADHIIIIIIIIIIIIIIIIIIIIGIGIIIII
@8364686/1
tatcacgattcataaaagtaatataaccttagatttcgaggcaaatt
+8364686/1
@<@BDDADFF8DFG<F>AIC?EEHEEE@DHFC4EFEFFG?:DB2B4B
@8834126/1
tttaggagagtttatgatagctacaaaatttgatcctcacgataattggt
+8834126/1
CCCFFFEFFHFFHJJJJJJJJJJJJJJJJJJJJJIJJJJJJIJIJJJIJJ
@8708775/1
ttcatatgtagaacgaattttgtgcatacaaaaatagtaaaaagtcaaag
+8708775/1
@C@DFFFFFHHHHJJIJJJJJIIIJJJJJJJJJJIJJIHIJJJJGHIJJJ
@8918639/1
ttttattcggcttattgtaatattcctccatagttcttacatccttgttt
+8918639/1
@@CFDEFFHHFBHDGI>AFDEEGHGHGIIGGIGHIGHIGIIIIIEGEBGI
@8278790/1
taacattgacattctataaagacgttagagaggttcactaaaaaatatta
+8278790/1
@@7DFFFFFHFDHHGIIJJEHIIIHGIJIIHIIFHHHGIJJJJIIIJJJJ
@8404348/1
tcatgattgaaaatttgcaaggtttggaggagttgtactaatttgtgtaa
+8404348/1
BC@DFFFFHHHHFHJJJIJJIJFHJGJGHIHHGHJHHGJJIIJJJJJJJJ
@8406291/1
tccaaaccttgcaaattttcaatcatgaagcaagattttacctgaacaat
+8406291/1
:1?D?DDDFHFDBEIIIIIIIIIIEIGGGIIIEIEHGIIIIIIGGGGA>D
@8406292/1
tccaaaccttgcaaattttcaatcatgaagcaagattttacctgaacaat
+8406292/1
=@1AAD?DBFF<CHGIIIA<IEC>FH@EECGHIIIIIGBDEEGGGHGADH
@8406293/1
tccaaaccttgcaaattttcaatcatgaagcaagattttacctgaacaat
+8406293/1
@@<DBDDDHFDBDHJHGIGEFH@H@EGCGGBGDEH>AGGCFC>9F@FCGG
@8281834/1
taacgtttagcagtcttctttttagaataacattgacattctataaagac
+8281834/1
@@8BDDDFHHHHGHIJJJJJJJJJJJJIJJJJJIFHJJJIIJJIJGIJJI
@8282811/1
taactgacatgtttcatatgtagaacgaattttgtgcatacaaaaatagt
+8282811/1
@@@ADFFFHGHHHIJIIIGJHJJJJIGIHJIJJJHJIJJIJJIIJIJIHB
@8367209/1
tatcgaatcgaatattagtagcaagatccgagatgtggtacacgacgaat
+8367209/1
@@@DDDDDHFHFF;CGBBAD@DHHG;@EH;1?:;DDGGDGIIIIDGBEHE
@8367359/1
tatcgatacacagtcatagatccaatcctataattatccatttcctgtaa
+8367359/1
@CCFFFFFHHHHHIJJJJJJJIJJIJIJJJJJIJJJJJJJJJJJJJJJJI
@8880317/1
tttgacattagaagagtaaacgtcagtttgcgtttcaatgcatcgataag
+8880317/1
?@@FDBFFGHFGHIJGCECGHJHGGIFFEGDG?DHHDHIJIGIJJJJIJJ
@8452543/1
tcgatacacagtcatagatccaatcctataattatccatttcctgtaatt
+8452543/1
CCCDFFFFHHHHHJJJIJGIJJJJJJJJJJJJJJIJJJJJJJJJJHJJJI
@8452586/1
tcgatactgaatgtaattttttatatagtgccccgatgatatgatatgta
+8452586/1
CC@DFFFFHHGGHGIJJJJJJJJJJJJHGJJJJJG@FFEGGIGHIJGICF
@8319636/1
taccttacaaaataaaatacggcaaagagaagaaaggccgatagaatgaa
+8319636/1
CCCFFFFFHHHHHJJJJJJJJJJJJJJJIJJJJJIJIIIIHHJJIJJIJH
@8839700/1
tttatatttaacgtttagcagtcttcttttta
+8839700/1
:@<=:2AAF:CDFBFFEFF>FHIED<FEFFHB
@8882033/1
tttgagaattcatttttaacacagttcttactttaacacattgtgttaaa
+8882033/1
CCCFFFFFHHHGFIJJJJJJFJJIGIIJJJJGIJJIJIJIIJIIIJIJJI
@8455661/1
tcgccatcttttttgttgtgctagtcgcaacagttttgacagaacctatg
+8455661/1
@@@DDBBDDFHHHI<AEC?C@EGCCGEFAFFGG?FHIBFHIGHGIIDEFG
@8493389/1
tctttatagaatgtcaatgttattctaaaaagaagactgctaaacgttaa
+8493389/1
@@@DFFFDDHHDBFGGGICEHCIIGJIJIIGHIIIGGGIIIJIJIJJJJJ
@8585527/1
tggagtttaagcatattcgtctattagctagagcttttaccgacagaagt
+8585527/1
@@@FDDDD:DF>FBGGFECGFHGIHHIIIIGIIBHGIIGHIB:DAGFGB9
@8537771/1
tgcaaattaagatatcctcagatgccgacactatgggtcggatcttcagc
+8537771/1
CCCDFFFFHHHHHJJJJJJIIIIHIIIHJIJJIFIHIIIJIEIGIJIJDH
@8370545/1
tatgaattgtctacgagcaataccgatagacaaagactgaaattgaaaaa
+8370545/1
=@1=DEFFHCFDHIIIBHHHCF@CA@HBHCHIICB@DGGADCGB?DFDFF
@8667358/1
ttagaatgccctattgaaaaccttgtagtggattcctaatattttttagt
+8667358/1
@@;=DEFFHHHHHJJIJJJJIIJJIJJIIIJGIIJJJIJIGIIJJJIJEE
@8588669/1
tggattcctaatattttttagtgaacctctctaacgtctttatagaatgt
+8588669/1
?@@1BDFFDDHFHJJJJJJECAEHIIJIIGIIIJJJIJJIJIJGIGHJJD
@8588670/1
tggattcctaatattttttagtgaacctctctaacgtctttatagaatgt
+8588670/1
@7?BDFFFDHHHFJJJJJJJIGIIJJJJJJJJIJJIDHIIIGIIIHIJII
@8924214/1
ttttccggaaaatgctcgaaaactcaattggcgcacattcagcaggtttt
+8924214/1
@CBFFFFFHHHHFGGGHIIIJIJHIJIJIIIJJJGIIJIJJJJJJJ@FHJ
@8288669/1
taaggaacacgcggtagcggaagattggctc
+8288669/1
CC@FFFFFHHHHHJCGGIJJGIIJIIGIJJJ
@8496278/1
tgaaaagggagcatttatttgatgcaaagtatagaggttgtacccaaact
+8496278/1
C@@DFFFFHHHHGJJJJJJJJJJJJJJJJHIJJJJJJGIIJJJJJJIGJJ
@8801619/1
ttgtaaggtgaggtatttgtacatgaagttgtctgcccctttcttaatcg
+8801619/1
?@;ABBDD=CFHD:ACEHGIHCBHE@EFHHIHICFHIIIGEFIIIIIIIA
@8758678/1
ttctctttgacattgcttgtggtcacttttcgcgcaaaggtaaaatcgtt
+8758678/1
@C@FFFFFGDHDHJIJJJIDFHFGJJJJIJIGIJJHIJIIDGHIJICFFG
@8758679/1
ttctctttgacattgcttgtggtcacttttcgcgcaaaggtaaaatcgtt
+8758679/1
BB@=DDFFHHHHHJJJJJIGGIIJJJJJJJJJJIIIJJJJBDHIJIGHDH
@8498372/1
tgaaagacactaagattaccaagttgggcaaccagcagtcccacaaagtt
+8498372/1
B@BBDFFFHHHHHJJJJJIJJJJJJJJIGJJJJJJJJJGHIJJJJJJJFH
@8411667/1
tccaatcctataattatccatttcctgtaattctggtttgtctatagttt
+8411667/1
@@@FFFFFHHGHGJJGHHIJIJGGIIJHIGJIJGIFHGIIAEGGHIGFII
@8887463/1
tttgcctcgaaatctaaggttatattacttttatgaatcgtg
+8887463/1
@@@DFFFFHHDHHGGIHCG?AFHIIIIJJJJIGGE?:CFB?B
@8888942/1
tttgctttggtcactttacgcgcgaaaaccattatgttttactaattttt
+8888942/1
@CCDFFFFFDDHHIJIJHIGIGIJIJIJJIHJJIJIHIJIIJJIJIIIJJ
@8888943/1
tttgctttggtggggaactttgttgttgacgttcatttcgacccgtttgc
+8888943/1
<?@DFAFFFDFFFIICHGBEAFEHCHGHHII;DDHGHEH;FEHII8@=;@
@8501047/1
tgaacagctatcgatacacagtcatagatccaatcctataattatccatt
+8501047/1
@@CFFAFFBFHFHEIIIJJJJHHGIGIHHJJIIIIJIJGIIGGIGGIIIC
@8293471/1
taataatagtgtattacctctaaagctatctactcgttatataatcatca
+8293471/1
?@@?DDDDFFF<CFAGHICHHIIGIHH>:<C@FFEH?E;CGAFHGEHGDE
@8293472/1
taataatagtgtattacctctaaagctatctactcgttatataatcatca
+8293472/1
@@@DBDFFHHHHHJJJJJJJIJJJIJJJIJJJJJJIFHGIJJJJJJJGJJ
@8295397/1
taatataaccttagatttcgaggcaaattgattgatttgcccagcacaaa
+8295397/1
B@<DFFFFHHHHHJJJJJJJJGIIJGIIJJIJIJIJJJJIJJJJJJJIIJ
@8844346/1
tttatttgtcatcttcgacttccaattaactctccagttaagaaaaccat
+8844346/1
@@=BDDDFHFFHHIIHFHGCHGHIJDHCF@GHGII<FHHDIJIICGIIIG
@8928855/1
ttttgacatgttagaatgccctattgaaaaccttgtagtggattcctaat
+8928855/1
1=?D422=AACFDGG@:?CGHH3CAGIIGBGHFFG@FI9CF>FCGIGCC>
@8928856/1
ttttgacatgttagaatgccctattgaaaaccttgtagtggattcctaat
+8928856/1
@BCFFFFFHHHHHJJJIJJJJJJJJJIJJJJJJJJJJJHJIHIIJJJJJJ
@8544113/1
tgcagctataccttcatctgttaacttcgtagctcctttaaaagacattt
+8544113/1
@7@7BDDAFHDA8C?FG<EEIIIBHGCEGGIIIHIII@DHIIIEGIGGDD
@8544119/1
tgcagctatccactttgccagtggccgtctgctacggaacaggcaaaact
+8544119/1
??<1ABDBD;D?A<EE<<C<FFEFEFA:@EEEDB::DBD:?9BDDDDICB
@8544834/1
tgcaggtatatttatcacatcattcgtcgtgtaccacatctcggatcttg
+8544834/1
CC@BDFADFHHHHGIIJJJJJIJJJJHHJFGEG@FFFECGGHGI@FFGH@
@8721007/1
ttccagttcaccatcagattcacaagcaggatcaactcaacagctcaatc
+8721007/1
CCCFFFFFHHHHHIJIIIJJFJJJJGGIIGGHGEIJIIIJJJGIHIIIJJ
@8466117/1
tctaaagctatctactcgttatataatcatcattcaaacattgaagccag
+8466117/1
=??4ADB:D?DFAEFAF=GGFFCCHI@HCHHHEBFEB>DG@FFCB<FGAD
@8466118/1
tctaaagctatctactcgttatataatcatcattcaaacattgaagccag
+8466118/1
CCCFFFFFHHHHHGIGIGAGGGIIJJJJJJJJJJJJJJJJJJIIIIJJJJ
@8417710/1
tccagcatttctcttgctgctaattgtttcgccat
+8417710/1
@<<;D;B?FF<DBEFB?CFEFFIIIFHFEICFF7@
@8806434/1
ttgtgggggaccagtctgttgtgggggaacagtttgatgttgctgttgtg
+8806434/1
?=?BDDFFHHHHHJJJJJIIJGIIJJJBEHGHIIJJGHIHHIIHHHHHFF
@8328001/1
tagaaactgaaaaaccgaattctcgtac
+8328001/1
@@@?DDDADBB?<AE?FFHIIBBF=G1?
@8547183/1
tgcatgtcccgcagatggccaccaccattctatgaaatggaacacga
+8547183/1
@@@FFFDDHHDFAGGBDHIIGGIDHCHE>GHGAGHF@BFBFGIBHIF
@8508154/1
tgaagttcgtattatttcctcgaaatcaataatgcaatgtgtttaaattt
+8508154/1
@@@FFDFFDDHHDHHIJGICIIGGDFGIIGIGGEC<BGHFHEHGHIEIJI
@8468325/1
tctacatatgaaacatgtcagttatatattcacctttatatatgtcacat
+8468325/1
@@@DDDDBDFHFDIDHG<AIIIIHIEFIIIGIIIIIIIIICHGIGIIFHI
@8378927/1
tattcctccatagttcttacatccttgttt
+8378927/1
=;:=:BD>F?DFFEFFGHIGHGI;HFA<CC
@8378936/1
tattcctcgaaatcaataactcgataaaaattgttcccttttgagctatt
+8378936/1
@@?DDDFFHHGFFIJIJJJIJJJJJIJIIJGEHIADHBHGI@??FDCGEI
@8678087/1
ttatcacatcattcgtcgtgtaccacatctcggatcttgc
+8678087/1
@@@DDDDDHHHHHIIIIIIF??CH?AA99C?;D??:?D4:
@8896895/1
tttgtacatgaagttgtctgcccctttcttaatcggttctgcatgaatgc
+8896895/1
==:AABDFHHHFGFHGIGHHIIIIEDGIIEGIIII8EGGHIIIIIGIIFG
@8330852/1
tagaatgtcaatgttattctaaaaagaagactgctaaacgttaaatttta
+8330852/1
@@@ADFFDFHHFFGHHIGGIJIIIJ<FGGHIGGIGHHGHFGGGIGIJIGJ
@8301904/1
taattgtgaagctaagttccgtaagtcatctggtcttggtggcctcctat
+8301904/1
@?<B?42=ABB?C?A:2AA<F<<@?CAFDECDH9EFIII<C?3::?D??9
@8381727/1
tatttatcacatcattcgtcgtgtaccacatctc
+8381727/1
@@@FFFFAHHHHGE@DB>GGAF@CFG@BC@?9::
@8510714/1
tgaatgtgcgccaattgagttttcgagcattttccggaaaagaagattgc
+8510714/1
@@;AB:AB8DCFFH@GGECAFHIEEEFHEHGGIGIIIHIIGGII>BBFEH
@8931427/1
ttttgaggtactcgagggcatgatgagcagccgagcccttggcttccttc
+8931427/1
:?@4==DDDFHHHIIIIIIIIIIGIIIIIGIIIGGGIIFIEIHEGIHGAG
@8726142/1
ttccctatttaaattttgtaaatccacattttcggggt
+8726142/1
?@@FFDBFHHDDFGGIIICIIIIIIIIIIIIIIIIE0?
@8726828/1
ttcccttttgagctattgcgatattttttcggaaaaaaatgagtttagga
+8726828/1
CCCFFFFFHHHHGJJJJIJJJJJJJJJJJJIJJJJIJIJJJGJHGIJJJH
@8385214/1
tcaaaattttgcaaattatgtggcattttgacatttatgtgacataattt
+8385214/1
@@@FFFFFHHFFFGJIIGIEFHIGGHIJIIIIJJJJIIIIJJJIJIJJJJ
@8552662/1
tgcccatttagctgcggccagaggcaaagtctacatagaacccgaaaatg
+8552662/1
@C<DFFFFHHGHHIH@FGHAFEGGGEGGI?FGGHIIIDGHIIIEGGGIDA
@8552975/1
tgccctattgaaaaccttgtagtggattcctaatattttttagtgaacct
+8552975/1
@@@DDBDDHF<CFGIGHEI:?FEGH@FHDD@AEE<EHIFHIIBG9<FHI@
@8634155/1
tgtgccaattgagttttcgagcattttccggaaaagaagattgcaccccg
+8634155/1
?@:BDEDFHHGFDCFHJIHEEGHGHIJIJGGIHIIGHIHIIIIGHHGIIG
@8850284/1
tttcaatgcatcgataagacgaatggtaaagctgctaaaaaagcaggaaa
+8850284/1
B1=DFFFFHHGHHJJJJJJJIIIHIJGGHJJIJGIIIJJJIJJGIIEHIJ
@8514555/1
tgacagaaggacagacaagaaacatgataagatatgctgcaacctctact
+8514555/1
@C@FFDFFHHHGHJIDHGIIIGICHGGIIIHIJGIHGIIIHHIHHHIJJJ
@8515802/1
tgacatgtttcatatgtagaacgaattttgtgcatacaaaaatagtaaaa
+8515802/1
@@@7DDDDHHB?FFBEBDBHHIEHHHIIIICBHGIGIIIIIIIIFGIIII
@8683588/1
ttatttgatgcaaagtatagaggttgtacccaaacttttcgggg
+8683588/1
<@?DDD;;FFFAF@AA<2CBHIIEDFCBEEDCFB??FCB4CFB@
@8853855/1
tttcagtcccgaataccgattctcagccgagctgcccagtttagtggcca
+8853855/1
@@=BDFDDHHHHHGHJJIIGHJJJIHIJIJIJJIHIJIIHIJIGFHGIJJ
@8854076/1
tttcagttaaatttaagaggcttttaaaatttaacgtttagcagtcttct
+8854076/1
@@@FFDF?DFHFHEGGDCHHGHGGHHGHFHHGJJJIGHIHICHIHIGIIJ
@8521068/1
tgactgtgtatcgatagctgttcactttttggtcatgattttgaggtact
+8521068/1
BB@BDFEFHHHHGEGIIGGGIIJHIIIJJJEGGHIJIIJJJJGFIJGHIG
@8521104/1
tgactgttgtagctgattaaggggtgtattctatatttcagttaaattta
+8521104/1
@@<DDDDEDDAFDEGABHDHBEGI8@?DGHGIIIGHIIGGIIGHHIIIII
@8818478/1
tttaacaaccatcccactgtacgagaattcggtttttcagtttctagcgc
+8818478/1
?@:BDFFFHFHHHJIJIIIJIIJGIGIIJJJJGGHGIJJJHIJIJJIIGI
@8557280/1
tgcgaatcagggctgggatgagtgacgtcagcgcccatgatcatggttgg
+8557280/1
C@@FFFFFHHHHHJIJJEGIGIFHHIJIIIJIIIIJGHIJJJIJJJHHII
@8772344/1
ttgacattctataaagacgttagagaggttcactaaaaaatattaggaat
+8772344/1
@@@=DFFFHHHHGJJIJJJJJJJJJJJJGHIJIJIJJJJJIJJJJIIGIJ
@8772388/1
ttgacattgcttgtggtcacttttcgcgcaaaggtaaaatcgttctagac
+8772388/1
=1:BDFFFHHHHHGIJGIIJJJJJJJJIJIIIIJFGIJIJJJHJHIIIJJ
@8336288/1
tagatttccgtgaagtggtccgtgccccttgcggttaccccttc
+8336288/1
@@@DDDDDFDCFAHC?FBAHF<??@CFH3B9?@A@D<FGGI?D@
@8478659/1
tctctctattttgactgtcgtgaatagtaacctcgccttctttttgtt
+8478659/1
:?1==DDDHHHHFHIJIHGIFH>F<CF9CHFI@???F::3:BFHI0?@
@8607776/1
tgggggtcatatatagtcctgataaatcaatattattaactatgggattt
+8607776/1
?8?DDDDDFHHHHIJGEHHJIGIFB?@CGGHIJIJJJJJIJJJJJIJIJI
@8734148/1
ttcctgtaattctggtttctctatagttttgtcatacgtttttgaggcag
+8734148/1
CCCFFFFFGHHHHIIEGHIIJJEJIJJIJJJJGCIIEGHHIIIGHHIJJF
@8906989/1
ttttaaatgaaaaacgtatgttgtttacttc
+8906989/1
???A4A;BD<DDD3<EC2A?CFBFF<E4FFA
@8431060/1
tcccgcctttttcactcaaccatagctttctcagcgtg
+8431060/1
@@@DDADAFFFF?AA??2CAGB?BB<CGG?CC@ABD6:
@8431664/1
tcccgtcagcgtcctccaggagttgctgagccgtcgcggc
+8431664/1
?@<;ABDD>FAHFEGHBEDFGG?FHGIIEFEAGFDHBEH;
@8392581/1
tcacaatataataaatacatatcatatcatcggggcactatataaaaaat
+8392581/1
CCCFFFFFGHGGHJJHIIJIJJJJJJJJJJJJJIIJIJJJJJJJJJJJJI
@8823749/1
tttaatttctttcatttatcaaggttttcaaactgttaaaaaacctgctg
+8823749/1
@C@BDBDFDFHHDEAGHBF@BIGI<EHHFCHIIEEHGHIIIIIIIIIIIG
@8859232/1
tttccggaaaatgctcgaaaactcaattggcgcacattcagcaggttttt
+8859232/1
?@@DDFFADFDFHJIJJAGIGIEEHAHGIJGGBFHGGHGIIG@CC8C@FE
@8737441/1
ttcgaaatccggacctacacccattgcagtaaatgatacatcagtattga
+8737441/1
B:=BDFFFHHHHGJJJJJIJJJJJJJJJJIIJIJJJJJJJJJJJHIJJJI
@8860028/1
tttcctcgaaatcaataatgcaatgtgtttaaatttttgtcgagtcaaaa
+8860028/1
@C@DFFFFFFHGHJJJJIJJIJIIJHIJIIIIIJJJJJJGJIGIHHGGHI
@8777812/1
ttgatttcgaggaataatacgaacttccatagattcaaatgaagtaaaca
+8777812/1
B@CDDFFFHHHGHJJJJIJJIJIJJJJJJIJJJIJIIIIJJIIJFFHIJJ
@8778666/1
ttgcaaggtttggaggagttgtactaatttgtgtaattgaagttcgtatt
+8778666/1
@@<;DDFFFHHHHEHI@GFGHHHIIIIIIIICFGIIIIIIIIHIIIIIII
@8395670/1
tcacgattcataaaagtaatataaccttagatttcgaggcaaattgattg
+8395670/1
@C<DDDDFHHHHGIIIAFIIIIIIIIIIIIIIIIIGIIIIIIIIIIIIIG
@8395671/1
tcacgattcataaaagtaatataaccttagatttcgaggcaaattgattg
+8395671/1
CCCFFFFFHHHHHJJICGJJJIJJJJJJJJJJJJJIIIJJJJJJIJJJJJ
@8863702/1
tttcggaaaaaaatgagtttaggatatcttacgttctggcaacatcgaca
+8863702/1
:B14ADDFGHHHHIGIJHIJJJJJJJJJJJJJJIJJIJIJJJJJJJJJJI
@8863704/1
tttcggaaaaaagtgagtttaggatatcttacgttctggcaacatcgaca
+8863704/1
@@@BDDDDAHHGAAEGBAEHHIICHIIIIII4C??8DDDCHIIGGHHGGE
@8345046/1
taggcactagttattaattataatcatcaatattatctatcgatactgaa
+8345046/1
CC@FFFFFHHHHHIJJJJJIJJJJIJJJJJJJJJJIJJJJJJIJJIIIHH
@8783611/1
ttgcgagtgacgaagagactctcagcttcaacgccaaggacttcaacttt
+8783611/1
@@<DFDD?FHHHFG=FAEFAFHGCGGIIIIII:?@FGIBHIIEGEDGGAF
@8783942/1
ttgcgcgaaaagtgaccacaagcaatgtcaaagagaaggatagcaactaa
+8783942/1
@B??DDFFHHHGDGGIJJJJIJJJIIJJIJJJJJJIJJJJIHGIJJJJJJ
@8651419/1
ttaagaatatataatatataattgtgtccattattatataatatatcctc
+8651419/1
@@1=BDFFHHHFHIIIIIIIIIIIHIHIIIIIIIIIIIIIIIIIIIIIII
@8347477/1
taggtgctttgtctggttaactttagtgggaaggtttaggtatttgtggt
+8347477/1
?@7==BDDDH?CFHGGED?FGHHIHI<C@=GFFE?C?9CDG@DGGDB@EH
@8870837/1
tttctctatagttttgtcatacgtttttgaggcagcaaatttctcaaggg
+8870837/1
=@1=BDDDHFHFHIIEFBF>CBDAEHII8<CFBFG=@GHAGI<FB@F9DH
@8698933/1
ttcacctttatatatgtcacattttgtggttctttaacgaaatgtca
+8698933/1
@C@FFFDFHFHFFGGBHEGGGHIJJJGIIGHEHIJJIIJIJIJJIJJ
@8698934/1
ttcacctttatatatgtcacattttgtggttctttaacgaaatgtca
+8698934/1
CC@DFFFFHFHHHIJJIIEIJJJJJJHIIHIIJJJIJJJJJJJJJJJ
