# Supplementary material for: Identification and comparison of key RNA interference machinery from western corn rootworm, fall armyworm, and southern green stink bug
Source: PLoS One. 2018 Sep 5;13(9):e0203160. doi: 10.1371/journal.pone.0203160 (PMC6124762; doi:10.1371/journal.pone.0203160)
Supplement: S2 File — (TGZ) [file pone.0203160.s012.tgz › data/fastq/wcrw/7_Mid-pupae_MIP_Rep3_aligned.fq]

@4064988/1
atagaatgaagtgaaagtcgaacgttcttctgggcttttcctgctttttt
+4064988/1
?1=DDFFFHHHHHIJJJCHEHIIIIIIJJJIIIIGGIJJJJIJIIJJIJJ
@4066194/1
atagataatattgatgattataattaataactagtgcctaataatagtgt
+4066194/1
@B@FFFFFHHHHHJJJIJJJJJIJJJJJJJJJJJHGIIJJJJIJJJJGIF
@2270493/1
cttggtcggaaaagtaacgcccgaacaagccaatcagaccaacggaacgc
+2270493/1
B@@FFDEFHFHHGIEGHIGIIIGGIJJJJJIHHIIIGIJIIEIJHIHHEF
@2270494/1
cttggtcggaaaagtgactcccgaacaagccaatcagaccaacggaacgc
+2270494/1
?::DBDFFHHGHHJCGGIJHIJGGIJJJIIJGIIJJGIIIIIJIJJIGGH
@6759916/1
tagttcaactacagcagctgtaccaaaa
+6759916/1
:?<BB:A?ADD??F@ADE@@<<A?EB?E
@2270868/1
cttggtgcagctatccactttgctagtggccgtctgctacggaacaggca
+2270868/1
?BBDDDDDHHGHHGGIJIJJJJJJJJEDEEGGHII=FHIIJEDHFHGGGI
@2271003/1
cttggtgggggctgaatcggtccggccgag
+2271003/1
CCCFFBDFGHHFFIGIIJJJDHHIJJII>G
@6310705/1
ggcaaagtctacatagaacccgaaaatgtggatttacaaaatttaaatag
+6310705/1
CCCDFFDFHHHGGJJIJJJJJJIJGHHHFHIIIJJJJJJIJIIJJJGGJJ
@2718340/1
gggagtcttgatcaagaagttcgtcgggggagatatcgtgatgcggtaat
+2718340/1
BC@?DBDEHHHHHJJJJJJJJJJHHIIJJJGIGGIJJHEEHFFFFD=??C
@1818142/1
ctcaaatgtagcgtactctgagccaggaaatgctgacgtagggttcaggt
+1818142/1
CC@FFFFFHHHHHHIJJIJIJJJJIJJJJJFIJJJJJJGGGIJHIGIIJH
@4513526/1
caagtcaaaaataatatgtaaattgattttagaaaaaaaccactaattct
+4513526/1
@@<DABDFHHHFHGGGEIIIGGCDHDIJJIJJJJJJJJIJGEICHHIGJI
@461673/1
ataaaagtaatataaccttagatttcgaggcaaattgattgatttgccca
+461673/1
CCCFFFDBDHFHGJIJJJGIIGIIIEGDFBHIJGHGIGGIJIIJJJIIJI
@1820974/1
ctcaaccatagctttctcagcgtgtttaatttctttcatttatcaaggtt
+1820974/1
CCCDFFFFHHHHHJJIJJIJJJGH@EGDGDHI?FHJ9?FII9B?BGCH0?
@4071729/1
atataactgacatgtttcatatgtagaacgaattttgtgcatacaaaaat
+4071729/1
CCCFFFFFHHHHHJIJJJJJJIJIIJJIJIJHIJIJIEGHJJJIJIGJIJ
@4072182/1
atataatcatcattcaaacattgaagccagatcgataaaaaaatatcgca
+4072182/1
@@@DBBDDFD?FFHIIGEIIIGCGDGHB?GHIDDHHIIIIIIIIIC4B;B
@2722729/1
gggcactatataaaaaattacattcagtatcgatagataatattgatgat
+2722729/1
CCCFFFFFHHHHHJJJJJJJJJIJJIJHIJIIIIIJJIIJJJJJJJJIJJ
@4965385/1
ccctattgaaaaccttgtagtggattcctaatattttttagtgaacctct
+4965385/1
BB<ADEFFGHHHHJIJGHIJHJJHIJJJJIJJJJJJJJJJJHIJJJJJJI
@1369306/1
ccccttaatcagctacaacagtcaacatttcccacctttttcactcaacc
+1369306/1
CCCFFFFFHHHHHJJJJJJJJHIJJJEHIIJJJJJIIJJJIJJIJJIIIJ
@1369685/1
ccccttgcggttaccccttctgttgggatggggg
+1369685/1
@@?D;D?=<D@FFBFHH7G@DFH<EHGF@?;BD@
@6764353/1
tatactttgcatcaaataaatgctcccttttcacaatataataaatacat
+6764353/1
CCCFFFFFHHHHHJJJJJJJJIJJJJJJJJJJJJIIJJJIGIIJJIJIIJ
@6764611/1
tatagaggttgtacccaaacttttcggggtgcaatcttcttttccggaaa
+6764611/1
CCCFFFFFHHHHFGIJJIIGIJJJJJJII:@DAGGHIJJEGJJIJJIBHI
@1369972/1
cccctttcttaatcggttctgcatgaatgccatctgggcccggggctctg
+1369972/1
@?@DFDEDDFBHFGEH<EDHHIIIIFIEHGIGIGDGHIIIIBHGE@6@;;
@3169668/1
tccaagtttgtgctgggcaaatcaatcaatttgcctcgaaatctaaggtt
+3169668/1
??;1B;BDF?<A?EADECFEGHAHIG@EGFHIIEFIGIIIADGICGGG4B
@465965/1
ataaagcgttaccagcgcttgaggaagtaacggcagc
+465965/1
?@;D;ADDFFFDFGEBEECEGEGAGHIIGHDGA0@FB
@1370161/1
cccgaaaaaagtttatttatcatacacaggtaaacagttgtacagtagag
+1370161/1
@@@FADFFHFDHDE@FIGIGDHIIIIIIGGCFHIIIIDHGFGHIGFFDFE
@6315327/1
ggcagcagacagcttctgttaaagaattgacatctcgtatgag
+6315327/1
?@@AADDDCDDDFHDBG@EFHIJJIGHEGEEIGHIIGHG;F4?
@921154/1
caagacttgattcctaggaactatcaagttcttttgatgaaaatatgtct
+921154/1
@@@FFFFFF?FHBGHGIIIIHIIIGIGHIIIIIIII?FG@GIIIIIIFII
@5420473/1
ctcaacagctcaatccacctgaggttcagcctcaacccattacacaagac
+5420473/1
CC@DFFFFHGHHHJJJJJJJJJIJHGGGIJIIIJJIIIJIJJJIIIGIJJ
@5421112/1
ctcaaccatagctttctcagcgtgtttaatttc
+5421112/1
@?<DDD>DHHFHFBHHGHCAC@A@@FCC9?CHE
@1825034/1
ctcaagggcacacggcaacaaaaagtgataatggatacaaatttgactac
+1825034/1
B=:BDDFFGHHGHIJJIGIIJJGIJFHIJJJIIIHIIIIJIJIGIJJJIJ
@1825035/1
ctcaagggcacacggcaacaaaaagtgataatggatacaaatttgactac
+1825035/1
CC@FFFFFHHHHHJJJJJJJJJJJJFHIJJJJJJJJIJJJJJJJIJIJJI
@5422096/1
ctcaacgtttctatccgtacatttgccatctgggcctcttctatgcaaag
+5422096/1
@@@BDAADHHBHHGHIICFGCAHIIIIHGHIEHIIIIIIIIIIGGGIIII
@466457/1
ataaagtatgtctagaacgattttacctttgcgcgaaaagtgaccacaag
+466457/1
@@?:BDDDDFFHHEA<GBFHFEGGIIIGIIIIGIIIBHIIGHHIGCAGIG
@1370649/1
cccgaacaagccaatcagaccaacggaacgcccggagcggc
+1370649/1
?@?1ADDFHDFHHJGJFGGIIGGGHGIHHGIJIIIBHGIEB
@1370650/1
cccgaacaagccaatcagaccaacggaacgcccggagcggct
+1370650/1
BB@DDDFFGDDHHIJJJIJHIIIJJJGIHIJJJJGIGHJGFB
@5867087/1
cttgcttcatgattgaaaatttgcaaggtttggaggagttgtactaattt
+5867087/1
==?AABDDAFFC?EEFIGIGGI@EHIIIDHFAA?@C?DCCFHIGHIIIDI
@5867088/1
cttgcttcatgattgaaaatttgcaaggtttggaggagttgtactaattt
+5867088/1
B@BDFFFFBHFFHHGHHJJGJJIJJJJJCHHIJGIJDEFHIHGIIJJJII
@5867089/1
cttgcttcatgattgaaaatttgcaaggtttggaggagttgtactaattt
+5867089/1
CCCFFFFFHHHGHIJJJJJGIJJJJIJJFHIJJGIJFHFGIHGGIJJJJI
@4966832/1
ccctcttcgtgttccatttcatagaatggtgg
+4966832/1
@@@DDDDDHHDFF@H>@GI@AEDGHHHEE9CG
@468469/1
ataaatgtcaaaaattgacataatttgtggacataaaggaaagaaaaaaa
+468469/1
CCCFFFFDHHHHGJJJJIJIJJHJJJJHJGIIIJIIIJIJJJIJJJJJJJ
@4967197/1
ccctgagaaatttgctgcctcaaaaacgtatgacaaaactatagagaaac
+4967197/1
?@:BBBBDFHBHHEGGGHHEICHHJJGIEFEGIIJJJJJGJIJJJEEIJC
@5423343/1
ctcaacttgtttccgtgagttgctgaacaaatttgaaaaaaccagagacg
+5423343/1
?:=BDFFFHCFHGJIEFEHIHIIIEGHGIJJJIJJJJJJGIJGIIIJJJG
@2725131/1
gggctgaatcggtccggccgagtgcatcatggtcatgttttgggactcca
+2725131/1
=@1B4@DDFHHDFHIIEAHGEHGEGEHHGGGIFGGGH>FGI@HECGEHGE
@924002/1
caagatatatttttcaggggatcatgaagctcgcttttcaaattctcgtg
+924002/1
BB;DDFFFHHHHHJJJJJIIIJIIJJJJIJJIJJIIJJJIGJJJJJJJIH
@6318173/1
ggcattttgacatttatgtgacataatttgcaacatttgacgtacggttc
+6318173/1
BCBDFFFFHHHGHJJJJJHJJIJJIHJIJIJJGIJJJJJJJIHIJIIDGH
@10950/1
aaaaaagcaggaaaagcccagaagaacgttcgactttcacttcattctat
+10950/1
?@@7DDDAHFFDFGHFGBCGHGBF;F?DDG;F9BFHDD48?FG<FECCD@
@5868768/1
cttggaactcgaaccagaaacagcaaaattcgacaaaccagaaaaattgg
+5868768/1
=@1ABDDDFHHDHGGIIIGIIIHIHIIIJJJIBBGFHJGGGGGH@HGHIA
@5425110/1
ctcaagggcacacggcaacaaaaagtgataatggatacaaatttgactac
+5425110/1
CCCFFFFFHHHHHJJJGIJJJIJJJFGHJJJJJIJJIIJJJJJJJIIJJJ
@5870087/1
cttggacaagtacaagatgaaattaagatacccccatttgccatgcctcc
+5870087/1
CCCFFFFFHHDFHIIIIJJJJEHJJJJJJJIJJJJJJIJJIJJJJJJIJJ
@1374661/1
cccgcagatggccaccaccattctatgaaatggaacacgaagagggacta
+1374661/1
;?;DBD?DBDFCFB;CGBFFHDHIIIIAFFFFIIEFIBAGFEFEFEFF>F
@6770729/1
tatcgatacacagtcatagatccaatcctataattatccatttcctgtaa
+6770729/1
BBC1DDFFGHHHHEHGIIJJJIJJIJJJJJJGHIIJJJJJJIJIJIJFH?
@4970211/1
cccttgagaaatttgctgcctcaaaaacgtatgacaaaactatagagaaa
+4970211/1
CC@DFDDDFHHHHJJIIIGIJJJJJJJJIHIIIIJJJIJJJJJJJJJJIJ
@6772148/1
tatctgtcgatgttgccagaacgtaagatatcctaaactcacttttttcc
+6772148/1
@@<DDD;:A=FFFB@HHEGEAEAEBBABCHEHGEHFHHHGBDGHCHGIEI
@6772149/1
tatctgtcgatgttgccagaacgtaagatatcctaaactcacttttttcc
+6772149/1
CCCDFFFFHHHHHJIIJJJJJJJGIJJIJJJJJJJJJJJJJJJJJJJJJJ
@6320728/1
ggcccagatggcattcatgcagaaccgattaagaaaggggcagacaactt
+6320728/1
BB@4DBDFHHGHHJJJJJJJJJJJGIIHGIJJJJJJIJJJJJJJJIJJJJ
@6773712/1
tatgactgtgtatcgatagctgttcactttttggtcatgattttgaggta
+6773712/1
=?1=BDBDDDDFDFBBFG:FBH:C@<DHDFIIE<3:CFFEABFGG=B;?D
@5871453/1
cttggagccagccaatgggattgcccatcactttgtcatcgaacgatgtc
+5871453/1
=@14=DDDFGDDHDBGGEGGGIIIIIHIIBHHGHICHHHGAHHGIIE<DG
@5871454/1
cttggagccagccaatgggattgcccatcactttgtcatcgaacgatgtc
+5871454/1
?@;BBDEAHFHHHJGGIJIJGGGGHIJJJIJJIJIHDIIIJEGIGGDHFE
@4520720/1
caataagtgatacaagaaaatatacagactaaagaaacgctcgtggggag
+4520720/1
@CCDDFF?FH?DHIJJHGEIGHIIJGIIDGIGGIJJJIJJ=FGGGHIICG
@2279874/1
cttgtctgtccttctgtcatttttctattaattgtctgattatcttctat
+2279874/1
@CC1DBDDHFHDHBAFGIIIIIIIEIGIIDGIIEEHEE9GGGIIIIGIII
@928833/1
caagcattggtggcgattggtcaatgttttttcttcgatgtccacgtagg
+928833/1
@?@A=DEFDHCF?GIGGI@EAFEHIGB4BGGGDF?F9BA<0BBF<D==B7
@6321281/1
ggccgatagaatgaagtgaaagtcgaacgttcttctgggcttttcctgct
+6321281/1
<@<=DDDFAFBHFGG@GHBHHIIG=?EDF?FBGI>@???@DFGD?FA83C
@6321282/1
ggccgatagaatgaagtgaaagtcgaacgttcttctgggcttttcctgct
+6321282/1
@@CFFFFFHHHHHIIIHIJJIIHEGIIFIIJJGIIHGGGEHE@EHIIGDG
@4521919/1
caataatgcaatgtgtttaaatttttgtcgagtcaaaagcgaagaatatt
+4521919/1
@?<DDFFFHCDF?CCGHIGHIJJIIIJJCBEGFHIJIJJIGJIFHCHIJJ
@2728870/1
gggggaagaagccaaattgctctactctcaagaaatggcctccatgccga
+2728870/1
=?1:?DD=FFFD>EFFIF9CFHCHI@GFAF<FDDGC@BFFFFFFIEFCFF
@16530/1
aaaaaatattaggaatccactacaaggttttcaatagggcattctaacat
+16530/1
:::A1?<42<2<C<?EFD<AEEFGFAEEE<EFE@FEIIFB@FDFEF<FDC
@2281639/1
cttgtggtcacttttcgcgcaaaggtaaaatcgttctagacatactttat
+2281639/1
:B14=DDDHFHHHJJJJJJJJJJJJFGHJJJIJIJJJJJJJJJIIJJJJI
@5430234/1
ctcaattggcgcacattcagcaggttttttaacagtttgaaaaccttgat
+5430234/1
BCCFFFFFHHGHAGGIJJJJJJJI?FHIJJJIJJJGIIEGHJJIJJJJJI
@5430235/1
ctcaattggcgcacattcagcaggttttttaacagtttgaaaaccttgat
+5430235/1
CCCDFFFDFHHGGGGIIGGIJIIJCGHIJJGIIIJHIIEGIJJJJJJJJJ
@474582/1
ataacgagtagatagctttagaggtaatacactattattaggcactagtt
+474582/1
CCCFFFDFFHHFHJJJJJJJJJJJFGIJIIJJIIJJJJJJIIJJJIGJHI
@475788/1
ataactttccttgttgtccagaaacgtcatcatactagacttttcccatt
+475788/1
CCCFFFFFHHHHHGJIJJJIIJJJJIGHIIIIIJJJJCHHDHGJIJJIGH
@930236/1
caagcgctggtaacgctttatcgggttctgctaagtggtaagtagaaggt
+930236/1
BC;DDFFFHHHHHJIJIIJJJJIIJIJJJJJJJJIIHGGHJJJJIFIIIB
@19153/1
aaaaaatgtcaaaattttgcaaattatgtggcattttgacatttatgtga
+19153/1
@@8DDFFFDHHGHIIJJIECHIHIGIEICFGGGHIJIIGHIGIJIJJGGB
@4083096/1
atcaaataaatgctcccttttcacaatataataaatacatatcatatcat
+4083096/1
CCCFFFFFHHHHHJJJJJIJJJJIJJIJJJJJJJJJJJIIIJJJJIJJJI
@5876958/1
cttggcttccttcggagttttgcctgttccgtagcagacggccactggca
+5876958/1
:11=BDFFHHHHHJJIIBFHGHIJIGHIIJIHHJJJJGIIIIIIJGIIFG
@3632839/1
aaaagtaacagaaaaattgcaaacactaacgattcgggaaataaaatcgg
+3632839/1
CC@FFDAEHHGFGIJJIIJJGIHEGGIGGJECGIIJHGBHHGGGGGIJJG
@2285106/1
cttgtttatttccctttttgtggagaggtactatgtgtgtttggct
+2285106/1
@@@DDDFFGGGGHJIGIIJJHIDFHFHDCGGGHIGDGGHIIJIFHI
@3179915/1
tccatttcctgtaattctggtttctctatagttttgtcatacgtttttga
+3179915/1
@@@DDFFFHGGFHIGIGFHIHIJIJJJJJJIIIJJGIGHGHIIAFIIIJD
@3635091/1
aaaagtttggttaatatctattatcatttaacacaacacattatgaaaat
+3635091/1
@CC@DBDEFFHHHJIIIGIIIIJIGHIJJJJJIJJJJJIIJJJJJEAGGH
@6325545/1
ggcgattggtcaatgttttttcttcgatgtccacgtaggttacctcgaag
+6325545/1
BCCFFFFFHFFHHJJGIJJJJJIJJJJJJHIJJIJHIIIHIIIIJJJGII
@3181275/1
tcccacctttttcactcaaccatagctttctcagcgtg
+3181275/1
@@CFDDFFHHHHDEHIGHJJJIGIJGIGHEGHGHHIG1
@3181347/1
tcccactaaagttaaccagacaaagcacctatcgaatcgaatattagtag
+3181347/1
CCCFFFFFHHHHHIIJJJIJJJJJJJJJJJJJJJJJJJIGIEDGIGG?D8
@931642/1
caagcttggggtcaacaacagcccgttccgccacagcaacaacctcgagc
+931642/1
@@C?BFFFHGG@AFGIJJHGIJJJJHHJIJJJIJIIIJJJJFGIE9CHGE
@6325871/1
ggcgccatccacgagccaatcttccgctaccgcgtgttccttaacaacga
+6325871/1
CC@DFFFFHHHHHIIIIGIJJJJJJIIJJJJDIIEHFHIIGGHIJIJHHH
@6779571/1
tattatttcctcgaaatcaataatgcaatgtgtttaaatttttgtcgagt
+6779571/1
:?1=A4BDBDFFA:@FBFDD@FFA<A?F@CAF9CFAGHGGIII:?BF?F?
@6780350/1
tattgacactaagaaatcacagagccccgggcccagatggcattcatgca
+6780350/1
BBBFFFFFHGHHHJJJJJIJIIIJJJIIIHIFHIIJGJIJJIIJJJJJJJ
@4980102/1
ccgaatgtttggcgtctttcttcgatcttccggttccggtggccacc
+4980102/1
??844A?=CH>F?F<@DCC<HH<A?EHGHIE?FFBBBDGFD>F@FFE
@4088584/1
atcaataatgcaatgtgtttaaatttttgtcgagtcaaaagcg
+4088584/1
8??DBDDB<:C:A:2<:AFEEFIIEIII88C:81?;?99:DD<
@5879885/1
cttggtaatcttagtgtctttcagtcccgaatac
+5879885/1
18=ADB4AFBHFDEC<:<AEHDE?EFGIIIIFI9
@5879886/1
cttggtaatcttagtgtctttcagtcccgaataccgattctcagccgagc
+5879886/1
=?=:D=BDHFHHHGIGIGIHGHEGDHIIIIHIIIIIIIIIIIIIIIGIII
@479203/1
ataagtgaattctctacagtgtggcgga
+479203/1
CCCFFDFFHHHHHJJJJJJJJJIHIJJ0
@5880771/1
cttggtcggaaaagtgacgcccgaacaagccaatcagaccaacggaacgc
+5880771/1
@BBDFEFFHHHHHJFHIIJJJJJIJJJJJIGIJJJJJJJJJJJIJJHHHF
@5880772/1
cttggtcggaaaagtgactcccgaacaagccaatcagaccaacggaacgc
+5880772/1
?@@BBDDDHHHHHI>@GGHHHIAHIIIIEGBFHFGHDGIGIIGFGDHGAB
@5881169/1
cttggtgcagctatccactttgccagtggccgtctgctacggaacaggca
+5881169/1
=:=;BDDDFBFDFIIGHHEH<CAGGHGIF=CFCDDB9D@DFGCDFCGIEF
@5881170/1
cttggtgcagctatccactttgccagtggccgtctgctacggaacaggca
+5881170/1
B@<DFDDFHHHHHJJJJJJJJIJJJIGIJIJJGIIJIJJJJJJJJJJIJJ
@3638342/1
aaaatacggcaaagagaagaaaggccgatagaatgaagtgaaagtcgaac
+3638342/1
CCCDFFFFHHHHHJJJJJIJJIJIIJJJIIJIHIJJIJIIJDHI=BHGIE
@4090391/1
atcaatttgcctcgaaatctaaggttatattacttttatgaatcgtgata
+4090391/1
@CC;DDFFGHHHHHAFHDGGIIGIFHIGGIIIIIIIIDHB?DFFF@B;;?
@4528407/1
caatcccattggctggctccaagagatgtgcatgtcccgcagatggccac
+4528407/1
?@@=DDFFHHHHHJJJ?EGIHIIEHCHHEHHGIHIJJIDGBHIIIIIEHI
@4982441/1
ccgacattttttctgattccgaaaatgttcttacattccatgttcatttt
+4982441/1
CCCFFFFFHHHHHJJJJJJJJJJJJJJIIIJJIJIJJJJJJJJJJIJJJJ
@5885763/1
cttgtagtggattcctaatattttttagtgaacctctctaacgtctttat
+5885763/1
=@14ADDDHHAFHBH@BHCCHIIIIIIGEEGHIIEHEHIIIIGFHIIIII
@5886359/1
cttgtatcacttattgcgtctttgctttggtcactttacgcgcgaaaacc
+5886359/1
=11ABBDDDHBHDFHGFD1CFHIGGGIIIICGHIIIIIIIGIGI@GGIHH
@5886360/1
cttgtatcacttattgcgtctttgctttggtcactttacgcgcgaaaacc
+5886360/1
@@@FFFDDDHHHGBHBEHIAGGIGIDHII>GHECGIICGHHGBFAAGEEE
@5886361/1
cttgtatcacttattgcgtctttgctttggtcactttacgcgcgaaaacc
+5886361/1
@CCDDFFFHHHHHJJIIIDHIJJJJJJIJIHIJJJJJIIIJJIJIIIIHH
@5886362/1
cttgtatcacttattgcgtctttgctttggtcactttacgcgcgaaaacc
+5886362/1
BBBADDFFGHHHGJJIJIIIJJJJJJJJJJHIJJGIJIJIIJJIGGIJGH
@5886363/1
cttgtatcacttattgcgtctttgctttggtcactttacgcgcgaaaacc
+5886363/1
BBBBDFFFGFHHHIJJJJHGJJJJJJJJJIHIHJJJJFJIJJJJIGJJHE
@1836975/1
ctcaccttacaaaataaaatacggcaaagagaagaaaggccga
+1836975/1
@@@FFDDDHHHHHJGIJJJJIIGJJJGIGGIJIHIJGGBGGHG
@5888493/1
cttgtcatgtgttgaaattccgcgaaattggcactggcaagtcaaagaag
+5888493/1
?@@DDDD?FAA=D;<C<AAF<AFA@?FD??FDHIIA@BDH;FEI@G@GI;
@3640139/1
aaaatataataaaaatttatagttttttgcatttttattcggcttattgt
+3640139/1
CCCFFFFFHHHGHJJJJJJJJIHJJJJJJIIIGJJJJIJJJCHIJJEIIE
@935792/1
caaggatgtaagaactatggaggaatattacaataagccgaataaaaatg
+935792/1
CCCFFFFFHHHHHJJJJJJJJJJJJJJJJJJJJJIJJJIIIIIJJJJIJH
@2292421/1
ctttaccggcatagcctaatctgggagggggcaagattctggcatctaat
+2292421/1
=?1=:DBDHHHFD?FH?AEHAHGEECCDA:?;AFGIGEHIGGGIHC?AEC
@936187/1
caaggattgccacatcttgtgagccgccattctcttggctagcttctttg
+936187/1
@@8;BDEFGGHHHIIIIHHHGIJIIIJJBGGIJJJJJCHIIJGIJJJIIF
@936188/1
caaggattgccacatcttgtgagccgccattctcttggctagcttctttg
+936188/1
CCCFFFFFHHHGHHJGIJGIJJJJJJIJIJJJJJIIBHGGGGJGEHGIIG
@6783894/1
tcaaaagggaacaatttttatcgagttattgatttcgaggaataatacga
+6783894/1
@@@FFDB=DHFHHAHEGHIIIGE;;CBCFHEICHG<FDH@@DBD@BG>DB
@484375/1
ataatggatacaaatttgactactgtatagctttcttctcttggtgaaca
+484375/1
@@@1BAD8FDHHHGGHGGHHEIGIGC<3<CDHIGIIIIGCHIIG1?CDHG
@4091570/1
atcacatcattcgtcgtgtaccacatctcgg
+4091570/1
@@@DDDDDFFFFFGGIGF<:AF>F8<?CG>@
@6331539/1
ggcttctttgatctttttattgaaggactcctgtatctcgaatgtcctct
+6331539/1
?<8AB2ADF<4C4CFBFGFFHEEFFEAFGIFBGCFGCFIEECCE?G@EGI
@5437106/1
ctcaccttacaaaataaaatacggcaaagagaagaaaggccgatagaatg
+5437106/1
8=@DDDB:CCFDHBBCCHIAAH@;?C?GHFGE??????38?DG<FA=@@7
@4092211/1
atcaccaatcaggtggtgacatcgttcgatgacaaagtgatgggcaatcc
+4092211/1
??84BDDDDDDDDEIICEDFIEIIIIIIIIIIIIIDCDEIIIIIIDIEEI
@5891293/1
cttgtgagccgccattctcttggctagcttctttga
+5891293/1
@@@AD<:B?C?6FF@BEG@G@GFGEGGGGIIIIG?4
@6332057/1
ggcttttaaaatttaacgtttagcagtcttctttttagaataacattgac
+6332057/1
@@@DFFFFHHHHHIJJIIIIIHIIIIIJJJJJJJJJIIJJJJIGIIGHHG
@6332149/1
ggcttttcctgcttttttagcagctttaccattcgtcttatcgatgcatt
+6332149/1
@@CBDDFFHHHFDHIIJJEGHEEGGHIIGIEIJJIBCHIEEF=FHGEGGI
@2292623/1
ctttacgcgcgaaaaccattatgttttactaatttttcaataaagtacac
+2292623/1
:@B4=BDFHGHGHJJJJIJJIJJJJJJJJJJIJJJJJIJIHJGIJGHGGE
@2292624/1
ctttacgcgcgaaaaccattatgttttactaatttttcaataaagtacac
+2292624/1
@@?DDFBAAAFAHHIGIBDHGGBGHIIBFHIIIIIIIGIIIIIIG=FHGG
@4985465/1
ccgagatgtggtacacgacgaatgatgtgataaatatacctgcacacacg
+4985465/1
@@@FFFFFHHHHHIJJJHIIJHIJJIJFHGIJJJJJJJJIJJIJIJJJII
@5892146/1
cttgtggtcacttttcgcgcaaaggtaaaatcgttctagacatactttat
+5892146/1
BBCFFDFFHFHHHJJJGIEAGHGGIFFFGIGIHHGEFFFGHH4=BDFIHG
@2742613/1
ggtagatagaaaatgattagtaccatttaacttggcattaaccttaagta
+2742613/1
B@@DDDFFGHGGFGJIJJIEFJHCGIJJJJJJIIJFIJIJIGGIJJIIGI
@4986020/1
ccgagctgcccagtttagtggccaactcttcgtcactcgcaaatgtagaa
+4986020/1
@@;DDFDDFHHDDCCFBEC>FHIAFDGIEGGCBGCHIIDGIBDEBBCGAA
@937850/1
caaggggcacggaccacttcacggaaatctaccga
+937850/1
=?<B1A?D?;@@@EDDG?DGDGEA:FF<GFGCG06
@4093842/1
atcacttattgcgtctttgctttggtcactttacgcgcgaaaaccattat
+4093842/1
@@@B?DFDHHGBF@EGIGIGJGGGCHGGGHGGGGGGIFGGGHHEIGFHHH
@4093843/1
atcacttattgcgtctttgctttggtcactttacgcgcgaaaaccattat
+4093843/1
CCCFFFFFHHHHHHIJJJIJJJJJJIJJIJJJIJJJJJJIJJIIIHHHHH
@3186405/1
tcccttttgagctattgcgatattttttcggaaaaaag
+3186405/1
@@@D?DDD42AA<??E:??8?C:FHIIIACB1BFGII:
@4094209/1
atcactttttgttgccgtgtgcccttgagaaatttgctgcctcaaaaacg
+4094209/1
CCCFFFFFHHGGHJJJJGICGHHIGIIGIIIIJJJIIJJJGGIIJJJJJJ
@2744418/1
ggtatatttatcacatcattcgtcgtgtaccacatctcggatcttgctac
+2744418/1
?@:4BDEFHGHHHJIJJGIJIGGHIHB;CCFH9???CG@G6?GBGD@FBG
@6333259/1
gggaaagaaaaaaggaaaaggaaagaagcaagaggaaggatcgcaagctt
+6333259/1
?@<=DDFDHHGHHJJIIJIIJJJIJJEHIIIHIJJJGGGIGGGIHHIIJI
@6333627/1
gggaaataaacaaggatgtaagaactatggaggaatattacaataagccg
+6333627/1
B@CFDFFFGHHHHJJIGGEHGHIIGGIJJJJIIJJJJJJIIGIJIJGIIE
@6334301/1
gggaaatgttcactgttgtagctgattaagggg
+6334301/1
@C@DFFFFBFFFFFEEFE?@HHGI>FHGIGHII
@30722/1
aaaaagagtcattgccaagagtatgaagaaacagaagaaaggaagaagtg
+30722/1
CCCFFFFFFHHHHJJJJIJJJHHJJJIJJJJJIJJIJJJJJJJJJJJJGI
@2295112/1
ctttagtctgtatattttcttgtatcacttattgcgtctttgctttggtc
+2295112/1
@@@FDFADDFFHDEGHIJCHICDHGGHHIIIJJIIJFGIJIIJJJIEIHI
@2295198/1
ctttagtgggaaggtttaggtatttgtggtatctgtcgatgttgccagaa
+2295198/1
C@@FFDDAHHHHBHAEG;?DCEFHEHFBGHEGGHIGHGGGHIIEIIICAG
@6788201/1
tcaaggttttcaaactgttaaaaaacctgctgaatgtgcgccaattgagt
+6788201/1
CC@FFFBDHHHHHJJJGGIJJJJJJJJHGIIJJJJGHGHIJIJJJJJIJH
@4096475/1
atcagatgttggtccgccacactgtagagaattcacttatgaatgtggca
+4096475/1
@@;;DDDDHHHHFIIIIIIIIGIIHEIHGGHIIIIIIIIIIIIIIIIIII
@4096561/1
atcagattcacaagcaggatcaactcaacagctcaatccatctgagattc
+4096561/1
CCCFFFFFHHHHHJIIJJIJIJJJJJJJJJIJJJJGIJIJJJJJJJIJJI
@3188592/1
tccggccgagtgcatcatggtcatgttttggg
+3188592/1
@@@DDADAFA<C?CF?A??F:?ED9?DDG>FD
@4097529/1
atcagctacaacagtcaacatttcccacctttttcactcaaccatagctt
+4097529/1
B1=DDFFFHHHHDGEGHIJIIJJJJJJJJJJJJJJJJJJJJJJJJJJJJJ
@4534561/1
caatgtcaaagagaaggatagcaactaattttacaagctatactttgcat
+4534561/1
@@7BDADDFFDBCF?:AG<F@:A:<AB<EH?A?E<?F;DFBBB9FDBBFF
@4098447/1
atcaggcagaagctgtagacgatgaagaagatgaagaagatagttccttc
+4098447/1
CCCBFFFFHHHHHJJIJJFIJIJJJIJJJIJJIIGIJIIJIIJFIGIIJJ
@4991191/1
ccgattcagcccccaccaagggaagggggcggcccccatcccaacagaag
+4991191/1
@@@AFFFFHGHHHGHGHIJGBHIIIJIEGGHBDDDDDDDDDBDDDDDCCC
@4535400/1
caatgttttttcttcgatgtccacgtaggttacctcgaaggattgttcgc
+4535400/1
B@@=BBDFHHHHHJIIJJIHIIJIIHIIJHHIIIIJJIIIJFGGJIIGJJ
@2297423/1
ctttattcgtcatcgctccccacgagcg
+2297423/1
::=B==DDF;FDDD:C;BFHI@GG6E8?
@1392826/1
ccgaaaaaagtttatttatcatacacaggtaaacagttgtacagtagagg
+1392826/1
@@@DFDFFHGDFDDFHJIEHIIIJIGJGGICHIDHIIIIBBFH@9BBGIC
@2297727/1
ctttatttaagaacaggggagaaaagtcacg
+2297727/1
=:?D1=DDCF:CB@BE?FA1C:CFG>:CDFB
@944042/1
caagtgcgaatatctgtagtcgaagtgttgttgttgggtgactccagaag
+944042/1
@BCFFFFFHHHGHJJJIIIJJIHGGFHIIGIJJJJIJJDHIJJIJJIIIJ
@4100838/1
atcataatgaaaatgtatacacacatacattcactcctaaagaatatcaa
+4100838/1
@@@DDFFFHHHHGJGFGGHGHGJGHGEFIIJGJGIGIEGHFADGHJJJIB
@6792614/1
tcacgattcataaaagtaatataaccttagatttcgaggcaaattgattg
+6792614/1
CC@FFFFFHHHHHJJIAGHIJJJIJJJJJJJJJJJJIHIJIIJJJJJJJJ
@4103247/1
atcatgaagctcgcttttcaaattctcgtg
+4103247/1
?@@DDDDDHBDD1@EHFF<HFEBBHIEGH8
@6793372/1
tcactcgcaaatgtagaaggcagattgttaccctccacgggtaaatcctg
+6793372/1
;@@D=A;DFHHFFEB>DHIGBDGEGGGGEIIBHBGIHGGIII8DE88BFG
@6794635/1
tcagaccaacggaacgcccggagcg
+6794635/1
@@;:?DDBFDA8:CF:8?E1?:@G@
@3647611/1
aaaatcatgaccaaaaagtgaacagctatcgatacacagtcatagatcca
+3647611/1
@@;ADDDFHHHGHIIIIIHIIGIIGGIIIIIEIIIIIIIGIIIIICHIII
@5901331/1
ctttaatagaatgtcctaaaaatgaacctgacagtttgtatgatgaaata
+5901331/1
:11ADEFFHHHHHGIJIIIJIJIHJJJJJJJJEIHIIJHIHIIIJJGGIJ
@37320/1
aaaaatattaggaatccactacaaggttttcaatagggcattctaacatg
+37320/1
C@@FFDFFHFFHHIJJJIIJIJJJFIAEHHIJIIGGGGICGIJJJJIIGC
@1398145/1
ccgaacctcggacgcgaaggccgacccatcggtctcaaagcgaaccattt
+1398145/1
@@@DD@DDD?@1<@??DEEGGE@AFEGHHCEH?B?DEC@CCBBB?@BCCA
@492459/1
atacgaactggtccaaatcgagggcgccattcacgagccaatcttccgct
+492459/1
@@@ADFFFHHFDFHJIIGGCHJDEB?FHHIH?DF?DFGAFHCHIEIIGF<
@1849974/1
ctcagcttcaacgccaaggacttcaactttgttcagttcttgcagg
+1849974/1
@@@FDFFFHGHGAEIGIIJJIIGGGGGIEEH@BCEGDFHIBGGIJG
@6795871/1
tcagcttcaacgccaaggacttcaactttgttcagttcttgcagg
+6795871/1
@@@;DDDDHHHFHIIIIIIIHIIIIIIIIIIIIIFIIIIIIIIIG
@5447964/1
ctcagcaactcctggaggacgctgacgggagtcttgctcggcatggaggc
+5447964/1
B@@FFFFFHDGHGIJGGIGGIJIJIIIJGDE8DFGCG@DBHIGGGHIEH?
@4108761/1
atccaatcctataattatccatttcctgtaattctggtttgtctata
+4108761/1
@@@D?=DDD<F:<?GHB<?ICDI?AHFHH<4A9C@@BCEG71CFHII
@4110030/1
atccactacaaggttttcaatagggcattctaacatgtcaaaattaaatc
+4110030/1
CCCFFFFFHHHHHAGHIJIJJJJJJJIJJJJJJJJJJJIJIJJIJIJJJI
@4110366/1
atccactttgccagtggccgtctgctacggaacaggcaaaactccgaagg
+4110366/1
CCCFFFFFHHGHHIIIIIJIIIIIHEBGAGHIJIJIGGGGEHIHIIGHI>
@4110367/1
atccactttgccagtggccgtctgctacggaacaggcaaaactccgaagg
+4110367/1
CCCFFFFFHHHHHJGIJJJJIIIJJJJJJIJJJIJIJJIJJJJJJIJJJI
@1399524/1
ccgaaggaagccaagggctcggctgctc
+1399524/1
<?<??DDDFBHDFEEGEIII@G=DEB?4
@1399525/1
ccgaaggaagccaagggctcggctgctcatcatgccctcgagtacctcaa
+1399525/1
@@@DDFDFFBHHHIJJJJFGIGGBHHGHHBFBBBFGH<DAFGBFHI>FDE
@1399526/1
ccgaaggaagccaagggctcggctgctcatcatgccctcgagtacctcaa
+1399526/1
CCC?DDFFHHFHHJJIIJJJIGIIGECGGGGGIEBGGGHIGHBAFH;==@
@1399898/1
ccgaagtacgagctattcgagcagcatgcaagagagtccaaagagaaggt
+1399898/1
@@@DBDFFHGHGGIIIIGI>?GFHIFGGC@DDGIIIGGCHCGGGGCGIGF
@5904055/1
ctttaccattcgtcttatcgatgcattgaaacgcaaactgacgtttactt
+5904055/1
:11A=DEFHHHHHIJJJJJJJJJJJJIIJJJJJIIJJJJJJJJHIIJJJJ
@6344641/1
gggcaatcccattggctggctccaagagatgtgcatgtcccgcagatggc
+6344641/1
@@@FFFFFHHDHHIIIGIIG>FH?DF>GBGECFEEHIFGGI@GAF<BCHG
@1400779/1
ccgaataccgattctcagccgagctgcccagtttagtggccaactcttcg
+1400779/1
CC@DFFFDHDHHHGEGGEDEDHGGGHIJIGIHIIIJ@FGGGIJCGIEHEH
@6345082/1
gggcactatataaaaaattacattcagtatcgatagataatattgatgat
+6345082/1
@<@DFFFFHGHHHJJJJIJJJJJJIJJGGGGJGIIJIIJJJJIGIJJJIJ
@495969/1
atacttttcccggtttgttctgaaa
+495969/1
@@@DBDDDFBBFACFGE<E4<4CC<
@5000456/1
ccgcgaaattggcactggcaagtcaaagaagctagccaagagaatggcgg
+5000456/1
@@<DDDDD=DBAFHIIIDEHIIEGEGHG;BFGHIIIIIIDGDHIEGH@GH
@496889/1
atagaagatgtagaagttcccaaagccttaggagatgtctttgaatccgt
+496889/1
@@C?DEFFHHHHGIJIIJJIJJJHGIJJJFJIGIFIIGIIIJIJJIIFGH
@5000601/1
ccgcgacggctcagcaactcctggaggacgctgacgggagtcttgctcgg
+5000601/1
C@@FFFFFGDFHDGBGGGIIJGJICGEFIDGGE>CGHG895;>@CC>@;?
@4112755/1
atccatttgttgctcgatgggggtcatatatagtcctgataaatcaatat
+4112755/1
@@@:ADEDDFHHGJJGEHIJJJGDGGIJIIIIJDGIIGGHG9?00?FAEC
@6800606/1
tccaaaccttgcaaattttcaatcatgaagcaagattttacctgaacaat
+6800606/1
CC@FFFFFHHHHHJJJJJJJJJJJJJJJJJJIIJJIJJIHGIJIGGIIHI
@2305587/1
ctttcttctcttggtgaacacatactttattcgtcatcgctccccacg
+2305587/1
??@D?AD?DA?F?B<:2C<?F9?CG@FH@HHFC3C@?FFFFEGII3??
@6345252/1
gggcagacaacttcatgtacaaatacctcaccttacaaaataaaatacgg
+6345252/1
@@7BAD=DHBHFHIIBHC?AFAAH@BEEHHGF@GECHIIHIIIGHIIIID
@951009/1
caataatgcaatgtgtttaaatttttgtcgagtcaaaagcgaagaatatt
+951009/1
@@<ADEFFHHGHHEFHHIIIIIIIIIIHHGGIIIIIIIIIIIIDHIHGGI
@951010/1
caataatgcaatgtgtttaaatttttgtcgagtcaaaagcgaagaatatt
+951010/1
CCCFFFFFHHHGHFHHIIIIJJJJJJJJJJJJHIJGIJIJJJGGGGGIEI
@5905929/1
ctttagaggtaatacactattattaggcactagttattaattataatcat
+5905929/1
=?1=ADDDF2AFDGIIJGEHGHIJIIJJJJJJIEIIIJJIJJJJJJJJJJ
@43126/1
aaaaatttaaacacattgcattattgatttcgaggaaataatacgaactt
+43126/1
@@;BDDDDHHHHFIAHHHIIIIIIIIGHIGDCFHI@GGEAHGEHIGIIFI
@43127/1
aaaaatttaaacacattgcattattgatttcgaggaaataatacgaactt
+43127/1
@@@DDFDFGHHHHIJHEDGHGEHJIIGJAHGIGIBEEHHIJJJIFBGB;B
@43128/1
aaaaatttaaacacattgcattattgatttcgaggaaataatacgaactt
+43128/1
@@CFFFFFHHHHHJJJJJJIIJJIJJIJJJIIIIIJJJJJJIJIJJIIJJ
@497429/1
atagaatgaagtgaaagtcgaacgttcttctgggcttttcctgctttttt
+497429/1
CCCFFFFFGHHHHIJJJEHHIHIIEGIJJIJJJJJJJJJIIIIGJJJJJJ
@3197252/1
tcgacaataaactccggagtagttgttaaattattgaatatcaaatctat
+3197252/1
CCCFFFFFHHHHHJJJJGIEHHIIIJJJJJJJJJJGJJJJJJJJJJJJJJ
@1402918/1
ccgacagagaggttatccttgggggaagaagccaaattgctctactctca
+1402918/1
CC@DFFFFGHFHDHHIJJJJJJJIJIIIIJJJJJJJJJJJJJJJJJJJJJ
@3197914/1
tcgactttcacttcattctatcggcctttcttctctttgccgtattttat
+3197914/1
?@7?ABDDBHFFHJCHIIIIGIJIIJIJJJIIIGHIIFGIJJ?GGHGIIJ
@499290/1
atagcaactaattttacaagctatactttgcatagaattagtggtttttt
+499290/1
@@C7DDFFGHGHHJJJJJJJJJJIJJJIJJIEGHJAFHJIIGGIDHHHJJ
@6348310/1
ggggaagaagccaaattgctctactctcaagaaatggcctccatgccgag
+6348310/1
BC@FFFFFHHHHHJJJJJJJJJIJJJJJJJJJJJIJJJJJJJJJJJJJII
@1404602/1
ccgacgtactatgcccatttagctgcggccagaggcaaagtctacat
+1404602/1
@@<DDDDDHFHH>GGIGHIII@HHEHIDGIIIHIGGIIFGFEGGHII
@5908192/1
ctttatcaacattcacttctttaccggcatagcctaatctgggagggggc
+5908192/1
@@=DDDDEHDFFHEBGFHDHIIIGIIIGGAGHEIBDGGGHEIIGEIIIIB
@5908537/1
ctttatcgggttctgctaagtggtaagtagaaggtaagccacttaagcac
+5908537/1
1:=D:AD?AAFDF<<@GEEDACDEHII?CFHEGE?DHGGGIIIGFIE9BG
@953572/1
caatagctcaaaagggaacaatttttgtcgagttattgatttcgaggaat
+953572/1
CCCFFFBDDDBFFEBGIIIIIIIIIIHHIEFFHIICHC<BGGHAFG:G@G
@5002025/1
ccgcgtgttccttaacaacgatctggtggccaccggaaccgga
+5002025/1
@@@DD@DDF:C:CFGFIF?EF?AF9B?EDCGFGD<<6@DFAB8
@499851/1
atagcctaatctgggagggggcaagattctggcatctaatttttcaaatg
+499851/1
@@@:DEDFDHHHDIIGGIGGGGHCEDHHHGIHIJIJIJGHIIIJJJGIII
@5003432/1
ccgctccgggcgttccgttggtctgattggcttgttc
+5003432/1
C@@DFDFFHHFAAGHIB?FHI6DHEDFDFFHGG08B8
@2759079/1
ggtttaacgagtttaaccaatatcaagtattgataatgacgtcacaaatt
+2759079/1
?@:BDFFFGAHAFHBH@EEH@CEIJIIAEHIIGFGICGGIIIJJJIIIEH
@1406629/1
ccgagatgtggtacacgacgaatgatgtgataaatatacctgcacacacg
+1406629/1
@C@FFFFFDFHCFHIJIEIIIIIIIGH?FFEHIJJJEIJJJJJJJGHIJG
@2309720/1
ctttgatcttccggttccggtggccaccagatcgttgttaaggaacacgc
+2309720/1
?;?AAAAD>FAF?:?CEE1FD:C@GGGIC;FHIGD=;DFGIC@FHAFGAG
@5909979/1
ctttattcgtcatcgctccccacgagcgtttctttagtctgtatattttc
+5909979/1
BCCFFFFFHHHHHJIIIJJIIIJIEIGIFHIG@HIBDDGII>FEBHIIID
@5909980/1
ctttattcgtcatcgctccccacgagcgtttctttagtctgtatattttc
+5909980/1
CCCFFFFFGDHHHJJJIJJJJIJJFGHHHIIGEHJ<?BDHDGGHDGIGIA
@5910082/1
ctttattgaaaaattagtaaaacataatggttttcgcgcgtaaagtgacc
+5910082/1
@@@DBDFDFHHGFIIJGHJIJIIJJJIIIIHGIGEHIJJJHHIJFCFHHH
@1408828/1
ccgataaagcgttaccagcgcttgaggaagtaacggcagcactattgaca
+1408828/1
@CCDFFFFFFHHHJJGIJJJJJIJHIJJIIHJJIJGIGGACFFHGICEEG
@3201512/1
tcgcttttgactcgacaaaaatttaaacacattgcattattga
+3201512/1
@?@1D?DDAFFF<;F18CAGGCEF@@GADFBFGE4?DG<GE<?
@955079/1
caatattagaaattttcaaatattcttcgcttttgactcgacaaaaattt
+955079/1
CCCFFFFFHHHGHJJJJJJJJJJJJGJJJJJIIIGIJIJJIIJIIJJJJJ
@4545678/1
caatttttgtcgagttattgatttcgaggaataatacgaacttccat
+4545678/1
@@@ADDFFHHHHGJIJJJJJIJJIJJJJJJJJJJJIIJJIJIIIJJJ
@503039/1
atagtgtattacctctaaagctatctactcgttatataatcatcattcaa
+503039/1
BC@ADEDEHHHHHJJIJJJJJJJJJJJIIJGBGHJJJJJJJJJJJJJJJJ
@3655862/1
aaaatttaacgtttagcagtcttctttttagaataacattgacattctat
+3655862/1
@?<=DDDDFBF;:CD:EEH?CAC:CHI>9A?:9CB:F<B?CFEAG<DDB<
@2760659/1
ggtttttgatgaatgccatcgaggcgtaaacgatcataccatgagaaatt
+2760659/1
@@@FFFFFDFDHHFGGECCHIEGIGJHIEGEC@DFGIGIIJJJGII<FGH
@5005975/1
ccggaaaagaagattgcaccccgaaaagtttgggtacaacctctatactt
+5005975/1
@CCDFFFFGHHHFIIIIEIIJJIIJDEGDGGIEGGGGIJIGJJIGIIJJJ
@5006041/1
ccggaaaatgctcgaaaactcaattggcgcacattaagcaggttttttaa
+5006041/1
@?@FDFFFHHGHHIJJGGIIIJIIJJJJJJJJJJJJJJIJJJBFGIJJJI
@5006042/1
ccggaaaatgctcgaaaactcaattggcgcacattcagcaggttttttaa
+5006042/1
@CCFDFFBFFHHHJJIEHJIIJJJJIJJJJJHDHGGIJGIIIBFEIIJJJ
@5006907/1
ccggaaccggaagatcgaagaaagacgccaaacattcggcagccaagaac
+5006907/1
@@;1ADDDHHHHHIIIIFIGIIIIFIEIIIIGIHIIIIIIIIIIHHFFEE
@5006908/1
ccggaaccggaagatcgaagaaagacgccaaacattcggcagccaagaac
+5006908/1
@@@1ADDFGHFGHIIIIIIIIEIGIIEGGIGIGEGGCGCEEHIHHE=?BD
@5006909/1
ccggaaccggaagatcgaagaaagacgccaaacattcggcagccaagaac
+5006909/1
BC@FFFFFHHDFFGEHJEHHEHIGIIDIJIJJIJJJIJJJJJJIHHHFFF
@5007316/1
ccggaagatcgaagaaagacgccaaacattcggcagccaagaacttgctg
+5007316/1
=88BADDDFDHHHIIBF:FHHIIIIHIIGGAGEGEGHGIIIEHFHFGHEI
@5007317/1
ccggaagatcgaagaaagacgccaaacattcggcagccaagaacttgctg
+5007317/1
B@B<BDDEHFHHHJJJJIIIIJJIJJJIJJJJIIIGIIIJJJJIIJJJJF
@3656227/1
aaaatttatagttttttgcatttttattcggcttattgtaatattcctcc
+3656227/1
@@@ADADDHDHDDFHIEBHGEHIGGHGF@FBDFEGIIIJFIIIIJJIJJI
@3656228/1
aaaatttatagttttttgcatttttattcggcttattgtaatattcctcc
+3656228/1
@@BB=BDEHHGHHJIJJIJJIJJJJIJIIIBFHJIGIIFFGHIJGIJIIJ
@3656430/1
aaaatttcaaattgttcaggtaaaatcttgcttcatgattgaaaatttgc
+3656430/1
CC@FFFFFHHHHGJJJJJJJIJJJJJJJIJJJJJJJJGIJJIIGJJGJJI
@3656431/1
aaaatttcaaattgttcaggtaaaatcttgcttcatgattgaaaatttgc
+3656431/1
CCCAFFFFHHHGHJIIJIGIJIJJJJJJJJJJIJJIIGIIJIJJHIIIJJ
@3656686/1
aaaatttctaatattgcgatatttttttatcga
+3656686/1
??;DBDDDHD>??BBHID:G@GHI@F@CG<F;:
@6805862/1
tccacattatcttataaaacacttcccacaccgttttcagacatttttta
+6805862/1
@@@DDBDDHHFHHBGEGIIIIIIIIIIEHGHIGFHIIFIIIIGGGIIIIE
@503732/1
atagttttttgcatttttattcggcttattgtaatattcctccatagttc
+503732/1
@@8DDEFFHHFFFGIIJIGHIGHGFGJGIIIFHIGJJJJJJJIBFGGDFG
@48216/1
aaaacatgaccatgatgcactcggccg
+48216/1
?@<DDDDB<D<?<DFA<E>AEBGCE<@
@5011181/1
ccggagtggaagcaactggtactggttgctcaaagcagattagtaaacat
+5011181/1
@@@B?D?DDDFHDGGGFGHCHGHIIEHEHIIGHHHIGGIEDFF?DGHGIF
@5011182/1
ccggagtggaagcaactggtactggttgctcaaagcagattagtaaacat
+5011182/1
B@@FFFDDHHHGHIJJJJI4AFHIIFHIJJJIJIIIIJIFGHEFIGIIJI
@956965/1
caatcatcttctgtagcccgaaaattttccttgctaattggttgaaggta
+956965/1
=?@4=BDFHHHGHJJIJJJJEIJJGIJJGIDHCHGDHHIIIDEGDHGI?F
@2765437/1
gtaaaagtgtgctcaattggtttatcctctactgtacaactgtttacctg
+2765437/1
@@1ADEFDHFHGHJGIIJIJHHJGJJJJJJIJJIIJJJIJJJGIJJJJJJ
@2765438/1
gtaaaagtgtgctccattggtttatcctctactgtacaactgtttacctg
+2765438/1
C@@FFFFDFFFHHJJIJIJJIJJIJJJJJJJJJJIIJJJJJJIJJJJJJJ
@2765439/1
gtaaaagtgtgctccattggtttatcctctactgtacaactgtttacctg
+2765439/1
CC@FFFFDHBFFHGHFGIGIFGIIJIJJJIJJIIHIIJJJJJGHJJJJJG
@958836/1
caatcttcttttccggaaaatgctcgaaaactcaattggcgcacattcag
+958836/1
C@CFFFFFHHGHHJIIEHIJJJIJJJJJJJJJIIJJJJJJJIIJJJIJII
@4120263/1
atcgaacgatgtcaccacctgattggtgatatcagccgctccgggcgttc
+4120263/1
@B@FFFFDFGFHHGHIIIJGIGGIJJ?GGIIIJJCEHBFGGJJIJIIBHF
@2316010/1
ctttgtcatcgaacgatgtcaccacctgattggtgatatcagccgctccg
+2316010/1
CCCFFFFDHGHHHGIFEGEHEHIJJJIIGIIJJ?FGGJJJJJJJJJHIIG
@4120891/1
atcgaagatttggagaatattgtggtagaccaattgaag
+4120891/1
@@8A?DDAFHH?BCFAFHGGGEFBFFHHECDEEEH>>FH
@2316229/1
ctttgtctggttaactttagtgggaaggtttaggtatttgtggtatctgt
+2316229/1
@CCFDEBEGGDFFHIAHICGIIIGIIDHEHIJIIFFHEGGIJJDHIJJJH
@4121511/1
atcgaatctattgttatgagttcccgtgacactatgagtaatttcataat
+4121511/1
BB@DFFFDFHHHFGGHIIGHJJJIIIJGGIJIJGIJJJGGHIJJJJJIJJ
@2767441/1
gtaaaatcttgcttcatgattgaaaatttgcaaggtttggaggagttgta
+2767441/1
@@1ADFFFHHHHHJJGIJIJIJJJJJJIJJJJIHJGHIJJHHIHIGGIGH
@2767442/1
gtaaaatcttgcttcatgattgaaaatttgcaaggtttggaggagttgta
+2767442/1
BB@ADFFDHHGHHIIIIJGJJJJJJHJGICHJJIE:CGIIIJIJJGHIJI
@2767443/1
gtaaaatcttgcttcatgattgaaaatttgcaaggtttggaggagttgta
+2767443/1
CC@FFFFFHGGHHJJJJIJIJIJJJJJJJJJIGHJEHGIIIIJIIBFHHI
@2767444/1
gtaaaatcttgcttcatgattgaaaatttgcaaggtttggaggagttgta
+2767444/1
CCCFFFFFHGGHHJJJJJIIIJJJJIJJJJIJCHIGGIJJJJIGHDGHGI
@2767445/1
gtaaaatcttgcttcatgattgaaaatttgcaaggtttggaggagttgta
+2767445/1
CCCFFFFFHHHHHJJJJJHJIIJJJJJJJJJJHIIGHIJHIIJIIIJJHI
@2768168/1
gtaaaattagttgctatccttctctttgacattgcttgtggtcacttttc
+2768168/1
=@14A:B:DBC?FAGFGE?AEBHHECHE@?ACA9CGDB?F8C?D?FGFCA
@4123246/1
atcgacttaggagaaggcatggaaatgtatcacggattttatcaatcggc
+4123246/1
@@@FFFFFHHHGGGIJJJJJJJIJJIJIGIIIJJIJJJJIIJJIIJJHFH
@4123746/1
atcgagggcgccattcacgagccaatcttccgctaccgcgtgttccttaa
+4123746/1
:==AA?ADAHADDFHIIIIIGEIIGAHIIGEBGHEHFFGIEH9?BDFEC@
@1859224/1
ctcatcatgccctcgagtacctcaaaatcatgaccaaaaag
+1859224/1
???DDDDDDDDDDEEEE2A:C:C@FFI33CC<BBD>DDDI0
@1859225/1
ctcatcatgccctcgagtacctcaaaatcatgaccaaaaagtgaa
+1859225/1
@@<DDDDDHHHHFIIIF:AEH:C<EHI3?E<4CED>CGII009?D
@1859226/1
ctcatcatgccctcgagtacctcaaaatcatgaccaaaaagtgaacagct
+1859226/1
@@@D;DDDFF?C?FFGIEGCHHBFFHDHIDGF?E?FFFCIF:?DDGG@BF
@1415993/1
ccgcagatggccaccaccattctatgaaatggaacacgaagagggactac
+1415993/1
C@@FFFFFGGFHHIJJJJIIIJJHIJJIJJIIJIIJJJHIIJJJIJJIGI
@1415994/1
ccgcagatggccaccaccattctatgaaatggaacacgaagagggactac
+1415994/1
CCCFFFFFHHHHHJJIIJIGIJJJJJJJHIJJJJJJJJJFIJIJIJIIJJ
@1415995/1
ccgcagatggccaccaccattctatgaaatggaacacgaagagggactac
+1415995/1
CCCFFFFFHHHHHJJJJJJIIIIIJIIIHHIIJJJJJJGHIJJJJJIJII
@2320065/1
cttttacttaaggttaatgccaagttaaatggtactaatcattttctatc
+2320065/1
@@@DDDFFHHHHHGGHIGIIJJJJIHJJJJJJCHHIJJJJJJJJJJJJJJ
@4124517/1
atcgataaaaaaatatcgcaatattagaaattttcaaatattcttcgctt
+4124517/1
@@CDDDDFHHHHHGGGHHGHIIIIGEIJGEHIEFGHDEIGGGIIGGIEAE
@2321277/1
cttttatgaatcgtgataacatgcataaaatataataaaaatttatagtt
+2321277/1
@?@DDFFFCCFFHFGHEHIEIHGIJIJJJJJJJJJJJJJJJHIJJJJJII
@4125135/1
atcgatactgaatgtaattttttatatagtgccccgatgatatgatatgt
+4125135/1
CCCFFFFFHHGGHJFHJJJIJJJIJJJJIGIJJJJF@DHFG@GHGGGEHF
@508269/1
atatgatatgtatttattatattgtgaaaagggagcatttatttgatgca
+508269/1
=11ADDFEHHDFFHIFHIJJJJJJHGIHIIJDGGHIEHIIJIJCHGEIII
@4553882/1
cacaaattagtacaactcctccaaaccttgcaaattttcaatcatgaagc
+4553882/1
BC8BDFFFHHFHHIJJJJJJJJIJJJJJJJJJJGIJJJIJJJJJJJGIJG
@2322756/1
cttttccggaaaatgctcgaaaactcaattggcgcacattcagcaggttt
+2322756/1
?@@BBBDDHAAFHFHIIIJIJIIIIEHHHIGIJIIGEGGIJJGGJJI=FH
@50439/1
aaaacattgaccaatcgccaccaatgcctggtgcagctatccactttgcc
+50439/1
CC@DFFFFHHHHHJJJHIJJJJJJJIJJIGHBFGJIJIIJIJJJJJIIJJ
@50440/1
aaaacattgaccaatcgccaccaatgcttggtgcagctatccactttgcc
+50440/1
CCCFFDFFGHHHGIJJ7FHHIIGGIIJIJIJDDGHGHHGIJJJIJHIIIJ
@6360571/1
ggtaaacagttgtacagtagaggataaaccaattgagcacacttttactt
+6360571/1
:?1=ADDBD?A4CE:<E2A<?D@F3<CF<9AFE@EF>9:DACDD30BD@E
@6809100/1
tccagcctcgaatggccgattgataaaatccgtgatacatttccatgcct
+6809100/1
@@CFFFDDHFFHDBGEE8@@GHIIIIGIGFCG?BFHIDGIIIIIGIGHII
@5014431/1
ccggcatctgctgcttttctcttccgtttttccaaggcctcttccaacat
+5014431/1
@@;BDDFFFGGFHJIIJIIJJJJJJIIJJJJJJJJJHIIHJJJJJJJJJJ
@3661584/1
aaacaacctgaacaacaagctgcaaaacataaaggagatcctgtaacaca
+3661584/1
B@@FFDDFGFHHHIJIJIJJIJJJIGIIIJIIIGCH@=DFGIIHIIGIJJ
@2323116/1
cttttcggggtgcaatcttcttttccggaaaatgctcgaaaactcaattg
+2323116/1
?@@FFFDDHH@DFEIGIBHGIJJIJJJJGIIJGIJIIGIJIIIJJJIIJI
@5470883/1
ctccaagtttgtgctgggcaaatcaatcaatttgcctcgaaatctaaggt
+5470883/1
CCCFFFFAFFFDFIHIIIIIJGIIJJJJJJJIHJHIJJIJIJJIEIIJJF
@52316/1
aaaacctttaaagatgcgaataatagagaaattaccatccaacggtattt
+52316/1
@C@FFFDFHHHHGIJJJICFGHHIGHHGGGGHIIIJIJJIHIIGHBFEIG
@5921841/1
ctttgacattgcttgtggtcacttttcgcgcaaaggtaaaatcgttctag
+5921841/1
==?=DDDFHDBFHGHEEHFIEDHHIJGIGGEDHIIJDBGEIIECFGEHB@
@5921842/1
ctttgacattgcttgtggtcacttttcgcgcaaaggtaaaatcgttctag
+5921842/1
=BB4ADDEHHHHGJIHIJHJJJJJJJJIJJJJJIJJDDHIJJJJHIIIJJ
@962262/1
caatgcttggtgcagctatccactttgccagtggccgtctgctacggaac
+962262/1
?11BBDDDFFCBFFIIIIIIIIEHIEFEFHIEGFFIIDGIFIIIIIDFII
@6365324/1
ggtagatttccgtgaagtggtccgtgccccttgcggttaccccttctgtt
+6365324/1
BB?:BDEFHHHGHIJJGFHIGHJJIIIJJIGGEGHJHIIIJJIGIGEEBG
@1421227/1
ccgcgaaattggcactggcaagtcaaagaagctagccaagagaatggcgg
+1421227/1
CC@FFDFFFHFHFGIGGIGIIJGHJJJGHIIJJJJIJFIGIIGIIIJGGI
@5474066/1
ctccacaaaaagggaaataaacaaggatgtaagaactatggaggaatatt
+5474066/1
@C??DEFFGHHHHIIGIIIIIIIIIIII>GGHIIIIIIIIIIIIIIIIII
@1866193/1
ctccaaaccttgcaaattttcaatcatgaagcaagattttacctgaacaa
+1866193/1
@@@DBDDDHHDHGJGFEHIIJGDIIIIIIIJJGIIIIJIJJJJIIJJEGH
@1866194/1
ctccaaaccttgcaaattttcaatcatgaagcaagattttacctgaacaa
+1866194/1
CC?DDEFFHHHGHJJGGJJGJIJJJJGJJJJJJIGGIJJJJJJJJHJIHG
@1422548/1
ccgcgtgttccttaacaacgatctggtggccaccggaaccggaagatcga
+1422548/1
@<@DFDADDFFHHGIHIIBADDFHCHHGIJJJIHIG@DFHHGGEGGHHHH
@511296/1
atattgtgaaaagggagcatttatttgatgcaaagtatagaggttgtacc
+511296/1
=?144BDDHHHHHJIIJJJGJIIJJJJJJIJJIGGEGIIIJEGFCHJGIJ
@2324481/1
cttttgagctattgcgatattttttcggaaaaaagtgagtttaggatatc
+2324481/1
CCCFFDDFGGHHHIJJJJJJJJJJJJJJJJJJJJJHGIJIJIIJJ;CFII
@963521/1
caatgtcaaagagaaggatagcaactaattttacaagctatactttgcat
+963521/1
@C@FFFDDFFHHHIJIIGJIJGHHJIJIGIJJIIEG@GIIIJIIDGIGII
@3211673/1
tctcaagggcacacggcaacaaaaagtgataatggatacaaatttgacta
+3211673/1
B@@FFFFFHGHHGJIJJIJIJJJJJJCFFGIJJJJJJIJJJJIJJJJJJJ
@4128388/1
atcgctataaagccaaatcactatttgccttgctctgttctctgtcaaat
+4128388/1
=1:B1DDFFHHFHIIJJJIJIJIJIJGIJJIIIJJJJIJJIIJIBGHGIJ
@964373/1
caatgttttttcttcgatgtccacgtaggttacctcgaaggattgttcgc
+964373/1
=@?4=ADDHHHHHJIJJJIIJJJIJGIIJGHGIIJJJJIGIJCHIGHIJJ
@1423933/1
ccgctccgggcgttccgttggtctgattggctt
+1423933/1
@@@DDDDDHH?D:EEHD9C=F:?DEFGHAHDCG
@5018372/1
ccgggcccagatggcattcatgcagaaccgattaagaaaggggcagacaa
+5018372/1
@@@<DDDD?DFDFHGEGIIAHHGIIIIIIIIIIIIGEIEBBDEG@GIIIG
@4130994/1
atcgggttctgctaagtggtaagtagaaggtaagccacttaagcacacat
+4130994/1
@CCFFFDFFHDHFGIIBFHCHIIGIGIIII@FHIIIIIIIIIIIIIIIII
@4130995/1
atcgggttctgctaagtggtaagtagaaggtaagccacttaagcacacat
+4130995/1
CCCFFFDDHHHHGIJGEHIHHIJHGHJJJJFHIJIIIIJJJJJJJJJJJJ
@1869462/1
ctccaagtttgtgctgggcaaatcaatcaatttgcctcgaaatctaaggt
+1869462/1
@@@FFFFDHHHFHI>FHGEFGFHEIGIIIHJJJJJJIJIIJJIGIIJHIF
@1869463/1
ctccaagtttgtgctgggcaaatcaatcaatttgcctcgaaatctaaggt
+1869463/1
@C@DFFFFDHHDHGIGGGFFIHHDHGGIJIJJJID@FDHGCH?HFIIGID
@1426464/1
ccggaaaatgctcgaaaactcaattggcgcacattcagcaggttttttaa
+1426464/1
@<@FDDFDDDDHGGIIIAGICIIIIIGIIIGIGIIBGIEHIIBGHIIIII
@55052/1
aaaactgttgcgactagcacaacaaaaaagatggcaaaacaattagcagc
+55052/1
CCCFFFFDHHHGHJJJJJJJJJJJJJJIJJJJJIJJJJJJJJJJJJIIJJ
@4131639/1
atcggttctgcatgaatgccatctgggcccggggctctgtgatttcttag
+4131639/1
@@;?DDDFHHHHHJJJJJJJJJJJJJJJJJJJIIIGGEECFBFHIGGHFG
@5925602/1
ctttgcatcaaataaatgctcccttttcacaatataataaatacatatca
+5925602/1
@@?DDFAEHHHHHJJJGHIGIJJJJJJJJJJJJJIHHJJJJIJJJJJJJJ
@5018473/1
ccgggcgttccgttggtctgattggctt
+5018473/1
@@1ADDDDFDFABFBF:C@BFEGFIFCF
@5018474/1
ccgggcgttccgttggtctgattggctt
+5018474/1
CCCFFFFDHHHHFHIJEGHIJJJIJIJJ
@5019273/1
ccgggtattatgcgtctattaacgcctcctccagttgtttcggaacataa
+5019273/1
@CCFF@DDHFHHHJIIJIHJIJIJJJIIGIIJJJHGHIIIJIGIJJGGII
@965783/1
caattacacaaattagtacaactcctccaaaccttgcaaattttcaatca
+965783/1
=?@4ABDFHHHHHIJJIIJJJJJJJJJJJJJJJJJJIJJHIJJJJJIIJI
@2328510/1
ctttttggtcatgattttgaggtactcgagggcatgatgagcagccgagc
+2328510/1
111=AD8A2A?F?GGIFICACB3AACFFCFEFFIF@FB?D@BFDEF:@F<
@2328758/1
cttttttaaaatatgctataacaaattacttatattctaaatacgagaac
+2328758/1
:==4BDDDHHHFDIGGEHEHIIIJJGJIIIJJIJJJIJJJJJJJJJJGIJ
@2328930/1
cttttttagagatggagtatcggatgg
+2328930/1
?@@ABDFDH??<<EB9EE@F<FGEHGE
@2329251/1
cttttttcgggtttggaaaaatttcaaattgttcaggtaaaatcttgctt
+2329251/1
:==44BDDDHH<CF?E9CFHIFHIGEIIIIGEHGIGIFHHIIEGGIGCAH
@5926006/1
ctttgccgtattttattttgtaaggtgaggtatttgtacatgaagttgtc
+5926006/1
:@@4=BDFFHHHHJJJJJJIHIJJJFGHIJCGHIJJFIIJJJJJJHHIIJ
@5926007/1
ctttgccgtattttattttgtaaggtgaggtatttgtacatgaagttgtc
+5926007/1
=B=ABDFFDFDHHJIIJJJGHIIJJAFHIJCFHIJIHIIJJJHIJGIJJJ
@5926287/1
ctttgcgcgaaaagtgaccacaagcaatgtcaaagagaaggatagcaact
+5926287/1
::?A4=ADHFHGFI?CGHIIIIEB=GGGHGHGIIIGHIDEGDHICDGIIG
@3667905/1
aaacacgctgagaaagctatggttgagtgaaaaaggtggg
+3667905/1
;@@1DDDDFF?DFEFFII9?EEFH7?F?DF<??@:@906?
@3668860/1
aaacagaatctagccaaacacacatagtacctctccacaaaaagggaaat
+3668860/1
@@@1BDADHHHFHIJIJJJDHIJIJJJHHIJJIIIHIJIIDGIIGCCAHI
@6815875/1
tcccactaaagttaaccagacaaagcacctatcgaatcgaatattagtag
+6815875/1
CCCFFFFFHHFHHJJJJIIFJJJJJJJJJJIJIIIGJIIGCCFFIGGFGG
@6815876/1
tcccactaaagttaaccagacaaagcacctatcgaatcgaatattagtag
+6815876/1
CCCFFFFFHHHHHJJJJJJIJJJJJJJJJJIJJJJJJIJGHIJJJJIHIH
@1427852/1
ccggaagatcgaagaaagacgccaaacattcggcagccaagaacttgctg
+1427852/1
@B<DBDFFHHHGHJIJJJIJJJIJJJJIIJIJJJGGIHJGIIGIIJIIJI
@1427853/1
ccggaagatcgaagaaagacgccaaacattcggcagccaagaacttgctg
+1427853/1
@C@?DDFFGFHFHJJJJBGGIJIJJGIJJJJJGGIGCHIJGCDHGHEIII
@1427854/1
ccggaagatcgaagaaagacgccaaacattcggcagccaagaacttgctg
+1427854/1
BC@FDFFFFHHHFJGHIIIJJJJJJJJIJJJJGJGEGIJFIIJJJJEIJI
@1427855/1
ccggaagatcgaagaaagacgccaaacattcggcagccaagaacttgctg
+1427855/1
CC@FFFFFGHHHGIIJJIGIJJIJJJJJJJJJIIIIJJJJJIJJJJJJJJ
@2778035/1
gtaacaatctgccttctacatttgcgagtgacgaagagactctcagcttc
+2778035/1
@B;DDFFFHHHHHJJJJIIIIJJJJJJJIGGIJIIIGGGIIIIIIIIJJI
@2778036/1
gtaacaatctgccttctacatttgcgagtgacgaagagttggccactaaa
+2778036/1
B@CF:DDFHHGGHJIJIIJJJJJIJIJJGIIJJIIGIJGIGGHHJJJIIE
@3670444/1
aaacagttgtacagtagaggataaaccaattgagcacacttttacttcag
+3670444/1
BC;DDFFFHHHHHJHIIJJJJJJJJJJJJJJIJJJJJJJJJIJJJJJJJJ
@2778458/1
gtaacagatggtcatccaattctcccacttggtgaagcaaaacgcaggtt
+2778458/1
=@?DBD?DHFADHIIIIEFIGIIIIIGGDGEIGGGEBGIGIHHGI>DD8B
@4558582/1
cacaagggcagcaaaaaggtgcccaacaacagcaaacgggtcgaaatgaa
+4558582/1
@@@:BDDDFFFFFIIIIII9FFIIFIIIIIIIIFIIIIIIFIIFIIIIII
@4137323/1
atctactcgttatataatcatcattcaaacattgaagccagatcgataaa
+4137323/1
CCCFFFFFFCFBFEGGIGGGIGGIJJJJJJJJJJIJJJJJIJJJJJJIJJ
@2330365/1
gaaaaaaaccactaattctatgcaaagtatagcttgtaaaattagttgct
+2330365/1
CCCFFFFFHHHHHJIJJJJJJJJIJJJGHIJJJJIFHIJJJJJIJHJJJJ
@3671403/1
aaacatgtcagttatatattcacctttatatatgtcacattttgtggttc
+3671403/1
@?@=;DB=DFDAFG9EFBFH>D<BEGFIEIIEHE?<FFGFGBG9:C??FF
@3671404/1
aaacatgtcagttatatattcacctttatatgtcacattttgtggttctt
+3671404/1
<@@;?DD;FFFAFG@E>FHE<CD@EEIIHFIHHGHGGGIIIGGHIGGC<D
@2330908/1
gaaaaaaatgtcaaaattttgcaaattatgtggcattttgacatttatgt
+2330908/1
?;81DDDDF?A::E<F99292<?FG@G>9?1:3:DGDGB@?<BBB?BFAF
@3672303/1
aaacattcggcagccaagaacttgctggatctcttggtcggaaaagtgac
+3672303/1
@@<ADFFFBFHG<FGGGHIIIIIEIIEEEGIIEHEGGBDDDFGGII8BFG
@5927806/1
ctttggacgtggtcatgaggcatttgccttcgatgagctacacgcccgta
+5927806/1
CCBFFFFFHHHHFGGGHIJJIJJJJJGJJJJJJHJJIJIJJJJIJJJJFH
@5480522/1
ctccaggttgttgctgtgaaacttgcggtttaccccaagcttgaggttcc
+5480522/1
@@CBDDFDHHHGHJJJGIIJJJJIJJJJGHIGIJJJJJJIJJJJJJJJJI
@6819255/1
tccctatttaaattttgtaaatccacattttcggg
+6819255/1
@;@DDADDH?DHFIIIGACIIBHHGHDGHIIIGIC
@2782220/1
gtaagaactatggaggaatattacaataagccgaataaaaatgcaaaaaa
+2782220/1
B@BADEFFHHHHHIJJJJIJJJJJJJJJJJJJIJJJJJJJJJJIJJJIJJ
@972298/1
caatttcgcggaatttcaaaacatgacaagcgatggtgaactgcctttcg
+972298/1
@@@DDDDDHDH<DEHIA@GHI@HDDEFBD;9BF=FH9?BFB@BFH@HIGE
@4140220/1
atctcttgatttttctcgaattgtgggtttttccattatctagtgcgcta
+4140220/1
BB;BDEFFHHHHHJGIIIGFGIIHHIJCGHIIGHHHHAHIJIGGGGHGIJ
@4140507/1
atctgaacctctgtcatttagttttgataaacaaccaaacctagaggaac
+4140507/1
@BCFDDEFHHHHHIJJJJJJJIJJJJJJJJJJJJJJJJJJJIJIIJIJJJ
@972772/1
caatttgcctcgaaatctaaggttatattacttttatgaatcgtgataac
+972772/1
?;1=DDDDHFHFDGGABF@HHICHHAFHIIIGIIIGGH?C??BCB;;FD9
@1434573/1
ccggcatagcctaatctgggagggggcaagattctggcatctaatttttc
+1434573/1
CCCDFFFFFFHHHJJIGHJJGJJIIIGGIJGJJJJJJIJJIIIJJJJJJJ
@4562039/1
cacaattatatattatatattcttaagttacaatatacaacaacatatct
+4562039/1
@@@ADD?DF>FFHGIBHHHIIIIGIIIFEHHCHGIIIIIEGEECGEIIIG
@3674433/1
aaaccattatgttttactaatttttcaataaagtacactttatttaagaa
+3674433/1
CC@FFFFFHHHHHJJJJJJJJJJJJJJJJJJGIFHJJIJJJJJJJJIIII
@5482919/1
ctccagttgtttcggaacataaaagcacggtggcaaccaattatcgtgag
+5482919/1
CCCDDFDDHHHHHJJGJIJJIJJJJIJJJJHIJIBGIJJJJJIJJJJJJI
@2332135/1
gaaaaaaggaaaaggaaagaagcaagaggaaggatcgcaagcttcttcca
+2332135/1
BC8DDFFFHHHHHIIJJIIJJJJIIJJJIJIJIGIIJIIIJJIJJJJJJJ
@521518/1
atcaatacttgatattggttaaactcgttaaaccatttagtccttggcca
+521518/1
CCCFFFFFHHHHHJJJJJIJIJIJJIJJJJJJJJJJJJJJJJJJJJJJJJ
@2332382/1
gaaaaaagtttatttatcatacacaggtaaacagttgtacagtagaggat
+2332382/1
?1@DDFFFFFDFFGIIIBHHIHIIGGI??EHGEIHIADEHIIBFDEEGG>
@6375385/1
ggtggcgattggtcaatgttttttcttcgatgtccacgtaggttacctcg
+6375385/1
8==?DDDDAFDBBEDGEFCDHHGGIIIIEIIGGIG<GGGIGFGIGIIIIE
@974605/1
caatttttgtcgagttattgatttcgaggaataatacgaacttccat
+974605/1
:??44BDFHFHFGGGIIJJJGGIGIGHHGGIGIIIICHIJJJJJJIJ
@974606/1
caatttttgtcgagttattgatttcgaggaataatacgaacttccat
+974606/1
B@@BDDFFHFFHFJHIGIJJIIJJIGIJIIIIJJIJJIJJJJJJJJJ
@4564269/1
cacacacgcatttttaaatttaaaaatttattcaagtcaaaaataatatg
+4564269/1
CCCFFFFFHHHHHJJJJJJJJJJJJHJJJJJJJJIIGGGIJJJJFJJJJJ
@4564270/1
cacacacgcatttttaaatttaaaaatttattcaagtcaaaaataatatg
+4564270/1
CCCFFFFFHHHHHJJJJJJJJJJJJIJJJJJJIJIIIIJJIJJIIJJJIJ
@975122/1
cacaaaaagggaaataaacaaggatgtaagaactatggaggaatattaca
+975122/1
BCCFFFFFHGHHHJJJJJJJJJJIIJIIJJIJGIJIJJJJJJJJIIIJII
@6821863/1
tccgagtctaaatgtgaatcgtcccacaagacgtggtagtgtgatggtct
+6821863/1
@8@DBDDDHHHHHJFHIIJJJJJJJIIIJJJJJDHIDDGGIHIIIJEDHI
@2335131/1
gaaaaacgtatgttgtttacttcatttgaatctatggaagttcgtattat
+2335131/1
@@1ADDFFHFHHFHDFHIICHICDFCHGIIHJIIFIGIFH<FCFIHIGGI
@976938/1
cacaaaattcgttctacatatgaaacatgtcagttata
+976938/1
BCC:DDFFHHHHHJJJJJJJJJJJJJJJJIIIJIJJJJ
@67891/1
aaaagggacagtacttttagtaaacactcttctagggataaggaaggagt
+67891/1
CCCFFFFDHHHFHIJJJJJJJJJJJJJJJJJJIJJJJJJJIJJIJJJIJH
@67901/1
aaaagggagcatttatttgatgcaaagtatagaggttgtacccaaacttt
+67901/1
@@;DFFFFHHFHHGHIIJJJJJJJJIJFHGIJIIJHIJIIJJJJJIJJIJ
@69358/1
aaaagtaaacgtcagtttgcgtttcaatgcatcgataagacgaatggtaa
+69358/1
@@CFDEEFGHDADGIHIIJIIFHIJGIEGHIIIIIJJIEIHBGGGJDFCF
@1437078/1
ccgggaaaagtattatgagaatatgaaatttaaaagaaaatttgaaaagt
+1437078/1
BC@FFDFDHDAFHIIHGGGIJIJJIJJJIJJJJJJIJJJJJJJIIJJJJB
@4566905/1
cacacggcaacaaaaagtgataatggatacaaatttgactactgtatagc
+4566905/1
@CC?DDFFHHHHHJJJJFHGIIIJJJJJEIGJJJJIIIJJJJJJIIIIJJ
@5934923/1
cttttaatgtcaaacagaatctagccaaacacacatagtacctctccaca
+5934923/1
:::4A:=D:A<BFH9E?D@:<CHHB?FEDFGF;DAFG@?D<BFCGGIIE<
@1438402/1
ccgggcgttccgttggtctgattggctt
+1438402/1
@@@DDDD?F=F:AGGH:?<BHHIIGCE@
@1438403/1
ccgggcgttccgttggtctgattggctt
+1438403/1
CC@FFDFFGFHD?EBHEHGIIEIGHGGG
@1438404/1
ccgggcgttccgttggtctgattggcttgtt
+1438404/1
@@<DDDDDHHHHFHGH?EDHIIIGIIGI:0?
@1881851/1
ctccatagttcttacatccttgtttatttccctttttgtggagaggtact
+1881851/1
?@1B?D>;FDFFHIIIIEHIIGAFG<CEHIIFGGGEGFHFGBHFG<:DGG
@70438/1
aaaagtgtgctccattggtttatcctctactgtacaactgtttacctgtg
+70438/1
@@8AAADDHHHHHIIIIIIIIIIIIIIIIIIIIIIIIIIIIIIIIIIIHI
@5489504/1
ctccccacgagcgtttctttagtctgtatattttcttgtatcacttattg
+5489504/1
@@@DDDDDHHHFF@CG<CFH?C:CFGGEEGFHII@GG<B<FHIHDCFGIB
@4568451/1
cacacttttacttcagctacttgaaccgtacgtcaaatgtcgcaaattat
+4568451/1
@C@BDFFFHHHHHJGJJJJJJJJJJJJJHJIIIIJJJJJJJJJJJJJJJJ
@5489936/1
ctccccgcggtccacactctattaaataagcgcctataactgcttctaca
+5489936/1
CCCFFFFFHH@FFBGDEFFDHJJIDD:DGBFFGIBHIHGC@FGHHIIJJJ
@5028550/1
ccggtttgttctgaaacaaacatcactgtgatgaaaaataaaaaaaaaat
+5028550/1
@@?DBDDDDHFB?<FG@GECE:ACHGH>:?FE@FBDHIGHGHHAHBHAB9
@524315/1
atcacatcattcgtcgtgtaccacatctcggatcttgctact
+524315/1
@@@?DDD><C?BFE=GEEEA?HIGFE<EE9?F=63BDB<GBB
@71973/1
aaaagtttttaagaaccgtgatggaactctttaggcagcaacattaccca
+71973/1
@@?DDADDHHHHGJIIII?FGIJIHJJJJJJJIJJJIJJIJJJJIJJJJH
@4570208/1
cacagagatcttcgacaaaatcgtctctggtttttt
+4570208/1
@@@DDDFDHGHHDGGIJJIHGGHGGAB>?B4CDHGI
@5939132/1
cttttccggaaaatgctcgaaaactcaattggcgcacattcagcaggttt
+5939132/1
:=1=DBDDH?FHHGIIGGHIIIJEHGIJJJ@HHGJ>HIIJIEGGGIG6CH
@5939133/1
cttttccggaaaatgctcgaaaactcaattggcgcacattcagcaggttt
+5939133/1
@@@DDFFFHGHHHIJIIJJIIJJJJJIJJJJGIGGFHIGIIJJJJGI@GH
@5939134/1
cttttccggaaaatgctcgaaaactcaattggcgcacattcagcaggttt
+5939134/1
B@@DDDEFHDHHHGHIGGIIJJJJGIIIIJJJJJJJJBIIJIHHGII=FG
@5939283/1
cttttcctgcttttttagcagctttaccattcgtcttatcgatgcattga
+5939283/1
@@@DFDFFFAHHHIIID;FHADHIIIHIIIIIG@FHIGGGIIIIIIIGHI
@525851/1
atcacgattcataaaagtaatataaccttagatttcgaggcaaattgatt
+525851/1
@CCDDFFDDHFFFHIJJGGIHHIJEG@HIGGGHJIIGG?DFHIJ4?BF@B
@1882899/1
ctccatcgttacaataagttattcggacaagttataccgaataaaaaagg
+1882899/1
B?BDFFFFFHHHHJJJJJJIIJJJJJJJJJJGHIJJIIJHIJJJIJJJII
@526846/1
atcactttgtcatcgaacgatgtcaccacctgattggtgatatcagccgc
+526846/1
CCCFFFFFHHHHHIJJJJJIJJJIJJJJJJJIHJJJJFGIJIJJJJJJJJ
@529151/1
atcagattcacaagcaggatcaactcaacagctcaatccatctgagattc
+529151/1
@=BDFFFFHHHHHJJJIJHJJJJJJJJJJJJJJJJHIJJJJIJJJJHIIE
@529399/1
atcagcaacaacatgatggaggtcagagggagggtcctgcccccgcc
+529399/1
@@;DDEBDGHHHHIIIIIGIIIHIIIIIIFGIIIGGHIIIIIII>EG
@530094/1
atcagctacaacagtcaacatttcccacctttttcactcaaccatagctt
+530094/1
@=@DFFFFHHGHHJHIJJJJJJJJJJJJJJGJJJJJJJJJJIJJIIJJJJ
@530095/1
atcagctacaacagtcaacatttcccacctttttcactcaaccatagctt
+530095/1
@@@DADDDHHBFHIEFIGGIIIIHGIIIGEHIIIIEIEDHIGIIBHE<?G
@530096/1
atcagctacaacagtcaacatttcccacctttttcactcaaccatagctt
+530096/1
CCCFFFFFHHHHGJEGIGIJJJJJJJJJJJJJJJJJJJJJIJJJJJJIJJ
@4150603/1
atgaaattaagggtatggtagtgacttatccaggaaaaaaaccttgctct
+4150603/1
BB@;DDFFHHHHHEHIJJHHIHHIIJJJJJJJJJJJJJJJJJJJIJJJJI
@4574617/1
cacaggtaaacagttgtacagtagaggataaaccaattgagcacactttt
+4574617/1
@@@:BDADHHHHHHIIGIIIIIHIIIIIIIIIIIIIIIIIIIIIIIIIII
@76514/1
aaaatataataaaaatttatagttttttgcatttttattcggcttattgt
+76514/1
@@1:AB?DFBFDFEFFB:A3CAFHFHEGD@4:9?D@DGI<?3?DGBDFF9
@5942155/1
cttttggatcataaatgccgtcctcttctagcagctttaatgcattgtat
+5942155/1
1=14=AD?FHFHFIIBCFHAFHIIIIIGHFHGIIGIIIGIGIIIIIGBHG
@5492913/1
ctcccttttcacaatataataaatacatatcatatcatcggggcactata
+5492913/1
CCCFFFFFHHHHHJJJJIJIJJJJJJJJJJIJJJJIJGIJIJJJIJJJJJ
@5493302/1
ctccgaaggaagccaagggctcggctgctcatcatgccctcga
+5493302/1
CCCFFFFFHGHHGJJJJIJJJJJIIDHG<GBAFEDFDGHDGBB
@4152336/1
atgaagctcgcttttcaaattctcgtga
+4152336/1
??;BBDD?ADCFFII<<AEHEEHDG?1?
@4153065/1
atgaagttgtctgcccctttcttaatcggttctgcatgaatgccatctgg
+4153065/1
@@7:DDD8:AD:C?CEGGIB:CF<EEFFDGFEFFFCGGFFEFGDFF?99F
@4153066/1
atgaagttgtctgcccctttcttaatcggttctgcatgaatgccatctgg
+4153066/1
@@?DDFDDFBDHHIIIIAFEBFHEHHGIIEFGEHGG@BFH>FCGGHEG>?
@4153490/1
atgaatgccatctgggcccggggctctgtgatttcttagtgtcaatagtg
+4153490/1
@@@BFFFFGHHHHIGJJJI>@DGEHFGG<D>GGIGAHD>9=BBGGHGG@=
@4153534/1
atgaatgtggcataggttctgtcaaaactgttgcgactagcacaacaaaa
+4153534/1
@@@DDDDDFHHHFGFG<CEHBHHIIIFHGEHHCCAEG>DGDEICGGEBFF
@4576495/1
cacagttccacaaaacgctgaaaaattccgtcggcaagaagttggccgat
+4576495/1
CC<DFFFFHHHHHJJJJJJJJJJJJJJJJIIIJIJJJJJJIHIJJJJJJJ
@4576496/1
cacagttccacaaaacgctgaaaaattctgtcggcaagaagttggccgat
+4576496/1
CCCFFFFFHHHHHJJIIJJJJJJJJJJJJJGJJJJIJIIIIHIJJJJIHI
@534408/1
atcatcaatattatctatcgatactgaatgtaattttttatatagtgccc
+534408/1
CCCFFFFFHHHHGJHJJJJJHJIGIIGIJJBHIIIJJJJIIJJJJGJFJJ
@4578004/1
cacatacgcatttttaaatttaaaaatttattcaagtcaaaaataatatg
+4578004/1
?@@;4AAB@FFDFHEDEFECHHIIIFHFHGIGIIBFB@FFDDFGIIIIIG
@3688232/1
aaagaaacgctcgtggggagcgatgacgaataaagtatgtgttcaccaag
+3688232/1
CCCDFFFFHHHHFCGIJJGIGIHIJIHJAHHIJJJFHIJIHHGHJIIIHH
@3688233/1
aaagaaacgctcgtggggagcgatgacgaataaagtatgtgttcaccaag
+3688233/1
CCCFFFFFHHHHGGHJJJFDEHIJIJGHIJJJJJJ=FGH@FFHIJIJJEA
@2795109/1
gtacaactgtttacctgtgtatgataaataaacttttttcggg
+2795109/1
@@?DDDFFGBFFDBHAEE@EEHEEH@HGHIIIIGGEEEGGFFA
@2345739/1
gaaaaccattatgttttactaatttttcaataaaatacactttatttaag
+2345739/1
CCCFFFFFHHHHHHIJJJJJJJJJJJJIJJJJJJJJJIIIIJJJIJIGJJ
@6831188/1
tcgaaatctaaggttatattacttttatgaatcgtgataacatgcataaa
+6831188/1
CCCAFFFFHGHHHEHHGIJJJJJJJJJJJAAAFGFHE@FHGIHCGIIIJJ
@3690973/1
aaagaactatataatagatgatgaagttttgatattactccaggaggatg
+3690973/1
::8?A2=AD?DDDE?E?E??AAFCFEEED>AF9CF<EDEFCB<?DAD=BD
@2347014/1
gaaaactcaattggcgcacattcagcaggttttttaacagtttgaaaacc
+2347014/1
@@@FDAEFFBFHHIEGGHIGHGJJJBGGDHGHADFHGIFGHGH4BCCHI;
@2796849/1
gtacacttggcaatacggtaattgcgtccaatccctttaaacaaaccttt
+2796849/1
?@;BDBDBFDHDH@HIGGAFHIIGIIBHICHIEEHIGGGIEHIFIIIIGI
@3229148/1
tgaaaacctttaaagatgcgaataatagagaaattaccatccaacggtat
+3229148/1
@@<?DDDDAHHDHIA:AEAFBGFGIGGEFGEHICIIGHEGIIFIGGIBGG
@6832827/1
tcgactttcacttcattctatcggcctttcttctc
+6832827/1
??7DB?DDDBCAD?2:C433<A1E@F:EE<?E91:
@6385729/1
gtaaaacaatatcgaccacttgtatagcttccgtcggagttgctct
+6385729/1
@??DFFFFHGHHHIJJJIJJIJJHIJJJIJJJIHIJJGGFGGIJJJ
@1888526/1
ctcccctgttcttaaataaagtgtactttattgaaaaattagtaaaacat
+1888526/1
CCCFFFFFHHGHHJJJIJJJJFGIJJJJIFIJGJJJJJIGIIGGGIJJJI
@535749/1
atcatgaagctcgcttttcaaattctcgtgacttttctcccctgtttgtt
+535749/1
CCCFFFFFHHHHFIGIJJIIJIJJJGJIIIHIJJIJADGHIJ@D?GG@BG
@535795/1
atcatgaccaaaaagtgaacagctatcgatacacagtcatagatccaatc
+535795/1
@@<DBD>ACFDFDGF:<EHBEC>EBBAB?G@DFGBD00BD@B9D?9?FHC
@535796/1
atcatgaccaaaaagtgaacagctatcgatacacagtcatagatccaatc
+535796/1
@@@FFD<DHHHGDIJFFGG@HGIIJIGCFCH<FFGCFEGGIHHIEIIIIC
@535797/1
atcatgaccaaaaagtgaacagctatcgatacacagtcatagatccaatc
+535797/1
BC?DDFFFHHGHGGHEDGIIIIJJJIJJGIJIJJIIHIJJJJJIJIJIGI
@535798/1
atcatgaccaaaaagtgaacagctatcgatacacagtcatagatccaatc
+535798/1
CCCFFFFFHHHHHJICGHIJJJJJJJIIJJJJJJJJHHJJJJJGGIJJJJ
@986887/1
cacaagatgtggcaatccttgcaggatttacccgtggagggtaacaatct
+986887/1
@CC?DFFFHDFFFHHIJJJJJJJIIIJJJIJIIJDFHGIJI?DGIIEDHH
@1889506/1
ctcccgtcagcgtcctccaggagttgctgagccgtcgcgg
+1889506/1
<@@=B8DBDFDHCCF7EECGH?F??EHGDB;FE@D?G<:F
@1889507/1
ctcccgtcagcgtcctccaggagttgctgagccgtcgcggc
+1889507/1
@C@FFDBDFHFH?EH@DHCHIIFEGGGIIIIIIIGGIHGAE
@6388340/1
gtaaaagtgtgctcaattggtttatcctctactgtacaactgtttacctg
+6388340/1
@B<DFFFDHDHHHJJJJJJIFHIJJJJJJJJIJJIJJJJJJJHIJIJJIJ
@6388341/1
gtaaaagtgtgctccattggtttatcctctactgtacaactgtttacctg
+6388341/1
CCCFFFFDHDFFDHIGHJHIFHIJJJJJIIJJJJIJJJJJJJGHJJJJJJ
@6390299/1
gtaaaatcttgcttcatgattgaaaatttgcaaggtttggaggagttgta
+6390299/1
@:@DFFFFHHGHHJJIJJGIJIJJJHIJJJJIGIJFGHIJIJJHIHIJIJ
@6390300/1
gtaaaatcttgcttcatgattgaaaatttgcaaggtttggaggagttgta
+6390300/1
@@;DFFFFHHDFHIGDGFEHIJIJIIJJJJJIIIIGGGIIHIIDHDEGGC
@6390301/1
gtaaaatcttgcttcatgattgaaaatttgcaaggtttggaggagttgta
+6390301/1
@@CADFFFHGFHHJJJJIGJIIIGIGJJJJJIIIEFFHHJGGJGHFGHGH
@6390302/1
gtaaaatcttgcttcatgattgaaaatttgcaaggtttggaggagttgta
+6390302/1
B=?DFFFFHHHHHJJJJJIJJJJJJJJJJJJJIIIFHIJIJJJGHGGIIJ
@6390303/1
gtaaaatcttgcttcatgattgaaaatttgcaaggtttggaggagttgta
+6390303/1
BB8DDFFFHHHHGJJJJIIJIIJJIHJJIJJIIIJHHIIIGJJHHHHIIJ
@6390304/1
gtaaaatcttgcttcatgattgaaaatttgcaaggtttggaggagttgta
+6390304/1
C@CDDFDDHHHHFBGBHGHHHHCBH?AG>CFHIC@:EGGGDGGHGH@FGD
@2349353/1
gaaaagcccagaagaacgttcgactttcacttcattctatcggcctttct
+2349353/1
CCCFFFFFHHHHHJJJJJIJJJJJIJJIIJJJIGIIJJIGIGHGIJJJIJ
@6833762/1
tcgataggtgctttgtctggttaacttt
+6833762/1
??;BAD6DDDBF?C<?AEGHAEBB9?AF
@2349759/1
gaaaagctgtagcgttaccttgcattctttacagaattaacgcgttgctc
+2349759/1
?88=?DDDFF<CFFDBGFFEIHIEFCHHBGE?<E@GGBGB?GE@FFFFE=
@2350404/1
gaaaagggagcatttatttgatgcaaagtatagaggttgtacccaaactt
+2350404/1
@B@=DFFFFHHGHJIIJIIIJJIIJJJJIIIJJJJIFGIFHIJJJHJJJJ
@6834719/1
tcgcaatagctcaaaagggaacaatttttgtcgagttattgatttcgagg
+6834719/1
@@@DDDDD?DBFCFGGHIB:FFGGAFAHG@CGEB@:D?GC<<9BB?;;B@
@6834728/1
tcgcaatattagaaattttcaaatattcttcgcttttgactcgacaaaaa
+6834728/1
@<@DFFFFHHHHHJGIJJJIIJJJJJJJJIJIIJJIJJJJJJIHIIJJII
@5943991/1
ctttttactatttttgtatgcacaaaattcgttctacatatgaaacatgt
+5943991/1
?@@D?DDDHGGHFIIIFEF@EH<FHEHIGGIGGIIIIIIIIIGIGIIIIH
@4579977/1
cacatctcggatcttgctactaatattcgattcgataggtgctttgtctg
+4579977/1
@@<?DDDDFF8AFAFBGFHIFFHHHFIIFEIIIFGEFIIBFGDEFIAGII
@4579978/1
cacatctcggatcttgctactaatattcgattcgataggtgctttgtctg
+4579978/1
CC@FFFFFBFFBFHG@HIIIGHIGGGGEGHIIIIBFHIIBBFGIDGDHHG
@4580019/1
cacatctcttggagccagccaatgggattgcccatcactttgtcatcgaa
+4580019/1
BC<DFFFFHHHHHJJJIJJJJJJJJJJJJJJJJJIJIJJJJJJJJJJJJJ
@5944500/1
ctttttcactcaaccatagctttctcagcgtgtttaatttcgttccattt
+5944500/1
B@CDDFFFHHGGHGGIGIGIJJJJJJJJJJIJ@GHFGDGHADFGEH@BGH
@5945977/1
ctttttgggtaatgttgctgcctaaagagttccatcacggttcttaaaaa
+5945977/1
:?:ADDADHD>BF@:AFEHIHAGHIGGIGHEG<9C??BB@GF;BBG>A?B
@5039277/1
cctaaaccttcccactaaagttaaccagacaaagcacctatcgaatcgaa
+5039277/1
@@@=DFDFHFGHHJJEIIGHHIIIGCEGHIIIHGGIJIJIJJIGJIJGIE
@5039358/1
cctaaactcacttttttccgaaaaaatatcgcaatagctcaaaagggaac
+5039358/1
?@@FFFDFHHHDHGIJJEHGHGIHIFGGIJJGGFAFHGEHGIJIIIGJII
@5039359/1
cctaaactcacttttttccgaaaaaatatcgcaatagctcaaaagggaac
+5039359/1
CC@FFFFFFFHFHIJJJHJGHIJJJJIJJJJIJIJJIJGIJJJIJJJJJG
@81530/1
aaaatattaggaatccactacaaggt
+81530/1
;?@DD<DB?F<?DBF@EEF;;FCF33
@4158309/1
atgataaataaacttttttcgggtttggaaaaaatttcaaattgttcagg
+4158309/1
@@@DDFFFFHHHHGHIIGIIGEHGGGIBHHEII6DF?<DAHHEGFHHHCH
@4159009/1
atgatatgtatttattatattgtgaaaagggagcatttatttgatgcaaa
+4159009/1
:?<A;DDABBFHB@FBFHGIGHFD@EHIFBFGGIGFHIIB9C@DFF>FDG
@6835910/1
tcgcgcaaaggtaaaatcgttctagacatactttatgc
+6835910/1
@@@DDADDHDH3AEHI?C@?FD;??E>CC@DDHGAFDF
@83898/1
aaaatcatgaccaaaaagtgaacagctatcgatacacagtcatagatcca
+83898/1
@@@DDD?DHHGHHIIJJIFHGJJIGIIIIIJJJJIJJJIDHGIIGJIIJJ
@3232587/1
tgaacacatactttattcgtcatcgctccccacgagcgtttcttt
+3232587/1
@C@ADDDFHFHHHJGGIEHFHIIJJJIIJJJHJGEEGH:DH34=C
@538833/1
atcattttctatctacccgtccgcccattttgaatagaccaaccatgatc
+538833/1
?@1ADFBDHHFFHGGIBGF?EFFHIIAGHG@9?<9??DGIIIG<GDDG@@
@1891655/1
ctccgaaggaagccaagggctcggctgctcatcat
+1891655/1
@@@DDDDDHHHFHHGGHEEC;FFGGHEFBDDG@4B
@6392905/1
gtaaacagttgtacagtagaggataaaccaatggagcacacttttacttc
+6392905/1
BB<DFFFFHHHHHIJJHHIJJJJJJJJJJJIJJIHJIHIJJJJJJJIJJJ
@2351160/1
gaaaagtatcatgagttttgtgattctccgaagaatatgtctcgaaagac
+2351160/1
@CCFFFADHHHHHIICFHJJIJIJJJJJJIJJJJJJJJJIJJJGGIJIII
@2351214/1
gaaaagtattatgagaatatgaaatttaaaagaaaatttgaaaagtatca
+2351214/1
?=8DBDDBD<BB?EADEEEFI9?3AFAEEB@BFEIII9<DEED@C?D?DB
@2351215/1
gaaaagtattatgagaatatgaaatttaaaagaaaatttgaaaagtatca
+2351215/1
@@@ADFBDHHHHHIJJJJIJJJIJJJJJJJJIJJJJJJJIIIJJJFEHIE
@2351525/1
gaaaagtgaccacaagcaatgtcaaagagaaggatag
+2351525/1
??8BD>D:=?DD=EEEACEF?A3<<FAFEC3?;?9??
@2351526/1
gaaaagtgaccacaagcaatgtcaaagagaaggatagcaactaattttac
+2351526/1
@C@DFFDEFHHHHJIJJJJJJHGIIIJEHBGGGIIIIIJIIIJIJJJJJJ
@1892124/1
ctccgacggaagctatacaagtggtcgatattgttttacgttgtgctcct
+1892124/1
?=84ADDD>DFFFIIAFIIIC<DFGIB<DB@D?9?DFFF@==F@FEFFEC
@4583873/1
caccaaagcaaatgggtccacatggagatgtaccacaacaacctaaatcg
+4583873/1
@@@DDDDBDHHF??FGEGFF:FDBEEEIDEEGI>FEHGDDEHIIIIIIF@
@5949063/1
gaaaaaacattgaccaatcgccaccaatgcttggtgcagctatccacttt
+5949063/1
@?@?DEFDHFHFAGHGGIJFGEGFHCGHGJGEH<GE@DGHJEHJGIHHGF
@993183/1
cacacacgcatttttaaatttaaaaatttattcaagtcaaaaataatatg
+993183/1
?@@BD;?@<DF??CAF<:FCHGIIBBCA<EHDHIAD<CFG<DHG9BB@FD
@5950499/1
gaaaaaatatcgcaatagctcaaaagggaacaatttttatcgagttattg
+5950499/1
CCCDFFFFHHGHHJJJJIJJJJJJJJJJJJJJJJJJJJJJJJIJGIIJJJ
@85350/1
aaaatcttgcttcatgattgaaaatttgcaaggtttggaggagttgtact
+85350/1
@C<DDFFFHHHFHIIIIIHFICGGIIIIIEHGIGHIIIFEIDF?DEHGCH
@85351/1
aaaatcttgcttcatgattgaaaatttgcaaggtttggaggagttgtact
+85351/1
BCC?DFFFHHHHHJJJHJJJJJJJJJJJJIIJJGHIJJIJJHIHIIIHGH
@2801280/1
gtacgtcaaatgtcgcaaattatgtcacataaatgtcaaaatgccacata
+2801280/1
@@<=DDDBDDFHHIGDIJJIIGGGIIIIIIJHCGC?FFFHHIIGGIGGHG
@4163658/1
atgccatctgggcccggggctctgtgatttcttagtgtcaatag
+4163658/1
@C@FDDDFDHBHHIIEIIIEBHH99B<DDG9BD0898B??FB8=
@6836779/1
tcggaacattctgtggatctaagataaacagagcttttttaccattctta
+6836779/1
@CCFFADDHHDHFEEIHEGHHGBBFHGGGIIIIEHIIIEGGIIIIIIIIE
@86103/1
aaaatgattagtaccatttaacttggcattaaccttaagtaaaaggttta
+86103/1
CCCFFFDFHHHFHIIJIIIIIJIJJJJJJJJIJIIIJIJGGHJJJIDGII
@2802197/1
gtactatgtgtgtttggctagattctgtttgacattcgaagagtaaacgt
+2802197/1
??@DFDDDA:DHDGHHGIICEACHIIGEHGGHHHGEHCHB@?BHHB<BBD
@3697169/1
aaagacgccaaacattcggcagccaagaacttgctggatctcttggtcgg
+3697169/1
@@@DFFFFHHAFFHJIEECGFGGIGHGGGEHGEIIFHGGEEGEHGBBBFF
@3697750/1
aaagacttcgactttttactatttttgtatgcacaaaattcgttctacat
+3697750/1
@8=ADDFFHGBDFHGIIGGIGHGIICEAFHIIDEIGGIIIEDBFHGGIGG
@540400/1
atccaactgtgggagctaccagttgaagtagcagaagtttgctatattcc
+540400/1
C@CDFFFFGHFHHIJFIIGHGIJIIJJJCFGIGFGHIFHGEHIJGJJJJE
@995726/1
cacacggcaacaaaaagtgataatggatacaaatttgactactgtatagc
+995726/1
CCCFFFFFGGHHHJJJJBEEHIJJJIGGIJJJJIJJIIJJIJJJJIGIJJ
@3697882/1
aaagactttgactttttactatttttgtatgcacaaaattcgttctacat
+3697882/1
CCCFFFFFHHHHHJJJJJJJIJJJJJJIIJJJJJJJJJJJJIIJJIJIIH
@3697991/1
aaagagaaggatagcaactaattttacaagctatactttgcatagaatta
+3697991/1
BC@FFFDFHHHGHJJJJJJJJJJJJIJJJJIJJJFGIJJJJIGJJGIGIF
@4586061/1
caccaatcaggtggtgacatcgttcgatgacaaagtgatgggcaatccca
+4586061/1
@@@DDDDDH<F2AB<CAGHIGIDFEHEGHGGIHHC:?DDHDGHGGGBFDF
@4586417/1
caccaatgcctggtgcagctatccactttgccagtggccgtctgctacgg
+4586417/1
=@@1BDEDFFHFFHGGIIIGHIGGGFHIIIIIGIIFGGI:GG@?@GIIA:
@4586483/1
caccaatgcttggtgcagctatccactttgccagtggccgtctgctacgg
+4586483/1
CCCFFFFFHHHHGCGIJJJJIJJJJJJJIJJJJJHIJJJIHIIJJJJJJJ
@2356619/1
gaaaattcaagatccagtgtttaaggaactatcagatgttggtccgccac
+2356619/1
@C@DDFFFHGHGHIJJJIJJIJJJIIIJJJJJGIIIJJJIGGIJGBGEHE
@1447501/1
ccggtttgttctgaaacaaacatcactgtgatgaaaaataaaaaaaaaat
+1447501/1
@@?;ADDDCFFDBBGIGIJJJJJJJJJJIIIJJIJJJJGIJJIJJJIIHC
@1447502/1
ccggtttgttctgaaacaaacatcactgtgatgaaaaataaaaaaaaaat
+1447502/1
@@@FADD=DDAFFEGIBDHIGIIGIIGHFGHIGGGHIIGHIIIIIIIIHB
@6838122/1
tcggcctttcttctctttgccgtattttattttgtaagg
+6838122/1
@@@DDDDDHDHHB<AEHI>>BF8@8?CE<BEGI4C::DG
@2357744/1
gaaaatttgaaaagtatcatgagttttgtgattctccgaagaatatgtct
+2357744/1
@<@FFFDDAFFHBH<CEGHHIIGCHHIIHIIIIHIIIHGIGGICIIII<@
@2357808/1
gaaaatttgcaaggtttggaggagttgtactaatttgtgtaattgaagtt
+2357808/1
@;@DBDBDHHAHFDEDGEG9EG<AC?BDDGEDFGIGC??DHGGEGH?FHG
@997360/1
cacacttttacttcagctacttgaaccgtacgtcaaatgtcgcaaattat
+997360/1
CCCFFFFFGHHHHJIJJIJJJJJJJJJJIJIJCFGHHIJIGIJJJJJJII
@997361/1
cacacttttacttcagctacttgaaccgtacgtcaaatgtcgcaaattat
+997361/1
CCCFFFFFHHHHHJJIJJJIJJIJJJJJIIJJHIIJJIJIIIIJJIJJJJ
@542278/1
atccacctgaggttcagcctcaacccattacacaagacccccaaccccaa
+542278/1
@@@DDDDDFFHH3CGEGDHGHBGHIIIEFEGGGHICHGGEDGHGGIHGGC
@1895804/1
ctccgggcgttccgttggtctgattggcttgttcgggag
+1895804/1
@C@?DFFFHFHFHGGGGG?FHIJIIJJJJJ0?F>;AH6@
@5956255/1
gaaaaaggtgggaaatgttgactgttgtagctgattaaggggtgtattct
+5956255/1
B@@BDFFF<DFHFJJJIFHEGIIJGHEHIIHIIHJIIJIIJJ?BDGIGIJ
@542816/1
atccactttgccagtggccgtctgctacggaacaggcaaaactccgaagg
+542816/1
CC@FFFFFHHHHHJJJIJIJGGIJIJJJJJJJJIJIJJJJJIJJJJGGJJ
@4166783/1
atggaaatgtatcacggattttatcaatcggccattcgaggctgg
+4166783/1
@B;ADDFFGHHHGJJJJJIIJJJIJJJJJJJJJIIIJIGHIB=FH
@6396116/1
gtaaagtgaccaaagcaaagacgcaataagtgatacaagaaaatatacag
+6396116/1
@B@FFFADHHHHHJJJJJIIJJJJJJJGIIDGHJJJJIJJJJJJJIJIJI
@4588377/1
caccaattgtacagaatggttgttctgcttcaccaatctgcataccgctt
+4588377/1
@C@DFFADDCFBFGBEBGG?CEGHGEGGBHHGE?FHBHAFEFGDFHGIEH
@6840428/1
tcgtcttatcgatgcattgaaacgcaaactgacgtttactcttctaatgt
+6840428/1
CCCFFFFDHGFHFIIIIICGHIDEBHIJJIJJJIDHIEHGGIJGIJJJJB
@90846/1
aaaattcgttctacatatgaaacatgtcagttatatattcacctttatat
+90846/1
@<?DDFFDFHHHFEHIIGIIIFIEECAFGHHHIEHIIIG<EDGGIIICII
@90847/1
aaaattcgttctacatatgaaacatgtcagttatatattcacctttatat
+90847/1
CCCFFFFFHHHHHJJJJJJJJJJJJJJIJIIJJJJJJJIJFGHIJJIIJI
@5958441/1
gaaaaatatatcttgaagaactattattttttttttatttttcatcacag
+5958441/1
B@@FFFFFHHHHHJIEIJJIJJJJJHJJJJJJJJJJGIJJCHIIIJGIJI
@6841387/1
tctaaaaagaagactgctaaacgttaaattttaaaagcctcttaaattta
+6841387/1
BB@DFFFFHHHHHIJJJJIJJHIIJJIJJJJJIJJJJJJJJJJJJJJJJJ
@2804669/1
gtagaaacgaatcatctcagcctcgcgctaggtaaattaaacacggctta
+2804669/1
?:8ADDDDF<FFBHFG@FCGIICGHIIGAFDFD<FDBGHIEHHIEBAHEI
@6841771/1
tctaaagctatctactcgttatataatcatcattcaaacattgaagccag
+6841771/1
CCCFFFFDHHDHHGHEGE:FCEECHHGHIIFBEHEIIIIIGIDHIDHII@
@92351/1
aaaatttatagttttttgcatttttattcggcttattgtaatattcctcc
+92351/1
@<<DDFFFHHHHHJJJJHGBFIJJJJGIJJJJIIIIJFGHIIJIJJJJJI
@92352/1
aaaatttatagttttttgcatttttattcggcttattgtaatattcctcc
+92352/1
@@@FDDDEDGHFDGGHIBFEHHCHGIJJGEEEGGIIGHIIGEGIBGFGGH
@92353/1
aaaatttatagttttttgcatttttattcggcttattgtaatattcctcc
+92353/1
BC?DFFFFHHHHHJJJJJJIJJJJJJJJJJJJJJJJJJIIIJIJJJJJJJ
@2360549/1
gaaacatgtcagttatatattcacctttatatatgtcacattttgtggtt
+2360549/1
?@?DDDDDCFBD:CBGEGEBCEIIGIIEHHHIGHGHGHEHIGHIF:D=CF
@2360550/1
gaaacatgtcagttatatattcacctttatatgtcacattttgtggttct
+2360550/1
@@@:BDFFHHHGFHIJJJIIIJGIIIJJIJIJIFFIIJIHJJJGDGHGIJ
@2360551/1
gaaacatgtcagttatatattcacctttatatgtcacattttgtggttct
+2360551/1
CCCDFFFFHGFHFHIJIIHJJJJJJJJJJJIJJJJJJJJJJJJIJJIIIJ
@6842570/1
tctaactctccttccatcagccaatttttctggtttgccgaattttgctg
+6842570/1
@C?DFFDDHFHFHGIEFHHGIIIGIJJJJJIDEFGIEIIGFHIJJJFIJD
@1451511/1
ccgtcagcgtcctccaggagttgctgagccgtcgcggcatcactcccaaa
+1451511/1
1=?44=@D:A?CAAEA?G;@GHIIIIE?CE80:?0@FBGGEHH3?7;;7?
@92534/1
aaaatttcaaattgttcaggtaaaatcttgcttcatgattgaaaatttgc
+92534/1
@@7DDDDDDHFFHGIIIBGB:AB@CE<CEBH@C@D@ECHGIGEE>DFBBE
@92535/1
aaaatttcaaattgttcaggtaaaatcttgcttcatgattgaaaatttgc
+92535/1
@@@DDEFDHHHHHIIJIJJJGIIJJJDGHIICHIJGIEHGHHJJGFFHIH
@92536/1
aaaatttcaaattgttcaggtaaaatcttgcttcatgattgaaaatttgc
+92536/1
@@CFFFFFHHHHHJHIJJIJIJJJJJIIIJIJJJJJGGIJJIJJJIGJIF
@92537/1
aaaatttcaaattgttcaggtaaaatcttgcttcatgattgaaaatttgc
+92537/1
B@C:BDFFHHGHHJHGJJJJIIJJJJJJJJJJJIJJJGIJJIJJIJJIJJ
@92789/1
aaaatttctaatattgcgatatttttttatcgatctggcttcaatgtttg
+92789/1
@@@DFDDFDDDF?FGHIIIIIGIIIIFGGHIFBBFHGAGCHH@BFHDHIG
@6399805/1
gtaaattgattttagaaaaaaaccactaattctatgcaaagtatagcttg
+6399805/1
@BCFFFFFHHHHHJJJJJJJJJJJJJJJJJJJIJJJJJJJJHHIJIJIJJ
@3240481/1
tgacaacttaaactatcctccacctacacaagctcaatacaatccccaca
+3240481/1
@B@DFFFFHHFHHJHIIIHIJJJJJJJJJIGHIJJJJJJJJJJJJJJJJI
@5961824/1
gaaaaattccgtcggcaagaagttggccgatttgcagactctcagcttca
+5961824/1
CCCFFFFFHHHHHJJJJJJJJJJJJGIIJJJJJJJJJJIIJJJJJJJJJJ
@5048421/1
cctattgaaaaccttgtagtggattcctaatattttttagtgaacctctc
+5048421/1
@CCFFFFFHHHFHJJFGHIIJJBHHEGHGIGGIIIJJJDFGDGHIIIIJI
@545831/1
atcccattggctggctccaagagatgtgcatgtcccgcagatggccacca
+545831/1
@@@DDDDDHHHHHIG>FHBCEBCEHGFHHIIFGIIIGE:?F>EHIIGHHE
@5962414/1
gaaaaatttcaaattgttcaggtaaaatcttgcttcatgattgaaaattt
+5962414/1
CCCDFFFFHHHHHJJJHIJJJJJJJJJJJJJJJJJJJJJGHJJIJJJJJJ
@4171429/1
atggcattcatgcagaaccgattaagaaaggggcagacaacttcatgtac
+4171429/1
BB@<DDFFHHHHHJJJJJJJGHJJJJJJJJJJIJJJIIIIIIJIEHIGII
@547109/1
atccgatactccatctctaaaaaagataattctttggggtttttgacctt
+547109/1
=@<B1DAAFAFHA?C<<AEHHIGIAHD@?DHDHHCHIII?:DFF@;=@GF
@96556/1
aaacaaattttgaacgatttcaccaacaaagacatcaacgtcttggtatc
+96556/1
CCCFFFFDHHGDHJJIEHHIJJJJGGIIJJJIJJIIJGGIIIIHIIGHGI
@97562/1
aaacaacctgaacaacaagctgcaaaacataaaggagatcctgtaacaca
+97562/1
@C@FFFFFHHHHHJJJJJHEIHGIJIJJJIJJJGEHGGIJJJIIIJJJJJ
@548681/1
atccgtctctttgacattgcttgtggtcacttttcgcgcaaaggtaaaat
+548681/1
:;;142ABCB>BBGDABGIIEDFAFHCAE@EFEHGHDD??D?;F=4=<CB
@3704772/1
aaagctatggttgagtgaaaaaggtgggaaatgttgactgttgtagctga
+3704772/1
@C@DFFFFHGDFHIIAFGIIJIIJAEGEIIGJIFGGFHJJIJIHIIJJID
@2362542/1
gaaacgtcatcatactagacttttcccattgaatccaagagattctcatg
+2362542/1
C@@FFFEFFDFFDFGHGGHIJIJJGIJ@CG@HIGIIJJGGIJEHJJJIJI
@5048689/1
cctcaaaaacgtatgacaaaactatagagaaaccagaattacaggaaatg
+5048689/1
@@@FFDDFFHHHHIJDIJICFFHIIEHJJIIHEGGHGGGIJEGIGDHIIH
@5964263/1
gaaaaccttgataaatggaacgaaattaaacacgctgagaaagctatggt
+5964263/1
@@8=DDDDHFFHBGIIIIIGIIIIIIIIIIIIIIIIGIIIIIIIIIIIII
@3243070/1
tgacatgtttcatatgtagaacgaattttg
+3243070/1
@@@DB:==CD>FF@B@F9:CCCGGEGGFCD
@2809383/1
gtagatttccgtgaagtggtccgtgccccttgcggttaccccttctgttg
+2809383/1
?:?=DEFFFFFHDBGHHIFIGIE@EGEHJFG@CGIIIIIIJJEGGICBFC
@2809384/1
gtagatttccgtgaagtggtccgtgccccttgcggttaccccttctgttg
+2809384/1
@@8BDDFFHHHHHFIG@GGHHIICFHIIIIIFIIIIIGIIIIIIIIIHII
@5050588/1
cctcaccttacaaaataaaatacggcaaagagaagaaaggccgatagaat
+5050588/1
@C@FAFFFGHGGFBFDBHIJJGEDHIGGGGIJJJGGIGIBAHHJIDIJIE
@5050589/1
cctcaccttacaaaataaaatacggcaaagagaagaaaggccgatagaat
+5050589/1
CCCFFFFFHHHHHJJJIJJJJJJJJJJJIJJIJJJIJJJIIJJIIJJJJJ
@5512843/1
ctcctttttgctttaggaccattgtagttataaatgttttaccagaccca
+5512843/1
@==DDDDFFHDDHJJFJGGEECHHGIIGIIHIJJIJHIJJJIEGGHGGIF
@6403174/1
gtaacctacgtggacatcgaagaaaaaacattgaccaatcgccaccaatg
+6403174/1
CCCFFFFFHHHHHJIJJJJJIJIIJJJJJJJJDGIIIJJJJJIJIJJIHI
@4593700/1
caccattctatgaaatggaacacgaagagggactaccacacgaaaggcag
+4593700/1
@@@DDFDDDHBHDEIGGHIIDHEHG6E:?FFHII<B??DGDBHGGB>FHI
@4593701/1
caccattctatgaaatggaacacgaagagggactaccacacgaaaggcag
+4593701/1
CCCFFFFFHHHHHJJJJJJJJJJJIIJJJIGGGIIJIJJJJJJJJJJJIH
@6848842/1
tctcataatacttttcccggtttgttctgaaacaaacatcactgtgatga
+6848842/1
??:BDDFFHHHDFIIEIIGG<FE8ACBGF<FHE@GHCB9B<BDGFBBDE@
@5967386/1
gaaaagcccagaagaacgttcgactttcacttcat
+5967386/1
@@@DDDDDDHH?FB?EA8FDFD8CGHEAC9DGG<4
@3708408/1
aaaggatttctcaacttgtttccgtgagttgctgaacaaatttgaaaaaa
+3708408/1
@@@DDFDBHBBBFGGIIDGIIIGHDHEG<FCGGGBEG>FFHHIIIGDEGH
@1008721/1
cacatctcggatcttgctactaatattcgattcgataggtgctttgtctg
+1008721/1
@@CDFFFFHHFHFGJIJJJIJIIJIIJJJIIJJJGIIIJDFHIIJIHIJI
@100404/1
aaacaatatcgaccacttgtatagcttccgtcggagttgctctagataaa
+100404/1
@81BDDDDFFFFFIEIEIEIIIIIIIIIIIFFEG@E6DDD>F@>F==@@F
@5513992/1
ctcgaaagacttcgactttttactatttttgtatgcacacaattcgttct
+5513992/1
?:=DDFFFFHFHFF@FGIIJJIJJIIJJJJJHIJGIEHIJIGGIGIHIJJ
@1009916/1
cacattatgaaattactcatagtgtcacgggaactcataacaatagattc
+1009916/1
:??;DBBDF>BFFFCDB?HFCA333ACEFI>F8EDG?F@?D9DG@?FDBB
@5514416/1
ctcgaaatcaataactcgacaaaaattgttcccttttgagctattgcgat
+5514416/1
<@<DDDDDFFDD<GDDBEHGGIII9E?CGHHGHH>B<FAH9D?BF<DBD@
@5514417/1
ctcgaaatcaataactcgacaaaaattgttcccttttgagctattgcgat
+5514417/1
@?@F?DDFDHHGHJJGIGEHEHIIIGGIGGGGIGIIGHGIHIIIJIIJJH
@5514418/1
ctcgaaatcaataactcgacaaaaattgttcccttttgagctattgcgat
+5514418/1
CCCFFFFFHHHHHJJIJJIIJJJJJJJJIJJJJJJIIJJIJJJJJJJJJI
@5514419/1
ctcgaaatcaataactcgataaaaattgttcccttttgagctattgcgat
+5514419/1
BC<BDFFFHHHHHJIIJIJJJJJJJJJJJJJJJJJJIJJJIIJIJJGIJE
@5514420/1
ctcgaaatcaataatgcaatgtgtttaaatttttgtcgagtcaaaagcga
+5514420/1
@@@DDDDD<DADFFAB@4AHFHEAAFHIEEED<<???@B@DFF<DGFFFI
@5514421/1
ctcgaaatcaataatgcaatgtgtttaaatttttgtcgagtcaaaagcga
+5514421/1
CC@FFFFFHHHHHJIJJJJJJHHIJJJJJJJJJJJJJJJJGHIIIJJIIJ
@5514428/1
ctcgaaatcaatgatgcaatgtgtttaaatttttgtcgagtcaaaagcga
+5514428/1
B@@?DFFFHHHHGJJIIJJJJHGJJJJIIJJJJJIIIIHIIIJJJIJJJJ
@552780/1
atcgaacgatgtcaccacctgattggtgatatcagccgctccgggcgttc
+552780/1
@?=?DDBDFD1ABFFGGIGIIEFHIGIGEHGF?DFDG0:@D6@<H@EAHB
@552781/1
atcgaacgatgtcaccacctgattggtgatatcagccgctccgggcgttc
+552781/1
CCCFFFFFHHHHHIJJIJJJJHJJJJCFHJJJIJJJJJJJJJJJIJJEFF
@553433/1
atcgaagatttggagaatattgtggtagaccaattgaagttcttttat
+553433/1
@@@DDBBDFFFB?CCB:<IHF>3A;EBAFH<C@F>>FGF<@G<BGAD?
@3246990/1
tgactgtgtatcgatagctgttcactttttggtcatgattttgaggtact
+3246990/1
@@@FDDDDFHFFDBFDCB@EEGEEFHHIIIGICFGIGGHIIIEDEIBDGA
@5052669/1
cctccacctacacaagctcaatacaatccccacattccaccccaatctag
+5052669/1
@?=BD?DDDH>D>AA:EFGE>HIIGIIIGDEGI;?BFB?DFGF=GHBDHB
@6406788/1
gtaagatatcctaaactcacttttttccgaaaaaatatcgcaatagctca
+6406788/1
@BCFFFFFHFGHHGJIGIGJJJIJIJJGGGGIGIHIIJJGIJJJCHGIJE
@5969133/1
gaaaagtatcatgagttttgtgattctccgaagagtatgtctcgaaa
+5969133/1
@@@DD?==?CFDHHB<EHGEFGIIIIFFIDGGHG@CGGGFGIG3B9B
@5969134/1
gaaaagtatcatgagttttgtgattctccgaagagtatgtctcgaa
+5969134/1
@@@:BD=BFFDHHIIBGHIGIEHIIIHIIIIIGGIFGHIEGGIFDC
@2366768/1
gaaagactttgactttttactatttttgtatgcacaaaattcgttctaca
+2366768/1
BCCADFFFHHHHHIIJJJGJJJJJJJJIHIJJIJJJJJJJJJJJJJJJJI
@3248034/1
tgagaatatgaaatttaaaagaaaatttgaaaagtatcatgagttttgtg
+3248034/1
???:ADDDD8<DD:EEBEEFCEIEECDFAEIIDB1:EEFAA>DDD@DDDI
@3248035/1
tgagaatatgaaatttaaaagaaaatttgaaaagtatcatgagttttgtg
+3248035/1
?@<??DDDHBDFHGIIEHIIEGIIIIIIEFHIIG?FHHFHHGIBGHIIGG
@3248123/1
tgagaatcgggattcgggactgaaagacactaagattaccaagttgggca
+3248123/1
=::?1DDDFF1:DF:CFG?FFB<FGCGEFGFFFF>@BFCCFIDFIIDE@B
@3248149/1
tgagaatctcttggattcaatgggaaaagtctagtatgatgacgtttctg
+3248149/1
@@@=DFFFDFHHGJFHIICIHIJIDHIJICFIIJHGIIIIIJJJFHIIIJ
@6852769/1
tctctttgacattgcttgtggtcacttttcgcgcaaaggtaaaatcgttc
+6852769/1
CCCFFFFFGHHHHJJJJIGIJJJJJJJJJJJJJJJIIIIHFHIJJHGHIG
@6853072/1
tctgaacttaatagacctgttgttaaaccaagtattctaggtcgattaaa
+6853072/1
@CC?DFFFHGHGHIJIJIIGGIJJJJJJIJGIFFIHGJJJJIHIIJJIGI
@554080/1
atcgaatctattgttatgagttcccgtgacactatgagtaatttcataat
+554080/1
??@DADDDDHGHDCFHJJICH@IHGAGCGBFHH>DE?C:CFIBGGGIIJE
@1460107/1
cctaataatagtgtattacctctaaagctatctactcgttatataatcat
+1460107/1
BC@DFFFFHHHDFEGGHJJJIIIHJIJIJGHHGIJJJFFGIGJJJJJIIH
@3250303/1
tgaggaagaggaatttgaacagttaccatctactatcagagatcgaatgt
+3250303/1
?@1;B;DAHDDHDHIIIIIIFGIIHEEEGDHHGEFGDHBHCHGGGDDGD?
@5516911/1
ctcgaagtcactctcccgggcgaaggcaaggaaagactgttccgagtcag
+5516911/1
@@@BBD?ADDHHBHHIIDGIIIGGGF9FBD=FG>=FGIEAGHGIIH?CHF
@5518906/1
ctcgacaaaaatttaaacacattgcattattgatttcgaggaaataatac
+5518906/1
B@@BDDADGHHHHJIJJGGGHGIJJEGIJJJGIJJJJIDGGGIIIGIEIJ
@5518907/1
ctcgacaaaaatttaaacacattgcattattgatttcgaggaaataatac
+5518907/1
CC@DFFFFHHHHHJJJJJJJIJIJIIIIJJJIIIJJIJHIJIJIJGIJJI
@5518908/1
ctcgacaaaaatttaaacacattgcattattgatttcgaggaaataatac
+5518908/1
CC@FFFFFGHHHHJIIIJJIIJJJJJJJJJIIIJIJIEGIIJJJJJIJIJ
@5518909/1
ctcgacaaaaatttaaacacattgcattattgatttcgaggaaataatac
+5518909/1
CCCFFFFFHHHHHJJJJJJJJJJJJJJJJJJJIJJJJIIIIIJJJJJJII
@3711616/1
aaagtatagaggttgtacccaaacttttcggggtgcaatcttcttttccg
+3711616/1
?@@44BBDDDHHHEECEFHHICHGGIIIHHHIIDGGGGHIIIIIIIIIII
@3711940/1
aaagtatgtgttcaccaagagaagaaagctatacagtagtcaaatttgta
+3711940/1
?@<AADDDAFFHHIIIIIIDGGGIHIEGIIIGCHIC?CG?DEIGGGICDH
@557127/1
atcgataagacgaatggtaaagctgctaaaaaagcaggaaaagcccagaa
+557127/1
@@<?DDDDHHHHHIIIIEHIIIIIIIIIIIIIIIIIIIIIIIIIIIIIII
@1013861/1
caccaagaccagatgacttacggaacttagcttcacaattacttagagaa
+1013861/1
@@<DDDDBCFFFHIJHEHJCHGIGIGEFCHGIGCHIGGGIJGIIJIJGHF
@3712029/1
aaagtattatgagaatatgaaatttaaaagaaaatttgaaaagtatcatg
+3712029/1
=<1B=BBDFFFFFIIEFEEBDIHFBHEHAFFEGIIIIIIIFGI9CDFCAD
@4180263/1
atgtggcattttgacatttatgtgacataatttgcgacatttgacgtacg
+4180263/1
?@<=B?DEHHHGFHIGGIIBHHHHGAHHHCHGHIIGIIIIIFGGIB6?F@
@3712546/1
aaagtcacgagaatttgaaaagcgagcttcatgatcccctgaaaaatata
+3712546/1
=?@F4ADDHFDFFHIIGDHIIGCAGGGHIIIIIGIIIEGHIIGIIIIIII
@4180630/1
atgtgtttaaatttttgtcgagtcaaaagcgaagaatatttgaaaatttc
+4180630/1
B@@DDDEFHHHHHIGGIGHGIJIIJJIIIIIJBGGIEGGEEGIJIGDEGI
@1014696/1
caccaatcaggtggtgacatcgttcgatgacaaagtgatgggcaatccca
+1014696/1
CCCFFFFFHHHDFIDEGGIJJJJJJIJIIJJJJJIDGIIJJIJIIJJJGI
@2817941/1
gtatagaggttgtacccaaacttttcgggg
+2817941/1
@@<ADEFDGADDFFIIIEGHIIIIII@?8C
@3713418/1
aaagtgaccaaagcaaagacgcaataagtgatacaagaaaatatacagac
+3713418/1
CCCFFFFFHHHHHJJIIJJJIIJJJIGEIGEGGGIIJJJIJIJJJJGHGG
@3713480/1
aaagtgattcgacacggatccgaaacggatggatccgaaacggattcgag
+3713480/1
BBBDDDDFHHDHHJIJF@GHIJJIJJJGDGIICHIJGIIGEGGGEHEHC?
@5520841/1
ctcgacggaccaagttgttgatttcgcgttctctgtccggcgccgatctc
+5520841/1
???DDD?>ADFAF9<E@FFB94??<9CAAFFBFIFBDFABEBBBCB:@BB
@2818709/1
gtatatttatcacatcattcgtcgtgtacc
+2818709/1
BB@DDFFFHHHHHJJJJJJJJIJJIGACBB
@1467115/1
cctcaaatgactcaactttccttcatgaacgttctcgtatttagaatata
+1467115/1
B@:BDEFFGHFHHJJIGJGIJJJJIJIIIJJJJJJIIIJJJIJIIJJJJJ
@5974707/1
gaaaattcaagatccagtgtttaaggaactatcagatgttggtccgccac
+5974707/1
BCC;DDFFHHHHHJJIJEGHIHJJIJJJJJJJJIJJIJGIIJJIJJIJJJ
@557687/1
atcgatagctgttcactttttggtcatgattttgaggtactcgagggcat
+557687/1
CCCFFFFFHHHHHJJJJJJJIIIGHIIJIJJJJJIJIHIGIJJGJJIIJI
@3715021/1
aaagtttatttatcatacacaggtaaacagttgtacagtagaggataaac
+3715021/1
B8??ADDFHHHHHIJJJJJJJIJEHIJJJJIJJJGJJJIHHHHHIIJJHH
@3715988/1
aaataaaatacggcaaagagaagaaaggccgatagaatgaagtgaaagtc
+3715988/1
BC1DDFFFHHHHHJJJIJJJJJJJIJJIJJJJJIJJJJJJJJIJJIJJCE
@2821133/1
gtatgtgttcaccaagagaagaaagctatacagtagtcaaatttgtatcc
+2821133/1
BBBDDFFFHHHHHJJJIIGIIGIJIGIIGIIIJGIIGIIJJJJJJIIJJJ
@3716414/1
aaataaacttttttcgggtttggaaaaaatttcaaattgttcaggtaaaa
+3716414/1
BCCDDFFFHHHHHJJJJIBHIGIGIJJJJIIJJJJJJJJIIIJIJGHIJJ
@2371598/1
gaaaggccgatagaatgaagtgaaagtcgaacgttcttctgggcttttcc
+2371598/1
CC@FFFFFHHHHHJIIJJJIHGHJJJHJJJJFHGHGHIGGEGJGEHIIEC
@2821554/1
gtattacctctaaagctatctactcgttatataatcatcattcaaacatt
+2821554/1
@@@FFDDFGHHHHJGJIEGHIJJJJJJIIIIJGGJJJJIJJJJJJGIIII
@2371840/1
gaaaggggcagacaacttcatgtacaaatacctcaccttacaaaataaaa
+2371840/1
@BCDFFFFGHHGHIJJJIJJJJIJJJJIJJJJJJJJIJJGGIJJJJIJJJ
@1470443/1
cctccaaaccttgcaaattttcaatcatgaagcaagattttacctgaaca
+1470443/1
@@@DFFFFDHDHFDEGIIJJJIHIIIJJIIJJJJJIIJJJJIJJJIHIIJ
@2821875/1
gtattattcctcgaaatcaataactcgacaaaaattgttcccttttgagc
+2821875/1
BB8=DDFFGHHHHJJJJIJJIJJJJJJJHJGIJJJJIJJIIIJJJJGIGI
@557988/1
atcgatctggcttcaatgtttgaatgatgattatataacgagtagatagc
+557988/1
B@@ADFFFHHGHHJGIJJHHIIJJJGGIGDIJJJJJJJJJIIDFIHJIJH
@557989/1
atcgatctggcttcaatgtttgaatgatgattatataacgagtagatagc
+557989/1
BCCDDFFFHHHHHJHGIJJIIJJJJJIJIIJJJJJJJJJIIIBGHIIJJI
@2823385/1
gtatttgtacatgaagttgtctgcccctttcttaatcggttctgcatgaa
+2823385/1
@B@ABDEDHHHHGIJIHIIIIIIJJJJJIJJJJJJIJIIIIJJJJJJJJJ
@1017942/1
caccaccattctatgaaatggaacacgaagagggactaccacacgaaagg
+1017942/1
@@8=DDDDHHHHGJJIGHIJIGIJJIII>DHIIIJEE@HHGGGHJGGIJG
@1017943/1
caccaccattctatgaaatggaacacgaagagggactaccacacgaaagg
+1017943/1
@@@ADDFFHGHHHJFIGGICGHIJIIIJHJIJEBHGIIJJJJIJIJIGBF
@2824242/1
gtcaaaaaccccaaagaattatcttttttagatggagtatcggatggaca
+2824242/1
?1:BDDDDHHHHFFHEABFAH@EHHIEGGHIHDEEFHGHGFGHEGGA3==
@2824352/1
gtcaaaaataatatgtaaattgattttagaaaaaaaaccactaattctat
+2824352/1
@B@FFFFFHHHHHJJHIJJJIJJ@HJJJJJJJJJJJJJIJIF>GIIIJII
@2824353/1
gtcaaaaataatatgtaaattgattttagaaaaaaaccactaattctatg
+2824353/1
@@BDFFFFHHHHHIJFHJJJIJJJJIJIJJJJIJJJJIIIIJJJIJJJDG
@5523340/1
ctcgagtacctcaaaatcatgaccaaaaagtgaacagctatcgatacaca
+5523340/1
CCC?DDADFHDF>GIIDBIEHHGGGIIIIA:CFHEGDGIHGIGIFHIIHI
@1912271/1
ctcgaaatcaataactcgacaaaaattgttcccttttgagctattg
+1912271/1
@@@?DDA?:D?FDFBGHB38CGGICHEG99::D@>CCB6;?BDFG9
@1912272/1
ctcgaaatcaataactcgacaaaaattgttcccttttgagctattgcgat
+1912272/1
@CC@DFFFFHHHHJJJJJGHIJJJIHIHFHIGFHGIIIHIHHGIEIEHEG
@1912273/1
ctcgaaatcaataactcgacaaaaattgttcccttttgagctattgcgat
+1912273/1
@CCDDDFFFHFFHJJGJGGGHGIGIJIIJIIGGHIGIIJ?FHCGIJIIGG
@1912274/1
ctcgaaatcaataactcgacaaaaattgttcccttttgagctattgcgat
+1912274/1
CCCFFFFFHHHHHJJIJJEHIJJJJJJGGHIJJJJJJGGIGIJJIJJJIJ
@1912275/1
ctcgaaatcaataactcgacaaaaattgttcccttttgagctattgcgat
+1912275/1
CCCFFFFFHHHHHJJJJIIIJIJJGIIJGIHIJIJJJJIIJJJJJJJJJJ
@1912276/1
ctcgaaatcaataactcgataaaaattgttcccttttgagctattgcgat
+1912276/1
@B@BDDFFHHHHHJJIJJJJIJIIIJIGHHIJIIIJJGIGGIIIJIIIJJ
@1912277/1
ctcgaaatcaataactcgataaaaattgttcccttttgagctattgcgat
+1912277/1
CC@FFFDFBHHHHIIJJJDIICHIJFHGCGHEGHIJGGHGCHHHGCCBFF
@1912278/1
ctcgaaatcaataatgcaatgtgtttaaatttttgtcgagtcaaaagcga
+1912278/1
CCCFFFFFHHHHHJJJJJJJJJJJJJJHIJJJJJJIJGIIHHGHIJIIII
@3256579/1
tgattaatgtccaaactatgtctactaaattgtggagttaactggagata
+3256579/1
B@@4ADFFHHHHHJJJIJJJJJJJJJJJJJIIIIIGHIIJIJJJJIIHJI
@5059943/1
cctgaatgacctgaaaaatgattattcagcttttccaatcagtggtacca
+5059943/1
CCCFFFFDFGDBFGJJJJCGGGDIGGIIHIJIIIII?C??C??GEBGEFG
@3256726/1
tgattataattaataactagtgcctaataatagtgtattacctctaaagc
+3256726/1
@@7DDDBDFHHGHGIIBHGIFHHIGIIIIIIIGBEFEHHGGHIIIGIIIF
@110395/1
aaaccattatgttttactaatttttcaataaagtacactttatttaagaa
+110395/1
@<@=DDDFDFHHDDDGECEEIGHIHIIIIIIFB2ACFGG?EH>BFHG@GH
@3257848/1
tgcaaaccataccaacccttatcagaggaaggtgcacccagtattacttt
+3257848/1
CCCFFFFFHHHHHJJJJJIJJJJIJJJJGGIIDGHIIJJJJBFIJJGIJJ
@5526353/1
ctcgattctaaaaggtccaagttctgtatccgaatcttcatcatacatat
+5526353/1
@CCFDDFFHHHHHJJGHIIIGHIJIIJJIIJIJJJJJIJJJJIIJGGIIH
@111725/1
aaaccttgcaaattttcaatcatgaagcaagattttacctgaacaatttg
+111725/1
??<DDFFFDHGDDHHD?FGHCHHIIG<EH>?EHFCEGIGCCGHGDHGIII
@111882/1
aaaccttttacttaaggttaatgccaagttaaatggtactaatcattttc
+111882/1
@@CADFFFHHHHHJJJJHIIIJIIJJJIHIIIIEIIGIGCFIIIIJJJJJ
@5526807/1
ctcgatttggaccagttcgtatttgggagtgatgccgcgacggctcagca
+5526807/1
@@@DADDD<DCFH@@AED=<AFGGDGIAF:CFHEHFGGIIBABEEBDBC@
@5526808/1
ctcgatttggaccagttcgtatttgggagtgatgccgcgacggctcagca
+5526808/1
BCCFDFFFHHGHHHIGIJJFHIJJJJJGICFGIJJIJIJJJJHHFFFFCE
@3258599/1
tgcaaatcggccaacttcttgccgacggaatttttcagcgttttgtggaa
+3258599/1
@88DDFFFGHGHGIIIIIIIIIIIIIIIIIIIIIIIIIIIIIIIIIIHHH
@5978711/1
gaaacatgtcagttatatattcacctttatatatgtcacattttgtggtt
+5978711/1
@@<DDDDDHHHHHIGIHG>CIHFFHHHIAFHHGIIIII@?CGHGIEEEGG
@5978712/1
gaaacatgtcagttatatattcacctttatatatgtcacattttgtggtt
+5978712/1
@@@7DEDDAFHHDGGIGGHIJIIJJIJJFJIGGIJIIJJJJJJJJJIJBH
@5978713/1
gaaacatgtcagttatatattcacctttatatatgtcacattttgtggtt
+5978713/1
CCCFFFFFHHGHHIGHGHHIJJJJJJJJJJJJJJJIJJJJJJJJJJIJJJ
@5062271/1
cctgcacacacgcatttttaaatttaaaaatttattcaagtcaaaaataa
+5062271/1
??1ADDDFDADA<AAEEGHCFHIGFHIGEGGGHIJGIIIJIJJJJIJJJJ
@5527164/1
ctcgcaaatgtagaaggcagattgttaccctccacgggtaaatcctgcaa
+5527164/1
CCCFFFFFGHHHHJJJJIJIJJJJJIJJJJJJJJJJJG0?DGFFHAFCHI
@6861619/1
tcttcgcttttgactcgacaaaaatttaaacacattgcattattgatttc
+6861619/1
@@?DBDADHHDHAG>EB@DGE?F=FADHIIIIEHHG@<FGFHGIIAGGG?
@6861625/1
tcttcggagaatcacaaaactcatgatacttttcaaattttcttttaaat
+6861625/1
=11ADDDDDDBDDD@DEI=F?FEECEEAEADEIIED<DDECADEADCDDD
@1020665/1
caccagtggtactatgacaacttaaactatcctccacctacacaagctca
+1020665/1
@@@DF?DBBAFDFHAEIIIIIIIIIIIIIIIBFHIIIIIGIIIIHIIFGI
@563716/1
atcgggttctgctaagtggtaagtagaaggtaagccacttaagcacacat
+563716/1
CBCFFFDDHFHGFIIICGHHGIIHHGGGGIAFHHJGIJJJJIJIIJJIII
@3261389/1
tgcacatctcttggagccagccaatgggattgcccatcactttgtcatcg
+3261389/1
CCCFFFFFHHHHHJIIJJGJIJJIIJJJIJJJJJJJIJJJJJJJJHIJJI
@1474625/1
cctctatactttgcatcaaataaatgctcccttttcacaatataataaat
+1474625/1
@@@7DDDFHHGGHDHIIGHIJJJIGHIJJJJJIJJIJJJJJJJIHIJJJI
@1916681/1
ctcgacaaaaatttaaacacattgcattattgatttcgaggaaataatac
+1916681/1
?11ADDD1?CFFFFIIIIFIIFHIE@HFIIF<DEFE@BGEFIIIIIIIII
@1916682/1
ctcgacaaaaatttaaacacattgcattattgatttcgaggaaataatac
+1916682/1
B@<?DDDFHHHHHJIJJJJJJJJJJJJJJJJJGIJIIJGIJIFGHHJJJG
@1916683/1
ctcgacaaaaatttaaacacattgcattattgatttcgaggaaataatac
+1916683/1
CC@FFFFFHGHHHJJJJIIJJJJJJJJJJJJJJJJJJJJJJJIIIJJIJI
@2826727/1
gtcaaagagaaggatagcaactaattttacaagctatactttgcatagaa
+2826727/1
?1?BBDDDBHHHHGIIFIFIGEH>EHIJJIJIJIIGGIGJGDBFEDHEBG
@1475100/1
cctctctaacgtctttatagaatgtcaatgttattctaaaaagaagactg
+1475100/1
@?@D=DBBFBAABFGI?CDECHHGFHGHBEFHFEHGIGHIIIEGIBFCGG
@1475101/1
cctctctaacgtctttatagaatgtcaatgttattctaaaaagaagactg
+1475101/1
@@@DDDADHFAFACGHAE?<EH:FFEHHIGHHHIGFGEIIEHHGGCHIII
@4602846/1
cacctatcgaatcgaatattagtagcaagatccgagatgtggtacacgac
+4602846/1
@7@DDFFFHHHHHIHIGHIJJJEHGDIGIIJJJIIIIJJDFCBFHIIJJG
@6865631/1
tgaaaaccttgtagtggattcctaatattttttagtgaacctctctaacg
+6865631/1
@C@FFFDFFDFHH<EDHEHHGHGBECCHIIIIIFG?FGIHHGIIIBEGGF
@1024248/1
caccccttaatcagctacaacagtcaacatttcccacctt
+1024248/1
@@<;DDAA:<<CF<<ACCHI>?A3<FCF@D9CEDB?DHB<
@6866097/1
tgaaaagggagcatttatttgatgcaaagtatagaggttgtacccaaact
+6866097/1
@@@FFFBDHDFFH>EGBFHIE@BFCEHIG<E>D?FDGFG;FGHIGDIIGG
@2828728/1
gtcaaatgtcgcaaattatgtcacataaatgtcaaaatgccacataattt
+2828728/1
C@CFFFFFFFHHHJJIJJJJJJJJJJJJIIJIJIJJJJIJJJJJJJJJJJ
@2828729/1
gtcaaatgtcgcaaattatgtcacataaatgtcaaaatgccacataattt
+2828729/1
C@CFFFFFFHHFHJJGJGHIHJIIJJJJJJJGIJJJJJJIJJJJJJJJJJ
@2828771/1
gtcaaatgttgcaaattatgtcacataaatgtcaaaatgccacataattt
+2828771/1
?=@FBFFFFHHHHJIJIJJDIJJJIIGHHIGHIGGIGIIGBFGEECGG?F
@3722165/1
aaatacgtaagttgctcaatgtcgtcgtttgacatatcgttgtcatccca
+3722165/1
:??44BDDFHHHHJJJJJJJJJJIIJJJJJJJJJJJJJJJJJJJJJJJJJ
@2829518/1
gtcaaatttgtatccattatcactttttgttgccgtgtgcccttgagaaa
+2829518/1
@@CFFFFFHBFHHIJDHIIIIJIIJJJJIJJJJJJHIAGHIJIJJIJGIJ
@2379807/1
gaaatggataattataggattggatctatgactgtgtatcgatagctgtt
+2379807/1
@@@BDFFFGHHHHJJJJJIJJIJIJIJJIIIJJJIIJJJJJHIJDEHIDI
@2380565/1
gaaatgttgactgttgtagctgattaaggggtgtattctatatttcagtt
+2380565/1
@@@:BDDEHHHHGHIIHIIIIICHIIIIIII@CCFGIIIFIGIIIHIIID
@5982952/1
gaaagaaaaaaatgtcaaaattttgcaaattatgtggcattttgacattt
+5982952/1
@@@?DFFDHGHGDHIGIIIJJIJIJJIGHHJJIBGIGIIJJIFJJIJIJJ
@4604875/1
caccttacaaaataaaatacggcaaagagaagaaaggccgatagaatgaa
+4604875/1
@??DDDDDHHHABFHGIB<CEAAHBHAG9?FFGHG9B?9@FGGGEFF;=A
@4604876/1
caccttacaaaataaaatacggcaaagagaagaaaggccgatagaatgaa
+4604876/1
@@CFDFFFGHHHHGGIIIHGIGGHIIGGGGGIJHHIGIJIHHIIIIIJII
@1027265/1
caccggaaccggaagatcgaagaaagacgccaaacattcggc
+1027265/1
??@DDDDDHFDAHBE;9:8DHF:FG@9B6?0@@F=F7CF725
@4605686/1
cacctttatatgtcacattttgtggttctttaacgaaatgtcaagagcat
+4605686/1
CC@DDFFFHHHHHIIIIIIIIIIIIIIIIIIIIIIIIIIIIIIIIIIIII
@2382423/1
gaaatttaaaagaaaatttgaaaagtatcatgagttttgtgattctccga
+2382423/1
@@;DFFFFHHHGGJJJIIGHJIJJJHIIIIJJJJGIIIJJHGFIJIJJJG
@4606261/1
cacctttttcactcaaccatagctttctcagcgtgttt
+4606261/1
CC@FFFFFHGHHGJJJJJGGIGIJJJIJJJJJJF:1:C
@4606262/1
cacctttttcactcaaccatagctttctcagcgtgtttaatttcgttcca
+4606262/1
CCCFFFFFHHHHHJJJJJJIIIJIJJJJJIJJIGHCFHBHCHIB@DH?G<
@5532923/1
ctcgcttttcaaattctcgtgacttttctcccctgtttgttcttaaataa
+5532923/1
@@?BDDDDFHHHHIIIIIIGE9CHHHI4?CHHIB;?FGB8D??FDFGGFH
@6425829/1
gtactatgtgtgtttggctagattctgtttgacattagaagagtaaacgt
+6425829/1
BB8BDDDDFFBHBHIJJIJJGIJJIIIGII<CHGHGIGJIJJJBGGIIJD
@1924037/1
ctcgattctaaaaggtccaagttctgtatccgaatcttcatcatacatat
+1924037/1
CCCDFFFFHHHHHJIAEFGHIJIIIDHJIJHGGIEGHGHGHHHACHGIGH
@5533328/1
ctcggaagttaaacaaacgcatggaggatgtctccgaaaaggagaagata
+5533328/1
CC@DFFFFHHHHHJJJJJJJJJJJJJJJJJJJJJJJJJJIJJJIIJJJIJ
@6870514/1
tgaacggtctgcaaacttgtaaccaatgtgtctttcaaatttatcgtatc
+6870514/1
@C7DDDFDHFDGFGJGIHDCHIJJHIIIGIIIIJJJJJJJJJJJIJIJJJ
@2837510/1
gtcacttttcgcgcaaaggtaaaatcgttctagacatactttatgctctt
+2837510/1
@@<ADFFFHHHHHIEIIGGBEHIJJEIFHGIJJJJJJIJJIIJJIIJJJJ
@6870557/1
tgaacgtcaacaacaaagttccccaccaaagcaaatgggtccacat
+6870557/1
:=1==DDD?FFBFBBHI9<AFEG;FAGFHIFHGIIDBH@09?FBDB
@6871292/1
tgaagaactattattttttttttttatttttcatcacagtgatgtttgtt
+6871292/1
?8144=A?DF>?FBFFIIIIIIFIABF>FEF=;CF7=CEDEFFE?EEDBD
@2384129/1
gaacaaagttgaagtccttggcgttgaagctgagagtctcttcgtcactc
+2384129/1
CCCFFFFFHGHHHJHIJJJJJJJJIJJJJJIJJJJIHIJJJIIJJJJJJI
@6871643/1
tgaagacacccctatggacatcgatcaagtggatgctgtccaggctttgc
+6871643/1
CCCFFFDFHHHGBHIJJFGHHFHIJJJJJFHIIGIIIIIIJIDH;?BG9B
@4610343/1
cacgacgaatgatgtgataaatatacctgcacacacgcatttttaaattt
+4610343/1
@C;DDFFFHFHGDGGIIJIIJJJIJJIIJIJJIJJJJJJJJJIIJIJJJI
@4610344/1
cacgacgaatgatgtgataaatatacctgcacacacgcatttttaaattt
+4610344/1
BB@DDFFFHHGHGIIIJJIIGGIJJJJJJJJJJJJJIIIJJJIJJJFIII
@1483188/1
cctggaggacgctgacgggagtcttgctcggcatggaggccatttcttga
+1483188/1
?81ABDEFGGGGGIIIGIIDH?FHIGGIIGIIIIIIIIIIIEHIIIDHEA
@4611035/1
cacgagaatttgaaaagcgagcttcatgatcccctgaagaatatatcttg
+4611035/1
@CCFFFFFHHHGHJJJJJJJJJJJJJJJJJJJJJJJJJJJJJJJJJJIJI
@5072493/1
cctgttcttaaataaagtgtactttattgaaaaattagtaaaacataatg
+5072493/1
@C@DDEFFHHHHGIJJGCHHHIIJJIIJJIJJIJIJJBFGIIJJIJJJJJ
@5072494/1
cctgttcttaaataaagtgtactttattgaaaaattagtaaaacataatg
+5072494/1
BB=DDDFFHHHHHJJJJFHIIJJIJJIJJJJJJJJIIJGIIFIHIIJIII
@4611330/1
cacgagccaatcttccgctaccgcgtgttccttaacaacgatctggtggc
+4611330/1
CCCFFFFFHHHHHJJJDGHBHHFFB@F@FEGFHGIGIGCFGHHFFIEGGG
@1924451/1
ctcgatttggaccagttcgtatttgggagtgatgccgcgacggctcagca
+1924451/1
@?@D?DDDBFFHH=DEHIGHIEHIIIIDHCGHFGHGGHGIIIHHEEEECC
@5988820/1
gaaagctatacagtagtcaaatttgtatccattatcactttttgttgccg
+5988820/1
@@;1DBDAFFHDHBG>F?>FHEIII<CFHE>?EHDHHIG?CHH@GGDEB:
@5990137/1
gaaaggccgatagaatgaagtgaaagtcgaacgttcttctgggct
+5990137/1
@<@DDBB:CF?FD>EFG<ECEHIFG<?9?D;B?FHCGGGB?B;D@
@121160/1
aaacttacgagaaatgaccttagcagacctcttgataggcgagatttgga
+121160/1
@@@FFFFFHHHHHJJJJJJJJJIJJJJJJJJJJJJJJJIJIJJHHIJJJJ
@5073163/1
cctgtttgttcttaaataaagtgtactttattgaaaaattagtaaaacat
+5073163/1
CC@FFFFFDHFHHIJJGJJJIFGIJJJJJJJJIJJJJJIJJIIJJJJIJI
@5073511/1
ccttaacaacgatctggtggccaccggaaccggaagatcgaagaaagacg
+5073511/1
B;=DDFFFHHHHHJJJJBGHJJGIIIIGIJIJJDIJJHHJGIJIJIIGHG
@5990978/1
gaaaggtttgtttaaagggattggacgcaattaccgtattgccaagtgta
+5990978/1
CCCFFFDEHHHHHJJJIIJIJIJJJIJJJJIJIJIJGHIJIIJJJJGHFG
@6875535/1
tgaatatataactgacatgtttcatatgtagaacgaattttgtgcataca
+6875535/1
@<@DFFFFGHHHHGGIEHHEIIJGIIJIHIGIJJJJJJJJJIIGIJJIJI
@5074121/1
ccttaatcagctacaacagtcaacatttcccacctttttcactcaaccat
+5074121/1
BB@FDDDFHHHGGIJJGGIGGIHJEHIJIIIGGGGGHGIIJJJIGEHGHG
@2839202/1
gtcagattcgtaaaagtccgcgtggttcaaagacgtagttagtgtttttg
+2839202/1
CBCFFFFFGHHHHJJJGIIJJJIJJGJJJJJJFHIGHHHIIGFHGIJJJJ
@1926088/1
ctcgcatataaagtatctaacagatttaaattgtattagcatcatggaat
+1926088/1
@@CDDFDFFGGHFI<DHIIJGGIGIIIJIJJIJGIGJJJIIIJIJJGGII
@571106/1
atctatcgatactgaatgtaattttttatatagtgccccggtgatatgat
+571106/1
BB@BDEFFHHHHHJIJIJIIJJJJJJJJJJJJJIJJJJJH0?DAFHGGAG
@3732130/1
aaatgcgtgtgtgcaggtatatttatcacatcattcgtcgtgtaccacat
+3732130/1
@C@FFFFDHDHDFHIJJIGHIIIJIJJJJJGHGIIIJGHIIIDFIIIJIG
@3732220/1
aaatgctcgaaaactcaattggcgcacattcagcaggttttttaacagtt
+3732220/1
@<?AD?BDF?D;8<::<2<A<A;@::?CF9B@FD@GF??BFD@B<8@=8=
@3732221/1
aaatgctcgaaaactcaattggcgcacattcagcaggttttttaacagtt
+3732221/1
BB@ADDFFGHHHHJIIIJJJIIJJIGIJIJJJJIJJIDGGGIIGGGHIFH
@3732676/1
aaatggataattataggattggatctatgactgtgtatcgatagctgttc
+3732676/1
@@@DD8;ADDFFHGIBA4CIFI>@FEGGEH>HHEHGGHGBGHIIHG<BFG
@122748/1
aaacttttcggggtgcaatcttcttttccggaaaatgctcgaaaactcaa
+122748/1
CCCFFFFFHHHFH1<?AGBBEHGBGIIGIEHGIIIGHGEE;@FFHGEEDG
@123758/1
aaagaaacaaggatgtaagaactatggaggaatattacaataagccgaat
+123758/1
=@@4AD?DA;<:DCF:CBHFDGHCHCFFEHHEECEHGGGGFAG@G>AF@?
@6880496/1
tgacataatttgtggacataaaggaaagaaaaaaatgtcaaaattttgca
+6880496/1
@@7DDADD?DF?<AF:CEDFIIIIAHIGFHIIIIICDBGGGIIDHIIGEF
@6880886/1
tgacattctataaagacgttagagaggttcactaaaaaatattaggaatc
+6880886/1
?=?DDBDDA?F:CF??;:?FG7C:ABBFG@DB>>ECGEGGCFE<DDGHDH
@4198075/1
attacctctaaagctatctactcgttatataatcatcattcaaacattga
+4198075/1
@@@FFFFFGHHHD@EFGIIGEHIIEFFFHHHEFHEHFHJJJFHIGHIIJI
@5536014/1
ctcggccggaccgattcagcccccaccaagggaagggggcggccccc
+5536014/1
@@@DDFFFFDHHGBGIGBGDHIIIGIIIGHEGIIIIHHECCC0<BBC
@5536015/1
ctcggccggaccgattcagcccccaccaagggaagggggcggcccccatc
+5536015/1
@@CDDDDFDDHHDDGIJFG>GHIJGIJGGHIIIJIDEB9<;:16BBB8AD
@5536016/1
ctcggccggaccgattcagcccccaccaagggaagggggcggcccccatc
+5536016/1
@C@DDDFFHDHHHGIIIGEIJJJJIJIGIGDG?EGGHHDCDDBDDDDBCD
@4613553/1
cacgattcataaaagtaatataaccttagatttcgaggcaaattgattg
+4613553/1
@;@DA:BDHBHD?FHAEHGEHCIGGCEGIIIIIIIII>EDB@DGCH@B@
@4613554/1
cacgattcataaaagtaatataaccttagatttcgaggcaaattgattga
+4613554/1
@CCFFFFFHHHHHJJFGIJJJJJJJJJJJIJJJJIJJJJJJJIJJIJJJG
@4613555/1
cacgattcataaaagtaatataaccttagatttcgaggcaaattgattga
+4613555/1
BC@FFFFFHHHHHJJFHGIIJJIJJJJJJJJJJFGIHGGIIIIIIGIIIJ
@6431455/1
gtagactttgcctctggccgcagctaaatgggcatagtacgtcggagctg
+6431455/1
@@@DDFFFHDDHDIFGGDHJJGIGGGIIIIIGIIIIJJGIIHGIJG<@6C
@5536572/1
ctcggctgagaatcggtattcgggactgaaagacactaagattaccaagt
+5536572/1
CCCFFFFFGBFHGGIIAFGIIIIIGIGIIGIGHIIIGHIIIIIIIIIIIF
@5536595/1
ctcggctgctcatcatgccctcgagtacctcaaaat
+5536595/1
@?@DADDDHBFF?B9<<EGD?C:?E1:E??<BDCG9
@5536596/1
ctcggctgctcatcatgccctcgagtacctcaaaatcatgaccaaaaag
+5536596/1
CCCFFFFFFHFFHGGGBGHGGIBEB:CDGAHEHHHGGGHIGIIIJGIGD
@5537492/1
ctcgggggcatgatgagcagccgagcccttggcttccttcggagttttgc
+5537492/1
CCCFFFFFHHHGHJJIJIIJIJJJJJJJGHJJJJHGHGEFFFDDAEDDDD
@1929347/1
ctcgctccaggttgctgttgtggaggagcgggctgctgttgtctcgctcc
+1929347/1
CCCFFFFFHHHBFHIJJGGIHIIIGGGIIJIJGEGECGDCHHECEHIEEH
@6433313/1
gtagatttccgtgaagtggtccgtgccccttgcggttaccccttctgttg
+6433313/1
@@<DDDFFHHHHHJJIFIICHHIJJJIJJGIIIJJIJIJJIJIJJIIIIG
@5998454/1
gaaatggataattataggattggatctatgactgtgtatcgatagctgtt
+5998454/1
@C@DFFFD>FD?D@GHIIIGIFGFHBCHCHIG@AFGGGIGECBGHIGGBH
@5998455/1
gaaatggataattataggattggatctatgactgtgtatcgatagctgtt
+5998455/1
C@CFFFFFHHHHHIIGIJHIJJJIIJJIJJJIIEHHIJJJIGIIJIGHBG
@6434156/1
gtagcagacggccactggcaaagtggatagctgcaccaagcattggtggc
+6434156/1
BBC7DFFFHHHGHGIIIJIIJIJEGHGIJIGGIJGIJJFEGGHIFJBGIA
@5998797/1
gaaatgtatcacggattttatcaatcggccattcgaggc
+5998797/1
@@CFFFDDFFHHHJEHBHIGIIGJHHJGIGHGHGEGFIG
@5998852/1
gaaatgtcaagagcataaagtatgtctagaacgattttacctttgcgcga
+5998852/1
@@;DDFFFHHHHHIJJJJJJJIJJGJJJJIJJJJJJJJJJJJJJJJIJJH
@5998853/1
gaaatgtcaagagcataaagtatgtctagaacgattttacctttgcgcga
+5998853/1
CC@FFFDFHHHHHJJJJJJJJIJJJIGJJIJIIHIJJJJJIJJJJGJJII
@2390616/1
gaaccgattaagaaaggggcagacaacttcatgtacaaatacctcacctt
+2390616/1
B??DFFFFHGHHHIIHGIIJJJIJIJIIJJIJIIJIIJJJJJHIIJJJJJ
@2390617/1
gaaccgattaagaaaggggcagacaacttcatgtacaaatacctcacctt
+2390617/1
CCCFFFDDHHHHGJJJJJJJIIJJJIJIIIJIIGIIIJHJJIJJJJJJJJ
@1930496/1
ctcgcttttcaaattctcgtgactt
+1930496/1
@@@DDD:BFF>DF>CAED;G?33A9
@1930497/1
ctcgcttttcaaattctcgtgactttt
+1930497/1
@@@;DDDDHDHHFGIEGBEF@?13CFH
@1930498/1
ctcgcttttcaaattctcgtgacttttct
+1930498/1
@@<DDDDDHDBFHIIEHBFHHD7:CHG<B
@1930499/1
ctcgcttttcaaattctcgtgacttttctcccc
+1930499/1
@@<;DDDDDFFHHEGHHGEFG?<CEHE42<AGH
@1930500/1
ctcgcttttcaaattctcgtgacttttctcccctgtttgttcttaaataa
+1930500/1
@@?1DDDDFFFFBGIDFFFFF9CCHHIIIIIIICBFEI<FGFGEBGIICE
@5999230/1
gaaatgttgactgttgtagctgattaaggggtgtattctatatttcagtt
+5999230/1
CCCFFFDFHHHHHGHGFEHIIJGIHGGHJJI<E?DGIIJJJJJJJIJJII
@2391162/1
gaacgaaattaaacacgctgagaaagct
+2391162/1
?@@1BDDDFFFDDIIIIFEF@G?F9BFE
@6882169/1
tgacgaataaagtatgtgttcaccaagagaagaaagctatacagtagtca
+6882169/1
@@<DD?DB??FH4?CGD4AEHCDGGGIGEAEGEHIGGGCGGGGAFHBGEG
@6882170/1
tgacgaataaagtatgtgttcaccaagagaagaaagctatacagtagtca
+6882170/1
@C<FFDFFHHHHDHIJFHHIJJJJJJIGGGIIIJJJJJJJJJJJIJJGIJ
@6883133/1
tgacgcccgaacaagccaatcagaccaacggaacgcccggagcgg
+6883133/1
@<@?DDDDF?FHFGFDHIGHGAEHGIIGHGGGIGGGHIGGHFBBC
@6883373/1
tgacgggagtcttgctcggcatggaggccatttcttgagagtagagcaat
+6883373/1
@@@DDDD@D<BDFBBBBE@@?FGI3?G;BBFGIABG@8DBB9=CB@<CCG
@1032798/1
cacctctccatattcctttatcaacattcacttctttaccggcatagcct
+1032798/1
:;@;42BDFFFFFIIIIIIIIIFEFIIIIHHIIIIIIIIIIIIIIFIFIF
@1932205/1
ctcggatcttgctactaatattcgattcgatagg
+1932205/1
?@@@DDDDDB:<FAE<AF@HEHIHEEHHC9F;E>
@1932833/1
ctcggcaaaaatttaaacacattgcattattgatttcgaggaaataatac
+1932833/1
BB@FFFFDHHHGGIJIJJIJJJIIIJIIIIJGIJJIFGGHGIJIGIGJGI
@4617596/1
cacggaccacttcacggaaatctaccgacagagaggttatccttggggga
+4617596/1
@@@?DFFFDHHGFIJHBFD@HHEFHEHIIBDBFGGIEEHIJJIIIIEIHF
@6884419/1
tgactcgacaaaaatttaaacacattgcattattgatttcgaggaaataa
+6884419/1
@@7DDFFFHHHHGGGIGGIJGGGIIJJIJIJJJJGIIGIIFJJJJJIJJH
@6001178/1
gaaatttaaaagaaaatttgaaaagtatcatgagttttgtgattctccga
+6001178/1
BB@;DFFFHHHHHJJJJJJJJJJJJAHIIIJIIIHIJJJJJIIJIIJJJI
@6884436/1
tgactctaataatgaaggcgaatctaaatggatcgaaataggtacatgg
+6884436/1
@@@DFFFFFHHHHJJJGIJHIIBGGAGIIBF?FGFFGICBGH9?BFHHG
@6002002/1
gaaattttcaaatattcttcgcttttgactcgacaaaaatttaaacacat
+6002002/1
@@@FFFFFDHHHHIJJGHGGIIGIIJIJIEIG@GDGGIGGJJJJEGHDEH
@2393294/1
gaacgttcgactttcacttcattctatcggcctttcttctctttgccgta
+2393294/1
@CCDFFDFFHDFHHIDGHIIIJJJIJIGJJIJIGHIGIJIHIGHHHIF?@
@2394230/1
gaactattattttttttttatttttcatcacagtgatgtttgtttcagaa
+2394230/1
@?@:BDDFHHHHHJJJJJICHJJJJIJJJJJJJDEHHIIJIIIIGGICHG
@128302/1
aaagaaggcgaggttactattcacgacagtcaaaatagagagaaaatata
+128302/1
@@8;DDFFHHHHHFGFIJIJJJJJJJJJJDGHIIJJIJIJJJJIIJIJJJ
@2394798/1
gaactctttaggcagcaacattacccaaaaagatatccagcctttgatgg
+2394798/1
@B@ADFFFHHHHHJJIIJJJJJJJJJJJJJJJJJJJJJJJJJIIJJJJJJ
@5540817/1
ctcgtaagtttattattatatctgtctgcatttattacttcaagcaaagc
+5540817/1
BB@FDFFFDHHHHIIJJJJJJJJJJIIJJIIJJJIJIIJJJJJJJJJIJJ
@1933546/1
ctcggccggaccgattcagcccccaccaagggaagggggcggccccc
+1933546/1
CC@FFFFDD>HFHJIJGHGIJIJJBHIGIEGIGIIHFHFCBD96<BD
@1034766/1
cacctttatatatgtcacattttgtggttctttaacgaaatgtcaagagc
+1034766/1
CCCFFFFFHHHHHJIJJJJIJJJJHJJIJIJJJJJIIJJJJJIJJJJIJJ
@1934123/1
ctcggctgctcatcatgccctcgagtacctcaaaatcatgaccaaaaag
+1934123/1
CCCFFFFFDDFHFGHIJGHHIIGEGBFGIGHDHIJG@FDFGAGGIIJJG
@1934124/1
ctcggctgctcatcatgccctcgagtacctcaaaatcatgaccaaaaagt
+1934124/1
CCCFFFFFFBF>FHGIGGGGAGEEG9CGHBFFDGH@FIGEGIHEHGEIE8
@1035276/1
cacctttttcactcaaccatagctttctcagcgtgtttaatttcgttcca
+1035276/1
B@@:BDFFHFHHHJIIJJJGIGIHHGHGIIEGHCCGHIGH>CF@G?DBFE
@1035733/1
cacgaaaggcagttcaccatcgcttgtcatgtgttgaaattccgcgaaat
+1035733/1
BC@@DFFFGGHHHJJJIJIJJJJJJJGHIJJIJJIJJJJJIIIIIIIJJJ
@4619060/1
cacggattttatcaatcggccattcgaggctggaagcc
+4619060/1
CCCFFFFFHHHHHJJJJJJJJJIJJJJHJJFIIBFB;D
@6006116/1
gaacaatttttgtcgagttattgatttcgaggaataatacgaacttccat
+6006116/1
@@;DDDDDHHHHDHGGH?E9CEE>FHHC9@EH6C@DCFDGAFGHADBECF
@1036859/1
cacgaagagggactaccacacgaaaggcagttcaccatcgcttgtcatgt
+1036859/1
BC@DDDFFGFGFHGIIJJJJIJIJGIGGGGGHGIJIIIIIIIIJIHIJIG
@4205465/1
attataatcatcaatattatctatcgatactgaatgtaattttttatata
+4205465/1
CCCFFFFFHHHHHJIJICJGIGIIGIIJJGIJIIJJHIGIJJJJJIJJIJ
@4206933/1
attatattgtgaaaagggagcatttatttgatgcaaagtatagaggttgt
+4206933/1
=@@:BDFFGHGFFIIJIEGEFGHIJIJIJGEGEGIJJJ?BFHIHHI?DFH
@4206934/1
attatattgtgaaaagggagcatttatttgatgcaaagtatagaggttgt
+4206934/1
@@CDFDEFHHGHGIIIJFGGFCGIEIIIIB9FDCHIGC?DHGGCDHFGHF
@4206935/1
attatattgtgaaaagggagcatttatttgatgcaaagtatagaggttgt
+4206935/1
BB@DDFFFHHHHHJJJJJIIJJJJJJJJJJJJJJJJIJHHJIJJJJGHII
@4206936/1
attatattgtgaaaagggagcatttatttgatgcaaagtatagaggttgt
+4206936/1
BBCFFFFFHHHHHJJJJJIIIJJJJJJJJIJJJIJJIJDGIIJJIJIIJH
@1940010/1
ctcgtatagatgtcttgttattaaataatcgagtacagcgtcgcccagga
+1940010/1
@@C=ADDFHFHHDGHGBEIEIIIJJIJJJJJDIHGGGGGIEHGBHHICCB
@4620549/1
cacgggctaattttaacaaccatcccactgtacgagaattcggtttttca
+4620549/1
CCCFFFFFGHHHHJJJJJJJJJJIJJIJJJIIIIIJGJJJJJJFHIJIJJ
@6443037/1
gtatatttatcacatcattcgtcgtgtaccacatctcggatcttgctact
+6443037/1
=?@4ADDFHHFHGHIJIJJIJIJJJJHIGIJGGEGHIIJIJJJJGIIIIE
@580742/1
atgaaaaataaaaaaaaaataatagttcttcaagatatatttttcagggg
+580742/1
@@@DDDFDFHHHGIIIJGGHGGGGBHGIJ<DFB?BDDHEGEFIEEHGGG@
@6890593/1
tgataaatggaacgaaattaaacacgctgagaaagctatggttgagtgaa
+6890593/1
@@@DDFFFHHDHHJGGGIIJJIIIJJFGGGFHJGCDHFFHFHIGIIHE@F
@2399082/1
gaagaactattattttttttttatttttcatcacagtgatgtttgtttca
+2399082/1
@??DDEFFHHHHHJIJJJJJJJJJJJJJJJJJJJIGHIIFIFHGCCGGIG
@6890669/1
tgataacatgcataaaatataataaaaatttatagttttttgcattttta
+6890669/1
?@<BDDDBDFDHFGIJJBHHIIIIJJJJJJJJGIGHIGJJJGIJJJJJJJ
@6890670/1
tgataacatgcataaaatataataaaaatttatagttttttgcattttta
+6890670/1
@?@DDFDDFFDHFEIIIFH>FHCHGIHIIIIIIIICGGHIIICIIIGGII
@6443440/1
gtatcatcagctttagtaactgtgagagcagtatgtgattatgtgtttga
+6443440/1
::BABDDFHHHHHIEIIJJJJJEHIIIJIEGAFHIGHFIIIIICFGIJIJ
@133022/1
aaagacgccaaacattcggcagccaagaacttgctggatctcttggtcgg
+133022/1
8;@4B3@DDDFHDIICGGHGGIGGHGB3BFHIEEFDDCBB?BB==<FCA;
@5085004/1
cgaaaactcaattggcgcacattcagcagg
+5085004/1
@@7DDD>?DDH?DAG;C@:CDEHEGHECCF
@5085005/1
cgaaaactcaattggcgcacattcagcagg
+5085005/1
@@?;DDA?CCF?FAF;C<88@@G@BC@>FG
@5085006/1
cgaaaactcaattggcgcacattcagcaggttttttaacagtttgaaaac
+5085006/1
CCCFFFEFGHHFHBGEIG@CGHIIIIHGGI?DHHIIDHGHGFGH<FHGII
@133122/1
aaagacgttagagaggttcactaaaaaatattaggaatccactacaaggt
+133122/1
CCCFFFFFHGHHHFIJFHIJJJJJJJJJJJJJJJGJJIJJIJJJIJJJIB
@133629/1
aaagacttcgactttttactatttttgtatgcacaaaattcgttctacat
+133629/1
BCCFFFFFGHHHGIJJJIIJJIJIJJGHIJJIJIIJJJJGIGGHIJJIGI
@1491837/1
ccttaatcagctacaacagtcaacatttcccacctttttcactcaaccat
+1491837/1
?@:AADBDFBBBDHGIB;@ACFHGEGIIGII@FHIIIIIGGIIGIIGHGD
@1491838/1
ccttaatcagctacaacagtcaacatttcccacctttttcactcaaccat
+1491838/1
@<@F1=DBFBADFIGIIIIHGHGHGIIGIIIIIIIIIIIIIIIHIIIIII
@1491839/1
ccttaatcagctacaacagtcaacatttcccacctttttcactcaaccat
+1491839/1
B@@DDFDFHHHHDGGIIJIGGHIIJIGIJJIGIJHIJJJIIJIJJIGIJI
@1491840/1
ccttaatcagctacaacagtcaacatttcccacctttttcactcaaccat
+1491840/1
BB@DDFFFHHHHHJIJJIIIJIJJIJJJJJJGIJJJJJJJJJJJJJJJJH
@581484/1
atgaaacatgtcagttatatattcacctttatatatgtcacattttgtgg
+581484/1
@@@ADEDDHGHHGIGHGIIGHIIAFHIGIGCHIIEEEHHIIIIIIGGIIC
@3278952/1
tgctagtcgcaacagttttgacagaacctatgccacattcataag
+3278952/1
??<:=AADF@CF?A32AFH32<B?;FBG;BDFFF<BF9FD4?DF@
@3742122/1
aaatttaaaaatgcgtgtgtgcaggtatatttatcacatcattcgtcgtg
+3742122/1
?B@ABDFFHHHHHJJEHFHEFHIIHFHGJJJJJJIJJIJIIIJJJGHIHG
@4622169/1
cacggttcataaaagtaatataaccttagatttcgaggcaaattgattga
+4622169/1
CCCFFDFDHHHHHJJCFHJIJJJIJJJJJJJIJJJJJIIGGIIJJIIJIJ
@6892472/1
tgatcatgggcgctgacgtcactcatcccagccctgattcgcaacatata
+6892472/1
BB@DDFFFHHHHHGIGIJGIIJIJJJJJJJJJIJIJGIJIJIJJJIJJJJ
@5086340/1
cgaaaagtgaccacaagcaatgtcaaagagaaggatagcaactaatttta
+5086340/1
??1ADDD?DHFHFEHIBEHGCCDHGIIIGHGGIBIGEHIGDGIIGGHIII
@5086341/1
cgaaaagtgaccacaagcaatgtcaaagagaaggatagcaactaatttta
+5086341/1
@<BBFFFDHHHHHIIIJJJJJJHHJJIHIJJJIIIIIIIIJIIIJJJJIJ
@4623322/1
cacgtaggttacctcgaaggattgttcgctagcgatctcctgcaagaact
+4623322/1
@@@FDEFFFHHHHJJJIJJIIIIJJJJJIJIIJJIJJJJJIJJJJIIJJG
@4623323/1
cacgtaggttacctcgaaggattgttcgctagcgatctcctgcaagaact
+4623323/1
@@C=BDEFFHHHGJIIGHCHGHHIIIGGGHHIGIJIJJIJGHGIIJIGGI
@1493430/1
ccttcaaccaattagcaaggaaaattttcgggctacagaagatgattggg
+1493430/1
@B;DDDEFHGHHHIHEIJIDGHGHJJIJEIEGGIIJJJIJFGIJJJJIIG
@2402162/1
gaagaatatttgaaaatttctaatattgcgatatttttttatcgatctgg
+2402162/1
??@1::??FAF?<CF@<CEBICEIIBFEFAADHGHIIIIIGFGE;BHGCA
@6446091/1
gtattacctctaaagctatctactcgttatataatcatcattcaaacatt
+6446091/1
B@@FFFFFHHHHHJIIJJJJJJJJJJHIIJIJJJJJJJJIJJJJJJJJJH
@583885/1
atgaaatttaaaagaaaatttgaaaagtatcatgagttttgtgattctcc
+583885/1
@@7DDFBDF?FDFHEB??FGCAHCEH>CHHEG>HHGCGCDGIEI@HECCD
@3744916/1
aaattttgcaaattatgtggcattttgacatttatgtgacataatttgcg
+3744916/1
:;?44BDEHGHH>HIIIEFHGIGEHIIIIIIIFGIIEGBB@GIIIIIEGH
@3745493/1
aaatttttgtcgagtcaaaagcgaagaatatttgaaaatttctaatattg
+3745493/1
@@@FFFFFGFHHDIHIIIJJJIJFGHEI@BFGIEIIJIIIJJJIIIHAGH
@6012142/1
gaacgttcgactttcacttcattctatcggcctttcttctctttgccgta
+6012142/1
CCCDFFFFHGFHHIG?CGIIGIIIIJJJJFIIJJJEFHFGFBGHCCGE6?
@4210535/1
attatttcagatttttcagcattcaatttatttgttattgatgattgttt
+4210535/1
@B==DDFFHHHHGJJJJJJJJJJJIJJJJIIJJJIJJIJJJJJIJJJIJJ
@1952901/1
ctcgttttctcgatctggctctcactaagaac
+1952901/1
@@@DDDDDDBDDFH?FA>FGDDE?AH9<A9CD
@1042593/1
cacgattcataaaagtaatataaccttagatttcgag
+1042593/1
@?@D7AD>B?BADG@<CDIAHHCHICH@HHBHIC>@3
@1042594/1
cacgattcataaaagtaatataaccttagatttcgaggcaaattgattga
+1042594/1
@<8BDDDDHHHHHCH3CGIIIIIIIIIIIIIIEHII9?FGFGHIIGIIII
@1042595/1
cacgattcataaaagtaatataaccttagatttcgaggcaaattgattga
+1042595/1
B@BDDDFFHHHHHJJFHGJJJJIJJJIHJHIJJJGJGGIIGGIJJHIJJH
@1495229/1
ccttgagaaatttgctgcctcaaaaacgtatgacaaaactatagacaaac
+1495229/1
?@:DAAD;FHBFHDEEEFG@GBFHIIIIFHGGEGHIIIIHIEGHIIGIII
@6896992/1
tgcaaagtatagaggttgtacccaaacttttcggggtgcaatcttctttt
+6896992/1
@@7:DDDBDFFFBGFGIFGHFIIIIEIIIIIIIIIGDD@FFEIIIIIIII
@1953904/1
ctctaacgtctttatagaatgtcaatgttattctaaaaagaagactgcta
+1953904/1
?B84ADEFFHHHHIIFGHHIIHIJJJJIJJJJJJJJIJIJJJIJJCEGHI
@3747391/1
aacaaaccgggaaaagtattatgagaatatgaaatttaaaagaaaatttg
+3747391/1
@<@?DDDDFFF>HIGI9AEGFCHIGIIIIIIIIIIIEHIIIIGIIIIIII
@1044192/1
cacgcatttttaaatttaaaaatttattcaagt
+1044192/1
@@@ADDB?HFDF>ADGEG<<AFFHHGGHA9AFB
@138090/1
aaagcaaagacgcaataagtgatacaagaaaatatacagactaaagaaac
+138090/1
@@@FFFFFHHHHGJJJJJJHGHGIJIJ@GIJJJJIJJJIGGGIIJFIIJI
@1496511/1
ccttggcttccttcggagttttgcctgttccgtagcagacggcc
+1496511/1
@@@DDDBBFDFBHGBE1C<CHHCGGGBFHGIGFGGG@HIHGHGI
@5090783/1
cgaaagacttcgactttttactatttttgtatgcacaaaattcgttctac
+5090783/1
@@<DDDADHH<?ACHHIIIIIICGHGHG>EHGGDFDEHGGHH9FBFFHII
@3284700/1
tggaaatgtatcacggattttatcaatcggccattcgaggctggaagcc
+3284700/1
@B@7DFFFHHHHHJJIHIIJJJJJJJJJJIJJFIJJJIGI>BDG;=B8B
@5551177/1
ctcgtgacttttctcccctgttcttaaataaag
+5551177/1
@@<=DD??DHHHD@<FHI???FBHHGII<EHI<
@5551178/1
ctcgtgacttttctcccctgtttgttcttaaataaagtgtactttattga
+5551178/1
@@@?DDDDFHHHBGHIIIA;CHHEGGDDHHIIGHGGFCDGGGGHIIIIHH
@139568/1
aaagcccagaagaacgttcgactttcacttcattctatcggcctttcttc
+139568/1
BCCAFFFFHHHHHJJJIJJJJHIIJJGIIIIGJIJIJIJJJIJIIJIHIG
@6449660/1
gtcaaaagcgaagaatatttgaaaatttctaatattgcgatattttttta
+6449660/1
CCCFFFFFHHHHHJJJIJIJJIJJJJJJJJJJJJJJJJJJJJJJJJJJJJ
@4629165/1
cactaattctatgcaaagtatagcttgtaaaattagttgctatccttctc
+4629165/1
BB@DDDDFHHHHHIJJJJHHIIJJJJJGJJJJJJIIJJJJJJJJJJJJJJ
@6450474/1
gtcaaaattaaatcaatatggcgactgagaggcaaacaaatgttatttta
+6450474/1
:::ADDDDFFFFFFIE?EFC<A@FGFE<<FFIEBFIEFEBB4?B4BDEFB
@6450596/1
gtcaaaatttgacataatttgtggacataaaggaaagaaaaaaatgtcaa
+6450596/1
@@8?DDDDFF<AFFEEIBIIDFFIFFEIIIIIIFIIEIIIIIIIEEFFFI
@6450691/1
gtcaaacagaatctagccaaacacacatagcacctctccacaaaaaggga
+6450691/1
B@@:DDFFHHHGHJJIJJJJJJIJIJJJJJ3CGHIIJJJIJJJJIIJJJJ
@1956330/1
ctctactctcaagaaatggcctccatgccgagcaagactcccgtcagcgt
+1956330/1
=@@4=BDDFAFADHJJJIIIJGIIGHBEFBFAEGGEHHIIJIGJJGBGI@
@1956401/1
ctctactgtacaactgtttacctgtgtatgataaataaactttttttcgg
+1956401/1
CCCFFFFFHGHGHJJJHJJJJJJJIJHJJJJJJJIJJJJIIJIJJJIJJJ
@5091958/1
cgaaaggcagttcaccatcgcttgtcatgtgttgaaattccgcgaaattg
+5091958/1
?@?;DADBHHFHHBHGCGIDGGGHEEHBCE>EFA@GDHB?BDDG<FHG>@
@6451517/1
gtcaaagagaaggatagcaactaattttacaagctatactttgcatagaa
+6451517/1
CCCDFFFDFFHHHIGIIIJJJIJIJJJJJJJJIIJJIJIJJJJIGIIHDH
@5552955/1
ctcgttatataatcatcattcaaacattgaagccagatcgataaaaaaat
+5552955/1
=@?DDDDDHGHHGIIJJIJJIJJJJJJJJJIJGJJIIJGHGIJJJJIJJJ
@5552956/1
ctcgttatataatcatcattcaaacattgaagccagatcgataaaaaaat
+5552956/1
@??;DDDFHHHHHIIIIIIIIIIGIIIIIGIIIIIGIIIGIIIIIIIIII
@5552957/1
ctcgttatataatcatcattcaaacattgaagccagatcgataaaaaaat
+5552957/1
@@@D;D?DHAFB?<F:E>EEAHCHIGDHDAHGII91?FBGHIBGFHHGIE
@5552958/1
ctcgttatataatcatcattcaaacattgaagccagatcgataaaaaaat
+5552958/1
B@CFFFDFFHGHGJJIIIHJJJJJHIIIJIJJJIIGIJIJJJJJJJJIJI
@4215100/1
attcacctttatatatgtcacattttgtggttctttaacgaaatgtcaag
+4215100/1
:?14=DDFHHHGGJJJHIJJJJJJJIJIJJIIJJJJJJFGIJJJIFIIJJ
@4216172/1
attcagcaggttttttaacagtttgaaaaccttgataaatggaacgaaat
+4216172/1
:@14ADFFHHDHHJJJJJJJJJJJJJJJJJJJJIDIJJJJJIJJJJJJJJ
@4631524/1
cactctatcatcgttgtaaagtttgaaggaactatcttcttcatcttctt
+4631524/1
BB@:ADEFHHHHHIJJJJJJJIIJJJJJJFHGIIJIIJJIJJIIIJJJJJ
@3288748/1
tggacatcgaagaaaaaaacattgaccaatcgccaccaatgcttggtgca
+3288748/1
@@@7DDFFHDFHHJIJIJJJJFHEGHHHICH:BFHHFDCHGIJJCFCFHI
@3288749/1
tggacatcgaagaaaaaacattgaccaatcgccaccaatgcttggtgcag
+3288749/1
C@CFFFFFHDGHGJJJJIIIJJCHIJJGHGBGEHGGGIGCFGGGFC;FF>
@2410623/1
gaaggaataacacgggctaattttaacaaccatcccactgtacgagaatt
+2410623/1
<@1AD8BDDHFBFHGGGDFFHIIECFEHAC;DBDAGHIGGBDAF1@:@F;
@1501738/1
cgaaaactcaattggcgcacattcagcaggttttttaacagtttgaaaac
+1501738/1
@@@ADDBDBFHDHEGBEB:CFBG>HGHEHI;FHIIIGIGII@GGDEGHIE
@1501739/1
cgaaaactcaattggcgcacattcagcaggtttttttaacagtttgaaaa
+1501739/1
@8?DDDDDFFFDDBFFE:FEDFGFIEFFII@GEIIIIEEEF@CFFF4CF=
@2411445/1
gaaggatcgcaagcttcttccagttcaccatcagattcacaagcaggatc
+2411445/1
BCCDDFFFHHHHHJJJJJJJJJIHIIJIIIIJJJGIIIJJJJIJIJJJII
@6018621/1
gaagaagatagttccttcaaactttacaacgatgacagtgtgtggcaaat
+6018621/1
@?@A?DDDFDHFHJDGIJJIHIHIJIEGIJDHIEHGIJFE?DGGGIC<FC
@6018833/1
gaagaagccaaattgctctactctcaagaaatggcctccatgccgagcaa
+6018833/1
BBB1BDFFHHHHHJJJIJHJJJJJIJJJJJJJJHIJJJJJJJJJJJJJJJ
@5553421/1
ctcgttccaggttgttgttgtgaaacctgtggttgaccccaagcttgagg
+5553421/1
@@@=BDDFHHF?BB<ABAECCABGEHI@@:B@:DB?FHHI;BBFCGIBBF
@1959725/1
ctctcagcttcaacgccaaggacttcaactttgttcagttcttgcaggag
+1959725/1
BBB4BDDFHHHHHJCGIIJJJHJJJJJJJJJIJIJJJJGIIIJIJJIIJI
@1960394/1
ctctccacaaaaagggaaataaacaaggatgtaagaactatggaggaata
+1960394/1
=11=BDDDHDHHHGIIGDHHGFIJJIJGBFGCFIIIJEGIIGFIIJIJGI
@5093402/1
cgaaatcaataactcgacaaaaattgttcccttttgagctattgcgatat
+5093402/1
??71A:B?F??F3AAE?GEGIIF>E@CFDFFFFII9:BFAFFFCA@A?DF
@5093403/1
cgaaatcaataactcgacaaaaattgttcccttttgagctattgcgatat
+5093403/1
B;?DFFFFHHHHHGIGIIIJJJJJJJIJJJJJJJIJIJJJJIJJJJJJIJ
@6020548/1
gaagaatatgtctcgaaagacttcgactttttactatttttgtatgcaca
+6020548/1
CCCDFFFDHHFHFIG@GG:AFHJEI9FECGIIEGIIJIIIJIHIIIIJIJ
@2413327/1
gaagtaaaagtgtgctccattggtttatcctctactgtacaactgtttac
+2413327/1
@C<DDDFFAHACAEGGGIGGIIIEEGGGHHIJEHJ4C?BGGHCCG<FCHI
@6020669/1
gaagaatatttgaaaatttctaatattgcgatatttttttatcgatctgg
+6020669/1
@@@FDDDDHGGH?GFBEGHGIBIGHHIIIEIIIDGIGHEIHGIIGIDGCB
@5094370/1
cgaaatgtcaagagcataaagtatgtctagaacgattttacctttgcgcg
+5094370/1
@C@FFDFDHHGDFIIGJEIJJ<FHIIIIIJJJJIJJJIJIIIJJJIIHII
@5094462/1
cgaaattaaacacgctgagaaagctatggttgagtgaaaaaggtggg
+5094462/1
@@?=BDB>DFFDBCEH@<;EFGCGA<@BEGEG>D:9?D<DDGG0?FG
@5094463/1
cgaaattaaacacgctgagaaagctatggttgagtgaaaaaggtgggaaa
+5094463/1
@<?DBDFDHHGHHIIHGHIGIEIIHHIEGGGIGGFGIJJJGJJDFIJHII
@1502958/1
cgaaaagtgaccacaagcaatgtcaaagagaaggatagcaactaatttta
+1502958/1
?;?DAD3A?<?D3CEE@=BBBFEEBE>9FBBEIIICEE49BBDDEDIDEI
@1502959/1
cgaaaagtgaccacaagcaatgtcaaagagaaggatagcaactaatttta
+1502959/1
@<1BDFDAFFFHDGBHBEBGHGFHIIIGCGGHIIHGIGGGIIIIIIIIII
@6023045/1
gaagaccctgagagtatagatgattgcagtaatgatgacaccaaatt
+6023045/1
@@<DDFFFGHDFFHEDCECFHHIJIJEIIHHIIIJJHCEIGGIGGII
@6453518/1
gtcaaatgtcgcaaattatgtcacataaatgtcaaaatgccacataattt
+6453518/1
BBCFFFFFHHHHHJJIJIJIIIIJJJJJJJJJJJJJIJHIJIJJJIIJJI
@6453563/1
gtcaaatgttgcaaattatgtcacataaatgtcaaaatgccacataattt
+6453563/1
@@?DFFFFHHHHHJIJJJJJJJJJJIIJJJJIJIIJJIIIJJIIGIJJJF
@6454342/1
gtcaaatttgtatccattatcactttttgttgccgtgtgcccttgagaaa
+6454342/1
@@@FFFFFHHHHHJJHIJJJJJJJJJJJJJJHJJJJJIIIJJGIIGJIJJ
@6024706/1
gaagagttggccactaaactgggcagctcggctgagaatcggtattcggg
+6024706/1
@@<ADFFFHHHHGIGIJJJJJJJJGHJIJJGJJGGIIJIIJJFHCBCHHI
@5098202/1
cgaacgatgtcaccacctgattggtgatatcagccgctccgggcgttccg
+5098202/1
C@@FFDDDDDFHFJGIJGICFGEICFHIJIIIIIIGIIIIGGJHG8=EFB
@6456528/1
gtcaagagcataaagtatgtctagaacgattttacctttgcgcgaaaagt
+6456528/1
@@@=DDFDHFDBHIIIIIJHJHIIJJJEH?FIIGGIJIEFHIIIFHIGG7
@4635190/1
cacttatataagtttctaatttggtgtcatcattactgcaatcatctata
+4635190/1
B@@DDEFDHHHHFGHJJGJHIIJIFGFHGGIJIIIIIIIIGIIIJJFIIJ
@5099711/1
cgaagaaaaaacattgaccaatcgccaccaatgcttggtgcagctatcca
+5099711/1
BC@DFFFFHGHFFIJJJJJJJJI?EEDHIIIJIJJJIIFGHEIIGIJIJI
@3294441/1
tggatagctgcaccaagcattggtggcgattggtcaatgttttttcttcg
+3294441/1
B@BDDFDDHHHHGJJJIFJJIIIEHIGIEGIJJDHGGGHGIIJIIGHJJJ
@5099869/1
cgaagaaagacgccaaacattcggcagccaagaacttgctggatctcttg
+5099869/1
CC@FFFFFGFFHHJGJJHHIJJIJJIIFHGJGIJIJJGIIJJIEIJJJJG
@1961613/1
ctctctaacgtctttatagaatgtcaatgttattctaaaaagaagactgc
+1961613/1
@@<DD>DFDBCFDHIEHFDDHCACHGIIIGIIEHEFEHIIIDHIBHIIII
@3753847/1
aacaatctgccttctacatttgcgagtgacgaagagactctcagcttcaa
+3753847/1
@@<BDDFFGFGFHIGIJJIIJIJJGICBBDEGCDFEGIJII@FHGEHGII
@1507008/1
cgaaagacttcgactttttactatttttgtatgcacaaaattcgttctac
+1507008/1
@@?7DDD<ADDD=EGEHII=F@BHHIIGECFHEEEGIIIFBGIIBGDHHG
@1507009/1
cgaaagactttgactttttactatttttgtatgcacaaaattcgttctac
+1507009/1
@@;DDAB;CCFAA<BFHII;C@@EHIII<ACEFEBF@GIICH?DBGGGGD
@6902651/1
tgcagattgtgtagaagcagttataggcgctt
+6902651/1
@@CADDEFDDFFFGFIGDBGHHFHGHIGEG:G
@6458869/1
gtcaatgttattctaaaaagaagactgctaaacgttaaattttaaaagcc
+6458869/1
@?<DDDBDH>FH?EFHIII8FGFGHIIIIGGIBBGIGIIIIIIEEGEHGI
@1963060/1
ctctgacattgcttgtggtcacttttcgcgcaaaggtaaaatcgttctag
+1963060/1
:?14ADDFGHHHHJIFGIFIHIIIJJJIJGHFHIIJBGHJJGGGFHIIJI
@5556948/1
ctctaacgtctttatagaatgtcaatgttattctaaaaagaagactgcta
+5556948/1
CCCFFFFFHHHGHIJJJJJJJIIIJJJIJJJJJIJJJJIJIJJJJIIIJI
@5556949/1
ctctaacgtctttatagaatgtcaatgttattctaaaaagaagactgcta
+5556949/1
CCCFFFFFHHHHHJJIIIIIIHHIJJJIJIJJJJJJJJJJIJJJJJJJJJ
@1508007/1
cgaaaggcagttcaccatcgcttgtcatgtgttgaaattccgcgaaattg
+1508007/1
@C7DFDFDDHFHFGIIDHIJJGIIGHIHGFGGHGGIJJJJJJIJFGIHJH
@1508008/1
cgaaaggcagttcaccatcgcttgtcatgtgttgaaattccgcgaaattg
+1508008/1
@C@?DDFFHHFHHIIIGIIIIIIEHIIIIGGGHGIIIIIIIIIIIIIIII
@5102320/1
cgaagagactctcagcttcaacgccaaggacttcaactttgttcagttct
+5102320/1
8114DDBDDDFDDEFIFEIHHBFGGIII=GCDDGIF@FGFFBGGFIIIBB
@5102332/1
cgaagagagactaccacacgaaaggcagttcaccatcgcttgtcatgtgt
+5102332/1
@;;DADD3?DHHHIIIGEB@GHHB>FHGHHHGGGIIGDFHIIIIHIIICH
@5102760/1
cgaagagggactaccacacgaaaggcagttcaccatcgcttgtcatgtgt
+5102760/1
@C<FFFFFHHHHHGIGGGIGGIJIJIIJHIJIJJIIJGJGJJGHIJJHGH
@5102761/1
cgaagagggactaccacacgaaaggcagttcaccatcgtttgtcatgtgt
+5102761/1
@@11DADAF<FFHIIEGGIEGGABHCHGIIIGEGIIEGGGHGFGCHI4CF
@6462400/1
gtcacttttcgcgcaaaggtaaaatcgttctagacatactttatgctctt
+6462400/1
C@@DFFFFHHGGHJIJJJJGHIJJJJJIIIJJIJIIIGJJJJJJIJJJJJ
@2862161/1
gtcctccaggagttgctgagccgtcgcggcatcactcccaaatacgaact
+2862161/1
@B@DFFFFHHHHHHIJJJIIIJJHHJJHIEEFGEG=FHICDGDGHEEEEF
@4220549/1
attccgtcggcaagaagttggccgatttgcagactctcagcttcaacgcc
+4220549/1
@@@?DFEFGHHDHIJJIHHIJJJJHIIJIIIIGGIJGJJJJJJJJIJIJJ
@4220959/1
attcctcgaaatcaataactcgataaaaattgttcccttttgagctattg
+4220959/1
BB=DDFFFHHHHHJJJJJJIJJJJJJJJJJJIJJJJJJJJJJJJJJIJJI
@3297101/1
tggcaacatcgacagataccacaaatacctaaaccttcccactaaagtta
+3297101/1
@?@ADDDFH?ADFGGGAFHGDHGIIBDGGGIGIIIIGGIGIGGEFEH8BF
@3297102/1
tggcaacatcgacagataccacaaatacctaaaccttcccactaaagtta
+3297102/1
@@@<?DDAHF?;D@8CCBDFGIHGIIIHIIIIIIIGHGIGG;BFGGHHEH
@147416/1
aaagtatgtctagaacgattttacctttgcgcgaaaagtgaccacaagca
+147416/1
@@@?DDEDFHHGHJJJJEHIJJJJJJJJIJJJJIJJJIHGGJJJIJIJJJ
@3297528/1
tggcaagttatcataatgaaaatgtatacacacatacattcactcctaaa
+3297528/1
@@7BDFFFFHFHHIIIIGIIGEIDAFEFFHIIIGIIICHGIIIIIIIIII
@4640080/1
cagaaacaacctctacaccagagatccccttcccatcggcaattcccgtg
+4640080/1
@@@7DEEFGHFHFIEHHIIIIIHEHIIGIGDHIIIIIG>EEBHIIHHACE
@5559504/1
ctctactgtacaactgtttacctgtgtatgataaataaacttttttcggg
+5559504/1
@C@FDFFFFAHDHJJJJJIJJJIJHIGIJJJJJJJJJJJIGIJJJJJIIG
@148830/1
aaagtgaccaaagcaaagacgcaataagtgatacaagaaaatatacagac
+148830/1
@@<;ADEFHHHHFJJJIGHHHIJIBGIDGHGJJJIIIIJIGIGJIJIEIJ
@1509356/1
cgaaatcaataatgcaatgtgtttaaatttttgtcgagtcaaaagcgaag
+1509356/1
@@@DD;BDDFAHF@F?EBG<CHHHGHIFHHIIEEHGGDHEHHIIECGIA>
@3300144/1
tggcattcatgcagaaccgattaagaaaggggcagacaacttcatgtaca
+3300144/1
@@C1BDFFGHHGGGHIJJGAFHHIGGJJIGIJJJJIIEIIHIJIIJGIIJ
@3300639/1
tggccatctgcgggacatgcacatctcttggagccagccaatgggattgc
+3300639/1
@@1ADDDDFHFFHGAED<FGCGEGGDDCG>@<F>FCCCG;FCHIIBCF@>
@3300640/1
tggccatctgcgggacatgcacatctcttggagccagccaatgggattgc
+3300640/1
B@@FFFFFHFHHHJEGIJIGHGHHJJJJJJJJJJJIJJJJJGHIIIGIJJ
@3300641/1
tggccatctgcgggacatgcacatctcttggagccatccaatgggattgc
+3300641/1
CCCFFFFFHHHHHJGIJIJIGJJJJJJJJFHIIJJJIJJJJJJJJJJJJJ
@5561077/1
ctctatactttgcatcaaataaatgctcccttttcacaatataataaata
+5561077/1
??@=BBDBFHFFFGGEGHIDHHHIGHIIIIIIIIIGIIIIIIIIIIIIII
@3301972/1
tggcgttgaagctgagagtctcttcgtcactcgcaaatgtagaaggc
+3301972/1
CCCFFDFFHHGGHJFGII>HHIJJJIGHGJJJFIJJIJJIIIJIIII
@2419810/1
gaatatataactgacatgtttcatatgtagaacgaattttgtgcatacaa
+2419810/1
@CCFFFDFDDHFFHEHGGIJIIIJJJGGJGHGIIJJIGHHDCD?FHHGGA
@2420432/1
gaatatttgaaaatttctaatattgcgatatttttttatcgatctggctt
+2420432/1
@@<DDDDFF?FDFBHIGDIIIEHIIIIIIJJIJIIIBDEGGIIIIBEHJE
@4222630/1
attcgataggtgctttgtctggttaactttagtgggaaggtttaggtatt
+4222630/1
:?14ADEDHHFHHJJJIHIJJJIJJIJJJJJJHHJIJJJJGHHIJJBFIJ
@6030094/1
gaaggattgttcgctggcgatctcctgcaagaactgaacaaagttgaagt
+6030094/1
?@@:ADDB>FHFHGHDA;EE?@DGHG@FHIGHGGI@FHGG9BG<8<C8B8
@151385/1
aaataaaatacggcaaagagaagaaaggccgatagaatgaagtgaaagtc
+151385/1
@B?ADEFFHHGHFIJJIJFIJIJIIJIIIIIGIJJJJJJJJJHGIGIIFH
@151800/1
aaataaacttttttcgggtttggaaaaaatttcaaattgttcaggtaaaa
+151800/1
C@@FFFFFHHHHHJIJJIEGIJJJIJJJIJJJJJIIJJJJIJJJIGIJJI
@151801/1
aaataaacttttttcgggtttggaaaaatttcaaattgttcaggtaaaat
+151801/1
@@@DDFFEHHHGGIIGDGFHCECGHEGGIIJIEBEHIGGIIJIIJFIJEG
@4223326/1
attcgattcgataggtgctttgtctggttaactttagtgggaaggtttag
+4223326/1
?@?ADDADHHFBDACF<CHHHCBBDFBF@H@FHGIEF9?F8??F;0?D??
@6912066/1
tgcctatcctgaggcctacgctgttgttgtggtccacccctttgttgccc
+6912066/1
@CCDFFFFHGFDDIIIGGIGHJIJJJFGFGGICFHGIJJJ?DG9?DECGI
@1969701/1
ctcttatcaatataatgtctcgtttcggcaaacagcaagaaaccgaatcg
+1969701/1
@CCFFDFFFHHHHJJJJHIJJIAFHGEHFFFIEHEGGIGIIJGI@DGDGE
@5111077/1
cgaatgatgtgataaatatacctgcacacacgcatttttaaatttaaaaa
+5111077/1
?@?D7D??DF<FB<BG<EEHII><:EACFEHG@8;FGGIDGEEHIFGIII
@3302803/1
tggctgccgaatgtttggcgtctttcttcgatcttccggttccggtggcc
+3302803/1
@@@1BDDDF?FHBGHG9EDEF:FHGFHIIIGIDHIII:@?FFGAAF>B9C
@3302804/1
tggctgccgaatgtttggcgtctttcttcgatcttccggttccggtggcc
+3302804/1
@@@?DFFFF?FFFFGGGF@GEHJIIJIJIGGGGIIJIGGHIIJGIGAHGH
@5111425/1
cgaatggtaaagctgctaaaaaagcaggaaaagcccagaagaacgttcga
+5111425/1
BC<DFFFDHHHGHJJJIJIJJJJIIFIJJJJIHIEGIGIJJJJJIGHGIH
@4649815/1
cagaacgtaagatatcctaaactcactttttttccgaaaaaatatcgcaa
+4649815/1
CCCFFFFDHHHHHJJJJJJJJJJJJJJJJJJJJJJJJJJJJJJJJIJJJH
@5111525/1
cgaatgtcaaacagaatctagccaaacacacatagtacctctccacaaaa
+5111525/1
@C@?DDDDFHGGHGGIIJJIIIJJJIIIIJJJJIJHIIJJJJJJIJJJJJ
@5111526/1
cgaatgtcaaacagaatctagccaaacacacatagtacctctccacaaaa
+5111526/1
CCCFFFDFGHHHHJIJJJJJJJJJJIHGIIJJIJJGFIIJJJIJJJJJII
@5111930/1
cgaattatcttatatagggatggagtttccgaaggacaatttttacagtt
+5111930/1
@@<DBDDDFBF<C?C??GIBFDHGG<FHFGHFHGIGGIIIIIIIIIIIDH
@604027/1
atggcattcatgcagaaccgattaagaaaggggcagacaacttcatgtac
+604027/1
@@@FDDDDFHDFAGGBEAFHGEEHIGHIJGIIEEHIIIIEHHGEG@FFGI
@2422418/1
gaatgatgtgataaatatacctgcacacacgcatttttaaatttaaaaat
+2422418/1
CCCFFDFFFHFHHJIJJGJJJJJIJJJJJIJJJIJIJJJJJJJJGIJIJJ
@2422667/1
gaatgccatctgggcccggggctctgtg
+2422667/1
=@?4=DDDFFFFFIIIIFIFII0B940?
@1970875/1
ctcttcgctagttttatatttcccatatagtccccct
+1970875/1
@@@DDDDDFAFADFFB:A?FHFHI><EEEFHEGFII:
@1971287/1
ctcttctggaccacgataaatgtgatacctggcttgtagtcagcttccaa
+1971287/1
CCCFFFFDHFHHHJJGIIJJJIFHIJJJJJJIJJIGHIIGIJJJJGGHJI
@6033174/1
gaagtggtccgtgccccttgcggttaccccttctgttgggatgggggccg
+6033174/1
BCCDFFFFHHGHGIIJJIJJJJJGIIJJJJJIJIIIIGIDCHIJJJIFH<
@1514592/1
cgaactggtccaaatcgagggcgccatccacgagccaatcttccgctacc
+1514592/1
@;?;;A??CAFAFBHBA:@8@DFEHGED?GGHF?;FG@@=C@FGBGHA9@
@1514593/1
cgaactggtccaaatcgagggcgccatccacgagccaatcttccgctacc
+1514593/1
@@@DFFFFDFHHHJHIEEGIIIJIJIIJJGIJIGIEHIIJIJHGIJEHFF
@1514748/1
cgaacttccatagattcaaatgaagtaaacaacatacgtttttcatttaa
+1514748/1
@@7??BDBF?BFDEEE22A?CCHHIHIGGEH;C?9?DE<DGGHIEHIIAG
@4654687/1
cagaagtttgctatattccacaaaagtacttcttggcacagagcctcatt
+4654687/1
CC@ADFDFHHHGHJIJJJJJJJJJJJFJGIJJJJJJJJJIJGIJJJJHIJ
@3761940/1
aacagtttgaaaaccttgataaatggaacgaaattaaacacgctgagaaa
+3761940/1
@@@D?2=?CFDFFFGAGDEFIIIIIFEFFIIIECFFI<FGCFFFIIII@F
@3761954/1
aacagtttgactaattgcgggattcgacaacctgaatatggagatcgacg
+3761954/1
CC@FFDDFHHHHHJJJJJJJJJJJIJGHIJJJJJJJJJJIJJJJJJIJJJ
@3305576/1
tgggactgctggttgcccaacttggtaatcttagtgtctttcagtcccga
+3305576/1
@C@FFFFFFFDHDHDFHJGIJHJIJ<FHIJJJIFFGDDCHIIIIIIJIIG
@1517690/1
cgaagagggactaccacacgaaaggcagttcaccatcgcttgtcatgtgt
+1517690/1
@C<DDDFFHHHGHIJJJIIJIJIGGIIGGIIIEHF>GGGI=GBCFHGCCC
@1517691/1
cgaagagggactaccacacgaaaggcagttcaccatcgcttgtcatgtgt
+1517691/1
B@@FFFFFGHHHHJIJJJIJIJJGGIJIJJJJJJFJJJJJJIHIGIJ=CF
@1517692/1
cgaagagggactaccacacgaaaggcagttcaccatcgcttgtcatgtgt
+1517692/1
CC@FFFFFHHHHHIJIJIJIGJJJJIIIHIJJJJJJJJJJJIJJJJIJIJ
@1974913/1
ctgaaaaattccgtcggcaagaagttggccgatttgcagactctcagctt
+1974913/1
@@<DDDDD?FDHFHGFHBFBEH>F<DFGFHHGIGGGIIFGGIIIIIGGGG
@1060743/1
cactcttatacgcagtggtctcaatcgcaacagacatctacgaacgtcta
+1060743/1
CCCFFFFFHHHGHJJIJJHHIJJJJIJJGGJJJIJJJJJJJJIJJJHJIG
@611074/1
atgtcaaagagaaggatagcaactaattttacaagctatactttgcatag
+611074/1
@@@BDEDFGHHFBGIEHIGIIEIIIIIIGIHIIIGGIJJJIJJJJIGGID
@2426226/1
gaattgtgtacaatagaagataatcagacaattaatagaaaaatgac
+2426226/1
B@@DFFDFHGHHHJJJJJJHGJJGJIIIJJJJJIIJJFGJJJJJJJJ
@4226854/1
attcgttctacatatgaaacatgtcagttatatattcacctttatatgtc
+4226854/1
?:=1BDFFHDHGHIIDHGGGCHIIIJIHHGJIIIIIJIIJEHGIIIJIII
@3763448/1
aacatgtcagttatatattcacctttatatatgtcacattttgtggttct
+3763448/1
@@;:DBDDDBCDABC?<CE<?E@EBCHI@HEHBEDFD9C:CHEBFD?DAD
@5574463/1
ctcttcgtcactcgcaaatgtagaaggcagattgttaccctccacgggta
+5574463/1
CCCFFFFFHHHHHIIGIJJJJIIJJJJIIJJJJJIJJJJJJJJJJJII@G
@4657887/1
cagaattccattttccttggcatcaagagtatattccatgatgctaatac
+4657887/1
@@CADFFFHHHHHJGFHIGGJIGJJJIHIHIIJJJJIHGIIIJJIGGIJJ
@1978889/1
ctgaaagacactaagattaccaagttgggcaaccagcagtcccacaaagt
+1978889/1
CC@FFFFFHHHHHJGHIJJJJJIJIJJJJJJJJIJJJJIDFHIIJGIHIB
@5119631/1
cgacagtcaaaatagagagaaaatatataaagtgaaagtcaaatttgcaa
+5119631/1
@C@FFFDDDHHHHJJIJIGJIJJJJJJJJIJJGHJJIJIHIIIIFHIIJJ
@5576207/1
ctcttggtgaacacatactttattcgtcatcgctccccacgagcg
+5576207/1
@@@DFDF:DDFFFIIDHGGIIGIIIIHIIIIIIGGIIIGIHHHE@
@1063896/1
cacttaagcacacatgttacataaatgtcaaaatttgacataatttgtgg
+1063896/1
B@CBDDDDHHHHHJJJIJIJJJJJJJIHGIIJIJIJIJJIJJJJIJJGGD
@6921215/1
tgctgtgtggaaagtgtactataaaatgatgaaaccggagatcgaacagt
+6921215/1
CC@FFFFFHHHHGIEHFHHJJJJJJJIIJGHIIJIJJIJJIJJJJJJJJH
@4230420/1
attctgtttgacattcgaaaagtaaacgtcagtttgcgtttcaatgcatc
+4230420/1
?@?7DDDDHFFHHIIIIGIIIFGHIIIIEHIIGIIIIIFHIIIIIIIIFI
@5121202/1
cgacatttgacgtacggttcaagtagctgaagtaaaagtgtgctccattg
+5121202/1
@88DDDDDHHHHFHIIIFBHIIIHIIIIIIIIFGHEEIDDDDGHIIIIIG
@6477737/1
gtccacgtaggttacctcgaaggattgttcgctggcgatctcctgca
+6477737/1
?=:4ADDDFFFFFIIIIIIFEGIFFFIIIEFIFIIIDDFIFIIIIII
@1065795/1
cacttttacttcggctacttgaaccgtacgtcaaatgtcgcaaattatgt
+1065795/1
@C@ADFFA:ACBFHGIEIGGEBEHCEH@FE?CB@DAH9DBDG@FC<=FHB
@5578363/1
ctcttttttggtggtccagttgaggaaagaggtcgtgcgatatttct
+5578363/1
@@@DDDDDH<FADHEGH?FCFEEFHCHIGGHIBFHAGBFHIIBIIGI
@1981005/1
ctgaaatatagaatacaccccttaatcagctacaacagtcaacatttccc
+1981005/1
CCCFFFFFHHHHHJJJJJJJJJJJJJJJJJJJJJJJJJGGJJJJIJJJJJ
@3768051/1
aaccgattaagaaaggggcagacaacttcatgtacaaatacctcacctta
+3768051/1
CCCFFFFFHHHHHJJJJJIJJJIJJJJJJJJJIJJJJJJJJJJJJJIJJG
@4659946/1
cagacaattaatagaaaaatgacagaaggacagacaagaaacatgataag
+4659946/1
BC@DFFFFHHHHHIJJJJJJJJJJJIJJJJJIIIJJJJJJJJJIJJJJJJ
@6040081/1
gaatctgattgtgaactggaagaaagttgcgctccttcctcttgttgaag
+6040081/1
B;?BDDFDHHHHFGIJJJJHGIIJJJHHJIJIIIJIIGHGGCFCDGF?FH
@6040987/1
gaatgatgtgataaatatacctgcacacacgcatttttaaatttaaaaat
+6040987/1
BB@=BDFFHHHHHJJIJJJJJJIJJJJIJIJJJIJJJJJJJJJJJJJJIJ
@2873858/1
gtcgatgttgccagaacgtaagatatcctaaactcacttttttccgaaaa
+2873858/1
@@@F?DDEHDDFABHICEFFEEHEEDH@HEIIGGEIIIIIIGGIIIIIIE
@2873859/1
gtcgatgttgccagaacgtaagatatcctaaactcacttttttccgaaaa
+2873859/1
@B@FFFFFHHHHHJJJJJHIJJJJJJJJJIIJJJIJJJJJJIJGIJJJIJ
@1525597/1
cgaatgtcaaacagaatctagccaaacacacatagtacctctccacaaaa
+1525597/1
@@@;AD:BDFHHFEHIJIIJJIIHGIJIJBFHHGGDDIIJJJJJJJJJJB
@1525598/1
cgaatgtcaaacagaatctagccaaacacacatagtacctctccacaaaa
+1525598/1
BB@DDDDFDHHGFGGIIIGIJIJJJGIIJ=FGHGHCGIJIJIJJHIIIJJ
@6925074/1
tggaacacgaagagggactaccacacgaaaggcagttcaccatcgcttgt
+6925074/1
@@;:DDDDDHDF:FEGGDEGBGFGHGIIIHEC8DDHBFH4B3CFEFCCD6
@5124845/1
cgacgaatgatgtgataaatatacctgcacacacgcatttttaaatttaa
+5124845/1
CCCFFFFFHHHHHIJJIJJJJJJJJIJJJJJJJJJIJJJJJJJJIJJJHI
@6482824/1
gtcccgaataccgattctcagccgagctgcccagtttagtggccaactct
+6482824/1
@@@4B@@D;CDF:CFBBCBHCF;CGFG:GEGI>D?FFFBBFFFAFFCEFE
@4664988/1
cagactggtcccacacaagggcagcaaaaaggtgcccaacaacagcaaac
+4664988/1
@@@DDFDDFFHFHJIIIIE@B@FFGHJGIEIFDGDFFFFFIEGGFHGBGA
@1074457/1
cagaaatatttaatgttattcaatccggaagcttcacctaataactatct
+1074457/1
CC@FFFFFHHHHHJJJJJJJJJIJJJJJJJJJJJJJJJJJJIJJJJIJII
@618035/1
attaaagctgctagaagaggacggcatttatgatccaaa
+618035/1
=?@?DDB>CDFDDGBFABA:CCA<:<8C@9:0??DDGGD
@3316579/1
tggtgaactgcctttcgtgtggtagtccctcttcgtgttccatttcat
+3316579/1
@@@ADDFFHHHHHJJJJGHGGIFHGEEHIGHJJEIGD1??F<BFG<9D
@1529755/1
cgacaataaactccggagtagttgttaaattattgaatatcaaatctatg
+1529755/1
@C@DFFFFHHHHHJJJGJCFHHIJJJJJJJJIJJIJIIJIIIJJJJJJJI
@1985733/1
ctgaacctctgtcatttagttttgataaacaaccaaacctagaggaacat
+1985733/1
CCCFFFFFHHHHHJGGIJJIGIJJJJJJIJJJJJJJIJJJJJIJJIJIJI
@1076841/1
cagaaatttaaacgttccagcaggtacttgcgtgg
+1076841/1
@@@ADEFFHGHFHJFFHIEHGJIIHHIJJJIE:FB
@1077142/1
cagaacaaaccgggaaaagtattatgagaatatgaaatttaaaagaaaat
+1077142/1
??@7AD?DAFDHHG<FEGHFHEEHGICFF@FGIEFIGAHGFGDBBFF<?F
@1531990/1
cgacagagaggttatccttgggggaagaagccaaattgctctactctcaa
+1531990/1
BCCADFFFHGHFHIJJJGGJJJIJFGIJJJJJJJIIIIIJJJJJJJJJJJ
@1531991/1
cgacagagaggttatccttgggggaagaagccaaattgctctactctcaa
+1531991/1
C@@FFFFFHHHFHIJJJJJJJIJJIIJIIJIJJJIIJIIIJJIJJJJJJJ
@3773366/1
aacgattttacctttgcgcgaaaagtgaccacaagcaatgtcaaagagaa
+3773366/1
@@@DDDDFHHFHFGIIGGDIEHGGC:D9GHCHG@FCGHGGIDDHGGC@CC
@3774445/1
aacgctttatcgggttctgctaagtggtaagtagaaggtaagccatttaa
+3774445/1
@CCFFFFFHGHHGJHIJJJJJJIIIJJJJJJEGGFGHIGGIGGHIJIJGH
@6930604/1
tggagaacaaaaagaaggcgaggttactattcacgacagtcaaaatagag
+6930604/1
@@?ADFFFGHHHHJGHIIIIGHGCGGHHIIIGIJHIGIIJIIJGGIJICG
@3320627/1
tgtaaggtgaggtatttgtacatgaagttgtctgcccctttcttaatcgg
+3320627/1
@CCDFFF2CFHHAGGGIIHJIJIJIEGHIJJIGIGJJJIIJIJJIJJJJI
@173528/1
aaattatgtcacataaatgtcaaaatgccacataatttgcaaaattttga
+173528/1
?@@=BDFBDFHHHGJJIIEHJHHGGIIGHIJJJJIIIIJFIIIGHGGHIJ
@173529/1
aaattatgtcacataaatgtcaaaatgccacataatttgcaaaattttga
+173529/1
B@@FDDFFDHFHHJJJJJIGHGHIGEHIGIGGJIHHIIJJIIIGEGIIGG
@6049796/1
gacaacttcatgtacaaatacctcaccttacaaaataaaatacggcaaag
+6049796/1
B@@F;DFFHHHHHHIJJJJJIJJJJJJJJJJJJJIJJJJJJJJJJJJJJJ
@2885112/1
gtctaataaaggtcaaaaaccccaaagaattatcttttttagagatggag
+2885112/1
@@;BDFDFHHGHFHGIJJJJIJJJJJIGIGIIGIIJJJJJIIIJGIIGIJ
@5131986/1
cgacttaggagaaggcatggaaatgtatcacggattttatcaatcggcca
+5131986/1
@@7BBDBDHBFFHIIIIAGH@GGGICFHIGI;AAFHIIIIHIGIIGIIHA
@5132709/1
cgactttttactatttttgtatgcacaaaattcgttctacatatgaaaca
+5132709/1
??1BDDFFHDDFDGHIII:AEHHCHG@GIIEHEAFHEGIIIIIIGIIIIH
@6932021/1
tggagattgcaaccacccagacaggagatcatcgaagatttggagaatat
+6932021/1
CCCFFDFFHHHHHJJJJJIHIIJJJIJJJJJJJIIGGIJJJJJJJJJJJJ
@1535236/1
cgaccacttgtatagcttccgtcggagttgctctagataaatcgtaatct
+1535236/1
?@1ADDDDHDFBHIBHGIIII>GGI1C:CF@D?FGEEHGHIEEGFGIIGI
@626019/1
attaattataatcatcaatattatctatcgatactgaatgtaatttttta
+626019/1
?@:DDFFFHHHHHJGIJIJJJIJGJJJGJJJIIIGGGIIJEHHIHHIIIJ
@1537717/1
cgacgaacttcttgatcaagactcccaccatcatacatttcgatgagcac
+1537717/1
@@@DDDDDFHDHH@CCF?FHHGAEHIHEHFGHIIIIIGFHIDFIIIIIII
@1538087/1
cgacgaatgatgtgataaatatacctgcacacacgcatttttaaatttaa
+1538087/1
@@;DDDDD;FFF<<E>GGGDHIIH@BF3A?C@@D:DAGB9DEHIIID>>D
@1538088/1
cgacgaatgatgtgataaatatacctgcacacacgcatttttaaatttaa
+1538088/1
@@<DFADDFHHGDF>GBGGHIIIIGEF@GIEHIGBGGHIIIEGGEIIGGG
@1994209/1
ctgaatgtgcgccaattgagttttcgagcattttccggaaaagaagattg
+1994209/1
@BC=DFFFHHHHHIJJJJJJFHJIJIJIJIJJJJJJJJJIIJJIJJJJJI
@4244584/1
attgggaaggcacttatctttggtatccttttagaagttagaattccaaa
+4244584/1
@CBFFFFFHHHGHJJJJJJJJJIHIJHIIJJJJJJJIIJIJJJIJJJIIJ
@1084454/1
cagaatcagcactgaatcaaaaaattctccatcgttacaataagttattc
+1084454/1
CCCFFFFFHHHHHJJJJJJIJJJJJJJJJJJIJJIJIJJIJJJJGIIJJI
@6933973/1
tggagtcccaaaacatgaccatgatgcactcggccggaccgattcagccc
+6933973/1
@@@1BBDDHHHHHIIAEHHEHIGIGFHGIEHIIIIIE@DGHEHH;=A>EE
@5135808/1
cgagaatttgaaaagcgagcttcatgatcccctgaagaatatatcttgaa
+5135808/1
??1:ADDDF8BFFI;;F=AD:FE?994EEGII;?:D>FGFCAFFDFF89D
@5135809/1
cgagaatttgaaaagcgagcttcatgatcccctgaagaatatatcttgaa
+5135809/1
@@<7BDADBAHGGH>;@@@:GHEIHAGEEGIHIGGIIIGDGEGCD9B??B
@5135810/1
cgagaatttgaaaagcgagcttcatgatcccctgaagaatatatcttgaa
+5135810/1
@@<ABDDFHDFHHIEEEEGEHJJJJJJJJJJJGGGEGHIIGIIGIIIGFH
@5135811/1
cgagaatttgaaaagcgagcttcatgatcccctgaagaatatatcttgaa
+5135811/1
@@?BDDDFHBFHHIEEHEB>HHIGEGHIIIIJGFAG@DGIJJJFJEIGCH
@5135812/1
cgagaatttgaaaagcgagcttcatgatcccctgaagaatatatcttgaa
+5135812/1
BC<ADDDFHDDHHJIGG?GGIIIJJJIJJJJIFCGIGIJJIIJJJJJIIJ
@6054679/1
gacataatttgtggacataaaggaaagaaaaaaatgtcaaaattttgcaa
+6054679/1
@@@FFFDFHHGFFIIJEHIGGIJJJJIGGHJJJJJIGEHHIJICGFHIIH
@6054714/1
gacatactcttcggagaatcacaaaactcatgatacttttcaaattttct
+6054714/1
@@;ADDEDHGGHHII>HGICHGIGIIGFHCFHGGGFEGIGGGIIIIIIGI
@1084895/1
cagaatctaaaaatattgcacctgctacggattcaaagacatctcctaag
+1084895/1
@@@?DFFFHHFFDGGIIJGIIGIGCGHGHIGIIGDGGGEEHCGEGHGIEI
@630765/1
attacctctaaagctatctactcgttatataatcatcattcaaacattga
+630765/1
CCCFFFFFHHHHGJJIJJJJIJJJEGHIHIIJJJJJJJJJJJJJJJJJJJ
@179640/1
aaattttaaaagcctcttaaatttaaccgaaatatagaatacacccctta
+179640/1
@@7DDDEFHHGDBHGGIIIIGIJJJFHCGADFHIIEIJGHGGGBDFBFDH
@6936894/1
tggattcctaatattttttagtgaacctctctaacgtctttatagaatgt
+6936894/1
?@<14AAB?FHB?CFHIHG?C:?@EHIDHBDGAHDD?DEFHIA??BBF>9
@5594287/1
ctgaagtaaaagtgtgctccattggtttatcctctactgtacaactgttt
+5594287/1
@@@1ADDDHHDDDFEEBGHIIICEEFHIIIIIIIIGIIIIIGGIIIIGGI
@5594288/1
ctgaagtaaaagtgtgctccattggtttatcctctactgtacaactgttt
+5594288/1
@@@DFFFFHHHGFGFEEGGGEHGIGHIGIJJJJAHEGGHIJJGIGIIFGI
@3326871/1
tgtcgatgttgccagaacgtaagatatcctaaactcacttttttccgaaa
+3326871/1
=@1=B:A?:DD<FFA@F@ECFGBCBFGGHGGIIIAGBHGIIIIIGIHEII
@6055394/1
gacattcgaaaagtaaacgtcagtttgcgtttcaatgcatcgataagacg
+6055394/1
@@;DFFFFHHHHHHHIJJJHHHIHIJJJJHIJJJJJJIJJJJIJJJJJJI
@5139117/1
cgagcattttccggaaaagaagattgcaccccgaaaagtttgggtacaac
+5139117/1
@88DDDDDHHHHDGEHIIGGIHGIIIIFIIIIHDHEEHBFHIGI@FHIII
@2446623/1
gacgtttagagagtggtgaaaccgcagatggcaaactagtaccggaatca
+2446623/1
@@C;DFFFHGHHHBEHCFIIJIIJJJJJIJIIIIJJJJJHIJIIIJIJJJ
@2448419/1
gactgttgtagctgattaaggggtgtattctatatttcagttaaatttaa
+2448419/1
CCCFFDFFFFHHGJGIJGIJJJICHEHIIJJJJJJJJJJJJHHIJJJJJJ
@6494808/1
gtcgaagatctctgtgagaagacagaagaatctctagtcagaatttt
+6494808/1
CCCDFFFFHHHHFIIIGIFIIHJJJIJIJIJJJIIIJGGGIIHIEIJ
@632857/1
attacttttatgaatcgtgataacatgcataaaatataataaaaatttat
+632857/1
CBCFFFFFHHHHACAFFGHHIIJGGHIJIIJJJJGIGJJIGIJJJJJJIJ
@181188/1
aaattttttccaaacccgaaaaaagtttatttatcatacacaggtaaaca
+181188/1
?@<4ADFFHHHHHJJJJJIJGIIIJ?DIIIIJEIEIIJIGGIGIBFGIIH
@3329468/1
tgtgcatacaaaaatagtaaaaagtcgaagtctttcgagacatactcttc
+3329468/1
:B14ADFFHHHHHJJJJGJJJJJJHJJJJJGIJJJJJJJJJJJJJJJJJJ
@1998959/1
ctgacatgtttcatatgtagaacgaattttgtgcatacaaaaatagtaaa
+1998959/1
CC@DFFFFHHHHHIJIIGJIJIIJJJGGJGIFEEGGHIIGHIGHIHIJIJ
@3779948/1
aactgaacaaagttgaagtccttggcgttgaagctgagagtctgcaaatc
+3779948/1
@@@FFFFFHHHHHIIJJJJIJJJJJJJJIJIJIIIIJJJJHIGGIIJJIB
@3330330/1
tgtggcaatccttgcaggatttacccgtggagggtaacaatctgccttct
+3330330/1
BC@FFFFFHHHGHJJIJJJJJJJJJJJGHIGIJJ?FHIJJJJJJJJJJJI
@2896238/1
gtgaaaagggagcatttatttgatgcaaagtatagaggttgtacccaaac
+2896238/1
B@BFFFFDDHHFDGIHJFEHIEHEIJIJGIFFIIGIGAGGGAGIJJIJHH
@4679865/1
cagatggcattcatgcagaaccgattaagaaaggggcagacaacttcatg
+4679865/1
CC@DFFFFHHHHHJJJJJJJJJJGHIJJJJJIJIJJIJJJJJIJJJJJIJ
@4679874/1
cagatggccaccaccattctatgaaatg
+4679874/1
?@<1BB>DC;FH=FHIBB><CDACBCB9
@2897294/1
gtgaaactttgtgggactgctggttgcccaacttggtaatcttagtgtct
+2897294/1
;=<==D?DHBDDFGIIFGDHBCFHHHGIIGIIIAD?9?BDFHGGCH<@BG
@2897295/1
gtgaaactttgtgggactgctggttgcccaacttggtaatcttagtgtct
+2897295/1
@@@DDFDDFHDHGJGHGIIJJGIIECCDGIIIGIIJ?FGGIGGIIFEHHE
@6940792/1
tggcattcatgcagaaccgattaagaaaggggcagacaacttcatgtaca
+6940792/1
@<?DDFFFHHHHHJEHGGGAFGIJIGIGGCGEGIJJIIJIIJ>FHABFGH
@2449665/1
gagaaaagtcacgagaatttgaaaagcgagcttcatgatcccctgaaaaa
+2449665/1
@@1:DDDDHHHHHIIIIIIIIIIIIIIIIIIIIIFIIIIIIIIIIIIGGI
@2449666/1
gagaaaagtcacgagaatttgaaaagcgagcttcatgatcccctgaaaaa
+2449666/1
@@@;AABAFHHDDBGAEEHDHGHGCFCHEHEIHIEHIHIIIIIIGDFBGB
@5140536/1
cgaggaaataatacgaacttcaattacacaaattagtacaactcctccaa
+5140536/1
@@<DF?DDHFDDHHGFGGGEFHJGI@HGHIG>HHHD1?GBFH@D><??DF
@6942147/1
tggcgatctggcagacttattaaaacatacttctgtaacaacatatgtag
+6942147/1
@@<7D<DFH?B<DGEHCGHCBHHGGCECDBCBFGEGHFGHEHHIIICGFB
@6942220/1
tggcgattggtcaatgttttttcttcgatgtccacgtaggttacctcgaa
+6942220/1
CC@DF?DDHHCFFGGGHIIJIJEHIGHIIIGIJIEDGHHIFHIJIJIIIF
@6942341/1
tggcgccctcgatttggaccagttcgtatttgggagtgatgccgcgacgg
+6942341/1
@7?1BDDDHHD:DBGHIBFHEGHIIIHIIGIGII;DBFFCF@GHEHGFB:
@2451824/1
gagaaattatcgacttaggagaaggcatggaaatgtatcacggattttat
+2451824/1
@@@?DDFFFDHHFHIJGJHHBHGHGHIJJJGIIJJGGGIJJJJJJJJJJJ
@2452208/1
gagaaatttgctgcctcaaaaacgtatgacaaaactatagacaaacc
+2452208/1
@@@DDFFFFFHAA3AFGHCHAGGHGEFHGII@FEA>DEGFCIEGIJG
@2452209/1
gagaaatttgctgcctcaaaaacgtatgacaaaactatagagaaacc
+2452209/1
CC@FDFFFHHHHGIJGIJJFIIJICGIJIIIHGIIIJJJJIEIIGIF
@2000898/1
ctgacgggagtcttgctcggcatgg
+2000898/1
@@@DDDDD6@<CDG>@BBBGF@F?F
@1088890/1
cagacaattaatagaaaaatgacagaaggacagacaagaaacatgataag
+1088890/1
@@@7DDFBDFHGFGFGGIIGGIEJIJJJCHIIHGGGHIJGIGIJFIJJHI
@1088891/1
cagacaattaatagaaaaatgacagaaggacagacaagaaacatgataag
+1088891/1
B@C=DFFFHHHHHJIJJJJJJJJJJJJJIJJJJJJIJIJJGIIJIIJIJI
@5598203/1
ctgaatgtgcgccaattgagttttcgagcattttccggaaaagaagattg
+5598203/1
@C@FFFFDHHHHHBHIJIHIHHIJJJIJIIJIJJIJIIJJJJJJJJEIII
@6060509/1
gacgaataaagtatgtgttcaccaagagaagaaagctatacagtagtcaa
+6060509/1
?:?DDDDDFBDAD@@2AFGAHIFIFE@GIEIIFIEC<GFIIFADFD?GGG
@6060510/1
gacgaataaagtatgtgttcaccaagagaagaaagctatacagtagtcaa
+6060510/1
@?@F=AD=DH?C>FGCGAFHIIIIIIIIIECHGIGGIIIIGIIDGC?<<B
@6060764/1
gacgaatggtaaagctgctaaaaaagcaggaaaagcccagaagaacgttc
+6060764/1
CC?DFFFFHDFHHIJJJJJJJJJJJJIJJIJJIJIJJIJIJJIIIIJHJI
@4681208/1
cagattcacaagcaggatcaactcaacagctcaatccatctgagattcag
+4681208/1
@@@;DA?DDFHDDIIGGFEHGIIIFGB<A@FGFGHGGI@GEH??FADHHH
@3332822/1
tgttattctaaaaagaagactgctaaacgttaaattttaaaagcctctta
+3332822/1
<@@FFDFDHHFHHIGGI>AGHJJIHIJJJEGHIGIIGIIJIHIDGDHFIJ
@3332823/1
tgttattctaaaaagaagactgctaaacgttaaattttaaaagcctctta
+3332823/1
@?@D=?DDFDHHFHE@@@?BBHIGGGGB@CFGGEGHCDDGIIGEHB;D?D
@3332824/1
tgttattctaaaaagaagactgctaaacgttaaattttaaaagcctctta
+3332824/1
@@<D?DDAC?DHFI1AF?C>?AEFFHHDF@;EHIFHIIGGIIGGE>GFBF
@5144227/1
cgagtacctcaaaatcatgaccaaaaagtgaacagctatcgatacacagt
+5144227/1
@@@ABDEFFHFHHJGG@FAHHHGJJJIGCGFIIIGHIJIJJIIGJJJIGF
@2452934/1
gagaagaaaggccgatagaatgaagtgaaagtcgaacgttcttctgggct
+2452934/1
@@?1DD?DBHHHHIEHGIIIIGIGIFHIIIIFFGIGH>BDGGGID@GHHG
@6499191/1
gtcgatgttgccagaacgtaagatatcctaaactcacttttttccgaaaa
+6499191/1
@??DDDB:CFHHHEEGIIIGHEHEEHGGIIIIGGHIIIIIIIIGF7FHII
@6499192/1
gtcgatgttgccagaacgtaagatatcctaaactcacttttttccgaaaa
+6499192/1
@@@DFFFDDHHFFGEDHHBFFHGDHIIIBHGEHIHIEHIIIIIGEHGEHG
@2453541/1
gagaaggttatgaaccggcaataactttccttgttgtccagaaacgtcat
+2453541/1
CCCFFFFDHHHHHJJJJJJJJJJJJJJJIJJJJJJJJJJJJJJIJJGIJJ
@2454025/1
gagaatatgaaatttaaaagaaaatttgaaaagtatcatgagttttgtga
+2454025/1
<;;7;DDEHHDFDIIIGHCHCHIIGIIIEBHB@:CGGHGHCD?F4CFHIG
@188258/1
aacaaggcctatcttttacaagcgttgacgcataactcttacacaccaaa
+188258/1
@@BFFFFFGHHGDIIIIIJIJIJJJIGI9FG>EFHGIIIGHIJJJJIIHH
@2454560/1
gagaattcggtttttcagtttctagcgcatttgaaaaattagatgcc
+2454560/1
@@@ADFFFHHDHFIJJIJIHIJJJIJIJJJJJIJJJJJIJJJJJGII
@2454754/1
gagaatttgaaaagcgagcttcatgatcccctgaagaatatatcttgaag
+2454754/1
B@@DDEFFHFHHHJJJJJIJJJIJJIJJJJIIIJJJJIJIJJJJJJJJIJ
@2454964/1
gagaattttttgattcagtgctgattctgcacacattcgatctctgatag
+2454964/1
?<<1DDADHFH<FEGIIHFCHHIEHIHIDIIIIIHHIII>GGIIIIIIII
@189295/1
aacaatctgccttctacatttgcgagtgacgaagagttggccactaaact
+189295/1
@BC;DEFFHGHHHJJJJIJJJJJJJIHIJIJJIJIIIIJFIIGIIJIJJJ
@638715/1
attatataacgagtagatagctttagaggtaatacactattattaggcac
+638715/1
@CCFFFFFHHFHHFGIIJJIIIJJIJJJIGGGHIIIJIGGJJJIIHGGGD
@5145167/1
cgagtgacgaagagactctcagcttcaacgccaaggacttcaactttgtt
+5145167/1
?@;D???D=DDH6F:A@<@CHHGHGFHICHEEEGGCB>FFHADHEHIIIG
@5145749/1
cgagttccaagagttctctaatgggtgatttgggtactttattgctaaac
+5145749/1
@C@=DDFFHGGFDAFGGHGEGHIII?FFHIIIIIIIIIIIIIIIIIIIII
@2005272/1
ctgagagtctgcaaatcggccaacttcttgccgacggaatttttcagcgt
+2005272/1
BCCFFFFDFHHHHJJJJJIJJIJJIJJJJJJJJJJJJJJIJJJJJJJJJI
@5146133/1
cgataaaaaaatatcgcaatattagaaattttcaaatattcttcgctttt
+5146133/1
@@@DDDB4A<<<CGFB;AFAEGFD@FG@CDGDDA>FICGIIIIEEE<BF@
@5146387/1
cgataaagcgttaccagcgcttgaggaag
+5146387/1
@@<DDFF>DFFHHIIGAFEEGG7;GHEIG
@5146388/1
cgataaagcgttaccagcgcttgaggaagtaacggcagcactatt
+5146388/1
@@?BDDDBF@AFDGIBD=E@CGE?DHBGA?DHIGEAAE;8B=78C
@3784847/1
aagaaacgctcgtggggagcgatgacgaataaagtatgtgttcacca
+3784847/1
CC@FFFFFHHHG?GIJJGHEIHIIIIIJJDIJJJ>FHIFHHIJJJIJ
@6947643/1
tgggattgcccatcactttgtcatcgaacgatgtcaccacctgattggtg
+6947643/1
<@@=1BD:DDFFF@EEFFE>AFEAEACF>F@FGD:CF9BDEGFFEG>FDF
@1548287/1
cgagaattcggtttttcagtttctagcgcatttgaaaaattagatgccag
+1548287/1
?@<?BDDDDDH1DHHIBEEBEHADEECFFDGFHDBGHIIIIGHGGHIIIG
@1548341/1
cgagaatttgaaaagcgagcttcatgatcccctgaagaatatatcttgaa
+1548341/1
B@7DDFFFHHHHHJJGIBHJJJJJJJJJJJJJJJJJJJJJIJJJJIJJII
@1548393/1
cgagacaacagcaccctggtcctccacaacagcaagctcctccgcaacag
+1548393/1
BC@FFFFFGHHGHJJJIJJIHIJJJJJJJJJJIJIJJJJJIJJJJJJJJI
@6947872/1
tgggcaaccagcagtcccacaaagtttcacagttccacaaaacgctgaaa
+6947872/1
@CCFDFFFGHHHHIIJJJJJJJJJHIJJJJJJHJJJIJIJJIIJJIFIJH
@4683968/1
cagcaaacgggtcgaaatgaacgtcaacaacaaagttccccaccaaagca
+4683968/1
@@7=DDF8FHG@:EHGIHGJIGIAGGIIJIJJICFGIIJIIIIGGCHCGI
@4683969/1
cagcaaacgggtcgaaatgaacgtcaacaacaaagttccccaccaaagca
+4683969/1
@@<DFFFFHHGFFEHIJJGIIJGHIJGIIIIIGGCFGIIJJJIJIIGGHI
@2903828/1
gtgaattcatgggactttgaagtatttccttgataactaatttgaaggtc
+2903828/1
C@CFFDFFDHBDFFHGIICGGHCFEIIIIIIIBHHHHIIIIIIEGIIIDG
@193080/1
aacagaatctagccaaacacacatagtacctctccacaaaaagggaaata
+193080/1
CCCFFDFFHHHHGJJJJJJJIJJJIJFEIIJJJJJJJJJJJJIGIJJJJI
@1094425/1
cagacttcgacgatgatcaaagcaacagcgagatcggcgccggacag
+1094425/1
B@BFFFFFHHHHHJJJJJJJJJJJJJJJJJJJJJIIJIJJJHFFDDD
@639854/1
attatcactttttgttgccgtgtgcccttgagaaatttgctgcctcaaaa
+639854/1
=BB:BDDDHHGHHIHIJJJJJJFHIIJJJJFGIJJIIJHIIIJIGJJGJJ
@640030/1
attatccatttcctgtaattctggtttctctatagttttgtcatacgttt
+640030/1
CCCFFFFFHHHHGJJIJIJJJJJIIHJJJJJIJJJJJJJJJJJIIJJIJJ
@5603142/1
ctgacatgtttcatatgtagaacgaattttgtgcatacaaaaatagtaaa
+5603142/1
CC@DDFFFDBHDHHGIIFIFJIJJJJJJJJEFGHGEHGEHIJJCHGFIJJ
@6949942/1
tggggagcgatgacgaataaagtatgtgttcaccaagagaagaaagctat
+6949942/1
@@@DDBDDHHHDBF?@FEEIII?EFH?CFGHGCFDFEEHIIFBHHICGGI
@2457960/1
gagaggttatccttgggggaagaagccaaatcgctctactctcaagaaat
+2457960/1
B@C?DFDEHHHHHJJJJIJJJJIJIJIJJJJDGJHHIJJJIJJJJJIIJH
@2458072/1
gagagtccaaagagaaggttatgaaccggcaataactttccttgttgtcc
+2458072/1
CCCFFFFFGHHHHJIJJJFHIIJJJJIJJJJIJJJJJJJJJJJJIJJJJJ
@6504142/1
gtcggtagatttccgtgaagtggtccgtgccccttgcggttaccccttct
+6504142/1
@C@FFABABHHFHIIEHEHHHHGEHHIDHIJJJGEGIEEEFHGGIGHGGF
@6505927/1
gtcgtagtctgctgagttatcagtgtcatcgtttccttcagtttcatcca
+6505927/1
BB@F4ADDHHHHHJIJFHIJJJJHIIHIJJIHIJJJJJJJIIIJJJJJJJ
@3793038/1
aagaagttggccgatttgcagactctcagcttcaacgccaaggacttcaa
+3793038/1
??;D??DDFGFHG>GHIBCEBBGEIGGGGIGBFIHH@GHGBG7FHIIEIH
@2906637/1
gtgactgccgccacactcggtatatgttgcgaatcagggctgggatgagt
+2906637/1
BB@;DFFFHHHHHIIIGIIJCFHGIGGHIEIGIIJIIJJGHGIJFHE@E=
@5148932/1
cgatactgaatgtaattttttatatagtgccccgatgatatgatatgtat
+5148932/1
@@<DDDDDBF?BAFHBGIIIIAFFGGEEEHGHI?00:09??99DDF<?<?
@2907694/1
gtgagagccagatcgagaaaacgagagaatttgtaaactatacctttact
+2907694/1
@B@FFFFFHHGGHJJIGGIFIJIJIJEIIGJGIBGGIGIJIJJGIHIIIG
@1096724/1
cagagaggttatccttgggggaagaagccaaattgctctactctcaagaa
+1096724/1
@C@FFDBDAFHBCC@<GE?FF@ADHCBBFAGAHH>AHGIIGI@GCHDCGI
@1097374/1
cagagatcgaatgtgtgcagaatcagcactgaatcaaaaaattctccatc
+1097374/1
CCCFFDFFHHHGHFHEGHFHHHIIGIJJIIGGHGJJJIJJIJIJJIJIGG
@5150048/1
cgatattttttcggaaaaaagtgagtttaggatatcttacgttctggcaa
+5150048/1
@@7DBDDDHHH?FH?FHIIIGC@BCDGIGAGBDDFDHGGIIFGIIFIIII
@200053/1
aaccaaactttttccactccaaagagatatttatcaaaatggcaagttat
+200053/1
BCC1DDDDHHHHHJJJJJJJJJJJJJJJJJJJJIJIIJJJIJJIJIGHHI
@6952002/1
tgggtaatgttgctgcctaaagagttccatcacggttcttaaaaactttt
+6952002/1
=?1?=BDDDF>FFFFBEFCEHEHBACHEHIEFEEEFGFEFFFGED?DGFI
@2459362/1
gagatcgaacagtttagcaataaagtacccaaatcacccattagagaact
+2459362/1
@@@1BDDDHHHHDGIIFIIIIIIIIHIIIGIGIIIIFIIIIIIIIIGGII
@1556232/1
cgagtagatagctttagaggtaatacactattattaggcactagttatta
+1556232/1
?@7A=DDBDHHHHIIHGCGHAFHGIIIIIIIIIIIIIIIIHIIIFHIIII
@200985/1
aaccaatggagcacacttttacttcagctacttgaaccgtacgtcaaatg
+200985/1
?@@=DDDBBCFFDG>FECCH<4CEHHEBHEHIIGCGCAHFFHIHGIIIII
@1556449/1
cgagtatgataaatctgaacctctgtcatttagttttgataaacaaccaa
+1556449/1
@?<DD8DDHDHHDEIIIIIJGJIIJIAHGIIIGFHGIJBGHDHIGGGAGH
@6510628/1
gtctaataaaggtcaaaaaccccaaagaattatcttttttagagatggag
+6510628/1
??8ADDDDDDDB2<CEBDEFEEECBFEBEE@CEDCBDFIDIDEIIIIEEI
@5151838/1
cgatgacaaagtgatgggcaatcccattggctggctccaagagatgtgca
+5151838/1
@;?DDDDDHHF<FEFIDFGIIIIIIGIIIIIGIIGC@GFFCEE?BD9BBG
@4691969/1
cagcagtcccacaaagtttcacagttccacaaaacgctgaaaaattccgt
+4691969/1
CCCFFFDEHHHHHJJJIJJIJJJJJJJJJJJJJJJJIJIJJIIIJJIHHB
@3342309/1
ttaaggggtgtattctatatttcggttaaatttaagaggcttttaaaatt
+3342309/1
CCCFFFFFCD@HHJIJJJJJJJIIJ11:CGIJJJIJEGJJJJJJJIIJJJ
@2465336/1
gaggaagtaacggcagcactattgacactaagaaatcacagagccccggg
+2465336/1
@@@DDDDDHFF??EHG@F@CAC>4:E9??9CGCHIIGGIIBGGEHII6;@
@2465456/1
gaggaataatacgaacttccatagattcaaatgaagtaaacaacatacgt
+2465456/1
@B@DDFFFHHHGHJJIJJJJJJJJIJJIJJIJIJIIFGHIIIIIGGIJJH
@2913080/1
gtgatgggcaatcccattggctggctcc
+2913080/1
=@@D?=D=?DBF?GA9:2<C;FDF79<:
@2913476/1
gtgatgttgtctcgctccaggttgctgttgcggagg
+2913476/1
@@@7DDFFGGGHHIIEGHCGIGHIIGHHIIGII:DH
@2913520/1
gtgatgtttgtttcagaacaaaccgggaaaagtattatgagaatatgaaa
+2913520/1
;??7?ADDFA=C;A?<:C:AECAACEFI:GFF??FEB9FG4B9DF><BFF
@2016033/1
ctgatatcaccaatcaggtggtgacatcgttcgatgacaaagtgatgggc
+2016033/1
@@@DFFFFFHHHHJJJJIDHIIJIJJJJJJJIIIIGIIJJJJFHIJJIIJ
@6954507/1
tggtaaagctgctaaaaaagcaggaaaagcccagaagaacgttcgacttt
+6954507/1
:??4=DDFDHGFHJIIGEIIGHGJJJJIEHGBCEHIICHIGFEHIGIGHG
@6954508/1
tggtaaagctgctaaaaaagcaggaaaagcccagaagaacgttcgacttt
+6954508/1
CCCFFFDFHFHGHJJJJJJIIIJJJJIIIJIJIJJIIIIJJIIGIFHIII
@203313/1
aaccgattaagaaaggggcagacaacttcatgtacaaatacctcacctta
+203313/1
CC@FFDDFHHHHHJJJJJJJJIJJJJJJJJJJHJJJJJIIHJJJJJJJJJ
@5609610/1
ctgagagtctgcaaatcggccaacttcttgccgacggaatttttcagcgt
+5609610/1
@C<DDFBDFADFHCBGDEGAGIIGHHGGIIGGIGGHIFFCGGEHGHGAB@
@4697478/1
cagccgagcccttggcttccttcggagttttgcctgttccgt
+4697478/1
??<DBDAD8?DDD;CDEDE@EECE6D<:?D<?30?B@D>B?9
@2467863/1
gagggactaccacacgaaaggcagttcaccatcgcttgtcatgtgttgaa
+2467863/1
?@?AB<D??C??FHEHGI<ACGE?B<9:DC?DEAGFEDF@DGAGDFHBCC
@2468042/1
gagggcgccatccacgagccaatcttccgctaccgcgtgttccttaacaa
+2468042/1
@@C1DDFFGHDHFIFHFAHFHIGDFH??@BGHIGGG@;8:=CEFC>BBBD
@5612343/1
ctgagattaatgtaggctgtttaacacaatgtgttaaagtaagaactgtg
+5612343/1
CCCFFFFFHHHHHJJJIIICGI>HFEGGIGGCDCGFIJC?GHFFIGEIFF
@6070808/1
gagaaatgaccttagcagacctcttgataggcgagatttggaagttttcg
+6070808/1
@B@DFFFFHHHHHJJJJJJJJJJJJJJJIJJJJIJHIIJJIIJJGGEIHI
@3798367/1
aagagaagaaagctatacagtagtcaaatttgtatccattatcacttttt
+3798367/1
B<@DFFFFHHHHHJJJJJJJJIJIIJJJJJJJIJIJJJJJIIJIIJJJJJ
@3798368/1
aagagaagaaaggccgatagaatgaagtgaaaatcgaacgttcttctggg
+3798368/1
CCCFFFFFHHHGHJJJJIJIJGJJJIJHIJJIJIIIIIIJIJJJJJIGIJ
@6071468/1
gagaaatttgctgcctcaaaaacgtatgacaaaactatagagaaacc
+6071468/1
C@@FFAEFHHHHHJJIIIJJJJIGGHIJIGII@FHHGIJJGGCGGIJ
@6071631/1
gagaacagagcaaggcaaatagtgatttggcttt
+6071631/1
@<@1DEFFHHHHHJIIJJJJJJHIJJJJIJ::CG
@648870/1
attcagcaggttttttaacagtttgaaaaccttgataaatggaacgaaat
+648870/1
@@@ADDDDDB<ACFGIBFFH<<C<EFGIEFFFF>FFCFIIIGEFF6@6?F
@5615037/1
ctgagggattttacagaacaggaatcatgtgtgatattattcagcatgcg
+5615037/1
CCCFFFFFGHHHHJJJJJJJJJJJIJJJJIHFHIJJJJJJJJJJJJJJJI
@649387/1
attcagtatcgatagataatattgatgattataattaataactagtgcct
+649387/1
:?14=DDEDHGHHJIJJIIJGIICHIIJJJIJJ@HIGGIJJJJJIHIIJJ
@2914671/1
gtgatttcttagtgtcaatagtgctgccgttacttcctcaagcgctggta
+2914671/1
??1B:BDDBF>FCGCGCG:CD?CHDHIIIIIIIIFFFEGIIIIIIEFIBF
@2914672/1
gtgatttcttagtgtcaatagtgctgccgttacttcctcaagcgctggta
+2914672/1
????DDDDDF>D<E<ECG:IB:CHCCGHGAGHIHIGIEHGGIIIIGHHDG
@3799605/1
aagagatgtgcatgtcccgcagatggccaccaccattctatgaaatggaa
+3799605/1
@8?DDDDDFFFHHGFGHEGGIGGEHEIJIJJIJJIIIIJIGHGHFHIIIJ
@3799961/1
aagagcataaagtatgtctagaacgattttacctttgcgcgaaaagtgac
+3799961/1
CC@FFFFFHHHHCGIIJJJJJJJJJJJJJJJJJJJJJJJJJIJJIIHIIJ
@6073307/1
gagaatatgaaatttaaaagaaaatttgaaaagtatcatgagttttgtga
+6073307/1
?<<DDBDDHD<<FGIBCGIGHGEGHGIGECCB@?FHG>CGFG:D@DB?F@
@6073308/1
gagaatatgaaatttaaaagaaaatttgaaaagtatcatgagttttgtga
+6073308/1
B@@BDFFFFGHHHJJJJIJJJJJJJJJIIJJIJCGGIIJIDIDHIJGHIE
@6073309/1
gagaatatgaaatttaaaagaaaatttgaaaagtatcatgagttttgtga
+6073309/1
CCCFFFFFHHHFHIJJJJJJEGIGIIGGIIJJJCGHEGEHIJGIIJIHHI
@6073310/1
gagaatatgaaatttaaaagaaaatttgaaaagtatcatgagttttgtga
+6073310/1
CCCFFFFFHHHGHJJJIIJJJJIJJJIJJJJJJEHIIIJFIIFIIJJIJE
@1558063/1
cgataaagcgttaccagcgcttgaggaagtaacggcagcactattgacac
+1558063/1
=?=4ADDDFFFAHEIIGIIFIIJGIIGIA:DGFHHGED=F=B=FCA;FCH
@3800823/1
aagaggcttttaaaatttaacgtttagcagtcttctttttagaataacat
+3800823/1
CC@DFFFFHHHHHJJIJJIJIJHJJJJIJJIJJIJJJJJJJJIIIIJJIJ
@6074023/1
gagaatttgaaaagcgagcttcatgatcccctgaagaatatatcttgaag
+6074023/1
@@<DFFFFFFHHHIFE=C@@GDHGGIIIIIIEEFIGIIEHGGGGGF9BGF
@1558558/1
cgataagacgaatggtaaagctgctaaaaaagcaggaaaagcccaga
+1558558/1
B@<DDFFDHHFHHII<EGGIJIIIIJIIIIGGEHIFICIGFHHDFGG
@4267764/1
atttatttgatgcaaagtatagaggttgtacccaaacttttcggggtgca
+4267764/1
@BCDFFFFHGHHHJIJIGHHIJJJJGHJHIJJIHIIJJJJJIIJIJDGIJ
@4267765/1
atttatttgatgcaagtatagaggttgtacccaaacttttcggggtgcaa
+4267765/1
@BCFFFFFHHGGHIJJEGHHIIJJDFDGHIIGGGGGGGIJJDGFGFGHGE
@206605/1
aacgaattttgtgcatacaaaaatagtaaaaagtcgaagtctttcgagac
+206605/1
BC@:DDFFHHFFFHJJJJJJIJJJJJHHIIJJJHGGIIJGHIEGGIIGIJ
@4268432/1
atttcaaattgttcaggtaaaatcttgcttcatgattgaaaatttgcaag
+4268432/1
@C<DFFDEDHHHHIGIJIIGHHJJIHIGJJJIII<HGGGGIJJIFGHIDE
@207263/1
aacgagacaacagcaccctggtcctccacaacagcaagctcctccgcaac
+207263/1
@CCFFFFF;FHHHJIJJJJJJCHIJIJJJJJJJJJIHHIIIJJIJJJJGJ
@3802412/1
aagatatattcttcaggggatcatgaagctcgcttttcaaattctcgtg
+3802412/1
CC@DFFFFHHHHHJJJJJJIJJJIJJIJJJJJIJIJJJIJJJIJIJIG?
@3349750/1
ttacgcgcgaaaaccattatgttttactaatttttcaataaagtacactt
+3349750/1
BB?BDFFFHHHHHIJJJJJIJHIJJJJJJGIJJJIJJJJJJJJGIIJIJJ
@5158537/1
cgcaaaggtaaaatcgttctagacatactttatgctcttgacatttcgtt
+5158537/1
CCCFFFFFCFHHHJJJHIGIJJJJJJJJJJJJJJJJJJJJJJJJJJJJJJ
@1104495/1
cagatagtagaagtgaagtaagacaggctgaaaatgagcacaaaacccag
+1104495/1
@B@DFFFBFDHHGHIIJIGHGGIHJIIIJIGGIIIIIJJIJJJJIIJIIJ
@5159450/1
cgcaaatgtagaaggcagattgttaccctccacgggtaaatcctgcaagg
+5159450/1
<@@D=DDAFBA<BE;A;FFBFF<ECHEE??EGGEE8GGGGIDBAHEFBB1
@5159451/1
cgcaaatgtagaaggcagattgttaccctccacgggtaaatcctgcaagg
+5159451/1
@CCDFFFFHHHGHIJFIGIIIIHGJJJJJJJJJJJI?DGIIJJIIJCIHI
@5159551/1
cgcaaattatgtcacataaatgtcaaaatgccacataatttgcaaaattt
+5159551/1
BC@1BDDFHHHHHJIJJJJJJJHJJJJJJIJIJJJJJJJJIJJJJJIIJI
@1560385/1
cgatactgaatgtaattttttatatagtgccccgatgatatgatatgtat
+1560385/1
=??4=ADDDHHFFIJIJJJIJJJIJJJ@HGHHIFEHHGGGIEFBDGGAGI
@2917706/1
gtgcaggtatatttatcacatcattcgtcgtgtaccaca
+2917706/1
@?@DDFF2AFFHHJIJIGIJJJJJJIIGHIH?1:?D9?8
@2917707/1
gtgcaggtatatttatcacatcattcgtcgtgtaccacatctcggatctt
+2917707/1
?1:DDFFBFHHHHJJJJJJJJJJJJJJFHGHIHIIIIIIJJJIIJJIJIJ
@1561440/1
cgatattttttcggaaaaaagtgagtttaggatatcttacgttctggcaa
+1561440/1
@C@DDDFFHHHDAIBHIJJJG?BFGDFHGIIIJIJFIIIJJGGGIJIIJI
@2472897/1
gataaagcgttaccagcgcttgaggaagtaacggcagcactattg
+2472897/1
@@@FFFFBFDF>FEG<FFHGGIJGIGGG?DDHCBBDD@FFDHGH>
@4702806/1
cagcgttttgtggaactgtgaaactttgtgggactgctggttgcccaact
+4702806/1
@C@DFBDFGGDDFBH@GIEHIIIHIIIIIGGIIIII;GEHHGIIGIIIII
@6077183/1
gagaggttcactaaaaaatattaggaatccactacaaggttttcaatagg
+6077183/1
@@@DFFBDHFFFDBDFHIIJJJHCGEEGHIEHGIEGIJI?DHIIEGIGBG
@5619530/1
ctgatacgtgggttgcttcttcaaaacatgttgaacatattcatgaagaa
+5619530/1
@@7:DDDDFFFFFIIIIIIIIIIIIIIIIIIIIIIIIIIIIIIIIIIIII
@4703970/1
cagctacttgaaccgtacgtcaaatgtcgcaaattatgtcacataaatgt
+4703970/1
@@7DDFFFHHFFHIIHIJGHIJJJJJIJJIIJHGIGIIJJFJJJJIJJID
@2474285/1
gataagtcttccctagtttgaggatatattatataataatggacacaatt
+2474285/1
?@?DDDDEHFHHHIHGHHIGEGIHIIIJGIGEGIJCFIHGJJIIEHIJJI
@2919242/1
gtgccccttgcggttaccccttctgttgggatgggggccg
+2919242/1
@@<ADFFFGGHHGGIJJJJJJIJIIIIJJIHIFIIJJIJF
@2474638/1
gataatattgatgattataattaataactagtgcctaataatagtgtatt
+2474638/1
@@@DFDDDDHDBFDGHGEG:CIIIEHGHD@EC@FHEA@FBFGAFHCHECG
@2919502/1
gtgcctaataatagtgtattacctctaaagctatctactcgttatataat
+2919502/1
@B@FFFFFHGGHHIEHGGIJJJJJJJJIJJJJJJJJJIJJJGIIJJJJJJ
@208557/1
aacgattttacctttgcgcgaaaagtgaccacaagcaatgtcaaagagaa
+208557/1
@@?ADDDBFHBFDGIIIIGGHEHIIHBFGHHIIIIGIIIIGHFHDF>FAF
@208558/1
aacgattttacctttgcgcgaaaagtgaccacaagcaatgtcaaagagaa
+208558/1
@@?DDDFFHHHGHJJIJIIIDIIIH?DGGIIJJJIIIGIJGIIFIJGFFF
@208559/1
aacgattttacctttgcgcgaaaagtgaccacaagcaatgtcaaagagaa
+208559/1
CCCFFFFFHHHHHJJIIIJIHIJJJDHHIIGIJJIGIJIIGHIJJJJJHG
@5160351/1
cgcaacctgtgatagagtttatgtgcgaagtcctggacattcgagacata
+5160351/1
CCCFFFFFHDHHHJGFIEEHIJJFIIJIJJHHIIJIGIJJJJJIJJIJJJ
@1106009/1
cagatcacgtggccgatctagatacagccaaagacgtagaagtagaagcc
+1106009/1
@C@=DFFFHFHHHIIGIIIIIIIIIIIIIIIIIIIIGEIIIIHFHIIGGF
@1106778/1
cagatcgataaaaaaatatcgcaatattagaaattttcaaatattcttcg
+1106778/1
@8?=BBDDDHHHHIIIGIGIIIIIIIIIIIIIHGIIIIIFHIIIIIIGGI
@1106779/1
cagatcgataaaaaaatatcgcaatattagaaattttcaaatattcttcg
+1106779/1
BB?7DDDFHHHHHJJJJJIJJJJJJJJJJJJJIIJJJIIJJIJJJJIJIJ
@5161383/1
cgcaaggggcacggaccacttcacggaaatctaccgacagagagg
+5161383/1
@@@1B?DBAFHBFFGHG=GEGBFFDGGIE@BGHFHIGII<=CG@C
@5161384/1
cgcaaggggcacggaccacttcacggaaatctaccgacagagaggttatc
+5161384/1
CCCFFFFFHHHHHJGIJGIGIJIJJJIJJJJJJJJJGHGIGIJIHEHHHF
@1106957/1
cagatcgttgttaaggaacacgcggtagcggaagattggctc
+1106957/1
BCCDDFFDFHHHHJIIIIJGIJJJJDHIJJJIIJGGGIJIJJ
@6517582/1
gtcttatcgatgcattgaaacgcaaactgacgtttactcttctaatgtca
+6517582/1
CB@FFFFFHHHHGJJIJJJJJJJJJJJJJJJJIJJIJJJJJJJJIIJJJJ
@5162247/1
cgcaatagctcaaaagggaacaatttttgtcgagttattgatttcgagga
+5162247/1
@CCDDDDEFBHFFGGHGIEGIJEEHHDHEECHFIIIGIJJFGIIJJDGEE
@1563842/1
cgatgatatgatatgtatttattatattgtgaaaagggagcatttatttg
+1563842/1
BB1=BDEFHGGHHJJGIIJIJJJJJJJIJEHIJJIJJJJIIJJJJIJJJJ
@4705200/1
cagctatccactttgccagtggccgtctgctacggaacaggcaaaactcc
+4705200/1
CC@FFFFFGGHHHJGHHIIIIIGDHHGGIIJIHIIHIDGDHIJJIIJJIG
@6519266/1
gtcttggtggcctcctatcagcgcacacgattgtccatttgttaatcgtg
+6519266/1
@B@DDFFDHHHHGJJIJJJIIJJJJJIJJEIIJEHIGJJJIGIJJJJJGI
@1109786/1
cagattcacaagcaggatcaactcaacagctcaatccatctgagattcag
+1109786/1
@CCFFFFFHGHHGIJJIJJJJJJIJIJJJJIJJHJJJJJJJJJJGIJIJI
@1110573/1
cagatttaaattgtattagcatcatggaatatactcttgatgccaaggaa
+1110573/1
@@?DDEFFHGHHHDHIIJJJJIJIJIGIJIJJJJJJJJIJGIJJJIJIJJ
@4269513/1
atttcagttaaatttaagaggcttttaaaatttaacgtttagcagtcttc
+4269513/1
=B:ABDFEFHHHHJJJJIJJJJJJJJJJJJJJJJJIIHJJJJJIJIJIJJ
@6080984/1
gagcagcttgctgttgtctcgctccaggttgttgttgtggaggagcagtt
+6080984/1
@C@DFFFFHHHHHGIIIHIJJJJJJGIJCEHFGGHGIFHIGGGGHHCG=F
@2476475/1
gataggtgctttgtctggttaactttagtgggaaggtttaggtatttgtg
+2476475/1
@;@BFFDDBHHHHBFHHIGECIEIIIGDHIJJJGGI?DHGGI9:BGIIII
@2026998/1
ctgcaagaactgaacaaagttgaagtccttggcgttgaagctgagagtct
+2026998/1
@C<DDFFFHHHHHJJJJJJJJIJJJIHHJJJJJJJJJJCIIIIJJJJHIJ
@656228/1
attcgattcgataggtgctttgtctggttaactttagtgggaaggtttag
+656228/1
@@?:DDFFHHFHHIIA?FDHHGHIJJIEHEHGGIJIJHHHGIIDH:BFGB
@1566706/1
cgattctcagccgagctgcccagtttag
+1566706/1
@@@DFFFDF?AHA1@FAAEHI>B:EGHG
@2924791/1
gtggaactgtgaaactttgtgggactgctggttgcccaacttggtaatct
+2924791/1
@@@FFFFFHHHHHBFIJJGEGHJJJJJIIJJGIJJIJJJJJJJJHGGIIG
@6522236/1
gtgaaaagggagcatttatttgatgcaaagtatagaggttgtacccaaac
+6522236/1
??<DDDD;?CFHHIIIGBHICFHIGGGHIIIIIIBHI<FGGIIGGHDAGG
@5164632/1
cgcacattcagcaggttttttaacagtttgaaaaccttgataaatggaac
+5164632/1
@8=BBDDDDHD<F@B:CFHHIBH9EFCFGHGIII;DFGIGIIIIGFBGG>
@3811106/1
aagcgttaccagcgcttgaggaagtaacggcagcactattgacacta
+3811106/1
@@@FFDFFHHHHHIIGIJIGIIJJIIIIIJIJJIBH<FGHGHGGE=@
@6524054/1
gtgaaagtcaaatttgcaaattcggttgatttatcccccttgaaagatta
+6524054/1
@C@7DDFDHHHHHJJJIJJJJJJJJIJJIJJJIJIJJJIJJJJJJJHIJI
@3811593/1
aagctatggttgagtgaaaaaggtgggaaatgttgactgttgtagctgat
+3811593/1
@@@;DDFFGFHHHICFEGIJIHI<CGHJIJIJDGHIGEHGIIGHIIJIGI
@1569350/1
cgcaaaggtaaaatcgttctagacatactttatgctcttgacatttcgtt
+1569350/1
??@BDDDD?FFHH@E?CG=FHEBFH>EGGGIGGGIGHII><DDHHHEGDG
@213594/1
aactaattttacaagctatactttgcatagaattagtggtttttttctaa
+213594/1
=@?==A?DHHHDD@FHDHICDIEHEGHGEHHFEHHA:CECFC?GGHII@H
@1570183/1
cgcaaatgtagaaggcagattgttaccctccacgggtaaatcctgcaagg
+1570183/1
CCCFFFFFFFHFHEHFIGGHIGEIIJJJJIJGGGGI6@GG4BFBFIJIB7
@1570286/1
cgcaaattatgtcacataaatgtcaaaatgccacataatttgcaaaattt
+1570286/1
@@@BDFFFHHHHHIIJJJGHJIIIIJJIJJIGIIIIJJJJIJIJJAGIJJ
@2029202/1
ctgcacacacgcatttttaaatttaaaaatttattcaagtcaaaaataat
+2029202/1
:??D;BD:?D10C;122AAFACE@EEID@EEI>D<CD9?:??00?8?D@D
@2029203/1
ctgcacacacgcatttttaaatttaaaaatttattcaagtcaaaaataat
+2029203/1
@@<;DDDDFHHFHIIIIIIIIIIIIIIIIIIIIIIIIHIIIIIIIIIIII
@2029204/1
ctgcacacacgcatttttaaatttaaaaatttattcaagtcaaaaataat
+2029204/1
@@<DDDDAHFAAFBFHGFADHHIIGHGCGGDCC?GGIHICHIFGIIGG>G
@2029205/1
ctgcacacacgcatttttaaatttaaaaatttattcaagtcaaaaataat
+2029205/1
CCCFFFFFHHHHGIJIJIJJIJJJJJJJIJJJJJIJIIIGJIJIGIHGJI
@1570678/1
cgcaacagacatctacgaacgtctacagttatcctccagttccttcgtac
+1570678/1
@@<?DDDBDHDFDIGGIFIIGEGBFHG<?GGHII9FGB@?FEHEGHGADG
@1571638/1
cgcaagaataagattatggaaggaataacacgggctaattttaacaacca
+1571638/1
?@8=DDADHAHFHBF@EHAHH@;EH3AF3?EBHIBFHEHGHIGGBFBBFG
@1572601/1
cgcaataagtgatacaagaaaatatacagactaaagaaacgctcgtgggg
+1572601/1
CCCFFFFFH<FHHJJJIIIJJJJJJJJJJJJJIJJJJIIJIIJJI@GIII
@1572958/1
cgcaatattagaaattttcaaatattcttcgcttttgactcgacaaaaat
+1572958/1
?@7BDADBDAHDHGAGHIGHGIGGIIBFHHEHHGIIGIB9C;BFGGIIID
@1572959/1
cgcaatattagaaattttcaaatattcttcgcttttgactcgacaaaaat
+1572959/1
@@?=DDFBHFHHHJGGGHGIHCFDHIGHGHBGHIGCHFFFHGGEGIIGIG
@6082422/1
gagctacggaaaaaacaagagaacttagcagctttggaaacaaaagtaac
+6082422/1
@@<DDEFDHFDHHJGIIGHIJJIGIIIEIIGIGJFGGIIGIIJIJIGGII
@4271514/1
atttcctcgaaatcaataatgcaatgtgtttaaatttttgtcgagtcaaa
+4271514/1
?@:=DDFFG:DHDBHIBEH@DHEHIGEHEGHGIIIIIIIIIIIFIFGGII
@1113999/1
cagcaactcacggaaacaagttgagaaatcctttagttttccttttttat
+1113999/1
?;;1ABDDFFFAFIIIIEGICHE<E??99?BBFBBFIE@GFIEFFEFFFF
@4272735/1
atttcgttaaagaaccacaaaatgtgacatatataaaggtgaatatataa
+4272735/1
@BBDFFFFHHHHHJIJJJJJJJJJIGGJJJJJJJIJIJJGIIIIIIIJJJ
@3814535/1
aaggaagccaagggctcggctgctcatcatgccctcgag
+3814535/1
@C@ADFFFHHHGDGGIIIIGHIB<D<CD<F@FHHB@@?@
@4273290/1
atttctcaagggcacacggcaacaaaaagtgataatggatacaaatttga
+4273290/1
?@@DADDDFFDDBGHIJIIIGIHGIGIJJHEABHEHGG>FGHEHCGHIJG
@6084553/1
gaggaatattacaataagccgaataaaaatgcaaaaaactataaatttt
+6084553/1
8?=DDD:BDF42ACFGFIIIEEBCCHDE?CC4CGIE=DG>CG94?89D?
@4275042/1
atttctttcatttatcaaggttttcaaactgttaaaaaacctgctgaatg
+4275042/1
?:=DBDDDHHHHH>FDDFGCAAEEFCHCBHBHHIGIIIAGGIGEHG>BGF
@4275043/1
atttctttcatttatcaaggttttcaaactgttaaaaaacctgctgaatg
+4275043/1
BB@;BDDFHGHHHJJJIJJJIJJJJJIJJJJJIJJJJJIIJEIJJJJJIH
@6086693/1
gaggcttttaaaatttaacgtttagcagtcttctttttagaataacattg
+6086693/1
@@CFFFFFHHHHHJJJJJJJJJJJJJIGJJJJJJJJJJJFIGGIIIIJJI
@4275921/1
atttgaacagttaccatctactatcagagatcgaatgtgtgcagaatcag
+4275921/1
=B14ADEFHHHHHJJJJJJJJJJJJJJJJIIJJIIIJGHIIIIJGIJJJI
@2927045/1
gtggacatcgaagaaaaaacattgaccaatcgccaccaatgcttggtgca
+2927045/1
;=??DDFEFHDHDIDHIEFGHFD4CE>GHCHFI8FGFG9B3BFI3;=;4C
@5631537/1
ctgcaactgaccagcagttcgccgggtatt
+5631537/1
@CCDFFFFFGHHGIDGIGIIGGEGGI??B@
@6526061/1
gtgaacacatactttattcgtcatcgctccccacgagcgtttctttagtc
+6526061/1
CCCFFFFFHHHHHJJJJJJJJJJJIJJJJJJJJJJJFJJIIIJJIJEHIE
@6526399/1
gtgaacctctctaacgtctttatagaatgtcaatgttattctaaaaagaa
+6526399/1
@?@DFDFFABHDDGIIHIGHGHIIEIGCGHHCGGI<FGIIGHGGGCHBHG
@3358441/1
ttataggattggatctatgactgtgtatcgatagctgttcactttttggt
+3358441/1
?@?=BDFFHHDHDGHHGGDGHICDHHIJJGGGGBGIEDHCH>BCHII?D8
@3817884/1
aaggataacctctctgtcggtagatttccgtgaagtggtccgtgcccctt
+3817884/1
CC@FFFFFHHHHHJIJHHIJ@EHGGJJJJIFFGGJDGIBGHJIGDHJIIG
@3818408/1
aaggattgccacatcttgtgagccgccattctcttggctagcttcttt
+3818408/1
@;?;:AD?DFHHHGGGGDHDIDAHDEECFDAC?GFFHI@EC>>?<GBG
@3818409/1
aaggattgccacatcttgtgagccgccattctcttggctagcttctttga
+3818409/1
@@@BDDBAHHHHHIIGGBA@HHGGIIIIIIIIIHGIIIHHBCHIIHIIIG
@6527011/1
gtgaagaaaccaaacgcgccaagcgcgaaaacttggaacaaaagcaaata
+6527011/1
B?@DFFFFHHHHHIGFIGHIJJJJJJBDGHID;@CGAGCCEHH?;@DF;;
@6970155/1
tgtgaatcgtcccacaagacgtggtagtgtgatggtcttgaagtaccctg
+6970155/1
?@1ADFFFFBFHH@FEGGGGIAEG:CF?F?DFGGG?FGGGGIIFGHIIGH
@6528491/1
gtgaagtggtccgtgccccttgcggttaccccttctgttggg
+6528491/1
@@<DDDDDFHHHAGH6EHI;F@EGGHIBHGGGFGACB9DEGE
@2483063/1
gatgatatgatatgtatttattatattgtgaaaagggagcatttatttga
+2483063/1
BB=BDFFFHHHHHJFHIJJJJJJJJJJJJJJJJJIJJJJJJIJJJJJJJJ
@217772/1
aacttttttcgggtttggaaaaatttcaaattgttcaggtaaaatcttgc
+217772/1
?@@BDDEFHHHDHGGHIIHHEIJGJJIIIHGIJHIJBHIIIJIGIJJJJI
@6529148/1
gtgaatatataactgacatgtttcatatgtagaacgaattttgtgcatac
+6529148/1
@B@?FFFFHHGHHJFHGIJJIJJJJJJJJHGGIJJIIIJJJJGGHGIJJJ
@6529149/1
gtgaatatataactgacatgtttcatatgtagaacgaattttgtgcatac
+6529149/1
BC<DFFFFHHHHHJFIJIGIIJGIIJJJJIHJIGIJJJJIIIJGHGIJJI
@3364571/1
ttcaaacattgaagccagatcgataaaaaaatatcgcaatattagaaatt
+3364571/1
@@@FFDFFDFHDFEBGH@HICHIGHIIGIGIIGFDBFFA@F<BFHIIIGG
@2484560/1
gatgggcaatcccattggctggctccaagagatgtgcatgtcccgc
+2484560/1
BB@DFFFFHHHHHJJJIJJJJJJEGIEEFBDDFHBFCEHIHIGIHG
@220054/1
aagaaacgctcgtggggagcgatgacgaataaagtatgtgttcacca
+220054/1
CCCFFFFFHHHHAGIJJHGIJGGIIIGIIIJJJICGHIFHGIJJJJJ
@2931123/1
gtggccatctgcgggacatgcacatctcttggagccagccaatgggattg
+2931123/1
@@@1BDFFHHFHGJIGIJFJJGIJIIGJJJIGGIIJJIJJIGIGGIIGII
@5633912/1
ctgcacacacgcatttttaaatttaaaaatttattcaagtcaaaaataat
+5633912/1
@@@FFFFDHGHFHGIIJJIIIIJGGGIJJJJIIGIEIIIIEGIJGHHGIJ
@6091259/1
gataaaaaaatatcgcaatattagaaattttcaaatattcttcgcttttg
+6091259/1
B@@FDFFFHHHHFGHIIJJIIJIIIJFHJJJIIJIJJJJIJJJIIJHJJJ
@6091309/1
gataaaaattgttcccttttgagctattgcgatattttttcggaaaaaag
+6091309/1
@C@FFEFFHFHDAGHIDEIFIIJJJJJJJJIGGJJJJJJJJIIJJJIJJJ
@5634245/1
ctgcaccaagcattggtggcgattggtcaatgttttttcttcgatgtcca
+5634245/1
@@;DDFFFHGHFHIJJEHIEGEGHIJ<FHHIFGGHGIJIJJJGIJIIIII
@5634362/1
ctgcaccaggcattggtggcgattggtcaatgttttttcttcgatgtcca
+5634362/1
CC@AFFFFHHHFFIJJCGIGIFHIIJEGGIJIGIJJJIIJJJJJJIJJJI
@2931824/1
gtgggaaatgttgactgttgtagctgattaaggggtgtattctatatttc
+2931824/1
C@@FFDFFGGFHGIJJIGHIHGJIIJGIJIJJJIJ:GDGIIIJEIIJJJI
@6092348/1
gataaatggaacgaaattaaacacgctgagaaagctatggttgagtgaaa
+6092348/1
@@@DDDDDDFHDDIGIJIHHIIIIJGGIGGDHGDCHIAHEDDGGGBFGIB
@5174159/1
cgcatttttaaatttaaaaatttattcaagtcaaaaataatatgtaaa
+5174159/1
???=BDDDF3<D<FG<EGIIEGIAEH>FH9<<?FFFIBEFBGCFFCIG
@6092858/1
gataactgtccacgccgataccaaaaaagtaatgtactttgcataga
+6092858/1
=B14ADFFHHHHHJJJIGIJJJJJJJJJJ?DGHIGGIIJJIIIIJJJ
@5175755/1
cgccaaggacttcaacttcgttcagttcttgcaggagatcgctagcgaac
+5175755/1
@?@BDDDDFBBFFEIIDGIEHGGIHGHIJBEEGHJIIGCDGIIGJJJGGI
@2935003/1
gtggtatctgtcgatgttgccagaacgtaagatatcctaaactcactttt
+2935003/1
@@;=ADEDHHHHHGIJHECHIGIIJJJGHHIIJJJJJJJGIJJJJIIJJJ
@6970884/1
tgtgattctccgaagagtatgtctcgaaagacttcgactttttactattt
+6970884/1
?@1ABDEDHDHHDHGEH?EBFHIII@?GH1?39C<;8BDFHII849<BFI
@1123497/1
cagccaatgggattgcccatcactttgtcatcgaacgatgtcaccacctg
+1123497/1
CCCFFFFFHGFDHJAGIJDGIGEHIIGHHJGIGIJIJGGIIGIGIIJJJI
@3366067/1
ttcaaatattcttcgcttttgactcgacaaaaatttaaacacattgcatt
+3366067/1
CC@FFFFFHHHHHIIJIJIJGHIIJGHJJJIJJJJJJJJJIIGGIGHIIJ
@3820063/1
aagggagcatttatttgatgcaaagtatagaggttgtacccaaacttttc
+3820063/1
<@@DDDA:F:?AFFFEC>IF@BEHB:<CB9FFCFD;0?FGFGFFE90?FF
@3368289/1
ttcaaattgttcaggtaaaatcttgcttcatgattgaaaatttgcaaggt
+3368289/1
@@<DDDEFBCFHHIIBDGGGIEHIIIIIHIIGGIIIIHIIIF<FEHGGGE
@3368290/1
ttcaaattgttcaggtaaaatcttgcttcatgattgaaaatttgcaaggt
+3368290/1
CCCDFFFFHFFHHJJFHJJJJJJJJJJJJJJJIJJJIJJGJIIIJIGGJG
@4712965/1
caggaaaagcccagaagaacgttcgactttcacttcattctatcg
+4712965/1
@@7B?AAB;:2AFGID>CFC:<F?EFG;GGAF9?:DFD99BB<?B
@4713703/1
caggaaatggataattataggattggatctatgactgtgtatcgatagct
+4713703/1
BC@DDFFFHHHHHJJJJIIJJIIJJJIJJJJJJIJJJIIIIJJJIJJJJJ
@2040593/1
ctgccgttacttcctcaagcgctggtaacgctttatcgggttctgctaag
+2040593/1
@CC7DDDFHHGGGIGHJJJJJJJIJ?EGGIIJJIJJJJIFHGHIJJJJGI
@2040942/1
ctgcctcaaaaacgtatgacaaaactatagagaaaccagaattacaggaa
+2040942/1
CCCFFFFFHGGHHGGGIIEHGIIJIIJJIJGGIJEIJJJIJJJJGIJJGH
@2487677/1
gattcataaaagtaatataaccttagatttcgaggcaaattgattgattt
+2487677/1
:;?7AB8DFHFDCFABG@FGHHEHIIGHIGGGC@DDDA;??DBDBDG9B?
@2041615/1
ctgccttctacatttgcgagtgacgaagagttggccactaaactgggcag
+2041615/1
?:?BDFFFHHHHHJJJJJIIFHIIJJIIGIFHIJIJJJJJJGJJJJJJJJ
@2488937/1
gattgggtgaattttgctctggatgaatctgatgatgaaacctctgaa
+2488937/1
@@@DFFFAFFFFHGH<<@@<ADHIIJJ@HH<F9CGDBD<??CFB??<B
@5176836/1
cgccaattgagttttcgagcattttccggaaaagaagattgcaccccgaa
+5176836/1
@?@FBDFFHHHHHIIEBHGADGHIGIG=GGIIGGHIGIIGIGGICFFH@G
@5176837/1
cgccaattgagttttcgagcattttccggaaaagaagattgcaccccgaa
+5176837/1
@@<D;@DDA?FCHHIDBECGEGIIIIIDE>GGIEGGAFHGGIEIIIII6A
@5176838/1
cgccaattgagttttcgagcattttccggaaaagaagattgcaccccgaa
+5176838/1
@CCDFFFDHHHBHHIBGGFEIGIEHIGHIGIJJHIJBHGFGFHIJGHJII
@5176839/1
cgccaattgagttttcgagcattttccggaaaagaagattgcaccccgaa
+5176839/1
B@@:ADEFHHHFHJJGIHJJJJJJJJJJJJJJJIJJJJJJJJJJJJJJJJ
@5176840/1
cgccaattgagttttcgagcattttccggaaaagaagattgcaccccgaa
+5176840/1
B@@DDFDFFHHAFGHHGGGIGIIJIJFGGGGIIEIIDIIIJJIJIIJIJJ
@5176841/1
cgccaattgagttttcgagcattttccggaaaagaagattgcaccccgaa
+5176841/1
CC@FFFFFHHHFHIJHIIIIGJJJIJJGJIJGIIJJIGGIIIIJJJJJIG
@5176842/1
cgccaattgagttttcgagcattttccggaaaggaagattgcaccccgaa
+5176842/1
@@<DFFFFGDH?FHIFHEGBHIIIIIIIIIIIIIIIGHGIIIIIIIIIII
@5177304/1
cgccaccaatgcttggtgcagctatccactttgccagtggccgtctgcta
+5177304/1
?1;?;DDDDFFDAHGIBG9DFGHIGGIIFEHICFH4?FDH<FBDG>GGCC
@2937583/1
gtggttttaaaggcggcatcagaataatggaatggataggaataattccc
+2937583/1
@@@?BDFFGHHHHIIIDH@EFHIICHHGIHHIEHII@GGGEGIGIIIIII
@2937979/1
gtggtttttttctaaaatcaatttacatattatttttgacttgaataaat
+2937979/1
??<=4ADFHHHDHEHIIHGIIIIIIIIIGIIIIIIIIGIIIIIGIIIGGI
@3826657/1
aagtgaccaaagcaaagacgcaataagtgatacaagaaaatatacagact
+3826657/1
?81=DDDDFFFFFIIIIIIIIIIIIIIFFIIIIIIIIIIIIIIIIIIIIF
@6536178/1
gtgaggtatttgtacatgaagttgtctgcccctttcttaatcggttctgc
+6536178/1
BB@DFFDFHHGHHIJJJJIJIDGHHIJGIJJIJJJJJJJJJJJIGIIJJJ
@6536761/1
gtgagttcattttaaatgaaaaacgtatgttgtttacttcatttgaatct
+6536761/1
@@@DDDDBFDFHHHGEHEGGGEBFGACFFCHHHHHEEHIEEGIIGDGHGI
@5640898/1
ctgcatttattacttcaagcaaagcttctataactggtatagctttagga
+5640898/1
@@;DDDDEHHHFAAGHJJJDCGGGBHGIJJJJHHIGIEBFIJIJIJJIHG
@6979095/1
ttaaaagaaaatttgaaaagtatcatgagttttgtgattctccgaagagt
+6979095/1
CCCFFFFFHHHHHJJJJJJJFHIIIJJIJHIJJJHIIJJIIJJJIIJIJB
@2045186/1
ctgcgggacatgcacatctcttggagccagccaatgggattgcccatcac
+2045186/1
@@@DDDFFHHGHHIBCHGIGHICBGIGHGCGGGHHGFGIIJGGIIGBGGI
@2045187/1
ctgcgggacatgcacatctcttggagccagccaatgggattgcccatcac
+2045187/1
BC@FFFFFHHHHGGIIGIHGIJIIIJJJJJJJIJIJJJIIGIJJJIJIIJ
@3829974/1
aataaacagaacatgtaagaagtgaataatgtgattaagtaaaagaacga
+3829974/1
B@B1BDFFHHHGHJJHIJJJJJBHIJJJJIIHIGIIIJJHIJJJJJJJJJ
@5179345/1
cgccatattgatttaattttgacatgttagaatgccctattgaaaacctt
+5179345/1
CCCFFFFFHHFHHJIJJJJJJJJJJJJJJIJJJJJJJJJJJJJJJIIJJJ
@2046726/1
ctgctaaaaaagcaggaaaagcccagaagaacgttcgactttcacttcat
+2046726/1
@@C?DDFFHHHDDGGI?HIICFHIGHIIIHIGIHIIGEGGHIIGHIIIGI
@1582785/1
cgcatctttaaaggttttcacggccgg
+1582785/1
BCC?DFFFHHHHGJAFHIJIJJJJJJI
@6541212/1
gtgatttcccgatttacctcactgccggtacaatacaagtttctctaaaa
+6541212/1
B@BFFFFFHHHHHJJJJJGGIJIIJJGG@FHIJJJJJGGDGIIJJJIJJJ
@230751/1
aagacagtcacttatagagataattatgaaatattacagaagctcaccag
+230751/1
C@@FFFFEHHHFHGHGIFHIIHHJIJJJIJIJJJJIJJJIJJIIJFIJJJ
@1584183/1
cgccaaacattcggcagccaagaacttgctggatctcttggtcggaaaag
+1584183/1
B@@:ADFFHHHHHJIIIEHHIIIIIJJIIJJJIJJGIHJJIGGIJFHIJJ
@3830735/1
aataaaggccttcttggtcccttccccctacattttattttaactggtga
+3830735/1
::14ADFFHHHHHJJJJJJJJJJJJJJI:8?:CFGI<DHIJBDBC@D9D4
@232952/1
aagacttcgactttttactatttttgtatgcacaaaattcgttctacata
+232952/1
@@@DBDEBDFHFGIIIFHCGGHIHIIIBHCEFBFECBDHDHGIDCGCCGB
@670877/1
attgatgattaattaataactagtgcctaataatagtgtattacctctaa
+670877/1
B?BFFFFFHHGHHJIJJGIJJIJJIIIIJJJJIIJIEGGIIGIIJIIJJG
@4281162/1
atttgatgcaaagtatagaggttgtacccaaacttttcggggtgcaatct
+4281162/1
?BBFFDFFHHGHHEHIJJIGIGIIIIJJIJIIGIJJJJJIII@FGHJIJJ
@3831747/1
aataaatgctcccttttcacaatataataaatacatatcatatcatcggg
+3831747/1
?B:4BDFFGHHHHJJJJJJJIGJJJJEIJIJJJJIIJJEHHIJIJIJIHF
@671696/1
attgattttagaaaaaaaaaccactaattctatgcaaagtatagcttgta
+671696/1
C@CFFDDFFGH?BEFHGIIIIHIIGIIDGIIIIGIIIB@F=BDECGGHCF
@234404/1
aagagatccagcaagttcttggctgccgaatgtttggcg
+234404/1
CCCFFFFFHHGGHJJIIJJJJJJJJIJJGEHGDIIEG<0
@3375034/1
ttcactaaaaaatattaggaatccactacaaggttttcaatagggcattc
+3375034/1
CC@DFFFFHHGH?GBFGHGGHGHCCHIGGGIGBBFHHGGGGGIGIII@AA
@3375184/1
ttcactcaaccatagctttctcagcgtgtttaatttcgttccatttatca
+3375184/1
@@@DFFFFHHHHHGHIJJJJJJHDHGCFEGHEHGIJG;FH8B<DDFGGG<
@3375874/1
ttcactttttggtcatgattttgaggtactcgagggcatgatgagcagcc
+3375874/1
@@?DDDDDFF8F2:2ABDBEHHB@AGFFHGIF@GFF>DGFFCCF<DFICE
@3375875/1
ttcactttttggtcatgattttgaggtactcgagggcatgatgagcagcc
+3375875/1
@C@DBDDFHF:CFHHDHGIHHIEDGHGIHIIIIIIIIIGCHGG@8?BGHC
@2493327/1
gcaaaactccgaaggaagccaagggctc
+2493327/1
@@1BBD;DFFFFFIF@FFFII@AC=EFD
@2495603/1
gcaaaattcggcaaaccagaaaaattggctgatggaaggagagttagagt
+2495603/1
B@@FFFFFHHHHHJJJJJIJJIJIIIJJJIGDGHIJJIJIIIIGGGIIGH
@3836260/1
aataatacgaacttccatagattcaaatgaag
+3836260/1
<@@1DB?DDDFH?GIEIIC@EDHCH@CB?CHE
@3836261/1
aataatacgaacttccatagattcaaatgaagtaaacaacatacgttttt
+3836261/1
CCCFFFFFHHHHHJJJJJJJJJJJJJJJJJJJEGIJJJJJJJJJIGIJJJ
@3836301/1
aataatagtgtattacctctaaagctatctactcgttatataatcatcat
+3836301/1
?@:DDDDDAFDDFHEHIIJGGEFEGGHIHIJIGIIGIIJIGGIIIIGHHI
@3836302/1
aataatagtgtattacctctaaagctatctactcgttatataatcatcat
+3836302/1
CCBFFFFFHHHHHJJJJJJJJJJJJJJJJIJIJJJIJJJJJJJJJJJJJJ
@2496853/1
gcaaacttgtaaccaatgtgtctttcaaatttatcgtatccatctaacag
+2496853/1
@BCFFFFFHFFHHJJJJIIIHHIJIJJIIIIJJIJIGHGIGIIJJJIJJG
@2943176/1
gtgtgtttggctagattctgtttgacattagaagagtaaacgtcagtttg
+2943176/1
@<@ADADDDHADDE<<E::AAHG><?BFHDEGG@FBCGHIGG;D?A9FGG
@5644308/1
ctgcccctttcttaatcggttctgcatgaatgccatctgggcccggggct
+5644308/1
@C@?FFFFHHHGHIIJJIJFHHIIJIGIJJJIIJIJJJIGFIJJHGIJIA
@5644617/1
ctgcccttgtgtgggaccagtctgttgtgtgggaccagtctgttgtgtgg
+5644617/1
CC<DFFFFHFHFHIJGIJGIGGIIHIIFHFFIJGIJGJHHGIBGGDHBBG
@6541338/1
gtgatttcttagtgtcaatagtgctgccgttacttcctcaagcgctggta
+6541338/1
@@<;DDEEHGGHADFGEFCIGFHHGHJJJJGGHJAEGIIJEHGGIEGHFF
@5645798/1
ctgcctcaaaaacgtatgacaaaactatagacaaaccagaattacaggaa
+5645798/1
@@@;DFFFHHHHHJGGHIIIJJJJJGJJJJIIJJEIGIJDGIJJIIIIII
@5645799/1
ctgcctcaaaaacgtatgacaaaactatagagaaaccagaattacaggaa
+5645799/1
CCCFFFFFHHHHHJHIJJJJIHHGGJJJJJJJJJFJJJJIJIJJIGIJII
@6543211/1
gtgcaatcttcttttccggaaaatgctcgaaaactcaattggcgcacatt
+6543211/1
@@@DDFFFFHGBHIJIIGIIJJJJJJJJJJJIDIIGGHIJIJFIIIJGIJ
@5646576/1
ctgccttctacatttgcgagtgacgaagagactctcagcttcaacgccaa
+5646576/1
CCCFFFFFHGHHHGIGDG:FEDHFGEG@DHDGHGHHGJIIIIJG<?FHIJ
@6546036/1
gtgccccttgcggttaccccttctgttgggatgggggcc
+6546036/1
@@1DDFFDHHHHHFHGGIIIBHEGAEHEII?DFGIGF<F
@6546037/1
gtgccccttgcggttaccccttctgttgggatgggggccg
+6546037/1
CCCFFFFFHGHGGHJIIJIIGGGHIGGIIIFHHIJJJJJE
@1586495/1
cgccaattgagttttcgagcattttccggaaaagaagattgcaccccgaa
+1586495/1
@@7;DDDDFDDHFIGGGBH:FGGIFCFGHIHGGIHIADFCHG4997<;FH
@1586496/1
cgccaattgagttttcgagcattttccggaaaagaagattgcaccccgaa
+1586496/1
@@<=BDDDHFHDFHIIIIIIIIIIIIIIGIEHGIIGGEIIGIGGGGGIHG
@1133582/1
cagctatccactttgccagtggccgtctgctacggaacaggcaaaactcc
+1133582/1
@<@DDDDDF?CFBE@ABGGGDE<C<@DHDEGGFAG@FECHBDHHG@FCC8
@1133626/1
cagctatcgatacacagtcatagatccaatcctataattatccatttcct
+1133626/1
@@@FFFFFHDHGHJICEGGHHIJHJJGGHIGGHIGIJJJJJIGIIIGIIJ
@1133627/1
cagctatcgatacacagtcatagatccaatcctataattatccatttcct
+1133627/1
CC@DFFFFHHHHHJJJIFHHHGGIEFHIJJIJJJJJGIIJIG@GIIGEGC
@238938/1
aagatgtagaagttcccaaagccttaggagatgtctttgaatccgtagca
+238938/1
CCCAFFDFHHHGHGJJJJIJJJJJJJJJJJJJJIHIJJJJJIJJJIIIJG
@675199/1
attggacagtgtttgaggagaagtcttattgacatttttcgcttgaacac
+675199/1
CCCFFFFFFFHFHICFIJGIJJJCHIJIJJJJJIJJIJJJJJJIJIIIJJ
@1589098/1
cgccatccacgagccaatcttccgctaccgcgtgttccttaacaacgatc
+1589098/1
@C@DDFFFHGFHGIEHIJJJJGJGGHHIJ>DFDEHGGIGIJHFHEIGICH
@3840186/1
aatagattcgattatagagtaagagtagccggagtggaagcaactggtac
+3840186/1
@@@DDDFFHHHHGIIIIIICFIIIGDEHHIIIEH;FBEEGGCHIGIF?DG
@241056/1
aagcaactggtactggttgctcaaagcagattagtaaacatgatgctgca
+241056/1
@@@=DDDDGHCDHIIJHEGIJJJJJJIIEEHGIJGGGGIIGIGIGIJJII
@3384079/1
ttcatgatgaaatcttgaagtcgcgggaatagggtcacttgacagaaaac
+3384079/1
@:BDFFEFHHHHHIIJIIJJJIJJIJJ6@?B@GH9;=BAF@=CFHGHIJA
@3384105/1
ttcatgattgaaaatttgcaaggtttggaggagttgtactaatttgtg
+3384105/1
@@=BDBABD8CFFH<:CFB@EHHAACEBGD@EGEGBCG<4CHBDDDHD
@2499460/1
gcaaatttctcaagggcacacggcaacaaaaagtgataatggatacaaat
+2499460/1
CCCFFFFFHHHHHJJJIJIJJIIGIJJJIGIHGBDGIIIIIIJJIJJJGI
@676717/1
attggattggatctatgactgtgtatcgatagctgttcactttttggtca
+676717/1
?@:=BDDDHF?FHIGIBHIIID>HHHIIIGGIGHDFHHCECFDIIFGGGG
@2500507/1
gcaacatcgacagataccacaaatacctaaaccttcccactaaagttaac
+2500507/1
CCCFFFFFHFHHHJJJJJJJJIJJJJJJJJJJJJJJJJJJJIJJJIJJJJ
@3841931/1
aatatatcctcaaactagggaagacttatctcatccaactgtgggagcta
+3841931/1
@7<DDEBDFHHGHHIIGIIIIIIIEIHBEGHA@FGHIIEEHGI9FHIIIC
@1138050/1
cagcttccaatttaatacaagcctctctgatagcagtaagttcatgctgc
+1138050/1
CCCFFFFFGHHGHJJJJJJJJJJJJJJJJJJJJJJJIGIJIJIJJJJJJJ
@4730213/1
cagggagtggcgaaaccaacaaagtattgtaccttgtgggatgacaacga
+4730213/1
@C@FFDFADDFDHIBDHGIFFGIICGIJEIJIIGJJHGEIGCEE==BCH?
@4730214/1
cagggagtggcgaaaccaacaaagtattgtaccttgtgggatgacaacga
+4730214/1
CC@FFFFDHHGHHJJIJJJIJJJJCGIJJIIJJJJJHIJJJJJIJJJJJJ
@2949453/1
gttaaatttaagaggcttttaaaatttaacgtttagcagtcttcttttta
+2949453/1
BB@DFFFFHHHGHJJJJJJJJJIJJJJJJJJJJJJJJJJJJJJJJJJJJJ
@2950064/1
gttaaccagacaaagcacctatcgaatcgaatattagtagcaagatccga
+2950064/1
<@@FFFFFHHHHHJIGIJJJIJJJIJJIIHJEGGGIIFGEEEGGE>DHEE
@678774/1
attggtgacagaaatatggacatcaagaaatacttcacatctgt
+678774/1
@@@D=DBDHA:DHBCF<EDHHI?FGEEHFHECGGCGIEHCDGHF
@4287259/1
atttgtggtatctgtcgatgttgccagaacgtaagatatcctaaactcac
+4287259/1
BBCFFDFFFHHHHJIJJHIJJJJJJIJJJJJIIJFIJJJJJJIGHIJJJI
@3844736/1
aatcaatcaatttgcctcgaaatctaaggttatattacttttatgaatcg
+3844736/1
?@:A:DDDD<FBCEBC?CC:C?FFHCC<@AEHGGGI@BD@GHGIA?:?DA
@3844737/1
aatcaatcaatttgcctcgaaatctaaggttatattacttttatgaatcg
+3844737/1
@C@AFFFFDHHHHJGHIGIIIIIIJJJIJBFHFIGGHEHGIIIII?0:BB
@3844738/1
aatcaatcaatttgcctcgaaatctaaggttatattacttttatgaatcg
+3844738/1
CCCFFFFFHHHHHJJJJJJIJJIJJJJIJHHIJJJJIIJJJJJJJFBFHH
@3845187/1
aatcaatttacatattatttttgacttgaataaatttttaaatttaaaaa
+3845187/1
@@@DDFFFHHHHHEIIGIJJGGIIIJJJJGJJJHIJJIJIJIJGIJGJJH
@5191048/1
cgcgaaaaccattatgttttactaatttttcaataaagtacactttattt
+5191048/1
@<@DDDDDDB?<CE:CCGHIHCHEEFCFEGAGIIIF@F<BGIIIIEG@>D
@5191049/1
cgcgaaaaccattatgttttactaatttttcaataaagtacactttattt
+5191049/1
@@<A?DDFHHAFH>EFCAEFHIIIIGIIIGIIIIIIGG?DFIIIIIIIII
@6109008/1
gatttccgtgaagtggtccgtgccccttgcggttaccccttctgttggga
+6109008/1
=8=DDDDFAFHHHFFHEGHHHDHEG@E9EHG@@GE>GH?HA?988=FEAE
@4290483/1
attttacaagctatactttgcatagaattagtggttttttttctaaaatc
+4290483/1
=@@DDDF:BFHBHHIGIIIEHHGG@FCAHHIHGHFGIH<FHIIGGIHGGG
@5657277/1
ctgctgcctatcctgaggcctacgctgttgttgtggtccacccctttgtt
+5657277/1
@@<?DDDDHFB>DD3CB=:AFFE?@?CCF<18?F=DHHGFF??D?FCF=C
@5192733/1
cgcgaggctgagatgattcgtttctacggg
+5192733/1
??@B?DDA;?2A<4<<9E<19EG>@<DBFH
@5657970/1
ctgctggttgcccaacttggtaatcttagtgtctttcagtcccgaatacc
+5657970/1
BC1DDFFFHFHHHJJJJJIJFHGIJJJJJHGFIIJJJJJIIIIJIIJJJJ
@2502738/1
gcaagaactgaacaaagttgaagtccttggcgttgaagctgagagtctct
+2502738/1
CCCBFFFFHHHGGJJJJGIGJJJHHIJJIJJIIIIJIJJJJIJJJDGAHG
@2503067/1
gcaagactcccgtcagcgtcctccagg
+2503067/1
@@@DDDDDHHHDABC6D@?EH1CF?EG
@2503068/1
gcaagactcccgtcagcgtcctccaggagttgctgagccgtcgcgg
+2503068/1
CCCFFFFFHHHHDHIIEG@FGIIJIGHFHFHIIEGGHGGHBEHGGI
@4733263/1
cagggtttataagagtaatattatgttttgacctgaaatattctacaaaa
+4733263/1
@@1BDBDFHFFGFGIAEHIIIIIIIIIIIIIIIIIIIIIIIIIIIIIIII
@3392007/1
ttccatcaaaggctggatatctttttgggtaatgttgctgcctaaagagt
+3392007/1
@@?DDEFFHHHHGGGHGHIIGHJJIJJGICGIIIIIJJEGHIJJIIJGH?
@4734583/1
caggtatatttatcacatcattcgtcgtgtaccacatctcggatcttgct
+4734583/1
?@;7ADDDHHDFFIGEGIIGIGGGEGHGHIGIGHIIIICDGGGHIAFGFF
@2507573/1
gcaatccttgcaggatttacccgtggagggtaacaatctgccttctacat
+2507573/1
???D?BB=DADBB@EEBFGIIIGHGFEEBBHII<D?:BF?<BF>FBB@FI
@2955283/1
gttacgttaaaacagcagctgagattaatgtaggctgtttaacacaatg
+2955283/1
B@BFFFFFHHHHHJJJJIIIIIIHIIJIJJIIIJJJJDGGGGIIJJJIG
@6552954/1
gtggaatgtggggattgtattgagcttgtgtaggtggaggatagtttaag
+6552954/1
@B@FBEFFFHHHHEHHGFHHHGIJJJJIIJIGIGCFHGHGGHJIGIIJIJ
@5194401/1
cgcgcgaaaaccattatgttttactaatttttcaataaagtacactttat
+5194401/1
BCC?DFDFFHHHHJIJIJHIIJJJIJJIJJJIJJJJJJGIIHIIIJIIIJ
@2075935/1
ctggaggataactgtagacgttcgtagatgtctgttgcgattgagaccac
+2075935/1
@@?DFFFDHHHHGEIIGFHIGIIICGCDGGFEIIJDGGID=FGAFADGHG
@5195116/1
cgcggaatttcaacacatgacaagcgatggtgaactgcctttcgtgtggt
+5195116/1
@@@;DADDHHDGHECGHGIGGGIGHIIEIIFHIIIIIIIIIIIIFGFHGF
@2077475/1
ctggagtcacccaacaacaacacttcgactacagatattcgcacttgcag
+2077475/1
CCCFFFDEHHHHHJIJJJJJIJJJJJJJJJJJJJJJJJJJJJIJJJJJJJ
@5195751/1
cgcggcatcactcccaaatacgaactggtccaaatcgagggcgccatcca
+5195751/1
@@@DFFFFHFHGHIIGIJJGHIGHIJIIHHIJJGJJIGIJIIGIHHHHFF
@5195752/1
cgcggcatcactcccaaatacgaactggtccaaatcgagggcgccatcca
+5195752/1
@@@FDADFH?FHGIIIIIHIIIIIIIGGFHIGGIIIIEIIIIIIGHFFDF
@5195753/1
cgcggcatcactcccaaatacgaactggtccaaatcgagggcgccatcca
+5195753/1
B@@;DDFFHHHHHJJJJJJJJJIJJJJJHIIIIJIIJIIIGGHJHHHHFF
@5196851/1
cgcggtagcggaagattggctcgtgg
+5196851/1
???DDADDDDDDDIIEEEIIII000?
@3394441/1
ttcccccaaggataacctctctgtcggtagatttccgtgaagtggtccgt
+3394441/1
@@@DDFFFHHHGHJJJJJJJJJJHJJJ@EDFIIJGII<FDGDDHIDAFAB
@5197315/1
cgcggtggtaggttccatggacgcccatccatcgaggtatgctgctacag
+5197315/1
@C@?D=DD?FHHFHGI@FGIIIGJIJBFIIGGIIGII@FHGIFIIGIJGI
@5660570/1
ctgcttgtgaatctgatggtgaactggaagaagctt
+5660570/1
?@@?DDADDH?DDH<<<<3FE>?FHDH:FH?91CG?
@5660571/1
ctgcttgtgaatctgatggtgaactggaagaagcttgcgatccttcctct
+5660571/1
BB8BDFDDFHHHHJIIIIIFHIIIHIGFHGIHHJIIIC>:DDHGHGFEHI
@3395753/1
ttccgaaaaaatatcgcaatagctcaaaagggaacaatttttgtcgagtt
+3395753/1
@@@FFFFDHGHDFHIIFJIGGGIJJJJJJJGJJJJJIIIJJJJHIJJICH
@4738883/1
caggttttttaacagtttgaaaaccttgataaatgaaagaaattaaacac
+4738883/1
BCCFDFFFHHHHHIJIIJJJJJJJJJJJJJIJJIIIIIJJJJJJJJJIJH
@4738884/1
caggttttttaacagtttgaaaaccttgataaatggaacgaaattaaaca
+4738884/1
@@<D?DEFHHDHDDFCGH@DHIIIIIIIGIIIIIIIIIIIIIIIIIIIII
@4738885/1
caggttttttaacagtttgaaaaccttgataaatggaacgaaattaaaca
+4738885/1
B@<DBDFFHHHHHJJHIIIIIJJJJJJJJJJJJJJIJIIJJJJJJIJJIJ
@251999/1
aaggacttcaactttgttcagttcttgtaggagatcgctagcgaacaatc
+251999/1
CCCFDEFFHHHGHJJIFHIIIJHJIIJBFHIIGIGGGIIIGIJJJJJJIJ
@3398729/1
ttcctatatactgtacaatacttctgtattctacattccaccttgcgtct
+3398729/1
@@@FDFFFHHHHGGHHIIJJIJGIJJJJJJJJIEFHGJJJIIJJIIDFBF
@252962/1
aaggatgtaagaactatggaggaatattacaataagccgaataaaaatgc
+252962/1
:;@<A??=A4CCFFBGFGGHEGGIEGE<HH@4CEGEBEHGH7DEHGHEG@
@3399194/1
ttcctcaagcgctggtaacgctttatcgggttctgctaagtggtaagtag
+3399194/1
@@?ADDDDHHHHHIIGHIIIIIIIIIIIIIIIIIIIIIIIFHIGHIHFHI
@1602967/1
cgcgcgaaaaccattatgttttactaatttttcaataaag
+1602967/1
@@<;DDDDFF?FC3CAFE:CCDFIBBG@?BGDF@D<4DGB
@1603055/1
cgcgcgtaaagtgaccaaagcaaagacgcaataag
+1603055/1
@@@?DD<@FHA2C<<EBHIGGEHI@@D@DEHAGIE
@1603056/1
cgcgcgtaaagtgaccaaagcaaagacgcaataagtgatacaagaaaata
+1603056/1
CCCFFFAFFHH?FGIJJJJIFIGJJIJIJJJIJJJIIIGJIJIJJJJJJJ
@1603057/1
cgcgcgtaaagtgaccaaagcaaagacgcaataagtgatacaagaaaata
+1603057/1
CCCFFFDDHHHDFGGJEHIIJIJIJIIJIJJJJJJDGIIIGJJIIIIJJJ
@255764/1
aaggtaagccacttaagcacacatgttacataaatgtcaaaatttgacat
+255764/1
@<?A4=DDFHHFDGHGIGIIFEGGDEHHCFGICGGBFGHIGGGGGIEGHI
@2515117/1
gcactatataaaaaattacattcagtatcgat
+2515117/1
@@@@DDDDFBHA<?F;EGGBDHHDEEF9CE;G
@2515118/1
gcactatataaaaaattacattcagtatcgatagataatattgatgatta
+2515118/1
@<@DDFFFDHHHGIIIIICHGGIICBHHGGCHIIDHIGHIIIDECGIGHG
@6553931/1
gtggacatcgaagaaaaaacattgaccaatcgccaccaatgcttggtgca
+6553931/1
CBCFFFFFHHADFGGGIIIIGIGGGIAGICH;FHGGIJHGEGGIJIFHIF
@2959790/1
gttatataatcatcattcaaacattgaagcca
+2959790/1
?@??BBB?DC<8C<@DH@@EHBDBH>DGB>D@
@1146729/1
caggaattggaggaggagggtacgaaggaactggaggataactgtagacg
+1146729/1
B@CFDFDFGHFHHEHGCFIJCGHIIJJIGIJJJJFHJIJJJJJJJJJJJJ
@2960714/1
gttatcctccagttccttcgtaccctcctcctccaattcctgcatcttat
+2960714/1
@@@FFFFBDFHHFIGGIIGGF?EDFGIEGFIEBHHGHIHJJFIEHIIGGC
@3854927/1
aatggatacaaatttgactactgtatagctttcttctcttggtgaacaca
+3854927/1
CCCFFFFFHGFFHIGBGHIIIIJIJIJJJGIJJJJIIGIIFF<CF<?DH?
@1148997/1
caggagatcgccagcgaacaatccttcgaggtaacctacgtggacatcga
+1148997/1
BCBDFFFFHHHGHJIIIIJJIJIJJJIJJJJDFGHIIFIJFFIJIIJIIH
@1148998/1
caggagatcgccagcgaacaatccttcgaggtaacctacgtggacatcga
+1148998/1
CCCFDFDFHGHHHIJJIJJJHJJJJJJJJJJFHIJJGIJJFHGEGC@EDE
@2084105/1
ctggcaacatcgacagataccacaaatacctaaaccttcccactaaagtt
+2084105/1
;@<ADBDDDHDFFDH:B<C@>>FFB8CBCFGIBECBABFBB<@@?FDE?B
@2084106/1
ctggcaacatcgacagataccacaaatacctaaaccttcccactaaagtt
+2084106/1
@C@DFFFFHHHGHJJJJIJJIJJJJJJJIIIJJJJGJIJJJJJJJJJJGG
@1150483/1
caggagttgctgagccgtcgcggcatcac
+1150483/1
@@@DDDDDHHHHHIIIIEHIIEH:07B@B
@6116128/1
gcaaagagaagaaaggccgatagaatgaagtgaaagtcgaacgttcttct
+6116128/1
@@@FAEFFGHHHHIIIEIIFHIJJIJGGGHIIIIGIGIGIGIIHGIIGHE
@6116679/1
gcaaagtatagcttgtaaaattagttgctatccttctctttgacattgct
+6116679/1
CC@FFFDDHHHHHJJGHJJJJJJJIJJJJIJJJJJJJIJJJJJIIJJJJJ
@6118614/1
gcaaatttctcaagggcacacggcaacaaaaagtgataatggatacaaat
+6118614/1
@@@BDFFFHHHHHJJIIGIJJJIIJIJJJFJEI?DGIJHIJJIIIIIIJJ
@687600/1
atttaagaacaaacaggggagaaaagtcacgagaatttgaaaagcgagct
+687600/1
=@?==A4DFBAFD9A@FF<C@:EEGEBADHAG@G<DBFGI@?<82FE>G8
@3399750/1
ttcctcgaaatcaataactcgacaaaaattgttcc
+3399750/1
<??ADDD>DDD<DE4EE@FE:CEA@?B?D<::CD?
@5203909/1
cgctgagaaagctatggttgagtgaaaaagg
+5203909/1
@@<DDDABFFDFHGH>F2:?F@A<<FHCGGH
@3402480/1
ttccttccataatcttattcttgcgtactgtagtagaggttgcagcatat
+3402480/1
CCCFFFFBHHHHHJJIIJJJJJJIIHIIIJGGIGIJIJIGIJIJGFEEGB
@256877/1
aaggttatgaaccggcaataactttccttgttgtccagaaacgtcatcat
+256877/1
@@<?DFFFHFHHHJGGIIIIJIIJJJJJIJGIJIJJIJJJIIJHEIHGGI
@257147/1
aaggttttcaatagggcattctaacatgtcaaaattaaatcaatatggcg
+257147/1
=@@F4ADDHHHHHIJGIJIGHGIJJJIIJJJHJJJIJJHIGIGIGIGGII
@6558066/1
gtggccatctgcgggacatgcacatctcttggagccagccaatgggattg
+6558066/1
@@@DDDDDHHFFHIG::?ECF<D@<B?DDD<F?D;D3?AD2?;FHI@@GG
@258141/1
aagtaatactgggtgcaccttcctctgataagggttggtatggtttgcat
+258141/1
BCCFFFFFHHHHHHHJJJJJJJJJJJJIJJHIIJHGIJHJJJJJJJJJIJ
@6558887/1
gtgggaagtgcgatagcggtactggtggggcccaacgaggttccggatgc
+6558887/1
@C@FFFFFFHHHHJJGIGIFDGIIEGHIJJJJJJJDIIJJ@DHEAAABEB
@4743446/1
cagtagtcccacaaagtttcacagttccacaaaacgctgaaaaattccgt
+4743446/1
::84422ABDFHHIII?EFIIIIE@HHIIGIIGIIGHGBHHHGIIEIIG3
@6561088/1
gtgggttgttgttgttgaggaggagcagactgctgttgtctcgc
+6561088/1
@CCFF@DDFFHDAFCBB@FG@HE:?GHCHF3?F93?F4?9DB;1
@6119586/1
gcaacatcaacatttaaaagtggcttccagcctcgaatgg
+6119586/1
CC<DDFFFHHHGHJJJJJJGCHGGGI@EHCGHDHD:F<9B
@3859272/1
aattaatagaaaaatgacagaaggacagacaagaaacatgataagatatg
+3859272/1
@@@DFFFBHDDHFHIIEHIGHJJGJIGGIJJIJJJJJJJJGGIJIJJJJI
@6120826/1
gcaactaattttacaagctatactttgcatagaa
+6120826/1
@@<:DDDDHHHHHIIIIIIIIIIIIIIIGIIIHI
@2516816/1
gcagaaccgattaagaaaggggcagacaacttcatgtacaaatacctcac
+2516816/1
BC@DFFFFHHHHHJIIJIIJIJJJJJJJIJJJJJJJGHIIIJJJIJIJJJ
@2517594/1
gcagaatcagcactgaatcaaaaaattctccatcgttacaataagttatt
+2517594/1
??<1D?DDDD3CACAE:EEAFEIIIIEAEEEIII>C@DDDDBDDDD9DED
@3403867/1
ttccttttttattcggtataacttgtccgaataacttattgtaacgatgg
+3403867/1
@<@DDDFFHHFHHGHICFGHIEHEGIGGEDDGHHGIJIGJIJIIGEHIJI
@3404875/1
ttcgaatgtcaaacagaatctagccaaacacacatagtacctctccacaa
+3404875/1
BCCADFFFHFHHGJJGIIIJJJJJJJJJIJJJJJJIJ@FIFHJGIJJIII
@3862368/1
aattatgtggcattttgacatttatgtgacataatttgcaacatttgacg
+3862368/1
@?BDFFFDHHHHHJJJJJJJJJJJIJJIJJIJJHIJJJJIIJJJJJJGIG
@3406448/1
ttcgattcgataggtgctttgtctggttaactttagtgggaaggtttagg
+3406448/1
BCC7DDFFHHDHFHAEHIIGHIJIJJHIIIIJJIJIHHHIIIJJFHHGDH
@3864239/1
aattcgttctacatatgaaacatgtcagttatatattcacctttatatgt
+3864239/1
=?=?DDFDDDF>FFFHHIIIIEHIIGHHBHGHIIIDGBGGHIGHHIEIIG
@1609654/1
cgctagcgatctcctgcaagaactgaacgaagttgaagtccttggcgttg
+1609654/1
@C@FFFFFGHHHHJGIJIJJJJJJIJJJJIJJHJIJJJHIJJJJIJJIJJ
@3408506/1
ttcggatatttaacgattaccaacaaaaaaagggcactgatgaaatatgc
+3408506/1
@C@DDDFDHHFHHEGBHGIHIJJGIHIGIGGGJIGEHHIIGGIIGGIGCH
@264716/1
aataaacaaggatgtaagaactatgg
+264716/1
@?<DDA>DF;D??<<:CGCHFEHFIC
@1610861/1
cgctccgggcgttccgttggtctgattggctt
+1610861/1
:;?4=ADDHHHDHIIGFBEHFDDBDHIGICGI
@2966272/1
gttcaagtagctgaagtaaaagtgtgctccattggtttatcctctactgt
+2966272/1
BB=BDEDFGHGFHJJIEGJJJIHHIFHJJJJJIJIHIJJIJJIGIJJJJG
@5674869/1
ctggacaacaaggaaagttattgccggttcataaccttctctttggactc
+5674869/1
BBCADFFFHHHHHJJJJGHIJJJJJJJGHGHIIJJJJJJJJJGIJJIIJJ
@1156218/1
caggctgaaaatgagcacaaaacccaggaagaagtactgcgaaagttcag
+1156218/1
CC@DFFFFHHHHGJJJJJJJJJJJJJJIJIJJIJDFGGGJJJIJJHIIII
@5208397/1
cgcttttgactcgacaaaaatttaaacacattgcattattgatttcgagg
+5208397/1
??<BDDF>CB?CBAE:FHIIGIICHIDEBGFGFHGHGDFHDB@GIE>DEH
@5208743/1
cggaaaacaaaaaaactatgatacctttgcggtttcag
+5208743/1
B<<BDFFFFHHHHJJJIJGGIJIJIJJJIIGG??DD<?
@1614627/1
cgctgttgttgtggtccacccctttgttgcccgtttg
+1614627/1
=1<BDDDDBDDB1EC<2:CAE<;89?:CFFACFF9B7
@5209230/1
cggaaaagtgactcccgaacaagccaatcagaccaacggaacgcccggag
+5209230/1
CCCFFFFFDHHHHJJJJJJIIIJJJJJJJJIJJJJIJJHIIJGGIIIHHB
@2521202/1
gcagcatgcaagagagtccaaagagaaggttatgaaccggcaataacttt
+2521202/1
@@;ADDDDHHHHHIIIHIIIIFIDHIIIIFHIECHIIIIIIIIIIIIIII
@2968452/1
gttcactaaaaaatattaggaatccactacaaggttttcaatag
+2968452/1
<@@ADADDDHFFAF??BBF@DFBGEBAGGEH9?B1?F=?GFGCA
@1615843/1
cgcttgtcatgtgttgaaattccgcgaaattggcactggcaagtcaa
+1615843/1
@@7BDBAD<C<ACCF:<CICIEH@EF<FHEHBHGDHEEHGGGD8CBH
@7006857/1
ttcaaacattgaagccagatcgataaaaaaatatcgcaatattagaaatt
+7006857/1
CCCFFFFFHHHHHJJJJJJJJJIJJJJJJJJJJIIIGIIIJJJJJIIIIJ
@2523772/1
gcaggatttacccgtggagggtaacaatctgccttctacatttgcgagtg
+2523772/1
@B@=DFFFGGHFHI<EGGGGIEFGCEHGCCAHGHIIIJIGIJGIGIBGFG
@5212377/1
cggaaatctaccgacagagaggttatccttgggggaagaagccaaattgc
+5212377/1
@CCDFFFFHHHHHIIJIIGGIJGHIIJJJJJJJJIIJJJJJJJJIJJJJJ
@6124221/1
gcaaggtttggaggagttgtactaatttgtgtaattgaagttcgtattat
+6124221/1
@<8DDD2AFFABFBEFAFHIIIIIHIIIFGFFEFIIIIFFFEFCFGCCBF
@3868032/1
aatttatgtatggcgatgaaaaaccatcgttcttttacttaatcacatta
+3868032/1
CCCFFFFFFHHHHIJJIJIJJJJJJJJJIHIJJJJJJIJJJJJJIJJIJI
@5213688/1
cggaaccggaagatcgaagaaagacgccaaacattcggcagccaagaact
+5213688/1
@@@DFFFDA<FHDI>FHIG8EEGHHIHIGIGFI@99=FB@;5@EHA;?>B
@265720/1
aataaagtatgtgttcaccaagagaagaaagctatacagtagtcaaattt
+265720/1
@C@FFFFDHGHBFGIIJIJJJIJJIGIJJGHHEIJIIFIGGHIEIGBHHI
@1158157/1
cagggagtggcgaaaccaacaaagtattgtaccttgtgggatgacaacga
+1158157/1
@@@DDDD2ABFDFDFGIF;D@?FE:CFFIBDFFIIFDCCEAFB@FBFFEF
@1158158/1
cagggagtggcgaaaccaacaaagtattgtaccttgtgggatgacaacga
+1158158/1
BC<DDFFDFHHHHJJIIIIJJJJJFHIJJJIJJJJJHIJJJIJJJJJJJJ
@1616856/1
cggaaaagaagattgcaccccgaaaagtttgggtacaacctctatacttt
+1616856/1
@?@DDDBDFHHHHH3AFDEGDC@ED<F?D@GFFHGHGIEDFEHIIIEAHH
@1617125/1
cggaaaagtgacgcccgaacaagccaatcagaccaacggaacgcccggag
+1617125/1
@@@;DDFFFHFHDGIIGIJJJIJHHJJJJIJIHHIHIGGJJJIGIHGEBC
@1617628/1
cggaaacaagttgagaaatcctttagttttccttttttattcggtataac
+1617628/1
??1=DDBDDDDDDAE;BE:CF>FF<ECFFICECEFIIICEIC@D@DDEEI
@1159436/1
cagggctgggatgagtgacgtcagcgcccatgatcatggttggtctattc
+1159436/1
BB@DFFFFHHFHHHIEHHIJJJJJJJJJJJJJIJJJJJJGHJJBDGIIJJ
@1159612/1
caggggatcatgaagctcgcttttcaaattctcgtgacttttctcccctg
+1159612/1
@@@DDDDDFHFHFIIJIJD1AFGHEHHIGIJJJJGI@DHJJIEGGIJIII
@1159613/1
caggggatcatgaagctcgcttttcaaattctcgtgacttttctcccctg
+1159613/1
@C?BDFDFHGHHHIIIIIIIIIIIIIIIIIIIIIIIIIIIIIIIIIIIGH
@2093511/1
ctggctgctgttgtctcgctccaggttgctgttgtggaggagcgggctgc
+2093511/1
@CCFFFFFHHHHFJJIJGIDHIHGIDHIIIIFIIIJJDHIFHIJJJ>6=5
@2093944/1
ctggcttatggaaaaaacttctgcccacttgaagtagattttgtgaagga
+2093944/1
CCCFFFFFHHHDHGJJJJIIJCHIJJGJJJJIJJDFGHGIIJJGHGIJJH
@5680800/1
ctggaggacgctgacgggagtcttgctcggcatggaggccatttcttgag
+5680800/1
@C@DFFFFHHHGHGJJJJ>HDGHIIIGIJJJIIJJEHJGGCHIJJJJGEH
@700516/1
atttatttgatgcaaagtatagaggttgtacccaaacttttcggggtgca
+700516/1
BCBFFFFFHHHHHJJJJHIHIJJJJHHJIIJJJJJIJJJJJJIFGIHHIJ
@6565989/1
gtgtaatatgcgtgtccacgcaagtacctgctggaacgtttaaatttctg
+6565989/1
@=@DDFFDHHDFDEHIGFBGEG@FBGDEFGGGII?BBH8BD;FD@FEGGG
@1621295/1
cggaaccggaagatcgaagaaagacgccaaacattcggcagcca
+1621295/1
:?1AAADDF:C?BHGBGBBF@@@@DGEHF?3?F?<?C>F@;56=
@1621296/1
cggaaccggaagatcgaagaaagacgccaaacattcggcagccaagaact
+1621296/1
@@@;DFFFHHHGGEBHGIDGIIHCHJJJIJJGJGIJECGGHCH>DHFHHF
@1621297/1
cggaaccggaagatcgaagaaagacgccaaacattcggcagccaagaact
+1621297/1
BB@FFFFFHHHHHBHGIIGBHGEHIGGGIJIJJJGIIFGHGGHIJHH@EF
@6566273/1
gtgtaattgaagttcgtattatttcctcgaaatcaataatgcaatgtgtt
+6566273/1
==@=BDFFHHHHFGIJGGJJJJJJGIJJJJJIIIJJJJJJJJDHIIGGFI
@3869187/1
aatttgaacaagttacaagtgccgaagtacgagctattcgagcagcatgc
+3869187/1
<@@DBDBACD?CAAFHIEB<CFABGIFFCAGC@?FHGDEHHIDEGHIIGI
@3869188/1
aatttgaacaagttacaagtgccgaagtacgagctattcgagcagcatgc
+3869188/1
B@BFFFFFHFHHFGIIIJGHIIIJJJJFHIIJJIJIJIJIJJIJJJJJJJ
@702348/1
atttcatagaatggtggtggccatctgcgggacatgcacatctcttggag
+702348/1
@@@DDDDDHFHDDGA:?@FF9FH@GCHHIB:DDDH@GAFDEGGG@BGC@F
@3869730/1
aatttgtgtaattgaagttcgtattatttcctcgaaatcaataatgcaat
+3869730/1
B@CDDFDFHHHGGIJJJJJJJHIIJJJJJJJJJIJJJJJIJJJJJIIIIJ
@3869837/1
aatttgtttgtggacataaaggaaagaaaaaaatgtcaaaattttgcaaa
+3869837/1
B@CDFFFFHHHHHIHIJJJJJJJJJJJJJJJJJJIIIJJJJJJJJJIJJI
@4306804/1
attttgtgcatacaaaaatagtaaaaagtcgaagtctttcgagacatact
+4306804/1
=?:BBABD?F?F?FHGIIIIHIIGIIIIIIIGGGFEHIEADGIIGIGIGC
@6126836/1
gcaatcttcttttccggaaaatgctcgaaaactcaattggcgcacattca
+6126836/1
@@C1BDFFHGGHHJJIJGIGJIIJJIJJJJJIJJEHIIGIJIIFGIIIDH
@3871018/1
aatttttcaataaagtacactttatttaagaacaaacaggggagaaaag
+3871018/1
=@=4ABDD?FHHFGGHEGGGE><FEC:C?AFBHIEEIDB3DD68DHIAD
@6127212/1
gcaatgtcaaagagaaggatagcaactaattttacaagctatactttgca
+6127212/1
@@@1BDDDHFFDDHJIJIGEFHHHIJIJIIIIGGGIEGCEGGGIJGIGIG
@6569729/1
gtgtgcccttgagaaatttgctgcctcaaaaacgtatgacaaaactatag
+6569729/1
BBCBDFFFHHHHHJJJJJJHIJJJJIJIJJJIIJHGIJIHJIJJJJJJJJ
@4749865/1
cagtgtttttaaatcccatagttaataatattgatttatcaggactatat
+4749865/1
?@<AAADDDHFFHIAGGGHGGIIICIFIHC<CHEDFGB?FGHBHFCEHGI
@3872399/1
acaaaaagtgataatggatacaaatttgactactgtatagctttcttctc
+3872399/1
CCCFFFFFFHHHHIIJJIJJJJIJJIJJFHGIJJJIJJIIJJJJJJJJJJ
@7010703/1
ttcaaattttcttttaaatttcatattctcataatacttttccc
+7010703/1
?@?ADD8DHF>?FHIGFFCFGE<HHIIICGEBEFCHBEGAHBFF
@3873055/1
acaaaactgaagctcagagcagctccgatagttcggacgcggatataacc
+3873055/1
@C@FFDFFHHHHHJIJIIJIJEIJJJJHIGIFDGIGDFDGHIFFFDCFEE
@4750746/1
cagttatcctccagttccttcgtaccctcctcc
+4750746/1
BB@BDEFFHFHHHGGIGJGIJGEHIJJGJIGII
@3874678/1
acaaactccaccacaggaacctcaagcttggggtaaaccgcaagtttcac
+3874678/1
@@@FFFFFDDH?FHABBFIGGHJIGGIGHGGII:@GIIGIJJFIFGIDII
@3875321/1
acaaatacgaccttctacggtttatctacattatctccagttaactccac
+3875321/1
CC@DFFFFHHGHHJJIIIIBBGGIIJJJIIGGHJJIJJJJJJGIIIGGIJ
@3875969/1
acaacaacaacctcaagcttggggtcaaccacaggtttcacaacaacaac
+3875969/1
@@;ADFFFHHHHHIIIIIIIIIIIFGGIIIIIIIIGIIIGIIGGIIIIII
@2100351/1
ctgggcaaatcaatcaatttgcctcgaaatctaaggttatattactttta
+2100351/1
@@@7DDFFGBHHHGHJIGIIIJJEIIGGHGGIIJIJDFHIJJJJGJJJJG
@2101293/1
ctgggcgacgctgtactcgattatttaataacaag
+2101293/1
@?@<:=?DF??0@F??CB?C9DB9DDD>?FB?D4?
@6134675/1
gcactggcaagtcaaagaagctagccaagagaatggcggctcaca
+6134675/1
@C@;DEFFHHFDFGGGIGEHIEGIGHIIFIIIIEGFHIG:7@BAA
@1624668/1
cggaatttcaacacatgacaagcgatggtgaactgcctttcgtgtggtag
+1624668/1
@@7DDFFFHHGBFBFEGGIHIGHHIIIIGGEGIGGEGIIEGIFHIIGHGC
@1624669/1
cggaatttcaacacatgacaagcgatggtgaactgcctttcgtgtggtag
+1624669/1
@C@DDFFFHGHGGIJJJIJIJJIJJJIJEGGIJJFJIIJIJJFHDHHFGI
@1624670/1
cggaatttcaacacatgacaagcgatggtgaactgcctttcgtgtggtag
+1624670/1
CCCDFFFFGFHDDGFFFHIHJIIJJJJJEHHHIHGIJIIGGHGH8BD?DF
@5217255/1
cggaatttcaacacatgacaagcgatggtgaactgcctttcgtgtggtag
+5217255/1
@@@7DDFFFHHGDBHEFGGHIGBGIGGIIIIIIGHIIIIIIIFIEFH;DD
@5217256/1
cggaatttcaacacatgacaagcgatggtgaactgcctttcgtgtggtag
+5217256/1
CCCDFDFFGDFFHFHHIEGGIIIIGGIJFHIIJIIJJJJJIGIIDGHFHG
@2976750/1
gttcgactttcacttcattctatcggcctttcttctctttgccgtatttt
+2976750/1
@?@D7BADFFD4<EEFDFIIIIIIGIIIIIGC?D991:DH4<D<08?FHI
@2102098/1
ctgggcttttcctgcttttttagcagctttaccattcgtcttatcgatgc
+2102098/1
@CCFDDFFHHHHFGIIIIFJIJGHIJIJIJIJGIJJJIDGGIJJIIJJII
@704944/1
atttcgcggaatttcaacacatgacaagcgatggtgaactgcctttcgtg
+704944/1
@@CBDBDDDFHHHIDDF<?EEFDHIGGGGC@GIDHHIGIIIGHIFGGCHG
@5689335/1
ctggcaacatcgacagataccacaaatacctaaaccttcccactaaagtt
+5689335/1
CCCFFFFFHHHHHJJJJJJJJJJJJJJJJJJJIJJIJIJJJJJJIJJIII
@705397/1
atttcgttaaagaaccacaaaatgtgacatatataaaggtgaatatataa
+705397/1
=1=DDDFFHHHHHIJJIIIJJIIIIHIIIJIGIIJIIIIDCDFHGIJJJJ
@5689611/1
ctggcaagtcaaagaagctagccaagagaatggcggctc
+5689611/1
B=BDFFFFFHHHHJJJJJIIICHIJJHGHJCEEIIIDAH
@3413159/1
ttcgtttctacgggtattttgcgacctgcttttccaggttcagggtttct
+3413159/1
@@@FDFFFHHHHHG<EHHJJIHJJIIIJIIJJHIIEHDFGGIJJJGIIIJ
@2532804/1
gcatttttattcggcttattgtaatattcctccatagttcttacatcctt
+2532804/1
CC@FFFFFGHHHGJJJJIIJJIJJJJJJJJJJJJJJIJJJJJJJJJJJJJ
@271310/1
aataatagtgtattacctctaaagctatctactcgttatataatcatcat
+271310/1
CCCDFFFFFFHHHJIJJJJJJJIJJJIJJJIIJIJGIJIJJJJJJJJJJJ
@2533784/1
gccaaacacacatagtacctctccacaaaaagggaaataaacaaggatgt
+2533784/1
@;@DBFFFHHHHGIIHIIIIIGIIIIIIIIIIIIIIIHGHIIIIIIIIIG
@2533785/1
gccaaacacacatagtacctctccacaaaaagggaaataaacaaggatgt
+2533785/1
CCCFFFFFGHHHHJJGGIJJJJJJJGIIJJJJIJJJJJJJJJIFHJIJJD
@3414362/1
ttctaatattgcgatatttttttatcgatctggcttcaatgtttgaatga
+3414362/1
B?B=BDFFHHHHHJJJJJJJJJJJJJJJJJJJJJJJJJIJIFIIJJJJJJ
@4312122/1
atttttgacttgaataaatttttaaatttaaaaatgcgtgtgtgcaggta
+4312122/1
:11AADDDHHHHHJJJIIIJJIGJJJJJGHJJIHJJIIFHFFGHIJJJDG
@1628599/1
cggagaatcacaaaactcatgatacttttcaaattttcttttaaatttca
+1628599/1
@?@DDFFFDHHHHIIGIIIIIGIBEHGGHGGIIIIIGCFGAGHDGGHEIG
@1628600/1
cggagaatcacaaaactcatgatacttttcaaattttcttttaaatttca
+1628600/1
B7<=DDFFGHFHHJJJIJJJJJJJJIIIGGIHGGJJJFIGIGIIDGGIJJ
@4313047/1
atttttgtatgcacaaaattcgttctacatatgaaacatgtcagttatat
+4313047/1
?@:BDDDAFHDFDIIJIJJJJJIGGGHIIIJJJGFGIJCEDGIJDHGGCE
@3880670/1
acacaattcaataggtacaagtataggattatccgatctagctga
+3880670/1
CC@FFFFFHHHHHJJFHHIJJIHJIJIJJJIJJJJIGHJJJJJJG
@2978570/1
gttcgctggcgatctcctgcaagaactgaacaaagttgaagtccttggcg
+2978570/1
@@@FDFFFHGHFHIIIJIIIIJJJJJJJIJJJJJJIIJJJJFHIIJJJJJ
@276179/1
aatagtgctgccgttacttcctcaagcgctggtaacgctttatcg
+276179/1
?@@=12ABDFADA<EFFI@EHEEH3CF;EFGF:BGIIIII;BFFB
@1631491/1
cggagctggatagcttacggatctgttgcgccgagtgaacatgtgacata
+1631491/1
8?@BBFDDGHGFBGHEIGGBECFHEGHCDHIIIDHHIGGFA=@8@GHIII
@2979222/1
gttcgggagtcacttttccgaccaagagatccagcaagttcttggctgcc
+2979222/1
@@@DFFFDHFFFHIJJJHJIIIJJJGIGJIJJJJIIGIIJIJJFIIIJGJ
@7018291/1
ttcactttttggtcatgattttgaggtactcgagggcatgatgagcagcc
+7018291/1
@C@FFFFFHHDDCEGHGBGGHHGFHIAEHGHGIJJJDAHHGJJJIIIGHI
@3883499/1
acagactaaagaaacgctcgtggggagcgatgacgaataaagtatgtgtt
+3883499/1
@C@FDF?DFDHHHEAHIGGIHGFHIIHGHEGGCFHIEHJIJGHGIJIEHH
@5221257/1
cggagaatcacaaaactcatgatacttttcaaattttcttttaaatttca
+5221257/1
@@C=DDDDDBFHHIIGBFFFHCHIIIIIIGIIIIIIIIGIIIIIGGIIII
@2979825/1
gttcgtattatttcctcgaaatcaataatgcaatgtgtttaaatttttgt
+2979825/1
B@CDFDFFGHHHHJJIJIGIJIJJJIJJEHIIIJJCFIHJHJJJJJJJIG
@2979826/1
gttcgtattatttcctcgaaatcaataatgcaatgtgtttaaatttttgt
+2979826/1
BBBDFFFFHHHHHJJJJJJJJJJJJJJJIJJJIIJGIIIJHIIJJJJJJG
@6578691/1
gttaaggaacacgcggtagcggaagattggctc
+6578691/1
?@=BDDFFGDHHFIJI@?FGAGHIEIHIIJGIG
@4759771/1
cataatttgtggacataaaggaaagaaaaaaatgtaaaaattttgcaaat
+4759771/1
CCCADFFFHHHHHIJJIIJJJJJJJIIJIJJIJJHGIJIJJIJJJJIIIJ
@4763090/1
catagcgaccaaatcgatatggtgcagatatcgacatgaggtacaaatgt
+4763090/1
:=14=A=?DFFFFF@B>?F>EB11??:<?DFCG9@?@@DFEFFFCFEEEC
@3884894/1
acaggatctcctttatgttttgcagcttgttgttcaggttgtttttgttt
+3884894/1
CCC@FFFFHHHGHJGIGFHJJJJIJIIJGGHGFHGGGGEHIHGIJJGFHI
@2537066/1
gccaaattgctctactctcaagaaatggcctccatgccgagcaagactcc
+2537066/1
@@;DDEFFGGHHHJJGIIJIJIJJIGEGHIJJJJGIJJJJJIJFJGGJIH
@2537067/1
gccaaattgctctactctcaagaaatggcctccatgccgagcaagactcc
+2537067/1
@@@DDADD>F?BFEDEEHGEGEHIII@@GBGHGGEF;9CDGGBHGIIC<F
@6141155/1
gcagctatccactttgccagtggccgtctgctacggaacaggcaaaactc
+6141155/1
@CCDFFFFHHGHHJJIJJIGHIJJIJIJIEGEGGGIIIJJIJGIJJJJIJ
@6141673/1
gcagcttgttgttgagatgtaggagctggttgttgagaactttgtgttac
+6141673/1
@@7BDDFFFHGC?FGGGHGIJJIIIICHE?EFHHFCFBGG>FGCGDHHII
@2538073/1
gccaactcttcgtcactcgcaaatgtagaaggcagattgttaccctccac
+2538073/1
CCCFFFFFHHHGHJIJJJIJJJIJJIJIJJIJJJJJJIJJJJGIJJJJJI
@1633640/1
cggagttttgcctgttccgtagcagacggccactggcaaagtggatagct
+1633640/1
@@@7DBDDDFFF4EAGGIGBGBBHC9EEA@GFGH9@FBEGBBGB@FH<84
@1633641/1
cggagttttgcctgttccgtagcagacggccactggcaaagtggatagct
+1633641/1
BCCFFFFFHHHHHJIJJJIJJJJJJJJIGIJJJIJJJIJDHBFHIJIGGH
@278232/1
aatattgcgatatttttttatcgatctggcttcaatgtttgaatgatgat
+278232/1
@CBBDFFFHHHHHJJJJJJJJIIGIJJJJJJIJIHGIJJJJJGIJIJJJJ
@1633804/1
cggataatcacaaaactcatgatacttttcaaattttcttttaaatttca
+1633804/1
1=??402ACFHGHJJJJJIEHGHHEHIIJGGECCHGGIIHIJIFHIIJJ@
@3418318/1
ttctctttgacattgcttgtggtcacttttcgcgc
+3418318/1
?@@4ADDFHBHFFIJJJI>FHIGHHJIIJIIHID0
@6142028/1
gcaggaagatttatcccccagaagactcccttcaagg
+6142028/1
CCCFFFFFDHHHHJJJJIJIGDIEGIEHIJCHG>FFH
@3887546/1
acatttatgtaacatgtgtgcttaagtggcttaccttctacttaccactt
+3887546/1
@C@FFFFFHHGHHJJJHHJIIJJIJJHIJIJIIJJJJJIJJJJJJJIJJJ
@6142933/1
gcaggatttacccgtggagggtaacaatctgccttctacatttgcgagtg
+6142933/1
??;1=ABDFFHFDDFDHGGDEGBG>ADHF>CDB<B@FHGGEDEHHE<FAC
@4316069/1
attttttcggaaaaaagtgagtttaggatatcttacgttctggcaacatc
+4316069/1
CCCFFFFFGHHHHJJJHEHIIGHIIJJJJJJJIJJIJHJJJJIJJIJJJJ
@3420443/1
ttctggatactgtcctggattttaaatctttcatattccctatttaaatt
+3420443/1
??<?ABDBFHHFDHG@BG3FEEHCGGIIIIGIGG>GHIGGIGEIIGAFGH
@2542336/1
gccaccaagaccagatgacttacggaacttagcttcacaattact
+2542336/1
@@@=DBDDDDBDBEEFBGGEHEFA:8CFHIB<<FHGEAADGHIIF
@2542348/1
gccaccaatgcttggtgcagctatccactttgccagtggccgtctgctac
+2542348/1
B@BFFFFFHHHHHIJGHHIJJJJIJJJJJJJJJJJJIJJJJJJJJJJJJJ
@7022577/1
ttcagtatcgatagataatattgatgattataattaataactagtgccta
+7022577/1
BCCADDEFHHBHHIJJJJJJJJJJJJJIJJJJIIIJJIJIIEIGGHIIII
@2109336/1
ctggtaacgctttatcgggttctgctaagtggtaagtagaaggtaagcca
+2109336/1
BCCDDDFFHHHHHJJJJJJJIJJJJJJJJEGIHIJJGIJIJJJHIJJJJJ
@4318726/1
atttttttatcgatctggcttcaatgtttgaatgatgattatataacgag
+4318726/1
?@:BDDDFGDHHGIIIGGIFGGIEGG@FC;D<GHJIG9GEEGBDFF<FGE
@2983480/1
gttctggcaacatcgacagataccacaaatacctaaaccttcccactaaa
+2983480/1
@@@:BDDDBFDBDIIBAGGGCHIIIIHIGGIIIEGHGIGGIIGGGIIIHH
@1174475/1
cagtcttctttttagaataacattgacattctataaagacgttagagagg
+1174475/1
B@CDDFFFHHHHHJJJJJIJJJJJJJJJJJJJJJJJJIJJJIJIIJJIJG
@2983870/1
gttctgtcttccgaggatcccgattggtgggaaccttcaccgc
+2983870/1
@@?DFDEFAFFHFFHIBHGIIA?CH@F:CFI8DDH?F@?BF;@
@4765723/1
catatgtagaacgaattttgtgcatacaaaaatagtaaaaagtcaaagtc
+4765723/1
B@:DDFDDHHHHHJJJJJJIIJJJJJJJJJJJJJJFIIJJJJHIJJJJGH
@6144185/1
gcaggttttttaacagtttgaaaaccttgataaatgaaagaaattaaaca
+6144185/1
?1?DD:BBDDADDDEEEEIDFEEFFEIEEIEIEIFDBDEAD@DDEECEC@
@6144186/1
gcaggttttttaacagtttgaaaaccttgataaatggaacgaaattaaac
+6144186/1
@@@?D=DDHHHBHBGEEEHGGIIIIGGIICGGGIGHIGHIBDGHGICHIB
@1638225/1
cggcaaagtggatagctgcaccaagcattggtggcgattggtcaatgttt
+1638225/1
@B1ADDFFDHHHFGGGHIIIIIJJJJIJIJJCGHGIFGGGIHCHGIIFGG
@1638401/1
cggcaacaaaaagtgataatggatac
+1638401/1
?<1??DDDDFFFFCBEFEHFIF9H<@
@1638402/1
cggcaacaaaaagtgataatggatacaaatttgactactgtatagctttc
+1638402/1
@@@1BDDFHHHHGEFDHBAHGIGJIIJDHIJJEGHIJIIIIJJIGIJJJJ
@1638403/1
cggcaacaaaaagtgataatggatacaaatttgactactgtatagctttc
+1638403/1
B;?DFFFFHHHHHCGIJJJIJFIEIJJJJJIJIJJIIJIJHIJIJJJJIJ
@1638404/1
cggcaacaaaaagtgataatggatacaaatttgactactgtatagctttc
+1638404/1
BC@DDFFFHHGHGFHBGGHIJJJJJJJJJJJJIHGIJJJJIIIIIIJJJG
@2548587/1
gccatattgatttaattttgacatgttagaatgccctattgaaaaccttg
+2548587/1
@CCDFFFFHGHHHIJJJJJIJJIJJJJJJJJJJJJJJJJJJJIJJJJJJJ
@7024760/1
ttcatatgtagaacgaattttgtgcatacaaaaatagtaaaaagtcgaag
+7024760/1
@C@?DFEFHHFHHIIIGGIJJJEHHGIIJIJJJJJIGIHIIGIGHGGJJG
@2984290/1
gttcttacatccttgtttatttccctttttgtggagaggtactatgtgtg
+2984290/1
??@DFFFFHFHHHIIBGI>FIIFIIEIIIIG<CHEHCGH?GEHIIIFGFG
@2984844/1
gttcttctgggcttttcctgcttttttagcagctttaccattcgtcttat
+2984844/1
??@1AD:B4DF;C:AE@G>AGFICHHGFIIGEC@<FGFII@FGB?BFF49
@2551661/1
gccatttcttgagagtagagcaatttggcttcttcccccaaggataacct
+2551661/1
BCC;DFFFHHHHHIJCFHIJIJJJJJHJJJJJJIIJJJJJJJIJJJIJJI
@4322931/1
attttttttttatttttcatcacagtga
+4322931/1
@@@?BDD@FA?BDGIIA??4BG390??9
@713554/1
atttgatgcaaagtatagaggttgtacccaaacttttcggggtgcaatct
+713554/1
=@1ADEEFGHHHFAFHIJJJJIIJIIIJJJJIJJJJIIIIGIFFHIJJGI
@7025493/1
ttcatcattcaaacattgaagccagatcgataaaaaaatatcgcaatatt
+7025493/1
@@8=DDDDHFHHHIIIIGIIIIIIIIIIIIIIIIIIIIHIIGHIIIIIGG
@6146739/1
gcataaagtatgtctagaacgattttacctttgcgcgaaaagtgaccaca
+6146739/1
B1=ADDFFAFHHFHIJHIGIJJJJJJIJJGJGIJJJIJJJJJCFHIJJJJ
@3424893/1
ttcttttcagcacaaatgtcttttaaaggagctacgaagttaacagatga
+3424893/1
@B@DDDFFHGGHHJJJJJJJJJJJJJJJJJGHIJIJIIJHHIJJJJJJJJ
@3424943/1
ttcttttccggaaaatgctcgaaaactcaattggcgcacattcagcaggt
+3424943/1
B@CDFFFFHHHFFJJGHGEHIJJJJJFIIJJJJJJJHIIGGIIJJJGGG@
@715508/1
atttgctgcctcaaaaacgtatgacaaaactatagacaaaccagaattac
+715508/1
@BCBDFFFHHGHHJJJJJJJJJJJJJJJJJJJJJJJJJJJJJJIIJJJJJ
@5226773/1
cggagttttgcctgttccgtagcagacggccactggcaaagtggatagct
+5226773/1
BC@7DBDFHHHHGIHIIJIFHJJJJJJIJIJIJJJFIIJJJFGIIHHC@F
@3426829/1
ttgaaattttttccaaacccgaaaaaagtttatttatcatacacaggtaa
+3426829/1
@@<DB?DDFFHHDGHHIIGHFFHEH@DFBBGIIIICHHIIGD8CG9F@DD
@719297/1
atttgtggacataaaggaaagaaaaaaatgtcaaaattttgcaaattatg
+719297/1
@@@FFFDFHHHHHJJJJIJJJJJJJJJJJJJJJJIJJJJJJIJJJGIIJJ
@289981/1
aatggaacacgaagagggactaccacacgaaaggcagttcaccatcgctt
+289981/1
@@@DFFFFHHHFHJIEIIGJJIGIJGIJIJJHIICGIGIEHGJIIJEIIH
@719368/1
atttgtggtatctgtcgatgttgccagaacgtaagatatcctaaactcac
+719368/1
CCCFFFEFFHHHHJHIJHGHIJJJJJJJJJJIIIJJIJJJJIIJJJJJJI
@6148061/1
gcatatctttgataataactgtggcagcataaggagttgctgcattttct
+6148061/1
BB@BDFFFHHHHHIJJJJJJJJJJJJJJJIIJJJGHGIJIJIJIJJJJJJ
@720637/1
atttgtttgtggacataaaggaaagaaaaaaatgtcaaaattttgcaaat
+720637/1
@BCFFDDDHDHFHIJIJIIEIGIIJGIIIIIJIDFGIGJJIGJJIGGIGI
@3428619/1
ttgacattgcttgtggtcacttttcgcgcaaaggtaaaatcgttctagac
+3428619/1
@C<DFBEFDDHGHDEHBEHGIIIGEEIIE?@FGE?FEECGEG?CGFHI@F
@3428660/1
ttgacatttcattaaagaaccacaaaatgtgacatatataaaggtgaata
+3428660/1
@C@DFFFFHHHHHJJJFHIJJIJJJJIJJIIJJJJJJJJJJJJJFIIIIJ
@6588115/1
gttatattacttttatgaatcgtgataacatgcataaaatataataaaaa
+6588115/1
=B1=BDFFHHHGHIIIIFIIHIFGGGHJIJIIIIJIGIJIJJJJJJJJII
@6149557/1
gcatgatgagcagccgagcccttggcttccttcggagttttgcctgttcc
+6149557/1
?@?4ADFDFHHHHIIIDFGHIGEIIIIIIIIIIIFBHHHIIIIIIIHHGI
@291970/1
aatgtatgtgtgtatacattttcattatgataacttgccattttgataaa
+291970/1
B;BBDDFFHHHHHHIIJJJJJJJJJJJJJJJJJIJJIJJIJJJJJJJJJJ
@721353/1
attttaaatgaaaaacgtatgttgtttacttcatttgaatctatggaagt
+721353/1
@@@DDDDDFAFAHIAGHGHHCHIB32AH>HG4E@CC?FGIIGGFDHGGG?
@1644256/1
cggcagcactattgacactaagaaatcacagagccccgggcccagatggc
+1644256/1
;@@DA?=AFAB?F@<@GGHEGCHIIIIEGA@GHHHHGDAADHHH?A>DG=
@1644257/1
cggcagcactattgacactaagaaatcacagagccccgggcccagatggc
+1644257/1
CCCFFFFFF?FHHFFHIIGIJIIIJIJ<FHFIGIJJJAFHBFHHGHGEHB
@5707503/1
ctgggcttttcctgcttttttagcagctttaccattcgtcttatcgatgc
+5707503/1
@BCFFFFFHHHHHIHEIJJJJIIJJJJJJJJIJJJJIJIJJJJJJIGJJJ
@4769667/1
catcactcccaaatacgaactggtccaaatcgagggcgccatccacgagc
+4769667/1
?@?1ADEDFFHHHEGGI@GHEHGICAAEHIFBCBGBHHHGHIICHI7@<A
@4769668/1
catcactcccaaatacgaactggtccaaatcgagggcgccatccacgagc
+4769668/1
B@BABEFFHGHHHIJIGEFGHJJFFHGIHGIIJJGHBHIIJIJIJIGGHH
@3430172/1
ttgagctattgcgatattttttcgtaaaaaagtgagtttaggatatctta
+3430172/1
@@@DDEFDHHFHHGIGIIJJJJJIHIIJIIIJIGIIFGIEHJJJJJIIJE
@4331914/1
caaaaacgtatgacaaaactatagacaaaccagaattacaggaaatggat
+4331914/1
@<?DDFDFFHHHHHIJJIIIIIJGIIIJJJFIJGIICIGGIHIIJIGIJI
@292511/1
aatgtgtttaaatttttgtcgagtcaaaagcgaagaatatttgaaaattt
+292511/1
B@?DDDFFHHHHHJJJJGHIIIIHIJJJJJJJJIJJJJJJJJJIIJJJJJ
@4771570/1
catcattcgtcgtgtaccacatctcggatcttgctactaatattcgattc
+4771570/1
=?1ADDDDDDDDD:<A4B<CE3CA<;BCD8?C9D>??DDIB@?D>;4?DD
@5707504/1
ctgggcttttcctgcttttttagcagctttaccattcgtcttatcgatgc
+5707504/1
BC@FFFFFHHHHDHIJIJJJJIIJJJJJJJJJJJJJJJIJJJGIIIJIII
@5707505/1
ctgggcttttcctgcttttttagcagctttaccattcgtcttatcgatgc
+5707505/1
CC@FFDDDHHBFHID@FGIIICEBD>D@FHIGHIGIIGGHEGGC@E;DFH
@1646485/1
cggccaacttcttgccgacagaatttttcagcgttttgtggaactgtgaa
+1646485/1
?=<=D@DFFH>DF@EH6@@E8;ECHHIIIIICE?FGGB?@FDGGIIHGFH
@6151766/1
gcatttttaaatttaaaaatttattcaagtcaaaaataatatgtaaattg
+6151766/1
@@@DDEFFHHHHHJJIJJJIGGIJJJJJIHCHIIJJEIIJIJJFIIJIIF
@3432249/1
ttgatttatcaggactatatatgacccccatcgagcaacaaatggatgat
+3432249/1
@@@DDEFDHHHHGJJJJIJGIIJIJJJJJJFII@GHIJJEHHIJICHIJI
@2559362/1
gccgaatgtttggcgtctttcttcgatcttccggttccggtggccaccag
+2559362/1
CCCFFFFFFHHFHIJGIEHJJJJIIEIIGIJIGGGGIJGIIEHIIIJJDG
@2560193/1
gccgagcccttggcttccttcggagttttgcctgttccgtagcagacggc
+2560193/1
CCCFFFFFHFHHHGEIEHEHHGIEHCFHIGGGDABFGIG?FHGHGFI@FA
@2561216/1
gccgatttgcagactctcagcttcaacgccaaggacttcaactttgttca
+2561216/1
BB1DDDFFHHFHGJJJJJIJJIJJJJJIIJJJJIGIJJJJJJJJJJIJJI
@2561217/1
gccgatttgcagactctcagcttcaacgccaaggacttcaactttgttca
+2561217/1
CCCFFFFFHGHHHJIJJJIJJJJJJJJCGGIIJIIJJJJJJJJJJJIJJJ
@2992119/1
gttgactgttgtagctgattaaggggtgtattctatatttcagttaaatt
+2992119/1
@B@FFFFFHHHHDIJJJAHIHIIJJJCGFHIJJJJJIJJJIIJJGHIJJJ
@3901641/1
acgaaaggcagttcaccatcgcttgtcatgtgttgaaattccgcgaaatt
+3901641/1
?@?1?@8DADFFD>BGGFH::CEEFFFE@??@9;?DFFFAB4BEFI<FFE
@3901642/1
acgaaaggcagttcaccatcgcttgtcatgttttgaaattccgcgaaatt
+3901642/1
BCCDFFDFGHHHHIJJJAHIJJIIJHIIJJIIJJGHIJJIJFIIIIIJJJ
@3902077/1
acgaaattaaacacgctgagaaagctatggttgagtgaaaaaggtgggaa
+3902077/1
@@CDFFFFHHHHHJJJJJJJJJJHJFJJJIHIJEGBFHGFIIHJFHIIGI
@3902078/1
acgaaattaaacacgctgagaaagctatggttgagtgaaaaaggtgggaa
+3902078/1
C@BFFFFFHHHHHJJJJJJJJJJJJJIJJJHIIGHFGIJIJJJJBDGIIJ
@6590391/1
gttattctaaaaagaagactgctaaacgttaaattttaaaagcctcttaa
+6590391/1
@CC:DFFFHHHHHJIJIJJJJJJJJJIGHIGJIJJJJJJJJIIIIJIIII
@297813/1
aattataggattggatctatgactgtgtatcgatagctgttcactttttg
+297813/1
=@?4ABDFHHHHHJGIJIJJJGIIJHJHIJJJHIJJJIJIHIJIIJJJJI
@5231533/1
cggcaaacgggcaacaaaggggtggaccacaacaacagcgtaggcctcag
+5231533/1
CCCFFFFFHHHHHIIJJJJIJJCGHGIJJJJJJJJJJIIJIJHHHHHFFF
@5231618/1
cggcaaagagaagaaaggccgatagaatgaagtgaaagtcgaacgttctt
+5231618/1
@@@=DDDFHGHHHIIIIIIIIGGGGIBDGIII:@F>CG?@FHCGH=BFEG
@5231694/1
cggcaaagtggatagctgcaccaagcattggtggcgattggtcaatgttt
+5231694/1
@@<;DFFFCFFHGGGEHIB@<GGIIHBHHII?FCFGBGCDG<FFHIIBFH
@5231856/1
cggcaacaaaaagtgataatggatacaaatttgactactgtatagctttc
+5231856/1
@<<DDFFFGHDHGAEFFFGGGGGIGGGIGIJJBGIIJJJIIIIGGIGHIH
@5231857/1
cggcaacaaaaagtgataatggatacaaatttgactactgtatagctttc
+5231857/1
@@@D?>DDHHHHHAFAGHHGHIEBHHIIIIIIGEHIGIIIFGIIIGEGIH
@3435463/1
ttgcgacatttgacgtacggttcaagtagctgaagtaaaagtgtgctcca
+3435463/1
CCCFFFFFHHHHGIJHIJJJHHIJJJIHHJJJJJJHIIJJJJJIIHIJJJ
@3436348/1
ttgcgtttcaatgcatcgataagacgaatggtaaagctgctaaaaaagca
+3436348/1
@=?DFDFFHHHHGIJJJJGIJJJJIJJIJJJHIJJJJIJJJJJJJJJICC
@3436761/1
ttgctcaatgtcgtcgtttgacatatcgttgtcatcccacaaggtacaat
+3436761/1
=:;B=DDDFD?B2AA8EGBC9CBB<>BFB891?4??FGIIIE@90?DBGH
@6152810/1
gccaaacacacatagtacctctccacaaaaagggaaataaacaaggatgt
+6152810/1
CC@FFFFFHHHHHJJHIJIJJJJJJJJJJJJJJIIJJJJIJJJJJJJJJE
@6152811/1
gccaaacacacatagtacctctccacaaaaagggaaataaacaaggatgt
+6152811/1
CCCFFFFFHDHDHIIHHIJJJJJJIIJGHIJJJJJJJJJJJJJJJIJJID
@2993266/1
gttgaggttgcagcatatcttatcatgtttcttgtctgtccttctgtcat
+2993266/1
?@14ADDBFFDDFF:CEG?CFAEHDHFHHIICD<C?G<G@FFGBF@BBBG
@4336799/1
caaaaagggaaataaacaaggatgtaagaactatggaggaatattacaat
+4336799/1
@CC:BDDFHHFHGJIJJJGGIFHGEHIGIIIIIIIIJJJJJJJGJIIJII
@4336800/1
caaaaagggaaataaacaaggatgtaagaactatggaggaatattacaat
+4336800/1
CCCFFFFFHHHHHJJJJJJJJJJIGHIJJJJJJJJIIIGIIIIJJJIJHI
@2123814/1
ctggtttctctatagttttgtcatacgttttt
+2123814/1
@@1D=BDBDBD<DDFEGGIAEB::?A?:CGGI
@4337836/1
caaaaagtgaacagctatcgatacacagtcatagatccaatcctataatt
+4337836/1
@CCBFFFDFHHFHIIHIIJJIJIJJIJJJJJIJIIIJIJJJIIJJJJJII
@4337837/1
caaaaagtgaacagctatcgatacacagtcatagatccaatcctataatt
+4337837/1
CCCFFFFBFHHHHJJJJJJIJJJJJJJJGHHIIJJJJJJJIIJJJIJJJI
@3902773/1
acgaatgatgtgataaatatacctgcacacacgcatttttaaatttaaaa
+3902773/1
CCCFFFFFHHHHFIJJJJJJIJJJJJJJJJJJJJJJJJJJJJJIJJJJJJ
@3902787/1
acgaatggtaaagctgctaaaaaagcaggaaaagcccagaagaacgttcg
+3902787/1
@?@1BDDDFHHHHIIIIIIIIIIIIIIIIIIIIIFIIFIIIIIIIIHIGI
@4338099/1
caaaaagtgataatggatacaaatttgactactgtatagctttcttctct
+4338099/1
CC@DFFFBFHHHHJJJIIHIIJJJIJJGHIJIJJGHIIIDGGIJJJJIEI
@4338100/1
caaaaagtgataatggatacaaatttgactactgtatagctttcttctct
+4338100/1
CCCFFFFDHHHHGJJJIJJIJJJJJJJJJJJIJJHHIJJJJJJJJJJJJJ
@7036238/1
ttcccactaaagttaaccagacaaagcacctatcgaatcgaatattagta
+7036238/1
CCCFFFFFHGHHHJJJJJJJJIJJJJJJJJJIJIIJJJJIIIGIGIGGBG
@4339489/1
caaaaataatatgtaaattgattttagaaaaaaaaccactaattctatgc
+4339489/1
@B@FDDDFFHHHHEDGHGIJJIGJEJEDHHIGIGIEHIJIJIIJIIFGIG
@3904815/1
acgatatgtcaaacgacgacattgagcaacttacgtattttctatgtcac
+3904815/1
<@<DDBD?4CFDD>E:@FEH@DHDAF<F;B?9BG;GICHIHC9CB=<BGG
@7038168/1
ttcccttttgagctattgcgatattttttcggaaaaaagtgagtttagga
+7038168/1
CCCFFFFFHHHHHJJJJJIJIJJJIIJJJJIJJJJJJJIJJIGFHIJIGG
@7038169/1
ttcccttttgagctattgcgatattttttcggaaaaaagtgagtttagga
+7038169/1
CCCFFFFFHHHHHJJJJJJJJJJJJJJJJJJJJJJJJJIIIIIHIGIJJJ
@1653629/1
cggctgctcatcatgccctcgagta
+1653629/1
???DDDB3CD<BDE9EEIFI1C?AE
@1192282/1
catatataaaggtgaatatataactgacatgtttcatatgtagaacgaat
+1192282/1
B@=DDDFFHHHHCGEIJJJJJJJJJJJJJJJIJJJIJJJJJJIJJJJJIJ
@4775790/1
catcgttcgatgacaaagtgatgggcaatcccattggctggcttcaagag
+4775790/1
B@B;DDFFHHHHHJJJJJDHIJJJIJJJJJJJIGHIJJJJJGEIGDHCGG
@4776779/1
catctccagatccattattactacccctgtcacaacatgagcttaatgaa
+4776779/1
@<?DDDBDDFBHHIBEFGGDHHGBEHGIIGHHIGIGHHIIC>??GGGDCD
@6594393/1
gttcaagtagctgaagtaaaagtgtgctccattggtt
+6594393/1
=?=DDDD=CFHF?FHGEGIDH9ADACHEECGGD99HA
@4777637/1
catctgttaaaggcaaatatgatgtaatctttgtcgtcgtaccaaatagc
+4777637/1
B@@4BDDFDHHHGJJJJIGJIIIIGHJGIIHEIGIJGCHHHIIGIJJECB
@5717029/1
ctggtagctcccacagttggatgagataagtcttccctagtttgaggata
+5717029/1
=1=?BDEDFGGHGJIJHHHIJJJIIJJJJIFGEIIJJJJIIIIJJJJJJJ
@6156129/1
gccaaattgctctactctcaagaaatggcctccatgccgagcaagactcc
+6156129/1
@C?DFDFFGGHHHGIGIIJJJJIJJJIGGIGJJIGHIJIGGJJJIJJIJI
@7039749/1
ttccggttccggtggccaccagatcgttgttaaggaacacgcggtagcgg
+7039749/1
BBBFFFFFHHHGHJIIIIFGIJJJJJIIJIJJJJJIIJJJJJJJEHHHFF
@6597672/1
gttcaggtaaaatcttgcttcatgattgaaaatttgcaaggtttggagga
+6597672/1
B@BDFFFDHHHHHJJJJJJJJJJJJJJJJJJJJJJJJJIHICGIJJJJJG
@4779805/1
catgaagcaagattttacctgaacaatttgaaattttttccaaacccgaa
+4779805/1
@@BDDFFFHHHHHJJJJJJJIJJJJJJJJIJJIIJJJJJJJIHIJJJJJJ
@4780539/1
catgaatgccatctgggcccggggctc
+4780539/1
?@@1DDDDFFBFBGFIIBGFF<6C6?D
@1197592/1
catcactgtgatgaaaaataaaaaaaaaataatagttcttcaagatatat
+1197592/1
B@BDFFFFHHHHHIJJJJJJJJJJJJJJGGHEIHGIIGIGEHIJGJJJIH
@6160155/1
gccaatttcgcggaatttcaacacatgacaagcgatggtgaactgccttt
+6160155/1
CCCFFFFFHHHHHIJJJJJJJJJJJJJJJJIJIJJJJJGIJIJJJIJJJJ
@6602809/1
gttccggtggccaccagatcgttgttaaggaacacgcggtagcgga
+6602809/1
?@?;DDFFA?FFFIIIFHGGGGGGHIEGIAHGIGIGIIIHFEIGBH
@1659409/1
cgggagtcttgctcggcatggaggccatttctt
+1659409/1
@@@D?D=DDF:A?EEG@1@@F?FG;F;?FH49D
@1659410/1
cgggagtcttgctcggcatggaggccatttcttgag
+1659410/1
?@?DAABDDFBBBAFCE@D@D<;GHI@CFGEFGCDD
@1659411/1
cgggagtcttgctcggcatggaggccatttcttgagagtagagcaatttg
+1659411/1
@8=DDFADDHDFHGIIIIJIJGIIIIJJJJIJJIDGFHDGGHIEIJJJJF
@1659412/1
cgggagtcttgctcggcatggaggccatttcttgagagtagagcaatttg
+1659412/1
@@@DD:=BFFDDFEGIGGEBF@>G;DDHIH<FHDDHBE9BBBFGGC3CF8
@5237984/1
cggcagcactattgacactaagaaatcacagagccccgggcccagatggc
+5237984/1
CCCFFFFFHFHFHGEHIIGGIIGIJJIHIIBEFIIJJHIJJJIGHGIJIG
@3911704/1
actaatttgtgtaattgaagttcgtattatttcctcgaaatcaataatgc
+3911704/1
BCCDFFFFHFHFFHHIJIJIJJJIJJJJJJJJJJJJJJJJJJJJJJJJJJ
@3911706/1
actaattttacaagctatactttgcatagaattagtggtttttttctaaa
+3911706/1
?@@BADDFFHHFFIIBHEAIIIIEBAFHGGIIIIGGGGII>GHIIIIIFH
@305007/1
aatttgcaaggtttggaggagttgtactaatttgtgtaattgaagttcgt
+305007/1
<1@ADDDBFDD3A@FF3EG;BFFHHFFEB:CEBGBFCFCCFFFEE?BFID
@305346/1
aatttgtgtaattgaagttcgtattatttcctcgaaatcaataatgcaat
+305346/1
=?B4=BBDHHHHHJJJJIJIIHHJJJJJJJIJJJJJJIJJJIJJJIJIHJ
@5239129/1
cggcatcactcccaaatacgaactggtccaaatcgagggcgccattcacg
+5239129/1
C@CFFDEDD?BFFBHIDGGGHIGIII?EHCHHGGHCDGDBDBHGEIIEHH
@6161143/1
gccacatcttgtgagccgccattctcttggctagcttctttgacttgcca
+6161143/1
CC@FFFFFHHHHHIJJJJIJIJJJJJJJJIIIHIJJJJJJJGHIJJJJJI
@734229/1
attttgacatgttagaatgccctattgaaaaccttgtagtggattcctaa
+734229/1
B?@DDFFFHFHFHJIIIIJIIJJJJJJJJJJJJJJJIGIGBG@FEHF?BH
@6161358/1
gccaccaatgcctggtgcagctatccactttgccagtggccgtctgctac
+6161358/1
@@C;DEFFHHHHGJJGCGEHIJJIJIJJJJIFGHHIJIJJJIIGIGIIJJ
@4781077/1
catgaccaaaaagtgaacagctatcgatacacagtcatagatccaatcct
+4781077/1
CCCFFFFFHHHHHGIIICHIIIJJJEHIJIJJJIHHIGIGIJIJJJJJJJ
@6604898/1
gttcgactttcacttcattctatcggcctttcttctctttgccgtatttt
+6604898/1
@@@FDBDFFHB>D@GGBHHGIIGG=GGIGIG?9DD9?D@E4BB68?FDEI
@6604899/1
gttcgactttcacttcattctatcggcctttcttctctttgccgtatttt
+6604899/1
@@@FFDFFHHHDHIIIHJJJIJJJJIJJJJJJJJIIIJIJIIIIFHIJJJ
@7044666/1
ttccttagagcgtcttctctgacggtacgttgtggtgcaaaacaagcaat
+7044666/1
@CC;DEFFHHHHFGGJGBHHIJJIIEGGGHIIFHI@FFHHIIJJJJJCHC
@7044914/1
ttccttcatgaacgttctcgtattt
+7044914/1
??@ABDDD4AFHD9EGG;C=GHIIG
@5720540/1
ctggtccaaatcgagggcgccatccacgagccaatcttccgc
+5720540/1
?=?:=BDDAHBHHEBGGIDEHGGGGIGI>H@:FFHGIG==4;
@1199368/1
catcattcaaacattgaagccagatcgataaaaaaatatcgcaatattag
+1199368/1
B@<DFFFFHHHHHJIJJJJJIJIJIJIIJGIJJJJIGHCHGGHHEGGGHG
@1199491/1
catcattcgtcgtgtaccacatctcggatcttgctactaatattcgattc
+1199491/1
@@?DFFDBFFDFD<CCFGI@@GG<HGBFG>GGGBAFCDB?DFHGG99B<F
@4346193/1
caaaaatttaaacacattgcattattgatttcg
+4346193/1
@@@DDDDB?<<??CF;22AEHHBFA:A<9?FH@
@4346194/1
caaaaatttaaacacattgcattattgatttcgaggaaataatacgaact
+4346194/1
@@?DDDEFHHHHDHGIIJJIHIJJGHGFGHEDGGHGGHIIIIGIIGJJHI
@4346195/1
caaaaatttaaacacattgcattattgatttcgaggaaataatacgaact
+4346195/1
@@@4BDFFHHHHHJIIJJJIJJJJJJJJJJJJJIJJJJJJIJJJIJIJII
@4346196/1
caaaaatttaaacacattgcattattgatttcgaggaaataatacgaact
+4346196/1
@@@DDBDB?ABFDG?BFEH@AFGIHHGEHH??AGIAHGCHIIIGG9FHGB
@4346197/1
caaaaatttaaacacattgcattattgatttcgaggaaataatacgaact
+4346197/1
@@@FDFFFGHHGHIGBFHHEHJJJIGHICHGIIIIIICGDDEGHIICEFH
@4346198/1
caaaaatttaaacacattgcattattgatttcgaggaaataatacgaact
+4346198/1
BCCFFFFFHHHHHJJJJJJJJJJJJJJIJJJIJJIJJJIJJJJJIIIJIJ
@4346199/1
caaaaatttaaacacattgcattattgatttcgaggaaataatacgaact
+4346199/1
CCCFFFFFHGGHHJGIJJJIGIIJIJIHGGGGIHAFEHGIJJDIIIIDGH
@6163693/1
gccagatcgataaaaaaatatcgcaatattagaaattttcaaatattctt
+6163693/1
C@@FFFFFHHHHHJJJJJJJJIJJJJJJJJJJJJIIJJJIIJJJJJJIII
@6608129/1
gttcgtatttgggagtgatgccgcgacggctcagcaactcctggaggacg
+6608129/1
C@CFFDDFHHGHHGICGHJIIJJJJJJJIJIJJJJIIIHHHHHFFFFDDD
@4783241/1
catgcataaaatataataaaaattta
+4783241/1
@@@B7BBADBCFDHIIGCB@<FGC<A
@4783242/1
catgcataaaatataataaaaatttatagttttttgcatttttattcggc
+4783242/1
BCC:DDFFHHHHHJIJJJJJJJIJJJJJIJGIJJJIIIGIIJJIJIJJII
@4348043/1
caaaacatgaccatgatgcactcggccggaccgattcagcccccaccaag
+4348043/1
?@@7DDDFGHHDDGGCHEHIGGHHGGIHHIJDH:@G@F@GFGEHEEEEFA
@4348044/1
caaaacatgaccatgatgcactcggccggaccgattcagcccccaccaag
+4348044/1
@@@FBDDFDHFHHGG@GHICHICADF@E@DA?DHGI@FA>CCAA=EBFB@
@1202175/1
catcgataagacgaatggtaaagctgctaaaaaagcaggaaaagccc
+1202175/1
CCCFFFFFGHHHHJJJJJFHIIJJJJJJJJJJJJIIJJIIJIJIJIJ
@1202945/1
catcgcttgtcatgtgttgaaattccgcgaaattggcactggcaagtcaa
+1202945/1
CCCFFFFFHHHHHJEGFGHIIJIIJJJIJJJJJJJJJJJIJJJJJJGIIJ
@3443068/1
ttgggagtgatgccgcgacggctcagcaactcctggaggacgctgacggg
+3443068/1
CC@@DDFDFHHGHJJIIIJJIJJJJIIJJIJJJJIIIJHHHFFCDDDDDB
@6610208/1
gttctatgtagactttgcctctggccgcagctaaatgggcatagtacgtc
+6610208/1
BBBFFFFFHHHGHJJJ>FHJIIJIJJJJIIJJJIJJIJJJJIIJFFGGHH
@308880/1
acaaaataaaatacggcaaagagaagaaaggccgatagaatgaagtgaaa
+308880/1
@C@FFFFFHHHHGIIJJJJJJJJJJIJJJIGGGGGIFJGIIICCGFGHII
@308881/1
acaaaataaaatacggcaaagagaagaaaggccgatagaatgaagtgaaa
+308881/1
CCCFFDFDHHHGHIEGGIJIIEGIIJJJFHCDDHGGEGGHGGHIHIGIIG
@7048348/1
ttcgaggtaacctacgtggacatcgaagaaaaaacattgaccaatcgcca
+7048348/1
@BCFDFFDHHHHHJJJGIJJJJIJJIJJJJJJJJJIJJGIJIIIJJBGII
@2135824/1
ctgtcgatgttgccagaacgtaagatatcctaaactcacttttttcc
+2135824/1
@?@BBB;D8FDDD?GDGECD;FHG>F<EEGIGGGAB?FBC:?FHHA@
@309738/1
acaaaatttaaatagggaatatgaaagatttaaaatccaggacagtatcc
+309738/1
CCCFFFFFHHHHHJJJJJJJJJJJJJJIJJJJJGGHIIJJIJIIIHGGHI
@3446341/1
ttggtttatcctctactgtacaactgtttacctgtgtatgataaataaac
+3446341/1
?@<D=AD8AFHD>@?E:BEHHEHGAGEHHCHIEFBEGGGIEF@FGHEIIH
@2574593/1
gcgaacaatccttcgaggtaacctacgtggacatcgaa
+2574593/1
@@@ABDD?:A:ADBBFFB19ACFHEI@8?CFDFAGC??
@4788154/1
catgtcagttatatattcacctttatatatgtcacattttgtggttcttt
+4788154/1
@@@DDDDFHGGHHJJJJJJJJJJJJIJJJJJJIJJHJJJJJIJIHHJIJJ
@7048968/1
ttcgattcgataggtgctttgtctggttaactttagtgggaaggtttagg
+7048968/1
?@<1BDDDFFDAFG:AFGIIFEAEEE>?EHHCEFE9:CCEFF@=:9?B>G
@3007872/1
gttgtacccaaacttttcggggtgcaatcttcttttccggaaaatgctcg
+3007872/1
=?1:BDFFGGHHFHIJJJGIIJCGGIJIJJIHGHIJJJJJJJJIJJJIJI
@2136601/1
ctgtctgcatttattacttcaagcaaagcttctataactggtatagcttt
+2136601/1
@B?DDDFFGHGHHJJJJJJJJJIIJJJJJIJJJJJIJIJJJGHIJJJIJJ
@3008292/1
gttgtagctgattaaggggtgtattctatatttcggttaaatttaagagg
+3008292/1
@?BFFFFFHHDHHJIJJJJEFFHIJJJJJIIJJIIJ?0?BDHGHIIJJBD
@3008293/1
gttgtagctgattaaggggtgtattctatatttcggttaaatttaagagg
+3008293/1
@@@DFFFFHHHDHIJJJJJ@FFHIIJJJJJJJJJJJ00:DFIIJIJJJIJ
@6612819/1
gttcttacatccttgtttatttccctttttgtggagaggtactatgtgtg
+6612819/1
???DDDDDDDDDDID<EE:AFF?EF<EFII1<?E1?1CD1?DDDDDBD?B
@2576719/1
gcgacatttgacgtacggttcaagtagctgaagtaaaagtgtgctccatt
+2576719/1
@<@?BDDFHH<FFEEDGIABEHHIIICFDGGBD:?GDHGHG@BFHIICGF
@2576720/1
gcgacatttgacgtacggttcaagtagctgaagtaaaagtgtgctccatt
+2576720/1
@CC1DDDFHDFHFBHGIIAGGIIIGIIIIIIIIDGHIIHBGHIIIIIIII
@2576721/1
gcgacatttgacgtacggttcaagtagctgaagtaaaagtgtgctccatt
+2576721/1
BCCADDFFHHHHHHIJJJHGHJGGEHEEGIJIJDGIJJIBDDBGIGIGJJ
@6167687/1
gccatattgatttaattttgacatgttagaatgccctattgaaaaccttg
+6167687/1
CC@FFFFFHFHHHIIJJJJGHJHJIJIJIIIJIGIIJIIJJJJJJEHIGG
@311262/1
acaacaagctgcatggggtagacaacaaactccaccacaggaacctcaag
+311262/1
@B@FFFFEHHHHHIJJJJGGIHIIJJJJJJJJJJJJJJJJIJJJJJIJIJ
@311499/1
acaacagtcaacatttcccacctttttcactcaaccatagctttctcagc
+311499/1
CCCFFFFDHHHHHJJJIJJJJIIJJJJIJJJJJJJJJJIJIJJJJJJIJJ
@4352975/1
caaaagaaattcccatgagggaatttaaggcatctattatacaaaaacaa
+4352975/1
?@8=A;D?F??FBHHGIIIIAFAC<H?CF9EGADCGFHIIIBGI@AF>FD
@4789978/1
cattaacaagtaatttgttgagtgatggtcctatggcaattccatataat
+4789978/1
@@@BDFFFDDDFHGGHIJIGIGHGGIICHGGGIIGEDGGIGGGGIIGIEI
@2577989/1
gcgagatttggaagttttcggcaagtacatgaagcagttaagagttgttt
+2577989/1
@@<DD1DDFFHAFGHHIIIGFIGIGEGIIGGGIIIHHIGEHIIIGGIHHG
@316096/1
acacagtcatagatccaatcctataattatccatttcctgtaattctggt
+316096/1
@@@BDFDDFDHHHJIJIGHGFHGFHIIJJIIFHIIEIJJIBDFGBHGIHG
@7053992/1
ttcgtatttgggagtgatgccgcgacggctcagcaactcctggaggacgc
+7053992/1
@B@FDDFEFHHHBHEGHHIIIJJJJJJGIJIIGIJIIJHHHHHHFFEDDD
@5253891/1
cgggagtcttgctcggcatggaggccatttcttgagagtagagcaa
+5253891/1
@@<DDD?DFAFHFEDF;@CEGEDFGG;CGHGIIE<FBFHFHC>DG>
@3921957/1
agaaaagtcacgagaatttgaaaagcgagcttcatgatcccctgaaaaat
+3921957/1
CCCAFFFFHHHHHJIJJJJIJJJJJJJJIIJJJJJJIIIIJJJJJJJJIG
@4793113/1
cattcatgcagaaccgattaagaaaggggcagacaacttcatgtacaaat
+4793113/1
B@B=DDFFHHHHHJJJGHIJJJJJJJJJJIGJJJJJJJJIJJJIJIJJJJ
@3922546/1
agaaaatatacagactaaagaaacgctcgtggggagcgatgacgaataaa
+3922546/1
@@@FFFFFHHHHGJJJJJJIIIJIJJIIJGHIIGCHFIGIIEHIHGIHEE
@6616526/1
gttgaaagggaccttaatgcaacagttttagatgtggaacactacgagca
+6616526/1
BB@BDDFFHHFHGJJJICHHIJJGJHHIJJIJIJIJJJJIJIJJJJIJJI
@2579385/1
gcgatctcctgcaagaactgaacaaagttgaagtccttggcgttgaagct
+2579385/1
@@@FFFFFHHGHHJJHGIIIGCEHIIJHHGIIIDEHIIGGGGHIIGGGHG
@4794180/1
cattgaaacgcaaactgacgtttacttttcgaatgtcaaacagaatctag
+4794180/1
CCCFFFFFHHHHHJJJJJJIJJJJGIIJJJJJJJJGHIIJJJJJJJJJJJ
@6616988/1
gttgaaattccgcgaaattggcactggcaagtcaaagaagctagcca
+6616988/1
BCBADFFFHHHGGJJJJIJJIJJJIJJJJIJHHIJIJIJJIJIIHIJ
@3453064/1
tttaaaacaatttaagcctcctggagaaaagccacaaccttctcaattaa
+3453064/1
:B14=BDFHHHGHJJJJJJJJIJJIJJJJJJJJJJJJJJIJHJJIIJJII
@5256034/1
cgggcactagtatttgcttttgttccaagttttcgc
+5256034/1
@@@DDDDDFB<CFHH4ACHHHHCGEHHIIBFFHG@?
@5257089/1
cgggcccagatggcattcatgcagaaccgattaagaaaggggcagacaac
+5257089/1
@@7;DDFFHHFHGIJIJIJJGIJJJJIJAGIIJJIIJGIEGGIIIGGIIG
@5257090/1
cgggcccagatggcattcatgcagaaccgattaagaaaggggcagacaac
+5257090/1
@@@?DFFFFFHFHGIHGBHGHJDHHIIJIGGHIGIIGEICHGHBHGGBDE
@5257091/1
cgggcccagatggcattcatgcagaaccgattaagaaaggggcagacaac
+5257091/1
@@CFDFFFHHHHHJJJJJJJJJJJJJJJJFHHIJJJJIJJJJJJJJJJIJ
@1210684/1
catgatgctgcatacaatgcattaaagctgctagaagaggacggcattta
+1210684/1
B@1BDFFFHHHHHJJIJJJJJJJJJJIJJIJJJJGGGIJJJIJJJJJJJJ
@1211798/1
catgcccaggggtttcgtacatcactatgacgtcaacatccagccggata
+1211798/1
@;@DFFFFDHGHHGGG?FGGIIGGIIIJJGGIBFHFHIIIHEIGIGIIBG
@6172788/1
gcccagaagaacgttcgactttcacttcattctatcggcctttcttctct
+6172788/1
BC@DFFFFHHHHHIJJJHGJIJJJIHIJJJIJJIJJIJJIJJJIJJJJIJ
@6172842/1
gcccagatggcattcatgcagaaccgattaagaaaggggcagacaacttc
+6172842/1
<@@DDFFFGGHDHIIIGIJJJIJIIJIHIJIIJIJJIIIIJEGHJGGICH
@4796963/1
catttagctgcggccagaggcaaagtctacatagaacccgaaaatgtgga
+4796963/1
B@?DDFFFHHHHHJJJIIJJIJIIJGIIJJJJIJJJJJJIGIGHIJHIII
@2142952/1
ctgttaacttcgtagctcctttaaaagacatttgtgctgaaaagaaaatt
+2142952/1
@C@DFFFFHDHHHIIGGIIIIIGBHIGIICGHIGEEHIIEGIIIIIIDEF
@316986/1
acacgctgagaaagctatggttgagtgaaaaagg
+316986/1
@@@BDDDDFFDBBHHIIIII:?FA<AEFGCIEB;
@2581815/1
gcgccctcgatttggaccagttcgtatttgggagtgatgccgcgacggct
+2581815/1
@@<ADDDFH?FFHBHEEHHIEDAFCGGIIFIIGG;FF>GGGIGAFHH@A?
@3925121/1
agaaacgctcgtggggagcgatgacgaataaagtatgtgttcaccaagag
+3925121/1
CCCFFFFFHHHFHIJJGIGIIJJJJJIJJJJIJFHIIFGHIJJJJJJJHH
@5260383/1
cggggcactatataaaaaattacattcagtatcgatagataatattgatg
+5260383/1
@@@BFFFFHHHFHJJJJJJJJJJEIIIJJIJJJJGHIIGIJJJIJIIIJG
@6174276/1
gcccccaccaagggaagggggcggcccccatcccaacagaaggggtaacc
+6174276/1
B@<DDFFFHGHHHIFGIJDDGJJHFDDBBDCDDBDDDDDDDDDB85:CDC
@6174622/1
gccccttgcggttaccccttctgttgggatgggggccg
+6174622/1
@@@AD?DDDHFDHIA@FHBGGIIIHIIG8CBGGHHIIB
@3456763/1
tttaaatagggaatatgaaagattttaaatccaggacagtatccagaagg
+3456763/1
@@@FFFBDDBHBHIJGGHIIIGGHD?FGIFHIIJFCBDF9?DGIGGDHG;
@2146786/1
ctgttgtgggggaccagtctgttgtgggggaacagtttgatgttgctgtt
+2146786/1
@@@FFFBDDDHHCFGBH>FEGIIBDGGGIIAF@CEDHCE@DHHEFGFHEF
@6620829/1
gttgactgttgtagctgattaaggggtgtattctatatttcggttaaatt
+6620829/1
===AADDDDFFFBHGBDAFIHIIJII@CFGIIGIGIGJJJIIF08@BGHI
@6620830/1
gttgactgttgtagctgattaaggggtgtattctatatttcggttaaatt
+6620830/1
B@?DFFFFHHFHFIIIIBIIJJJIJJ@FEEGIIJIIIIJJJGI808BGII
@6620831/1
gttgactgttgtagctgattaaggggtgtattctatatttcggttaaatt
+6620831/1
BBCDFFFFFHHHGJGIIHIIFGGIIG<CF@CHHJHHGHIJIIJ??@DHHI
@3016106/1
gtttaaatttttgtcgagtcaaaagcgaagaatatttgaaaatttctaat
+3016106/1
@?@DDDFDHHHHAADEDHAEHIIIGGGEHIGIAEFIIDGIIIBGICHGHG
@320024/1
acaggatttattattagagtgtcctcgtgaggaagaggaatttgaacagt
+320024/1
@@<DBDDDD4AC:CGI>BCHIIFIDH@??GDB<;?BC??C@BB@F?B9BG
@7059141/1
ttctcaagggcacacggcaacaaaaagtgataatggatacaaatttgact
+7059141/1
@@<DDFDDF?HHHIBGI>GGIIIIFHIDGBGFHIHIGIGIIHGIIIGDHG
@4362187/1
caaaatcatgaccaaaaagtgaacagctatcgatacacagtcatagatcc
+4362187/1
@CCDFFFFHHHHHJJJJJJHGHHGEGGHGHJGHGEHIGIG?BGIGHIIDF
@7059314/1
ttctcagccgagctgcccagtttagtggccaactcttcgtcactcgcaaa
+7059314/1
:1=4=BDFHHHGFIIIIJHGIIJIIIJIJJIJJIJIIIIHIJIJIJJIFG
@3458421/1
tttaaatttaaaaatgcgtgtgtgcaggtatatttatcacatcattcgtc
+3458421/1
@CC=DDDDFHHHHIHHIJCGCGGGBHHHGEHIIIIJJIFFDGHJIEIIGI
@2586454/1
gcggctcacaagatgtggcaatccttgcaggatttacccgtggagggtaa
+2586454/1
@@?;DADACDC?CBFAFD=C@HIIBF<ED@F=?DHIEII0:@FD?HDGE@
@6175704/1
gccctattgaaaaccttgtagtggattcctaa
+6175704/1
@@@DDDDDABFHDIIGI@3<<CF<<?A<?@FH
@6175705/1
gccctattgaaaaccttgtagtggattcctaatattttttagtgaacctc
+6175705/1
@CCFFFFFHHHHHJJJIJJJJHIJBFHIIGIIGGIIJJJJIIIIIIJJJJ
@6175706/1
gccctattgaaaaccttgtagtggattcctaatattttttagtgaacctc
+6175706/1
CCCFDFFFHGHHHIIHIBABCFHI33A<AACH>4?EHIII;90::DFHDB
@323263/1
accaaagcaaagacgcaataagtgatacaagaaaatatacagactaa
+323263/1
@@@?DFDFFHHFHJEGGGHIJJEHGIIIJIJJJJIIJJEIIIIGJIJ
@4801836/1
ccaaaacatgaccatgatccactcggccggaccgattcagcccccaccaa
+4801836/1
CCCFFFFFHHGHHJJIJJJJJJJJJJIIGIBHIE<GIIIIIHGIH>DF6;
@7060931/1
ttctctttgacattgcttgtggtcacttttcgcgc
+7060931/1
CC@DFFFFHHHHGJIIIJGDGHFGGJJJJJIIJF<
@6621837/1
gttgaggaggagcagactgctgttgtctcgctcgaggttg
+6621837/1
?@@;BDADFFA2AG;EBCAF4<9AD<?FCDB:?D:@GG;?
@3020776/1
gtttacctgtgcatgataaataaacttttttcgggtttggaaaaaatttc
+3020776/1
:=B44ADDHFHHHJIJJJJIJJJJJJJJJJJJJJJGIIIJIJIJJJJJIJ
@6178484/1
gccgaatgtttggcgtctttcttcgatcttccggttccggtggccaccag
+6178484/1
@@@DDDDDFHHHHGGED:FH9?F?81:CDG?G<E?FCG0@7;F=C7CH;=
@2151048/1
cttaaacaacacgagacgcttaaacagtcgtaaacaacttggaaatctta
+2151048/1
BCC?DEFFHHHHHJJIJIJIJJJIJIIFGHIIJJJJJJIGGHGIJIIJJJ
@6178741/1
gccgaattttctgggtctgtagatccggccatttcattacaccatgtacc
+6178741/1
@@@DDFFFHGHGHJJGGIJGHGIIIJJIIJGIJIJJJIJIJJIJJJJIJG
@4365985/1
caaaattaaatcaatatggcgactgagaggcaaacaaatgttattttatc
+4365985/1
@@;DDFFFHHHHHJJJJJJJJIJJJHJJJJIJJJJJIJIHHIJJJJJJJJ
@3464029/1
tttacaagctatactttgcatagaattagtggtttttttctaaaatcaat
+3464029/1
@@C?DDEBFFFBHIHIIBGEHIIHIIIEGAFFFEGHGGIIGGII@FHGBH
@3932027/1
agaactatggaggaatattacaataagccgaataaaaatgcaaaaaacta
+3932027/1
?@@=BAADHB?AFHAFHHC<A<:CE@A>>88ECGIGIGEB<9B?F8?;C=
@3932448/1
agaacttgctggatctcttggtcggaaaagtgactcccgaacaagccaat
+3932448/1
CCCFFFFFHHHHHIHIJJIJJIIJJIJJIJHHJGIIJJJIJJJJJJJJIH
@4809295/1
ccaaaccttgcaaattttcaatcatgaagcaagattttacctgaacaatt
+4809295/1
@@@FFFFFHGFHHJJJJJGIIJGGJJIJIJIIJJJJJJJJ>GGIJIJIJI
@4809296/1
ccaaaccttgcaaattttcaatcatgaagcaagattttacctgaacaatt
+4809296/1
CC@DFFFFHHHHHJJJJJJJJJJJJJJJJJJJJIJJJJJJJJJJJIJJJI
@328985/1
accatcgcttgtcatgtgttgaaattccgcgaaattggcactggcaagtc
+328985/1
@@@DBBB;C=;ACE:<2<<<:<FBHDH@FGEIFI;FB<FABD@F?B@@=@
@6183275/1
gccggtgggtcatttataccgttaaccttataacttcttctagaactggg
+6183275/1
@@@DDDDDH8CFFHHEFAHIIGHBFGIGI@DFHDDHFHHEHEGGIEBFHI
@3935893/1
agaagatgaagaagatagttccttcaaactttacaacgatgacagtgtgt
+3935893/1
@B@FFFFDHHHGFJJGHIHGIFHEHEJGHGIJJIGAGGF@GDHEHFFIHB
@6627733/1
gttgcttttggagagaaaagacaagaaataattttacaaaaatttaaaat
+6627733/1
@@@?DBDDHB?:A3C?BBCBCCGHCHIIIIDGIGGGIEHGG8BF@?G@<G
@4369598/1
caaaatttcttttcctttttctggaagttctcgaacgaatctcggcagga
+4369598/1
@@@=DDDDFFFFFIIIIIIII<EHIIIFHHIIIIIIIIIIIIIIIIIIIE
@4369672/1
caaaatttgacataatttgtggacataaaggaaagaaaaaaatgtcaaaa
+4369672/1
C@CFFFFFDFHGHGIIEHGEHIIIJIIIIJIGJJCGHJJJJJEEGIGHHI
@4370235/1
caaaattttgcaaattatgtggcattttgacatttatgtgacataatttg
+4370235/1
CCCFFFFFHHHHHJJJIJJHJIIIJJJJJIJIIJJJJJIIHIJJIHIJJI
@5746119/1
ctgtgatttcttagtgtcaatagtgctgccgttacttcctcaagcgctgg
+5746119/1
C@CFFFFFHHFDHGIHEHEJHIGAIHIIIJIHIJJIIIIJJJIIJGIIJJ
@331037/1
accgaataaaaaaggaaaactaaaggatttctcaacttgtttccgtgagt
+331037/1
@<?DADDDDHHHHIIBHIIGIIGIIEGEFGGIGGIIIIIIIIIII<FCGB
@2156997/1
cttaaatttaaccgaaatatagaatacaccccttaatcagctacaacagt
+2156997/1
@??DDFEFHHHHFGEHIHIGHHIIGIJJJIGHHIJJDFHGIJIJIJGJI?
@2156998/1
cttaaatttaaccgaaatatagaatacaccccttaatcagctacaacagt
+2156998/1
C@@DFFDFHDHAF@?GIDBHH@FHDHCBFHIICHHIGHIDGIIIIIGGGB
@2157003/1
cttaaatttaactgaaatatagaatacaccccttaatcagctacaacagt
+2157003/1
@@@DFFFFHHGHBGIGI@HEJIJJJJJJJIIJGIJJIIIIIIIIIIJJEB
@2157004/1
cttaaatttaactgaaatatagaatacaccccttaatcagctacaacagt
+2157004/1
BC@FFFFFHHHHFIHIJEHGJJJJJJJJJJJJJJJJIJJJIJJJJJJJJG
@3470534/1
tttagcagtcttctttttagaataacattgacattctataatgacgttag
+3470534/1
?@@<ADA?=?BDHBEEGHBHIIGIHBEBHHB<F<?FF99?FHADBC:1?B
@2593694/1
gctaaacgttaaattttaaaagcctcttaaatttaaccgaaatatagaat
+2593694/1
@@@DDDA?=AFHHGIIDHBHF<AFDHG@H??FHAFGEC<@DGGG@E@DHI
@3471952/1
tttaggtatttgtggtatctgtcgatgttgccagaacgtaagatatccta
+3471952/1
=1:=DD=DFHHHFIIDGIIIIHIIHGIIIGIIIIIIGIIGIAHCFIIIII
@4371818/1
caaacacacatagtacctctccacaaaaagggaaataaacaaggatgtaa
+4371818/1
CCCFFFFFHHHHHFHIJJJJIJJIIIJJJJJJJJJJIJJJJIJJJJIGIG
@1225476/1
catttatttgatgcaaagtatagaggttgtacccaaacttttcgggg
+1225476/1
@@=DD?DEHBDHAHIIIG@CEIHIGIGHGGHGGIIGIGIIIIIGGDB
@1682200/1
cgtaaagtgaccaaagcaaagacgcaataagtgatacaagaaaatataca
+1682200/1
=@1=BDDAFHGHDIJJJIGIIJJIJJJIIIJDHIJJJJIJIJJJJIJJJJ
@1682201/1
cgtaaagtgaccaaagcaaagacgcaataagtgatacaagaaaatataca
+1682201/1
?@1ADDE=AFHHFEHECCEHGIGIIIIIIIIFGGDHGIGIGGIIIGIIII
@1682202/1
cgtaaagtgaccaaagcaaagacgcaataagtgatacaagaaaatataca
+1682202/1
@@@DF8DAFHHHBHFGEIIIIIIIIIIIIII?DHIGIIIIIIIIIIIIII
@1225993/1
catttcttgagagtagagcaatttggcttcttcccccaaggataacctct
+1225993/1
:?@4=BDFHFHFGGIGIEHHJJJJIGIIIGIJIGIJJFIJJJJJJJJJJJ
@5275202/1
cggttccggtggccaccagatcgttgttaaggaacacgcggtagcggaag
+5275202/1
?@@DDDDFAHAAFHIGHI;CHGBHHHGIIIAEHIEBFFHGE@FEGGHFDC
@5275300/1
cggttctgcatgaatgccatctgggcccggggctc
+5275300/1
CCCFFFDFHBHHFIGIIJJIHIJHHIHIFHEH6??
@3472585/1
tttagtgaacctctctaacgtctttatagaatgtcaatgttattctaaaa
+3472585/1
?@@DADDDHFH?DEHBHJIIJJHIJJIJJFAEHGHIJJJIIJDIIJJJJC
@2596555/1
gctaattttaacaaccatcccactgtacgagaattcggtttttcagtttc
+2596555/1
<<@BBDDDH<=?FB@CHIBHGEGEGEHCA@:::DF<DD6?@D69D@BFHF
@2159830/1
cttaagcacacatgttacataaatgtcaaaattt
+2159830/1
@CCFFDFFHDHDFHGHGGHIIIJHIGGIGGEHHH
@2159833/1
cttaagcacacatgttacataaatgtcaaaatttgacataatttgtggac
+2159833/1
=@@BDDDEFHFH?FBFHFHHIHIIBHIHIIIIIIIIIIIIHIIIIFHHHH
@3473244/1
tttagttttgataaacaaccaaacctagaggaacatcctggtccaagtcc
+3473244/1
CCCDFDFFHDBDBIJGAHGIIJJIJIJIFGIHIJJJJJIJJGHIHIJIJJ
@7071669/1
ttgacatttcgttaaagaaccacaaaatgtgacatatataaaggtgaata
+7071669/1
?:?DDFFFHHHHHJJJFHIIJJJJJJJJJHIIJJJJJJJIJIJJHHIJJJ
@334799/1
acctctctaacgtctttatagaatgtcaatgttattctaaaaagaagact
+334799/1
?@=D?B?DFFHFFIIEGBHGH<CH9AEDFFGIGII@GDHIHGEGGGGEGH
@5277697/1
cgtaaagtgaccaaagcaaagacgcaataagtgatacaagaaaatataca
+5277697/1
?@14BDFBDHFHHIIIIIIIIIIGIIIIIIIDGGIIIIIIIIIIIIIIII
@5277698/1
cgtaaagtgaccaaagcaaagacgcaataagtgatacaagaaaatataca
+5277698/1
BB@DDFD:BFDDHJJJIJJJIGHIIJJEGIJHIIC@DHIGIIIGIGHIJJ
@4375635/1
caaacattgaagccagatcgataaaaaaatatcgcaatattagaaatttt
+4375635/1
@@CDDFFFHGFHHIJGIJGGGEGHIGIGIJGIHGGGJGIIJIJJJIJJJJ
@4375636/1
caaacattgaagccagatcgataaaaaaatatcgcaatattagaaatttt
+4375636/1
C@@ADFFFHHHHHJJJJJJJJJJJJJJJIJJJGIIJJJJJJIIJJJJJJJ
@762691/1
caaaaacgtatgacaaaactatagagaaaccagaattacaggaaatggat
+762691/1
CCCADFFFHHGHGJJJJJJJJJJJJJIJJJJJJJJJIJJJJJJJJJJJJI
@1229719/1
ccaaaacatgaccatgatgcactcggccggaccgattcagcccccaccaa
+1229719/1
CCCDFFFFHHHHHJJJJJJJJJJJJJJJJIJJJJGHIIJGIJJJHFFFFA
@3475006/1
tttatatattttctctctattttgactgtcgtgaatagtaacctcgcctt
+3475006/1
@CBFFFFFHHHHHJJIJJGJIJJIHIIIIIIFIDE?F@9CFDHHIHJIDD
@2160931/1
cttaagtggcttaccttctacttaccacttagcagaacccgataaagcgt
+2160931/1
CCCBDEDFHHHHFIJIJGGIJGIJJJJJIJIIJJJJJIJJIJJJJJJIIH
@3943944/1
agacaacttcatgtacaaatacctcaccttacaaaataaaatacggcaaa
+3943944/1
@?7?ADDDBFFDHDH<FEA<CEDHFGGCGDHHGIGCEFGIIIIH????@@
@3943945/1
agacaacttcatgtacaaatacctcaccttacaaattgaaatacggcaaa
+3943945/1
CCCFFFFFHHHHHHIJJJJJJJJJJJJJJJIJJJJJJJIJIIJJIJJIJI
@337012/1
acgaacttcaattacacaaattagtacaactcctccaaaccttgcaaatt
+337012/1
@@@7DDDFGHGHHGIJHHJIJIJJDHIIJIIJJJJGIJJIIHGIIIIGII
@2162214/1
cttaatcagctacaacagtcaacatttcccacctttttcactcaaccata
+2162214/1
?@=BDDDAF>FD:EG?FBHDHIIEHHI@EEIIIIIGGGAACBEHIEIIIG
@2162215/1
cttaatcagctacaacagtcaacatttcccacctttttcactcaaccata
+2162215/1
@1=DDFFFHHGHHGIGGIHIJJJJJJJJJJJJJJJJJIJIJJJJJJJJII
@2162216/1
cttaatcagctacaacagtcaacatttcccacctttttcactcaaccata
+2162216/1
@@@DFFFFFHHFHIGGEBIHIGIIIJIJIJ>FHGHIJIGHGGIJJGJIJI
@2162217/1
cttaatcagctacaacagtcaacatttcccacctttttcactcaaccata
+2162217/1
CCCFFFFFHHHHGJJJIGHGHJJJJJJJJJJJJJJJJJJJJJJIJJJJII
@3475902/1
tttatcacatcattcgtcgtgtaccacatctcggatcttgctactaatat
+3475902/1
=11=BDFFHHHHHJJJHJIHIGHGHGGIIGIJIIGIIGIGHGIJJJJIIG
@4378019/1
caaaccttgcaaattttcaatcatgaagcaagattttacctgaacaattt
+4378019/1
@CCFDFFDDFFHFGGGIG@:CECFCFHIIIIGEHIIGGIIEHIIIIGEGH
@4378020/1
caaaccttgcaaattttcaatcatgaagcaagattttacctgaacaattt
+4378020/1
BC1DDDFFHHHHGJJJJHIJJJJJJJJJJIJJJJJJIJJJJJIIIJJJJJ
@4378021/1
caaaccttgcaaattttcaatcatgaagcaagattttacctgaacaattt
+4378021/1
CCCFFFFFGHHHHJJJJJJJJJJJIJJIIIJJJJJJJJJJJJ@GHIHIJJ
@3476652/1
tttatgaatcgtgataacatgcataaaatataataaaaatttatagtttt
+3476652/1
@C@FFFDDFHHHHAFFF<CADFHHIIIIGHGIIGHIIII@HIEHIIGIII
@338476/1
acgagaatttgaaaagcgagcttcatgatcccctgaagaatatatcttga
+338476/1
@::ADDDDHHHHHIIIIIIIIIIIIFGIIIIIIIIIIIIIIIIIIIIIFH
@765783/1
caaaaagatatccagcctttgatggaagaaaaaatttatacagcactact
+765783/1
CCCFFFFFHHGHHIIIGIJJJIJJJJJJJJJJJJJIJJIIIIJIIJIIIG
@5280995/1
cgtacgtcaaatgttgcaaattatgtcacataaatgtcaaaatgccacat
+5280995/1
?@@DB?ADFAAHD:CFBEEBHIED?CEFHBHHE<?C?DHHGGICBGIC>9
@339493/1
acgatattctacaggatttattattagagtgtcctcgtgaggaagaggaa
+339493/1
@CCFFFFFGHHHHJJGIJJJJJIJJJIJFHGHIIIIJFIEGGGIIJJJIH
@339996/1
acgattcataaaagtaatataaccttagatttcgaggcaaattgattgat
+339996/1
CCCFFFFFHHHGHJEGIJJIIJJJJJJJIJJJJJJIIIIJJJJJJJJIGJ
@767422/1
caaaaagggaaataaacaaggatgtaagaactatggaggaatattacaat
+767422/1
?78B?DA;FD?AFGEEEE=AABG9CEB?9?FGEFF>F@?BBDGF9?DFF@
@767754/1
caaaaaggtgcccaacaacagcaaacgggtcgaaatgaacgtcaacaaca
+767754/1
@?@1DDFFHFHHHIGGGGIIIIIIIIIIIGFHIIGIIIGHFF@EBHIIII
@3477048/1
tttatgtaacatgtgtgcttaagtggcttaccttctacttaccacttagc
+3477048/1
@@@BD?DFHHGHFFGHGGHGDHHIDFHGGCHHHIIIHIEIIGIIIIIEHI
@2600071/1
gctataccagttatagaagctttgcttgaagtaataaatgcagacagata
+2600071/1
CCBFFFFFHHHHGIJJJJIJJJJJIJJJJIJHHIJIJJJJJIJIJIIHIJ
@768457/1
caaaaagtgaacagctatcgatacacagtcatagatccaatcctataatt
+768457/1
@@@DDDDDH>DD:CBGH>EHIGIIII@HHIGIB>FFHHCHGIIIGIIIGA
@768458/1
caaaaagtgaacagctatcgatacacagtcatagatccaatcctataatt
+768458/1
@C@BDFFADFHHHIIGIEGBHICHIJGIHIJJJJJJIFIIIIJIJJGGJJ
@768459/1
caaaaagtgaacagctatcgatacacagtcatagatccaatcctataatt
+768459/1
CCCFFFFDHHHHHIJJJJJJIJJJJJJJHGIJJJJJJIIJIIJJIJJHII
@768737/1
caaaaagtgataatggatacaaatttgactactgtatagctttcttctct
+768737/1
@@<:BDDAFDHHHIIIEIIIIIIGIIIIHIIIIIGHIIIIIIIIIIIIII
@768738/1
caaaaagtgataatggatacaaatttgactactgtatagctttcttctct
+768738/1
@@@DFFFEHDFFGGGGHBCFHGEHIGCHGIGEHG?@GFIEHIGJGGIJII
@768739/1
caaaaagtgataatggatacaaatttgactactgtatagctttcttctct
+768739/1
@B@FFFFDHHHGHJIJJJJJJHGIIJGEHGHIIGGGIGHIJJJIJJJIIJ
@1691072/1
cgtcactgtacacgtcggaagaaaggcttgtgcaatactgac
+1691072/1
??;DDDADABFHDEHGFF???BGIEBDHG0BB<4DBG><B>0
@3036448/1
gtttggaggagttgtactaatttgtgtaattgaagttcgtattatttcct
+3036448/1
@?@FFFBEHCFAF@FBHIIJIJJIGGFHIIJIIGIIIIFGIIJJJJJIJI
@770131/1
caaaaataatatgtaaattgattttagaaaaaaaaccactaattctatgc
+770131/1
@CCD?DFFHHHHHIJJJJJIIJJJJJJJJJJJJJJJIJJJEHJJIJJJIG
@5286907/1
cgtcactcgcaaatgtagaaggcagattgttaccctccacgggtaaatcc
+5286907/1
=?1ADDEFBDHHHIIFH@AHHICGGGGGIIIIIIIGGIII?D<7@FEHEG
@7078076/1
ttgccatctgcggtttcaccactctctaaacgtcctggaagagaaggtta
+7078076/1
?:??DEFFHHHHHFHIGEHIGIGGGIIJJJIG8DGHGIIJJJJJIIJ8BG
@6198991/1
gcgatattttttcggaaaaaagtgagtttaggatatcttacgttctggca
+6198991/1
@C<ADDFFHHHHDEHAHIJJJICGGHHIJIIJGGFHGIIIIJGIGIGHGJ
@6198992/1
gcgatattttttcggaaaaaagtgagtttaggatatcttacgttctggca
+6198992/1
B7?DDFFFHHHHHJJJGIJIJICDGIIJJJJIIGIIJJJJIJIIHIIHII
@6198993/1
gcgatattttttcggaaaaaagtgagtttaggatatcttacgttctggca
+6198993/1
B@1ADFFFHHHHHJJIJJJJIJIIIJHIJIJJJJJJJIJJJJHIJJJJJJ
@4381645/1
caaactgttaaaaaacctgctgaatgtgcgccaattgagt
+4381645/1
@;8DD?DAFFFFFIIIIEFGD@HE@@?:BA@DBACF?FFB
@2168377/1
cttaccttacaaaataaaatacggcaaagagaagaaaggccgatagaa
+2168377/1
:?144=A?BDFDFHIIIIIGIIIGDEGHIIGIHIICHI@HGG@DF@8@
@2169403/1
cttacgttctggcaacatcgacagataccacaaatacctaaaccttccca
+2169403/1
?@:=A?ADFADDD??BEHFECFHIEFHGHBGIGGFHF@BGGHGGGDFDFB
@3950088/1
agacgttagagaggttcactaaaaaatattaggaatccactacaaggttt
+3950088/1
@@@1BBDFHDDHHEEFGHHIIIJJJJJJIGIHEHIIH>GHAGEGDDG8BG
@5759513/1
cttaaacttaactgaaatatagaatacaccccttaatcagctacaacagt
+5759513/1
B1BDFFDFHHHHDGIJIJIJJIGJJJIIJIGIJGIJIIFIJJIJJJJIFB
@7078411/1
ttgccgtatgccttcaccattgtctcgatgattt
+7078411/1
@@?DDFADHHHGHJJJIIGJJJIJIJEEGGEBGI
@1236891/1
ccaaaccttgcaaattttcaatcatgaagcaagattttacctgaacaatt
+1236891/1
@1=DDFFDHFHHHJIIJJGIJJJJJJJJJJJIJJJJJJJJJJJHIIHIIJ
@1236892/1
ccaaaccttgcaaattttcaatcatgaagcaagattttacctgaacaatt
+1236892/1
@?<DDDB?F>AC::CGFI4E<?C<A<F<EEDEF>BEGCFGFFGEF@DDDD
@4383550/1
caaacttttcggggtgcaatcttcttttccggaaaatgctcgaaaactca
+4383550/1
@@;DDDDDHFFFAG1<8AG>?DEEEHIIEHGI?GHI@A?BDB<GIIGG;D
@4383551/1
caaacttttcggggtgcaatcttcttttccggaaaatgctcgaaaactca
+4383551/1
@@@DDFFFGHHFAD<CB@GEFGGHIGGIHIIHJIJJIIGCHGIBGGIJJG
@5287219/1
cgtcagcgtcctccaggagttgctgagccgtcgcggc
+5287219/1
?@;?DDDDFHFDBE3EG?FCCFHHBAHHGG0@DB@F6
@4826020/1
ccaacttggtaatcttagtgtctttcagtcccgaataccgattctcagcc
+4826020/1
@C@FFFFFHBDFDGGHEEEBHIHHIHGEHIIJGHI?HHI@<AGG@DGFGH
@7079709/1
ttgcgtctttgctttggtcactttacgcgcgaaaaccattatgttttact
+7079709/1
CCCFFDFFHHFHHJJJJAHGIHJJIIJJJJJJJIJIJIIJJJJIJJJHHH
@1238516/1
ccaaagcaaagacgcaataagtgatacaagaaaatatacagactaaagaa
+1238516/1
CC@FFFFFHHHHHIJJJJJJJHHJJJJIHJJJJJJJJIJIJJJJJIJIJI
@3952079/1
agagaactcttggaactcgaaccagaaacagcaaaattcggcaaacc
+3952079/1
CCCFFFFFHFHHHGJIGGIIIJJJIJIJIJJIIEHGGIGHIJJJJJJ
@4383552/1
caaacttttcggggtgcaatcttcttttccggaaaatgctcgaaaactca
+4383552/1
CC@DFFFFHHHHFI@GHJJJJJJGGIIIJJIHIGJJIEHIJJJIGIIJJJ
@4383553/1
caaacttttcggggtgcaatcttcttttccggaaaatgctcgaaaactca
+4383553/1
CCCDDFFFHHHGHIEFGHJIJJJIGHJJJJJJIJJJJJJJJJJJJJJJJJ
@2606464/1
gctgaataatatcacacatgattcctgttctgtaaaatccctcagccgat
+2606464/1
?@1ADDFFHHHHHJJJJJJJJJJJJJJJJJJIJJJJJJJJJJJJJJJJGI
@5289024/1
cgtccgtcagccgccatattgatttaattttgacatgttagaatgcccta
+5289024/1
@@1ADDDFA@BDD@FFFEDG@@FEHIIIIIGHGGII>GIII<FH@AGEHH
@5289141/1
cgtcctccaggagttgctgagccgtcgc
+5289141/1
???:ADDD;D<<CBEEEIEECFDE@E@D
@2606801/1
gctgaatgtgcgccaattgagttttcgagcattttccggaaaagaagatt
+2606801/1
@C@DDFFDFDFDHIIGJEHGHEFHGCHGGGGIIIJJJJJIIDIGIHHIJI
@2606802/1
gctgaatgtgcgccaattgagttttcgagcattttccggaaaagaagatt
+2606802/1
BCCFFFFFHHHHGJIJJJJJJHHIIJJJIJJJJJJJIJJJJJJJJJJIIJ
@4828069/1
ccaagagaagaaagctatacagtagtcaaatttgtatccattatcacttt
+4828069/1
CCCAFFFFHHHHHJJJJJJJJJHIJGIIJJJJIJHJJIJIJJIJJJJJJJ
@4828070/1
ccaagagaagaaagctatacagtagtcaaatttgtatccattatcacttt
+4828070/1
CCCFFFFFHHHHHGIJJIIIIJEFEHIIIIIJIIHIJJJJJJJJJJJIJJ
@5761520/1
cttaaataaagtgtactttattgaaaaattagtaaaacataatggttttc
+5761520/1
B@BDDFFFHHHFHIIIJJIJGGIJJIJJIJJJJJJJIJFEIJJJJCFHHI
@5761521/1
cttaaataaagtgtactttattgaaaaattagtaaaacataatggttttc
+5761521/1
CCCFFFFFHDD<CGGIJJJIJJJJJJJJIJIJHIIJJJJJIJJJJIJJJJ
@1695314/1
cgtctacagcttctgcctgatgatcacctgtaaactcgattctaaaaggt
+1695314/1
=?=4==ADA>D?:2<EAFE3CHF>H<AGFFIFFE@F@FBDDFIIE<?FE0
@1240715/1
ccaaatacgaactggtccaaatcgagggcgccatc
+1240715/1
???D:DDD81<@AE3AA?G@H4<AB;DAEG<D6BB
@1240978/1
ccaaatcaacatcatagtgataagccgtgtttaatttacctagcgcgagg
+1240978/1
CCCDFFFFHGFHGJIJIHJIIIJIJJJGHGFHGIJJJIIIIJJJJJEFGG
@2607827/1
gctgatatcaccaatcaggtggtgacatcgttcgatgacaaagtgatggg
+2607827/1
:??AADDFHHHFHIEFGFHJBGCGHHFIJJA;FHH><DGGGIG9BFGIII
@5763900/1
cttaaatttaactgaaatatagaatacaccccttaat
+5763900/1
@@@DD>DDHHDHDGF>FBFHGEIIIIGIEGE?FHHGG
@5763901/1
cttaaatttaactgaaatatagaatacaccccttaatcagctac
+5763901/1
=;=D:A:DA<:C<:F<F<F<F@<HI<<A<FFFAH@@<C?@?9CD
@6202158/1
gcgcgtaaagtgaccaaagcaaagacgcaataagtgatacaagaaaatat
+6202158/1
@@CFFDDFHFAFFGIAFHEGFHHGIIGIIIIIIF?FGHIHIIIIIIIIII
@2171626/1
cttagaagatgttatagtctagagcccaataaaaatgaagaaatggttgc
+2171626/1
CCCFFFFFHHHHHJJJJIJJJHIJJJJJJJJJJJJJIJJJIGIJJJGIIJ
@3483327/1
tttcaatgcatcgataagacgaatggtaa
+3483327/1
@@??ADDDD?FD8AG=EFD@C38C9::?E
@3483328/1
tttcaatgcatcgataagacgaatggtaaagctgctaaaaaagcaggaaa
+3483328/1
@@?DBDFD>FHGDBFHHBCHHGHGBE?EFEFAC:DHHGDGEFGDHFCFHI
@3483329/1
tttcaatgcatcgataagacgaatggtaaagctgctaaaaaagcaggaaa
+3483329/1
@@?DDD?DFHHHGHEHAGAEFIIIIIHIGCHGCGG><DGHGDHDHIFEI@
@4387762/1
caaagacgcaataagtgatacaagaaaatatacagactaaagaaacgctc
+4387762/1
CC@DDFFFHHHHHJJHHIJJJJJJIJJJJIJJJJJJJGJJIJIIJJJIGH
@4387763/1
caaagacgcaataagtgatacaagaaaatatacagactaaagaaacgctc
+4387763/1
CCCFFFFFHHHHHJJEHIJJIJJJJJJJJJJIJIIIJIGHHJIJJJJJII
@3485175/1
tttcacttcattctatcggcctttcttctctttgccgtatttcaatttgt
+3485175/1
@@@?DFFFDHHHHGG>BFEBGAEH@HHBHGGGIECG6:DD;DD9DBHHGD
@776937/1
caaaaatttaaacacattgcattattgatttcgaggaaataatacgaact
+776937/1
@@1ADDFFHHHGHIGIGDGHGIIGJGI@HIJJGEHIGGIJGGGGGIEEH=
@776938/1
caaaaatttaaacacattgcattattgatttcgaggaaataatacgaact
+776938/1
@@@BFFFFHGGHHIIIIIIIIIIIIIIIIFIIIIIIIIIIIIIIIIGIIH
@776939/1
caaaaatttaaacacattgcattattgatttcgaggaaataatacgaact
+776939/1
@@@DFDBDHHHHHJGIIIGHHGCHGGFDDGEHIGHHIGGIIJJFJGIGIJ
@776940/1
caaaaatttaaacacattgcattattgatttcgaggaaataatacgaact
+776940/1
@CC?DDFFHFFGFIDDHIGIIIIIIHC>HHH@FHIIGHIIIIGIGIGFF;
@4830415/1
ccaagcattggtggcgattggtcaatgttttttcttcgatgtccacgtag
+4830415/1
@CCFFFFFHGHDHIFGEHIGIEHCGIIEIIJJJEGIEEHIJJIHCHHIJI
@3956649/1
agaggataaaccaatggagcacacttttacttcagctacttgaaccgtac
+3956649/1
@C@FDFFFHHHHHGIJJGGHJGIIJIJJJJJGGIIIJEIIIIGHIJJHGI
@1697267/1
cgtgaagtggtccgtgccccttgcggttaccccttctgttgggatggggg
+1697267/1
?@=DDD?=CFDFFAFHIHIIIIIGGH:CGEHII1?BB<?F<FEBB65CAA
@778729/1
caaaacatgaccatgatgcactcggccggaccgattcagcccccac
+778729/1
@@@FDDDEHHHHHDHGHEEIIIID=@?C@06?FGB=FG9;@@;A=E
@778730/1
caaaacatgaccatgatgcactcggccggaccgattcagcccccaccaag
+778730/1
CCCFFFFFFHHHHJJJJIFIJJJJIJIEEBHGIJJJIJGIIJJHHHFFFA
@352190/1
acttgaagtagattttgtgaaggagcacaacgtaaaacaatatcgaccac
+352190/1
BBBFDDDF?FFHHJJJIHIIIIIGHJIIIJJJIIIIJJJJIJJJIJJIJJ
@352475/1
acttgctggatctcttggtcggaaaagtgactcccgaacaagccaatcag
+352475/1
=?14=BDDFHGHHGIGIGIIIEHJJGG??FDGHHEEA@FHGDBFFDF>@F
@5293601/1
cgtgaagtggtccgtgccccttgcggttaccccttctgttgggatggggg
+5293601/1
@@?BDDDBFHBFH@AEAGHI?FBFEH?GAFHHI;DD@<BF<BG2=BFGII
@5293602/1
cgtgaagtggtccgtgccccttgcggttaccccttctgttgggatggggg
+5293602/1
B<?DFFFFGHHHHJIJJIJJJIIJJJIJJJJJJJIIIIHHIIGAHIJJII
@3045483/1
gttttcgagcattttccggaaaagaagattgcaccccgaaaagtttgggt
+3045483/1
@??DFEFFHFADFGIIIBH>EHIBGIB@GHHIGGEIIIGGIIG=FFGGI;
@5294149/1
cgtgacccatccccctgccggcgataacaagaaaccttcaattgccgcgg
+5294149/1
@BCBDFFFFHGHGJIIIIJFGIIHGBHJJFGII@GIIHIJJGIGHIHGDB
@2610843/1
gctggatatctttttgggtaatgttgctgcctaaagagttccatcacggt
+2610843/1
CC@BFDDDFFFHHJJGIJ?FHFGGIFGGIIIJJJIIIJFIHIGGHIJIID
@4388177/1
caaagactgaaattgagaaaaaatgaacatggaatgtaagaacattttcg
+4388177/1
@CCDDADDFHHFFHBFGEGGHGGHIIGEGGGBGEHGHICHIGBFGHGAHH
@4388519/1
caaagagaaggatagcaactaattttacaagctatactttgcatagaatt
+4388519/1
B@@FFFFFHHHHHJIJJJJJJJJJJJJJJJJJJJJJJIJJJJIJIJHIII
@2174127/1
cttagatttcgaggcaaattgattgatttgcccagcacaaacttggagaa
+2174127/1
:B1=BDDFHHGFHJJJJJJIJJJJJJJJJIJJJIIIIIJIJGHIJIFHII
@2174128/1
cttagatttcgaggcaaattgattgatttgcccagcacaaacttggagaa
+2174128/1
CCCFFFFFHHGHHIIEHJJIJHJJJJJJJJJJJIIJJIGIJJJJJJIJFH
@6645302/1
gtttaaatttttgtcgagtcaaaagcgaagaatatttgaaaatttctaat
+6645302/1
@@BFFFFFHHHHGDHIGIFGIJJIJIJJJJIJJJJJJJJIJJJJJJJIIJ
@6645394/1
gtttaacacaatgtgttaaagtaagaactgtgttaaaaatgaattctcaa
+6645394/1
@?@D?D;BDBFBA2AAFBHID?CHHEHGGBABCFGIIIIGGDH@GGGEHH
@3959735/1
agataatattgatgattataattaataactagtgcctaataatagtgtat
+3959735/1
BC@FFFFFHHGGHIJJJIJJGIIJJJJJJJJJHIIJJIHHIJJJJDHGIH
@3486237/1
tttcagtcccgaataccgattctcagccgagctgcccagtttagtggcca
+3486237/1
?@:ADDDEHHFDHIIJJGGHJGGIJHIIJHB>FGHIJJJCGHIJGGCEGG
@3486442/1
tttcagttaaatttaagaggcttttaaaatttaacgtttagcagtcttct
+3486442/1
:?@=A==ACFHDDEEH<C@CAEGHGHHIHIIEEIGHEGGA@FIDBHIIEG
@3486707/1
tttcataattaaggtaatccacggcatttctggtcatgggccactaataa
+3486707/1
CCCFFFEFHGGHHIIIJIIIIIGGIJIJGGFHIBGGHGIGGHGGIJ>FDF
@7085975/1
ttggctggctccaagagatgtgcatgtcccgcagatggccaccaccattc
+7085975/1
CC@FFFFFHDHHHJGEFDHIIIJJJJIJJJIEGIGIJIIJIJHEEH=FHH
@5296422/1
cgtggacatcgaagaaaaaacattgaccaatcgccaccaatgcttggtgc
+5296422/1
@C@DFDFDDFDFHIEHIJJJGIIJGIIJIIGIFHIGII?FGIIGJCGFGF
@3049177/1
gttttgtgattctccgaagagtatgtctcgaaagacttcgactttttact
+3049177/1
C@CFFFDDFDHHHJJJGIIIIHHHGIIIJEGIJBGGEGEDHIDHIJJAHG
@781603/1
caaaactccgaaggaagccaagggctcggctgctcatca
+781603/1
8==?DDEFHHHFHBHIGIGEIIB=FHB:@=G0?9?BF8=
@4834870/1
ccaagttgggcaaccagcagtcccacaaagtttcacagttccacaaaacg
+4834870/1
@@<DDDD?<::C:CGF??CGEBFHHIIAEG?CGGHGIGGGGFHGGGIHDG
@4834871/1
ccaagttgggcaaccagcagtcccacaaagtttcacagttccacaaaacg
+4834871/1
CCCFFFFFHHHHHHHIGDGHGHIEHIJIHIJJJJJGECFGHIDHIIIHFE
@5296590/1
cgtggagggtaacaatctgccttctacatttgcgagtgacgaagagactc
+5296590/1
@@;DDDDDF?DHFGHBFFEFH<EFH><CFHIBHGDH0BGF@FHEGECCFH
@785556/1
caaaagcgaagaatatttgaaaatttctaatattgcgatatttttttatc
+785556/1
BC@ADDFFHHHGHIJJJJJJJJHIJJJJJJJIJJIJIIJIIJJJJJJJJJ
@3053659/1
gttttttcttcgatgtccacgtaggttacctc
+3053659/1
?=?DDFF?DDCFFIIBCCBGCFHBCC<CEHIG
@3055093/1
taaaaaagcaggaaaagcccagaagaacgttcgactttcacttcattcta
+3055093/1
@@@?DFDDFBHHFBG>GBHGIGIHEHEHIIJFI;DEGIIEHGIHEHEEIG
@7093112/1
ttgtctcgttccaggttgttgttgtgaaacctgtggttgaccccaagctt
+7093112/1
@@@ADDFDDHFHFIG@GFEHHIJGJIEHJJJJBGHGGHCFHIJJDHGGGI
@6651263/1
gtttacttcatttgaatctatggaagttcgtattattcctcgaaatcaat
+6651263/1
1114=ADDH?FFHI@GGGGC?BEHGIIGIIFHGHIIIIIIIAGII=9BDH
@6651264/1
gtttacttcatttgaatctatggaagttcgtattattcctcgaaatcaat
+6651264/1
B@BFFFFFGGHHHIIJJJJJJJJIJJHHJJIJJJIJJJJJJJJJJJJJJJ
@3968688/1
agatgacttgcggaacttagcttcacaattacttagagaagcacgcggaa
+3968688/1
BC7DFFFFHHHHHIJJIJIIJJJJJJJJJJJJIJJJJJJJJJJJJJJIIG
@1707087/1
cgttgttaaggaacacgcggtagcggaagattggctc
+1707087/1
@<?DDDDAHHHHHGGIJIDIEGGGGJIBDHIIJDIJI
@2619674/1
gctttaccattcgtcttatcgatgcattgaaacgcaaactgacgtttact
+2619674/1
@@@DFFDBFHDHGEH?HBHHIIFFGHIIIIIIIIEEEBHHHIIIGIIIGI
@3493839/1
tttcgattgaacataggatctgtagtccatcgggcagtcatattttataa
+3493839/1
:1=4==BD?DFFDGGE@GHGIIFHHHHGH?FGB<GAG?FGH<DEHIAD@F
@366509/1
agaacttggaccttttagaatcgagtttacaggtgatcatcaggcagaag
+366509/1
B@BFFFFFHFHHHJJJJJIJJJJGIHIIIJJJJCGHIJJJJIJJIJIIIJ
@4842864/1
ccacaaaaagggaaataaacaaggatgtaagaactatggaggaatattac
+4842864/1
CC@FFFFFHHHGFGIFIJJJJFIGHIIHGIIJIJIJIIGEHGIJIIIIHJ
@3494967/1
tttcgggtttggaaaaatttcaaattgttcaggtaaaatcttgcttcatg
+3494967/1
???=BDFDHHDFHIJJJGIJGGHJJJGGIJJJJ>GHJIJHIJJJIJJJJI
@3058350/1
taaaaatgcgtgtgtgcaggtatatttatcacatcattcgtcgtgtacca
+3058350/1
@@@FFFFFHHDFFFBGHIIJFHIJJIIIGIGGEIEGIJIIIGHDEHGIHI
@3058739/1
taaaaattgtccttcggaaactccatccctatataagataattcgatgag
+3058739/1
@@@DDDFFGFD?FHGDHHEGEEHHGBHIIFDGIBGHIGHIIII@FHIIED
@4399283/1
caaaggtaaaatcgttctagacatactttatgctcttgacatttcgttaa
+4399283/1
@C<DDFABFHHHHGHIGGGGIIIIGIHIIIIIIIIIIIIIIIIIIIIIII
@1708959/1
ctaaaaagaagactgctaaacgttaaattttaaaagcctcttaaatttaa
+1708959/1
CCCFFFFFGHGHHJIIJJJJGIIJJJJGJJJJJIJIJJJJJJIIIIJJJJ
@7096677/1
tttaaaaatgcgtgtgtgcaggtatatttatcacatcattcgtcgtgtac
+7096677/1
@CCF;DDEHHHHFHFHGGGIJIBHIIIJJJIIJIIJJJIJJJGIIDEFHI
@2184979/1
cttatgatccaaaagcctttaagtacaatatctgctggagattgcaacca
+2184979/1
CCCADFFDHHDHHJGGIFIIJJJGIJJJJJJJJIJJIJIJJIJIIGJJJG
@7098006/1
tttaaacacattgcattattgatttcgaggaaataatacgaacttcaatt
+7098006/1
;?@A=BDDBFDFFGICIIGIGG?FHIGEDDFHICEBFGIGIIBHIBFGI@
@6218511/1
gctacttgaaccgtacgtcaaatgtcgcaaattatgtcacataaatgtca
+6218511/1
?@@7DDFDHBHHHHIJIGGFGGHHHIGIIJJJJFJ>?GGGHIJGGIIFHI
@6219271/1
gctagatcggataatcctatacttgtacctattgaattgtgtacaat
+6219271/1
B@C;DDFFHHGFFHJJIJJJIJJJJHIJJIJJJIIJJIJGHGFHCHI
@6219388/1
gctagattctgtttgacattcgaaaagtaaacgtcagtttgcgtttcaat
+6219388/1
@@CFFFFFHHHHHJIGJJJJIJJIJJJHIJJJJHHIJHJJJJJIJJJJII
@3974713/1
agcaagactcccgtcagcgtcctccaggagttgctgagccgtcgc
+3974713/1
@C@ADFFFHFHHDBFBFEGAFHGHIFGI@FBDCGIGEHHGGFGEF
@3974714/1
agcaagactcccgtcagcgtcctccaggagttgctgagccgtcgc
+3974714/1
CCCFFFFFHHHH??CDABA;GHEHIGEI;F?FEGGIEGGGEDAGG
@6655353/1
gtttatttatcatacacaggtaaacagttgtacagtagaggataaaccaa
+6655353/1
?@?:BDEFHHHHGJIIJJIJFIHHJJJHIJJIJJJIIIJJIIJJIJJIJI
@6656380/1
gtttcaatgcatcgataagacgaatggtaaagctgctaaaaaagcaggaa
+6656380/1
@BBFDFFFHHHHHJJJIJJFIIJJJJJFGIJJJJIJIJJJJJJJIIIIIJ
@6220796/1
gctatggtagaaaacgaagtgttgataaaaagagacgatattcccg
+6220796/1
1814=BDDFFHHHJJJJJJFHHIJJIJJJJIJJJJJJJJJJJIJJI
@5305479/1
ctaaaaaagcaggaaaagcccagaagaacgttcgactttcacttcattct
+5305479/1
BC@DFFFFHFHHHIGIJGIJIIJJJIJJIIIIIHDEGGHJIIIJJJJJJJ
@7100703/1
tttaaatatgaattgtctacgagcaataccgatagacaaagactgaaatt
+7100703/1
@CC<DEFFHHHHHJJJGGGIIJJIJJIJIJJJEIEHHIJJJGDHGHHIII
@3060518/1
taaaatcttgcttcatgattgaaaatttgcaaggtttggaggagttgtac
+3060518/1
@@8BDDDFHHGHHJJJJGJIIJIIJIIJGIGDHHCGGIJCHIHIIJJGII
@372062/1
agaaggtaagccacttaagcacacatgttacataaatgtcaaaatttgac
+372062/1
@@7ADDDDHHHHHIIIIIIIIIIIIIIIIIIIIIHIIIIIIIIIIIIIII
@5307178/1
ctaaaacagaaatatactgtaatacgatggatgattcattaatg
+5307178/1
@@@DDD;3CFF3<AFFB:??@4AEB9?C=BG<>EB4E9@DF9<9
@6222117/1
gctcaatgtcttcgtttgacatatcgttgtcatcccacaaggtacaatac
+6222117/1
@@@DFFFFFHHHHDHIJIJJJJJJIIIJJJIIJJJJJJJJJGFGHICGGH
@1254058/1
ccaagaacttgctggatctcttggtcggaaaagtaacgcccgaacaagcc
+1254058/1
@CCFDFFFHHFGFIJDGIGIIIFIGGHJGIIJJDGGJJIJJGIIJIJJIJ
@7102106/1
tttaaatttaaaaatgcgtgtgtgcaggtatatttatcacatcattcgtc
+7102106/1
=@1=BDAEHHFHHJGGGD:ECFFIHIIG8CEGHIIGGEEHIIJJJJJJIJ
@7102107/1
tttaaatttaaaaatgcgtgtgtgcaggtatatttatcacatcattcgtc
+7102107/1
CCCFFFFFHHHHHJJJJJIIIJHIJIJIGHIJJJJJJJJJJJJJJJJJIJ
@7103121/1
tttaaatttttgtcgagtcaaaagcgaagaatatttgaaaatttctaata
+7103121/1
?@8BDDDFHHHDDHIEHFG@:FF@FD?:CGIGEBDHI@D@DDAEEGEGEI
@7103325/1
tttaacagtttgaaaaccttgataaatggaacgaaattaaacacgctgag
+7103325/1
@@@:DDDEFFGDBHIGEGGIGIIJJJIJIGGHGHIJIIJJJJJJJIJJJI
@7103409/1
tttaacattgagtacactattttatacatagaagaaagaatacccgagaa
+7103409/1
B@BDDFFFHHHFBFHHHGGIIJJJJIJJJJJJJIJJJIHHHIGHGGIIJG
@796493/1
caaaattaaatcaatatggcgactgagaggcaaacaaatgttattttatc
+796493/1
@C1DDFFFHHHFHGIEHGHIJJJJJIIFGGGGIJIJIJJBDDGGIIIJJJ
@3061851/1
taaacacgctgagaaagctatggttgagtgaaaaaggtgggaaatgttga
+3061851/1
B@CFFFFFHHHFHJJIJJJJHIIFHIHIHHIJJJIJG?BGHIIJJIIIJI
@2190891/1
cttcaacgccaaggacttcaactttgttcagttcttgcaggagatcgcta
+2190891/1
BB1ADEFDFHHHBHEHIIIIJJJJJIHGJJJHIJJJIJJJJJJJJJJJII
@2625884/1
ggaaaagcccagaagaacgttcgactttcacttcattctatcggcctttc
+2625884/1
;@7DDD?BDBFHDE@FH9E;FFHGBGCFHAHGIG@DF<4?996D67@FGC
@798138/1
caaaattcgttctacatatgaaacatgtcagttatatattcacctttata
+798138/1
C@CFFFFEHDHHGJJHDFFHIJIIIJJFHIDHIIIJJJEHHIIIEFIIJJ
@798139/1
caaaattcgttctacatatgaaacatgtcagttatatattcacctttata
+798139/1
CCCFFFFFHHHHHJJJJJJJJJJJJJJIGIJGJJJJJJJJJIJJIJJJJJ
@3984771/1
agcctcaacccattacacaagacccccaaccccaacaaggaggtaaaaag
+3984771/1
BC@FFFFFHHHHHIJJIJJJJJIJJJJIIIJIIIGHIIJJJJJFFHIJEI
@1259412/1
ccaagggctcggctgctcatcatgccctcgagtacctc
+1259412/1
CCCFFFDAHGFHDGHG>BBGHIIEHHHBF:@D99?F0?
@800095/1
caaaatttgaaccagaatctactagatgtcgatcatacttcagccagatt
+800095/1
CC@FFDEFHHHHHJGHGGIJJJJJJIJJIHIIHGGJJJJJJJGIJJIJIG
@800710/1
caaaattttgcaaattatgtggcattttgacatttatgtgacataatttg
+800710/1
?@@FDDDDHDDHFIGBDGE<<<FHIHHAAFHIIIFIIIHEEHG@H<FGHI
@4407839/1
caaatagtgatttggctttatagcgattgtgaacaaagaccaagcagcat
+4407839/1
CCCFFFFDHHHHHJIJJJJIJJJJJJJJJIIJJJJJJJJIJJJJJJJJJJ
@6661435/1
gtttctttagtctgtatattttcttgtatcacttattgcgtctttgcttt
+6661435/1
=??A==DD:=A?<?<?ECFIFICFHHBFFFHIBHEII?>ECDFGFFFIII
@377161/1
agacaacagcaaactgctcctccacaacaacaacctggagcgagacaaca
+377161/1
CCCFFFFFHHHHHJJJJJJIJJJJJJJJJJJJJJJJIIJIJJJJJJJJJJ
@3065334/1
taaagctatctactcgttatataatcatcattcaaacattgaagcc
+3065334/1
?@@:=:ADBDBBDGHFHHGCH<HFGHCDG?@H>FGGCFHEH@HBCD
@6662607/1
gtttgaatgatgattatataacgagtagatagctttagaggtaatacact
+6662607/1
B@BDDDEDDHFHHIJIHIIIJJJEIHEEHIJJJJJJIIIIJDFHIJJJJI
@377777/1
agacaacttcatgtacaaatacctcaccttacaaaataaaatacggcaaa
+377777/1
@@@?DFDDHHGHHIIGIIIHGGHH@HFHIIIICGEBGHDHHIII;BAHIB
@377778/1
agacaacttcatgtacaaatacctcaccttacaaaataaaatacggcaaa
+377778/1
CC@FFFFFHHHHHGJIJJJJJJJJJJJJIJJJJIJJJJJJJJJJFIIJJI
@377779/1
agacaacttcatgtacaaatacctcaccttacaaaataaaatacggcaaa
+377779/1
CC@FFFFFHHHHHJJJJJJJJJJJIJJJJJJJJJJJJJJIIJJIGIIEGH
@6226736/1
gctgaatcggtccggccgagtgcatcatggtcatgttttgggactccatg
+6226736/1
CCCDFFFFHHFHHJJIJIIJFHIJJJIJJIHIJIJJJJJIIIIGIIJIJJ
@4850524/1
ccaccaagaccagatgacttacggaacttagcttcacaattacttag
+4850524/1
CC@DFFFFDHGHHIEIJIHIGJJJJIJIHHHHIIGJJJJEGIJIJIJ
@6227536/1
gctgagaaagctatggttgagtgaaaaaggtggg
+6227536/1
?;@DDDADFA>HH@DGIHA;C<ACFA@G??118?
@7108918/1
tttacatattatttttgacttgaataaatttttaaatttaaaaatgcgtg
+7108918/1
BB=DDFFFHHGHHJJJGHIIJJJJJJJJJJJJJJJJIJIJJJJJJJJJIJ
@6227673/1
gctgaggctctcagattaggaaaatcgaatttgtctgaagattttaaatg
+6227673/1
?@:ADDFFAHDFFGIIIEGIIIIIIIIIIIIIIIIIIIIIIIIIIEEGIE
@5312639/1
ctaaaatcaatttacatattatttttgacttgaataaatttttaaattta
+5312639/1
@@<DDDFFFHHHHJJJIJIIGJJIJJHDDGIJJJIJIIEIGIIJIJJIII
@1719407/1
ctaaacgttaaattttaaaagcctcttaaatttaaccgaaatatagaata
+1719407/1
@@@DDBDDHDDH8FHH?EFBEBFGEGHEII<CGFH4<:@GGH@>@4?B??
@1719408/1
ctaaacgttaaattttaaaagcctcttaaatttaactgaaatatagaata
+1719408/1
CCCFD?B=CFHHHJJJGIJIIJIEGGIIIEIJJJIJFIIJJJIEIJIIIF
@3501745/1
tttcttcgatcttccggttccggtggccaccagatcgttgttaaggaaca
+3501745/1
?B1=DEFFHHHHHJJJJGIIJIIIJIJJJJJJJJJIJJIJIJJIIJJJJI
@3989254/1
agcgttaccagcgcttgaggaagtaacggcagcactattgacactaagaa
+3989254/1
BC@DDFFFHHHHGJJJGIJJJJJJJJJJIJIJCGFGAGICFFFHIHICHF
@805804/1
caaacattgaagccagatcgataaaaaaatatcgcaatattagaaatttt
+805804/1
@@@DDDDBBHF?FGGHAHGGHIIIIIIIIIHGGHGIIGIIIGHIGIGIIG
@3989541/1
agcgttttgtggaactgtgaaactttgtgggactgctggttgcccaactt
+3989541/1
@C@DDFFFFDFFFIIIIGHECHIHIIHGIGEIIDHJGCDHEHDHIGIIGG
@3990301/1
agctacttgaaccgtacgtcaaatgtcgcaaattatgtcacataaatgtc
+3990301/1
=B@=BDFFHHHHHJIJIJFHAEFHGGIJJJJJJJJJJJJIJJJJGEIIHI
@4852343/1
ccaccattctatgaaatggaacacgaagagggactaccacacgaaaggca
+4852343/1
@<@DFFFFGHGHHJJIIIJJIIJJJJJIGJFIJJGEICHIIJGGGHIGGE
@4853623/1
ccaccggccgtgaaaacctttaaagatgcgaataatagagaaattaccat
+4853623/1
@@@DDDDDHF0@BFHGGGHGIGIIABHHIEGGDHGEGCEFCHIIBGDEHE
@1723238/1
ctaaagttaaccagacaaagcacctatcgaatcgaatattagtagca
+1723238/1
?B@DFFBDHHHHHIJIGIIGIIGJJCHGIG?FEHJDHGGDIGIGIJJ
@1723239/1
ctaaagttaaccagacaaagcacctatcgaatcgaatattagtagca
+1723239/1
@C@FFFFDHHHHHJIIJGGIIGIJJIIJJJJJJEGIGIJCII9?FFH
@1723240/1
ctaaagttaaccagacaaagcacctatcgaatcgaatattagtagca
+1723240/1
CCCFFFFFHGDFHIIJIJJJGJJJJJJJJJIIJJGJGGIGFGGAFHG
@3990637/1
agctattcgagcagcatgcaagagagtccaaagagaaggttatgaaccgg
+3990637/1
CCCFFFFFHHHGHJJJIIJJJJJJJJFHIJGIJJJJIJJHHGJJJJJJJH
@5787403/1
cttagtgtcaatagtgctgccgttacttcctcaagcgctggtaacgcttt
+5787403/1
?@1AB=DBFFHFHGFHGGIGIEDGHIJJEI@HGJEGEHGII;FGIJIIJJ
@3069014/1
taaatgctcccttttcacaatataataaatacatatcatatcatcggggc
+3069014/1
@@8DDDDFHHHHHIIIIIIGIIIIIIIIIIIIGIIIIIIIIIIIIGHDHI
@5789108/1
cttatacgcagtggtctcaatcgcaacagacatctacgaacgtctacagt
+5789108/1
@@@DDFFFGHGCDEAEGGHGIBGGFFGGHDF;FHEHIIIIIIHDHEHGC=
@3070587/1
taaatttttgtcgagtcaaaagcgaagaatatttg
+3070587/1
@?@DDDDDF8D<@CE:EGHHEDHBDHACEAHIGGB
@6667488/1
gtttggaggagttgtactaatttgtgtaattgaagttcgtattatttcct
+6667488/1
:=144ADDHFHHHJHIJJJJJJJJHIFIIHIIJGGIIJJJJJJIJJJGHJ
@6667489/1
gtttggaggagttgtactaatttgtgtaattgaagttcgtattatttcct
+6667489/1
B=:ADDDFHHHHFGGHJIJJJJIIIGGHJJJJJGIIJJJJJIJJJIJIJJ
@7113167/1
tttagaggtaatacactattattaggcactagttattaattataatcatc
+7113167/1
BBBDDDFFFHHHHJJJJJJJJJJJIIJJJJIJIJJJJJJJJIIJIJJIJI
@6667900/1
gtttggctagattctgtttgacattcgaaaagtaaacgtcagtttgcgtt
+6667900/1
11:4=?DD?DHHFGIIIII<9EE@HGCGIIIBDEGIGHFGHIIGIIHGDF
@5316319/1
ctaaaccttcccactaaagttaaccagacaaagcacctatcgaatcgaat
+5316319/1
@<@ADDBDH??DFBDGHGICFCHIGG?EFHICGGHGHEGIFEAHDGIEGB
@5316320/1
ctaaaccttcccactaaagttaaccagacaaagcacctatcgaatcgaat
+5316320/1
CCCFFEDFHGHHGIGJGGEHIHIIJIIJIIEIG@FIIIJJHJIIIJJJII
@5316321/1
ctaaaccttcccactaaagttaaccagacaaagcacctatcgaatcgaat
+5316321/1
CCCFFFFFHHHHHJJJJIJGIJJJJJJJJJJJJIJJJIGJJJIJIJJIJI
@5316537/1
ctaaacgttaaattttaaaagcctcttaaatttaactgaaatatagaata
+5316537/1
BC@FFDFDHHHHHJJJJJIJHIJIJJIJIIIIIIJJJJJJJJJJIIIJIJ
@2632254/1
ggaaagaaaaaaatgtcaaaattttgcaaattatgtggcattttgacatt
+2632254/1
B@BFFFFFHHHHHIFHIJJJJIJGGJIIJGHJJIIFFGHIIJIJJJJJII
@4855319/1
ccacctttttcactcaaccatagctttctcagcgtg
+4855319/1
@@7BDAEFHHDBDDEGHBHFFHHIIIIIIIIIGID:
@4414157/1
caaatctacactaacttctcctgatcgagtaaatattgggaaggcactta
+4414157/1
CCCFFFFFHHHHHJJJJJJJJJJJJJJHIFHIHIJIJJJJJJJJJJJJJJ
@3072204/1
taacaatctgccttctacatttgcgagtgacgaagagactctcagcttca
+3072204/1
@@@DDFFFFDFFHJIGIGIGIIJHGIJ@BFHDHAEHIIJFIG>GGIJIGI
@3994995/1
aggaacctcaagcttggggtaaaccgcaagtttcacagcaacaacctgga
+3994995/1
CC@FFFFFHHHHGEIJJJJCGHGJJJJJFJHIJJJJIJIJJIJJJIIIGH
@4416716/1
caaatggacaatcgtgtgcgctgataggaggccaccaagaccagatgact
+4416716/1
CCCFFFFFHHHHHJGGEGIIJJJJJJJJIJIJIJJJJJJJJJJJIJJJJJ
@3995596/1
aggaagtaacggcagcactattgacactaagaaatcacagagccccgggc
+3995596/1
@C@?DFBDFHHHHIIE>FEAHIDCGGHGIIEHHIEHEGCBHGEGIIA@FB
@4855922/1
ccacgagccaatcttccgctaccgcgtgttccttaacaacgatctggtgg
+4855922/1
@@@DDDDDHDHHHIIHIBE<:EH0C?:@?D>FBF<F8CGB@CCCC7@=@H
@4855929/1
ccacgagcgtttctttagtctgtatattttcttgtatcacttattgcgtc
+4855929/1
@<@DFDFDFFHHFIJJDGGGIJIJJIEIIJJJJJHEFIIJIIIIIGGIIE
@5318697/1
ctaaagctatctactcgttatataatcatcattcaaacattgaagcc
+5318697/1
@C@DFEFFDFHHDHEGFCFGHHJJJCHGGEGHIJJIJDHGHCCHJIC
@5318698/1
ctaaagctatctactcgttatataatcatcattcaaacattgaagcc
+5318698/1
CCCFFFFFHHHHHIIJJFHIIJJJJJJJJIIJJJJJGJJJJJJIJJJ
@5318699/1
ctaaagctatctactcgttatataatcatcattcaaacattgaagcc
+5318699/1
CCCFFFFFHHHHHJJJJHJJJJJJJJJJJJJJJJJJJJJJJJJJJJJ
@5318700/1
ctaaagctatctactcgttatataatcatcattcaacattgaagcc
+5318700/1
BB1ADDFFHHHHHJJJJIIIIIGIJJIIIJJJJJJJIJJJJJIIJJ
@5794889/1
cttattgcgtctttgctttggtcacttt
+5794889/1
@?@D;D?=C<@FFI::<<<<F?EHFHI3
@6671217/1
gtttgtttcagaacaaaccgtgaaaagtattatgagaatatgaaatttaa
+6671217/1
=1===ADDDDHFHEGGH@GEFHGIIIG9CFHGIGGEIIIIGGIIIIIIII
@5320560/1
ctaaagttaaccagacaaagcacctatcgaatcgaatattag
+5320560/1
@@@7:A2=D4?C?3ACBE@FCFABEGFGGIFBGI3:DFFFE>
@5320561/1
ctaaagttaaccagacaaagcacctatcgaatcgaatattagtag
+5320561/1
CC@FFFBDHHFHGEBEBHIIFEIJIIIJJJJIJI>G30?D9:0??
@5320562/1
ctaaagttaaccagacaaagcacctatcgaatcgaatattagtagca
+5320562/1
@@?DBDDDBBAFFGGHGI<GHIGHHDHHCCGIE8?CD?<F9:::9B@
@386144/1
agagaagaaagctatacagtagtcaaatttgtatccattatcactttttg
+386144/1
@@<DDDFDHHHHHJJJJJJFJHHHIJJJJIIFIEHHGIIJJIJJJJGIII
@4859541/1
ccactacaaggttttcaatagggcattctaacatgtcaaaattaaatcaa
+4859541/1
@C@FFFFFGGHCFIJJIIJIIIJJJJIJJJJIJJJIIJIJIJJIGFIJJI
@4859542/1
ccactacaaggttttcaatagggcattctaacatgtcaaaattaaatcaa
+4859542/1
B@;DDFFFHHHFHIIJJJIJJJFIIEIJJJJJIJJJGIJJJJIIIIJJJH
@1731406/1
ctaacggagagttctttatcttctattctttgtgatagttcgctgggaat
+1731406/1
@@@DDDDDHFHFF@GHI<EEHIGGEHHBFHI>?E<FBA<FGHIIFGG;DH
@3997751/1
aggacgtttagagagtggtgaaaccgcagatggcaaactagtaccggaat
+3997751/1
CCCDFFDFHHHHHIJHIJFHIIJJIIJJJJIJJJIJJJJIJHHIJJJJJJ
@3997860/1
aggacttcaacttcgttcagttcttgcaggagatcgctagcgaacaatcc
+3997860/1
CC@FFFFDHHHHHIHIJJJJIIJJJIJJJIJIGIIIIJJJJJJJJJIJII
@1731635/1
ctaacgtctttatagaatgtcaatgttattctaaaaagaagactgctaaa
+1731635/1
CCCFFFFFHHHHHJJJJJIIJJJJJIJJJJJJJJJJJJJJJJJJIJJIJG
@3508771/1
tttgatgtcttccagatctgcgtgggtgatattcagtgttccgtggttta
+3508771/1
:?14=BDFHFHFHIGCFHIIIIIIII?EFHGGIIIGDGIIGIIGIGBDFB
@3999750/1
aggataacctctctgtcggtagatttccgtgaagtggtccgtgccccttg
+3999750/1
@<@:BDFFHFHFFJIGHJJCGHGGJJJJIHHGHIFHIGHGIHIIIJIGGE
@3999901/1
aggatagcaactaattttacaagctatactttgcatagaattagtggttt
+3999901/1
@@@DDFFDFHGHGG@EGIIGHGIFEHIJJJJHJJIJJJJGIIIJGHGHII
@7120834/1
tttatgaatcgtgataacatgcataaaatataataaaaatttatagtttt
+7120834/1
@@?DD=ABFHGFHIEGIIJIJJJJIJJJJJJJJIIIJGIIJJJIJJHIII
@4420132/1
caaattcctcttcctcacgaggacactctaataataaatcctgtagaata
+4420132/1
@@@FFFFFGHHHGIIJJJIIJIJJIJJIIJGIIIJGGGIGGHJHIJHIHG
@813612/1
caaacttttcggggtgcaatcttcttttccggaaaatgctc
+813612/1
?<8A?DDDFFFFFE22<EG<EFC4D9BD<CAF@?FEBBCDD
@7121407/1
tttatgtccacaaattatgtcaaattttgacatttatgtaacatgtgtgc
+7121407/1
=?:=BDDDFHFHFIIII@C3AIIHGGHEGII@DEFGGHEG@@DFHGHFGC
@2639097/1
ggaacaggcaaaactccgaaggaagccaag
+2639097/1
@<@D?BB=FFDHBGGF<13A@DHGGBHICG
@3511434/1
tttgcctcgaaatctaaggttatattacttttatgaatcgtgataacatg
+3511434/1
@@@ADDDFFDHDHDGHGHGEFFHECIGIIJIJEHGD?CFDHIEIIIJJGI
@1736313/1
ctaagattaccaagttgggcaaccagcagtcccacaaagtttcacagttc
+1736313/1
@@<DADDDBHDD<FEFEGIDEGGBBEBED??E@@GHIF@??BFGGGHDHG
@1736314/1
ctaagattaccaagttgggcaaccagcagtcccacaaagtttcacagttc
+1736314/1
BBC1BDEFHHHHHJHIJJJIJJJJIEIJJHIIJIJJIJJDFIJJJJJIIJ
@4421962/1
caaattgttcaggtaaaatcttgcttcatgattgaaaatttgcaaggttt
+4421962/1
CCCFFFFDFHFHHCGHIJIJJJJIGIHFIHHJIHGIJJIJIIJIIJI@FG
@815282/1
caaagaagctagccaagagaatggcggc
+815282/1
@@<DDDD>AFDF3:CFBDFGFI<3C??D
@2206691/1
cttcatttgaatctatggaagttcgtattattcctcgaaatcaataactc
+2206691/1
@@@BDDFFGHHFHGGIGJBGGFHIGFHHIGIJIJIIIIIJJJHJGIIJJI
@2206692/1
cttcatttgaatctatggaagttcgtattattcctcgaaatcaataactc
+2206692/1
B@BDDFFFHHHHGJIJIJHIJGIIJJJJJJJJJJJJHIIJJJJJJJJJJJ
@4423209/1
caaatttctcaagggcacacggcaacaaaaagtgataatggatacaaatt
+4423209/1
BB@DFFFFHGGHHIJIJJGJIGGIJJJJJIJI:BGIJIIIJIJIJJGIHJ
@4003488/1
aggctctgtgccaagaagtacttttgtggaatatagcaaacttctactac
+4003488/1
@C7DFFFFHHHHHIJIJJDJIJJJJJHIJJJJJJJJIJHJJIIJJJJJJJ
@2641700/1
ggaactcgaaccagaaacagcaaaattcggcaaaccagaaaaattggctg
+2641700/1
@@@DFFDDADHAHJJIIDEHGGICGGGHIGIIIGIJIGIJGGHIGEIICD
@818285/1
caaagactgaaattgagaaaaaatgaacatggaatgtaagaacattttcg
+818285/1
CCCDFFFFHHHHHIIJJJJJJJIJJIJJJJIGIIJJHHIJJJJJIJJJIG
@4865425/1
ccagaacgtaagatatcctaaactcacttttttccgaaaaaatatcgca
+4865425/1
??<=DDEDHD;CFGEIIGIEEIHGH9?F@<HACC<DEHIGI@=FHGGFG
@4865426/1
ccagaacgtaagatatcctaaactcacttttttccgaaaaaatatcgcaa
+4865426/1
@@<DDDDDBFFFHIIGBGICGHIIIIGGIH@FDDHBHGGIIIIGEI7FA@
@4865427/1
ccagaacgtaagatatcctaaactcacttttttccgaaaaaatatcgcaa
+4865427/1
CCCFFFFFHHHHHJJJJJJJIJIJJIJJJJJIGIIJJJJIJJJGIJJIJJ
@5329258/1
ctaacgtctttatagaatgtcaatgttattctaaaaagaagactgctaaa
+5329258/1
@C@DFFDDBFHGHIIIG@DACHHGIHHIIJIIIIJJEIHJGIIIGIIHID
@5329259/1
ctaacgtctttatagaatgtcaatgttattctaaaaagaagactgctaaa
+5329259/1
@CCFFFFFFHHBFGBFIGEBJIJJIFIIJJGIIIJJJIIJGGIJJJJGHI
@6242890/1
ggaaaaagagcatatgaaacaaatacggaattggaagaatatttacctcc
+6242890/1
CC@FFFFFHHHHHIJJJJJJJJJJJIJJJJJJJIJJJJJJJJJJJJJJJJ
@1279058/1
ccacccctttgttgcccgtttgccgatttaggttgttgtggtacatctcc
+1279058/1
@C@?DFFDGHFFFGGEFAEHGCCHGGIIGCFCDG@FHE3BF?BBFFBFCG
@5802055/1
cttcaatgtttgaatgatgattatataacgagtagatagctttagaggta
+5802055/1
@@?DDDDDBDFDFHIIC@<:C?FDHBHIHGEIFFGGHIGEHBGDBBFA?F
@5802150/1
cttcaattacacaaattagtacaactcctccaaaccttgcaaattttcaa
+5802150/1
@@@D:BDBB????FAEHEIHIFFDCGHGGIIIIIHGED?DHI?BGEHGE4
@393567/1
agataatcagacaattaatagaaaaatgacagaaggacagacaagaaaca
+393567/1
CC@FFFFFHHHHHJJJJJJJJJJJJJJJJJJJJIJIIJIJJJJJIJJGII
@4427722/1
caacaacaacctggagcgagacaacagcaagctgctcctccacaacaaca
+4427722/1
B@C?DFFFHHHHGIJIIJJJJJJJJJJJJGIJJIJJIJJJJJJIIIJGIJ
@5804179/1
cttcacggaaatctaccgacagagaggttatccttgggggaagaagccaa
+5804179/1
@CCDFFFFFHHGHJJHEGIIJJJJIIJDAHGIGHIIFGJJEHHHIIJHGH
@2645782/1
ggaagatcgaagaaagacgccaaacattcggcagccaagaac
+2645782/1
CC@FDBFBBHHGAHGIGEE>@@@GDFF@FIAB:?B?FF;8==
@2645783/1
ggaagatcgaagaaagacgccaaacattcggcagccaagaacttgctgga
+2645783/1
@C@DFFFFHGHHHJJEIJGHIJJJIIJJJIGIJBGIIJIIJJJJIJJJFG
@2645784/1
ggaagatcgaagaaagacgccaaacattcggcagccaagaacttgctgga
+2645784/1
C@<DDFFFDGHGGIIGIIDHJIGGIJGIHIGIIDHIIJEHJIIIGHIGIJ
@2645992/1
ggaagatgaagagagacgtgactgtggctgtatcggctgaggggtttt
+2645992/1
@@@FFFFFGHHGBGIEHIGIJJIJHGHHIIIIJGIJFII;DHH67;FH
@2210470/1
cttcccactaaagttaaccagacaaagcacctatcgaatcgaatattagt
+2210470/1
BB@ADFFFHHHHHJJJJJJJJJJJJJJJJJJJJJJIIIIIJJGGEIJJJD
@1741272/1
ctaataatagtgtattacctctaaagctatctactcgttatataat
+1741272/1
?@77:?DDHBCBCBHCGEFEGCCH@H@?::CH@F@GFCF;DEDCGH
@3086159/1
taatagtgtattacctctaaagctatctactcgttatataatcatcattc
+3086159/1
=@@=DDADAAADHEFGGHAHEHEEGGGHIIGIEHIIGBHGIIIIHIGIII
@3086455/1
taatattcctccatagttcttacatccttgttt
+3086455/1
??1ADDDDBBADDII<AE>EFFCE@EFEEE<<E
@1280876/1
ccacctgttgacttataaaccataatgagtaattctctgaccatagagct
+1280876/1
CCCFFFFEHHHFHJJJIJJJJJJJJJHIJHHIJJJJJJJIIJJJJJIIJH
@831055/1
caaagtatagcttgtaaaattagttgctatccttctctttgacattgctt
+831055/1
C@@FDBDFHHHHHJHIJJJJJJJGHIJJJJJJJJJJJJJJJJJJJIJJJJ
@4429100/1
caacaacatatctcttgatttttctcgaattgtgggtttttccattatct
+4429100/1
CC@FFFFFHHHHHJJJJJJJJJIJJJJIIJJJIJJJFGIJJIIJJJJJJJ
@6246304/1
ggaaaagcccagaagaacgttcgactttcacttcattctatcggcctttc
+6246304/1
@@@DDDDDHDFFHEGHI?@G@;FADHHGGEHHIIIIIIIIIIIIIIIIIG
@6247165/1
ggaaaagtgactcccgaacaagccaatcagaccaacggaacgcccggagc
+6247165/1
@@BFFFFDHHHHHJJIGGGIJIIJJJJJJJJJJJJJJGIJIIIIJIIHHD
@4007546/1
aggtaacctacgtggacatcgaagaaaaaacattgaccaatcgccaccaa
+4007546/1
=B@4=DDFHHHGAEBHGJJJGHIIJJJJGJJJJIIJJIJJGGIIIJJJJH
@833912/1
caaagtttcacagttccacaaaacgctgaaaaattccgtcgg
+833912/1
@@CFFDDFHDBDFFFEFB@FDFA>@@G:FDH?CGHHDF<;@6
@2213235/1
cttcctcaagcgctggtaacgctttatcgggttctgctaagtggtaagta
+2213235/1
@@<DDFFAHDFHGHIJAFHIJJIDIIJIIGGGGIJJIJIGHFGG@FHIHI
@2213236/1
cttcctcaagcgctggtaacgctttatcgggttctgctaagtggtaagta
+2213236/1
@@?DDFFFHHGGHFGIEFHIJGIIJEHJIIIEHHIGEGGGJFHIIIGJHI
@1282095/1
ccacgagccaatcttccgctaccgcgtgttccttaacaacg
+1282095/1
8?@DDDDDDAHB?EH<E?6G@FFGB<:DDD<DGE9FGGEGH
@834813/1
caaataaatgctcccttttcacaatataataaatacatatcatatcatcg
+834813/1
=@@DDDFFHD>HFFHGFHGIGEGHIIIIFDHHIIIIGFHEBE>GIDEGA>
@4871502/1
ccagatggcattcatgcagaaccgattaagaaaggggcagacaacttcat
+4871502/1
@@<DAFFFHGDHHIIJJJJFIIJIBHFHJIIJFIIGGHIJJJJIJIJFIG
@4432185/1
caacaagctgcaaaacataaaggagatcctgtaacacaaagttctcaaca
+4432185/1
@@<DFFDFHHHHGJJJJJJJJHGGGIIIJIJJJJJJJIIJIHGGGEIIGI
@4432188/1
caacaagctgcatggggtagacaacaaactccaccacaggaacctcaagc
+4432188/1
;@@DD:=:D??AFHIBI<F?ACCGCHIIBG?G>CBBGGIH@FG@FHHIIE
@836748/1
caaatacctaaaccttcccactaaagttaaccagacaaagcacctatcga
+836748/1
CCCFFFFFHHHHHJJJJJJJJJJJJJIJJJJJJIJJJJIIIJJJJIJIJJ
@836773/1
caaatacctcaccttacaaaataaaatacggcaaagagaagaaaggccga
+836773/1
@@1=DDEFHHHHHIIIIIIIIIIIIIIIIIIGIIIIIIIIIIIHIIGGIG
@2214517/1
cttccttcggagttttgcctgttccgtagcagacggccactggcaaagtg
+2214517/1
:?14ADDDHFFHFGIIGIIJIHHIJJJIJIIIEIIIHEIIGGIICC@F=F
@6684507/1
gtttttgatatgatagcgtcgttctatttggtgtgtaagagttatgcgtc
+6684507/1
?@@DDD?DHHDDFHBB4@FGE:CCB:CGEIIFF?GFGGGDFHGBGD>FC@
@4873718/1
ccagcaggtacttgcgtggacacgcatattacacatccatttatgcagga
+4873718/1
@@@DDDDDHDFHHGBG@EHCBCG6EADCFHGGI<??BGHHGIEG@GHHIF
@5810440/1
cttcatgattgaaaatttgcaaggtttggaggagttgtactaatttgtgt
+5810440/1
CCCFFFFFHHHHHJJIJJIJJJJJFHHIIHIJEHGHIIJIJJIJIJJIJH
@7131072/1
tttcatcacagtgatgtttgtttcagaacaaaccgggaaaagtattatga
+7131072/1
??1ADBDDHHF<DDHEFEIEEGIIGHHHDCHGGGGHGHIIIE?B4BBD?B
@7131073/1
tttcatcacagtgatgtttgtttcagaacaaaccgggaaaagtattatga
+7131073/1
@B=4BDFFHHHHFHHIEHIIJJJJIJJJJJJJJJJJGJJJJJDFGHHIJJ
@6685689/1
gttttttaacagtttgaaaaccttgataaatggaacgaaattaaacacgc
+6685689/1
:=1AADD;FFFD?FGE<GEHEIEHAHHDDFEEGHGCHHIGIIHGIIIEGG
@6685690/1
gttttttaacagtttgaaaaccttgataaatggaacgaaattaaacacgc
+6685690/1
@BBDDFFDHHGHDHIGGIIJJJJIIIJJJJIJHHIJIHJJJJEIJJJJJJ
@1284503/1
ccacgtcaccattgccaaccatatgtgatttcccgatttacctcactgcc
+1284503/1
@@1DBDDDBFFHHIFHCHG@FAHHE?<FGHI4?FHGGGEGHIIIGGHGGG
@3094540/1
tacaatagaagataatcagacaattaatagaaaaatgacagaaggac
+3094540/1
CCCDDFFFGHHHHJIJJJIJJIJJJJJJJJJJJJJJIJJJJJJIJJJ
@6686402/1
gttttttgcatttttattcggcttattgtaatattcctccatagttctta
+6686402/1
?=?DDDD:C:CFFII?EGB;BF?G@FFBCDGEFFG@GEDGEFIGDGFFIC
@402636/1
agatgatggtatataagatgcaggaattggaggaggagggtacgaaggaa
+402636/1
@@7BDDFFHCHHHJJJJJIIIIJIIJIJGIIIIHIJEHJIFGHJJIIGGD
@5341535/1
ctaatattcgattcgataggtgctttgtctggttaactttagtgggaagg
+5341535/1
=1:BDEEFHHHHHJJIJJJJCFGHJJJHHGIIHIJJJJJJJJFHIIHJJH
@6687908/1
taaaaaaggaaaactaaaggatttctcaacttgtttccgtgagttgctga
+6687908/1
CCCDFFFFHGHHGJJJJJJIJJJJIJGJIJJJJIJJIJJIJIIGIJJJJJ
@6688276/1
taaaaaattacattcagtatcgatagataatattgatgattataattaat
+6688276/1
CCCFFFFFHHHHHJJJJGHIIIHJJIJJJJJJJJJJJJJJJJJJIJJJJJ
@1285559/1
ccactacaaggttttcaatagggcattctaacatgtcaaaattaaatcaa
+1285559/1
CC@DFFFFHHHCFIIJIJJJJJJJIIGGJIJJJJJIIJIIJIJIJJIJJF
@2652626/1
ggaatattacaataagccgaataaaaatgcaaaaaactataaatttttat
+2652626/1
@CC=DFFFHHHHHJJJIJJJJJJJJJJJIIJJJJJJJJJJIJJJJJJJJJ
@1286823/1
ccactctgtagagaattcacttatgaatgtggcataggttctgtcaaaac
+1286823/1
?@8B4ADDFDFFFIFIIIIIIIIIIIIIIIIIIIIIIIFGIIIFIIGIII
@3523398/1
tttgtttcttctttttacctccttgtt
+3523398/1
?@@?:ADD?F?DHGII@EIGHIEG33<
@2216200/1
cttcgacattgcttgtggtcacttttcgcgcaaagg
+2216200/1
=?@44?BD@DFBBH9A3C;EEBHHGIGBG@>DDFGH
@2216201/1
cttcgacattgcttgtggtcacttttcgcgcaaaggtaaaatcgttc
+2216201/1
:?@4=AA0<A4<<><2ABCFA3CHHHIIFEB@DG>>B8BDFF<1==@
@2216647/1
cttcgagaccgtacaaggagacttgagctacccatttgatgctgactcgg
+2216647/1
@CBDFFFFHHHFHJJJIJDHGHJJJJJIJJIJJHJJJJJJJJJJJJJJIJ
@2216816/1
cttcgaggtaacctacgtggacatcgaagaaaaaacattgaccaatcgcc
+2216816/1
CCCDFFFF@FHHHJJFHEHIIIJHJJGIIIJIIIJIJJJJJJIJJJJFHB
@4013950/1
agtagatacaaactacgaagatttttctgatagtgaatcagatatgtatg
+4013950/1
BBB:BDEFHHHHHJJJJJJJJJJJJJJJJJJJIHHIIJJJJHIJJJHIIH
@843073/1
caaatcgagggcgccatccacgagccaatcttccgctaccgcgtgttcct
+843073/1
CCCFFFFDHGHHHJIJJJJJJJIIIEGHIJJIJJIJGAHIGHFEBCEEEC
@1288315/1
ccacttagcagaacccgataaagcgttaccagcgcttgaggaagtaacgg
+1288315/1
@8:DDDDDHHHHHIIIIHIIIIGGIHIHIHGIIIIFIIIGDIII@CHHII
@1288410/1
ccacttcacggaaatctaccgacagagaggttatccttgggggaagaagc
+1288410/1
CCCFFFFFHHHHHJJJJJJJIJJJJJJGIJGIJJJJJJJJJJJHIJIJHH
@3525270/1
ttttaaaatttaacgtttagcagtcttctttttagaataacattg
+3525270/1
C@CFFFFDDHHGGGBFEHBHFI@HGGIBFHCHIGGH@EHHC>F@@
@3525271/1
ttttaaaatttaacgtttagcagtcttctttttagaataacattgacatt
+3525271/1
@BCADDFFHHHGHJJGIJIJJJIHHJJJJJIJJJJJJJJJJIJJJIIJJJ
@2217409/1
cttcgatcttccggttccggtggccaccagatcgttgttaaggaacacgc
+2217409/1
@@@;DBDFHHHHHIHIJJJIHHJJJJIJJJJJJJHGIHHIJIIJJJJJIJ
@405355/1
agcaaaattcggcaaaccagaaaaattggctgatggaaggagagttagag
+405355/1
BC@;DDFFHHHHGIJIJJJJJJJIJJJJGIJIHIJIIGHGGHFGBFGHIJ
@4015815/1
agtatgtctagaacgattttacctttgcgcgaaaag
+4015815/1
@<@DDDDDFDHHFI:EBHHII@@HHHGAE1?F<GGE
@2219284/1
cttcgcttttgactcgacaaaaatttaaacacattgcattattgatttcg
+2219284/1
=@1AB@@;CFFDHHB:AEFGHIGGGHGGIGCA@GGGHIHIIIIIEHIGGG
@2219285/1
cttcgcttttgactcgacaaaaatttaaacacattgcattattgatttcg
+2219285/1
???1B@DDBFBCF?EBDC8@EFF@FFDEDDC?DBFGFAGFFGFIFFIIDA
@2219286/1
cttcgcttttgactcgacaaaaatttaaacacattgcattattgatttcg
+2219286/1
@C@FFDDFHHHFFGJEE@@FHGGGHGEGIJGFHIIGIJJIIJJGIJJJJG
@4440014/1
caacagactggtcccacacaacagactggtcccacacaacagactggtcc
+4440014/1
CCCFFDDFHHGFHIJJJIIJIJJEGIJIJGIIJJJJJJJJIHIJJIJFHH
@2219638/1
cttcggagaatcacaaaactcatgatacttttcaaattttcttttaaatt
+2219638/1
?B1ADDFFGHHHHJJJJJJJJJJJJJJJJJJJIJJIJJJJJJJJJIJ?EH
@407620/1
agcaactcctggaggacgctgacgggagtcttgctcggc
+407620/1
CCCFFFFFHHHHGJJJJJJJIJJJJHDH?DGGHFCGIFC
@1748661/1
ctaatttgaaggtcgtctaagccgaaatttctctgaagacaagtcaaaag
+1748661/1
?:;;DDDFHHFHHFHEHEFGGHCGGFG=GHGEIIGBFGEHE3?BDGHHGI
@5346637/1
ctaatttgtgtaattgaagttcgtattatttcctcgaaatcaataat
+5346637/1
@@@D?DD;=CA?FBG<:E?<FCFCAFGBHHI?EAC?:DG3:?D<?F9
@1748975/1
ctaattttacaagctatactttgcatagaattagtggtttttttctaaaa
+1748975/1
@@1:?ABAFBFFAEG?F<IIIA@HHFIECH@CCBACEC???@@FFF>FF3
@4019404/1
agtgaaagtcgaacgttcttctgggcttttcctgcttttttagcagcttt
+4019404/1
CCCFFFFFFHHFHBGEGEDEE><EHCGIIIGIE@DGEHGGG?FGDHIIII
@4019474/1
agtgaacatgtgacatagaaaatacgtaagttgctcaatgtcgtcgtttg
+4019474/1
@=@DBFFFHDCFDHIIIIIIIGGIIIFHHIIGIIIIIIIIIIIIIIGIII
@407809/1
agcaacttcaacaagaggaaggagcgcaactttcttccagttcacaatca
+407809/1
CCCFFFFFGHGHGIIIJIJJJJJJIJJJJJJJIJJJJJJJHIIIJJIJJJ
@1293711/1
ccagaattacaggaaatggataattataggattggatctatgactgtgta
+1293711/1
@@<DADADHF>FD?CHBAG>HHIDHBFEHI>HH>G<BDFEGHIIIGIGE9
@2221059/1
cttcgtagctcctttaaaagacatttgtgctgaaaagaaaattca
+2221059/1
BC@;DDEFGGHHHJJJJJJJJJJJJJJHIIIIJJJJJJJJIJJJJ
@7136847/1
tttcgaatgtcaaacagaatctagccaaacacacatagtacctctccaca
+7136847/1
CCCADFFFHHHHHJJJIJJIJJJJJJJJJJGJJJJJJJIIJJJJJJJJJJ
@4442222/1
caacagtcaacatttcccaccttttt
+4442222/1
@@@ADDD:DHD<BFH9<EGH?F?::<
@4442223/1
caacagtcaacatttcccacctttttcactcaaccatagctttctcagcg
+4442223/1
@@@DDFEEFHHHHJIJJIGIDHIJIJGIFIJIJJJJIGJJJIIIIJGIHI
@4442224/1
caacagtcaacatttcccacctttttcactcaaccatagctttctcagcg
+4442224/1
@@CBDD?DHHHHFGGIJJHIIJIDHAGHIJHIGGHIHGFGICHEIJGEIG
@4442225/1
caacagtcaacatttcccacctttttcactcaaccatagctttctcagcg
+4442225/1
CCCBDFDDHHHGHJJJJJJJJJJJJJJJJJJIJJJJJIJJJJJIIJIIJI
@6260011/1
ggaacagtttgatgttgctgttgtggagctgtttgtctgccccaagtggg
+6260011/1
@B@DDFFAFHHHHJJIIJJJJJJJJJHIJIJJIJJIJIJJJJIIHIBFHH
@7138535/1
tttcgctccaggttgttgctgtgaaacttgcggtttaccccaagcttgag
+7138535/1
@@@BDD:DHAFFFGFCBFGEGHGEHIIBHIIGA@GFHIAFGGIGEI>FHG
@7138720/1
tttcggaaaaaagtgagtttaggatatcttacgttctggcaacatcgaca
+7138720/1
CCCFFFDFHHHHHIJIJGHHIIIIGJJJJJJIJJIIJJJJJJJJJJJIJG
@2224559/1
cttctatctagtttcccacgccagtatacagggagtggcgaaaccaacaa
+2224559/1
BCBDFFFFHHHHHJIJJJIJIJIJEIJJJIJIIHGCBDGEGHIIAHDHGG
@5348176/1
ctacaacataatctaatcaatgctactatttccgatgaagtgtccacatc
+5348176/1
C@CFFFFFHHHHHIGIJIIJJGAHHJJIIGFHHIBCBHIH:DCFHIJJIJ
@5348177/1
ctacaacataatctaatcaatgttactatttccgatgaagtgtccacatc
+5348177/1
@@<:ABDFGFBDHHIIIIIGIIIIIIIIIIIIIGIIIGIIHIHIIIIIII
@3102810/1
tacctctaaagctatctactcgttatataatcatcattcaaacattgaag
+3102810/1
CCCFFFFFHHHHHJJJIJJJJJFHIIJIJJJIJJJIJJJJJJJJJIJJJJ
@6693922/1
taaaatttaacgtttagcagtcttctttttagaataacattgacattcta
+6693922/1
?<?DBDDDAHHHDGIGHB?E<CHGGGHGIGICFHAFICFGH>FCG>@?D@
@2659387/1
ggacaatcgtgtgcgctgataggaggccaccaagaccagatgacttacgg
+2659387/1
@C@FFFFFHHHDFEFE>BEAHIIGFIGHCHIGECHGICEGIIGHIIJJJI
@6261333/1
ggaaccggaagatcgaagaaagacgccaaacattcggcagccaagaactt
+6261333/1
BC?DFDFFDHHGGIIIJJFIHIJJFIIGJIIJJJJIGIIIGJIIDCHGHH
@2225510/1
cttctccaagtttgtgctgggcaaatcaatcaatttgcctcgaaatctaa
+2225510/1
@<@DDDDDDDDFH@FGGEH<CBFBGHGHEGGGHIIIIIGHG@@BGHIGII
@2225511/1
cttctccaagtttgtgctgggcaaatcaatcaatttgcctcgaaatctaa
+2225511/1
@@@DFFFBHDDHHDEFFBHGIFIIJIJIGGIJJIIJGIGCHG<GHHIJII
@3529899/1
ttttaattaatatgccacttgaaagtatatgttttttatttttgtcacag
+3529899/1
B@BDDFFFHDCFFHIIGIIJJIIJJHHJJGJJJJJJIJJIJJJIJJIIIG
@3105014/1
tacggaacaggcaaaactccgaaggaagccaagggctcggctgctcatca
+3105014/1
@;?;ADDFHDFHHIIIIIIIIIIIIIIIIIIIIIGIIFGGIIFGGEAEHH
@2661862/1
ggaccagtctgttgtgggggaccagtctgttgtgggggaacagtttgatg
+2661862/1
BCCBFFFDHHGHHIFHJJJJJJJIJCHHGHHIGEHIJIAGEEH?CEFFFF
@851467/1
caaattcttccaagcggtcacgattaacaaatggacaatcgtgtgcgctg
+851467/1
CCCDFFFFHHHHHJJJJGIIIJJJJJJJIJJJJJJJJJJJIGHHHIJJII
@6696132/1
taaacttttttcgggtttggaaaaaatttcaaattgttcaggtaaaatct
+6696132/1
@@8ABDEDFDFHGJJHGIAGCGEGCHIIJJDBFCDHGHGGGIEHIIGIAG
@6696133/1
taaacttttttcgggtttggaaaaaatttcaaattgttcaggtaaaatct
+6696133/1
@@@DDDDDHHHHFIEACG;ABEGHIIIIIEGHCAABBF@GGD?FHHEGCG
@6696134/1
taaacttttttcgggtttggaaaaaatttcaaattgttcaggtaaaatct
+6696134/1
@@CADFFFGHHHHIGDBF?B9GHHIB8?DGCHC?F<FG<89DDBFCECHI
@2227334/1
cttctctttgacattgcttgtggtcacttttcgcgcaaagg
+2227334/1
C@CFBDDFHDCDDGHEGBH>?EHAHHHIIIIGGEF?@FHDH
@5815197/1
cttcatttgaatctatggaagttcgtattattcctcgaaatcaataactc
+5815197/1
@@@BDDDDBCHBDBGBEH?FBCHEGAEDH4CHCHEHE>HIGCGHGGHDBG
@6698164/1
taaagcgttaccagcgcttgaggaagtaacggcagcactattgacactaa
+6698164/1
BBC?DFFDBHHHGJIJJJGIIJJJJJCFHIJIJIJDGIGIIH@FHIHIGI
@3535251/1
ttttattgaaaaattagtaaaacataatggttttcgcgcgtaaagtgacc
+3535251/1
BBB:BDFFGHHHHIIJICHGIIGGIJIIIJEHGIJJIJJJHHJJJCGGIJ
@412502/1
agcaggttttttaacagtttgaaaaccttgataaatggaacgaaattaaa
+412502/1
?@7BDBBDHHHGGIHIE@HGGEHHIEEIIG<DFGEBGGGIFIIDGGHIGI
@853499/1
caaatttctcaagggcacacggcaacaaaaagtgataatggatacaaatt
+853499/1
CCCFFFFFHHHHHJJIJJGIJJIJJJJJJJJJ?GHIJIJIJJJJJJJJJJ
@4027113/1
ataaaaaattacattcagtatcgatagataatattgatgattataattaa
+4027113/1
@C<DDFFFHHHHHJJJJJIIJJIGIJJJJJIJJJIJJIIJJIJJJJJJJH
@853733/1
caaatttgactactgtatagctttcttctcttggtgaacacatactttat
+853733/1
??84=BDD8FFFBB>FECF<FHIIHIIFIIIIIBHFIIEIIFIIF<?DCG
@854037/1
caaatttgtatccattatcactttttgttgccgtgtgcccttgagaaatt
+854037/1
@@?;BDEDHHDD?GEHFHGIGBEIEHHIGHCHFIG:?CFHH;BBGDGIGH
@3108667/1
tagaaaactaatgtatcacttggcgtttttt
+3108667/1
CCCFFFFFHHHHHGIJJJJJJJJJJI@GHIJ
@6267862/1
ggaagatttatcccccagaagactcccttcaaggttttggaattctaact
+6267862/1
CCCBDAEFHGHFHIIIIGAGGIIIIIIIIIGIIIDFIH>DFHCH?F?FGI
@5819230/1
cttcccactaaagttaaccagacaaagcacctatcgaatcgaatattagt
+5819230/1
?@:=ADEFFBFHHEHIIHGHIIDHGDG>EDF;?4C8CGHI3DBDDHGBH?
@3110916/1
tagaaggtaagccacttaagcacacatgttacataaatgtcaaaatttga
+3110916/1
CCCFFFFDHHHHHJJJJJJJJJJJJJJJJJIJIJJJIJJJJJIJJJJJII
@415229/1
agccaatcttccgctaccgcgtgttccttaacaacgatctggtggccacc
+415229/1
=@;DDDD>FFHFDBHHEGEG11?DFFEFGFG49?D6?8DGEB<BEEIIIF
@415759/1
agccactcttatacgcagtggtctcaatcgcaacagacatctacgaacgt
+415759/1
??@DDDDFHGHFHGGEHIFGEHDBHIIIEGCEDHGGIGGHGHGIHIGAHG
@4027925/1
ataaaacaagaggttaatgaggagacttctaaaacagaaatatactgtaa
+4027925/1
CC@DFFFFGHDFHGHIJJJIIJJJHIGIIJJJIIJJJJJJIJJJJFIIJI
@4027926/1
ataaaacaagaggttaatgaggagacttctaaaacagaaatatactgtaa
+4027926/1
CC@DFFFFHHHHHFHIJJJJJIJJGGJIIJJJJIJIJJIIJIJJIJJHII
@2231889/1
cttcttggcacagagcctcatttttcttgttttttattcctatatactgt
+2231889/1
=@14=DDDHHHHHGIIIIIIIIIIIIIIIIIIIIIIIII@GHIIIIIIII
@4029203/1
ataaaagtaatataaccttagatttcgaggcaaattgattgatttgccca
+4029203/1
@CCBDDFDFDHHHGIJIJIJIGIIIJGIFGIIGJGIIJIJJJJJIGCGIE
@855406/1
caacaaaaagtgataatggatacaaatttgactactgtatagctttcttc
+855406/1
CCCFFFFFHHCFHJJJIJJJJIIJIIJJJJJJJJIJJGIJJIJJIIJJJI
@3538663/1
ttttccggaaaatgctcgaaaactcaattggcgcacattcagcaggtttt
+3538663/1
1=14=AB@FHGHHJIHIHIJJJJGGIJJIIGEIIAHHIIJIJJJIJFHHI
@3538664/1
ttttccggaaaatgctcgaaaactcaattggcgcacattcagcaggtttt
+3538664/1
B@=ABDFFHHGHHIJJJJIJJJJJJIJIJJJJJFJJJJIIJJJJJIFHIJ
@2233304/1
cttcttttccggaaaatgctcgaaaactcaattggcgcacattcagcagg
+2233304/1
=@14ADFFGFHHFGJIEHIIJJIIJBGGGICHIIGIIJIIJGIJJFGIII
@2233305/1
cttcttttccggaaaatgctcgaaaactcaattggcgcacattcagcagg
+2233305/1
BBBDBDFFHHGHHJJJGJJJJJJJJJJJJIIJIJIGIJGIJIJJJJIJJI
@5820873/1
cttccggttccggtggccaccagatcgttgttaaggaacacgcggtagcg
+5820873/1
?@@1ADD@FHHFHGIJIIGIJJIIIJJIIIGIIIIJJJJJJJJJJBEEHF
@5356699/1
ctacatatgaaacatgtcagttatatattcacctttatatg
+5356699/1
@@@DBDDDH8<CB?BCC?<FAHGEGFCHH<FH9FG<@BD<@
@4889321/1
ccagtatatgccgaagtaaaaagagttggcgatactgtgtta
+4889321/1
@@@DD;DDHHBD@::E@FFAEGCCC<C?@F@GH>@@<DGIDE
@5823216/1
cttccttcggagttttgcctgttccgtagcagacggccactggcaaagtg
+5823216/1
BB:=BDDFHHHHHIJJJIJJJHIJJJIIJJJIJIJJJIIGJJGIIHGIFH
@4891036/1
ccagtctgttgtgggggaacagtttgatgttgctgttgtggagctgtttg
+4891036/1
?@7BDDDDHHDCDBIII1CGFGGGHIIIIIIBHIGIIGHGGIIFDGCFGH
@857771/1
caacaacaacacttcgactacagatattcgcacttgcagtcccaatatca
+857771/1
C@@DFFFFGGHHGJJJJJJIJIIJJJJIIIFIIIJIJJJJIJJJJIJJJI
@4029860/1
ataaaatataataaaaatttatagttttttgcatttttattcggcttatt
+4029860/1
CCCFFFFFHHHHHJJJJJJJJJJJIJJJJJJJJJJJJJJJJJJJJJJJJJ
@857851/1
caacaacaacctggagcgagacaacagcaagctgctcctccacaacaaca
+857851/1
CCCFFFFFHHHDHGHGGGIJJJJBEGGDIJJIIFIIJJFIJJJIIIGIJG
@858796/1
caacaacagcgtaggcctcaggataggcagc
+858796/1
;?;;BBBD3;DADC1CGEFFFFI@FFFIIE<
@3542622/1
ttttgacatttatgtgacataatttgcaacatttgacgtacggttcaagt
+3542622/1
=@@4AAD8FDA?FGCGGIGIIIGGIJGJJJIJJIIDCHEGDHHDFFBFIB
@7145305/1
tttcttaatcggttctgcatgaatgccatctgggcccggggctctgtgat
+7145305/1
BB?DDFFFGHHHFIJGIJJJJJJJJJJJIJJIGGIJJJIIIFBD7=7C7C
@7145472/1
tttcttagtgtcaatagtgctgccgttacttcctc
+7145472/1
@@@DDDFDHDFADB@C@A@C?A@EAEFHHGHD<C@
@4892793/1
ccagttcgtatttgggagtgatgccgcgacggctcagcaactcctggagg
+4892793/1
@@@DDEEFADFHHGJJBBC;FEFIIFIIJJIIIEIGIIEHFFECCCDFEB
@7146918/1
tttcttttaaatttcatattctcataatacttttcccgg
+7146918/1
?@@BDDDDBH?CDG@4C9CHGIEEHEEEECFH>DH@BGE
@7147531/1
tttgaaaatttctaatattgcgatatttttttatcgatctagcttcaatg
+7147531/1
@@@FDFFFFHHFFBGHIJJJJIEHEDIIGIGIJIIC;FHIJIJJIIIAGG
@3543945/1
ttttgagctattgcgatattttttcggaaaaaagtgagtttaggatatct
+3543945/1
@@@FDDFFHHDHGGGHGGGGHIIJJJIJJJJJJJHHIJHIGIGGIJJIII
@3543946/1
ttttgagctattgcgatattttttcggaaaaaagtgagtttaggatatct
+3543946/1
BB@DFFFFHHHHHIJJJJJJJIJJJJJJJJJJJJFGHIGHIJIJJJJJJJ
@3543947/1
ttttgagctattgcgatattttttcggaaaaaagtgagtttaggatatct
+3543947/1
BCBFFFFFHHHHHIJJJJJIJJIJJIJIJJJJJJHIIHFHIJJJJJIJJJ
@3543948/1
ttttgagctattgcgatattttttcggaaaaaagtgagtttaggatatct
+3543948/1
BCCFFDFFHGHHGIJJJJJJJJJJJJJJJJJJJJHGIGJJJJIIJJJJII
@3544004/1
ttttgaggtactcgagggcatgatgagcagccgagcccttggcttccttc
+3544004/1
@@@FFFFDCFFFD;EFAH>GDHHGFGIIAGIEDAEEHHIGB@FFCFHGCC
@6273825/1
ggaatattacaataagccgaataaaaatgcaaaaaactataaatttttat
+6273825/1
@7@DDFFDHHGFHGIJJIIIIJJGJIGGIGGIJIJJJFIGGIJFGIIIHI
@859910/1
caacaacctggaacgagacaacagcaccctggtcctccacaacagcaagc
+859910/1
@@@DDFFFHHHHHIJJJIJJJIIJIGJJJGIIIHIIJJJJJJJIJIJGIJ
@2236377/1
cttgaaccgtacgtcaaatgtcgcaaattatgtcacataaatgtcaaaat
+2236377/1
CCCFFFFFHHHDFDHFHHIIFHGIEAHA?FH>G@FFGIGIGE>?FHGEHI
@5828448/1
cttcggagaatcacaaaactcatgatacttttcaaattttcttttaaatt
+5828448/1
?@@?DDFFAHAFDFEHIIGGGIJIHCIGIIICHGDGEHIHA@GHHIHGDI
@5828449/1
cttcggagaatcacaaaactcatgatacttttcaaattttcttttaaatt
+5828449/1
CCCFFFFD?HHHDHEHJJGGHIGEHGIJGIIJIIJIIJJJJIIJJIJIIJ
@5828568/1
cttcggagttttgcctgttccgtagcagacggccactggcaaagtggata
+5828568/1
===BDDADCDFHHJJJGFHHGIBGGGGIIGIGIGGJGGGGIHJI=BFHIG
@6703623/1
taaatttttgtcgagtcaaaagcgaagaatatttgaaaatttctaatatt
+6703623/1
@<@A?;D?DC?>F=@FAEEHB@FHGI6DG4C9:?:4?@BGHI<GGDHG<?
@6703624/1
taaatttttgtcgagtcaaaagcgaagaatatttgaaaatttctaatatt
+6703624/1
@CC;DEFFHAFFDEGAFDHIIGGGEH@@GADFFHB?FHIBGHGGBFFAFG
@6704450/1
taacaacgatctggtggccaccggaaccggaagatcgaagaaagacgcca
+6704450/1
CCCFFFFFHHHHHJGHIJJIJJJJJIIJJJJJJJIJJJIJGJJJIJJHHF
@2238958/1
cttgaataaatttttaaatttaaaaatgcgtgtgtgcaggtatatttatc
+2238958/1
CC@FFFFFHHHHHJJJIIJJJIJIJJJJIJIIIIHIJIJIFEHGIJJJJJ
@3115143/1
tagattcaaatgaagtaaacaacatacgtttttcatttaaaatgaactca
+3115143/1
BC<DDFFFHHHHHJJHHJJJJJJJJIJJHHIJJJJJJJJHIJIIIJIIJJ
@4458693/1
caacgatctggtggccaccggaaccggaagatcgaagaaagacgccaaac
+4458693/1
CCCDFFFFGGHHHIJJBHIGIGIIJJJJJJJJJIIGIIJJJJFJJGHHFF
@862067/1
caacaagcagaaatgaatgctgccaagaatgctctagaaatatcgcacga
+862067/1
@@1BDFFFHHHHGJJJIJJJJJJJJJJJJJJJJJJIGIIJFHGHIJJIJJ
@862270/1
caacaagctgcatggggtagacaacaaactccaccacaggaacctcaagc
+862270/1
CCCFFDDFHGHHHIJJJEFHIJJJJJJHGIGGIGIIJJJEGIIGCGIJIE
@1771298/1
ctactacaatatctaggattacacagctaaattatgcaaattagaagttg
+1771298/1
@@8ADEFFHHHHHJJIJJJJHIIHJJGIIJJJJJJIIIIGC>GIGHIGHH
@4036148/1
ataaatgctcccttttcacaatataataaatacatatcatatcatcgg
+4036148/1
@@@DDBDDBFHBBCGHHEHG>CBFGHGGGIHBD9CFCAEHGIGI@GEG
@4036149/1
ataaatgctcccttttcacaatataataaatacatatcatatcatcgggg
+4036149/1
CCCFFFFFHHHHHJJJGJJJJJJJJJJJJJJIJIJIJIIIIJJJJJIIIJ
@1773474/1
ctactctcaagaaatggcctccatgccgagcaagactcccgtcagcg
+1773474/1
C@CDFFFFHHFHGJIBBEGGHIIJIGIIBGGGIGCEGHGI?FBDEGE
@2242020/1
cttgacatttcgttaaagaaccacaaaatgtgacatatataaaggtgaat
+2242020/1
?@=ABDDFHHGGHIGGIGIJJJJJJIIGGGIIIIJJJJIIJJJJJBFHIJ
@6278232/1
ggaatttgaacagttaccatctactatcagagatcgaatgtgtgcagaat
+6278232/1
@C<DDFFFGHHHGHIHHIJJJJJJFIJIJGHIIJIGGHIHCFDGGIIJJJ
@428622/1
aggaagtaacggcagcactattgacactaagaaatcacagagccccgggc
+428622/1
BC@DFFDDHHHHGIJGEGFGIJGHIGHHJJIIIJGIGHHFGHDGIIGGII
@6707884/1
taaccaaaaataggatttttattaagccaaaaggtgcgtctaaaggaaaa
+6707884/1
@;@DFFDFHHHHGIGHIJJJJJJJJJJJJJJJJIGFGIJIJJJJJJJJJJ
@7150798/1
tttgacattgcttgtggtcacttttcgcgcaaaggtaaaatcgttct
+7150798/1
CCBFFFFFHHHHHJGHIFIHJJJJJJJJIJJJJJJHGIIIJJJIJIJ
@5833524/1
cttctatctagtttcccacgccagtatacagggagtggcgaaaccaacaa
+5833524/1
BBBDFFFFHHHHHJJJJIJJJJJJGHJJJJJJIIJGHIJJJJJJJJJJJI
@5834562/1
cttctccaagtttgtgctgggcaaatcaatcaatttgcctcgaaatctaa
+5834562/1
=@?:BBDDHDHHHGGGIIFJJIIJIIJJIGIIJIJJJJIJIIIGIJJJJI
@5834563/1
cttctccaagtttgtgctgggcaaatcaatcaatttgcctcgaaatctaa
+5834563/1
???BBDD:;?22?CAEE43CEFIDDC?@DDEEEIFIIDEFE669:DDDCD
@4461847/1
caacggtggtccacggttttggaacaaatacggccatggccaaaaaagca
+4461847/1
@C@DFFBBFCFHFGHHGHIIIIIJJJJJJIIIEHIJ>GIJJJJJJIJGGH
@6709843/1
taacgtctttatagaatgtcaatgttattctaaaaagaagactgctaaac
+6709843/1
@?1D?AAAFHDAFAEEC<FHIIIIIADECHHEHIIEIE?G9DGIDGGGII
@4897761/1
ccatcattctatgaaatggaacacgaagagggactaccacacgaa
+4897761/1
:?@=AABDHHGDHIB@FFGIGIIG6G8CGAGEBGHGGBDEHG:?F
@4897916/1
ccatcccaacagaaggggtaaccgcaaggggcacggaccacttcacggaa
+4897916/1
?B<4ADFEHHHFDIJIJICFGIGGIIGIHGIGHGJGIJIJJJGIHFHHBB
@1774917/1
ctactgtacaactgtttacctgtgtatgataaataaacttttttcgggtt
+1774917/1
@@@=?DDDAF>FHIACGHII@E<<FF@HAFHEEHGHGFEHEHGIIGGE?D
@1774918/1
ctactgtacaactgtttacctgtgtatgataaataaacttttttcgggtt
+1774918/1
CCCFFFEDHHHHHJGIJJJJJJHJHIIJJJJJJJJJJIJJJJJJJJJI@F
@1775398/1
ctacttaccacttagcagaacccgataaagcgttaccagcgcttgaggaa
+1775398/1
B=@DFFFFHGHHHJIJJIJJJJIJJJJJJJIJJJJIJIJJJJIJJIJIIB
@3119080/1
tagctgttcactttttggtcatgattttgaggtactcgagggcatgatga
+3119080/1
??@DDDDDHHHHHIIIEE<:CEECHIIIIDGG9CFFGGI<DDHCHGIIIG
@5369757/1
ctactacagtacgcaagaataagattatggaaggaataacacgggctaat
+5369757/1
@@8=ABDDHHHHFHFHIGIIIIIGIIGIIIFHIHA>FGHGGIIIIIIIGI
@2246993/1
cttgataaatggaacgaaattaaacacgctgagaaagctatggttgag
+2246993/1
?@@DDDDDDDDF>GBEEGHGIHGIIIGIIIAHGEEDEGEIIIIGGCGG
@1778606/1
ctagaacgattttacctttgcgcgaaaagtgaccacaagcaatgtcaaag
+1778606/1
?@;DDFFDHFFHHIIIEGIIIIIIIIIIIHEHIEEIIIIIGGGHFHIEHI
@4900062/1
ccatgatgcactcggccggaccgattcagcccccaccaagggaagggggc
+4900062/1
?@@4ADEFGHHHHJJJJJJJJJIIIJJJGFIJJJGJJJIHGHFFFBCADD
@2678445/1
ggagtttgttgtctaccccatgcagcttgttgttgagatgtaggagctgg
+2678445/1
?@?DBDEFHHFBHIGIIIIIEGIIGIIIIIGIGHHHHIIIIIIIIIIIIH
@432720/1
aggagttgtactaatttgtgtaattgaagttcgtattatttcctcgaaat
+432720/1
BBCBDDDFFHHHHIJJJJGHIJJIJJJIIIIIIGHGIJJJIIJIJJIIJI
@432721/1
aggagttgtactaatttgtgtaattgaagttcgtattatttcctcgaaat
+432721/1
BC@DDBDFFHHGHIJJJJHHHIJHIIIJJHIIIGHIHJFIJIJIJJGIHG
@6713865/1
taagataatgtggaaagaaattagtttattttctagtaatattccgaaaa
+6713865/1
B@<DDFFFHHFFFHGJJIIJIJJJGJIJJJJJJJJJIIGHJIIJJJIIJI
@4900416/1
ccatgccgagcaagactcccgtcagcgtcctccagg
+4900416/1
=@@4=BDDHFHHHGGIEGGI@:CDFCB??D@DH3BD
@2247253/1
cttgatacggcgtttaaaggcaaagcctggacagcatccacttgatcgat
+2247253/1
CC@FFDFFHGDGDDGHGIBAAHIICGGGGGIIIJIIGGCHGEIGC@CHII
@5838857/1
cttctgttgggatgggggccgcccccctccc
+5838857/1
@C@?DEDFHHGFHIIIIIIIH@GHII6@4?C
@5371830/1
ctactcgttatataatcatcattcaaacattgaagccagatcgataaaaa
+5371830/1
@@?BBDD:C<CF>GBF<<E?IH@AEHIHBC@DCGBA?BFDFF@FDBDGIA
@5371831/1
ctactcgttatataatcatcattcaaacattgaagccagatcgataaaaa
+5371831/1
CCCFFFFDHHHGGGIIJIJJJJJJJJJJJJJIJJJJJJGIIJIIJJJJJJ
@1314504/1
ccagtatctaaaaatattgcacctgctacggattcaaagacatctcctaa
+1314504/1
?8:B4A=DDBBDDIAEEIEAFFIIDIIEEDIEIICFEFEDDEIEIIIICE
@4041127/1
ataacatgcataaaatataataaaaatttatagttttttgcatttttatt
+4041127/1
@@@?DDFFHHHHHJJJJJIJJJJJJJJJJJJJJIJJIJJJJJJJJJJJJJ
@4041389/1
ataacattgacattctataaagacgttagagaggttcactaaaaaatatt
+4041389/1
BC@BDEFFDHHHHJIGJJJIGIGIJJJJIJJJJJHGGIGHIIIIIJGIJ>
@7154766/1
tttgcatcaaataaatgctcccttttcacaatataataaatacatatcat
+7154766/1
?@?:BDFFHHHHHJJIIJJJJJJJJJJJJJJJJJHGIJJJJJJJJJJJJJ
@7156449/1
tttgcttgaagtaataaatgcagacagatataataataaacttacgagaa
+7156449/1
@@@ADDFADBH?DGIHIIIGHIIDHIIGGHGGIIIIGGGGIIIHIIIFII
@7158480/1
tttggatcataagatgcagtgactgccgccacactcggtatatgttgcga
+7158480/1
BB?DFDFFHHHHHJJJJIJJJIJIJJJJJJIJGIIJJJ8DGHIDFIEGIG
@6287231/1
ggacttcaaataacggaacatgggttcgacttgatctggaccggttgcat
+6287231/1
@<7DDDDDDFHFHJGIIJJHIIJIJHGHIDHGBGEHEECGGDHIIBHFHI
@5374371/1
ctacttgaaccgtacgtcaaatgtcgcaaattatgtcacataaatgtcaa
+5374371/1
@C@FFFDDFFDHDAGH:CFHIHIHIGHHIJGIGGCIFGGHIIJJGGDIIJ
@869992/1
caacagactggtcccacacaacagactggtcccacacaacagactggtcc
+869992/1
CCCFFDFFHHHFHIIIJJJJJJJDGIJJJFFHJJJJJJJJIIIJIIJIHI
@869993/1
caacagactggtcccacacaagggcagcaaaaaggtgcccaacaacagca
+869993/1
CC@FFFFFHHHDFHIIJJJIGIIJJJJJJIIIIJGBDHHIJIGJIJJIGG
@6289845/1
ggagaatcacaaaactcatgatacttttcaaattttcttttaaatttcat
+6289845/1
@@@=DEDDHHGHHJJJJJJIIIIJJJIGIJIIIIGIIIJJIJG?HIIIIJ
@3122942/1
taggtatttgtggtatctgtcgatgttgccagaacgtaagatatcctaaa
+3122942/1
BB@FDDFFHGHHHFHIJFGJIIIIJIIIIIIIIJJJGHIJIJIIJJJIGI
@435304/1
aggcagttcaccatcgcttgtcatgtgttgaaattccgcgaaattggcac
+435304/1
BC@FFFFFHHHHHJJJJJJJJJJJJIJJJJJJJJJJJJJJJJIJJJIJII
@2255139/1
cttgcggttaccccttctgttgggatgggggccgccccc
+2255139/1
@CCDDFDFHDHDDHEHJGHFHIIGG3DDEFIEAF>8BEF
@1785410/1
ctagattctgtttgacattagaagagtaaacgtcagtttgcgtttcaatg
+1785410/1
CCCDFFFFHHHHHJIGJIJJJJJEGHCHHJJICFEGHGIJJIGGIIGIJI
@3556045/1
tttttcactcaaccatagctttctcagcgtgtttaatttc
+3556045/1
1?@DBAAB?ADFD@B:<AACA?<AC<B?@<:C@CDF<F@4
@6718155/1
taataatagtgtattacctctaaagctatctactcgttatataatcatca
+6718155/1
=@<4=DDEFBFCFGHJJJJIJJJJBHHIIIIJIIIH;EDFIIIEIIEGHH
@6718156/1
taataatagtgtattacctctaaagctatctactcgttatataatcatca
+6718156/1
BC@FFFFFHFHFFIJGJJJIJJJJIJJJJJJIIJIJHHJJJJGJJJJJJJ
@871665/1
caacaggtggttacaaacctcatcgaattatcttatatagggatggagtt
+871665/1
?<:;AD?=AFDFDGIGHGGEHDHGGIEECHIIGCHGIIIIGC;DBHICFH
@6719279/1
taatagtgtattacctctaaagctatctactcgttatataatcatcattc
+6719279/1
@@@DDDAB2AFFHHIGIGEIIGGHDHIGIIIIIGIIGDHIBHEGIIFEIG
@872171/1
caacagtcaacatttcccacctttttcactcaaccatagctttctcagcg
+872171/1
CCCFFFDDHHHFHJJJJJJJHIJJGHHIIJIGJIJIJIJJIJJJIJIJIJ
@872172/1
caacagtcaacatttcccacctttttcactcaaccatagctttctcagcg
+872172/1
CCCFFFDEGHHFHJIJJJJJJJJIJJJJJJJJJJJJJIJJJJJJJJJJJJ
@6719889/1
taatcagctacaacagtcaacatttcccacctttttcactcaaccatagc
+6719889/1
B@@ADDFFHHHHHJJJFHIJJIJJJJJIJJJJJJJJJJJJJJHJJJIJII
@6719957/1
taatcatcaatattatctatcgatactgaatgtaattttttatatag
+6719957/1
??<DBDDDHHDDFEHGEBIIIG9FGHCBHAFE2:BF9EG46BF>FH?
@4908732/1
cccaacaacagcaaacgggtcgaaatgaacgtcaacaacaaagttcccca
+4908732/1
CCCBFFFFHHHHHJJJJJJCFHGIJJJJJJJIJJJJJJJIJJJDHIIIJJ
@4048428/1
ataatagtgtattacctctaaagctatctactcgttatataatcatcatt
+4048428/1
CCCFFFFDHHHFHJIJIJIJJJJIJJIJJIHIJIGIIJJJJJJJHGIJJI
@3559393/1
tttttgttgccgtgtgcccttgagaaatttgctgcctcaaaaacgtatga
+3559393/1
=BB4ADDEHHHGAHDHHIJJGIGIIIJJJJJJJIJJJJIJJJJIIFGIII
@873491/1
caacagttttgacagaacctatgccacattcataagtgaattctctacag
+873491/1
@C<DDFFFHHHHHJJJJJJJJJJJJIJJJIJIJJGIFDHGIIJJJJJJDG
@7162374/1
tttgtaaggtgaggtatttgtacatgaagttgtctgcccctttcttaatc
+7162374/1
=B?44ADDHAFHHJCGHIJIJJJJJJJJJIIJJJJJJIJIJJIJJJJGII
@5845787/1
cttgaaccgtacgtcaaatgtcgcaaattatgtcacataaatgtcaaaat
+5845787/1
BBCDDFFFHFHHGGHHJJJJIIJJJJIJJJIJIIJJJJJJJIJJIJJIJI
@3560407/1
ttttttcggaaaaaagtgagtttaggatatcttacgttctggcaacatcg
+3560407/1
=1:ADADDHDHHHII@:?CFCFHGGIEEHHHHIIIIGGGGGIIGIIIGII
@2685204/1
ggatgtagtgcttgaagaattgcttgagatgccctctgttt
+2685204/1
??1DDB?BCDDDD>D3:2<C<FEI><?@?ED4CEDE9<1?D
@441003/1
aggtactcgagggcatgatgagcagccgagcccttggcttccttcggagt
+441003/1
??@4BDDDHFHDF@AEHHCBHHBCGDGEDDDFHII@BFHADBGGCFA7B;
@6293408/1
ggagatcgctagcgaacaatccttcgaggtaacctacgtggacatcgaag
+6293408/1
@@BDDFFFHHHGHIJJJIIIJJJJJJJIJFHIJJJGIIFHIJJJIJJIII
@6294861/1
ggagcagtttgctgttgtctagctccaggttgttgttgtgaaggagctgg
+6294861/1
BC@?DDFDHHGHHIIJJJJGJJJIJJIJJFHIHIGIGIFHIJIJHGHIJJ
@1324530/1
ccatgatgcactcggccggaccgattcagcccccaccaagggaagggggc
+1324530/1
B@@ADEFFGHHHHJJGIAGFGIGGHIJJIIIJJJAHIEA=CHCFBBBBB?
@2264226/1
cttggcaatacggtaattgcgtccaatccctttaaacaaacctttcccaa
+2264226/1
@@@BBDDFHHHHHEHIJJII<GHIGIJJBDDHIJIIIIIJGIIJJIIJJJ
@4476430/1
caagaaacatgataagatatgctgcaacctctactacagtacgcaagaat
+4476430/1
@@@FAFFDDDAD>GGHHIEIIEIGGDDFEEHBGGFHIE@1?CFEF?DCGE
@4049709/1
ataatattgatgattataattaataactagtgcctaataatagtgtatta
+4049709/1
CCCFFFFFHHGHFG>GHGGIGHFDJGFFHGIFHHGGGGHIJJGCE9?DIG
@876024/1
caacattacccaaaaagatatccagcctttgatggaagaaaaaatttata
+876024/1
CCCFFDFFHFHFDGHGIIGGHGJJIGGEHGHGHIGGEIJGGIJBHJIJJF
@442353/1
aggtgggaaatgttgactgttgtagctgattaaggggtgtattctgtatt
+442353/1
@@@ADDFDHFHHHIGGHGGHHGFEHIICHEIHIIIJJ:D?DDGGHGGEII
@877247/1
caacatttcccacctttttcactcaaccatagctttctcagcgtgt
+877247/1
BC@FFFDFHHHHGJIIJJJJGJJJIJJJJIIIJJJGJJJIEIJH@8
@7165053/1
tttgtctggttaactttagtgggaaggtttaggtatttgtggtatctgtc
+7165053/1
@@?BDDFFHDHFHIBGIDFAEGIIIIICHHDHH:?FHIGBFHGGIICBGG
@5380883/1
ctagacatactttatgctcttgacatttcgttaaagaaccacaaaatgtg
+5380883/1
??1:DDDEDFFFFGIGIEGGIG@BHHIIIIFEHGHIIDFGGCHIICHCDH
@5381093/1
ctagaccatgatcggatatttatgttactattggaatatcgttcctttgg
+5381093/1
@C<BDFFFGHFGHIIBGGGHIGICHIIIIIEHFHIIIIIIIHHIIGGICE
@1794767/1
ctagtatttgcttttgttccaagttttcgcgcttggcgc
+1794767/1
?8?DADDDFFFFFFF<AFBHEHFAFHIHFBEEDG7B;F?
@2265745/1
cttggcgttgaagctgagagtctcttcgtcactcgcaaatgtagaagg
+2265745/1
CC@FFFFDDDHBHFBDEEHHACEFHDFHHH=FAF?D@HGHHIGEGIGG
@2265746/1
cttggcgttgaagctgagagtctcttcgtcactcgcaaatgtagaaggca
+2265746/1
=?:ADEDDHF?DBHGHIIGGIIIFHGEHEG@GGI<FGHIFGIIIIIIGE@
@2266778/1
cttggcttccttcggagttttgcctgttccgtagcagacggccactggca
+2266778/1
=@14ADDDHHFHHEIEEEGHIIGGAFBEGHIIJJJJGEGIIGHHGGGIGH
@2689222/1
ggcaaatcaaatctaataactaagttgcactttggtaaatcacagccttg
+2689222/1
CC@DFDFFHHHHHIJJJJJIJIJJIJJIJJJJJJIGHGJJJJJJIJJJII
@2689229/1
ggcaaatcaatcaatttgccttgaaatctaaggttatattacttttatga
+2689229/1
@C@FFFFFGHFDFIGIIIJIIJJIJJIJJJJJJHHIIIJJJJJJIJJJJF
@6299479/1
ggagtcttgctcggcatggaggccatttcttgagagtagagcaatttggc
+6299479/1
@@;DDDDDHFFFHIG@CFH@CF=FEGHGGGHD?FBF9??BFEIIGIID@D
@4481767/1
caagaactgaacaaagttgaagtccttggcgttgaagctgagagtctctt
+4481767/1
@@CDAEDFD>FHHIIICFBIEIBHIFIIGHEIFEHI@HHIIIGHIIGGII
@4481768/1
caagaactgaacaaagttgaagtccttggcgttgaagctgagagtctctt
+4481768/1
CCCFFFFFHGHHHJJJJJJIJJHHJJJJJJJIIIIJJJJJJIIJFGIJJJ
@4481769/1
caagaactgaacaaagttgaagtccttggcgttgaagctgagagtctgca
+4481769/1
@@@ADD?D8CFFFIBGE><EEE<CFCA2<CF?CGCHEHI<D???9?BDFC
@4481778/1
caagaactgaacgaagttgaagtccttggcgttgaagctgagagtctgca
+4481778/1
B@;DDFFFHHHHHIJJJJJJIJHGJJJJIIHIIJIIJIIJJJJJFHIJJJ
@4482293/1
caagaacttgctggatctcttggtcggaaaagtaacgcccgaacaagcca
+4482293/1
CC@FFFFFHHHHHJGIJJJJJJIIIIJGIJIJHHJJJJJJJGJJJJJIIJ
@4482294/1
caagaacttgctggatctcttggtcggaaaagtgactcccgaacaagcca
+4482294/1
@@@;BDFFHHHHHEGIIIGGHGIHGEHGIIJGBFGHCIJIJJIBEHIEGH
@5851652/1
cttgacatttcattaaagaaccacaaaatgtgacatatataaaggtgaat
+5851652/1
@@@DFDEDDFFBHIIIJGEIJIJIJJJJJJHIIIIIJJEICFGIJ?DAHI
@6727126/1
tacaactgtttacctgtgtatgataaataaacttttttcgggtttggaaa
+6727126/1
@?@BD;DDCCFDHIIIGHCIFGIHIIIEHEI@HIIHIIHIGG2?DDHIHH
@3568127/1
aaaaaaatgtcaaaattttgcaaattatgtggcattttgacatttatgtg
+3568127/1
@@<DFFFFHFFHHJIJJJJJIJJJJJJJJIIJJIJJJJIJJJJJJIEIGH
@4056374/1
atacaatgcattaaagctgctagaagaggacggcatttatgatccaaaag
+4056374/1
@@@FFFFFGHHHHJJJJJJJJIJJJJJJJHIJIJJJJIJJJJJJJIJJIJ
@6306059/1
ggatgattcattaatggacacatgtaaaattgaaattaaagcggaggtta
+6306059/1
@@CDDDFFHHHHGIJJIBBEGIIIEHIIJIIEHIHHIHHIHGGIFHIHIG
@6729995/1
tacagactaaagaaacgctcgtggggagcgatgacgaataaagtatgtgt
+6729995/1
@C<DDFFFHHHHHIIGGICDF8FHIGDGHDBBGC>FG<CHIFC=C@EAHH
@3132307/1
tatatattcacctttatatatgtcacattttgtggttctttaacgaaatg
+3132307/1
?@:=BDDDFFHFHIIEEGHIIGEHIIIIIIIFHGIIGIIGIFGIIEIIII
@3132308/1
tatatattcacctttatatatgtcacattttgtggttctttaatgaaatg
+3132308/1
BB==DDFFHHHHHJJJJJJJJJJJJJJJJJJJHJJIJJJJJJJJJJJJJJ
@4484142/1
caagaagtacttttgtggaatatagcaaacttctactacttcaactggta
+4484142/1
CCCFFFFDHHHHHJJHIJJJJJJJJJJJJJJJJJJJJJIIJJJIIGIIIH
@1799509/1
ctatacggaaaccattcgatcaagagcttcaaggagaagaaattaga
+1799509/1
=B?44BDFFHHHHIJJJJJJJIJJJJJJJJIGIIJHJJJJIJJGHJJ
@5386306/1
ctagccaaacacacatagtacctctccacaaaaagggaaataaacaagga
+5386306/1
B@@FFFFFHHHHHJJJJJHHIJJJJJJJJJJJJIJJJJJJJJJJJJGIII
@5386307/1
ctagccaaacacacatagtacctctccacaaaaagggaaataaacaagga
+5386307/1
CCCDFFFFHHDHBHIIJJGHIJJJJJJJJJJGGIHIJJJJIJIJJIIIIG
@5386308/1
ctagccaaacacacatagtacctctccacaaaaagggaaataaacaagga
+5386308/1
CCCFFFFFHHGHHJJJJJIIJJJJJJJJJJJJJIIIIJJJIJIJJJJJJI
@4921347/1
cccagaagaacgttcgactttcacttcattctatcggcctttcttctctt
+4921347/1
@@<4ADDDFHHHHIGGHFIIIIIGIIIHGIIGIIIIHIHGHIIIIIIIII
@1801047/1
ctatatttcagttaaatttaagaggcttttaaaatttaacgtttagcagt
+1801047/1
@@@DDBDFAFFDH>DHGGHGGIEDEEGHGCGCDGFHGFEFCHIGE@EAGG
@3133544/1
tatcaacattcacttctttaccggcatagcctaatctgggagggggcaag
+3133544/1
=<?=DFFFHDBFHGIIJJJJIFGDDGGDCIGDIEEFGGGGHIIDAGGHHE
@5855005/1
cttgaggaagtaacggcagcactattgacactaagaaatcacagagcccc
+5855005/1
B==DDFFFHGHHHJJJJFHGCHHIIH@BGEHHEHEGGIGHGHIFEDCHHG
@5387766/1
ctagctgaagatccgacccatagtgtcggcatct
+5387766/1
8@@7BDDDF8:<<C??FFIEFE>21CC??DG??D
@4923636/1
cccagattaggctatgccgttaaagaagtgaatgttgataaaggaatatg
+4923636/1
CCCFFFFFHHHHHJJJJJJGIJJJJJJIEGHIJIIJJJFGIJGIGGIJJJ
@5388873/1
ctaggaatagggtagtggtaccactgattggaaaagctgaataatcattt
+5388873/1
CC@FFDFFHHHHAGHFGG9EHIGIGIHIJJJEHIIIJJJJJJJJIJJJJJ
@5857943/1
cttgatgccaaggaaaatggaattctggactattttgaaccttatcaagt
+5857943/1
CCC@FFDFHHHGHGIJJJIIJJJJJIIJBHIIIJJIGIJIJJIJJJJIIG
@7173925/1
ttttaatgtaataaacagaacatgtaagaagtgaataatgtgattaagta
+7173925/1
BBCBDFFFFHHHHJJJJIIJJJJJIIJJJJJHIJJJJJJJHIJJJJJIII
@3575932/1
aaaaaagtttatttatcatacacaggtaaacagttgtacagtagaggata
+3575932/1
??1=DDD<CFHFHIIIIIIIIIIIGIEFGGFHIGIIIIIIIGHGGIFGGG
@6736175/1
tacctctaaagctatctactcgttatataatcatcattcaaacattgaag
+6736175/1
CCCFFFFFHHHHHJJIIIJJJJHIHIIIIJJJJJJJJJJJJJJJJIIIGI
@3137869/1
tatctatcgatactgaatgtaattttttatatagtgccccgatgatatga
+3137869/1
B@1ADDFFHDHHHJJGGHIIIJJJJJJIJJJJJJIIJIJIJGII<HIGIA
@7176133/1
ttttactatttttgtatgcacaaaattcgttctacatatgaaacatgtca
+7176133/1
@@@DDFFBFFHHHEFEGHGIGIHIGIIIEHIHGGIGIIIGIHHHIIIDHC
@6736935/1
tacgaactggtccaaatcgagggcgccatccacgagccaatcttccgcta
+6736935/1
?@@?DFADFACAFGE>@EH;GHHGFG<G;BFBFHGHHBG@EHCEC@AE:B
@2696621/1
ggccaagaacacaagcacacatacctaccattagaagtttgcaacattgt
+2696621/1
@@@:BDDFDHHHDGIIIJIIGFGGFGGIJEHIIHEDFCFDEDDDFDHIIF
@4490963/1
caagactcccgtcagcgtcctccaggagttgctgagccgtcgc
+4490963/1
@@@D=DDDHHCFFGEH<2CFAHH@FF;F?D9FEGCFGEG?D@@
@4490964/1
caagactcccgtcagcgtcctccaggagttgctgagccgtcgcggcatca
+4490964/1
@@@ADDDDHFFDFH?<@CFGHBFGGIII?DEHIEBBGHB@FHIIIE><6;
@885013/1
caacctctatactttgcatcaaataaatgctcccttttcacaatataata
+885013/1
@8?DDDDFFHDFHEHBBGCBFCBHEHIIGBHHFDGGEGEGIIGIGIGBFH
@4491983/1
caagagaagaaagctatacagtagtcaaatttgtatccattatcactttt
+4491983/1
CC@DFFFFHHHHGIJJIIIJJHHHHJGJIJJJJGIJJIGGIIJJJIIIJJ
@3578995/1
aaaaaatatcgcaatagctcaaaagggaacaatttttatcgagttattga
+3578995/1
CCCDFFFFHHGHHJIIIJIJJJIJJIJIJJIHIJJJJJIJIHIBFHJJJH
@3578996/1
aaaaaatatcgcaatagctcaaaagggaacaatttttgtcgagttattga
+3578996/1
C@@FFDFFGHFHHJJJIJIJGJJIJJEIHGGHGJJJJJIHIEHCFEHID=
@3142676/1
tatgtatttattatattgtgaaaagggagcatttatttgatgcaaagtat
+3142676/1
?;?D=DDFHHHHHJJJJJHIJJJJJJJJJJJJJJJJJIJJIJJGIJIFIJ
@3579364/1
aaaaaatattaggaatccactacaaggttttcaatagggcattctaacat
+3579364/1
@;?D:<BDFHBFHIIGIEAH@DHEHCEFHIDGHIIIICDHGHGII@GIII
@3579365/1
aaaaaatattaggaatccactacaaggttttcaatagggcattctaacat
+3579365/1
@<@DDFFFDHFHHIJJJGIJJIJI@CH:?FFHI@FCECGEIIIHGGIEIC
@7176685/1
ttttagaataacattgacattctataaagacgttagagagg
+7176685/1
;?@DFBDDDFHDHIIGGHHGFFBHEGHIEGGIIIGEGI?CG
@7176686/1
ttttagaataacattgacattctataaagacgttagagaggttcactaaa
+7176686/1
@CCDFFFFHDHHHJJJJIIIJJIJIJJIIIGIIIIJHGIHIGHEHGIJIH
@2698395/1
ggccatttcattacaccatgtacctatttcgatccatttagattcgcc
+2698395/1
@@C?DFFFHHFFAGHGGGIHIJJJJIHIJGIGIIGHIIEGFHGHHII:
@3145110/1
tattacttcaagcaaagcttctataactggtatagctttaggaaacggtt
+3145110/1
1=?DDDDDFHFHDHIF<EIIIHHJIJEJIF2AFG>HGIII><BBGHDHHI
@1806809/1
ctattattaggcactagttattaattataatcatcaatattatctatcga
+1806809/1
1B844=BDHGHGHJJIIHHJJJJJJJJIJIJJJIJIJJJJJIJIJJJJJH
@1806810/1
ctattattaggcactagttattaattataatcatcaatattatctatcga
+1806810/1
?:?BDEFFGHFHGIGGIHJIGIHIIJJJGEIGIIJJIJJIJIIIIIIIJH
@1806811/1
ctattattaggcactagttattaattataatcatcaatattatctatcga
+1806811/1
BB@ADDDFHHHHHJJJIGHIJJJJJJJJJJJJJJJIJJJJJJJJJJJJJI
@2699085/1
ggccgatagaatgaagtgaaagtcgaacgttcttctgggcttttcctgct
+2699085/1
C@CFFDFFHHHHGIJJGHIIJJHHJJJJJFHIJJJBEHIGIFJIEHHGGI
@4497799/1
caagattttacctgaacaatttgaaattttttccaaacccgaaaaaagtt
+4497799/1
CCCFFFFFHHHHGGGJIGIJJJJJJJJJJJIJJJJJJJJJJJIJJGIIFH
@5393141/1
ctagtagttatatacaggaaatgttgcttgtatgtttggaatgtataata
+5393141/1
BCCFDFFDHHHHHJJJJJJJJIJIIIJIJJGHIJIJJJJJJJJIJIIIII
@1342851/1
cccacctttttcactcaaccatagctttctcagcgtgtttaattt
+1342851/1
@@@DFFFFHHHGGJIGFGGIGIEDGGIJJGGCFGGCFDHD<B?B?
@1342852/1
cccacctttttcactcaaccatagctttctcagcgtgtttaatttctttc
+1342852/1
@@;DDDDDHHHFHIIIIIIIIG@FGHIIIIIHIIIHHAFH9G9?GB?FH9
@888624/1
caacgatctggtggccaccggaaccggaag
+888624/1
??<DD;BB<DDDDE<;2AFDEE8EDDDID<
@5393586/1
ctagtattatgaataactgaacccattcctgtttcttgaacgattgtgca
+5393586/1
BCCFDDFFHHGHHJIJJJIJJJJJJIIJJJIJJJJJIIJJJJJJJJIGII
@4499581/1
caagcattggtggcgattggtcaatgtttttttttcgatgtccacgtagg
+4499581/1
CCCFFFFFHHCFHGIGGIGJFHIJJJIJJJJJJJJGIHIIIIIEHHHGHF
@3583039/1
aaaaaattcaaattgttcaggtaaaatcttgcttcatgattgaaaatttg
+3583039/1
@@@DDFFFHHBHHJJIIIJIJHIIJIJJJIIJJGIGGJDGIJFHIGIJJJ
@4500796/1
caagcgatggtgaactgcctttcgtgtggtagtccctcttcg
+4500796/1
@@@1:?DDDHFBBGB@<EFGHIII=?::;E9::C>?DG><DD
@4501862/1
caagctgcaaaacataaaggagatcctgtaacacaaagttctcaacaacc
+4501862/1
BB7DDFFFHGHGHJJJJJIJJJJJJJJJJIJJJJJJJJIJIJIIHIJJJJ
@2700079/1
ggcctacgctgttgttgtggtccacccctttgttgcccgtttgccg
+2700079/1
CC@FFFFFHGHHHJEHGFEGAEFCHIJJGGGIHIJIJII@HG@FAB
@2700337/1
ggcctccatgccgagcaagactcccgtcagcgtcctcc
+2700337/1
?@@DDFFFHHHGHIJIJJGIIJIJJFBD@<<@BFG;DH
@2700338/1
ggcctccatgccgagcaagactcccgtcagcgtcctccaggag
+2700338/1
@<@DFFDDB>?F?GHBEEG@FDGIF0CDGEHB88@B@BBDGAF
@2700339/1
ggcctccatgccgagcaagactcccgtcagcgtcctccaggagttgctga
+2700339/1
CCCFFFFFHHHHHJJJJJIIJJJJJJGIIJFIAGHGIJIJIGHFHIJJJ@
@1347776/1
cccagccccaacaaggaggtaaaaagaagaaacaaaaacaacctgaacaa
+1347776/1
CC@DFFFFHHGHHEGIGIJCFHIGGIEHGIJIHIIIHIIGIIJJIIIJGF
@5394633/1
ctagtgcctaataatagtgtattacctctaaagctatctactcgttatat
+5394633/1
?@1:=DDFHFDHDIJJHGGEIIIGGHGIJJJJIGIIIIIJJJJIIJIIIJ
@3153517/1
tcaagatatattcttcaggggatcatgaagctcgcttttcaaattctcgt
+3153517/1
@@<DDEFFFHHHHGHCEG>GHIEHGIIGIIIIIGBDEHIIIGIBGGHIGB
@3153518/1
tcaagatatatttttcaggggatcatgaagctcg
+3153518/1
@@@DBDDBDDFHHIIBCBIII8@FAGEEGGHBE:
@7183441/1
ttttccggaaaatgctcgaaaactcaattggcgcacattcagcaggtttt
+7183441/1
CCCFFFFFHHHHHJJIJJJJJJJJJJJJJJJJJJIIJJJJJJJJJJBGIJ
@7183737/1
ttttcctgttccgtagcagacggccactggcaaag
+7183737/1
???1ABB??DDDDACC1C43:FEEE@D?DDB?BBD
@4504611/1
caaggacttcaacttcgttcagttcttgcaggagatcgctagcgaacaat
+4504611/1
?;@=DDDDHDHDHIIGGIIGGGHGGIIGIIIEHI9?<DGIIFGGGIGIIG
@4504612/1
caaggacttcaactttgttcagttcttgcaggagatcgctagcgaacaat
+4504612/1
CC?DFFFFHHHHHJJIJIJJJIHIIIJJJJJJJJIGIJJJIIJJJJIJJF
@3588026/1
aaaaacaatgtgaattagatgctggtgcagctataccttcatctgttaac
+3588026/1
CCCDFFFFGHHHHHJJIIHIJIJJJCFHIIGIIGJJJJJJJJIJIJJIJI
@3588481/1
aaaaacatctggacgcgttcgacaccagctgaactgtattaccagag
+3588481/1
CCCFFFFFHHHHHJJJJFHIIJIIIJJJJJJIJJJJFHIIJJJJJIJ
@3156558/1
tcacagagccccgggcccagatggcattcatgcagaaccgattaagaaag
+3156558/1
@@<4BDDDHHFFFGHIGIEGG9FHGEIIHGHIIIIIGIII@5;DHIGHFH
@2702847/1
ggcgaggttactattcacgacagtcaaaatagagagaaaatatataaagt
+2702847/1
@C7DDDFAFFFFDGGEEFGHIIGFHIIIIEHCEGEFGIIIGICIGIIII=
@2703229/1
ggcgattggtcaatgttttttcttcgatgtccacgtaggttacctcgaag
+2703229/1
CCCFFFFFHHHHHJJHJJJJJJJJJJJJJJIJIIJHIJJJIJIJJJJHGI
@4506952/1
caaggattgccacatcttgtgagccgccattctcttggctagcttctttg
+4506952/1
@CCDFFFFHGHHGHIIIIEIGGGGCBHBFBDFCGCGGEGDH@AHIGEHG?
@4506953/1
caaggattgccacatcttgtgagccgccattctcttggctagcttctttg
+4506953/1
B@@FFFFFHHHHGJIJJIGHHGIIJIJIIJJJIJJJIHHHIJJJHIJEIA
@2703548/1
ggcgccatccacgagccaatcttccgctaccgcgtgttccttaacaacga
+2703548/1
@@@:DDDDHHFHHIGIGGIIIIIHIGHA@FHEEH@E@FCFCHEGIIIEAC
@7187583/1
ttttgacatttatgtgacataatttgcgacatttgacgtacggttcaagt
+7187583/1
@@@FDBDDAFHHHJ@BBGIJIIIIIEGI:FHIJJJIJGBGIJJBGHGIIF
@3159745/1
tcacttatgaatgtggcataggttctgtcaaaactgttgcgactagcaca
+3159745/1
CC@FFFFFHHHHHFHIIJJIJJHHIJJJJJJJJJJJHIJJJJJJJJJJJJ
@6747312/1
tagaggttgtacccaaacttttcggggtgcaatcttcttttccggaaaat
+6747312/1
B@;ADFDDHHHHHJJJJJJJJJJJJJJDGGGJJJJJJJJJJJJJJJIJJJ
@3161515/1
tcagcccccaccaagggaagggggcggcccccatcccaacagaagggg
+3161515/1
@@@DFFFFHHHHFBEEGEGDEIE>DF<6<@BD69<BD5:?B?838<@B
@4508365/1
caagggaccgtcgttcatttcgccaggctcattaaaccacatttccgggt
+4508365/1
@C@ADDDFHGHFFHIGHEHIHGHIGHGI@GGIIIJJJJDGIJJGJICBA5
@7188946/1
ttttgagctattgcgatatttttttcggaaaaaagtgagtttaggatatc
+7188946/1
=@@4=ADDHFHHHJJJJJJJJIJJJJJJHJJJJHIGDHHFGIJJJJJJJH
@3593157/1
aaaaagaaggcgaggttactattcacgacagtcaaaatagagagaaaata
+3593157/1
@@<?DD7DH>BFAHH?A:CGGGIGHACHHGIHHIHGGIIGGHBCGI@=FH
@3162769/1
tcagtcccgaataccgattctcagccgagctgcccagtttagtggccaac
+3162769/1
BBCFDFFFHHGHGIGIJIIJJIJJIGIGIIIEHJJGDFGHIFGGGHIGHI
@4509420/1
caaggtcaaagagaaggatagcaactaattttacaagctatactttgcat
+4509420/1
?@@:ADDDAHHAFG@CHCGHHGH>G@GIHIHEGDEEHG@HEAGB@B>GCG
@3594335/1
aaaaagcaggaaaagcccagaagaacgttcgactttcacttcattctatc
+3594335/1
??@;B@BDB8;D?G>EHIIHEAFEHHIE@8:81?D999DGHG@BA<BFDH
@5398840/1
ctataccttcatctgttaacttcgtagctcctttaaaagacatttgtgct
+5398840/1
BBCBDFFFHHHGHIIHIJIJJJJJJJJJJJJJJJJFIJJJJIHJJJGGJJ
@3164252/1
tcatcattcaaacattgaagccagatcgataaaaaaatatcgcaatatta
+3164252/1
@@@FFFFFGHHHDGFHGEIIIIJDEIJJJIIGGGIFGHG@BDBDHGJIIJ
@5399723/1
ctatataaaaaattacattcagtatcgatagataatattgatgattataa
+5399723/1
@??DF?DDHHHFHIJJJGGIIHCHFAEDHGHGGIGHIIGHGIIC<?BGGF
@3595868/1
aaaaaggtgggaaatgttgactgttgtagctgattaaggggtgtattcta
+3595868/1
@@<DFDF=CFF?FGIIGHGFFHGFEH?:?B?GCGG@<CFHG?DHECFFHG
@3595869/1
aaaaaggtgggaaatgttgactgttgtagctgattaaggggtgtattcta
+3595869/1
CCCFFFF:DHHHGJIJGIIJJJJIJIHGGIJJJJJJJIJJJBGFGIJJJJ
@7191879/1
ttttgcagcttgttgttcaggttgtttttgtttcttctttttacctcctt
+7191879/1
?@?DBDDADHHDCGE3CGIGG?FAGGDCG@8CFCBHEGEABD=BBD?BFH
@5400466/1
ctatatttcagttaaatttaagaggcttttaaaatttaacgtttagcag
+5400466/1
=1=4ADDD<D?D:ACE<CACE:F<<<FFF<CACACE@E?9CDBDDD???
@6749007/1
tagatttgatattcaataatttaacaactactccggagtttattgtcgac
+6749007/1
@@@DFDFFHDHHHJGIJIJJJGHIJJGJBFEIHGIII6CGHG>BFGGIJI
@3596813/1
aaaaagtgaacagctatcgatacacagtcatagatccaatcctataatta
+3596813/1
?@@D?@D4AFDHFGGIGIGDEGGHHGCI>?ECCHE9CAEGEGGBHEGH>B
@3166311/1
tccaaaccttgcaaattttcaatcatgaagcaagattttacctgaacaat
+3166311/1
?@;DDDFFHHHFHJIIIJJCGIJJJJIHGHGIJFHGIGH@HFGG@FHIHI
@3166312/1
tccaaaccttgcaaattttcaatcatgaagcaagattttacctgaacaat
+3166312/1
CC@FFFFFHHGGHIJJJJJIJHIJJJJJJJJJIJIJJJIIJJJJJJIIEI
@3166313/1
tccaaaccttgcaaattttcaatcatgaagcaagattttacctgaacaat
+3166313/1
CCCFFFFFHHGHHJJIJJJJJIJJIIJIIIIJIIJJJJJJJJJJJJJJII
@6749379/1
tagcaactaattttacaagctatactttgcatagaattagtggttttttt
+6749379/1
?@@<?DDDFDADHGHBBACGGGEDDHGIIH@HIGHCFCHI>D@?C?DDEA
@3597934/1
aaaaataaaaagcatatactttcaagtggcatattaattaaaagagacag
+3597934/1
@@@=DDEDHHDAHGII@HGDHEHGBF:AEBFBHG@FGHIGFEHIIIHGII
@7194393/1
ttttggttctttaacgaaatgtcaagagcataaagtatgtctagaacgat
+7194393/1
??1BDDDDHHDHFHGHFIJIIHIGHIIGDGIGIEGDHCGHIJJGHDGGHJ
@3600063/1
aaaaatatcgcaatagctcaaaagggaacaatttttgtcgagttattgat
+3600063/1
CCCFFFFFHHGHHJJIJJJJJIJJJIJJJJJJJJIJIHHIGABGHIIIIJ
@2707631/1
ggctgagaatcggtattcgggactgaaagacactaagattaccaagttgg
+2707631/1
=@@4ADDFHGHHHGGIJJGIJBHIIJJJJIJIJIJIJIJJIIJJEHFHHJ
@3602309/1
aaaaatgaattctcaaacggcgttaaaccttttacttaaggttaatgcca
+3602309/1
@@@DFFFFGHHHHHGJJIJJIJIGGHJJJJJJIJGIJJJJJHJJIJIIII
@5401738/1
ctatccttctctttgacattgcttgtggtcacttttcgcgcaaaggtaaa
+5401738/1
:B?4=BDFHHGHHJJIJGIJJJJJJGIIHGIJIJJJJJJJJIIJIHHHII
@2709738/1
ggcttttcctgcttttttagcagctttaccattcgtcttatcgatgcatt
+2709738/1
:??4==D?FDF<CFGHII;?FE@HGHIEEIEHGEDHG?FAG?@8?<F4DD
@3603001/1
aaaaatgtcaaaattttgcaaattatgtggcattttgacatttatgtgac
+3603001/1
?@1:=AB=ADDHHIIIIIEGIGHHHIGHFHECEIIII?HHI@GHFI@DCH
@3603002/1
aaaaatgtcaaaattttgcaaattatgtggcattttgacatttatgtgac
+3603002/1
@@<?DDDEDHHDHHIGGGGEIII>FHEFHDGGGHIIII@BHIIIIGIGII
@4947442/1
cccgaaaaaagtttatttatcatgcacaggtaaacagttgtacagtagag
+4947442/1
@@@F=DFFHHAFHIHIJIIIJIIJIIJJJIEGHIJIIJJIHIIJJHHHII
@4948022/1
cccgaacaagccaatcagaccaacggaacgcccggagcggctgatatcac
+4948022/1
CCCFFFFFHGHHHJJJJJGIJJJIJJJIJIIJJJIJJJJHHFD@@C@CCC
@7199095/1
tttttatatagtgccccgatgatatgatatgtatttattatattgtgaaa
+7199095/1
@CCDDFFFHHHFHIIIIE@@@9B?DC>ECGCEDGHI>FHCGFGICFHEII
@7199637/1
tttttatcgagttattgatttcgaggaataatacgaacttccatagattc
+7199637/1
BB=DDFFFHGHFHIJJJIIJJJJJJIJJJJJJJJJJJJIJJJJJJIIJJI
@2711895/1
gggaaatgttgactgttgtagctgattaagggg
+2711895/1
@CC?FFFFFHFFHHH@FGEEHHEGEHHGIIIII
@3606437/1
aaaaatttaaacacattgcattattgatttcgaggaaataatacgaactt
+3606437/1
@CCBDFFFHHHHHJIIJIIJDGIIGAHAHIJJIIHGIJJJJGIIIHJIII
@2713453/1
gggaaggtttaggtatttgtggtatctgtcgatgttgccagaacgta
+2713453/1
CC@FFFFAFHHHGAFGIICHGGFHIIIIHGIGEGHIGIIIIJJJJHH
@7202840/1
tttttcttcgatgtccacgtaggttacctcgaaggattgttcgctagcga
+7202840/1
=:BABDEFHGHHHIJJIJJIJJJHIJIJJJJGIJJIIJJJJJJJJJJJJI
@5403218/1
ctatgaggttaagaaaccctgaacctggaaaagcaggtcgcaaaataccc
+5403218/1
B@C=BDFFFFHHFIJJJJJJJIJJJJJIJJJJJJJIGDHHJJJJJIGIHH
@2714684/1
gggaatttaaggcatctattatacaaaaacaatgtgaattagatgctggt
+2714684/1
@@<ADFFFHHHHHIIIIIIIIIIIIIIIIIIIIIHIIIIIIIIIIIIIIB
@2715370/1
gggacatgcacatctcttggagccagccaatgggattgcccatcactttg
+2715370/1
@CCFFDEFGHGHHJJIBGCHCHIIIGIJJJGGHGIJJIJIGIIIJGEEGF
@5404275/1
ctatggaggaatattacaataagccgaataaaaatgcaaaaaactataaa
+5404275/1
@CCFFFEFHGHHHJJJJJJJJJJJJJJJJJJJJIIIJJJGIJJJJJJJJI
@2715888/1
gggactaccacacgaaaggcagttcaccatcgcttgtcatgtgttgaaat
+2715888/1
CC@FFFFFHHHGHJJJIIJJJJHHIJJJJJJJJJIIFGIGJJIJJJJJJI
@5404966/1
ctatgtgtgtttggctagattctgtttgacattcgaagagtaaacgtcag
+5404966/1
???=BBDDD?DHBHBFHBFIIG?<<BDHFHGHFHEICIIIFGEIIIBFHI
@7206266/1
ttttttcggaaaaaagtgagtttaggatatcttacgttctggcaacatcg
+7206266/1
CCCFFFFFHFHHHJJJGIJJGGIIJIJJJJJJJJJJJIJJIJJIGJJJJJ
@4957017/1
cccgggcccagatggcattcatgcagaaccgattaagaaaggggcagaca
+4957017/1
@@CADDFFHDFBHGIBFHIJJIHGIIJJJIGBDFBGCGGEGD?BFGIEGH
@4957018/1
cccgggcccagatggcattcatgcagaaccgattaagaaaggggcagaca
+4957018/1
BB?BDDFFHFHFFIJIHIIGIIJJJJJJJJIJJJJJIGIJIIJJIJJDIH
@5406457/1
ctattattaggcactagttattaattataatcatcaatattatctatcga
+5406457/1
?@@:BDDFGBHHHIJJJGHHHIJJIJGIJIIJFHHGIGIJIJJGIJJJIH
@5406458/1
ctattattaggcgctagttattaattataatcatcaatattatctatcga
+5406458/1
CCCFFFFFHHHG1CGHIHHJJJJJJJJJJIJGIJJJIJJJJJJIJJJJJI
@3613942/1
aaaacattgaccaatcgccaccaatgcctggtgcagctatccactttgcc
+3613942/1
CC@DDFFFHGFBDFFB@EGGEII;GGHGGGHIIIIIIIIHIIIIIIIICE
@3614200/1
aaaacatttataactacaatggtcctaaagcaaaaaggagaagacctttt
+3614200/1
CC@FFFFFHHHHHJJJJJJJJJHHJJJIIJIJIEIJIIJJJJJJJJJJJJ
@903590/1
caacttggtaatcttagtgtctttcagtcccgaataccgattctcagccg
+903590/1
CCCFFFFFCFHHHGIIJHHHIIIIJJJIIJJIJJIJJIGIIGGIJJGIIJ
@3614964/1
aaaaccccaaagaattatcttttttagagatggagta
+3614964/1
=?=D1?D:::A>;F9EFI9CAF<<?ECFEEFG?F8B?
@7208568/1
ttttttttatttttcatcacagtgatgtttgtttcagaacaaaccggg
+7208568/1
?@1ADDDD;DHHHI>@<??EBDBEAGFDGGCDGHDGDBGDFHIDHAHH
@5408280/1
ctatttggtacgacgacaaagattacatcatatttgcctttaacagatgt
+5408280/1
@@8ADDDD=DHHHIIIIIIIIIIIIIIIIIIIIIIIIIIIIIIIIIIIII
@906382/1
caagaaacatgataagatatgctgcaacctctactacagtacgcaagaat
+906382/1
B@C7DFFFFHHHHJJJJJGHIIJIIJJIJJJJIIJJJJIGIIJJJIGGHI
@6758185/1
tagtagaagaattgtacctggttgtagagaccgaatgtgaggaaatagaa
+6758185/1
@@@AD?DFHBDFFIIGGGGHGACE@EGGIECFHHIIGIG>B>DGIGGDHI
@911443/1
caagaactgaacaaagttgaagtccttggcgttgaagctgagagtctctt
+911443/1
@1?DDEDDHFGHDHIGIJGHIIEEHIGIJJJJJJJFIJJJJJJJBG@GI@
@911458/1
caagaactgaacgaagttgaagtccttggcgttgaagctgagag
+911458/1
@@@FDDFAFBHHFIGGFFGGGICHHEHIIIGEBHB<?DAB?FEG
@911913/1
caagaacttgctggatctcttggtcggaaaagtgactcccgaacaagcca
+911913/1
BC8BDFFFHGHHHJIJJJJJIJIHHIJJJIIJGHJJJJJJJJJJJJIJJJ
@911914/1
caagaacttgctggatctcttggtcggaaaagtgactcccgaacaagcca
+911914/1
BCCBFFFFHHHHHJGIJJJJJJJHIHIIJIJJCFHHIJJJIHIJJJJIIJ
