# Supplementary material for: Identification and comparison of key RNA interference machinery from western corn rootworm, fall armyworm, and southern green stink bug
Source: PLoS One. 2018 Sep 5;13(9):e0203160. doi: 10.1371/journal.pone.0203160 (PMC6124762; doi:10.1371/journal.pone.0203160)
Supplement: S2 File — (TGZ) [file pone.0203160.s012.tgz › data/fastq/wcrw/3_Late-egg_LE_Rep4_aligned.fq]

@58/1
aaaaaaaaaaaaataatagttcttcaagatatattcttcaggggatcatg
+58/1
@@@DDDDDHHHHFBGDBBEHG8B=@GCC@@EDDHGAGEEAEHHE>9AACA
@5129839/1
ctatacagtagtcaaatttgtatccattatcactttttgttgccgtgtgc
+5129839/1
CCCFFFFFFHHHHIJJIJJJJGJJJJJJJJJJJJJJJJJJJJJIJJJIIJ
@7175064/1
gaaatatttaatgttattcaatccggaagcttcacctaataactatctta
+7175064/1
CCCFFFFFHHHHHHIIIJJIJJJJJJJIJJJJJJJJJJJJJJJJJJJJJJ
@7175065/1
gaaatatttaatgttattcaatccggaagcttcacctaataactatctta
+7175065/1
CCCFFFFFHHHHHHJJJJJJIJJJJJGIJJJJJJJJJJJJJJJJJJJJJJ
@4617616/1
cggattcaaagacatctcctaaggctttgggaacttctacatcttctatt
+4617616/1
@@@FDFEEHFHAFGIGGIJJIIEHEHIIGJDEG;DHGIABHBG<D>?FGD
@7176107/1
gaaatcaataactcgataaaaattgttcccttttgagctattgcgatatt
+7176107/1
CCCFFFFFHHHHHJJJJJJJJIGEIIJJJJJJJIJFIIJJJJJJIIIAHI
@3081194/1
catttatcaaggttttcaaactgttaaaaaacctgctga
+3081194/1
?@@DDDDDAFBDFHGIIBFHDH?HH<3<FG?EBFFCC@9
@3081195/1
catttatcaaggttttcaaactgttaaaaaacctgctgaatgtgcgccaa
+3081195/1
@@@FFF?DHHHHAFHEHEHII@HGHIHIIIIIIEGIIIIDIIDHGIIIII
@3081196/1
catttatcaaggttttcaaactgttaaaaaacctgctgaatgtgcgccaa
+3081196/1
@@@FFFFFAHHGFHJJJJJIGHIIJGIJIIJIIJJGIFHIIDGIIIIIIB
@3081197/1
catttatcaaggttttcaaactgttaaaaaacctgctgaatgtgcgccaa
+3081197/1
CCCFFFFFGHHHDHIJJJJJJJJJJJJJJJJJJJIJJJJJJIHIIJJJJG
@3081198/1
catttatcaaggttttcaaactgttaaaaaacctgctgaatgtgcgccaa
+3081198/1
CCCFFFFFHHHHDHIJJJJJJJJJJIJJJJJJJIJJIIIHIIIHIIJJIH
@2570607/1
cacctacacaagctcaatacaatccccacattccaccccaatctagccac
+2570607/1
C@@FFFFFHFFDFGGGIJJJJIJJGHIJIIJEHIIGIIIIJJIIJJJIJJ
@2570608/1
cacctacacaagctcaatacaatccccacattccaccccaatctagccac
+2570608/1
CCCFFFFFHHHHHIJIJIJJIGGHIJJIJIJJJJIJJJJJJJJJJJIJJJ
@5131307/1
ctatactttgcatcaaataaatgctcccttttcacaatataataaataca
+5131307/1
@<?DFDDFFHDFHJGIGIIGBDHGIGGEGIIJEIIIFHHIIIIIIIGGGG
@5131308/1
ctatactttgcatcaaataaatgctcccttttcacaatataataaataca
+5131308/1
@@@DDFFFHHHHDGGIJJIJJGIIIJJGGGIGJAHEGHGIIIGEEHIGIG
@5131309/1
ctatactttgcatcaaataaatgctcccttttcacaatataataaataca
+5131309/1
CCCFFFFFHHHHHJJJIJJJJJJIJJJJJJJJJJJJJJIJJJJJJJJJJI
@5131310/1
ctatactttgcatcaaataaatgctcccttttcacaatataataaataca
+5131310/1
CCCFFFFFHHHHHJJJJJJJJJJJJJJJJJJJJJJJJJJJIIJJJJJJJI
@2571846/1
cacctatcgaatcgaatattagtagcaagatccg
+2571846/1
CCCFFFFFHHHHHJFJIGIIIIFIIIJJJGIJI?
@2571847/1
cacctatcgaatcgaatattagtagcaagatccgagatgtggtacacgac
+2571847/1
B@@DFFFFHHHHHJJJJIJJJJFJGIJJJJJJJJJIJJJHIJHIJJJIJJ
@2571848/1
cacctatcgaatcgaatattagtagcaagatccgagatgtggtacacgac
+2571848/1
CCCFFFFFHHHHHIIJIIJIGICHGIJJIIJJJJJJJGIDGHFHIJJJJI
@2571849/1
cacctatcgaatcgaatattagtagcaagatccgagatgtggtacacgac
+2571849/1
CCCFFFFFHHHHHJGIEGHGGHBFHGIJGGGGIGIGIDGDCHBFHHIIII
@7180438/1
gaaatgctggaaaagttaaacgatattctacaggatttattattagagtg
+7180438/1
CCCFFFFFHHHHHJJHIJJJJIJJJJJJIJIJJJGIIIIJJJJJIJIIFH
@7180784/1
gaaatggataattataggattggatctatgactgtgtatcgatagctgtt
+7180784/1
@@CFFFFFHHHHHJJJJJIJJJJIJJJJJJJJIJHIHIJIJIJIIIJJII
@7181056/1
gaaatggcctccatgccgagcaagactcccgtcagcgtcctccaggagtt
+7181056/1
CCCFFFFFHGHHHHIIJIIIJIJIIIJJJJJHIBFHIHIIJHJJDGHICD
@7181057/1
gaaatggcctccatgccgagcaagactcccgtcagcgtcctccaggagtt
+7181057/1
CCCFFFFFHHHHHIIJJIIJIJIJIJJJJJIIJFIIJEHIGJJCHIGHEG
@519849/1
aagaaacgctcgtggggagcgatgacgaataa
+519849/1
???DDDB2@DC???EEE>ADD:?DB?D1DD;B
@519850/1
aagaaacgctcgtggggagcgatgacgaataaagtatgtgttcacca
+519850/1
@@@BBDDFFDHH8EEFIAAGEDB@BGGA@FEGGH=C@C8@CFAEIIG
@519851/1
aagaaacgctcgtggggagcgatgacgaataaagtatgtgttcacca
+519851/1
@@CDFFFFHHHH?EHHHDHCGDDEIIIGEHGAHFHHHIIGHGIIHGG
@519852/1
aagaaacgctcgtggggagcgatgacgaataaagtatgtgttcacca
+519852/1
CCCBDFFFHHHHHIJJJEGGIIJJIJIIIIJJJJFHIICHHIJJJJJ
@519853/1
aagaaacgctcgtggggagcgatgacgaataaagtatgtgttcacca
+519853/1
CCCFFFFFHHHFDGIJJFHGIBFHIIJGJJJJJJCHGIFGFHIJJJJ
@519854/1
aagaaacgctcgtggggagcgatgacgaataaagtatgtgttcacca
+519854/1
CCCFFFFFHHHHDHIIIDHIJGIJJJJIIIJIIJFHIJHIJIJJJII
@519855/1
aagaaacgctcgtggggagcgatgacgaataaagtatgtgttcacca
+519855/1
CCCFFFFFHHHHFIJJJGIIJHIJJJJIJJJJJJBGHIGHJIJJJJJ
@1040642/1
aggaactggaggataactgtagacgttcgtagatgtctgttgcgattgag
+1040642/1
@@@DDEFFHHHHHJJJJJJIJJIHJIIJJIIJIIJHGIJIIJIJGIJJJJ
@1041626/1
aggaagtaacggcagcactattgacactaagaaatc
+1041626/1
@@@DDDDDHHHHFIIACGCHBG@FHFG@EHGGHIB<
@1041627/1
aggaagtaacggcagcactattgacactaagaaatcacagagccccgggc
+1041627/1
CCCFFFDFHHHHGJJGEGHGIJ>CFGHEHJIIIJAFBGE@FCFHJIBHGI
@1042100/1
aggaataatacgaacttccatagattcaaatgaagaaaacaacatacgtt
+1042100/1
CCCFFFFFHHHHHJJJJJJJJJJIJJJJJJJJJJJJJJJJJJJIJJIJDH
@1042101/1
aggaataatacgaacttccatagattcaaatgaagtaaacaacatacgtt
+1042101/1
CCCFFFFFHHHHHJJJJJJJIJJJIJJJJJIIIJJDGIIJJJJJJIJJEH
@1042102/1
aggaataatacgaacttccatagattcaaatgaagtaaacaacatacgtt
+1042102/1
CCCFFFFFHHHHHJJJJJJJJJJJCIIJJJIJJJJGGIJJJJJJJJIIGI
@6154618/1
ctgtagtccatcgggcagtcatattttataactaggctgcatttgggtac
+6154618/1
B:?ABDDDHHHHHJJIJJHIJJIJJJJJJJJJJIJJJJJJJIJJJJIHHI
@4247/1
aaaaaaaccactaattctatgcaaagtatagcttgtaaaattagttgcta
+4247/1
@@@FFFFD?FHGGIIIIDHIIGGGC@FGIIFGEGI?GCHDGGGIIIIIII
@3592531/1
ccctttcttaatcggttctgcatgaatgccatctgggcccggggctctgt
+3592531/1
@C<DDFDFHHGHHIACGHJIJJIJJJJJJJJGIGGICFHIIIFBHGJJJ=
@3592532/1
ccctttcttaatcggttctgcatgaatgccatctgggcccggggctctgt
+3592532/1
C@CFFFFFHGHHHJIEHIJDGHIGIJJJJJJJJJIJJIIJDIJJGGEHB@
@6155918/1
ctgtatagctttcttctcttggtgaacacatactctattcgtcatcgctc
+6155918/1
CC@FFFFDHHHHGJJJJJJJJJCEHJJJIJJIJJGIHDGIGCHGIIJJIJ
@6156242/1
ctgtatattttcttgtatcacttattgcgtctttgctttggtcactttac
+6156242/1
@CCFFFFFHHHHGJJHHIJJJIIJIJJJJHGJJJIIIGIJIHIIJJJIJI
@3593627/1
cccttttgagctattgcgatattttttcggaaaaaagtgagtttaggata
+3593627/1
@@@BDDD;=CF>CGHBBE<@AFHIIIICEG7DHIII>8B@F=FFCEGAAG
@3593628/1
cccttttgagctattgcgatattttttcggaaaaaagtgagtttaggata
+3593628/1
@@CDBDEDHHHH?FGIGGIIGIIIIIIGIIIIIIGIB=BGGCGHHEHGGI
@3593629/1
cccttttgagctattgcgatattttttcggaaaaaagtgagtttaggata
+3593629/1
@CCFFFFFFBHFFHIHIGIIIIIJJJJIIGJJJJJIGG=FGBFHICCGGI
@3593630/1
cccttttgagctattgcgatattttttcggaaaaaagtgagtttaggata
+3593630/1
CCCBFFFDDHHGFBHDEFFGHHIJJJJIJJGGIJJJH=FHIHHHHJJGFI
@3593631/1
cccttttgagctattgcgatattttttcggaaaaaagtgagtttaggata
+3593631/1
CCCFFFFDBHHHBHIGGEHIIIJJJJJIIJGIJJJJG=CGHGHHGIIIIJ
@3593632/1
cccttttgagctattgcgatattttttcggaaaaaagtgagtttaggata
+3593632/1
CCCFFFFDHHHHHIIJIIJIIJIIIJJJJJIJJJJFABFGEIIIJIIIJJ
@3593633/1
cccttttgagctattgcgatattttttcggaaaaaagtgagtttaggata
+3593633/1
CCCFFFFFDHFFDIJGGHGHEGGHIJJIIJJIIIJJ<==B<BFHIHIIEH
@3593634/1
cccttttgagctattgcgatattttttcggaaaaaagtgagtttaggata
+3593634/1
CCCFFFFFHHHHGJJJJJJJJJJJJJJJJJJJJJJJJHGIJHIIJJJJJJ
@3593635/1
cccttttgagctattgcgatattttttcggaaaaaagtgagtttaggata
+3593635/1
CCCFFFFFHHHHHJJJJJJIIIIIJJJJJJJJJJJJJFGHJIIIHIJJJJ
@3593636/1
cccttttgagctattgcgatattttttcggaaaaaagtgagtttaggata
+3593636/1
CCCFFFFFHHHHHJJJJJJIJIJJJJJJJJJJJJIJJHIJJHIGIJIIJJ
@3593637/1
cccttttgagctattgcgatattttttcggaaaaaagtgagtttaggata
+3593637/1
CCCFFFFFHHHHHJJJJJJJJJJJJJJJJJJJJJJIJGIJJIJJJIJIJJ
@3082597/1
catttatttgatgcaaagtatagaggttgtacccaaacttttcgggg
+3082597/1
@@@DDADDHBHFAGEHHG3A<CBH<G3C;@@?CDFHG;CHGGHGHAD
@3082598/1
catttatttgatgcaaagtatagaggttgtacccaaacttttcggggtgc
+3082598/1
:@14ADFFHHGHHJJJJJHHJJJJIFGGJHHJJJJJIIJJJJIIEGIDFG
@7181898/1
gaaatgtcaagagcataaagtatgtctagaacgattttacctttgcgcga
+7181898/1
C@CFFFFFHHHHGJJJJJJJGJJJIJJJJJJJJIIJJJJJJIJJJJJJJJ
@7181899/1
gaaatgtcaagagcataaagtatgtctagaacgattttacctttgcgcga
+7181899/1
CCCFFFFFHHHHHJJJJJJJHIJJJJJJJIJIJIJJJJJJJJJJJJJJJH
@6157116/1
ctgtatggtatcatcagctttagtaactgtgagagcagtatgtgattatg
+6157116/1
BCCDFFFFHHGHHJJJJIJJJIIJJIJJJIIIJHHIJJGIGJHIGHGHII
@4619993/1
cggattttatcaatcggccattcgaggctggaagccacttttaaatgttg
+4619993/1
CCCFFFFFHHHGHGIJIJJJIJJJIJJIIJJGIEEGGIJJJJJJJEIBGG
@7182983/1
gaaatgttgactgttgtagctgattaaggggtgtattctatatttcagtt
+7182983/1
@@@FFFEFHDHFFFHGF@HGCG:CHGIIJJJ1C:?BGEIGGFIIJEAHIG
@7182984/1
gaaatgttgactgttgtagctgattaaggggtgtattctatatttcagtt
+7182984/1
CCCFFFFFHHHHHIIIHHJIJJCGIIIJJJJ@EFGIJJJIJIJJJJIJJG
@5132501/1
ctatagttttgtcatacgtttttgaggcagcaaatttctcaagggcacac
+5132501/1
BC@DFFDFHHHHHJJJJJHIIJJJJJIJJJJJJJJJJGGJJJJJJJJJJJ
@5132510/1
ctatataaaaaattacattcagtatcgatagataatattgatgattataa
+5132510/1
CCCFFFFFHHHHHJJJJJJJHIGIIIJGHGHGIIJJJJJJGEGIJJJJJB
@4108056/1
cgaagatttggagaatattgtggtagaccaattgaagttcttttatgagt
+4108056/1
CC@FFFFFHGHGGIJJJJJHFHIFGIIJJJJJJIJJIFHHJJJJIJGHIG
@4621508/1
cggcaaagagaagaaaggccgatagaatgaagtgaaagtcgaacgttctt
+4621508/1
CCCFFFFFHHHHHJJJGIJIGEEHGIIGGGIJIIIJIFB@DEHIJBFHIJ
@3082871/1
catttcatagaatggtggtggccatctgcgggacatgcacatctcttgga
+3082871/1
CCCFFFFFFHHHHJJEEH@GHGIJJJJGGGHJEGHIICFAGFAFFCGCHC
@3083169/1
catttccatgccttctcctaagtcgataatttctccgactggcttatgga
+3083169/1
??:DDDFFHFHHHJIIIJIGHJGHGGAHGHIGBB?BDDGEH?@FEHGGGI
@3083207/1
catttcccacctttttcactcaaccatagctttctcagcgtgtttaattt
+3083207/1
CCCFFFFFGHHHGJJJJJJJJJJJJJJJJJJJJJJJJIJJIHAGH4<?FI
@7686512/1
gccagtacatcggggataagtttatcgctgatgtggttgaaagtctcatt
+7686512/1
CCCFFFFFHHHHHJJ>GIJJIIIJJJJJJJJJJHIJEHJIJJIHIJJIJJ
@1550877/1
attatttcctcgaaatcaataatgc
+1550877/1
CCCFFFFFHHHHHJJJJJJJJJJJJ
@1550878/1
attatttcctcgaaatcaataatgcaatgtgtttaaatttttgtcgagtc
+1550878/1
CC@FFFFFHHHHGJJJJJIJJJIJJJGGIEHHGIIGIJJJJJJJJDIIHH
@1550879/1
attatttcctcgaaatcaataatgcaatgtgtttaaatttttgtcgagtc
+1550879/1
CCCFFFFFHHHHHJJIJJJIJJJJJJJJJHIIIJIJJJJJJJJJJIIJIJ
@1550880/1
attatttcctcgaaatcaataatgcaatgtgtttaaatttttgtcgagtc
+1550880/1
CCCFFFFFHHHHHJJJJJJIJJGIIJIIJHIIIJJJIJJJJJJIJJIJIJ
@1550881/1
attatttcctcgaaatcaataatgcaatgtgtttaaatttttgtcgagtc
+1550881/1
CCCFFFFFHHHHHJJJJJJJJJJJJIHJJHIIJJJJJJJJJJJJJJGIGG
@6160050/1
ctgtcaaaactgttgcgactagcacaacaaaaaagatggcgaaacaatta
+6160050/1
CCCFFFFFHHHHFIIIIJJJJJJJJJJJJJJJGHIJHIIJJJJJJJJGHH
@3084588/1
catttcttcatttttattgggctctagactataacatcttctaagtaatg
+3084588/1
?=?ADDDDHDHHFGJEHGDGGIGDG?CFHJIHIIGHIIIIIIHHIIIEII
@5134994/1
ctatatttcagttaaatttaagaggcttttaaaatttaacgtttagcagt
+5134994/1
CCCDDDFFFDFFHHIIFHIGI@EIIGIIIIIIIIIIIIIHIIIIHIIIIH
@5134995/1
ctatatttcagttaaatttaagaggcttttaaaatttaacgtttagcagt
+5134995/1
CCCFFFFFDDDFFHIJCIJGICFHIIJJJJIJJJGJJJJIJHIJIJJJJF
@5134996/1
ctatatttcagttaaatttaagaggcttttaaaatttaacgtttagcagt
+5134996/1
CCCFFFFFHHHHFHHHJJJJJJJJJJJJJJJJJJJJJJJJJIJJJJJJJH
@5135025/1
ctatatttcggttaaatttaagaggcttttaaaatttaacgtttagcagt
+5135025/1
???DDDDDDDD202CEBEIDIEEFIIIIIIIIIIIIIIIIIDIICDEIIE
@5135026/1
ctatatttcggttaaatttaagaggcttttaaaatttaacgtttagcagt
+5135026/1
CC@FFEFFDBH20<CGEHICHFFGIIJJJJGHIJIIJIIJJIJIEHIJJI
@5135027/1
ctatatttcggttaaatttaagaggcttttaaaatttaacgtttagcagt
+5135027/1
CCCFFFFFHHH202AGGIIGJHIJIJJJJJJJJJJJJJJJJHIJJIJIJI
@6777/1
aaaaaaagcaggaaaagcccagaagaacgttcgactttcacttcattcta
+6777/1
CCCFFFFFHHHHHJJJIJJJJJJIJJJJJIJIJIJJJJJJJJJJJJJJJJ
@522964/1
aagaaagctatacagtagtcaaatttgtatccattatcactttttgttgc
+522964/1
CCCFFFFFHHHHHIJHHIHIIIJJJJJIJJJJJJJJJJIIJJJJJIJJJJ
@523221/1
aagaaaggccgatagaatgaagtgaaagtcgaacgttcttctgggctttt
+523221/1
CCCFFFFFHHHHHJJJIJJJJJIIJJJJHIJIIEGBG>FGA@?FGAAFIJ
@1043745/1
aggaatttgaacagttaccatctactatcagagatcgaatgtgtg
+1043745/1
@?@DDD;B?DDDHE:AFB<AE@@H?@HB:CHHGGGEHCBGGDFG;
@1553292/1
attattttttttttatttttcatcacagtgatgtttgtttcagaacaaac
+1553292/1
CCCFFFFFHHHHHJDFHJJICEEGGGGIBGCED@FE=BGIGHHGIEGGII
@526466/1
aagaaatccagggaggaagagctacggaaaaaaacaagagaacttggcag
+526466/1
@CCFFFFFHHHHGGHIGIIHIJJJIJIJJJJJJIIJJJJIJIIJJJIIJH
@10623/1
aaaaaaatgtcaaaattttgcaaattatgtggcattttgacatttatgtg
+10623/1
@CCFFFFFHFHDFDGGGG@CGGHHIIIIIIIIIIIIIIGIIIIIIIIIHI
@10624/1
aaaaaaatgtcaaaattttgcaaattatgtggcattttgacatttatgtg
+10624/1
C@@FFFFFHFHHHGJGIIIIHHIJJJIJIJJIEHIJJICGHHGIIIGIGI
@10625/1
aaaaaaatgtcaaaattttgcaaattatgtggcattttgacatttatgtg
+10625/1
CC@FDFFFHHFHHIIEHIJIJJJJIJJJJHIGIJIIGIIIGHIJJJFG?B
@10626/1
aaaaaaatgtcaaaattttgcaaattatgtggcattttgacatttatgtg
+10626/1
CCCFFFFFHHHFHJJJJJJIJJJJJIJJJIIJJJJJJJJJIIJJJJJJHG
@10627/1
aaaaaaatgtcaaaattttgcaaattatgtggcattttgacatttatgtg
+10627/1
CCCFFFFFHHHHHJJJJJJIJJJJJJJJJGIJJJJJJJIJJJJJJJJJIJ
@10628/1
aaaaaaatgtcaaaattttgcaaattatgtggcattttgacatttatgtg
+10628/1
CCCFFFFFHHHHHJJJJJJJJJJJJIJJIIIIJIJJJJJJJJJJJJJJII
@3085682/1
catttgcgagtgacgaagagttggccactaaactgggcagctcggctgag
+3085682/1
@@@BDDDFAHFHHJGGIEHJJJEGIJJJJJJIJJJJJBGEHHIIGIIJIC
@7183748/1
gaaattaaacacgctgagaaagctatggttgagtgaaaaaggtgggaaat
+7183748/1
B@@DFFFFHGHHHJJJIJJJJIJICHGIHIJGIFGGEGIGII?DFHIJIF
@7184355/1
gaaattactcatagtgtcacgggaactcataacaatagattcgattatag
+7184355/1
@@@DDDFDHFHDHIEFBFCIHIE@CDHEGGIIIIIII<:D?GFGEIIHBD
@4622326/1
cggcaacaaaaagtgataatggatacaaatttgactactgtatagctttc
+4622326/1
@@@DDDFFGHFHHHIBHGHCECECDFFHGEHHGCFGIIGG?DHGBHGEGI
@4622327/1
cggcaacaaaaagtgataatggatacaaatttgactactgtatagctttc
+4622327/1
@@@FFFFFHGHHGBGGHGIIGJDIIJGIIGGIGHIJJJJGDGGFIIIIIG
@4622328/1
cggcaacaaaaagtgataatggatacaaatttgactactgtatagctttc
+4622328/1
@@CFDDFAHFDHFCFGHIIHGIGHEEFGIIIII@GG?DFHBGHEHIIGIH
@4622329/1
cggcaacaaaaagtgataatggatacaaatttgactactgtatagctttc
+4622329/1
C@@FFFFFHHFHHFHDHIJICIGIJGIJJGIJJGIGJIJI>BGGIGGIJI
@4622330/1
cggcaacaaaaagtgataatggatacaaatttgactactgtatagctttc
+4622330/1
C@CFFFFFHHHHHCFGGIJJIIIGIIJJJJJIJFGIIJJJJIJIIIGHII
@4622331/1
cggcaacaaaaagtgataatggatacaaatttgactactgtatagctttc
+4622331/1
CC@FFAFFHHHHFAEBFIIAHHHGIGIIGGHIEGHGAFHGEHGGIIIIIB
@4622332/1
cggcaacaaaaagtgataatggatacaaatttgactactgtatagctttc
+4622332/1
CCCFFFFFHGHHGGHIJJJJJJJJIJJJJIIJIIGIIIJJIJIJJGIJJJ
@4622333/1
cggcaacaaaaagtgataatggatacaaatttgactactgtatagctttc
+4622333/1
CCCFFFFFHGHHHGHJIIIJJJJJGIJJJJJJJJJJIJIJIJJJJIJJJJ
@4622334/1
cggcaacaaaaagtgataatggatacaaatttgactactgtatagctttc
+4622334/1
CCCFFFFFHHGGHEEFHJGJJJGGGGIIGIJJIIJIJIJJJJJJJIJJJJ
@4622335/1
cggcaacaaaaagtgataatggatacaaatttgactactgtatagctttc
+4622335/1
CCCFFFFFHHHGHAGHIJJJJJJJIJJJJJJJJJJJJJJJHIJJJJJJJJ
@4622336/1
cggcaacaaaaagtgataatggatacaaatttgactactgtatagctttc
+4622336/1
CCCFFFFFHHHHHAFHIJJJIIIJIJJJJJJJIIJJJJJJIJJJJIJJJI
@4622337/1
cggcaacaaaaagtgataatggatacaaatttgactactgtatagctttc
+4622337/1
CCCFFFFFHHHHHAGHIJJJJJJJIJJJJJJJJJJJJJJJJJJJJJJJJJ
@4622338/1
cggcaacaaaaagtgataatggatacaaatttgactactgtatagctttc
+4622338/1
CCCFFFFFHHHHHCGGIJJJJJJIJIIJIIJJJJJJJJJJHIJJJJJJJI
@4622339/1
cggcaacaaaaagtgataatggatacaaatttgactactgtatagctttc
+4622339/1
CCCFFFFFHHHHHFHIJJJJJJJJJJJJJJJJJJJJIJJJIJJJIJJJJJ
@4622340/1
cggcaacaaaaagtgataatggatacaaatttgactactgtatagctttc
+4622340/1
CCCFFFFFHHHHHGHFIJIJJJGIIIJJIJJIJIJIJJJJJJIJJJJJJJ
@4622341/1
cggcaacaaaaagtgataatggatacaaatttgactactgtatagctttc
+4622341/1
CCCFFFFFHHHHHGHIIIJJJIIIJJJIIJJJJIJJIGJIGIIIIGJJJG
@4622727/1
cggcaacatatttccacgacaaacctgaactcttcgaagtatgggccaat
+4622727/1
CCCFFFFFGHHHHJJJJIJJJJJJJJIJIJJJJJIIGHIHIIIJIJJIJJ
@5646338/1
ctctactacagtacgcaagaataagattatggaaggaataacacgggcta
+5646338/1
@C@ADFFFHHHHHIJJJJJJIJJJJIJJJIJJJIDIBHIEGGGFGIIIGI
@527322/1
aagaaatctcggattttcataatgtgttgtgttaaatgataatagatatt
+527322/1
@@@DFDFFDBDAF;?FFGIEHH>EFHDEGH?;@EEG9DG<:C4944BBEG
@3086924/1
catttgtgctgaaaagaaaattcaagatccagtgtttaaggaactatcag
+3086924/1
CCCFFFEFGHHHHJJIJJIJGGIHIGJIJJJGGHIJJJJJEHGGIIIIJI
@5647262/1
ctctactctcaagaaatggcctccatgccgagcaagactcccgtcagcg
+5647262/1
@C@FDFFFHGDHHGJJGHIHIGJJJJJJJJ>HGIJIIIIJJJ@?DGG@A
@5647263/1
ctctactctcaagaaatggcctccatgccgagcaagactcccgtcagcgt
+5647263/1
@@@DADDADF>FADBB<BFCF>;D9CFG>A:C8DHDHD<D?BGGEGBDF5
@5647264/1
ctctactctcaagaaatggcctccatgccgagcaagactcccgtcagcgt
+5647264/1
BCCFFFDFHHHGFIIJGFHHIGIJJJIJJJIJJIIGHIJJJJJIJJHIJC
@5647265/1
ctctactctcaagaaatggcctccatgccgagcaagactcccgtcagcgt
+5647265/1
BCCFFFFFHHHHFIIJHHJIJIIJIIJJJIEHGIIIJJIJJJG@FCAEFC
@5647266/1
ctctactctcaagaaatggcctccatgccgagcaagactcccgtcagcgt
+5647266/1
CCCFFFFFDHHHGIJJGIIGIGJJIIIJJIIJFGJGIJJJJJGDGGBE@;
@5647267/1
ctctactctcaagaaatggcctccatgccgagcaagactcccgtcagcgt
+5647267/1
CCCFFFFFHHHHHIJJIJJJJJJJJJJJJIIIIHIGHIFGGIIGIIIIIH
@5647268/1
ctctactctcaagaaatggcctccatgccgagcaagactcccgtcagcgt
+5647268/1
CCCFFFFFHHHHHJIJIHJJJJJJJJJJJJJJIJJJJJJJJJJIJJJIJH
@5647269/1
ctctactctcaagaaatggcctccatgccgagcaagactcccgtcagcgt
+5647269/1
CCCFFFFFHHHHHJJJHIIJJJJJJJJJJJJJJJJJJJJJJJJEHJIJJG
@5647270/1
ctctactctcaagaaatggcctccatgccgagcaagactcccgtcagcgt
+5647270/1
CCCFFFFFHHHHHJJJJGIIJIIJIJJJJJGIIGDHGIJJJJJJJJJJJF
@5647271/1
ctctactctcaagaaatggcctccatgccgagcaagactcccgtcagcgt
+5647271/1
CCCFFFFFHHHHHJJJJJJJJJJJJJJJJJJIIJIJJJJJJJJJJJJJJH
@5647416/1
ctctactgcagaaatatgtgtggaaatgctcaagcaaagtattatttcag
+5647416/1
CCCFFFFFHGHFHHGGIJIHHIJJJJJIIJJJGJJJJIIHHIIJIJJIJJ
@5647560/1
ctctactgtacaactgtttacctgtgcatgataaataaacttttttcggg
+5647560/1
CCCFFFFFHHHHGJJJJJJJJJJJJJJJJJJJJJJJJJJIHJJJJJJJJI
@5647561/1
ctctactgtacaactgtttacctgtgtatgataaataaacttttttcggg
+5647561/1
CCCFFFFFDHHFAHIGBEFIEH>HHHFH@EHIGGG@FFGE<F<?CFG:FD
@5647562/1
ctctactgtacaactgtttacctgtgtatgataaataaacttttttcggg
+5647562/1
CCCFFFFFFHHHHJJJGIJIJJJJJIJIJJJJJJIJIIIIIJIIJJJJJI
@5647563/1
ctctactgtacaactgtttacctgtgtatgataaataaacttttttcggg
+5647563/1
CCCFFFFFHHGHHJJJIIJIIJIJIJHEIGHGIJJJJJJGIJJJJJJJJG
@5647564/1
ctctactgtacaactgtttacctgtgtatgataaataaacttttttcggg
+5647564/1
CCCFFFFFHHHHHJIIGIJIJJHJHHHIJJJJJJJJJJJJJJJJIJJJJI
@5647565/1
ctctactgtacaactgtttacctgtgtatgataaataaacttttttcggg
+5647565/1
CCCFFFFFHHHHHJIJHJJJJJIJHIHJIJJJJJJJJIJJJJJJJJJIJI
@5647566/1
ctctactgtacaactgtttacctgtgtatgataaataaacttttttcggg
+5647566/1
CCCFFFFFHHHHHJJIIJJIJJJIHHHIJJJJJIJJJJIHIJJJIJJIII
@5647567/1
ctctactgtacaactgtttacctgtgtatgataaataaacttttttcggg
+5647567/1
CCCFFFFFHHHHHJJJHIJJJJJJHIHJJJJJJJJJJJJJIJJJJJJJJI
@5647568/1
ctctactgtacaactgtttacctgtgtatgataaataaacttttttcggg
+5647568/1
CCCFFFFFHHHHHJJJHIJJJJJJJJIIIIIJJJJJJJJIJJJJJJJIDG
@5647569/1
ctctactgtacaactgtttacctgtgtatgataaataaacttttttcggg
+5647569/1
CCCFFFFFHHHHHJJJIJJJJJIJJJJJJJGIJJJJJJJJJIJJJJJIJG
@5647570/1
ctctactgtacaactgtttacctgtgtatgataaataaacttttttcggg
+5647570/1
CCCFFFFFHHHHHJJJIJJJJJJJHIIIIJJJJJJJJJJIJJJJJJJJJJ
@5647571/1
ctctactgtacaactgtttacctgtgtatgataaataaacttttttcggg
+5647571/1
CCCFFFFFHHHHHJJJIJJJJJJJHIIJJJJJJJIIIJIIIJJJJJJJJG
@5647572/1
ctctactgtacaactgtttacctgtgtatgataaataaacttttttcggg
+5647572/1
CCCFFFFFHHHHHJJJJJJJJJIJHIHIJJJJJJIJJJJIIIJJJJJJJI
@5647573/1
ctctactgtacaactgtttacctgtgtatgataaataaactttttttcgg
+5647573/1
CCCFFFFFHHHHHJJJIIJJJIIJHGHJJIJJJJJJJJHIIJIJJJJJII
@6165774/1
ctgtccttctgtcatttttctattaattgtctgattatcttctattgtac
+6165774/1
@@@DAD?DFBDDFFGHIIIEDCHIEHGIBFEHCEHIDEFHIEGGHIBFEG
@15000/1
aaaaaacattgaccaatcgccaccaatgcctggtgcagctatccactttg
+15000/1
CCCFFFFFHHGGHJIJGIDGIIJJJJJJJJJJIFHIIIJJJJJJJJJJJJ
@15001/1
aaaaaacattgaccaatcgccaccaatgcctggtgcagctatccactttg
+15001/1
CCCFFFFFHHGGHJJJJJIJJGIJJIIIJJJJIEHIJJJJJJJJJJJJJJ
@15002/1
aaaaaacattgaccaatcgccaccaatgcctggtgcagctatccactttg
+15002/1
CCCFFFFFHHHHHJJJJJHGHIJJJJJJJJIJIFHIJJJJIJJJJJJJIJ
@15003/1
aaaaaacattgaccaatcgccaccaatgcttggtgcagctatccactttg
+15003/1
?@?DDDDDHDHFFGGIIJGIIJGGIIIIJGEDDFEGIIIGIGJJJJJJJJ
@15004/1
aaaaaacattgaccaatcgccaccaatgcttggtgcagctatccactttg
+15004/1
CCCFFFFFHGHHHJIIJI1CEEFHIGIDHGIIHFCHIIJIIIJJIIGIJI
@15005/1
aaaaaacattgaccaatcgccaccaatgcttggtgcagctatccactttg
+15005/1
CCCFFFFFHHGHHJGIJJ;FGGIIIGGIIIIJEIDHHIIIJGIIJIJIJJ
@15006/1
aaaaaacattgaccaatcgccaccaatgcttggtgcagctatccactttg
+15006/1
CCCFFFFFHHGHHJJJIJHIIGGIIJJIIJIJIFHHJFDIJJJJJJJIJG
@15007/1
aaaaaacattgaccaatcgccaccaatgcttggtgcagctatccactttg
+15007/1
CCCFFFFFHHHHHJJJJJFHIEIIJGIJJJJJJHIJJJJIJJJJJJJJJJ
@6166610/1
ctgtcggtagatttccgtgaagtggtccgtgccccttgcggttacccctt
+6166610/1
@@@BDDF<CCFHHGIIBDDHIIDEHAGHHGCHIGGICHIIIIGIIDHIIA
@6166611/1
ctgtcggtagatttccgtgaagtggtccgtgccccttgcggttacccctt
+6166611/1
@@@DDDDDFFDFHIIIIIHEGBAEEFGHEGCEHIIGGC@@GD<ADGHIAA
@6166612/1
ctgtcggtagatttccgtgaagtggtccgtgccccttgcggttacccctt
+6166612/1
@CCDFFF@FHDBHIEIECEDHG<FHEHIGAGHIIIDHEGIIDFBHIIHCC
@1558407/1
attcaagtcaaaaataatatgtaaattgattttagaaaaaaaaaccacta
+1558407/1
CCCFFFFFHHHHHJJJJIJJGAIHHJJJJJJJJJJGHIIIIGHIICHHEG
@1558408/1
attcaagtcaaaaataatatgtaaattgattttagaaaaaaaccactaat
+1558408/1
@@B:DDEFHFHHHJJJJJJJJHIJJJJJJJJJJJJJJJJJJJJJJJJIJJ
@2577845/1
caccttacaaaataaaatacggcaaagagaagaaaggccgatagaatgaa
+2577845/1
@@<DB?DDFHD=F@<AF@?<C?:<C?B?EG@?D:1?;?D@?FA6B<==@G
@2577846/1
caccttacaaaataaaatacggcaaagagaagaaaggccgatagaatgaa
+2577846/1
@@@ADDDDHFHHDBFHEHEII=AHI@GH@HCG>99?BG3DGGG6=<;@C@
@2577847/1
caccttacaaaataaaatacggcaaagagaagaaaggccgatagaatgaa
+2577847/1
@@@FDEFFFDDFHGGHGIGHGIIIGIIIIGHGGHCGHIJIGGIGJGIHHG
@2577848/1
caccttacaaaataaaatacggcaaagagaagaaaggccgatagaatgaa
+2577848/1
CBCFFFFFHHHHHJJJJJJJJJIJJJJJJJJJJJJJIJJJJJJJJJJIJI
@2577849/1
caccttacaaaataaaatacggcaaagagaagaaaggccgatagaatgaa
+2577849/1
CC@FFDFFHHGHGJJIJGIIGGGJGIJIJGIGIJIJJIFIIJJIGHIJIJ
@2577850/1
caccttacaaaataaaatacggcaaagagaagaaaggccgatagaatgaa
+2577850/1
CCCFFFFFHHHHHJJJJJJJJJJJJJJJJJJJJJJJIIJJHJIJJJJJJJ
@2577851/1
caccttacaaaataaaatacggcaaagagaagaaaggccgatagaatgaa
+2577851/1
CCCFFFFFHHHHHJJJJJJJJJJJJJJJJJJJJJJJJIJJJJJJJJJJJI
@2577852/1
caccttacaaaataaaatacggcaaagagaagaaaggccgataggatgaa
+2577852/1
C@CFFFFFHHHHHJJJJJJIJJJJJIJJJJJJJJJJJJJJJIJJJJJJJI
@3595134/1
ccgaaaaaagtttatttatcatacacaggtaaacagttgtacagtagagg
+3595134/1
CCCFFFFFGHFHHIJJJJJJIJJJJJJIJGGHIJJJHIIHHIJJIHHJJJ
@3595135/1
ccgaaaaaagtttatttatcatacacaggtaaacagttgtacagtagagg
+3595135/1
CCCFFFFFHHHHHJJJJIJJJIJJJJJJJFGIJJJJIIJHIJJJIIJJJI
@1046641/1
aggacttcaactttgttcagttcttgcaggagatcgctagcgaacaatcc
+1046641/1
CCCFFFFFHHHHHJJHJJJJJJIJJJJJJJJJIIIJJJJJJIJJJJJJIG
@2579854/1
cacctttatatatgtcacattttgtggttctttaatgaaatgtcaagagc
+2579854/1
CCCFFFFFHGHHHJIJJJJJJJJJFHIGGIJJJJJJIIJIJIJJJJJJJI
@2579856/1
cacctttatatgtcacattttgtggttctttaacgaaatgt
+2579856/1
C@CFFFFFFFHAHIIGIC<BI@EEBGGHIHIIGA8E?F@CC
@2579857/1
cacctttatatgtcacattttgtggttctttaacgaaatgtcaagagcat
+2579857/1
CCCFFFFFHGGHFHIIIIIIIIAFEGFHHIIIIIIIIGIIHIGGGGIGII
@2579858/1
cacctttatatgtcacattttgtggttctttaacgaaatgtcatgagcat
+2579858/1
CCCFFFFFHHHHHJJJJJJJJJHJJHIJJJJJJJJJJJIJIIJ4DHIJJJ
@2581343/1
cacctttttcactcaaccatagctttctcagcgtg
+2581343/1
@@@DFEFDHA>FBEGAFGIIIIIIIIEGHIHGI?:
@2581344/1
cacctttttcactcaaccatagctttctcagcgtgttt
+2581344/1
CCCFFFFFHHHHHJJJJJJHIJJJJJJJJIJJJHG:CG
@2581345/1
cacctttttcactcaaccatagctttctcagcgtgttt
+2581345/1
CCCFFFFFHHHHHJJJJJJJJJJJJJJJJJJJJHD:CF
@2581346/1
cacctttttcactcaaccatagctttctcagcgtgtttaattt
+2581346/1
CCCFFFFFHHHHHJJJJJJJJJJJJJJIJJJJJGG?DG?B?GE
@2581347/1
cacctttttcactcaaccatagctttctcagcgtgtttaatttcgttcca
+2581347/1
BCCFFFFFHHHGHJJJJJJJJIJJGIIJJIIIJHI@GH<@BGI<BBF;FA
@2581348/1
cacctttttcactcaaccatagctttctcagcgtgtttaatttcgttcca
+2581348/1
CCCFFFFFHHHGHJJIIJJJJIGIJJIIJJJJJ?G?GHHIGGIG@FG?DD
@1048283/1
aggagatcctgtaacacaaagttctcaacaaccagctcctacatctcaac
+1048283/1
CCCFFFFFGHGHHIIJJJJJGFEGIIJEIIIG;F=GDHIGIJJIDHIJHJ
@7186668/1
gaaattccgcgaaattggcactggcaagtcaaagaagctagccaagagaa
+7186668/1
CCCFFFDFHGHHGIIIHIFGIGHIJIJGGGGGJGHIIIEHEIGHIGGGAH
@7186669/1
gaaattccgcgaaattggcactggcaagtcaaagaagctagccaagagaa
+7186669/1
CCCFFFFFGHHGHJJJJIJJJIJJJJJJIIJJJJJJIJIJJJJJJJJJJJ
@1050845/1
aggagttgtactaatttgtgtaattgaagttcgtattatttcctcgaaat
+1050845/1
CCCFFDFFHHHHHJJJJJIHHJJJJJJJJJJJJHJJIJJJJJJJJJIJJJ
@5138022/1
ctatccactttgccagtggccgtctgctacggaacaggcaaaactccgaa
+5138022/1
@C@DDFFFGHHGHJJJFHI<GHAHHDIHIJJJJJJ@HIIJGIJIJJJIJJ
@4112376/1
cgaaggaagccaagggctcggctgctcatcatgccctcgag
+4112376/1
CCCFFFFFGGHHHJIJGIJGIGGIIGIBEGGHGCHI3B@@A
@4112492/1
cgaaggacaatttttacagttgctgcagcatgaacttactgctatcagag
+4112492/1
@@?DBDABDFDHHIIIIHEEHCEEGHDGGIIGIGHCHGIIIGEGGHHGEG
@5139287/1
ctatccttctctttgacattgcttg
+5139287/1
@@8DD>DA:DDFFFFFF@HF@H<<:
@5139288/1
ctatccttctctttgacattgcttgtggtcacttttcgcgcaaagg
+5139288/1
CCCFFFFFFDFFHJGEGBHHGEDHGFFICHHHIIJJGGGGD<HG;F
@5139289/1
ctatccttctctttgacattgcttgtggtcacttttcgcgcaaagg
+5139289/1
CCCFFFFFHHHHHJGGGGGJIIIJIJJIGIICHIJJIIIJIIIHII
@5139290/1
ctatccttctctttgacattgcttgtggtcacttttcgcgcaaaggtaaa
+5139290/1
CCCFFFFFHGHHHJJJJJJJJJJJJJIIGIJJJJJIJJJJJJIJJJHHJJ
@5139291/1
ctatccttctctttgacattgcttgtggtcacttttcgcgcaaaggtaaa
+5139291/1
CCCFFFFFHHHFHJIHJIJJJIJJJHJJGIJJIJJJIJIIJHJJGIBGHI
@5139292/1
ctatccttctctttgacattgcttgtggtcacttttcgcgcaaaggtaaa
+5139292/1
CCCFFFFFHHHGHJFHIGIIIJGIJJJJHIJJJJJJJJJJJJJJIIHIII
@19674/1
aaaaaacttctgcccacttgaagtagattttgtgaaggagcacaacgtaa
+19674/1
CCCFFFFFHHHHHJJJJJJJJJJHHJJJJJJJHIIJIIIJJJJJJJJIIJ
@532974/1
aagaaccacaaaatgtgacatataaaggtgaatatataactgacatgttt
+532974/1
CCCFFFFFHHHHHJJHJJJJJJJJJJJJCGHHJJJJJJJIJJIJIIJGIG
@1563099/1
attcacctttatatgtcacattttgtggttctttaacgaaatgtcaagag
+1563099/1
@@@FFFFDHFHHHIFEFGHHDGDFIIGIIIIIIIIHIIIIIFGIGIIIIE
@1563100/1
attcacctttatatgtcacattttgtggttctttaacgaaatgtcaagag
+1563100/1
CCCFFFFFHHHHHJJJJJJJJJJJJJJIHJJJJJJJJGIJJJJJJJJIJJ
@3090650/1
catttttaaatttaaaaatttattcaagtcaaaaataatatgtaaattga
+3090650/1
@@@FDDFDDDFFHIJIEGHHIJEHIJGIIICGGBEHIJJIGGGCBHIGHI
@5139764/1
ctatcgatacacagtcatagatccaatcctataattatccatttcctgta
+5139764/1
CCCFFFFFHHHHHJGHJJIJJJJJJJJJJJJJJIJJJJJIJJJJJJJJII
@3092092/1
catttttctattaattgtctgattatcttctattgtacac
+3092092/1
@BCFFFFFHHHHGJJJIGHIJIIJJJJJJIJIJJIIJIIJ
@3092093/1
catttttctattaattgtctgattatcttctattgtacacaattcaatag
+3092093/1
@@@FFFFFFFFHHIHIGCDDAE@IHEGGIGHGIJ@EHHIIIJGIIJJIJH
@1051337/1
aggatagcaactaattttacaagctatactttgcatagaattagtggttt
+1051337/1
CCCFFFFFFHHHHJJJJIIJJJJJJJJIIIGGIGIJIJJJJJJJBGHDHI
@1051687/1
aggatatcttacgttctggcaacatcgacagataccacaaatacctaaac
+1051687/1
BBCFFFFFGHHHHIJJJJJJJJJJJJIJJJJIIJJJJJJJJJJJJJIJGH
@6169837/1
ctgtcttccgaggatcccgattggtgggaaccttcaccgctgtcatgctc
+6169837/1
CCCFFFFFHHHHHJJJJJGEHIIJEGIJJJJJIGIIIJGIGGGGHIDHG@
@2582851/1
cacgaaaggcagttcaccatcgcttgtcatgtgttgaaattccgcgaaat
+2582851/1
CCCFFFFFGGHHHJIJJJJIJIJJJIJIIJIIJJJJJIJJIJIJJJJJJJ
@2582852/1
cacgaaaggcagttcaccatcgcttgtcatgtgttgaaattccgcgaaat
+2582852/1
CCCFFFFFGHHHHJJJJJJJJIJJJIIJJJJIGIJIJJJJJJJIJJIJJJ
@2582853/1
cacgaaaggcagttcaccatcgcttgtcatgtgttgaaattccgcgaaat
+2582853/1
CCCFFFFFHGHHHIIJJJJJJJJJJJJJGIIIIJJJHJJIJIIIJJIIGI
@6171203/1
ctgtgaaactttgtgggactgctggttgcccaacttggtaatcttagtgt
+6171203/1
=1:ADEFFHHHHHHIJJJJJJJJJJJJJJJJJJJJJJJGHIIIJJJJHIG
@2585121/1
cacgaagagggactaccacacgaaaggcagttcaccatcgcttgtcatgt
+2585121/1
CCCFDFFFGGHHHJIIJJGIJJJJJIGGGIHIJJJGGGIBGIJGJJJGIF
@2585122/1
cacgaagagggactaccacacgaaaggcagttcaccatcgcttgtcatgt
+2585122/1
CCCFFFFFHHHHHJJJJIJIJIGJJIFFIJIJGGIJIGJJJIIEHJIJJI
@534059/1
aagaactatggaggaatattacaataagccgaataaaaatgcaaaaaact
+534059/1
CCCFFFFFHHHHHJJJJJJJJJJJJJJJJJJJIJJJJJJJIJJJJJGJJI
@534070/1
aagaactattattttttttttttttatttttcatcacagtgatgtttgtt
+534070/1
CCCFFFFFHHHHHJJJJJJJJJJJIGIJJHHC@HFCECD?CCCEFDCCDD
@7191076/1
gaaatttcggcttagacgaccttcaaattagttatcaaggaaatacttca
+7191076/1
CCCFFFFFHHHHHJIIIIIJJJJJJJJIJJGIIIJJJJJIJIJJJJJJJJ
@7191241/1
gaaatttctctgaagacaagtcaaaagtatgtcgtacggagctggctcgg
+7191241/1
CCCFFFFFHHHHHJJIIIJJGIJJJJJHHIJIJJIGIJJIJJJJJJJJ;A
@7191713/1
gaaatttgctgcctcaaaaacgtatgacaaaactatagagaaaccagaat
+7191713/1
?<@DDDDDFHDFHDFBBFCDA@<C?CBEEHB@F@BD<GIIBHDHHGHGFF
@7191714/1
gaaatttgctgcctcaaaaacgtatgacaaaactatagagaaaccagaat
+7191714/1
@@@FFDDFGGHHHIHGGHIJIGFG9EHHHGHEEFEGIGIGIIIIIIJJJJ
@7191715/1
gaaatttgctgcctcaaaaacgtatgacaaaactatagagaaaccagaat
+7191715/1
@@@FFFFDHHHFHIGG@GHIGDCFGFCFIIIIIIIIIGHIIIGHHIIBGI
@7191716/1
gaaatttgctgcctcaaaaacgtatgacaaaactatagagaaaccagaat
+7191716/1
CCCFFFFFHHHHHJJJJJJJIIIGIJJJJJJJJJJJJIJJJJJJJIJJHJ
@535099/1
aagaacttgctggatctcttggtcggaaaagtgactcccgaacaagccaa
+535099/1
CC@FFFFFHHHHGGIIIIJGGIIGHGIIBHIJJIGHIIGGIGIIHHHIGG
@7192683/1
gaaattttcaaatattcttcgcttttgactcgacaaaaatttaaacacat
+7192683/1
@@CDABEFHGHGFHIIGGJEHIIJIIIJJJIGIIIJJCEGHHJJJJIJJJ
@7192684/1
gaaattttcaaatattcttcgcttttgactcgacaaaaatttaaacacat
+7192684/1
CCCFFFFFHHHHHJJJJJIJJJJJJJJJJJJJIJJJJGGIJJJJJJJJJJ
@1056531/1
aggcagttcaccatcgcttgtcatgtgttgaaattccgcgaaattggcac
+1056531/1
@CCFFFFFHHHHHJJJIJJJJGHJIIHHIJIJJJIJJJJJIJJJJIJIJI
@1056532/1
aggcagttcaccatcgcttgtcatgtgttgaaattccgcgaaattggcac
+1056532/1
CCCFFFFFHHHHHJJIIIJIIIIJJIIGIJJJJIJJIJIJIGJJJJJJJJ
@1056533/1
aggcagttcaccatcgcttgtcatgtgttgaaattccgcgaaattggcac
+1056533/1
CCCFFFFFHHHHHJJIJJJIIJIJJJJJJJJJIJJJJJJJJJJJJJIJJI
@1566543/1
attcagcaggttttttaacagtttgaaaaccttgataaatgaaagaaatt
+1566543/1
@@@F=DFFDAADFIII<>HIIAFBFHGHBEHGGAHGHEAFCBDBD>2DCF
@1566544/1
attcagcaggttttttaacagtttgaaaaccttgataaatgaaagaaatt
+1566544/1
CCCFFFFFHHDHHJJJJJJIJHHJJJJJJJJJJJJJJJJJJJJJJJJJJJ
@1566545/1
attcagcaggttttttaacagtttgaaaaccttgataaatggaacgaaat
+1566545/1
CCCFFFFFHHCFHJJJJJJJJHIJJJJJJJJJJJJJJJIJJJIJJJIIJJ
@1566546/1
attcagcaggttttttaacagtttgaaaaccttgataaatggaacgaaat
+1566546/1
CCCFFFFFHHFHHJJIIJJIJHHIJJJJJJJJJIIJJJJJJJJJJJHIJJ
@1566547/1
attcagcaggttttttaacagtttgaaaaccttgataaatggaacgaaat
+1566547/1
CCCFFFFFHHFHHJJJIJJJJHIJJIIJJJJJJJJJJJJJJJJJJJJIJJ
@1566627/1
attcagcccccaccaagggaagggggcggcccccatcccaacagaagggg
+1566627/1
CCCFFEFFHHHHHJJJHIIIJJJJJJIJFDDDDD=?CDDC>@BDCDCDDD
@1566628/1
attcagcccccaccaagggaagggggcggcccccatcccaacagaagggg
+1566628/1
CCCFFFFFGHHHHIIJEGGIJJJIBHEHFDDDDD;A?BDCC@@ACCDBB@
@22975/1
aaaaaagatggcgaaacaattagcagcaagagaaatgctggaaaagttaa
+22975/1
CCCFFFFFHHHGHJJJJJJIJJJJJJIJJJJJJJJJJJJJIIJJJJFHIJ
@537349/1
aagaagccaaattgctctactctcaagaaatggcctccatgccgagcaag
+537349/1
CCCFFFFFHHHHHJJIIIIJIIJJJJIJJIJJJJJJJIGIJIJIJIIIGH
@537350/1
aagaagccaaattgctctactctcaagaaatggcctccatgccgagcaag
+537350/1
CCCFFFFFHHHHHJJJJJJJJIJJJJJJJJJIIIJJJJJJJJJJJJJJJJ
@23598/1
aaaaaagcaggaaaagcccagaagaacgttc
+23598/1
@@@DDD@D3A?DHGG@CF?GCHCHECDG3?3
@23599/1
aaaaaagcaggaaaagcccagaagaacgttcgactttcacttcattctat
+23599/1
@;?DD@@DAHHHHGHBGHGGGEHGEEGHGGEHGGHGIGGDGHGEHIGIJE
@23600/1
aaaaaagcaggaaaagcccagaagaacgttcgactttcacttcattctat
+23600/1
@@8DDFFFHGHGGIIIIIJJGIJGIEHIDHIJICHHIJJIJJJIIIIIJI
@23601/1
aaaaaagcaggaaaagcccagaagaacgttcgactttcacttcattctat
+23601/1
@@@DD?D?AFBAHGG?BHI=FHAGGGIDHBGHGIGCGBA?BBFHHIIIGI
@23602/1
aaaaaagcaggaaaagcccagaagaacgttcgactttcacttcattctat
+23602/1
@C@FFFFFHHGGHIJJJJJIJIICIIIIFHGGE@DGIGEHGGGIEHEHID
@23603/1
aaaaaagcaggaaaagcccagaagaacgttcgactttcacttcattctat
+23603/1
CCCFFFFAHHHHHIJIJIJIJIIIJIIIHIJJIIJJJIIJIJIIIJJJIG
@23604/1
aaaaaagcaggaaaagcccagaagaacgttcgactttcacttcattctat
+23604/1
CCCFFFFFHGGGHJJIJJIJJJJJJJIJJJJJIIJJJJJGIJJJIJJJJJ
@23605/1
aaaaaagcaggaaaagcccagaagaacgttcgactttcacttcattctat
+23605/1
CCCFFFFFHHGHHJIJJJJJJJJJJJJJJIJJJIJJJJJIIGIJJJJJJJ
@23606/1
aaaaaagcaggaaaagcccagaagaacgttcgactttcacttcattctat
+23606/1
CCCFFFFFHHHGHJJJIJJJJJIJJJJJJJIJIGIIJJIIIJJIJJJJIJ
@7195006/1
gaacaaagttaatctgttggtttttgatgaatgccatcgaggcgtaaacg
+7195006/1
CCCFFFFFFHHHHJJJJJIIGIJJJJJJJJJJJIJJJIJJJJIJIJJJJJ
@537636/1
aagaagctagccaagagaatggcggctcacaagatg
+537636/1
@CCDFFFFHHHHHGIGGGGIJJIIID?F<DBF;?94
@5143355/1
ctatgacaacttaaactatcctccacctacacaagctcaatacaatcccc
+5143355/1
BB;DFFFFHHHHHJJJJHIJJJJJJJJJJJJJJCFIJJJIIJJJIJJJJJ
@5655476/1
ctctatactttgcatcaaataaatgctcccttttcacaatataataaata
+5655476/1
CCCFFFFFHHHHHJJJJJJJJJJJJJJJJJJJJIJIJJJJJJJIJJJJJJ
@3598426/1
ccgaaaacttccaaatctcgcctatcaagaggtctgctaaggtcatttct
+3598426/1
BC@DFFFFHHHHHJJJJJJIJJJJJJJJJJJJDGHIJJJIIJFGHIJJJJ
@3599487/1
ccgaaaatgtggatttacaaaatttaaatagggaatatgaaagatttaaa
+3599487/1
CCCFFFFFHHHHHJJJJJJJIJJIJIJJJJJJIJJJJIIJJIJJJJJJJI
@5658353/1
ctctattattcgcatctttaaaggttttcacggccggtgggtcatttata
+5658353/1
C@@DDDFDFHHFFFEGAHIEHJGJEHIJJGIJJJJIJ?FHI5@A;FH@GA
@1058132/1
aggcgaatctaaatggatcgaaataggtacatggtgtaatgaaatggccg
+1058132/1
CCCFFFFFHHHHHJIJIJJJJJJJJJJEGIIIII?BFFGIIJJJJJJJIJ
@3601205/1
ccgaaacggatccaaagcggatccaacgcggatccgaaagtgattcgaca
+3601205/1
@;?DD<@<F?FFFFDFEGII:F?DDEDCG>FFBEEE1A<<?@ABAB?@?6
@540566/1
aagaagttggccgatttgcagactctcagcttcaacgccaaggacttcaa
+540566/1
CCCFFFFFGHHHHJJJJIJJIIJJJJJJIJJJJJJJ@FHIJJJIJJJJJI
@540567/1
aagaagttggccgatttgcagactctcagcttcaacgccaaggacttcaa
+540567/1
CCCFFFFFHHHHHJJJJJJJJIJJJJIIIJJJJIIJDFHIIIIJIJJJJI
@27725/1
aaaaaagtgagtttaggatatcttacgttctggcaacatcgacagatacc
+27725/1
CCCFFFFDDFFFHIIJJIHGHIGIJJIIJJIJIIIIGHHIJIJJIGIJJJ
@27726/1
aaaaaagtgagtttaggatatcttacgttctggcaacatcgacagatacc
+27726/1
CCCFFFFDFHHFHIJJJJJJJGIIJIJIIJJJJIJJJJJIIJIJJJJJJJ
@27727/1
aaaaaagtgagtttaggatatcttacgttctggcaacatcgacagatacc
+27727/1
CCCFFFFEHHHHHJJJJJJJJJJJIJIIIJIJIJIJIIJJIIIGHI@GFH
@7196188/1
gaacaaccattctgtacaattggtgacagaaatatggacatcaagaaata
+7196188/1
CCCFFFFDHHHHGJFGHBIIGICHGAEEGEGHGHACEHGGGEHIIJHGIG
@6176538/1
ctgtgatttcttagtgtcaataggctgccgttacttcctcaagcgctggt
+6176538/1
BCCDDFFFHHHGHJHHFHIJJIIJJJIJJIJIJJJJJJGIJJJJJJJJJF
@6176539/1
ctgtgatttcttagtgtcaatagtgctgccgttacttcctcaagcgctgg
+6176539/1
@@@DDBDDHDDHDF:ACFIIBFEEEDFGIIIEHIIIIGHDHCHHIGHEEG
@6176540/1
ctgtgatttcttagtgtcaatagtgctgccgttacttcctcaagcgctgg
+6176540/1
BCCDFFFFHHHHHJEHHHJJHJIIJJJJJJIJJJJJJJJJJIIIIJJJJI
@6176541/1
ctgtgatttcttagtgtcaatagtgctgccgttacttcctcaagcgctgg
+6176541/1
CCCFFFFFHHHHHJFGHIEHHJHJJIJJJJJIJJIJJJJJJJJJJIJJIJ
@7197551/1
gaacaagccaatcagaccaacggaacgcccggagcggctgatatcacc
+7197551/1
@@@:DDFDFHHGHGIIIIIIIIIIIIIIIGIIHG0AFEBHC>BBDB9@
@7197552/1
gaacaagccaatcagaccaacggaacgcccggagcggctgatatcaccaa
+7197552/1
@@CFFFFFFHHHHJIJJJJJIJJJJJJJIIJGIIFGGJGFADDEECDFED
@29411/1
aaaaaagtttatttatcatacacaggtaaacagttgtacagtagaggata
+29411/1
?;?DDDDDHHHHFIAGBFDHHGIIIIIAHGHBHFHIDHGII?BDHE;FEH
@29412/1
aaaaaagtttatttatcatacacaggtaaacagttgtacagtagaggata
+29412/1
@B@DFDFDHHHDHIIJJJIIIIIJGI@GHJIJJGGGDGHIIFFHAGHCHJ
@29413/1
aaaaaagtttatttatcatacacaggtaaacagttgtacagtagaggata
+29413/1
CCCFFFFDFHHHHJJJIJJJJJJJJJEEHIJJJJJJJIJIIIIIJJJHIJ
@29414/1
aaaaaagtttatttatcatacacaggtaaacagttgtacagtagaggata
+29414/1
CCCFFFFDHHHHGJJJJJJJJJJJJJHGHIJIIIJIHIJJJGGIJJJJJJ
@29415/1
aaaaaagtttatttatcatacacaggtaaacagttgtacagtagaggata
+29415/1
CCCFFFFDHHHHHIJJJJJJJJJJHIHGIJJJJIIIFGIJJHFHIIJJIJ
@29416/1
aaaaaagtttatttatcatacacaggtaaacagttgtacagtagaggata
+29416/1
CCCFFFFDHHHHHJJJIJJIJIJJJJAHHIIIIJJJGHIJJGIIJJJJJJ
@29417/1
aaaaaagtttatttatcatacacaggtaaacagttgtacagtagaggata
+29417/1
CCCFFFFDHHHHHJJJJJJJJJJJIIHHHJJJJGGIIIJJGFGGIJJIIJ
@29418/1
aaaaaagtttatttatcatacacaggtaaacagttgtacagtagaggata
+29418/1
CCCFFFFDHHHHHJJJJJJJJJJJIJHGIIJJJIJJIJJJIHIJJJJJJJ
@29419/1
aaaaaagtttatttatcatacacaggtaaacagttgtacagtagaggata
+29419/1
CCCFFFFDHHHHHJJJJJJJJJJJJJHGHJJJJHIJJIJIJIHIIJJJJJ
@29420/1
aaaaaagtttatttatcatacacaggtaaacagttgtacagtagaggata
+29420/1
CCCFFFFFHHHHHJJJJIJJJJJJIJHGHJJJJJJJJIJIJIIIJJJJJJ
@29421/1
aaaaaagtttatttatcatgcacaggtaaacagttgtacagtagaggata
+29421/1
CCCFFFFDHHHHHJJJJJJJJJJJJJEHIJJIJIJJHIJJJIHHIJIJJJ
@29422/1
aaaaaagtttatttatcatgcacaggtaaacagttgtacagtagaggata
+29422/1
CCCFFFFEHHHHHJJJJJJJJJJJIJHHHIJJJJJJJIIJJJIJJJJJJJ
@542445/1
aagaattaaaacaagttccagatcctcgaactgttcctttagagttacta
+542445/1
CCCFFFFFHHHHHJJIJJJJJJJJJJJHGIIJJJJJJJJJGJGHDHIJJI
@1568746/1
attcagtatcgatagataatattgatgattataattaataactagtgcct
+1568746/1
@@BFDDFFDHGDFHIIIIJGGGIJIEEIIIIJJGEBFHFIHIGIJGIGHH
@2590972/1
cacgacgaatgatgtgataaatatacctgcacacacgcatttttaaattt
+2590972/1
CCCFFFFFFHHGHFGIJJJJJIJJJJJJJJJJIJIIGJIIGJIJJJJIJI
@2590973/1
cacgacgaatgatgtgataaatatacctgcacacacgcatttttaaattt
+2590973/1
CCCFFFFFHHHGHJFHGIJJJIJJJJJJJJJIIJJJIIJJJJJJJJJJJJ
@1569895/1
attcataaaagtaatataaccttagatttcgaggcaaattgattgatttg
+1569895/1
?@@DDEDDFHHCFGFDGHGHGIECE<FHIEIG;FGDDDCGHIHIC>DFCB
@1569896/1
attcataaaagtaatataaccttagatttcgaggcaaattgattgatttg
+1569896/1
@@@DFFDFFDHADEFEGDHGGIIJGEBHHHIGEHIIIGFGHIIJDBHIBF
@1569897/1
attcataaaagtaatataaccttagatttcgaggcaaattgattgatttg
+1569897/1
CCCFFFFFGHHDHIJJJJJJJJJJJIJJJJIIJJIJJJJJJJJJJJJJJI
@1569898/1
attcataaaagtaatataaccttagatttcgaggcaaattgattgatttg
+1569898/1
CCCFFFFFHHHFHIJJJJJJJJJJJJJJJIJJIJJJJJJJJJJJJIJJJJ
@1569899/1
attcataaaagtaatataaccttagatttcgaggcaaattgattgatttg
+1569899/1
CCCFFFFFHHHFHIJJJJJJJJJJJJJJJJJIJIIJJJJJJJJJJJJJJI
@5662437/1
ctctcactaagaacgacatctgtagatataagctccaaatctacactaac
+5662437/1
CCCFFFFFHHHHHJJJJJJJJJHIJJJJJJJJJJJJIJJJJJJJJJJJJJ
@5145386/1
ctatgactgtgtatcgatagctgttcactttttggtcatgattttgagg
+5145386/1
C@@DDDEFACB<AGGBBDE<HEGEEFGIIIIGIGECGHGEEGGFHI=?D
@5145387/1
ctatgactgtgtatcgatagctgttcactttttggtcatgattttgaggt
+5145387/1
=??4ADDFHHHFHIJGJBGGIHHIGHIJJJJJJGGDHIIJ@GIGIEEGH@
@5145388/1
ctatgactgtgtatcgatagctgttcactttttggtcatgattttgaggt
+5145388/1
@CCFBDFFFDFDFIIGGIIIGBEFHEDAEHIII>GFGHGI@EGIICDGG9
@5145389/1
ctatgactgtgtatcgatagctgttcactttttggtcatgattttgaggt
+5145389/1
CCCFFFFFGDHFFHJIIAHGCHCHHIIJJIJJIBGDHIJEGIJJIBGGIG
@5145390/1
ctatgactgtgtatcgatagctgttcactttttggtcatgattttgaggt
+5145390/1
CCCFFFFFHBHFHIIBBDH@FBBEFGHH@EHIIBECB<FEHIHGI@BGID
@5145391/1
ctatgactgtgtatcgatagctgttcactttttggtcatgattttgaggt
+5145391/1
CCCFFFFFHHFHHJJJGGGGHGEFGGGHHIJJJEHCFDGGDFHIJGDEH?
@5663126/1
ctctcagcttcaacgccaaggacttcaactttgttcagttcttgcaggag
+5663126/1
CCCFFFFFHGHHHJEHIIJIIJJJJJJJJJJIJIIJJJIJJJJJJJIEHE
@5663127/1
ctctcagcttcaacgccaaggacttcaactttgttcagttcttgcaggag
+5663127/1
CCCFFFFFHHHHGI@FHGJIJGGIIGIEGIGGJIJIJIGIIJJEHIIFEF
@5663128/1
ctctcagcttcaacgccaaggacttcaactttgttcagttcttgcaggag
+5663128/1
CCCFFFFFHHHHHJJIJJIJJIJJJJJIJIJJJJJIJIGIJJJJJJIGIJ
@5663129/1
ctctcagcttcaacgccaaggacttcaactttgttcagttcttgcaggag
+5663129/1
CCCFFFFFHHHHHJJJJJJIJJJJJJJJJJJJIJJIJJJJJJJJIJJGIH
@1571582/1
attcattaatggacacatgtaaaattgaaattaaagcggaggttaagaaa
+1571582/1
B@@DDDFFGHFGGJGIIJJHIHJEIIIJJJJJIIGFGHB:FH?DHBGIIH
@6675976/1
cttggcgttgaagctgagagtctgcaaatcggccaacttcttgccgacgg
+6675976/1
4:===ADDHFHHHIHIIGIIHIJJIIGIIJIJHJJJJIIJIJJJJJJIJH
@6675977/1
cttggcgttgaagctgagagtctgcaaatcggccaacttcttgccgacgg
+6675977/1
CCCFFFFDHHHHHJJJJIJIGGGHIIJJJIJJJJJIIIJIIIFGGEIGIH
@6675978/1
cttggcgttgaagctgagagtctgcaaatcggccaacttcttgccgacgg
+6675978/1
CCCFFFFFHHHHHJJJJJIJEHHIJJJIJJJJJJIJJJJJJJIJIGHIIH
@1060721/1
agggaacaatttttgtcgagttattgatttcgaggaataatacgaacttc
+1060721/1
CCCFFFFFHHHHHJJIJJGJHHIJJJJJJJJIIIJIIJJJJJJIJJJJJI
@1060722/1
agggaacaatttttgtcgagttattgatttcgaggaataatacgaacttc
+1060722/1
CCCFFFFFHHHHHJJIJJJJGHHIJJJJJJIJIIJIGIJIJJJJJJJIIJ
@7200598/1
gaacaatccttcgaggtaacctacg
+7200598/1
@@@BDDD?:DF?FIEF<?BHE?F9@
@7200599/1
gaacaatccttcgaggtaacctacgtggacatcgaagaaaaaacattgac
+7200599/1
@@@FFFFFHFHHGHIFGHJJJJJJJFHIIJJJJJIFJJJJIJJJJIJGIJ
@7200600/1
gaacaatccttcgaggtaacctacgtggacatcgaagaaaaaacattgac
+7200600/1
C@@DFFFFHHHHHJJJGHIIJHIIJHIIGIJIIGJGIIJJJCHIIJJIIJ
@7200601/1
gaacaatccttcgaggtaacctacgtggacatcgaagaaaaaacattgac
+7200601/1
CCCFFFFFHHHHHJJJEHIJJJJJJHJJJJJJJJJJGIJJJJJJJJJCHJ
@7200602/1
gaacaatccttcgaggtaacctacgtggacatcgaagaaaaaacattgac
+7200602/1
CCCFFFFFHHHHHJJJFGIIJHGIJGIJECHGGEDGDDFHIJJEHBHAAG
@7200603/1
gaacaatccttcgaggtaacctacgtggacatcgaagaaaaaacattgac
+7200603/1
CCCFFFFFHHHHHJJJFHIJJIJJJHIJJJJJJJJJJJJJJJJJJJIIJJ
@1574569/1
attccacaagacccccagccccaacaaggaggtaaaaagaagaaacaaaa
+1574569/1
CCCFFFFFHHHHHJJJJJJJJJJIIJJJIIJJDGHIJJJJJJJIIJJIJG
@3099524/1
ccaaaacatgaccatgatgcactcggccggaccgattcagcc
+3099524/1
CC@FFDFFGHHHBHIEGHBBH@GCEBEFGDHGIEIGHAC=FE
@3099525/1
ccaaaacatgaccatgatgcactcggccggaccgattcagcccccaccaa
+3099525/1
@@CFFFFFHHHHHJIIJJJJIJJJJIIJJJJIIJIJJJIHHIJIHHFFFA
@3099526/1
ccaaaacatgaccatgatgcactcggccggaccgattcagcccccaccaa
+3099526/1
CCCFFFFDHFHHGIIIIIADHHHGDEHEGG>D:D>HHBGCECCGHBBEFD
@3099527/1
ccaaaacatgaccatgatgcactcggccggaccgattcagcccccaccaa
+3099527/1
CCCFFFFFHGHHHJJJJJJJGIJJIIJJJJJJJIJJJJJJJJJJHHFFFD
@3099528/1
ccaaaacatgaccatgatgcactcggccggaccgattcagcccccaccaa
+3099528/1
CCCFFFFFHHHHHJJGEIIIIIJJJJJJJIGIIJFFFDHEGIJIHHFFFD
@3099529/1
ccaaaacatgaccatgatgcactcggccggaccgattcagcccccaccaa
+3099529/1
CCCFFFFFHHHHHJJJJJJIIJJJJJJJJJIJJJJJJIJJIJJJHHFFFD
@3099530/1
ccaaaacatgaccatgatgcactcggccggaccgattcagcccccaccaa
+3099530/1
CCCFFFFFHHHHHJJJJJJIJJIJJIJIJJIJJIFFFIJIJJJJHDFFF?
@4121272/1
cgaagttgtggagagatttataagactacaagaagagagtggacattctt
+4121272/1
BB@DFDDFCFFFHDGFHHJHGHJJIJJJIJJJIIIHGIJDGHIIEIJIJJ
@1062130/1
agggaattgctgtaaatctgaataaacaaatgcatcgtgcacactttctt
+1062130/1
CCCFFFFFHHHGHIJJJIJJJJIJJJJJJJJIIJGIJIGHIJJJJJJJJJ
@4122906/1
cgaataaagtatgtgttcaccaagagaagaaagctatacagtagtcaaat
+4122906/1
CCCFFFFFGHHHHGHHIJIJJJJJIJJJJJJJJJIIJIJJIIIJGIIHJJ
@4124722/1
cgaataccgattctcagccgagctgcccagtttag
+4124722/1
@@<;DDDD?FABBGFF??:EA?G@???F<3D<99?
@4124723/1
cgaataccgattctcagccgagctgcccagtttagtggccaactcttcgt
+4124723/1
@@@DAD4?FC8CDGBFFEFGFF<GFFIIIBFEGIEBDGFEIIIAEEIEEF
@4124724/1
cgaataccgattctcagccgagctgcccagtttagtggccaactcttcgt
+4124724/1
@@@DDDA>:FHF>FEF>G@FGGEA@FHIBFDG9DEAHE??DDB3BB=FFH
@4124725/1
cgaataccgattctcagccgagctgcccagtttagtggccaactcttcgt
+4124725/1
@@@FDDDDHGHHFGGGGGIEBAGGIIJJFIHHGJIHIJGIHIIIJIJJJ@
@4124726/1
cgaataccgattctcagccgagctgcccagtttagtggccaactcttcgt
+4124726/1
@@@FFFFFHHHGGJJJIIEHGHGIIIJJJJJJJJJIJIJGIIGJJIJIII
@4124727/1
cgaataccgattctcagccgagctgcccagtttagtggccaactcttcgt
+4124727/1
CCCFFFFFHHHHGGJJJJJIJJJJJJJJJJHIJJJJJJJJIJJJJJIJJG
@4124728/1
cgaataccgattctcagccgagctgcccagtttagtggccaactcttcgt
+4124728/1
CCCFFFFFHHHHHJIJJJJJGIIJJJIJIJIIJJJHEHJIJJJIJJJJJI
@4124729/1
cgaataccgattctcagccgagctgcccagtttagtggccaactcttcgt
+4124729/1
CCCFFFFFHHHHHJJIJJGIIJIIIJJJFHIIIJC@FGIIIGHJIIJJJI
@4124730/1
cgaataccgattctcagccgagctgcccagtttagtggccaactcttcgt
+4124730/1
CCCFFFFFHHHHHJJJGIJJIIJIJIJJGJIIJJJGIJJJGIJJJJJJJH
@5148956/1
ctatggaagttcgtattattcctcgaaatcaataactcgacaaaaattgt
+5148956/1
BB8ADFFFHHHHHIIJJJJJJJJJJIJJJIHGIJJJJJIJJIIJIIJJJG
@5148957/1
ctatggaagttcgtattattcctcgaaatcaataactcgataaaaattgt
+5148957/1
=?8BDD4BDDD<AE:AEBFFB4CFFD9AEEEI@@@<DDDDDDDCD?D@DD
@549856/1
aagacgccaaacattcggcagccaagaacttgctggatctcttggtcgga
+549856/1
?@<1A8@DHHFH>FAGHGGEEGIII@GEHGCGEEGEGHII@FH<==C@AA
@549857/1
aagacgccaaacattcggcagccaagaacttgctggatctcttggtcgga
+549857/1
CCCFFFFFHHHHHJJJJJIIIIIIJJJJJJJJJIJJJJJEIJJJJIHIIJ
@549858/1
aagacgccaaacattcggcagccaagaacttgctggatctcttggtcgga
+549858/1
CCCFFFFFHHHHHJJJJJJJGEIIIJJIJJJJJJJJIIIIJJJJJHHIII
@550456/1
aagacgttagagaggttcactaaaaaatattaggaatccactacaaggtt
+550456/1
CCCFFFFFHHHHHJJGHJJJJJJJJJJJJJJJJIJJJIGJJJJIJJJIFG
@550457/1
aagacgttagagaggttcactaaaaaatattaggaatccactacaaggtt
+550457/1
CCCFFFFFHHHHHJJHHJJJJJJJJJJJJJJJJJJJJJJJJJIJJJIJBG
@550458/1
aagacgttagagaggttcactaaaaaatattaggaatccactacaaggtt
+550458/1
CCCFFFFFHHHHHJJIJJJJJJJJJJJJJJJIJJJJJJJJJJJJJJJJFH
@5666848/1
ctctccacaaaaagggaaataaacaaggatgtaagaactatggaggaata
+5666848/1
CCCFFFFFHHHHHIJJ=FHGHJJJJJJIHIIHIJIJJJIGHIJIIIJJJJ
@5666849/1
ctctccacaaaaagggaaataaacaaggatgtaagaactatggaggaata
+5666849/1
CCCFFFFFHHHHHJIJIIJJJJJJJJJIJJJHIJJJJJIJJJJJJJJJJJ
@5666850/1
ctctccacaaaaagggaaataaacaaggatgtaagaactatggaggaata
+5666850/1
CCCFFFFFHHHHHJJJGJJIJJJJJJJJJIJGIIJJJJJJJJJJJJJJJJ
@550961/1
aagactcccgtcagcgtcctccaggagttgctgagccgtcgcggc
+550961/1
?@7=ABBDH>HFHA?FAFHEHGGII?@:D@?G?G?9?@876@@58
@550962/1
aagactcccgtcagcgtcctccaggagttgctgagccgtcgcggcatcac
+550962/1
CCCFFFFFHFHHHFJJIJIGIJIIJJJHHJIJIIIJJJGHIIGIHDDFEE
@550963/1
aagactcccgtcagcgtcctccaggagttgctgagccgtcgcggcatcac
+550963/1
CCCFFFFFHHDHHJJJIJJIJJGIJJJHIJJJJGIJIIGGIJJJFDFFEE
@550964/1
aagactcccgtcagcgtcctccaggagttgctgagccgtcgcggcatcac
+550964/1
CCCFFFFFHHGHHJJJGIIJJJJJJGJHIJJIJJIJJJGHJJJJHDFFED
@6182747/1
ctgtgtatcgatagctgttcactttttggtcatgattttgaggtactcga
+6182747/1
@@@DADDDFFFFB>D><CF4:A@EHHH<A1@FFG>FFGI<6DGBGGFEF@
@6182767/1
ctgtgtatgataaataaacttttttcgggtttggaaaaaatttcaaattg
+6182767/1
@@CBDDDEHHHDHJGIJJEHIHIJJIJAACGB1?BDGFHIEIIIIGGGGH
@551598/1
aagacttcgactttttactatttttgtatgcacaaaattcgttctacata
+551598/1
CC@FFFFFGFHHHJJJJJJJJJJJJJIJIJJJJJJJJJJJJJJJJIJGGI
@551599/1
aagacttcgactttttactatttttgtatgcacaaaattcgttctacata
+551599/1
CCCFFFFFHHHHHJJIJJJJJJJJJJIJJJIJJJJJJJJIJHJJJJIIII
@551600/1
aagacttcgactttttactatttttgtatgcacaaaattcgttctacata
+551600/1
CCCFFFFFHHHHHJJJJJJJJJJJJJHHIJJGIGIJJIJJJIJJJIIIJJ
@4633367/1
cggcactattgacactaagaaatcacagagccccgggcccagatggcatt
+4633367/1
CCCFFFFFHHHHHJJJJJJJJJIJJJJHIIIJJJJJHHIJIJJJJJJJJI
@552041/1
aagactttgactttttactatttttgtatgcacaaaattcgttctacata
+552041/1
CC@BFFFFGHFHHJJJHGHGIIJJJIIGGGBCHGHCEHHFHIHIIGCEGF
@552042/1
aagactttgacttttttactatttttgtatgcacaaaattcgttctacat
+552042/1
CCCFFFFFHHHHHJJJJJJJJJJJJJIIIJJJJJJJJJJJJIGIJJJIJJ
@2594364/1
cacgagccaatcttccgctaccgcgtgttccttaacaacgatctgg
+2594364/1
@@?=D<@DFFAFDF:C::FE:EEH>:DDEADFBD@BGGFHBGG=FC
@2594365/1
cacgagccaatcttccgctaccgcgtgttccttaacaacgatctggtggc
+2594365/1
@@@DDDDDHHHHHIHIAG@FGH:DA:@?DCHGHEHDGGB;;@GA9C@DHG
@2594366/1
cacgagccaatcttccgctaccgcgtgttccttaacaacgatctggtggc
+2594366/1
@@@FFFDFDHHHHIDF?@DFGIEHB6@@@BGGIGHIII=FH;FCGHCDE9
@2594367/1
cacgagccaatcttccgctaccgcgtgttccttaacaacgatctggtggc
+2594367/1
@C@DFFFFHHFFDIGGHIIIGGGHJIGFHGIJGIJJIGGFDFFGCAGHEG
@2594368/1
cacgagccaatcttccgctaccgcgtgttccttaacaacgatctggtggc
+2594368/1
CCCFFFFFHHHHHJHIGGIGIJEIGGGGHGHIJGJJJJIIIJJIGIGIIJ
@2594369/1
cacgagccaatcttccgctaccgcgtgttccttaacaacgatctggtggc
+2594369/1
CCCFFFFFHHHHHJIJGHGHIIAFG?@?FEHDHGIGEIIBDDH@>GHHIE
@2594370/1
cacgagccaatcttccgctaccgcgtgttccttaacaacgatctggtggc
+2594370/1
CCCFFFFFHHHHHJJIGIHIGHEGIGGAGGI@HGICGIGGGHIEGIEGHG
@2594371/1
cacgagccaatcttccgctaccgcgtgttccttaacaacgatctggtggc
+2594371/1
CCCFFFFFHHHHHJJJIJIJJJIJJGHHGJIIJJJJJJJIIJIJJIGIIF
@2594372/1
cacgagccaatcttccgctaccgcgtgttccttaacaacgatctggtggc
+2594372/1
CCCFFFFFHHHHHJJJIJJIJJGIJIIHIJJJIJJJJIIFGHIIGIHIII
@2594373/1
cacgagccaatcttccgctaccgcgtgttccttaacaacgatctggtggc
+2594373/1
CCCFFFFFHHHHHJJJJIGHJJBGGFIFGIJJJJJJJJIJFIJJJJGIIF
@7202836/1
gaacaatttgaaatttttccaaacccgaaaaaagtttatttatcatacac
+7202836/1
@@;?DDDDHDHFABGGEHGDHEHIIIGIIIFGGI9BFFGECC>BHGFC@=
@552742/1
aagagaagaaagctatacagtagtcaaatttgtatccattatcacttttt
+552742/1
CCCFFFFFHGHHHJJJJJJJJIIHIJJIJJJJIJJJJJJJJJJJJJJIJJ
@552743/1
aagagaagaaagctatacagtagtcaaatttgtatccattatcacttttt
+552743/1
CCCFFFFFHHHHHJJJJJJJGIJIIJJJJJJJHIJIJIJIJJJJJJJJJJ
@7203037/1
gaacaatttttatcgagttattgatttcgaggaataatacgaacttccat
+7203037/1
@@@DDFFFHHHDHGHFHCFBHIHFHIIGGEHIGGGIIGIIIIIIIIIIII
@7203038/1
gaacaatttttatcgagttattgatttcgaggaataatacgaacttccat
+7203038/1
CCCFFFFFHHHHHJJJJHIJJJJJJJJJIJJJJJJJJJJJIIIJJJJJJJ
@7203056/1
gaacaatttttgtcgagttattgatttcgaggaataatacgaacttccat
+7203056/1
CCCFFFFFHHHHHJIGHGHCHIGHIIJIJEIJGGHIJIGIJJJIIJIJJI
@2594760/1
cacgagcgtttctttagtctgtatattttcttgtatcacttattgcgtct
+2594760/1
CCCFFFFFHHHDHII<?CFGECAHIIIIIGIICFDHIIIIGGIIEGGGGG
@2594761/1
cacgagcgtttctttagtctgtatattttcttgtatcacttattgcgtct
+2594761/1
CCCFFFFFHHHHHJJJJHFHJHHIJJJJJJIJIIJJJIIJJJJJJIJJJJ
@553101/1
aagagaatggcggctcacaagatgtggcaatccttgcaggatttacccgt
+553101/1
@@@DDDDDHHHFHD@E?C?D;?@DFEH=DHGEGEHGICGGAAFHEEHII@
@7203468/1
gaacacgaagagggactaccacacgaaaggcagttcaccatcgcttgtca
+7203468/1
CCCDFDFDDHHGHJEGHIJIJJIIGIIIJEGI?BGGIJJJEHEH>@=FGH
@6184265/1
ctgtgttaaaaatgaattctcaaacggcgttaaaccttttacttaaggtt
+6184265/1
@CCFFFFFHHHHHJJJJJJJJJJJJJJJJJJJJJJJJJJJJJJJJJIJHI
@34435/1
aaaaaatatcgcaatagctcaaaagggaacaatttttatcgagttattga
+34435/1
CCCFFFFFHHHHHJHIHGIJJJJJJJJJJJJGIJIJJJJJIGIDGIJJJJ
@34436/1
aaaaaatatcgcaatagctcaaaagggaacaatttttatcgagttattga
+34436/1
CCCFFFFFHHHHHJJJIJJJJJJJJJJJJJJJJJJJJJJJIJJIJIJJJJ
@34437/1
aaaaaatatcgcaatagctcaaaagggaacaatttttgtcgagttattga
+34437/1
@?@FFFFFHHHGHJJJJJJJJJJJJJJJJJJJJJJJJJHHIIJHIIIJJJ
@34438/1
aaaaaatatcgcaatagctcaaaagggaacaatttttgtcgagttattga
+34438/1
@CCFFFDDHDDFHHIIJIGHIIICGCGGGJIIGIJIJGDGHADCD=BFCE
@34439/1
aaaaaatatcgcaatagctcaaaagggaacaatttttgtcgagttattga
+34439/1
CCCFFFFFFFHHGJJJJIIJJJJJJJJJJJJJJIJJJIIJJJIHHIJJGG
@34440/1
aaaaaatatcgcaatagctcaaaagggaacaatttttgtcgagttattga
+34440/1
CCCFFFFFHHHHHJJJJJJJJJJJJJJJJJJHIJJJJJIIJJJHHIJJJI
@34442/1
aaaaaatatcgcaatattagaaattttcaaatattcttcgcttttgactc
+34442/1
CCCFFFFFFFHHHJJJJJJJJJIJJJJIIIJJJJJJJJJIJJJJJJIIJJ
@34443/1
aaaaaatatcgcaatattagaaattttcaaatattcttcgcttttgactc
+34443/1
CCCFFFFFFHFHDHEHIIIEIJJJGJIJGIJJJJJGIIIGBGIEHIJIIG
@34444/1
aaaaaatatcgcaatattagaaattttcaaatattcttcgcttttgactc
+34444/1
CCCFFFFFHHHHHJJJJJIIJJJJJJJJIJIJJJJJJJJJJJJJJJJJJJ
@34445/1
aaaaaatatcgcaatattagaaattttcaaatattcttcgcttttgactc
+34445/1
CCCFFFFFHHHHHJJJJJJJJJJJJJJJIJJJJJJIJDHIGIJJIIIIII
@34446/1
aaaaaatatcgcaatattagaaattttcaaatattcttcgcttttgactc
+34446/1
CCCFFFFFHHHHHJJJJJJJJJJJJJJJJJJJJJJJJJJJJJJJJJIIJI
@35149/1
aaaaaatattaggaatccactacaaggttttcaatagggcattctaacat
+35149/1
CCCFFFFFHGHHHJJJJJJJJJJIJJJHHIJGIIJIJJJJJJJIIIJJIJ
@35150/1
aaaaaatattaggaatccactacaaggttttcaatagggcattctaacat
+35150/1
CCCFFFFFHHHHHJJJJJIJJJJJJJJGIJJJJJJJJJJJJJJJJJJJJJ
@35151/1
aaaaaatattaggaatccactacaaggttttcaatagggcattctaacat
+35151/1
CCCFFFFFHHHHHJJJJJJJJJJJJJJFHIJJJJJJJJJJIIJJIIJJJJ
@1578764/1
attccctatttaaattttgtaaatccacattttcgggttctatgtagact
+1578764/1
CCCFFFFFHHHHHIJJJJGHJJIJJIIJJJIJIIIIJGHHJJJJJJJJII
@37259/1
aaaaaatcagtcacaagacaaatacctaatttcatatacgtattatacat
+37259/1
CCCFFFFFHHHHHJJJJJJJJJJIIJJJJJJIIJJJJJIIHIIJIIJJJJ
@1065026/1
aggggagaaaagtcacgagaatttgaaaagcgagcttcatgatcccctga
+1065026/1
@@7:ADDDHHFFCGHEHGGBAFHIGGIGGIGIIEHIEHEHIIIIGIIIII
@4127671/1
cgaatattagtagcaagatcagagatgtggtacacgacgaatgatgtgat
+4127671/1
CC@FFBDEDHAADGHIGHGHIIIGJGIIIICHCFIIJIIIJJGGGHGEGG
@556148/1
aagagatgtgcatgtcccgcagatggccaccaccattctatgaaatggaa
+556148/1
@@CFFFFFHHHHHJHIJJJIJIJJJJIJJJJJJJJJIJJIIIHIGHIJGI
@556149/1
aagagatgtgcatgtcccgcagatggccaccaccattctatgaaatggaa
+556149/1
CCCFFFFFHHHHHJJJJIIIIIJJJJDIIJJJJIJJJJJJIIGHGHIIJG
@556150/1
aagagatgtgcatgtcccgcagatggccaccaccattctatgaatggaac
+556150/1
C@CDFFFFFFHHHJJJJJIJJJIJJIJJJJJIJJJJJJJJIJHGIJIIIH
@1066203/1
agggtaacaatctgccttctacatttgcgagtgacgaagagttggccact
+1066203/1
CCCFFFFFGHHHHJJJJJJJJJIJJJJJJIJHHIJJJJJIIHIJJJJIJJ
@2600139/1
cacgattcataaaagtaatataaccttagatttcgaggcaaattgattga
+2600139/1
?;?DDDDDBFHDHIIAA?CBCHIGGIIIF>DEBE;G;F:GGADGCHEHC?
@2600140/1
cacgattcataaaagtaatataaccttagatttcgaggcaaattgattga
+2600140/1
@;;DDDBDHHFHHIIGHIIIIIIIGIIEGIIIIIIIIGIIIIIIIIIIFG
@2600141/1
cacgattcataaaagtaatataaccttagatttcgaggcaaattgattga
+2600141/1
@;=DDADDFFBDHGG:CGIIHIIIIGEHEHIIIGIIIEGIGEHHIGGIEC
@2600142/1
cacgattcataaaagtaatataaccttagatttcgaggcaaattgattga
+2600142/1
@@<=BDDDDHHDHII?EDHGIEIIIIBGHHGCHHBGHHDHIIIIIIGIIC
@2600143/1
cacgattcataaaagtaatataaccttagatttcgaggcaaattgattga
+2600143/1
@@@FFDDDDBCFHIG<CFCHHHGIIDEHHHIIFIGIIBBEHCGEEFGIIH
@2600144/1
cacgattcataaaagtaatataaccttagatttcgaggcaaattgattga
+2600144/1
@BCFDFFFHHHHHJJFHHJJJJJJJIJJJJJJIJJJHIIJJJJJJIJIJI
@2600145/1
cacgattcataaaagtaatataaccttagatttcgaggcaaattgattga
+2600145/1
B8?DDDFFHHGHHJJFIIJJJJJJJJJJJJJJJJJJIJIIJIIJJJJJII
@2600146/1
cacgattcataaaagtaatataaccttagatttcgaggcaaattgattga
+2600146/1
BCCADFFFHHHHHJJCFHIJIJJJJJJJJJJJJJIJGIIIJIIIJIJJID
@2600147/1
cacgattcataaaagtaatataaccttagatttcgaggcaaattgattga
+2600147/1
BCCFDFFFHGHHHJJGHJJGJJJJJJJJJIJJJJJJIIIJJJIJJJJJJI
@2600148/1
cacgattcataaaagtaatataaccttagatttcgaggcaaattgattga
+2600148/1
BCCFDFFFHHHHHJJEGIIJIJJJJJJIJJIJJJIJJJJJJJJJJIJJJH
@2600149/1
cacgattcataaaagtaatataaccttagatttcgaggcaaattgattga
+2600149/1
BCCFDFFFHHHHHJJGHIJIIJJJJJJJJJJJJIIIHGIJJJJJJJJJJJ
@2600150/1
cacgattcataaaagtaatataaccttagatttcgaggcaaattgattga
+2600150/1
BCCFFFFFHHHHHJICFHIIJJJJJJJIJJJJJJIJGJIIJJJJJJJJJJ
@2600151/1
cacgattcataaaagtaatataaccttagatttcgaggcaaattgattga
+2600151/1
CC@DFFFFHGHHGII<EGIEHIIEBDDHHIIGICEGHGGGIICHIIIGIC
@2600152/1
cacgattcataaaagtaatataaccttagatttcgaggcaaattgattga
+2600152/1
CC@FFFFFHGHHHJJGHIIJIJJJJJJJJJJJJJIJJIIGJJJJIJJJIC
@2600153/1
cacgattcataaaagtaatataaccttagatttcgaggcaaattgattga
+2600153/1
CCCFFFFFGHHHHJJFGIJJJIJJJJJJJJJJJJJJJIIJJIJJJJJJJJ
@2600154/1
cacgattcataaaagtaatataaccttagatttcgaggcaaattgattga
+2600154/1
CCCFFFFFHHHHHIIGHGJJIJJJJJJJIJJJJJJJIJJJIJIJJJJJJI
@2600155/1
cacgattcataaaagtaatataaccttagatttcgaggcaaattgattga
+2600155/1
CCCFFFFFHHHHHIJAGGJJIHJJJJJIJJJJIJJGGGDHGJJJIIJJJI
@2600156/1
cacgattcataaaagtaatataaccttagatttcgaggcaaattgattga
+2600156/1
CCCFFFFFHHHHHJICGHJJJJJJIJJIJJJJJJJJIIIJJJJJGIJJJI
@2600157/1
cacgattcataaaagtaatataaccttagatttcgaggcaaattgattga
+2600157/1
CCCFFFFFHHHHHJICGIIJJJJJIIJJJJJJJIIIIIGIIIGHIGJJJD
@2600158/1
cacgattcataaaagtaatataaccttagatttcgaggcaaattgattga
+2600158/1
CCCFFFFFHHHHHJIEGIJJJJJJJJIJJJJJJJJIIGIJJJJJJIJJJJ
@2600159/1
cacgattcataaaagtaatataaccttagatttcgaggcaaattgattga
+2600159/1
CCCFFFFFHHHHHJIEGIJJJJJJJJJJJIJJJJGIGIIJJJJJJIJJJG
@2600160/1
cacgattcataaaagtaatataaccttagatttcgaggcaaattgattga
+2600160/1
CCCFFFFFHHHHHJJCGHIJIJJJJJJJJJJJJJJJFFGIJJJJJJJJJI
@2600161/1
cacgattcataaaagtaatataaccttagatttcgaggcaaattgattga
+2600161/1
CCCFFFFFHHHHHJJCGHJJJJJJJJJJJJJJJIIJJJIJJJIJJJJIJH
@2600162/1
cacgattcataaaagtaatataaccttagatttcgaggcaaattgattga
+2600162/1
CCCFFFFFHHHHHJJCGIJJJJJJJJJJJJJJJJIJIIIIJJJJJIIIJI
@2600163/1
cacgattcataaaagtaatataaccttagatttcgaggcaaattgattga
+2600163/1
CCCFFFFFHHHHHJJEGIJIJJJJJJJJJJJJJIJJIIJJJJJJJJJJJI
@2600164/1
cacgattcataaaagtaatataaccttagatttcgaggcaaattgattga
+2600164/1
CCCFFFFFHHHHHJJEHIIJIJJJJJJJIGIJJJIJJJJJJJJJJIJJJH
@3615608/1
ccgaagagtatgtctcgaaagacttcgactttttactatttttgtatgca
+3615608/1
@@;DDDDDFFHHFIIIFFIIAFCEHEGHIIHIIIGIICHIIIIEGHIGIH
@2600165/1
cacgattcataaaagtaatataaccttagatttcgaggcaaattgattga
+2600165/1
CCCFFFFFHHHHHJJEHIJJJJJJJJJJJHHIJJJHJJIIJFCHIFIIII
@3615609/1
ccgaagagtatgtctcgaaagacttcgactttttactatttttgtatgca
+3615609/1
@@@BDFFFDHHDFIGIBFGIAHGIH@BDABFHGIFEG<GHIIIDB@GBFG
@2600166/1
cacgattcataaaagtaatataaccttagatttcgaggcaaattgattga
+2600166/1
CCCFFFFFHHHHHJJEHIJJJJJJJJJJJJJJJJJJGIGIIIIJJJJJJJ
@2600167/1
cacgattcataaaagtaatataaccttagatttcgaggcaaattgattga
+2600167/1
CCCFFFFFHHHHHJJEHIJJJJJJJJJJJJJJJJJJIIIJJJJJJIJJJI
@3615610/1
ccgaagagtatgtctcgaaagacttcgactttttactatttttgtatgca
+3615610/1
CCCFFFFFFHHHHJJJJGIJDDHGIIIGIIIJJJIIIBHIIJJDFEIGIG
@2600168/1
cacgattcataaaagtaatataaccttagatttcgaggcaaattgattga
+2600168/1
CCCFFFFFHHHHHJJFHIJJJJJJJJJIJIJJJIIIIHGIIJJJJJJJJG
@2600169/1
cacgattcataaaagtaatataaccttagatttcgaggcaaattgattga
+2600169/1
CCCFFFFFHHHHHJJFHIJJJJJJJJJJJJJJJJIJJJJJJJJJJIJJJI
@2600170/1
cacgattcataaaagtaatataaccttagatttcgaggcaaattgattga
+2600170/1
CCCFFFFFHHHHHJJFHJJJJJJJJJJJJJJJJJJJJJJJJJJJJGJJJI
@2600171/1
cacgattcataaaagtaatataaccttagatttcgaggcaaattgattga
+2600171/1
CCCFFFFFHHHHHJJGHIJJJJJJJJJJJJJIJJJJHIIJJJJJJJJJJE
@2600172/1
cacgattcataaaagtaatataaccttagatttcgaggcaaattgattga
+2600172/1
CCCFFFFFHHHHHJJGHIJJJJJJJJJJJJJJJJJJJJJJJJJJJJJJJH
@2600173/1
cacgattcataaaagtaatataaccttagatttcgaggcaaattgattga
+2600173/1
CCCFFFFFHHHHHJJGHJJJJJJJJJJJJJJJJJIIJIJJJJJJJJJJJI
@2600174/1
cacgattcataaaagtaatataaccttagatttcgaggcaaattgattga
+2600174/1
CCCFFFFFHHHHHJJGHJJJJJJJJJJJJJJJJJJJJJJIJJJJJJJJJH
@2600175/1
cacgattcataaaagtaatataaccttagatttcgaggcaaattgattga
+2600175/1
CCCFFFFFHHHHHJJGIIIJJJJJJJJJJJJJJIJJHIIJJIJJJJJJJH
@2600176/1
cacgattcataaaagtaatataaccttagatttcgaggcaaattgattga
+2600176/1
CCCFFFFFHHHHHJJGIIJJJJJJJJJJJHJJJJJJJJJJIIJJJJJJJI
@2600177/1
cacgattcataaaagtaatataaccttagatttcgaggcaaattgattga
+2600177/1
CCCFFFFFHHHHHJJGIJJJJJJJJJJJJJJJJJJJDHHFHIGHIGGHEG
@7206022/1
gaacagtttgatgttgctgttgtggagctgtttgtctgccccaagtgggt
+7206022/1
@@@DBD4AFFDFHCFHGHGHDCHIBHHH@BFHCHHGIIEIIIEDB9?BDF
@1068154/1
aggtaaacagttgtacagtagaggataaaccaattgagcacacttttact
+1068154/1
?@@=BDDFHGFDHGHIIECIEHHIIIHGEHGIIIIIGIIIHGIIGHIGII
@6186558/1
ctgttaacttcgtagctcctttaaaagacatttgtgctgaaaagaaaatt
+6186558/1
CCCFFFFFHHHHHJJJJJJGJJJIJJJJJJJJJJIIJJIJJJJJJJJJJJ
@1068388/1
aggtaacctacgtggacatcgaagaaaaaacattgaccaatc
+1068388/1
@@@FFFFFFHFHDGHGIFHGIIFIIJJJJDBHEGHIIIIJJI
@1068492/1
aggtaagccacttaagcacacatgttacataaatgtcaaaatttgacata
+1068492/1
BBCDDFFFHHHHHJJIJJJJJJJJJJJJJJJJJJJJIIJIJJIJJJJIJJ
@1068493/1
aggtaagccacttaagcacacatgttacataaatgtcaaaatttgacata
+1068493/1
BCCDDFFFHHHHHJJJJJJJJJJJJJJJJJJJJJJJIJJIIIIJJJJJJJ
@1068494/1
aggtaagccacttaagcacacatgttacataaatgtcaaaatttgacata
+1068494/1
CCCFFFFAHHHHHJIJJJJJJJGHHIIIJIIHGIIJIJJJIIJIGIJIII
@3616997/1
ccgaaggaagccaagggctcggctgctcatcatgccctcgag
+3616997/1
CCCFFFFFHHHHHJJJIJIJIJIJIF@GDHED?GGHI9D@@F
@3616998/1
ccgaaggaagccaagggctcggctgctcatcatgccctcgagtacctcaa
+3616998/1
CCCFFFFFHHGHHJJJJIJJJJJJJIGIIJIJIIJJJCHGHICHEHIGGJ
@5151371/1
ctatggttgagtgaaaaaggtgggaaatgttgactgttgtagctgattaa
+5151371/1
@@@FFFDDHFHCFHIJJJII<FHIGGIIJJJIJJJJHIIHIIJJFBFHIG
@5151372/1
ctatggttgagtgaaaaaggtgggaaatgttgactgttgtagctgattaa
+5151372/1
@C@DFFDEFFHAFGHIJJIG<CFHFHIJIIIICGGHJIIHGGHJJBAHEE
@5151373/1
ctatggttgagtgaaaaaggtgggaaatgttgactgttgtagctgattaa
+5151373/1
@C@FFFBDHDFDFIJJIIJJ<FHIJJICEFGGGEHECGI@FDGHGFGIJI
@5151374/1
ctatggttgagtgaaaaaggtgggaaatgttgactgttgtagctgattaa
+5151374/1
@C@FFFDEFDHDHEGIJJIJAFHIIJJJIGIGGGJJGGG?BGDEHBFG@@
@5151375/1
ctatggttgagtgaaaaaggtgggaaatgttgactgttgtagctgattaa
+5151375/1
CC@FFFDDFDHCFFIIIIGI<CGIFHGIIEHIEIIIHHEFEHGGHBDFBF
@5151376/1
ctatggttgagtgaaaaaggtgggaaatgttgactgttgtagctgattaa
+5151376/1
CC@FFFDDFDHHHGIJJJJJ<CGIGGJJIJJIIJJIIIIBGHIGIGHHDG
@5151377/1
ctatggttgagtgaaaaaggtgggaaatgttgactgttgtagctgattaa
+5151377/1
CC@FFFDDHFHCFHJJJJJI<CGHHIJJJIIIIJJJIJJEGHIJJECFDE
@5151378/1
ctatggttgagtgaaaaaggtgggaaatgttgactgttgtagctgattaa
+5151378/1
CC@FFFDDHHHFHIIJJJJJAGHJHGIIJJJJIIIJJJJHIIIJJEIIIH
@5151379/1
ctatggttgagtgaaaaaggtgggaaatgttgactgttgtagctgattaa
+5151379/1
CCCFFFBDHDHCFEHJJJIJAFHIHIJJIIJIHIJJIIJIHIJIJBFHFG
@5151380/1
ctatggttgagtgaaaaaggtgggaaatgttgactgttgtagctgattaa
+5151380/1
CCCFFFBDHHHCFFHJJJJJ<CGIGIJIJJJGIJJJJJJHGIIIIFHIII
@5151381/1
ctatggttgagtgaaaaaggtgggaaatgttgactgttgtagctgattaa
+5151381/1
CCCFFFBDHHHFFHIJJJJJ3CGIGIJIJJJJJJJIIJIGIIJJJFHHHH
@5151382/1
ctatggttgagtgaaaaaggtgggaaatgttgactgttgtagctgattaa
+5151382/1
CCCFFFDDGFHADHIJJJJJAFHIIJJIJIJJJIIJ9BFHIIIJIEIJIH
@5151383/1
ctatggttgagtgaaaaaggtgggaaatgttgactgttgtagctgattaa
+5151383/1
CCCFFFDDHDF?FHIIIIIFCGIIJJJJIJIJIJJJIGGIEHJIJ>FHDF
@5151384/1
ctatggttgagtgaaaaaggtgggaaatgttgactgttgtagctgattaa
+5151384/1
CCCFFFDDHFHAFGIJJJJJ?FGIGIJJJIIIJIJJIJJHIJJIJIJJIJ
@7696136/1
gccatattgatttaattttgacatgttagaatgccctattgaaaaccttg
+7696136/1
@@@B?DDFGFFHDEGIIIGIIIGGE?ECCEHIHIGGGGG<CC?GB?BBBF
@7696137/1
gccatattgatttaattttgacatgttagaatgccctattgaaaaccttg
+7696137/1
@@@DBEFFHHAFHGGIIJJJIIIIGFFHBHIGIJJGGGGFHG<FGHIJII
@7696138/1
gccatattgatttaattttgacatgttagaatgccctattgaaaaccttg
+7696138/1
@@@DDDD;CHHHHIIGI9AA?CEEBHEHIACH<?<CHIEHC<DBHGGBF4
@7696139/1
gccatattgatttaattttgacatgttagaatgccctattgaaaaccttg
+7696139/1
@CCFFFFFHHHHHJJJJJJJIJJJIJJJJIJJJJJJIJJJJJJJJJJJJJ
@7696140/1
gccatattgatttaattttgacatgttagaatgccctattgaaaaccttg
+7696140/1
CCCFFFFFHHHHHJJJJJJJJJJJJJJJJJIIJJIJJJJJIJJJJJJJJJ
@4635039/1
cggcagcactattgacactaagaaatcacagagccccgggcccagatggc
+4635039/1
@CCFFFFDHHHHHHBFFHI@HGGIIIHEE?E?BGHIIBHGIII;FGEHII
@4635040/1
cggcagcactattgacactaagaaatcacagagccccgggcccagatggc
+4635040/1
CCCFFFFDHHHHHJJIIIJJJEHIJIJEHHEGGIJJJEGHGGHFEHHJJI
@4635041/1
cggcagcactattgacactaagaaatcacagagccccgggcccagatggc
+4635041/1
CCCFFFFFHHFHHFFHGIIJIJGIIHHGIGGIHJIJJIIIJHIGGGIIJG
@5152284/1
ctatgtgtgtttggctagattctgtttgacattagaagagtaaacgtcag
+5152284/1
@C<DDFFDHHHHHIIIIICFHHIIIIIIIIIIIIIIIIIIIIIIIIGIGI
@4635221/1
cggcagccaagaacttgctggatctcttggtcggaaaagtgactcccgaa
+4635221/1
@@@DDDDDDHHFDG>?<BH@>FEGHGEH@BCF@@GGHII9DFBHIGI078
@1581398/1
attcctaatattttttagtgaacctctctaacgtctttatagaatgtcaa
+1581398/1
CCCFFFFFHHHHHJJJJJHIJJJJJJJJJJIIJHIJJJJJJJJJJJHIII
@1581399/1
attcctaatattttttagtgaacctctctaacgtctttatagaatgtcaa
+1581399/1
CCCFFFFFHHHHHJJJJJHJJJJJJJJJJJJJJIJJJJJJJIJJJJHJJI
@1581878/1
attcctccatagttcttacatccttgtttatttccctttttgtggagagg
+1581878/1
CCCFFFFFHHGHFHIJJJJIJJJJJJHJJIIJJJJJJJJJJIGHJGIGHI
@1581950/1
attcctcgaaatcaataactcgacaaaaattgttcccttttgagctattg
+1581950/1
@@=DFFFFHHHHHJJJJJJIJJGHJJJJJJIJJJJJJJJJJJGIJJJJJJ
@1581951/1
attcctcgaaatcaataactcgataaaaattgttcccttttgagctattg
+1581951/1
@BCFFFFFHHHHHJJJJJJJJJGIJJJJJJIIJJJJJJJJJJJJIIJJJJ
@6189441/1
ctgttatgcccaactataaaattggctttgatataactatattggggata
+6189441/1
CCCFFFFFHHHHHJJJJJJJJJJIJIJJJJJJJJJJIJJJJJJJJJIJIJ
@1068688/1
aggtaatacactattattaggcactagttattaattataatcatcaatat
+1068688/1
@@CDDFFFHHHHHJJJJIJIIIJJJJJJIJJJJJJJJIJJJJJJJGJJJJ
@1068689/1
aggtaatacactattattaggcactagttattaattataatcatcaatat
+1068689/1
BCCDDFFFHHHHHJJJJJJJJJJIJJJJJJJJJJJJJJJJJJJJJIJJJJ
@1068811/1
aggtaatccacggcatttctggtcatgggccactaataaaaataattaac
+1068811/1
@CCDDFFFHHHHHJJJJJJJJIHHHIJJJJJJJJJJJJJJJJJJJJJJJJ
@5672733/1
ctctcgtcatttcttccgactaaatactgatttaacatgtcctcgatttt
+5672733/1
CCCFFFDDHGHHHGIIJHGIJIJJJJIJJIJIJJJJJJJHHIIJIGIJJJ
@5673541/1
ctctctaacgtctttatagaatgtcaatgttattctaaaaagaagactgc
+5673541/1
@=@BDDDBHDFDHEEHJJGEHCHAC@EH@<F9CE?FBFCHIJGC@?FBDC
@5673542/1
ctctctaacgtctttatagaatgtcaatgttattctaaaaagaagactgc
+5673542/1
@@@DDDDACDCDFEE<FCDIIB4<C@<HEE?ECE9?CEBCFIGI>GE4??
@5673543/1
ctctctaacgtctttatagaatgtcaatgttattctaaaaagaagactgc
+5673543/1
C@@DDFDDBBFBFGIIGIGHIBDFCGIIGEIGIIEIGIJJGGEHHIGJGI
@5673544/1
ctctctaacgtctttatagaatgtcaatgttattctaaaaagaagactgc
+5673544/1
CCCFFFFFHHHHHJJIJJIJJIIHHJJIJJJJJJJJJJJJJJJJJJJIJJ
@5673545/1
ctctctaacgtctttatagaatgtcaatgttattctaaaaagaagactgc
+5673545/1
CCCFFFFFHHHHHJJIJJJIJJJHJJJJJIJJJJJIJJJJJJJJJJJJJI
@7208535/1
gaaccacaaaatgtgacatatatataggtgaatatataactgacatgttt
+7208535/1
@CCFFFFFHFHBFEGIJJJJGHCFIIJJFFHGIJJJIJJGGIIJIIIBGG
@41958/1
aaaaaatgtcaaaattttgcaaattatgtggcattttgacatttatgtga
+41958/1
@@@DFFADDFHHA>FGAGFCHCGECEH>AC@3?EBGHCGCGHHEGGG<GG
@41959/1
aaaaaatgtcaaaattttgcaaattatgtggcattttgacatttatgtga
+41959/1
CC@FFFEDADFHFIGGFGDHDHDFEGFD<:?EDFGEGCCFIIHIGGGDF@
@41960/1
aaaaaatgtcaaaattttgcaaattatgtggcattttgacatttatgtga
+41960/1
CCCFFFFFHHGFHJIJIJJIHJIJIIIGFGIEGHJJJIGIJIIJJJIIJJ
@41961/1
aaaaaatgtcaaaattttgcaaattatgtggcattttgacatttatgtga
+41961/1
CCCFFFFFHHHGHIJJJJJJJJIJJJIJIIJJJJJJJJJJJJIJJJJIJI
@41962/1
aaaaaatgtcaaaattttgcaaattatgtggcattttgacatttatgtga
+41962/1
CCCFFFFFHHHHHJJJJJJIJJJJJJJJIIJJIJJJJJJJJJJJJJJFII
@41963/1
aaaaaatgtcaaaattttgcaaattatgtggcattttgacatttatgtga
+41963/1
CCCFFFFFHHHHHJJJJJJJJJJJJJJJIIJJIJJJJJJJJJJJJJJIJG
@41978/1
aaaaaatgtcaagattttgcaaattatgtggcattttgacatttatgtga
+41978/1
CCCFFFFFHHHHHJJJJJJJJJJJJJJJIIIJJJJJJJIJJJJJJJJIII
@1070442/1
aggtatttgtggtatctgtcgatgttgccagaacgtaagatatcctaaac
+1070442/1
BBCBDFFFHHHHFIJJJJJJJJJJJJJJJIJJJIJIJJJJJJJIJJJIJJ
@2603940/1
cacgcatttttaaatttaaaaatttattcaagtcaaaaataatatgtaaa
+2603940/1
B@@FFFFFHHHHHJIJJJJJJHJJGIJIIIIGIIIGGGIJJGJJJIFGIG
@2603941/1
cacgcatttttaaatttaaaaatttattcaagtcaaaaataatatgtaaa
+2603941/1
CCCFFFFFHHHHHJJJJJJJJJJJJJJJJJJJIIJJJJJJJJJIJIHIJI
@559296/1
aagagggactaccacacgaaaggcagttcaccatcgcttgtcatgtgttg
+559296/1
CCCFFFFFHHHHHJJJJJIJJJJJJJJJJJJJJJJJJJIGJIJJJIIJJJ
@5157434/1
ctattattaggcactagttattaattataatcatcaatattatctatcga
+5157434/1
@C@DFFFDDBFFDIHDHGIEGHEHIIGIIHIIIJIJJIIIIIIDGHGIFI
@5157435/1
ctattattaggcactagttattaattataatcatcaatattatctatcga
+5157435/1
B@@DDFFFHHHGHIIJIJJIJJIIJJJIJIJIJJIIGJJJJIJIIIJJJH
@5157436/1
ctattattaggcactagttattaattataatcatcaatattatctatcga
+5157436/1
BCBFFFFFHHHHHJJJJGHJJJJJJJJJJJJJJJJJIJJJJJJJJJJJJI
@5157437/1
ctattattaggcactagttattaattataatcatcaatattatctatcga
+5157437/1
CCCFFFFFHGHHHJJIIFIGJIIJJJIJIJIIJJJIIIJJJIIJJIIJJF
@5157438/1
ctattattaggcactagttattaattataatcatcaatattatctatcga
+5157438/1
CCCFFFFFHHHHHJJJJHIJJJIJJJJJJJJJJIJJJJJJJIJJJJJJJI
@5157439/1
ctattattaggcactagttattaattataatcatcaatattatctatcga
+5157439/1
CCCFFFFFHHHHHJJJJIJJJJJJJJJJJJJGIIJJJJJJJJJIJJJJJG
@42625/1
aaaaaatgttggaagaggccttggaaaaacggaagagaaaagcagc
+42625/1
CCCFFFFFHHHGHJJJIJIJJJIJJJJIIHIJJJJJJJJJJJIIJJ
@4638231/1
cggcatcactcccaaatacgaactggtccaaatcgagggcgccatccacg
+4638231/1
@@CFFFAEHHHHHGGGBEHGGGHJGGDHGGHGHHIIIJIIJJJJIJGIIG
@4638232/1
cggcatcactcccaaatacgaactggtccaaatcgagggcgccatccacg
+4638232/1
CCCFFFFFHHHHHJJJGIJJIIIJJJHHIJJJJJJCIIJIJJJIJJJIJI
@4638243/1
cggcatcagaataatggaatggataggaataattcccaaaagtgaacgat
+4638243/1
CCCFFFFFHHHHHJJJJIJJJJGIIGJJJJJJJJJJJJJJJJBGHIJJII
@43563/1
aaaaaattacattcagtatcgatagataatattgatgattataattaata
+43563/1
CCCFFFFFHHHHHJJJIJJJJJJJIJJJJJJJJIJJJJJJJJJJJJJJIJ
@4638874/1
cggcatctgaggatatcttaatttgcaccttttttctgtttcaaaatacc
+4638874/1
@?@DD??DFFFF:?4<C4A:ACEHFHFEFEGIIEEFFFBFFBDGIEFEFF
@4639206/1
cggcatgccaattataggtcaaccatgcttttgcaaatatgcaaccggtc
+4639206/1
@<<=DDDDFHHHHIGIAHAEGIFGEHGGIIIIIIIIIEEGIIIIIIEGHI
@6192736/1
ctgttcttaaataaagtgtactttattgaaaaattagtaaaacataatgg
+6192736/1
@@?ADDDDFHHHHIIE<CHFHBIIGIIGIIIIIIIIDIIIIIIIIIIIFG
@6192737/1
ctgttcttaaataaagtgtactttattgaaaaattagtaaaacataatgg
+6192737/1
CCCFFFFFGHHHGJJJHIIJJJJJJJIJJJJJJJJJJHGJJJJJJIJJJJ
@6192738/1
ctgttcttaaataaagtgtactttattgaaaaattagtaaaacataatgg
+6192738/1
CCCFFFFFHHHHHJJEEGFJJJJIJIJIJJJJJJJJJEHIJJIIJJGJJJ
@4130040/1
cgaatcgaatattagtagcaagatccgagatgtggtacacgacgaatgat
+4130040/1
C@BFFFFFHHDHHFJFHIJJJJIJJJJJGIGJGHICGHIJDHIGIJIIII
@7698635/1
gccatctgcgggacatgcacatctcttggagccagccaatggg
+7698635/1
@@??ABDDCD@@F@C9A:1?E<C9D@D9:D@;?F@?DFDF>8C
@7698636/1
gccatctgcgggacatgcacatctcttggagccagccaatgggattgccc
+7698636/1
@@@DFDFFHDD?C@GIGHGGGE@GFGFDFHGIIIBEHGCHC@FFEC@GDG
@7698637/1
gccatctgcgggacatgcacatctcttggagccagccaatgggattgccc
+7698637/1
@@@FDDFFGHHDHIGIAHHIIGIIJIIIIJIEGHIGIIGHHIJGIJGGGG
@7698638/1
gccatctgcgggacatgcacatctcttggagccagccaatgggattgccc
+7698638/1
@CCFFFFFHGFHDGGGIIIIGIGHIJIGICAHIIJIJJJJIJIIGI@DHG
@7698639/1
gccatctgcgggacatgcacatctcttggagccagccaatgggattgccc
+7698639/1
CCCFFFDFHGHH@GGGHE@DFCGHGEGGG@GGIGGIJEHGGII=CHIDII
@7698640/1
gccatctgcgggacatgcacatctcttggagccagccaatgggattgccc
+7698640/1
CCCFFFFFHHGHGJJIJJJJJJIJJJJIIIJJIJJJJJJJJJJIJJJJJJ
@7698641/1
gccatctgcgggacatgcacatctcttggagccagccaatgggattgccc
+7698641/1
CCCFFFFFHHHHFIIJJJJJJJJJJJJJJJJJJJJJJJJJJJJJJJJJJJ
@7698642/1
gccatctgcgggacatgcacatctcttggagccagccaatgggattgccc
+7698642/1
CCCFFFFFHHHHFIJJIJIIJIIJJJIJJJJJJJIJJJJJJJJJIJJJJJ
@7698670/1
gccatctgggcccggggctctgtgatttcttagtgtcaatagtgctgccg
+7698670/1
CCCFFFFFHHHHHJJIJEBHCC?DDGIIGGIFHDGFHHIBGHCGGIGGIG
@7210351/1
gaaccgattaagaaaggggcagacaacttcatgtacaaatacctcacctt
+7210351/1
CCCFFFFDHHHGGJJJJIJIJJIJJJJJJJJJJIJJJJIJJJJJJJJJJI
@1071345/1
aggtgaggtatttgtacatgaagttgtctgcccctttctta
+1071345/1
@@@=BBBB=A<AB?A?GFEHIICHIHE<?A?A98;?3E@G4
@563053/1
aagatatattcttcaggggatcatgaagctcgcttttcaaattctcgtga
+563053/1
@@@FDFFDHFFFFHGHGADH@FDHHIIGHHHGIIIGDBGIIGHEBGEBHC
@563263/1
aagatatcctaaactcacttttttccgaaaaaatatcgcaatagctcaaa
+563263/1
?@@DBDBBBDH?FFAFHHHBEIC:AEFHADHEH@FGB;16@AHIIIGG@H
@563264/1
aagatatcctaaactcacttttttccgaaaaaatatcgcaatagctcaaa
+563264/1
@@<D?DD>??CF??CCFEHCEFGI>HHGGHGIEHGIICB@:FHCGGIGEC
@563265/1
aagatatcctaaactcacttttttccgaaaaaatatcgcaatagctcaaa
+563265/1
CCCFFFFFHHHHHJJJJJJJJJJJJJJJIJJJJJJJIJJJJJJJJJJIGI
@1071940/1
aggtgctttgtctggttaactttagtgggaaggtttaggtatttgtggta
+1071940/1
B@CADFFFHHHHHJJGIIJJJJJJJHHIJJIJJFHIIIJDGIIJJHIJGI
@7211346/1
gaacctctctaacgtctttatagaatgtcaatgttattctaaaaaga
+7211346/1
C@@FFFFFHHHHHJJJIJJIJJJJJJJHIIGJJJJJJJIJJJFGGII
@4132431/1
cgaatgatgtgataaatatacctgcacacacgcatttttaaatttaaaaa
+4132431/1
@C@FDDBDFDHDFGHI@EFHGIDEGEHGGHGBGADGIIIDGICHIIIIII
@4132432/1
cgaatgatgtgataaatatacctgcacacacgcatttttaaatttaaaaa
+4132432/1
CCCFFFFFHDFFHJJJIJIIJJGIJIJIJIJJJJJJJJJIJJJJJJJJJG
@4132433/1
cgaatgatgtgataaatatacctgcacacacgcatttttaaatttaaaaa
+4132433/1
CCCFFFFFHHHDFIJJIGHJJJJJJJJIJJJIIJIIJJJJJJJJJJIJJH
@4132434/1
cgaatgatgtgataaatatacctgcacacacgcatttttaaatttaaaaa
+4132434/1
CCCFFFFFHHHHHJJJJJIJJJJJJJJJJJJJJJJJJJJJJJJJJJJJJI
@4132435/1
cgaatgatgtgataaatatacctgcacacacgcatttttaaatttaaaaa
+4132435/1
CCCFFFFFHHHHHJJJJJIJJJJJJJJJJJJJJJJJJJJJJJJJJJJJJI
@566111/1
aagatgcagtgactgccgccacactcggtatatgttgcgaatcagggctg
+566111/1
CCCFFFFFHHHHHJJJJIJJJIIJJJJJDHIJJJIIJJJIJJJJJJJJJJ
@49948/1
aaaaaatttcaaattgttcaggtaaaatcttgcttcatgattgaaaattt
+49948/1
CCCFFFFFHDHDFIJJDGGHGIHIGIIJJJJJIJIGJII@HGIIHGIGCF
@49949/1
aaaaaatttcaaattgttcaggtaaaatcttgcttcatgattgaaaattt
+49949/1
CCCFFFFFHGHHHJJJIIIIJJHHGJJJJJJJJJJIIIJGGIJJJJIJJJ
@6195363/1
ctgttgtagctgattaaggggtgtattctatatttcagttaaattta
+6195363/1
BBCDFFDFHHHHDHIHJJJJJ@FFHIJJJJJJJJJJJJJFGIIJJJI
@6195364/1
ctgttgtagctgattaaggggtgtattctatatttcagttaaattta
+6195364/1
CCCDFFFFHHHHFHIJJIJJJ<CFEIIGJJJIIJJJHIJIHJJIIJG
@6195366/1
ctgttgtagctgattaaggggtgtattctatatttcggttaaattta
+6195366/1
??@DDDDDADFHHBFBGDEGH?CF?GCGFGGCIGIID<?:?BBFHEF
@6195367/1
ctgttgtagctgattaaggggtgtattctatatttcggttaaattta
+6195367/1
@@@DFFDDFHGHDGHEHGIIJ3C@CFHEIGIIJJJFIG:08BGGIID
@2088730/1
caaaggtgtatcaagaagttaacggacatgcagacttcgacgatgatcaa
+2088730/1
C@CFFFDDCFHHHJJIJJHHJJJJJIJIGJJJJJJJJJJJJJIJJJJIJJ
@5159329/1
ctattcgagcagcatgcaagagagtccaaagagaaggttatgaaccggca
+5159329/1
CCCFFFFFHHHHHJJJJJJIJIIJIIJJJJJJJJJJJHGIJJJJJJJJJJ
@5159473/1
ctattcgttatataatcatcattcaaacattgaagccagatcgataaaaa
+5159473/1
BB@4ADDDHHGHHJJJJJJJIJJJJJJJJJJJJJIJJJJJJIJJJJJJJJ
@4640545/1
cggcatttatgatccaaaagaaattcccatgagggaatttaaggcatcta
+4640545/1
BCCFFFFFFHHFHIIIJJJGGIJIJJJJHGIGIJI@FHJJJJFIJJJJJI
@6196150/1
ctgttgtctagctccaggttgttgttgtgaaggagctggctgctgttgtc
+6196150/1
@@CDFDDFHHHHHGHFHIEEH@FHFGGFGGIJJEGGIEIIGGGE<0B?D<
@6196151/1
ctgttgtctagctccaggttgttgttgtgaaggagctggctgctgttgtc
+6196151/1
BCCBDDFFGHHHGJJFHGCEFFHJIJJGGIGIIGHIIIIJJJIII>FHHG
@6196168/1
ctgttgtctcgctccaggttgttgttgtggaggagcagtttgctgttgtc
+6196168/1
@@@DDDDDHHFFFGIAFH<FB8EFFHGCFG@GH@FD3B?DGC>DA?DBB<
@6196676/1
ctgttgttgaccccaagcttgaggttgttgttgtggaggtgaaggg
+6196676/1
BCCDFFFFHHHHHJGIIGIIICGIEHIHIGIIGDGH?FH8BBFHIJ
@5160516/1
ctattgaaaaccttgtagtggattcctaatattttttagtgaacctctct
+5160516/1
CCCFFFFFGHHHHJGHIIJHJGHJJJIJJJIJJJJJJJIFEIIJJJJJJJ
@5160517/1
ctattgaaaaccttgtagtggattcctaatattttttagtgaacctctct
+5160517/1
CCCFFFFFHHHHHJGHIIGIJFHJIJJIJJGIJJJJJIHEHIIJJJJJJI
@5160518/1
ctattgaaaaccttgtagtggattcctaatattttttagtgaacctctct
+5160518/1
CCCFFFFFHHHHHJJFHIIHJBFHHIIJJIGHGJIJJEBFGIJIJJJJJI
@5160775/1
ctattgacactaagaaatcacagagccccgggcccagatggcattcatgc
+5160775/1
CC@DDDFFHHHHGJIIJIJJJJBEGIGHIBF@DDGHIGIIGGIJIEHDGH
@2090911/1
caaagtatagaggttgtacccaaacttttcggggtgcaatcttcttttcc
+2090911/1
CCCFFDFFHHHHHIIJIJJJJJJJJJJJJJJJJJ@GIJJJJJJJJJJJJJ
@5679146/1
ctctcttgcatgctgctcgaatagctcgtacttcggcacttgtaacttgt
+5679146/1
CCCFFFFFHHHHHJJJJJJJIGIIJJJIHIJJJIJJJJJJJIIHIJJJIG
@7212121/1
gaacgaaattaaacacgctgagaaagctatggttgagtgaaaaaggtggg
+7212121/1
BCCFFFFFHHHHHJJJJJJJJJJJIJJJJIJJGIJIIFGIFIIJJHFGIJ
@7212122/1
gaacgaaattaaacacgctgagaaagctatggttgagtgaaaaaggtggg
+7212122/1
CCCFFFFFHHGHHJJIJJJJJJJJJJJJIIIIHIJHHBGHGJJJJJDFHG
@7212123/1
gaacgaaattaaacacgctgagaaagctatggttgagtgaaaaaggtggg
+7212123/1
CCCFFFFFHHHHHJJJJJJJIJJJJJJJJJIJHGIIJFGGIIIJJJBFHI
@567794/1
aagattaccaagttgggcaaccagcagtcccacaaagtttcacagttcca
+567794/1
CCCFFFFFHHHGHIJJJJJJJIFIJJIJIJJIJJJIIHIJJJJJJHIJJJ
@7704647/1
gccatttcttgagagtagagcaatttggcttcttcccccaaggataacct
+7704647/1
CCCFFFFFHHGDHGHADFEHIIJJJJGHGHIGIJIJJJJJIIJGIJJJIE
@7214156/1
gaacgatggtttttcatcgccatacataaattatgggcgaccaccagtgg
+7214156/1
?<@DADDD:<DFDHGHE<CCFGGCGAAFHHGGGD>DAFHHFFHGII;8@D
@7214169/1
gaacgatgtcaccacctgattggtgatatcagccgctccgggcgttccgt
+7214169/1
@@@DDDDDDFFHBEFHIIAHIDH98CEBFCH>@GFGAGGGH6<@;@CCB=
@7214170/1
gaacgatgtcaccacctgattggtgatatcagccgctccgggcgttccgt
+7214170/1
BCCDDDFFCDHHFIIJIJEHHIJCFGHIGIIGCHGIAHIIGEHG@B;CEA
@7214171/1
gaacgatgtcaccacctgattggtgatatcagccgctccgggcgttccgt
+7214171/1
CCCFFFDDFFHHHIJJIIGIJJIHGIIJJJIIIIJJGHJJJJIJEHHHHH
@7214172/1
gaacgatgtcaccacctgattggtgatatcagccgctccgggcgttccgt
+7214172/1
CCCFFFFFHHHHHJJJJJHJJJJHHIJJJJJJJJJJIJJIJIIIHIHHHE
@7214173/1
gaacgatgtcaccacctgattggtgatatcagccgctccgggcgttccgt
+7214173/1
CCCFFFFFHHHHHJJJJJIJJJJFHIJJJJJIJJJJJJJJJJIIGGHHFH
@7214567/1
gaacgattttacctttgcgcgaaaagtgaccacaagcaatgtcaaag
+7214567/1
CCCFFFFFHHHHHJJJJJJJIIJJIJFGIIJJJIJIIIHGGHIJIIJ
@7214568/1
gaacgattttacctttgcgcgaaaagtgaccacaagcaatgtcaaag
+7214568/1
CCCFFFFFHHHHHJJJJJJJJJJJJJGHHJJIJJJJIJJIJJJJJJJ
@1586366/1
attcgagcagcatgcaagagagtccaaagagaaggttatgaaccggcaat
+1586366/1
@CCFFFFFHHHFHIGIJGIJIFICFHHHAEGIGIBCFHCGHEIIBHGIJJ
@2607955/1
cacgctgagaaagctatggttgagtgaaaaaggtgggaaatgttgactgt
+2607955/1
CCCFFFFFFFHGHIJJIJIHHIHIHHIIJJIJIFGIIGIHGIHIIHGIJJ
@2607956/1
cacgctgagaaagctatggttgagtgaaaaaggtgggaaatgttgactgt
+2607956/1
CCCFFFFFHHHHHJJJJJJFHIGIFHIJFJJJJ?DHIIIIJIIJIJJJJH
@6686141/1
cttggcttccttcggagttttgcctgttccgtagcagacggccactggca
+6686141/1
=?:DDDDD?FHFDGEBDHHHCGCHDHIIGGGBDFEG<3D@??@GGD@FCG
@6686142/1
cttggcttccttcggagttttgcctgttccgtagcagacggccactggca
+6686142/1
@@@DDDDD?FDHDGIBF<BFH;CHGHG@HIGBDC=FG<FHH<GBIHGGC;
@6686143/1
cttggcttccttcggagttttgcctgttccgtagcagacggccactggca
+6686143/1
@@@DDDDDDH?HBAAA@EFHH9AHHIHI@?@GHG?F>GEGG?DFH<BAH>
@6686144/1
cttggcttccttcggagttttgcctgttccgtagcagacggccactggca
+6686144/1
CCCFFFFFGHDHFHGAFAFHIFCHEHEHIIGFGGCEHGIGIEGGGIGIEA
@6686145/1
cttggcttccttcggagttttgcctgttccgtagcagacggccactggca
+6686145/1
CCCFFFFFGHHHGJJGIHHIJGGIJIGIJJJIJJJIJIJIJIIJJJJJJI
@6686146/1
cttggcttccttcggagttttgcctgttccgtagcagacggccactggca
+6686146/1
CCCFFFFFHHHHHJJEGFHIIEGIJJIJJJIHIJIJJIJJJJHIJJJJJG
@6686147/1
cttggcttccttcggagttttgcctgttccgtagcagacggccactggca
+6686147/1
CCCFFFFFHHHHHJJGIFHIIDFHIJGIIJJGIJIIJGIGIIJIJIJJIG
@3621974/1
ccgaataccgattctcagccgagctgcccagtttagtggccaactcttcg
+3621974/1
@@@DADDDB@FF;<CGI@3<F?10?DFG@?3D99BB0??BBFFDFIIEA=
@1587012/1
attcgataggtgctttgtctggttaactttagtgggaaggt
+1587012/1
@@@BDDDACB<CFFBEFAF<@B<A:AEEBFHF9?EBFFC;:
@1587013/1
attcgataggtgctttgtctggttaactttagtgggaaggtttaggtatt
+1587013/1
CCCFFDFFHDCFFIIIIEIHII?HHHIIIII@FBEGFFEECFFHCF?GEG
@1587014/1
attcgataggtgctttgtctggttaactttagtgggaaggtttaggtatt
+1587014/1
CCCFFFFFHHFFHJJIJIJJJJGIJJJJJJJIHIJJIGIJFHIJJJFHHJ
@4134119/1
cgaatggtaaagctgctaaaaaagcaggaaaagcccagaagaacgttcga
+4134119/1
?@?D?DFB?FHFDIIDHEIIIIIGHIIIDEGIBEGIIIIEHIHHGHGGGI
@4134120/1
cgaatggtaaagctgctaaaaaagcaggaaaagcccagaagaacgttcga
+4134120/1
@@7ABDFDFHFFHEIIIGGIIIIIFHHIIIIIEHGIGIHGIIIIGFHIGE
@4134121/1
cgaatggtaaagctgctaaaaaagcaggaaaagcccagaagaacgttcga
+4134121/1
@@@FDFF=DFHHFGGGIIHJJJJGGGIJGIJJCEGGGGGGEGIGGDHIJD
@4134122/1
cgaatggtaaagctgctaaaaaagcaggaaaagcccagaagaacgttcga
+4134122/1
@@@FDFFBFHHFGIIIGHIJJJJGGIGIEHIIGEGD?EHIFIIAFDHHI9
@4134123/1
cgaatggtaaagctgctaaaaaagcaggaaaagcccagaagaacgttcga
+4134123/1
@B@FFFFDHHHHHIJJJJJJJJJIGJJJJJIIHIGIJJJJJJJIIFHIJJ
@4134124/1
cgaatggtaaagctgctaaaaaagcaggaaaagcccagaagaacgttcga
+4134124/1
@BCFDDAADHHHHHJJJJGIIJJGIIJJJIIIGIIIEHAEGJIIIDGIJF
@4134125/1
cgaatggtaaagctgctaaaaaagcaggaaaagcccagaagaacgttcga
+4134125/1
@C@FDFF?DFHFHGHIJIIHIJJGGEHIIIIJ@FHEGEGGHIJGIBGHII
@4134126/1
cgaatggtaaagctgctaaaaaagcaggaaaagcccagaagaacgttcga
+4134126/1
CC@FDFFBFHHHHGIGIIIIIJJIIIGGGIIIEBHGEGEIDGICFFHGIC
@4134127/1
cgaatggtaaagctgctaaaaaagcaggaaaagcccagaagaacgttcga
+4134127/1
CC@FFFFDFHHGDIIJJJJJJJJIGJJJJJJIHEHIJJJIIJJIGHIJJI
@4134128/1
cgaatggtaaagctgctaaaaaagcaggaaaagcccagaagaacgttcga
+4134128/1
CCCFDDFDBHHHGJJGHIIJJIJIBHIGIGJJGGEGIIGGHJIGHGEGGH
@4134129/1
cgaatggtaaagctgctaaaaaagcaggaaaagcccagaagaacgttcga
+4134129/1
CCCFFFFBFHFHFHJJIJJJJJJIIJJJIJJJDHIIIGJIIIJJIEHJJG
@4134130/1
cgaatggtaaagctgctaaaaaagcaggaaaagcccagaagaacgttcga
+4134130/1
CCCFFFFDHHHHHJJJJJJJJJJIIJJJJJJJIJJJJJJIIJIJIHIIJG
@4134572/1
cgaatgtcaaacagaatctagccaaacacacatagtacctctccacaaaa
+4134572/1
CCCFFFDFHHHGFJJJIIGIGIJJJJJGIIJJIGIGHIIIJIHJJJGJII
@4134573/1
cgaatgtcaaacagaatctagccaaacacacatagtacctctccacaaaa
+4134573/1
CCCFFFEFHHHHHJJJJJJJJJJJJJJJJJJJJJJIGJJJJJJJJJJJGI
@4135062/1
cgaatgtgtgcagaatcagcactgaatcaaaaaattctccatcgttacaa
+4135062/1
CCCFFFDFDFHHHJJJJJJJIJJJIJJJIGJJJJJJJJJJJJJIHIJJJJ
@4135063/1
cgaatgtgtgcagaatcagcactgaatcaaaaaattctccatcgttacaa
+4135063/1
CCCFFFDFFHHHHJJJJJIJJIJJJJJJJJJJJIJJJJJIIJJJHIJIJI
@4135432/1
cgaatgtttggcgtctttcttcgatcttccggttccggtggccacc
+4135432/1
@@?DDFDFHFHHHGIDHIGIJDEHGGGHGG:D@AGIHG<AHGIIII
@4135433/1
cgaatgtttggcgtctttcttcgatcttccggttccggtggccacc
+4135433/1
@C@FFDEFHGHGHFHGIJEHIEGGIIJJJJIIHGIJGIAFHCHIJJ
@6197369/1
ctgtttacctgtgtatgataaataaacttttttcgggtttggaaaaattt
+6197369/1
CCCDFFFFHFHFHFHGJIIGJIHJJJIJJJJJJJJJIFHICHGIIIJGHJ
@2094251/1
caaagtgttagagtccactgggatttcatagatttgatattcaataattt
+2094251/1
CCCFFBDFHHGHHGHIJJJJJJFHIJJJJJJGIIJIJJJJJJIJJJJJJJ
@1588879/1
attcgattcgataggtgctttgtctggttaactttagtggga
+1588879/1
?@@?AADDFF<<FD:CEDHEF4<CHEE9CBF4?FECB:?;88
@1588880/1
attcgattcgataggtgctttgtctggttaactttagtgggaaggtttag
+1588880/1
@@@DD?DDFFFDDIEAEGIIIE<A4<CHCHFEFIIIFBBF9C?DF9?BGI
@1588881/1
attcgattcgataggtgctttgtctggttaactttagtgggaaggtttag
+1588881/1
@@@FBFFFHHFHBHGAEGIIIFFHIIFHHIIIJJIJIHHBHHIEGHIJGG
@1588882/1
attcgattcgataggtgctttgtctggttaactttagtgggaaggtttag
+1588882/1
CCCFFDFFHHHHHJIAGHIJJGFHHIJHIIJIJJJJIHGHIIIJIDGHBG
@1588883/1
attcgattcgataggtgctttgtctggttaactttagtgggaaggtttag
+1588883/1
CCCFFFFFHHHHHJJCGHIIJJIJJJJIIIJJJJJIJGHIIJJIJBGHII
@1588884/1
attcgattcgataggtgctttgtctggttaactttagtgggaaggtttag
+1588884/1
CCCFFFFFHHHHHJJCGHIJJJHHIJJIJJJJJJJJJHJJJJJJJFHHIJ
@1588885/1
attcgattcgataggtgctttgtctggttaactttagtgggaaggtttag
+1588885/1
CCCFFFFFHHHHHJJEHHJJJGIHJJJHIJJIIJJJJGHJJJIJJDHHIJ
@1589221/1
attcgcaacatataccgagtgtggcggcagtcactgcatcttatgatcca
+1589221/1
BBBDFFFFHHHHHJJJJJJHIHIJJJJEABBF>FACCDHGCGGG@;ACF;
@5166369/1
ctattttgaaccttatcaagtgattacctctactgcagaaatatgtgtgg
+5166369/1
@@<DDDDD?AAAFCBFFD:EF>B9ABEHEHHHIIFEEFE@<CBEEFFDB7
@5166370/1
ctattttgaaccttatcaagtgattacctctactgcagaaatatgtgtgg
+5166370/1
@@CFFFFDFHHHHJIJFIJJIHHGIJIJIJIIIIJGIJHGGGGIJIIJJJ
@7214827/1
gaacgcccggagcggctgatatcaccaatcaggtgg
+7214827/1
@@<DDDADFHADHDGEEH@DF??@?F>FGBG3<BC5
@573288/1
aagcaatgtcaaagagaaggatagcaactaattttacaagctatactttg
+573288/1
@CCDFFFFFHHHHICGCBGHHEIHIJHIGHHIJJJJJJJIJJGIJJJJJJ
@573289/1
aagcaatgtcaaagagaaggatagcaactaattttacaagctatactttg
+573289/1
CCCFFFFFHHHHGIGIGHIJJIJJGGGHIJIJJJIIJJDGHIJIGGIGIJ
@573290/1
aagcaatgtcaaagagaaggatagcaactaattttacaagctatactttg
+573290/1
CCCFFFFFHHHHHJIJIJJJIIIIJJJJJJIJJJIJJIHGGIJIJJJJII
@3117122/1
ccaaacacacatagtacctctccacaaaaagggaaataaacaaggatgta
+3117122/1
CCCFF?BDHHHHHICGIIIGCEGIIIIIIGHGGHGGHIGIHIAFFGGG@F
@3117123/1
ccaaacacacatagtacctctccacaaaaagggaaataaacaaggatgta
+3117123/1
CCCFFFFFHHHHHJHIJJJJJJJJJJJJJJJJIJJJIIJJJJJJIJJIHI
@1076228/1
agtaacggcagcactattgacactaagaaatcacagagccccgggccc
+1076228/1
@@@DDDDDHHHB?EADBG<?DAFCHIBFHI<B9BD<@?BGII0@FAEH
@1076229/1
agtaacggcagcactattgacactaagaaatcacagagccccgggcccag
+1076229/1
@@@DFFFFHHHGHGGEGIGEHIGEIIDFHIBFFGD?FBGHIJBGI>HE;=
@573882/1
aagcacacatgttacataaatgtcaaaatttgacataatttgtggacata
+573882/1
CCCFFFFFHHHHHJJJJJJJJJJJJJJJJJJIJJJJJIIJJJHIJJIIII
@7707747/1
gcccaaactctgatttcaacaccggtgaagaactgttttcctcgcatatc
+7707747/1
CCCFFFFFHHHHHJJJJJIJJJJJIHHJJJJJJIJIJJJJJJJJJJJIIJ
@1077080/1
agtaagtaacggcagcactattgacactaagaaatcacagagccccgggc
+1077080/1
??84BDDDDDDDDIID;8EFCEBEEIECDE@DEIBBDDD9D?BDDD@AA8
@3118646/1
ccaaaccttgcaaattttcaatcatgaagcaagattttacctgaacaatt
+3118646/1
@7?BDDDADFDBADGGIB:ACFECEHCFCEEICBFGF>GEGE<CFDGAFF
@3118647/1
ccaaaccttgcaaattttcaatcatgaagcaagattttacctgaacaatt
+3118647/1
@@@DFFFFDDHHD@FHIIIIIGHGIEHIIIIGIGIGIGIIHHEHIIIGHI
@3118648/1
ccaaaccttgcaaattttcaatcatgaagcaagattttacctgaacaatt
+3118648/1
@@@FFFFFFHHFHJJJJJJIECHIJIJIEGIIIBGIIGHIJJI@DGHIHI
@3118649/1
ccaaaccttgcaaattttcaatcatgaagcaagattttacctgaacaatt
+3118649/1
@@@FFFFFHHDFHIJJJIIEHIJJGIJJJIJJIIJGJIIJIJIJJJJIIG
@3118650/1
ccaaaccttgcaaattttcaatcatgaagcaagattttacctgaacaatt
+3118650/1
@@CDFFFFHDHHHJJJJJJJJJEIJJJIIJJIJIIJJGJIIJJJJJJGII
@3118651/1
ccaaaccttgcaaattttcaatcatgaagcaagattttacctgaacaatt
+3118651/1
@C@DDFDDFHHHHEHIIGEHIIIIGIGIEIJGHGHGDGGHGCBGIIJIIJ
@3118652/1
ccaaaccttgcaaattttcaatcatgaagcaagattttacctgaacaatt
+3118652/1
C<@DFFFFHGHHHJJJJJJJJJJJJIJJIJJJIGIJIJJJIIJIJJIIJJ
@3118653/1
ccaaaccttgcaaattttcaatcatgaagcaagattttacctgaacaatt
+3118653/1
CCCDFFFFHHHHHIIIJJHIIJJJJJJIJICFHHIJJJJJJJJIJJIJIJ
@3118654/1
ccaaaccttgcaaattttcaatcatgaagcaagattttacctgaacaatt
+3118654/1
CCCFFFFFFHHHHJIJJJIJJJJIJJJIJJJJJIIJJJJJJJJJJJJJJJ
@3118655/1
ccaaaccttgcaaattttcaatcatgaagcaagattttacctgaacaatt
+3118655/1
CCCFFFFFGGGHHJJJJJJIIIJJIJJJJJJJJJJJJJJJJJJIJJJJIJ
@3118656/1
ccaaaccttgcaaattttcaatcatgaagcaagattttacctgaacaatt
+3118656/1
CCCFFFFFHGGHHJIJJJGIJIJJJJJJIJJJIJJJJJJJJJJJJJIJJJ
@3118657/1
ccaaaccttgcaaattttcaatcatgaagcaagattttacctgaacaatt
+3118657/1
CCCFFFFFHGGHHJJJJJJJJJIIJJJJIIJIJJJJJJJIIJJIIJJJJJ
@3118658/1
ccaaaccttgcaaattttcaatcatgaagcaagattttacctgaacaatt
+3118658/1
CCCFFFFFHHGHHJGIJJGIJIHGIJJJIJIJIIJJJJJJJJJJJJJJ3D
@3118659/1
ccaaaccttgcaaattttcaatcatgaagcaagattttacctgaacaatt
+3118659/1
CCCFFFFFHHGHHJJJJJJJIIJFHJJGHHJJJJJJJJIGIIIJHIJDGI
@3118660/1
ccaaaccttgcaaattttcaatcatgaagcaagattttacctgaacaatt
+3118660/1
CCCFFFFFHHHHHIJJJJJJJIJJJJJJJJJJJJIJJIIJJJJJJJJIJJ
@3118661/1
ccaaaccttgcaaattttcaatcatgaagcaagattttacctgaacaatt
+3118661/1
CCCFFFFFHHHHHJJJJJIJJIJJJJJJJJJIJIJJJIJJJJJJJJIJJJ
@3118662/1
ccaaaccttgcaaattttcaatcatgaagcaagattttacctgaacaatt
+3118662/1
CCCFFFFFHHHHHJJJJJIJJJJJJJJJJJJJJJJJJJJJJJJIJJJJJJ
@3118663/1
ccaaaccttgcaaattttcaatcatgaagcaagattttacctgaacaatt
+3118663/1
CCCFFFFFHHHHHJJJJJIJJJJJJJJJJJJJJJJJJJJJJJJJJJJJIJ
@3118664/1
ccaaaccttgcaaattttcaatcatgaagcaagattttacctgaacaatt
+3118664/1
CCCFFFFFHHHHHJJJJJJJJJIJJJJJIJJJJJJJJJJJJIJJJIJJJJ
@3118665/1
ccaaaccttgcaaattttcaatcatgaagcaagattttacctgaacaatt
+3118665/1
CCCFFFFFHHHHHJJJJJJJJJJJJJIJJJJJJJJJJJJJJJJIJJJJJJ
@3118666/1
ccaaaccttgcaaattttcaatcatgaagcaagattttacctgaacaatt
+3118666/1
CCCFFFFFHHHHHJJJJJJJJJJJJJJJJJJJIJJJJJJIJJJIIIJIJJ
@2610383/1
cacggaaacaagttgagaaatcctttagttttccttttttattcggtata
+2610383/1
@@?DDFFFHHHHHIIIIIIIIIIIIIIIIHIIIFIIIIIIGIIIIIFHGG
@2610542/1
cacggaaatctaccgacagagaggttatccttgggggaagaagccaaatt
+2610542/1
CCCFFFFFHHHGHJJJJJJIJGIJHIJJJJJJJJJJJHIIJJJJJJIJHH
@2610543/1
cacggaaatctaccgacagagaggttatccttgggggaagaagccaaatt
+2610543/1
CCCFFFFFHHHHHJJJJIJJJGHIHHJJJJJJJJJJJJJJJJJJJJJJHH
@5167606/1
ctatttttgtatgcacaaaattcgttctacatatgaaacatgtcagttat
+5167606/1
CCCFFFFFHFHHHJIGIIJJIJJJJJJJJJIIIJJJJJJIJJIJJJIJII
@5167607/1
ctatttttgtatgcacaaaattcgttctacatatgaaacatgtcagttat
+5167607/1
CCCFFFFFHHHHHJJJJJJJJJJJJJJJJJIHIJJJJJJJJJIJJJHIJJ
@5168146/1
ctcaaaaacgtatgacaaaactatagacaaaccagaattacaggaaatgg
+5168146/1
?@@BDDDDDHHBFHHGHIII9AHEIGHHIIIG;D=GICGFHIGIIIHFHB
@5168147/1
ctcaaaaacgtatgacaaaactatagagaaaccagaattacaggaaatgg
+5168147/1
CCCFFFFFHHFHHJJJJJJJJJJJJJIJJJJJJJJJJJJJJIJJIIJHJI
@3624285/1
ccgaatgtttggcgtctttcttcgatcttccggttccggtggccacc
+3624285/1
@@@DFFFFHFF?DGHIIIIAHGGI;FGFHDFEEFHGIBHHIIBGGGG
@3624286/1
ccgaatgtttggcgtctttcttcgatcttccggttccggtggccacc
+3624286/1
@CCFFFFFHHFHHGDGEGI?CF?FCGFGGHIGGFGGHEG@FGIIAFG
@3624287/1
ccgaatgtttggcgtctttcttcgatcttccggttccggtggccacc
+3624287/1
BCCDFFFFHHGHGIHIJJIIJJJJHIJJIJJIGHIIIIIGIJIJJHJ
@2611678/1
cacggaccacttcacggaaatctaccgacagagaggttatccttggggga
+2611678/1
?;=?DA<DFB>C:C3CFDEGIIIBA<DFEGEC;D=D0?BDGBFE4@CB=D
@2611679/1
cacggaccacttcacggaaatctaccgacagagaggttatccttggggga
+2611679/1
BBCFFFFFHHHHHJJJJIJJJJJJJJJJJJJJJJIJDHIJJJJJJJJJHF
@7711515/1
gcccagatggcaaatgtacggatagaaacgttgagacaaccgtaaaaaca
+7711515/1
CCCFFFFFHHHHHJJJHIJJJHIJIJJJJJIJJIJJJJJJJJJJJJIJJI
@7711516/1
gcccagatggcattcatgcagaaccgattaagaaaggggcagacaacttc
+7711516/1
@@@DADBDHHHFHFHIG@HIGIIIIIBBHIIEIHHIE?A:DFHGCHCCDG
@3626707/1
ccgacaaactggaggagctagcttccatgactgtcgaagatattctagaa
+3626707/1
@C?BDDDDHA>FDHGBFBGHIHEHHGIGF?CAF9DFDAG@BGDEFHGCGI
@6691171/1
cttgggggaagaagccaaattgctctactctcaagaaatggcctccatgc
+6691171/1
CCCFFFFFGHGHHJJJJJJJJHJJJJIJJJJJJJJJJJJIHIJJJJJIIJ
@6691172/1
cttgggggaagaagccaaattgctctactctcaagaaatggcctccatgc
+6691172/1
CCCFFFFFHHHHGJJJJJJJJJJJJJJJJJJJJJJJJJJJJJJIJJJJJJ
@1077390/1
agtaatataaccttagatttcgaggcaaattgattgatttgcccagcaca
+1077390/1
B@4ADEFFHHHHHJJJJJJJJJJJJJJIIIJJIJJJIJJIJJJJJJJJJJ
@54436/1
aaaaacattgaccaatcgccaccaatgcttggtgcagctatccactttgc
+54436/1
@@@DD@DDFFHFBHIGF:CEFHHGGGICGGE=D??DDGGBGHEHIGIIGI
@4139826/1
cgaattttgtgcatacaaaaatagtaaaaagtcgaagtctttcgagacat
+4139826/1
@C@FFFFFFDFDDGIGGJJIJAFFHIIIJIJFHIGIGFHIIJJIGIIJJI
@4140230/1
cgacaaaaatttaaacacattgcattattgatttcgaggaaataatacga
+4140230/1
@@@DDFFFHFHHBHIBCFHGHBEHHGGHIEHEHIIIGGIGIIEIIIIIII
@4140231/1
cgacaaaaatttaaacacattgcattattgatttcgaggaaataatacga
+4140231/1
@CCFFFFFHHHHGJJJIIJJJIIJJJJJJGIJJJJJJJIIIIJJIIJJIH
@4140232/1
cgacaaaaatttaaacacattgcattattgatttcgaggaaataatacga
+4140232/1
C@@FFFFFHHHHHJJJJIGJJJHGIGGJJJIJJJFIJJJJJJJIJJIIJJ
@4140233/1
cgacaaaaatttaaacacattgcattattgatttcgaggaaataatacga
+4140233/1
C@@FFFFFHHHHHJJJJJJJJJJJJJJJJJJJJJIIIJJJJJIJJJJJIJ
@4140234/1
cgacaaaaatttaaacacattgcattattgatttcgaggaaataatacga
+4140234/1
CCCFFFFFHHHHGJJJGHGIJGIJJJJJJJJJJJJJJJJJJJJJJJJJJJ
@4140235/1
cgacaaaaatttaaacacattgcattattgatttcgaggaaataatacga
+4140235/1
CCCFFFFFHHHHHJJJIJIJJIJJJJJJJJJJJJJJJJJJJJJJJJJJJJ
@4140236/1
cgacaaaaatttaaacacattgcattattgatttcgaggaaataatacga
+4140236/1
CCCFFFFFHHHHHJJJJIIJJJJJJJJJJJJJJJJJJJJJJJJJJJJJJJ
@1079095/1
agtacctcaaaatcatgaccaaaaagtgaacagctatcgatacacagtca
+1079095/1
CCBFFFFFHHHHHJJJJIIJJJJJJJFGIIJJIJJJJJJJJJJJIIJHII
@2098149/1
caaagtttcacagttccacaaaacgctgaaaaattccgtcggcaagaagt
+2098149/1
@?@DDBBDFHAHDHIIB@FBGHHGA@EEGHEHBFCBCF<B@GHEHCHIC7
@2098150/1
caaagtttcacagttccacaaaacgctgaaaaattccgtcggcaagaagt
+2098150/1
@@8ADBDDHHHHHIIJJIJJIJJJJJJJJJIJCGHJIIGIJGHGFHIIJ@
@2098151/1
caaagtttcacagttccacaaaacgctgaaaaattccgtcggcaagaagt
+2098151/1
@@@DD?BDFFFFFFFFEEHEFBG:CEBFEIIFDF?C?D<BGEIFABFCD@
@2098152/1
caaagtttcacagttccacaaaacgctgaaaaattccgtcggcaagaagt
+2098152/1
@@@DDDD>=D?BDACE@FHGIIIIGHB@?EAAFHG@?DDEGHIIEGGIIC
@2098153/1
caaagtttcacagttccacaaaacgctgaaaaattccgtcggcaagaagt
+2098153/1
@C<?DDDFHHHHHIIIIIIIIIIIIIIIIIIIIIIIIIIIIIIIIIIIII
@2098154/1
caaagtttcacagttccacaaaacgctgaaaaattccgtcggcaagaagt
+2098154/1
BCCFFDFFHHHHHHIJJJJJJIIJJJJIIIIEHJIIJJIJFIJJGGGGEF
@2098155/1
caaagtttcacagttccacaaaacgctgaaaaattccgtcggcaagaagt
+2098155/1
CCCFFDFFHHHHHHJJJJJJJJJJJJJJIJJJHIJJJJJJIJIJJJJJJI
@2098156/1
caaagtttcacagttccacaaaacgctgaaaaattccgtcggcaagaagt
+2098156/1
CCCFFDFFHHHHHIIJJJJJJJJJJJJIJJJJIJJJIJGIJJJJJJJJJH
@2098157/1
caaagtttcacagttccacaaaacgctgaaaaattccgtcggcaagaagt
+2098157/1
CCCFFDFFHHHHHIJJJJJJJJJJJJJJJJJJJJJIIIHGJJJJJJJJJH
@2098158/1
caaagtttcacagttccacaaaacgctgaaaaattccgtcggcaagaagt
+2098158/1
CCCFFDFFHHHHHIJJJJJJJJJJJJJJJJJJJJJJJJIJJJJJJJJJJJ
@2098159/1
caaagtttcacagttccacaaaacgctgaaaaattccgtcggcaagaagt
+2098159/1
CCCFFEFFHHHHHIJJJJJJJJJJIJJJIIJJJJJJJIDGHJJJGJJIJH
@2098160/1
caaagtttcacagttccacaaaacgctgaaaaattccgtcggcaagaagt
+2098160/1
CCCFFFFFHHHHHIJJJJJJJJJJJJJJJJJJJJJJIJHIIJIJJJIJJI
@2098363/1
caaagtttctgttacgttcagatctcaatcgctgaagctagacttcaacg
+2098363/1
CCCFFDFFHHHHHJJJJJJJJJJJJJJJJJJJJJJJJJJJJJJJJJJJJJ
@56770/1
aaaaacgtatgacaaaactatagagaaaccagaattacaggaaatggata
+56770/1
CCCFFFFDHFHHHIJJIGJJGHIJJJJIJGGHJJJJIJIJIJIJJJJGGI
@1081391/1
agtagctgaagtaaaagtgtgctccattggtttatcctctactgtacaac
+1081391/1
BCBFFFFFHHHFFHJJIFGIHIJJJJJJJJHIJJJJJJJJJIJJJJJJJJ
@5685815/1
ctctgagccaggaaatgctgacgtagggttcaggttgctacaaatttcag
+5685815/1
CCCFFFFFHHHHHJJJJJJJJJJGHHJJFHIIJIIIJJJJJJJIJJJJFJ
@3118667/1
ccaaaccttgcaaattttcaatcatgaagcaagattttacctgaacaatt
+3118667/1
CCCFFFFFHHHHHJJJJJJJJJJJJJJJJJJJJJJJJJJJJJJJJJJJJJ
@5172115/1
ctcaaaagggaacaatttttgtcgagttattgatttcgaggaataatacg
+5172115/1
CCCFFFFFHHHHHJJJJJJJJHIJJJJJJJJIIJJJJIHGIHIJIIIJJG
@5173077/1
ctcaaaatcatgaccaaaaagtgaacagctatcgatacacagtcat
+5173077/1
?@@DDDDBFDFBFEDGHIEFE<:CHHGIIIGGEHGHGAGHBDHGHH
@5173078/1
ctcaaaatcatgaccaaaaagtgaacagctatcgatacacagtcat
+5173078/1
CCCDFFFFHHHHHJJJJIJJJHHJGIJJIIJJIJIJJJJJJJGIJJ
@5173079/1
ctcaaaatcatgaccaaaaagtgaacagctatcgatacacagtcat
+5173079/1
CCCFFFFFHGHHHJJJJJJJHFHIJJIGJJIIIGJJIJJJJJIJJJ
@5173080/1
ctcaaaatcatgaccaaaaagtgaacagctatcgatacacagtcat
+5173080/1
CCCFFFFFHHHHGJJJJJJJJCHHIJIJJJJJJJJJIJJJJJIIJJ
@5173081/1
ctcaaaatcatgaccaaaaagtgaacagctatcgatacacagtcat
+5173081/1
CCCFFFFFHHHHHJJJJJJJIFHJJJJJJJJJJJJJJJJJJIGIJJ
@5173082/1
ctcaaaatcatgaccaaaaagtgaacagctatcgatacacagtcat
+5173082/1
CCCFFFFFHHHHHJJJJJJJJDHIJJJJIJJJJJJJJJJJJJIJJJ
@5173083/1
ctcaaaatcatgaccaaaaagtgaacagctatcgatacacagtcat
+5173083/1
CCCFFFFFHHHHHJJJJJJJJEHIJJJJJJJJJJJJJJJJJJHIIJ
@5173084/1
ctcaaaatcatgaccaaaaagtgaacagctatcgatacacagtcat
+5173084/1
CCCFFFFFHHHHHJJJJJJJJHHGJJJJJJJJJJIJJJJJJJJJJJ
@3121280/1
ccaaactttgttgttaccaccgaaaacgtatctaaaccatgtcagcggag
+3121280/1
CCCFFFFFHGHHHHJHIJJJJGGIJJJJFGHJJIJJJIIHIIJJIJJIJJ
@3121297/1
ccaaacttttcggggtgcaatcttcttttccggaaaatgctcgaaaactc
+3121297/1
@@@FFDDFHFHHABGGGGGAHI4DDHGEHEG;GIIHIIIIGIGIGGEHGG
@3121298/1
ccaaacttttcggggtgcaatcttcttttccggaaaatgctcgaaaactc
+3121298/1
CC@FFFFFHHHHGIJ@GHGIIJJIJJJJJJJJJJJJJJJJIJJJJJJJJJ
@3121299/1
ccaaacttttcggggtgcaatcttcttttccggaaaatgctcgaaaactc
+3121299/1
CCCFFDFFHHHHHJJ<CEFHFHGHGIJIJIJ?GFHJJGGGIJIGGIJGIG
@3121300/1
ccaaacttttcggggtgcaatcttcttttccggaaaatgctcgaaaactc
+3121300/1
CCCFFFFFHHHHHIJEHHIJJJJJJJJJJIJIGIJJGJJIHIJJJIJJJI
@3121301/1
ccaaacttttcggggtgcaatcttcttttccggaaaatgctcgaaaactc
+3121301/1
CCCFFFFFHHHHHJJEHIIJJJJJJJJJJJJJJJJJJJJJJIJJJIJJJE
@2100137/1
caaataaatgctcccttttcacaat
+2100137/1
??<A??BDBA?A43;CE9<AIB?A?
@2100138/1
caaataaatgctcccttttcacaatataataaatacatatcatatcatcg
+2100138/1
CCCFFFFFHHHHHJJJJJJJIJJJJJJJJJJJJJJJJJJJJJJJJIJJJI
@5176202/1
ctcaaacagctgtgtgatgagtttgaggagggattggtgacgagggcgag
+5176202/1
CCCFFFFFHHHHFIGHIJJIIHHIJJIJGIJJFGGIJ@GHIJIJJJIJIH
@7715857/1
gccccgatgatatgatatgtatttattatattgtgaaaagggagcattta
+7715857/1
CCCFFFDFHHHGHIGIGJJHGIJJIJJIJJJJJIGIIJJJJJJJJJJJJJ
@6698324/1
cttggtcggaaaagtaacgcccgaacaagccaatcagaccaacggaacgc
+6698324/1
CCCFFDFFHHHHHJCGHHHJJJIIIJIIIIIJIJJJJIIIJJJJJJHHFF
@6698325/1
cttggtcggaaaagtaacgcccgaacaagccaatcagaccaacggaacgc
+6698325/1
CCCFFDFFHHHHHJEGHJIIJJIJJJJJJJJJIJIJJIIIJJJJJIHHFF
@6698326/1
cttggtcggaaaagtgactcccgaacaagccaatcagaccaacggaacgc
+6698326/1
?@@DFDDDGDHGHH<<BFHIIIGIJIIIJIIIJJIIIIGGGGEAHIJJFH
@6698327/1
cttggtcggaaaagtgactcccgaacaagccaatcagaccaacggaacgc
+6698327/1
@@@AAEFDAFFHFE2<AACBEDHIGBGDB;BFHA>G8??;DH@BHGAAGH
@7716678/1
gccccttgcggttaccccttctgttgggatgggggccg
+7716678/1
CCCFFFFFHHHHHJIJJJGHIIEIGIIJFHHJJJJGGA
@2618822/1
cacggattttatcaatcggccattcgaggctgg
+2618822/1
CCCFFFFFHHHHHJJIJJJJJJJJJJJII:33D
@2618823/1
cacggattttatcaatcggccattcgaggctggaagccacttttaaatgt
+2618823/1
@CCFFFFFHHHFAHIIEEGGIEGBIIIGIIEBGHJFII@AHGGIGIGAEC
@2619028/1
cacggcaacaaaaagtgataatggatacaaatttgactactgtatagctt
+2619028/1
CCCFFFFFHHHHGJJFGHJIJJJJJJJHJJJJJJIJJIJJJJIJJJJJJJ
@2619029/1
cacggcaacaaaaagtgataatggatacaaatttgactactgtatagctt
+2619029/1
CCCFFFFFHHHHHJJCFGIJJJIJJJIJJJJJJJGIJJJJJJIJJJJJJJ
@6699900/1
cttggtgatgctgtgctcgattttcttattacgtgtcacatatacgaaac
+6699900/1
@BC;B=BDHHHHHFHGJJJIJJJJJJIJJJJIJHIHIJIDIJJJJIJJII
@3122295/1
ccaaagcaaagacgcaataagtgatacaagaaaatatacagactaaagaa
+3122295/1
@@@FDFADFHHDDFHGIJJJJ<FHIGIIGIIIIIGHGHIJIJIJJJGIJJ
@3122296/1
ccaaagcaaagacgcaataagtgatacaagaaaatatacagactaaagaa
+3122296/1
CC@FFDDFHHFHGGIIJEHIA<FHIJJIGJIIJJJJJIJJIGIJJJJJJE
@1595912/1
attcgggactgaaagacactaagattaccaagttgggcaaccagcagtcc
+1595912/1
@@?DDDD@FDFFH>FGGGHIIIIIIGGGIIAHDGHG<GHGBFH=FHDHII
@1595913/1
attcgggactgaaagacactaagattaccaagttgggcaaccagcagtcc
+1595913/1
CCCFFFFFGHHHHJIHJJJJJJIJJJJJJJJJJJJJJJJJIJJIJJIGII
@2620635/1
cacggcttatcactatgatgttgatttggtaccagataccccgaaaaagt
+2620635/1
CCCFFFFFHHHHHJIJIJJJGHGIJJJJJGHJJJJJJJJJJJJJJJJJJC
@6700365/1
cttggtgggggctgaatcggtccggccgagtgcatcatggtcatgttttg
+6700365/1
CCCFFADDDFHGFJIGIIII@FGGHGIJIJ5@DEHHCHHF@DDFF@DEED
@6700366/1
cttggtgggggctgaatcggtccggccgagtgcatcatggtcatgttttg
+6700366/1
CCCFFDDFGHHHHJIJJJJJDHIJJIJIGI;DHHHHHHHFCDFFFEEEEE
@6700367/1
cttggtgggggctgaatcggtccggccgagtgcatcatggtcatgttttg
+6700367/1
CCCFFDDFHHHHHIJJJJJJDGHJIGJJIJEHIHHHHHHFEEFFFEEEEE
@2104219/1
caaatacctaaaccttcccactaaag
+2104219/1
@@@DDDDDHHHHAADD@?B?CBAD:<
@2104220/1
caaatacctaaaccttcccactaaagttaaccagacaaagcacctatcga
+2104220/1
C@@FFFFFHHHGHIJJJJJJJJJJJJIGJJJJJHJJJJFHGIJJJIIIJI
@2104221/1
caaatacctaaaccttcccactaaagttaaccagacaaagcacctatcga
+2104221/1
CCCFFFFFHHHGHJJJJJJJJJJJJJIIJJJJJIJJJJIJIIJJJIJJJI
@2104222/1
caaatacctaaaccttcccactaaagttaaccagacaaagcacctatcga
+2104222/1
CCCFFFFFHHHHHJJJJJJJJIJJJJHHIJJJJJJJJJJIIIJJJFJIJJ
@2104223/1
caaatacctaaaccttcccactaaagttaaccagacaaagcacctatcga
+2104223/1
CCCFFFFFHHHHHJJJJJJJJJJJJJIJJJJJJJJJJJJJJJJJIIJJIH
@2104231/1
caaatacctaatttcatatacgtattatacattccaaacatacaagcaac
+2104231/1
CCCFFDDFHHHGHJJJIJJIIGCGHIGJJJIJIJIJJJIIJJJJIIGIHI
@7218994/1
gaacgttcgactttcacttcattctatcggcctttc
+7218994/1
@<??BDD;DDFFBG?B<AFH<<F9FEAH;EA0?3<B
@7218995/1
gaacgttcgactttcacttcattctatcggcctttcttctctttgccgta
+7218995/1
@@@DDDDDHFFHHI@ECFHB?FHHHIIHG@EIIGGIIIHGIIIGE>GHI@
@7218996/1
gaacgttcgactttcacttcattctatcggcctttcttctctttgccgta
+7218996/1
@CCFFFFFHHHHHJJEIIJJJJJJJJIJIJIJJJJJJJJIJJJIJIJJHJ
@7218997/1
gaacgttcgactttcacttcattctatcggcctttcttctctttgccgta
+7218997/1
CCCFFDEDHHGFHJIGHGIJ@BHHIJIJJIIIIIJCGGHIGEEHGIGF7D
@7218998/1
gaacgttcgactttcacttcattctatcggcctttcttctctttgccgta
+7218998/1
CCCFFFFFHHHHHJJHIIIJIJJIIJJJJJJJJJIJIJJIHHHHJJJJFA
@7218999/1
gaacgttcgactttcacttcattctatcggcctttcttctctttgccgta
+7218999/1
CCCFFFFFHHHHHJJIIJJJJJJJJJJJJJJJJJJJJJJJJJJJJJJJHH
@7219000/1
gaacgttcgactttcacttcattctatcggcctttcttctctttgccgta
+7219000/1
CCCFFFFFHHHHHJJJJJJJJJJJJJIJJJJJJJJJJJJJJJJJJJJJGE
@7219001/1
gaacgttcgactttcacttcattctatcggcctttcttctctttgccgta
+7219001/1
CCCFFFFFHHHHHJJJJJJJJJJJJJJJJJJJJJJJJJJJJJJJJJJJFF
@7219033/1
gaacgttcttctgggcttttcctgcttttttagcagctttaccattcgtc
+7219033/1
C@@FFDFFFHDFFIII@HIIGIE@DHIIIIIDDGIECGIIIIIGIIIEGG
@7219034/1
gaacgttcttctgggcttttcctgcttttttagcagctttaccattcgtc
+7219034/1
CCCFFFFFHHHHHJJJJJJJJJJJJJJJJJJJJJJJJJJJJJJJJJJJJJ
@2104447/1
caaatacgaactggtccaaatcgagggcgccatccacgagccaatcttcc
+2104447/1
@C@DFFFFGHHGHFAEFGCHIIJIIJJJJIJJIIJIGGIIIIJIJFHGHF
@2104448/1
caaatacgaactggtccaaatcgagggcgccatccacgagccaatcttcc
+2104448/1
CCCFFFFFHHHHHJHIJIJJIJJIJJJIJJJIJJJJJIGEGIGJJHHHHH
@578169/1
aagcattggtggcgattggtcaatgttttttcttcgatgtccacgtaggt
+578169/1
CCCFFFFFHFHHHJGJJJJHHIJJJIJJJJJIJJIIIJGHIJIJJIJJJI
@2622517/1
cacgggtaaatcctgcaaggattgccacatcttgtgagccgccattctct
+2622517/1
@@@DDD8?FHHHFGEGIIEGEBEEHHGFG@FHGGDEDFDGGIEGGGBGFC
@1086619/1
agtcacttttccgaccaagagatccagcaagttcttggctgccgaatgtt
+1086619/1
BCBFFFFFHHHHHHJJJJJGIHJJJIIIJIJJJIIJJJJIJHJIHGHJIB
@6210751/1
cttaaacagtcgtaaacaacttggaaatcttaaacaaagcaaaacaaata
+6210751/1
CCCFFFFFHFHHHIJJJJJJJJIJJJJJJJJJJIJJJIIJJJIHJIJJIJ
@4650014/1
cggcctttcttctctttgccgtattttattttgtaaggtgaggtatttgt
+4650014/1
CCCFFFFFHHHGHIIJIJGJICFGIIJIJJJJIGIIIJBGIIJDGIJJJI
@5687771/1
ctctgataagggttggtatggtttgcatagattattgtacatatcagcaa
+5687771/1
@<@DDDDDFHFHDHGIB:C<FAHGIIAAFHDCEEHBE9??FGGG@?0?DF
@5688137/1
ctctgatagtagatggtaactgttcaaattcctcttcctcacgaggacac
+5688137/1
CCCFFFFFHHDHGJJJCFHIJJGJJJJJJIJIJJJJJJIJJIJJJJJJJI
@6212032/1
cttaaacccaactgaaatatagaatacaccccttaatcagctacaacagt
+6212032/1
CCCFFFFFHHHHHJIJJJJJJJJJJJJJJIJJJJJJJJJJJJJJJJJIJD
@7221060/1
gaactatcagatgttggtccgccacactgtagagaattcacttatgaatg
+7221060/1
@<@DDDDDDB8AD:C?;2<AFFFIEEGFCGAEI@GDB??BDGBFEG>?F@
@5689486/1
ctctgatgaaagctgacgatttgggtaaaatgatggagatgactcagaac
+5689486/1
CCCDDFFFHHHGFIGE@FGHGHH@:CABGEHG>GGIDGEHIIICH@DFFF
@6213739/1
cttaaactatcctccacctacacaagctcaatacaatccccacattccac
+6213739/1
CCCFFFFFDFFHHJJJJJJIJIJJ:FGHIGGGGGHHHIJJJJJIJJJJJI
@7221585/1
gaactatggaggaatattacaataagccgaataaaaatgcaaaaaactat
+7221585/1
C@@FFFFFHHHHHJJJJJJJJJIJJJJJJJJJJJJJJJJGHIJJJJJJIJ
@65338/1
aaaaagcaggaaaagcccagaagaacgttcgactttcacttcattctatc
+65338/1
CCCFFFFFHHHHGJIIJJJJIIGIGIJGFHGGIGIJJ9FGHGEGIJEIJJ
@65339/1
aaaaagcaggaaaagcccagaagaacgttcgactttcacttcattctatc
+65339/1
CCCFFFFFHHHHHJJJJJJIJIJJJHJEHIHGGIIIJFHHIJJJJJJJJJ
@7221772/1
gaactattatttttttttttttatttttcatcacagtgatgtttgtttca
+7221772/1
BBBFFFFFHHHHHJJJJJJJJJ;FHJJGECCHIJHHEFEEAEEFDFFEEE
@4650650/1
cggcgaactgctggtcagttgcagacatggctgctactagaaacatgagt
+4650650/1
C@CFFFFFHHHHHJHIJJIIIJJJJIJJJJJJJIGGIIGIJJIGIGHIIB
@4153584/1
cgacactatgggtcggatcttcagctagatcggataatcctatacttgta
+4153584/1
BC1DDFFFHHHHHIJJHIIIIHGIJJIIHIJJJIIIJIJJIJJIJIJIII
@4153585/1
cgacactatgggtcggatcttcagctagatcggataatcctatacttgta
+4153585/1
CCCFFFFFHHHHFHBH@FHEGEDCHGHEHHIIIEGIIEHHBFEFHIHGFH
@1598241/1
attcgtcatcgctccccacgagcgtttctttagtctgtatattttcttgt
+1598241/1
@CCFDDDDHFHHDGIIIIIAFHGGFFHIEGEHHIIIIIGI<C=FHEGGCH
@1598242/1
attcgtcatcgctccccacgagcgtttctttagtctgtatattttcttgt
+1598242/1
CCCFFDDFGHGHFHIJJIJEEGGD?FG@DGF4BDBC9BBGEGGGI==F;@
@1598243/1
attcgtcatcgctccccacgagcgtttctttagtctgtatattttcttgt
+1598243/1
CCCFFDFFHHHHHJJJJIIGIIFIHIJIJIJIJIIJIIJIIEIJJJCHGH
@1598244/1
attcgtcatcgctccccacgagcgtttctttagtctgtatattttcttgt
+1598244/1
CCCFFFFFGHHHHJJJJJJIGIJJGHIIJJJIJJJJIGIGIJJJJJJJIH
@1598245/1
attcgtcatcgctccccacgagcgtttctttagtctgtatattttcttgt
+1598245/1
CCCFFFFFHHHHHJJJJIJIHIIJGIJJJJJIGHIJJIJJJJJJJJJJJI
@1598246/1
attcgtcatcgctccccacgagcgtttctttagtctgtatattttcttgt
+1598246/1
CCCFFFFFHHHHHJJJJJJIGIGGAGG<DGH?9?AF9B@GDGDHI=FH;F
@1598417/1
attcgtcttatcgatgcattgaaacgcaaactgacgtttacttttcgaat
+1598417/1
CCCFFDDFHHHHHJJJJJHJIJJIJJJJJIJJJJJIIIJJJIJJJJJIIJ
@3127830/1
ccaaatacgaactggtccaaatcgagggcgccatccacgagccaatcttc
+3127830/1
@@CFFFFDFFBHHIJFGIGHHEHEIJG>AAEIJ=FHJJIIIJJICCECEE
@3127831/1
ccaaatacgaactggtccaaatcgagggcgccatccacgagccaatcttc
+3127831/1
CCCFFFFFHGHHHIIHHIGIJGIIJJGIIJJJJCHIJJJJJJJJJHHHHH
@1599211/1
attcgttctacatatgaaacatgtcagttatatattcacctttatatatg
+1599211/1
@@CFFDFFFHHDDIJHIJJJJIIDEIHIJEGIIJJJIJIIJJJJJIJJIH
@1599212/1
attcgttctacatatgaaacatgtcagttatatattcacctttatatatg
+1599212/1
CCCFFFFFHHHGHJJJJJJJJJJJIIJHJJJJJJJIIJJJJJJJJJJJJI
@1599213/1
attcgttctacatatgaaacatgtcagttatatattcacctttatatatg
+1599213/1
CCCFFFFFHHHHHIJJJJJJJJJHHIJJJJJJJJJJJJJIJJJJIJJJJI
@1599214/1
attcgttctacatatgaaacatgtcagttatatattcacctttatatatg
+1599214/1
CCCFFFFFHHHHHJJJJJJJJJJJIJJJJJJJJJJJIJIIJJJJIIJJII
@1599215/1
attcgttctacatatgaaacatgtcagttatatattcacctttatatatg
+1599215/1
CCCFFFFFHHHHHJJJJJJJJJJJIJJJJJJJJJJJJJJJJJJJJJJJJJ
@1599216/1
attcgttctacatatgaaacatgtcagttatatattcacctttatatatg
+1599216/1
CCCFFFFFHHHHHJJJJJJJJJJJJJJJJJJJJJJJJJJJJJJJIJJJJI
@1599217/1
attcgttctacatatgaaacatgtcagttatatattcacctttatatgtc
+1599217/1
@@@FFEFFHHGHHIJIJJIIHIHHJIFHIJJJJIIIIEEFHIGHIJJJIG
@1599218/1
attcgttctacatatgaaacatgtcagttatatattcacctttatatgtc
+1599218/1
@CCFFDFDDHHFFGIHIIJJJIIHJIJHIJJEIIIJJIJJJIJJJJJJGI
@1599219/1
attcgttctacatatgaaacatgtcagttatatattcacctttatatgtc
+1599219/1
CCCDFFFFHHGHHJJJJJJJJJJIJJJJJJJJJJJJJIJJIJJJIJJJIG
@1599220/1
attcgttctacatatgaaacatgtcagttatatattcacctttatatgtc
+1599220/1
CCCFFFFFHHHHHJJIJJJJJJJJJJJJJJJIJIIJJJJJJJJJJJJJJJ
@1599221/1
attcgttctacatatgaaacatgtcagttatatattcacctttatatgtc
+1599221/1
CCCFFFFFHHHHHJJJJJJJIJJJIJJJJJJIJJJJJJJJJJJJJJJJJJ
@7718955/1
gcccggagcggctgatatcaccaatcaggtggtgacatcgttcgatgaca
+7718955/1
@@@DDDDDHHHHFIBCBB><BFBFB?FDG?DH?DACEBFHDG@AD>GGFE
@4155538/1
cgacagagaggttatccttgggggaagaagccaaattgctctactctcaa
+4155538/1
@@?DDA?BADF<CF>BFG>FCGH:C@C@DDFADD9BFCHDBFH=BF<CC=
@4155539/1
cgacagagaggttatccttgggggaagaagccaaattgctctactctcaa
+4155539/1
@C@FFFDFHGHFDIGIGIGIJIGGHIJJGJGJIIHIJHGDHBBCGIIIIJ
@4155540/1
cgacagagaggttatccttgggggaagaagccaaattgctctactctcaa
+4155540/1
@C@FFFFFFFHCFIIIJBEEHJJJDGHHJIIIJJIIJIJIJIIJIJGGHI
@4155541/1
cgacagagaggttatccttgggggaagaagccaaattgctctactctcaa
+4155541/1
CC@FFFFFHHHFHIJJJJJJJJJJJIJJIJJIJJIJIJJJIJIJJJJJJI
@4155542/1
cgacagagaggttatccttgggggaagaagccaaattgctctactctcaa
+4155542/1
CCCFFFFFDHHCFHIJJJJJJJJJIJJIJJIJJJJJJJJJJJJJJJJJJJ
@4155543/1
cgacagagaggttatccttgggggaagaagccaaattggtaagtctctac
+4155543/1
CCCFFFFFHHHHHJJIIJJJJJJJJJJIIJJJIJJJIJJGHIIHHIJJJJ
@4155758/1
cgacagataccacaaatacctaaaccttcccactaaagttaaccagacaa
+4155758/1
CCCFFFFFHHHHHJJJJIJJJJJJJJJGIJJJJJJGHJJJIIJJJJJJJJ
@7719172/1
gcccggggctctgtgatttcttagtgtcaatagtgctgccgttacttcct
+7719172/1
BCCFFFFFHFHHHHJIJJJIJJJJHIIIJJJJJHGIJJJJJIJJJJJIJJ
@1599681/1
attcgtttctacgggtattttgcgacctgcttttccaggttcagggtttc
+1599681/1
@@7=ADD?ADHFDBG@G9E?CCG>FGFF9?DE@>GFHIIDGFGHGDC2B8
@1600247/1
attctaaatacgagaacgttcatgaaggaaagttgagtcatttgaggtct
+1600247/1
CCCFFFFFHHHHHJIJIJIJJGJJJIJJHJJJFGGGHFHIJJJJIIIHIJ
@3129291/1
ccaaatcgagggcgccatccacgagccaatcttcc
+3129291/1
@@@DDDDDFBFHHAA??FEE@GCG@D0?DEEHBHI
@3129292/1
ccaaatcgagggcgccatccacgagccaatcttccgctaccgcgtgttcc
+3129292/1
@@CFFFFFHGGFGIIIBHDHIGIIABGIIIIIIIIIIIIIIIHH=BABEA
@1088033/1
agtccctcttcgtgttccatttcatagaatggtggtggccatctgcggg
+1088033/1
@@@DDDDDHHHHHIGH@H@DHI?CF>?EHGGIACG??FAGEEEGD@AGI
@2626839/1
cacggttcataaaagtaatataaccttagatttcgaggcaaattgattga
+2626839/1
CCCFFBDFHHHHHJJCFHJIIJJJJJIJJIJJJJIJIIJJJJJJIJJJJI
@7223576/1
gaactgcctttcgtgtggtagtccctcttcgtg
+7223576/1
CCCFFFFFHHHHHHGCGHFHDCFIIIIIIGGI:
@5693883/1
ctctgccaacaagcagtgaagaaaccaaacgcgccaagcgcgaaaacttg
+5693883/1
CCCFFFFFHHHGHJJJGIJIIJJJJJJJIJJJJJJJJJJJJJIHFFFFEE
@68517/1
aaaaagggaaataaacaaggatgtaagaactatggaggaatattacaata
+68517/1
CCCFFFFFHHHHHJJJJJJJJIJJJJJJJJJJJJJJJGIJJIJJJIJGIJ
@7224156/1
gaactggtccaaatcgagggcgccatccacgagccaatcttccgctaccg
+7224156/1
@CCFFDDDHHHHHIIFDEIAFHIIIIIIIIIIIIIIIGGGH>GGGIHHHB
@7224451/1
gaactgtgaaactttgtgggactgctggttgcccaacttggtaatcttag
+7224451/1
C@@FFFDFHHHHHJJJIIIJIJJJJJIJHIJIJGIJJJGGJFHGIGJJGG
@7224452/1
gaactgtgaaactttgtgggactgctggttgcccaacttggtaatcttag
+7224452/1
CCCFFFFFHHHHHJJJIJJJJJIJJIJJHIJJJJJJJJJIJGHIJJJJJJ
@69359/1
aaaaaggtgggaaatgttgactgttgtagctgattaaggggtgtattcta
+69359/1
CCCFFFFADHHHHJIJHHIJJJIHIIIIJJJICHHGGHJJJ?F@FIIIJG
@1602117/1
attctatatttcagttaaatttaagaggcttttaaaatttaacgtttagc
+1602117/1
CCCFFFFFHHHHHJJIHIJJJJJJJJJJJJJJJJJJJJJJJIJJIJJJJJ
@1602118/1
attctatatttcggttaaatttaagaggcttttaaaatttaacgtttagc
+1602118/1
CCCFFFFFHHHHHJA3<EIIJJIJJJJJJJJJJJJJJJJJJJJIJJJJJJ
@2629735/1
cacgtaggttacctcgaaggattgttcgctagcgatctcctgcaagaact
+2629735/1
?<?14=AB=A<3<:<A8A?8<9<<F<<CF6?AD0?@6B9BFBC?<88B;F
@4158820/1
cgacagtcaaaatagagagaaaatatataaagtgaaagtcaaatttgcaa
+4158820/1
CC@FFFDDHHHHGIIGIGHGIJIIJJJJJJJJEFHIIJHHIJJHIJIJJJ
@1602854/1
attctatcggcctttcttctctttgccgtattttattttgtaaggtgagg
+1602854/1
=?1ADDFFHHHHHJJIJJIJJJJJJIJJCFHJJJIJJJJJJJJJJDFEHI
@1602855/1
attctatcggcctttcttctctttgccgtattttattttgtaaggtgagg
+1602855/1
CCCFFFFFHHHHHJJJIJIJIIJJJJJJGEHIJJGIJJJIIJJJJHHIJJ
@1602982/1
attctatgaaatggaacacgaagagggactaccacacgaaaggcagttca
+1602982/1
CCCFFFFFGGGHHJIJJJIJIJJIJIJIIJIIIGIJJJIJJJIIGIHIJJ
@1603018/1
attctatgcaaagtatagcttgtaaaattagttgctatccttctctttga
+1603018/1
CCCFFFFFHHHHHHHJJJJJJIHJIJJJJJIIJJIJIJJJJJJJJJJJJI
@1603894/1
attctcataatacttttcccggttt
+1603894/1
@CCFFFFFHHHHHJJJJJJJEF3@E
@1603895/1
attctcataatacttttcccggttt
+1603895/1
CCCFFFFFHHHHHJJJJJJJCH3@F
@1603896/1
attctcataatacttttcccggtttgttctgaaacaaacatcactgtgat
+1603896/1
@@CFFFFFHHHGHIJJJJIGDF?EF=DHGA9@EEGIIGCGGCEGHDBGEH
@3133248/1
ccaaattgctctactctcaagaaatggcctccatgccgagcaagactccc
+3133248/1
@@@FDADDHFHHFIGIGIJIGIJJHIEFGEFEH@HGGIAEEGIIJJJJGE
@3133249/1
ccaaattgctctactctcaagaaatggcctccatgccgagcaagactccc
+3133249/1
BCCFFFFFHGHHHIJIJJJJIIFIGDEAFIAHGGD>GHEIDIIFHI<FFI
@3133250/1
ccaaattgctctactctcaagaaatggcctccatgccgagcaagactccc
+3133250/1
CCCFFFFFHHGHHJJIJIJJJJJJJIIJJJJJJIJIIJEGIJJJIIJJJJ
@3133251/1
ccaaattgctctactctcaagaaatggcctccatgccgagcaagactccc
+3133251/1
CCCFFFFFHHGHHJJJJJJJIJJJJJJJJJJJJJJJJJJIJJJJJJJJJJ
@1090388/1
agtctgtatattttcttgtatcacttattgcgtctttgctttggtcactt
+1090388/1
CC@FFFDFFHHHHJIIJIHHIIHJJJIIIJJJGHIJJFIIJJHIIGIIGH
@583115/1
aagcgttaccagcgcttgaggaagtaacggcagcactattgac
+583115/1
@?@DFFFFHHHHHIJJEIGGGIFGFFGIJGGIJG<>??CFGGH
@7226067/1
gaacttgctggatctcttggtcggaaaagtgactcccgaacaagccaatc
+7226067/1
CCCFFFFFHHHHHJJJJIJJHIJJJJJJJGHIJJJJJJJIJJJJIJIJJJ
@1091806/1
agtgaatgttgataaaggaatatggagaggtgacaaattcttccaagcgg
+1091806/1
?@:BDDABHHHFFIIJJIJIIIIJGIGIJJCFHIIIJIIJJIGIJJJJJJ
@7227050/1
gaactttgttgttgacgttcatttcgacccgtttgctgttgttgggcacc
+7227050/1
CCCFFFFFHHHHHJJJJIJJJJJJJJGHJJJHJJJJIIJJJJJIIJJJJI
@71889/1
aaaaagtgataatggatacaaatttgactactgtatagctttcttctctt
+71889/1
CCCFFFDDHHHHHJJIJJJJJJJJJIJIIJJJJHIIIJJJJJJJJJJJJJ
@584209/1
aagctagccaagagaatggcggctcacaagatg
+584209/1
CCCFFFFFHHHHHJJJJJJJJJA@DAF>DB;B@
@584441/1
aagctatccagctccgacgtactatgcccatttagctgcggccagaggca
+584441/1
CCCFFFFFHHHHHJJJJJJJJJJJJJJJJJJJJJJJJJJJJJJJJIJJIJ
@584497/1
aagctatctactcgttatataatcatcattcaaacattgaagcc
+584497/1
CCCFFFFFHHHHHJGIJJJJJJJJJJJJJJJJJJJJJJIJJJJJ
@584498/1
aagctatctactcgttatataatcatcattcaaacattgaagcc
+584498/1
CCCFFFFFHHHHHJIJIJJJJJJJJIJJJJJJJJJJJIIJJIJJ
@6711491/1
cttgtacctatgaggttaagaaaccctgaacctggaaaagcaggtcgcaa
+6711491/1
@B=;BDFFHHHHHJJIIGIJIIIJJJJIIJJJJJGIJJIIIIJJEGGIIJ
@74015/1
aaaaagtttatttatcatacacaggta
+74015/1
???DAD=A<D?D?:?42<:<:A<ACF:
@74016/1
aaaaagtttatttatcatacacaggtaaacagttgtacaatagaggataa
+74016/1
?<@DDDDDFFFA?ED:AEAF:EFG93AEF@FFHIAG>:?BDG9C9DDF@?
@74017/1
aaaaagtttatttatcatacacaggtaaacagttgtacagtagaggataa
+74017/1
@@CBFFDFHHHHHJJJJJJJJJJJJFHHHIJIJJJJJIJJJJIIJJJGIJ
@74018/1
aaaaagtttatttatcatacacaggtaaacagttgtacagtagaggataa
+74018/1
C@@FDDFDFHFHDBGHEHHGHIGJICFHIGHGBEFCDGGI?DDCFGCDGI
@74019/1
aaaaagtttatttatcatacacaggtaaacagttgtacagtagaggataa
+74019/1
CCCFFFDDHHHHHJJJJJJJJJJJJEHHJJJJIJJIJJIJJIIIJIJJJJ
@74020/1
aaaaagtttatttatcatacacaggtaaacagttgtacagtagaggataa
+74020/1
CCCFFFDFHHHHHIJJJGGHIJIIIJHIJJJGJJIHIJJJIIJJJJJJIJ
@74021/1
aaaaagtttatttatcatacacaggtaaacagttgtacagtagaggataa
+74021/1
CCCFFFDFHHHHHJJJJJJIJIJJJHHJJJJJHIJIJJIJHIIJJJJIIJ
@74022/1
aaaaagtttatttatcatacacaggtaaacagttgtacagtagaggataa
+74022/1
CCCFFFDFHHHHHJJJJJJJJJIJJHHJJJJJHIJIIJIJIGHIIJJJJJ
@74023/1
aaaaagtttatttatcatacacaggtaaacagttgtacagtagaggataa
+74023/1
CCCFFFDFHHHHHJJJJJJJJJJJIFHHIJJIHIJIIJJJJIJIJJJJJJ
@74024/1
aaaaagtttatttatcatacacaggtaaacagttgtacagtagaggataa
+74024/1
CCCFFFDFHHHHHJJJJJJJJJJJJJHIJJJJJJJIIJJIIIJJJJJIJJ
@74025/1
aaaaagtttatttatcatacacaggtaaacagttgtacagtagaggataa
+74025/1
CCCFFFEFHHHHHJJJJIGIGIJIJHHHIJJJIIJGIJJJIIJJIIIIJJ
@74026/1
aaaaagtttatttatcatgcacaggtaaacagttgtacagtagaggataa
+74026/1
CCCFFFADHHHFHJIHIGIIJJJGGHFHIIJIFHGBGIIJHHHHJGICGI
@3633925/1
ccgaccaagagatccagcaagttcttggc
+3633925/1
@?@DBA1<?FF;DDDGE;F;F<ACC<?>;
@3633926/1
ccgaccaagagatccagcaagttcttggctgccgaatgtttggcgtcttt
+3633926/1
CCCFFFFFHHHHHJJJIIJJIFHGIIJGGIJIIGGFGG>GG>FAF74;CH
@3633927/1
ccgaccaagagatccagcaagttcttggctgccgaatgtttggcgtcttt
+3633927/1
CCCFFFFFHHHHHJJJJIJJJHIJIJJJJIJJJJGIJJJJJIJIJIIGIJ
@7721803/1
gccctattgaaaaccttgtagtggattcctaatattttttagtgaacctc
+7721803/1
?@@DDDDADHDDHHGBDHAAEHHIIEHGHGCHDGHIIIHIFIBB@BDDDE
@7721804/1
gccctattgaaaaccttgtagtggattcctaatattttttagtgaacctc
+7721804/1
@@CFFFFFDDHHHEI?GBHHA?BBEGIIGGEHBFHIIIIIIIHCFEHEI>
@7721805/1
gccctattgaaaaccttgtagtggattcctaatattttttagtgaacctc
+7721805/1
C@CFFFFFHGGHHJJIIIBIIHIIIIGIIJGJIIJJIJJJJEIIIJJCII
@7721806/1
gccctattgaaaaccttgtagtggattcctaatattttttagtgaacctc
+7721806/1
CC@FFFFFHHHHHJJJJJIJJHHIGHIJJJJJJGIIIJJJJJHIJGIJJJ
@7721807/1
gccctattgaaaaccttgtagtggattcctaatattttttagtgaacctc
+7721807/1
CCCFFFFFGHHHHJJJJJIJJGHJGIJJJJJJJIJJJJJJJJJJJJJJJJ
@7721808/1
gccctattgaaaaccttgtagtggattcctaatattttttagtgaacctc
+7721808/1
CCCFFFFFGHHHHJJJJJJJJEGJGGIJJIIIHIJJJJJJJJJJJIJIJJ
@7721809/1
gccctattgaaaaccttgtagtggattcctaatattttttagtgaacctc
+7721809/1
CCCFFFFFHGHHHJJGIGEGIHGHEGHGIEGHGGHIJJJJEGGHIIIIIH
@7721810/1
gccctattgaaaaccttgtagtggattcctaatattttttagtgaacctc
+7721810/1
CCCFFFFFHHGHHIIIIHIHIGHICHGHJIGGHEHIIJJIHGIEGIIJHG
@7721811/1
gccctattgaaaaccttgtagtggattcctaatattttttagtgaacctc
+7721811/1
CCCFFFFFHHHFHJJJJJJJJGIJIIJIJJJIICIJJJJJIJJDIJJJIJ
@7721812/1
gccctattgaaaaccttgtagtggattcctaatattttttagtgaacctc
+7721812/1
CCCFFFFFHHHHGJJIJJIIJFGGIJJIJJJJJIJJJJJJJIFEGJIJJJ
@7721813/1
gccctattgaaaaccttgtagtggattcctaatattttttagtgaacctc
+7721813/1
CCCFFFFFHHHHHJJJJJHIIFHJHHIJJJJJJIJJJJJJGHHIJIJDHI
@7721814/1
gccctattgaaaaccttgtagtggattcctaatattttttagtgaacctc
+7721814/1
CCCFFFFFHHHHHJJJJJIIJFHIHJJJJJJJJJJJJJJJJJHHJIJJJJ
@7721815/1
gccctattgaaaaccttgtagtggattcctaatattttttagtgaacctc
+7721815/1
CCCFFFFFHHHHHJJJJJIIJHIJJJJJJJJIJJJJJJJJJJIJJJJJJJ
@7721816/1
gccctattgaaaaccttgtagtggattcctaatattttttagtgaacctc
+7721816/1
CCCFFFFFHHHHHJJJJJIJIHGGGIJJJJJJJJIJJJJJJJGIJJJJJJ
@2120349/1
caaatcgtcagctttcatcagaggtactgagctgttcaacagatatttca
+2120349/1
BC8DDFFFHHHHHJJJIJJJJIJJGIHIJJJJJIIIJJIJJJJJJJJJJJ
@589122/1
aaggaacacgcggtagcggaagattggctc
+589122/1
@@CFFFFFHHGHHFFIJJJGIJIJJJJJIJ
@589123/1
aaggaacacgcggtagcggaagattggctcg
+589123/1
@C@7DDFFHHHHHFHGGGGGIIGGHGIJJJA
@5185845/1
ctcaaagtgttagagtccactgggatttcatagatttgatattcaataat
+5185845/1
@@@DDDDBFFHFHGIDHIGI><GH;AFHBFHCEBFFHEBDEDHDDHGEHG
@590408/1
aaggaagccaagggctcggctgctcatcatgccctcgag
+590408/1
CCCFFFFFHHHHHIIIIIIIIIEAGGGEGGGHHIDGAAF
@1094764/1
agtgggaaggtttaggtatttgtggtatctgtcgatgttgccagaacgta
+1094764/1
BC@FFFFFHHFHHIJJFHJJJIHIJHIJJJJJJJJJJJJJJJJJJIJJHI
@74594/1
aaaaataaaaaaaaaataatagttcttcaagatatatttttcaggggatc
+74594/1
CCCFFFFFHHHHHJJJGJJIIJIIJJJJJJJIJJJIJJJJJGJJJJJIJH
@74595/1
aaaaataaaaaaaaaataatagttcttcaagatatatttttcaggggatc
+74595/1
CCCFFFFFHHHHHJJJJJJJJJJJJJJJJJJJJJJJJJJJJJJJJIJJIH
@7230889/1
gaagaaagctatacagtagtcaaatttgtatccattatcactttttgttg
+7230889/1
@@CFFFFFGHHHHJJJHIJHJHHJJJJJIJJJJIJJJJJJJJIJJIJJJG
@7230948/1
gaagaaaggccgatagaatgaagtgaaagtcgaacgttcttctgggcttt
+7230948/1
CCCFFFFFHHHFHIJJJJJJIJJIIIIJIDGIJJIJFHIJJJJJJJIIIG
@7230949/1
gaagaaaggccgatagaatgaagtgaaagtcgaacgttcttctgggcttt
+7230949/1
CCCFFFFFHHHHHJJIIIJJJJJIIJJJJCFIJJIJIJJJJJJJIJJJJJ
@75599/1
aaaaataatagttcttcaagatatatttttcaggggatcatgaagctcgc
+75599/1
CCCFFFFFHHHHHJJJJJJJJJJJJJJJJJJJIJJJIJIJJJJJJJJJJG
@75628/1
aaaaataatatgtaaattgattttagaaaaaaaccactaattctatgcaa
+75628/1
?@@DDDDBHHHA<<A<CGF>??F4ADHIDHIIIIDGEGGIGHGAHGCCFI
@1095823/1
agtgtattacctctaaagctatctactcgttatataatcatcattcaaac
+1095823/1
@@?DBDFFHHHGHIGGHIDHGIEHIIGDHIIBHIIIGI>FBFHIGHHIIH
@1095824/1
agtgtattacctctaaagctatctactcgttatataatcatcattcaaac
+1095824/1
@@?DDDFFGHHHHIGIJHJGGJJJIIJJEIIJJJJJEIJJJJJ@HHGGJJ
@1095825/1
agtgtattacctctaaagctatctactcgttatataatcatcattcaaac
+1095825/1
CCBFFFFFHHHGGJJJJJJJJJJJJJJJJHJJJJJJIJJJJJJJJIJJJJ
@6714205/1
cttgtagtcttataaatctctccacaacttcgttcaagcctggtgac
+6714205/1
@CCFFFFEHHHHHJJJJJJJJJJJJJJJJJJJHIIIJIIJJJJHIJG
@6714274/1
cttgtagtggattcctaatattttttagtgaacctctctaacgtctttat
+6714274/1
BB@FDEFDHHHHGHIFHIHIIJJJJJIJFHHIJJFHFHHIJJJHHIHJII
@6714275/1
cttgtagtggattcctaatattttttagtgaacctctctaacgtctttat
+6714275/1
CCCFFFFDHHCFHIIHIJIGHJJJJJIIGIJJJJJIJIIJJIJJJJIJJJ
@6714276/1
cttgtagtggattcctaatattttttagtgaacctctctaacgtctttat
+6714276/1
CCCFFFFDHHFHHIIHIJJIIJJJJJJJHIJIJJIJJIJJJJJIJJJJJJ
@6714277/1
cttgtagtggattcctaatattttttagtgaacctctctaacgtctttat
+6714277/1
CCCFFFFFHHHHHJJJJJIIIJJJJJIJHJJIJJJJJJJJJJJJJJJJJJ
@1607789/1
attctggtttctctatagttttgtcatacgtttttgaggcagcaaatttc
+1607789/1
CCCFFFFDHHHHHJJJJJJIJJJJJJJIIJHJJJJJIJJJIIJJJJIJFF
@5707194/1
ctctgtgatttcttagtgtcaatagtgctgccgttacttcctcaagcgct
+5707194/1
CCCFFBDDHHHHHJJIGHHIHJEHIFJJIJJJIHJIJJGIGGIIC@BDEB
@7725155/1
gcccttgagaaatttgctgcctcaaaaacgtatgacaaaactatagagaa
+7725155/1
CCCFFFFFHHGHHJJJJIJJJJJJJJJJIJIJJJIJJJJJJJJJJJJJIJ
@7725156/1
gcccttgagaaatttgctgcctcaaaaacgtatgacaaaactatagagaa
+7725156/1
CCCFFFFFHHHHHJJJJJJJJJJJJJJIJJHIJJIJJJJIJJJJJJJJJJ
@7725157/1
gcccttgagaaatttgctgcctcaaaaacgtatgacaaaactatagagaa
+7725157/1
CCCFFFFFHHHHHJJJJJJJJJJJJJJJJJHIJJJJJJJJJJJJJJJJJJ
@7725378/1
gcccttggcttccttcggagttttgcctgttccgtagcagacggccactg
+7725378/1
@@CFFFFFHGGFHHJGGFFHHHIJIIJJJIJJJIHJJIEHIJJIGJIJIJ
@595634/1
aaggacttcaacttcgttcagttcttgcaggagatcgctagcgaacaatc
+595634/1
CCCFFFFFHHHHHJJJHJJGJIIJJJJJJJJJJIJIJJJIJJJJJJJJJI
@595635/1
aaggacttcaactttgttcagttcttgcaggagatcgctagcgaacaatc
+595635/1
@@@DDFFFHHHHGJJIFGIIGIHEGGHIJIFHIJJJIIJJIEHIFGGHIB
@595636/1
aaggacttcaactttgttcagttcttgcaggagatcgctagcgaacaatc
+595636/1
BCCFFFFFHHHHHJJJIJJJJJJJJJJJJJHIJIIIJIIIJJJJJJJJJI
@5709339/1
ctctgttctctgtcaaatgtacatgatgacttatggtggatatcagcatt
+5709339/1
CC?DFFFFHGHHHIII@DHFIHHIIIIIIIIIHHHIAFHHGIIIIIIIII
@596575/1
aaggaggtaaaaagaagaaacaaaagcaacttcaacaagaggaaggagcg
+596575/1
CCCFFFFDFHGFHBGHIIJJJJJJJICIIJIIIJIJJJJIJGEIIIJIIG
@1097109/1
agttaaccagacaaagcacctatcgaatcgaatattagtagcaagatccg
+1097109/1
@@@FFFFFHHDHHJJJJGGFGFHGGGGGICFHIC@DDFHGCGGIHJGHGG
@78911/1
aaaaatatcgcaatattagaaattttcaaatattcttcgcttttgactcg
+78911/1
@<@DFFFFBHADA@@GICIDIHGHIIFGIGHIIGGIEF@DDHGIGHGIIG
@78912/1
aaaaatatcgcaatattagaaattttcaaatattcttcgcttttgactcg
+78912/1
@?@DD:BD8BFHD?GAHH@GGHC@A??@FHEGCDGCHIEIF?DFGGIEHD
@5192404/1
ctcaaatgtagcgtactctgagccaggaaatgctgacgtagggttcaggt
+5192404/1
CCCFFFFFHHHHHJJJJJJJJJJJJJJJJJJHIIJJIJHIJJJHIJJJJI
@2128872/1
caaatgtagaaggcagattgttaccctccacggg
+2128872/1
@@?DDDD?DFFFF=C<E?CCAFHEC@FFFDCE>1
@2128873/1
caaatgtagaaggcagattgttaccctccacgggtaaatcctgcaaggat
+2128873/1
C@CFFFFFHHHHGJJJJJJJJJJJJJJJJJJJIJFHIIJJJJJJJJJJJI
@598562/1
aaggattgccacatcttgtgagccgccattctcttggctagcttctttga
+598562/1
B@CFFFFFHHHHHJJJJJIJJJJIJJJHIJJIJGJJJJJJJJIIJJJJIB
@599487/1
aaggcagattgttaccctccacgggtaaatcctgcaaggattgccacatc
+599487/1
@@@FFDDFHHHHHIJJJIJGIIIG6?EGGIIIIIJIJGDIIGFEGHHIJI
@6715821/1
cttgtatcacttattgcgtctttgctttggtcactttacgcgcgaaaacc
+6715821/1
@@@DDDFFHHHHFEFBGGEFGIGEEHGHIGJJGIIHGEHCGGIG@GGHEC
@6715822/1
cttgtatcacttattgcgtctttgctttggtcactttacgcgcgaaaacc
+6715822/1
@CCFDFDFDHHHFGJGGHBHHIIGIIJJJIHIGIJJJJJJJJJIGIJJHH
@6715823/1
cttgtatcacttattgcgtctttgctttggtcactttacgcgcgaaaacc
+6715823/1
BCCFFFFFHHGHGJJJJJIIJJJJJJJJJJJJJJJJJJJJJJJJIJJJHH
@6715824/1
cttgtatcacttattgcgtctttgctttggtcactttacgcgcgaaaacc
+6715824/1
CC@FFFFFFHHHHIIIEGEHII<FBHGIIIEGGHGIIIIIIDEGFEBGHH
@599632/1
aaggcagttcaccatcgcttgtcatgtgttgaaattccgcgaaattggca
+599632/1
CCCFFFFFHHHHHIJJJJJIDHGGJJJIJJJJJJJJJJIJJIIJIJJJJJ
@599633/1
aaggcagttcaccatcgcttgtcatgtgttgaaattccgcgaaattggca
+599633/1
CCCFFFFFHHHHHJJJIJIJIIJJJJIIJIJHJJIJJJJJJJIIJJJJJJ
@79717/1
aaaaatattaggaatccactacaaggttttcaatagggcattctaacatg
+79717/1
CCCFFFFFHGHHHJJJJJJJJJJJJJGHJJJIIJJJJJJJJJJJJJIJJJ
@79718/1
aaaaatattaggaatccactacaaggttttcaatagggcattctaacatg
+79718/1
CCCFFFFFHHGHGJIJJJJJJJJJJJFHJJJIIJIJJJJJJJJIIJJJJJ
@79719/1
aaaaatattaggaatccactacaaggttttcaatagggcattctaacatg
+79719/1
CCCFFFFFHHHHGJJJJJJJJJJJJJFHJJJJIJJJJJJIJJJJIJIJJI
@4658845/1
cggcgtttaaaggcaaagcctggacagcatccacttgatcgatgtccata
+4658845/1
CC@FFDDDHHHFDGHIHHIIGHGGIJDGIIIGJJHIJEGIGFDDHHGCHC
@6222564/1
cttaaataaagtgtactttattgaaaaattagtaaaacataatggttttc
+6222564/1
@@CDFEFFHHDFHIIGGIJIIJIIEIHIJIIH<CHHIIIJJIJGH<BFHH
@6222565/1
cttaaataaagtgtactttattgaaaaattagtaaaacataatggttttc
+6222565/1
B@BDDFFFHHGHHHIJJJJJJJIJJJJJJJJJHIJJJJIJIJJJJIJJJI
@6222566/1
cttaaataaagtgtactttattgaaaaattagtaaaacataatggttttc
+6222566/1
BBBDFFFFHHHHGIIJJJJJJJIJJJJJJJJJGIJJJJIJJJJJIIIJJE
@6222567/1
cttaaataaagtgtactttattgaaaaattagtaaaacataatggttttc
+6222567/1
BBBFFFFFHHHFHHIJJJJJJJIJJIJJJIJJHIJIJJJJJJJIIFHIII
@6222568/1
cttaaataaagtgtactttattgaaaaattagtaaaacataatggttttc
+6222568/1
BCBDFFFFHHHHHJJJJJJJJJIJJJJJJJJIHIIJJJIJJJJJGGHJJI
@6222569/1
cttaaataaagtgtactttattgaaaaattagtaaaacataatggttttc
+6222569/1
CCCFFFFFHHHFHHIJJJJJJJJJJJJJJJJJHIJJJJJJJJJJJFHIJI
@6222570/1
cttaaataaagtgtactttattgaaaaattagtaaaacataatggttttc
+6222570/1
CCCFFFFFHHHFHIJJIJJJJJIIJIJIJJJJHIJJJIJJJJJJIFIEGI
@6222571/1
cttaaataaagtgtactttattgaaaaattagtaaaacataatggttttc
+6222571/1
CCCFFFFFHHHFHIJJJJJJJIJJJJJJJJJIHIJJJJJJJJIJJFIJJI
@6222572/1
cttaaataaagtgtactttattgaaaaattagtaaaacataatggttttc
+6222572/1
CCCFFFFFHHHFHIJJJJJJJJIJJJJJJJJJHHIJJJJJIJJJJGIJJG
@6222573/1
cttaaataaagtgtactttattgaaaaattagtaaaacataatggttttc
+6222573/1
CCCFFFFFHHHFHIJJJJJJJJJJJJJIJJJJHJJJJJJIJJJJJGIJJJ
@6222574/1
cttaaataaagtgtactttattgaaaaattagtaaaacataatggttttc
+6222574/1
CCCFFFFFHHHHHIIJJJJIIJJJJJJJJJJJHIIJJJJJJJJJIDHHJI
@6222575/1
cttaaataaagtgtactttattgaaaaattagtaaaacataatggttttc
+6222575/1
CCCFFFFFHHHHHIIJJJJIJJJJJJJJJJJJHIIJJJJJJJJJJFHIJI
@6222576/1
cttaaataaagtgtactttattgaaaaattagtaaaacataatggttttc
+6222576/1
CCCFFFFFHHHHHIJJJJJJJJJJJJJJJJJJHIJJJJJJJJJJJCGHII
@6222577/1
cttaaataaagtgtactttattgaaaaattagtaaaacataatggttttc
+6222577/1
CCCFFFFFHHHHHJJJJJIJJJIJJIJJJIJIIJIJJJGIIJJIGHIIJE
@6222578/1
cttaaataaagtgtattttattgaaaaattagtaaaaca
+6222578/1
CCCFFFFFHHHFHEGHIJJIJJHJJJJIJJJJHIJJ??8
@6222579/1
cttaaataaagtgtattttattgaaaaattagtaaaacataatggttttc
+6222579/1
CCCFFFFFHHGAFEHIIJJIIJHIJJJJJJJJHJJJJJJJJJJJJHIIJJ
@7234725/1
gaagaacgttcgactttcacttcattctatcggcctttcttctctttgcc
+7234725/1
@CCFFFFFHGHHHHIJJGEHIIJJIJJIIHGJJIJIJJJGIIJJJBGGII
@7234726/1
gaagaacgttcgactttcacttcattctatcggcctttcttctctttgcc
+7234726/1
CCCFFFFFHHHHHIJIJJHJJJJIJJJJJJJJIJJJJIJJJJJJJJJJIJ
@7234727/1
gaagaacgttcgactttcacttcattctatcggcctttcttctctttgcc
+7234727/1
CCCFFFFFHHHHHJJJJJIJJJJJJJJJJJJJJJJJJJJJJJJJJJJJJJ
@601499/1
aaggctttcaatcaccacattatgaaattactcatagtgtcacgggaact
+601499/1
@<@DDBDDHGAFHGIGGIIIIIIIIGIIGIEHEHIIHIGIIGGEBHFGIG
@601674/1
aagggaaataaacaaggatgtaagaactatggaggaatattacaataagc
+601674/1
@@@<B?D?D>AFFDAHGHIIGAFHGGEGHHIIGIIEGGGIFIGGIIIGCH
@601717/1
aagggaacaatttttgtcgagttattgatttcgaggaataatacgaactt
+601717/1
CCCFFFFFGHHHHJJJIJJJJIJJJJJJIJJJIJJJJIJJJJJJIJJJIJ
@4167126/1
cgacattgagtaacttacgtattttctatgtcacatgttcactcggtgca
+4167126/1
CCCFFFFFGHHHHJJJJJJIJJJJJIJJJJJIJJJJJIJJJJIJIIHIJJ
@7234999/1
gaagaactattattttttttttatttttcatcacagtgatgtttgtttca
+7234999/1
B@@FDEFFGHHHHJJJJJIIJJBGIJJJIIIJJJIJGIJJIJJJIJIJGI
@7235001/1
gaagaactattatttttttttttttatttttcatcacagtgatgtttgtt
+7235001/1
@@CFDFFFGGHHHJJJJJJJJJJJG@FHJIACCCE?EECAHDCDDDD@AE
@4167582/1
cgacatttgacgtacggttcaagtagctgaagtaaaagtgtgctccattg
+4167582/1
CCCFFFFFHHHHHIJJJGIJJJIIHIJJJJJJGHIJJJDHFFHGIJJIJI
@4169597/1
cgaccacttgtatagcttccgtcggagttgctctagataaatcgtaatct
+4169597/1
@@@DDADDHFFFDFFGEHGIG?EEHAF?DAC?DGGGIIIGICEHDGHCFI
@4169598/1
cgaccacttgtatagcttccgtcggagttgctctagataaatcgtaatct
+4169598/1
CCCFFFFFHHHHHJJJJJJJJGIIIHIDHIJJIIIJEIIIJJJJIIJJJJ
@7237898/1
gaagaagccaaattgctctactctcaagaaatggcctccatgccgagcaa
+7237898/1
CCCFFFFFHHGHHJJJJJJJJJIJJJJJJJJJIGHIJJJJJJJJGHIIJJ
@7237899/1
gaagaagccaaattgctctactctcaagaaatggcctccatgccgagcaa
+7237899/1
CCCFFFFFHHHHHJJJIJJIJJJJJJIJJJJJJJJJJJJJIJJJJGJJJJ
@7237900/1
gaagaagccaaattgctctactctcaagaaatggcctccatgccgagcaa
+7237900/1
CCCFFFFFHHHHHJJJJJJJJJJJJJJJJJJJJJJJJJJJIJJJJJJJJI
@7237901/1
gaagaagccaaattggtaagtctctactctcaagaaatggcctccatgcc
+7237901/1
@@@FFFDFHHHGHIJGAFGGHGFHGHGHIJIJIIJIHGHEHIJJJJIGHF
@2129950/1
caaatgtcgcaaattatgtcacataaatgtcaaaatgccacataatttgc
+2129950/1
@@@DDFDEHHHHGIJIJJIJIJJIIJJIJHHIIJJIDIIGHGCHIJGJIJ
@2129951/1
caaatgtcgcaaattatgtcacataaatgtcaaaatgccacataatttgc
+2129951/1
B@BFFFFFHHHHHJJGIJJJIJJIJJJJJHIIIJJIHJJJIJJJJJJJII
@1614440/1
attctttttgggaatgaacaggagcttgataaatttgtagacaatttagc
+1614440/1
CCCFFFFFHHHHHJJJJJIJJJGIJJJJJJJJJJJJJIIIJJJIJJJJJJ
@1614610/1
attgaaaaattagtaaaacataatggttttcgcgcgtaaagtgaccaaag
+1614610/1
CCCFFFFFHHHHHHIJJJJJJJJJJJHIJJJIJIJIHIJJJHIJIJJJJJ
@1614695/1
attgaaaaccttgtagtggattcctaatattttttagtgaacctctctaa
+1614695/1
CCCFFFFFHHHHFIIJIJJIJJIIJJJIIJJJJJJIHDHIEIIIJJJJJJ
@1101620/1
agttcttcaagatatattcttcaggggatcatgaagctcgcttttcaaat
+1101620/1
BCBDFFFFHHHHHJIJJJJJJJJJJJJJJIJJJJJJJJJJJ@GIJJJIJJ
@1101772/1
agttcttgcaggagatcgctagcgaacaatccttcgaggtaacctacgtg
+1101772/1
BCBFFFFFHHHHHJIJJJJJJJJJJJJJJJJJJJJJJJJDFHIJJJJJGH
@603487/1
aagggctcggctgctcatcatgccctcgagtacctcaaaatcatgaccaa
+603487/1
CCCFFFFFHHGGGGEHIIIEGHGIJGGHIJ?DFHGIGHIJGIJIIHGJGJ
@603936/1
aagggggcggcccccatcccaacagaaggggtaaccgcaaggggcacgga
+603936/1
CCCFFFFFHHHHHJJEHIHHHHFFFFEEEDD>@CDDDDDDBDBDDDDBDB
@5713631/1
ctcttacacaccaaatagaacgacgctatcatatcaaaaactggagttcc
+5713631/1
CCCFFFFFHHHHHJJGIIJJIIJJJJJJJJJJJJJJJIJIJIIIIJGGIJ
@83634/1
aaaaatgacagaaggacagacaagaaacatgataagatatgctgcaacct
+83634/1
CC?DFFFFHHHHHJJJJJIJIIIJJJJIJJJJJJIJJJJJJJJJJJJJJJ
@604725/1
aaggtaagccacttaagcacacatgttacataaatgtcaaaatttgacat
+604725/1
?@;D??DDDABCFDB@<EFCGHGIIIGIFHIIEFCFGII<DGHGIIIIFI
@604806/1
aaggtacaatactttgttggtttcgccactccctgtatactggcgtggg
+604806/1
BBBFBDFFHHHHHJJJJJJJHIIJJJIJIJJJIGIGIJJJJJIJID?FH
@1103990/1
agttggccgatttgcagactctcagcttcaacgccaaggacttcaacttt
+1103990/1
@C@DFFFFHHHHHGIJIIJGIIIG@FHIJIJIGIJJJJIHIEIGIIHIII
@7730256/1
gccgaataaaaatgcaaaaaactataaatttttattatattttatgcatg
+7730256/1
@@@DDD?DHH?DF@DFHFGGIFHGFEHGHI@?G?CG?GBB99DDD<<B?8
@7730257/1
gccgaataaaaatgcaaaaaactataaatttttattatattttatgcatg
+7730257/1
@@@DFFFDDHFHHJJJJJJJIIIJIIJIJJJJGIJGJIGIGGIJJIIBEH
@7731026/1
gccgaatgtttggcgtctttcttcg
+7731026/1
@@@DDDDDFFFFFFI@C8CH4<E43
@7731027/1
gccgaatgtttggcgtctttcttcgatcttccg
+7731027/1
???DDDDDDDEDDIICC@EF4AF98??C?D4C?
@7731028/1
gccgaatgtttggcgtctttcttcgatcttccggttcc
+7731028/1
1;?DDDDDDC:<<<EC?EFH>CHECF<?CFEI<?DF?B
@7731029/1
gccgaatgtttggcgtctttcttcgatcttccggttccggtggccacc
+7731029/1
@@@DDDDDHHHHHIGEGDFH9<C<FCFEDEFH@B@D@F:FDBG>CAGI
@7731030/1
gccgaatgtttggcgtctttcttcgatcttccggttccggtggccaccag
+7731030/1
@@CFDFFFFHHHGJJHGIIJJJJIJJJJJJJJJFHIJIJGHIIJJFIJIG
@7731031/1
gccgaatgtttggcgtctttcttcgatcttccggttccggtggccaccag
+7731031/1
CC@FFFFFHHHFHJJIIGIJIIJJJJIJJGJJJJJEGIGB@BGGHIJJJG
@7731032/1
gccgaatgtttggcgtctttcttcgatcttccggttccggtggccaccag
+7731032/1
CCCFFFFFGHHHHJJEGGHIGHJGIEIHJJIJIJHIJJIJDHIDIIJJE@
@7731033/1
gccgaatgtttggcgtctttcttcgatcttccggttccggtggccaccag
+7731033/1
CCCFFFFFHHGGHJJJJJJIGHJIJHGIIGIIGFHHIIIHGIJJJIJJII
@7731034/1
gccgaatgtttggcgtctttcttcgatcttccggttccggtggccaccag
+7731034/1
CCCFFFFFHHHFHFIHJJIJGGHHIGIGHIGGIEHIIJIJGIGGGFGIGH
@7731035/1
gccgaatgtttggcgtctttcttcgatcttccggttccggtggccaccag
+7731035/1
CCCFFFFFHHHHGJIIIGIJJJJJJGIJJIJIJGIIJJJIGGIJJJIJJJ
@7731036/1
gccgaatgtttggcgtctttcttcgatcttccggttccggtggccaccag
+7731036/1
CCCFFFFFHHHHHIJHIJIIFGHEIFIGIIGIHJGGHJIJEHHGIIJIIE
@7731037/1
gccgaatgtttggcgtctttcttcgatcttccggttccggtggccaccag
+7731037/1
CCCFFFFFHHHHHJGGIJJJJIJJIHIIIIJJIDDGHIJFDHHIGGIIIJ
@7731038/1
gccgaatgtttggcgtctttcttcgatcttccggttccggtggccaccag
+7731038/1
CCCFFFFFHHHHHJIHIIIJIIJJJIJJJJJJJJJJJJIIJJJJJJJJII
@606349/1
aaggtgaggtatttgtacatgaagttgtctgcccctttcttaatcggttc
+606349/1
@BBFBDDFHCFHHJJHIJJJJIIJJJJJJJJJJJJJJJJJJJJJJJJJJJ
@7731710/1
gccgaattttgctgtttctggttcgagttccaagagttctctaatgggtg
+7731710/1
C@BFFFFFHHGHHJIJJJJIIGIJJJJIIJJJIJJJHIJJJJJIJJJJGH
@7240331/1
gaagaagttataaggttaacggtataaatgacccaccggccgtgaaaacc
+7240331/1
CCCFFFFFHHHHHJJFHHIJIJEHHJJJJJJJJJJJJJIIJJFG=FHJ;D
@7240332/1
gaagaagttataaggttaacggtataaatgacccaccggccgtgaaaacc
+7240332/1
CCCFFFFFHHHHHJJGIIJJJJDHIJJJJJJJJJJJJJIJJJIJJJJJJJ
@1104451/1
agttgtactaatttgtgtaattgaagttcgtattatttcctcgaaatcaa
+1104451/1
@@@FFBDEDFHDDHHFGFGHIJGGHHHICHIGIGIIIGIEHHIIIIGFEG
@84324/1
aaaaatgcgataagaaggctatttgaatggacttccgctcatcctaaatt
+84324/1
CCCFFFFFFHBFHGGJJFIIJJIIJJJJJJJGHIJEHIGJJJJJJIIGII
@5199111/1
ctcaaccatagctttctcagcgtgtttaatttc
+5199111/1
CCCFFFFFHHHHHJJJJJJJJJGH8CG<?:EH<
@5199112/1
ctcaaccatagctttctcagcgtgtttaatttcgttccatttatcaaggt
+5199112/1
CCCFFFFFHHHHHJJJJJJJJJGHHJJ9GHIJJIJJJJJJJJIJIJIJJG
@5199113/1
ctcaaccatagctttctcagcgtgtttaatttctttcatttatcaaggtt
+5199113/1
CCCFFFFFHFHHHJJJJJJJJJGHHHIGIIIJGEIIE<DHIFGFHJIH9E
@2132695/1
caaatgttgcaaattatgtcacataaatgtcaaaatgccacataatttgc
+2132695/1
CCCFFFEFHHHHHJJJJJJJJJJJJJJJJIIJJJIJIJJJJJIJJJIJJJ
@85345/1
aaaaatgtcaaaattttgcaaattatgtggcattttgacatttatgtgac
+85345/1
?;@ADDDDH??DH?F@EA<ID?AF?FH<AFA?9E?<C;EFHEHCAGHFDF
@85346/1
aaaaatgtcaaaattttgcaaattatgtggcattttgacatttatgtgac
+85346/1
CCCFFDFDHFHFHIGHIJIJJIFGGIJHIIIJJIJGJJJGJJGIJIFHJJ
@85347/1
aaaaatgtcaaaattttgcaaattatgtggcattttgacatttatgtgac
+85347/1
CCCFFFFFHHHHHJJJJIJJJJJIJJJHHJJJJJJJJIJJJJJJJIIJIJ
@85348/1
aaaaatgtcaaaattttgcaaattatgtggcattttgacatttatgtgac
+85348/1
CCCFFFFFHHHHHJJJJJJJJJJJJJJHIIJJJJJJJGIJJJJJJJIJJJ
@1105338/1
agtttagtggccaactcttcgtcactcgcaaatgtagaaggcagattgtt
+1105338/1
@C@FFFEEHGHHHIGEHIIEEHIGIHIIIIIIGIDFDHIGIIIGIIIIII
@5200141/1
ctcaacctattccacaagacccccagccccaacaaggaggtaaaaagaag
+5200141/1
BC8DDFFFHHHHHJJJJJJJJJJJJJJJJJJJJJIJIJJJ?FHIIJJJJJ
@5716765/1
ctcttatcaatataatgtctcgtttcggcaaacagcaagaaaccgaatcg
+5716765/1
CCCFFFFFHHGHHJJJIEIHHEAFHGHIIEGIGID>FHEEIJ?DDAHBFF
@2645288/1
cactaatatgctgttgattcctcccaacttaacattaatttttaggcata
+2645288/1
CCCFFFFFHHHHHIJJJJJJJJJJJJJJJJJJJJJJJJJJJJJJIJJJIJ
@3142392/1
ccaacatctgtcagtgctagcgaaaatactcaacctggatcaatatatgc
+3142392/1
C@CFFFFFGHHFHGEFHGIJIIIHGJIGGHIGJGIJJFEEHGHIIJJJGI
@2646069/1
cactaattctatgcaaagtatagcttgtaaaattagttgctatccttctc
+2646069/1
CCCFFFFFHHHHHJJJJJHJHIIJJJJJIJJJJJJJGGJIJJJJJJJJJI
@2646385/1
cactacaaggttttcaatagggcattctaacatgtcaaaattaaatcaat
+2646385/1
CCCFFFFFHFFHFJIGGGJIIJIJJJJJJJJIGJGGGIIIHIIJJJIJGI
@4663153/1
cggctcacaagatgtggcaatccttgcaggatttacccgtggagggtaac
+4663153/1
CCCFFFFFHHGHHJGHIJIIIJJJJJJIJJJJJJJIJJJFGIHIJJCFHI
@4663154/1
cggctcacaagatgtggcaatccttgcaggatttacccgtggagggtaac
+4663154/1
CCCFFFFFHHHHFJGHJHHIIJJIIJJJJJJJJJJJJJIGHIIJJJ<FHJ
@4663155/1
cggctcacaagatgtggcaatccttgcaggatttacccgtggagggtaac
+4663155/1
CCCFFFFFHHHHGGIGJIIIGIIJGIJJIJJJJJJIJJIDHIIJIJ;CFH
@4663156/1
cggctcacaagatgtggcaatccttgcaggatttacccgtggagggtaac
+4663156/1
CCCFFFFFHHHHHJHJJIJJJJJJJIJJJJIJJJJJJJJJIJJJJJFHIJ
@2134545/1
caaattagaaacttatataagtgactctaataatgaaggcgaatctaaat
+2134545/1
CCCFFFFFHHHHHJJJIJJJGIJGJIJJJIJJIJIJJJJEIJIJJJJJJJ
@4663278/1
cggctcagcaactcctggaggacgctgacgggagtcttgctcggcatgga
+4663278/1
@@@ADDDAHDDD?FGGGGDGGGGGG@CC??D<:?FFCBBDG<FE;AHEC3
@607405/1
aaggttttcaaactgttaaaaaacctgctgaatgtgcgccaattgagttt
+607405/1
BBCFBDFFHHHHHJJJJJJJJJJJJJJJJJJJJJHIJJJJJJIJJIJGIJ
@607415/1
aaggttttcaatagggcattctaacatgtcaaaattaaatcaatatggcg
+607415/1
:1?D=BDDDDDEDIII@EE@FEIIIICEFEAEDECEEIIICE<CDD?DDD
@607416/1
aaggttttcaatagggcattctaacatgtcaaaattaaatcaatatggcg
+607416/1
@@@FDDEDFFHGHJJJIJJJIJJIJGGIIJJJJJJIJJIJIIIJCIGIII
@2134872/1
caaattagtacaactcctccaaaccttgcaaattttcaatcatgaagcaa
+2134872/1
CCCFFFFFFHHHHJJJJJJJJJJJJJJJJJJJIJJJIJJJJJJJGIJJIH
@2135321/1
caaattatgtcaaattttgacatttatgtaacatgtgtgcttaagtggct
+2135321/1
@@CFDDBBFHFFHB@EECEDEBC?AHHE3AEBH<?<C:CBGHIIID?FGA
@2135322/1
caaattatgtcaaattttgacatttatgtaacatgtgtgcttaagtggct
+2135322/1
CCCFFFFFHHHHHJJJJJJJJJJJJJJJIIJJJJJIIIHIJJJJJIJIIJ
@2135324/1
caaattatgtcacataaatgtcaaaatgccacataatttgcaaaattttg
+2135324/1
B1=DDFFFHHHHHJJJJJJJJJJJJJJIJJJJJJJIJJJJJJHJJJJJJI
@2135333/1
caaattatgtggcattttgacatttatgtgacataatttgcgacatttga
+2135333/1
CCCFFFFFHHHHHJJJJJJJJJJJJJJJIJJJJJIHJJJJJJJJJJIJJG
@1108344/1
ataaaaaattacattcagtatcgatagataatattgatgattataattaa
+1108344/1
CCCFFFFFHHHHHJJJJJHJJJJJJJJJJJJJJJJJJJJJJJJJJJJJJJ
@608640/1
aagtaacgcccgaacaagccaatcagaccaacggaacgcccggagcggct
+608640/1
@CCDFFFFHHHFHJJJJJJJGGGIJJIJJIJJJJJIJIJJJGEHEEDDB=
@6229018/1
cttaaattcaactgaaatatagaatacaccccttaatcagctacaacagt
+6229018/1
@CCFFFFFHHHHHJHIJJJIJJJJJJJJJJJJJJJJJJJJJJJJJJJJJD
@6229019/1
cttaaattcaactgaaatatagaatacaccccttaatcagctacaacagt
+6229019/1
CCCFFFFFHHHGHIIJJJIIIGIJJJJJJJJJJJJJJIGHGIIJJIJJJH
@6229020/1
cttaaattcaactgaaatatagaatacaccccttaatcagctacaacagt
+6229020/1
CCCFFFFFHHHHGJJJJJIJJJGIIJJJJJJJJJJJIJJJJJJJJJJJGG
@6229021/1
cttaaattcaactgaaatatagaatacaccccttaatcagctacaacagt
+6229021/1
CCCFFFFFHHHHHJIJJJJJIIJJJIJJJJJJJJJIJJGJIJIJJJJJJH
@87567/1
aaaaattacattcagtatcgatagataatattgatgattataattaataa
+87567/1
CCCFFFFFHHHHHJJIJJJJIJJJIJJJJJJJIIJIJJJJJJJJIJJJJJ
@87568/1
aaaaattacattcagtatcgatagataatattgatgattataattaataa
+87568/1
CCCFFFFFHHHHHJJIJJJJIJJJJJJJJJJJJIJJJJJJJJGJJJJJJJ
@609692/1
aagtaatataaccttagatttcgaggcaaattgattgatttgcccagcac
+609692/1
=1:4=ADDFFFFFIEFFIIIHIIFEEFEIIIEFFIIFIIIIIIFIEEIII
@7241611/1
gaagaatatagatatatcttctccttttcggagacatcctccatgcgttt
+7241611/1
CCCFFFFFHHGHHJJJJJJJJJJJJJJIJJJJJJJJIJJJJJJGHJIHII
@87919/1
aaaaattagtaaaacataatggttttcgcgcgtaaagtgaccaaagcaaa
+87919/1
C@CFFFFFFFFFHJJJJJJIJIAEHIIGHHIGDGIGC?DFDGHIIEHGHH
@6230481/1
cttaaatttaaccgaaatatagaatacaccccttaatcagctacaacagt
+6230481/1
<?@BDFFFGFADCFAEAFCHEEAHHI>AFGIIIIIII>D>FGHIGIIGGF
@6230482/1
cttaaatttaaccgaaatatagaatacaccccttaatcagctacaacagt
+6230482/1
=?14ADFFHHHHHJJJJJJJJJJJJJJJJJJJJJJJJJIIJJJIJJJJJG
@6230483/1
cttaaatttaaccgaaatatagaatacaccccttaatcagctacaacagt
+6230483/1
@@?DDDDFHHHDHGIJIIJFHIIJIBFHGGIJJJICEHIGIJJJJIHIJH
@6230484/1
cttaaatttaaccgaaatatagaatacaccccttaatcagctacaacagt
+6230484/1
@@@;DFFFHHHHHIIIIIIIIGDEFHHGIIGEIGGIIGIIIIIIIIIII?
@6230485/1
cttaaatttaaccgaaatatagaatacaccccttaatcagctacaacagt
+6230485/1
@@@ADDDDH?F<C:?GHB?E@@<HCCHEFIIIHIEGGGIGGDFGFHGBC?
@6230486/1
cttaaatttaaccgaaatatagaatacaccccttaatcagctacaacagt
+6230486/1
@@@BD?DBDHH>FG@8E;@HICEHEGGHIIII@DFGGEHIIIGGIIIIGF
@6230487/1
cttaaatttaaccgaaatatagaatacaccccttaatcagctacaacagt
+6230487/1
@@@DDDDD?ADFFHIII@?FEG<FHC@HHIGGGIIIEEHCGGECGDCGH8
@6230488/1
cttaaatttaaccgaaatatagaatacaccccttaatcagctacaacagt
+6230488/1
@@CDDFDFHDHFFGBGHBDDH@DHBHHHGIJJEIIIGGGFGHGJIJJEGF
@6230489/1
cttaaatttaaccgaaatatagaatacaccccttaatcagctacaacagt
+6230489/1
@C@DFFFFHGGFHIIIIBHC@FHHGEGGGHIIIIFIIHGIGIIGIIIC@?
@6230490/1
cttaaatttaaccgaaatatagaatacaccccttaatcagctacaacagt
+6230490/1
BBBDFFDDHFHHHHIJJGHIHHIIHIIJJJJJGCHIEHHDGDGHJJIJH9
@6230491/1
cttaaatttaaccgaaatatagaatacaccccttaatcagctacaacagt
+6230491/1
CC@FFDFFHBHHFIDHHGCHG@AAFEHGEHIGGHHHGEHDGHGGIIGHI?
@6230492/1
cttaaatttaaccgaaatatagaatacaccccttaatcagctacaacagt
+6230492/1
CCCDFFFFHDHBHE8EHDDFGHGIEHIGHIII;FFH@FHDIEEHHGG@@9
@6230493/1
cttaaatttaaccgaaatatagaatacaccccttaatcagctacaacagt
+6230493/1
CCCFFFDFHFHFHGFHJBHGGHGIIJJCIJJJIIIIGGIIIJJJFIJJIB
@6230494/1
cttaaatttaaccgaaatatagaatacaccccttaatcagctacaacagt
+6230494/1
CCCFFFFFHGHFHHAHIGIGHHHHHIIIIJJJIJJJJIGGIJJJJJJIIB
@6230495/1
cttaaatttaaccgaaatatagaatacaccccttaatcagctacaacagt
+6230495/1
CCCFFFFFHHHDFEFHJGEDGCCHFHGIJJJJGIGIIJJIIIJIGJIIEB
@6230496/1
cttaaatttaaccgaaatatagaatacaccccttaatcagctacaacagt
+6230496/1
CCCFFFFFHHHDHIIIJJIJJIIIJJJJJJJJJJJJJJJJJJJIJIJJJB
@6230497/1
cttaaatttaaccgaaatatagaatacaccccttaatcagctacaacagt
+6230497/1
CCCFFFFFHHHFHJIJJIJIJIIJIJJJJJJJJJJJJJJJJJJJJJJJJH
@6230498/1
cttaaatttaaccgaaatatagaatacaccccttaatcagctacaacagt
+6230498/1
CCCFFFFFHHHHHII@GHIJIJJJJJJJJJJJJIJJJJJJJJJJJJJJJF
@6230499/1
cttaaatttaaccgaaatatagaatacaccccttaatcagctacaacagt
+6230499/1
CCCFFFFFHHHHHJGJJJIJJJJJJJJIJJJJJJJJJJJIJJJJJJJJJF
@6230500/1
cttaaatttaaccgaaatatagaatacaccccttaatcagctacaacagt
+6230500/1
CCCFFFFFHHHHHJHJJIGIIGHIJJJJJJJJJJJJJJJJIJJJJJJJJF
@6230501/1
cttaaatttaaccgaaatatagaatacaccccttaatcagctacaacagt
+6230501/1
CCCFFFFFHHHHHJIJJJIJJIIIJJJJJJJJJJJJJJJJJJJJJJJJJD
@6230502/1
cttaaatttaaccgaaatatagaatacaccccttaatcagctacaacagt
+6230502/1
CCCFFFFFHHHHHJIJJJIJJJJJJJJJJJIJJJIJJJJJJJJJJIJIIF
@6230503/1
cttaaatttaaccgaaatatagaatacaccccttaatcagctacaacagt
+6230503/1
CCCFFFFFHHHHHJIJJJJJJIIIJJJIJJJJJJJJJJJJJJJJJJJJJH
@6230504/1
cttaaatttaaccgaaatatagaatacaccccttaatcagctacaacagt
+6230504/1
CCCFFFFFHHHHHJIJJJJJJIIJJJJJJJJJJJJJJJIIJJJJJJJJJD
@6230505/1
cttaaatttaaccgaaatatagaatacaccccttaatcagctacaacagt
+6230505/1
CCCFFFFFHHHHHJIJJJJJJJJJJJJJJJJJJJJJJJJJJJJIJJJJJF
@6230506/1
cttaaatttaaccgaaatatagaatacaccccttaatcagctacaacagt
+6230506/1
CCCFFFFFHHHHHJJJIGGHIIJJJJJJJJJJJIJIJIIGJJIJJJJJIB
@6230532/1
cttaaatttaactgaaatacagaatacaccccttaatcagctacaacagt
+6230532/1
BBBDFFFFGHHHGJJJJIJJJIJJJJJJJJJJJJJJJJIHHGIIJJJJID
@6230533/1
cttaaatttaactgaaatatagaatacaccccttaatcagctacaacagt
+6230533/1
??1=DDFFHHHHHJIIJIIJJJJJJJIJJIJJJGIIJJJIJJJJJJJJJB
@6230534/1
cttaaatttaactgaaatatagaatacaccccttaatcagctacaacagt
+6230534/1
@?@D=DDDF?DCFAFE?B<<?AF>EEHGHD@<?CGAEBGC>D9?D@GID9
@6230535/1
cttaaatttaactgaaatatagaatacaccccttaatcagctacaacagt
+6230535/1
@@CADFDFHFHBHGBHIGEGG>BIGHHGGIIIIGEGGEGIIIIIIIIBH?
@6230536/1
cttaaatttaactgaaatatagaatacaccccttaatcagctacaacagt
+6230536/1
@@CDDEFFHHHHHJJJJEGJGGIIJJJJFIIJIJJEIJGJJJJJIEIIJF
@6230537/1
cttaaatttaactgaaatatagaatacaccccttaatcagctacaacagt
+6230537/1
CCCDFFDFHFHFHGJJJEEFHFHIIJJGIJJJIJJGGIIIJIIIJIJIE@
@6230538/1
cttaaatttaactgaaatatagaatacaccccttaatcagctacaacagt
+6230538/1
CCCFFFFFHGHHFIGIJIIIIGHJIJJIGIJJIJIJJJJJJIJJJJJJJG
@6230539/1
cttaaatttaactgaaatatagaatacaccccttaatcagctacaacagt
+6230539/1
CCCFFFFFHHHHGJIIJIJIJJJJJJJJJJJJJJJJIJIJIJJJJJJJJG
@6230540/1
cttaaatttaactgaaatatagaatacaccccttaatcagctacaacagt
+6230540/1
CCCFFFFFHHHHHIGIIEGGGHIJJJJJJJJJIIJJIJJIJJJJJJJIH?
@6230541/1
cttaaatttaactgaaatatagaatacaccccttaatcagctacaacagt
+6230541/1
CCCFFFFFHHHHHJIJJJJJJJJJJJIJJJIJJJJJJJJJJIIJJJJJJF
@6230542/1
cttaaatttaactgaaatatagaatacaccccttaatcagctacaacagt
+6230542/1
CCCFFFFFHHHHHJJJJIJJJIJJJJJJJJJJJJJJJJJIIJJJJJJJJF
@7242159/1
gaagaatatttgaaaatttctaatattgcgatatttttttatcgatctgg
+7242159/1
CCCFFFFFHHHHHJIIJIJJJJJJGIJFJJJJIIJJJJJJJJJJGIJJII
@1619831/1
attgaagttcttttatgagtctaataaaggtcaaaaaccccaaagaatta
+1619831/1
CCCFFFFFHHHHHJIJIHJIIJJJJJJJJJFHHJJJJJIJJJJJJIJJJJ
@4665169/1
cggctgagggattttacagaacaggaatcatgtgtgatattattcagcat
+4665169/1
@C@FFFFFGHAFFHJGHIIGHIBFDGHIGIIJFHFHIIJJJJJIIJJJJJ
@2648500/1
cactagttattaattataatcatcaatattatctatcgatactgaatgta
+2648500/1
CCCFFFFFHHHHHJJJJJJJJJJJJJJJJJJJJJJJJJJJJIJJIIJJJJ
@4665620/1
cggctgctcatcatgccctcgagtacctcaaaatcatgaccaaaaag
+4665620/1
@@@DDDBDH?DF?EFHGI?F@?C<EFHCFFHII<?@D>FDFBHIII:
@2648744/1
cactatataaaaaattacattcagtatcgatagataatattgatgattat
+2648744/1
CCCFFFFFHHHHHJJJJJJJJJJJIJJJIIJJJJJJJJJJJJJJJJJJJJ
@1110077/1
ataaaaatttatagttttttgcatttttattcggcttattgtaatattcc
+1110077/1
@BBDFFFFHHHHHIEGGIJJJIGIJJJJJJJJIIIJJJJJJJJJJIJJJI
@6231705/1
cttaacaacgatctggtggccaccggaaccggaagatcgaagaaagacgc
+6231705/1
CCCFFFFFHHHHHJJIGHIJJIIHJJHIJJJJJIIIGGGGIIJIJIIHHG
@6231706/1
cttaacaacgatctggtggccaccggaaccggaagatcgaagaaagacgc
+6231706/1
CCCFFFFFHHHHHJJJGHIJJGIJJJIIJJJJJJJJJIIJJJJJJIJIHH
@1622595/1
attgacaccgtctacccgtgaattgaaaaatacttctcctattaaaagga
+1622595/1
CCCFFFFFHHHHHJJJJJFGGIIJJJJJJJGIIJJIIIJIIJJGIJJJJJ
@1622625/1
attgacactaagaaatcacagagccccgggcccagatggcattcatgcag
+1622625/1
@@@FFFFFFHHHHIIJIDIHIJIIJIJIIGHIJJJJIJJIJJIJIIIJJH
@1622626/1
attgacactaagaaatcacagagccccgggcccagatggcattcatgcag
+1622626/1
@CCFFFFFGGHHHJJJIIJJIIIJJJJJIBFGIHJIGGJJIJGIJEIJII
@1622627/1
attgacactaagaaatcacagagccccgggcccagatggcattcatgcag
+1622627/1
CCCFFFFFHGHGHJJHIGIJHIJJJIGGFGHHIGIJGGGIIJJJIJJJJJ
@1622628/1
attgacactaagaaatcacagagccccgggcccagatggcattcatgcag
+1622628/1
CCCFFFFFHHHHHJJJJIJJIIJJJJJIJIIIJIIHEIIJJIJJJJJJJG
@89751/1
aaaaattccgtcggcaagaagttggccgatttgcagactctcagcttcaa
+89751/1
CCCFFFFFHHHHHJJBBHDIJJJJJJJJGIIJJIJJIJJJJJJEIIJJJE
@1623152/1
attgaccaatcgccaccaatgcctggtgcagctatccactttgccagtgg
+1623152/1
?@<B?DDDHF>F?EBFBEF?FEICFG?EFHI@FGGDGBBFGGEGICDFHG
@7734693/1
gccgagaagaccatatctgcaatttcaatttttccgtccaaaaacaacgc
+7734693/1
CCCFFFFFHHHHHJJIJJJJJJJJJJJIJJJJJJJJIJJJJJJJJJJJGG
@4176157/1
cgacctctttcctcaactggaccaccaaaaaagagtcattgccaagagta
+4176157/1
CCCFFFFFHHHHHIJJJJJJIJJJJJJIJJJIJJJFHIJJJJJIIJIIFH
@7734913/1
gccgagcaagactcccgtcagcgtcctccaggagttgctgagccgtcg
+7734913/1
@@@DDDADHFFHHIIIE<AAEBC;FGHGIECG9D?D4<B@FG@G>54@
@7734914/1
gccgagcaagactcccgtcagcgtcctccaggagttgctgagccgtcgc
+7734914/1
CCCFFFFFHHHHHJJJGFHGGGHIJJGHJIIJEHCGGGGIIIGIG@FGH
@7734915/1
gccgagcaagactcccgtcagcgtcctccaggagttgctgagccgtcgcg
+7734915/1
?@@DFFFFHHHHHIIIGEEGGCHGGHFIIJGIFHIJIJJIIJIGGGHHGF
@7734916/1
gccgagcaagactcccgtcagcgtcctccaggagttgctgagccgtcgcg
+7734916/1
CCCFFFFFHHHHHJJJHIJJIGGIIJJIJIJGIIDHHIIIJJGIHGGGEH
@7734970/1
gccgagcccttggcttccttcggagttttgcctgttccgtagcagacggc
+7734970/1
CCCFFFFFHHHHHIJJGIIJIIJGIHIIJIIJIJGJIJJJJJJIJIJJJE
@2649866/1
cactattattaggcactagttattaattataatcatcaatattatctatc
+2649866/1
@@@?DDDDHFHD>CDGHGAHECHGIGIGGEH4CCCEEEHHGIIGGGGDGD
@2649867/1
cactattattaggcactagttattaattataatcatcaatattatctatc
+2649867/1
CCCFFDFDHHHGGIIIJJJIJIJJJJIJJJJJIJJIIJHIJJJJJGJFII
@2649868/1
cactattattaggcactagttattaattataatcatcaatattatctatc
+2649868/1
CCCFFFFFHHHHHJJJJJJHJJJJJJJJJJJIJIJJIJJJJJJJJIJJJJ
@2649869/1
cactattattaggcactagttattaattataatcatcaatattatctatc
+2649869/1
CCCFFFFFHHHHHJJJJJJJJJJJJJJJJJJJJJJJJJHIJJJJJJIIJI
@2138315/1
caaattctcgtgacttttctcccctgttcttaaataaagtgtactttatt
+2138315/1
@@@DDDDDFFHGDGEGHIIGBHGG<FGHG<FGFBECFBCFDDBDIG@HH9
@2138394/1
caaattctctcgttttctcgatctggctctcactaagaacgacatctgta
+2138394/1
CCCFFFDFHHHHFIJJGIJIHIIIJJIJJJIIJJIGGIIIIGIJJJIIIJ
@5205220/1
ctcaacttgtttccgtgagttgctgaacaaatttgaaaaaaccagagacg
+5205220/1
CCCFFFFFHHHHHJJHIIJHIIIJIJJJJJJJJJJJJJJJJIJJJJIJII
@5205919/1
ctcaagaaatggcctccatgccgagcaagactcccgtcagcgtcctccag
+5205919/1
CCCFFFFFHHFHHJIJJIJJJJJJJIJJJJJJJJJIHJJIJJIJJIJJII
@5205920/1
ctcaagaaatggcctccatgccgagcaagactcccgtcagcgtcctccag
+5205920/1
CCCFFFFFHHHHGJJJJJJJJJGIIJJIJJJJJJIIIJIJJJJIJJJJJJ
@2139948/1
caaattgctctactctcaagaaatggcctccatgccgagcaagactcccg
+2139948/1
CCCFFFFFHHHHHJJJJJJJJJIJJJJJJJJJJJJJJIJJJJJJJJJJJJ
@2140990/1
caaattgttcaggtaaaatcttgcttcatgattgaaaatttgcaaggttt
+2140990/1
@@@DAD?DFD?A?2CGFEE??@<@EEH?FECHHE@HGFGIAB<:??F0:B
@5721286/1
ctcttccagaacgttagatgataccaagacgttgatgtctttgttggtga
+5721286/1
CCCFFFFDHHHHHHIJJJJJJIIJIJJIJJJFHGGIIGHJIIIGIGIDDA
@7735846/1
gccgagtgcatcatggtcatgttttgggactccatgtcgag
+7735846/1
@@@FFFDDHHBB>EGHGIIIG?FHGEGGIIGIHCHGFGDH@
@612365/1
aagtatcatgagttttgtgattctccgaagagtatgtctcgaaagacttc
+612365/1
@@CDDFFFHHDHHIJIJHIHGJJJJJJGGJIJEGEIIJJJJCHIIGGIII
@7736336/1
gccgatacagccacagtcacgtctctcttcatcttcccttgcgtacgcat
+7736336/1
CCCFFFFFHHHHHHIJHJIJIFGFGHHHIJJJJJJJJJIIJJIGIJJIIJ
@612573/1
aagtatgtgttcaccaagagaagaaagctatacagtagtcaaatttgtat
+612573/1
B@CADDEDHHHHGJIJJJGIGGGIJIJIEIIJJGJDFHIHIHJJJJJIII
@612668/1
aagtattatgagaatatgaaatttaaaagaaaatttgaaaagtatcatga
+612668/1
@@@DFFFFHGFHHIJIIJHJIIIIIGIGIJIIJJEIIGIJGI?DGH>FHG
@1627044/1
attgagttttcgagcattttccggaaaagaagattgcaccccgaaaagtt
+1627044/1
CCCFFFDEHHHHHJJIJIJJJJJJJJJJIJJIIJIIJJJJIJJIIIJICE
@92138/1
aaaaattgttcccttttgagctattgcgatattttttcggaaaaaag
+92138/1
CCCDFFFDFHFHGJJIIGEDEIHGIGIEGHHJJJJEGGIGHJJJIII
@92139/1
aaaaattgttcccttttgagctattgcgatattttttcggaaaaaagtga
+92139/1
CCCFFFFFHHHHHJJJJIIIJJIJJJJJJJJJIJJJJIJJJJIJJJIGII
@92417/1
aaaaatttaaacacattgcattattgatttcgaggaaataatacgaactt
+92417/1
@C@FFFFFDHHGDFHHHIEHGIJJIEIJJJHHIEFHGIIJGGEIBFHIII
@92418/1
aaaaatttaaacacattgcattattgatttcgaggaaataatacgaactt
+92418/1
CCCFFFFFHHHHHJIJJJJJJJJJJJJJJJJJJJJJJJJJJJJJIJJJJJ
@92419/1
aaaaatttaaacacattgcattattgatttcgaggaaataatacgaactt
+92419/1
CCCFFFFFHHHHHJJIJJIJJJJJJJGJJJJJJGGJIIJJJJJJJJJJJI
@92420/1
aaaaatttaaacacattgcattattgatttcgaggaaataatacgaactt
+92420/1
CCCFFFFFHHHHHJJJJJIJJJJJJJJJJJJJJJJJJJJJIJJJJJJJJJ
@92421/1
aaaaatttaaacacattgcattattgatttcgaggaaataatacgaactt
+92421/1
CCCFFFFFHHHHHJJJJJJJJJJJJJJJJIGIIJGJJHJIJJJJJJJJJJ
@1114626/1
ataaaatacggcaaagagaagaaaggccgatagaatgaagtgaaagtcga
+1114626/1
@@@DDDDDBFDAAEHEH;FEH@AAEGGEFIIHEGAHGIH@?FHCGH8BGF
@1114627/1
ataaaatacggcaaagagaagaaaggccgatagaatgaagtgaaagtcga
+1114627/1
CC@FDDFFHHFHHFDHJIJFGEIIJECFFGHGIJIJJIIFDHIHGJBFEH
@1114969/1
ataaaatataataaaaatttatagttttttgcatttttattcggcttatt
+1114969/1
CCCFFFFFHHHFHJJIJIIJJIJJJJJJJJIIGIJJJJJJIJIHJJJJJJ
@1114970/1
ataaaatataataaaaatttatagttttttgcatttttattcggcttatt
+1114970/1
CCCFFFFFHHHHHJJJJJJIJJJJJJJJJJJIJJJJJJJJJIJIIJJJJJ
@1114971/1
ataaaatataataaaaatttatagttttttgcattttttattcggcttat
+1114971/1
CCCFFFFFHHHHHJJJJJJJJJJJHIJJJJJJJJJJJJJJJJJJJJIJJJ
@93059/1
aaaaatttatagttttttgcatttttattcggcttattgtaatattcctc
+93059/1
@@CFDEFFFHFBHGHIJJJIGIGIJJIIHGIBGGHIJJFGGGIIJGEIGI
@93060/1
aaaaatttatagttttttgcatttttattcggcttattgtaatattcctc
+93060/1
CCCFFFFFHHHHHJJJJIFJIJJJJJJJJJJIIJJJJJJHIJIJJJJJJJ
@4179566/1
cgacgaatgatgtgataaatatacctgcacacacgcatttttaaatttaa
+4179566/1
??@DB?DDBD?DFHIAGHI<AHHEBBAHGEFHII<DFE6?BF?B9DD<DF
@4179567/1
cgacgaatgatgtgataaatatacctgcacacacgcatttttaaatttaa
+4179567/1
CCCFFFFDHGBHFHGIIIJGGCHIIIJJJJJJIJJIIJJJJJJJJJJJJJ
@4179568/1
cgacgaatgatgtgataaatatacctgcacacacgcatttttaaatttaa
+4179568/1
CCCFFFFDHHHHDHGGGIIGIGIIJIIIJJJJJJJJIJJJIJJIJIJJIJ
@4179569/1
cgacgaatgatgtgataaatatacctgcacacacgcatttttaaatttaa
+4179569/1
CCCFFFFFHFHHFHEIGIIIJGIJJJGIGGJIJJIIJJJJJJJJJJJJJJ
@4179570/1
cgacgaatgatgtgataaatatacctgcacacacgcatttttaaatttaa
+4179570/1
CCCFFFFFHGHHFHIJJJJJJJJJIIJJJJJJJJJJJJJJJJJJJJJJJJ
@4179571/1
cgacgaatgatgtgataaatatacctgcacacacgcatttttaaatttaa
+4179571/1
CCCFFFFFHHGGHIGGIGJJIIJJEIJIGIJJGIGJGIJJIJIIIJJJJJ
@4179572/1
cgacgaatgatgtgataaatatacctgcacacacgcatttttaaatttaa
+4179572/1
CCCFFFFFHHHGDHGJIIJGJEIJIIIIJJJJJJJIJJJJJJIJJJIJJJ
@4179573/1
cgacgaatgatgtgataaatatacctgcacacacgcatttttaaatttaa
+4179573/1
CCCFFFFFHHHGDIIJJJJJIIJJJJJJJIJIJJJJIJJJJJJJJJJJJJ
@4179574/1
cgacgaatgatgtgataaatatacctgcacacacgcatttttaaatttaa
+4179574/1
CCCFFFFFHHHHHIHJJJJIJIJJJJIJIJIJIJJJJJJJIJJJJIJJJJ
@4179575/1
cgacgaatgatgtgataaatatacctgcacacacgcatttttaaatttaa
+4179575/1
CCCFFFFFHHHHHIIIIIJJJIJIHJJJJJJJJIJJJIJJJJJJJJJJIJ
@4179576/1
cgacgaatgatgtgataaatatacctgcacacacgcatttttaaatttaa
+4179576/1
CCCFFFFFHHHHHIJJIJJJJJJJJJEHJJJJIJJJJJJJJJJJJJJJIJ
@4179577/1
cgacgaatgatgtgataaatatacctgcacacacgcatttttaaatttaa
+4179577/1
CCCFFFFFHHHHHJJJJJGIJJJJJJJJJJJJJJJJJJJJJJJIJJJJJJ
@4179578/1
cgacgaatgatgtgataaatatacctgcacacacgcatttttaaatttaa
+4179578/1
CCCFFFFFHHHHHJJJJJJJJJJJJJJJJJJJJJJJJJIJJJJJJIJJIH
@4180424/1
cgacgacgaagatctagaactagaacgccatctagaggacattcgagata
+4180424/1
CCCFFFFFHGFFHIGIIIJJGGGHGGGGGIGIIHJHGICGIFHHIDHFHI
@2143760/1
caaatttctcaagggcacacggcaacaaaaagtgataatggatacaaatt
+2143760/1
BC<DFFFFHHHHHJJJJJJJJIIJJJJJJJJJFGIJJIJIJJJIIIJJJJ
@2143761/1
caaatttctcaagggcacacggcaacaaaaagtgataatggatacaaatt
+2143761/1
CCCFFFFFHHHHHIJJJJJJJJIJJJJJJJJJBGIJJJJJJJJJJJJJJJ
@2143762/1
caaatttctcaagggcacacggcaacaaaaagtgataatggatacaaatt
+2143762/1
CCCFFFFFHHHHHJJIJIJJJIIJJJJJJJIJBGIJJIJJIJJJJIIJJJ
@2143763/1
caaatttctcaagggcacacggcaacaaaaagtgataatggatacaaatt
+2143763/1
CCCFFFFFHHHHHJJJJJJJJIJJJJJJJJJJ?GHJJIJJJJJJJJJJIJ
@2143764/1
caaatttctcaagggcacacggcaacaaaaagtgataatggatacaaatt
+2143764/1
CCCFFFFFHHHHHJJJJJJJJJJJJJJJJJJJBGIIHJIJIJIJJJJJJJ
@5723182/1
ctcttcggagaataacaaaactcatgatacttttcaaattttcttttaaa
+5723182/1
CCCFFFFFHHHHHJJJJJJJJJJJJJJJJJJJJJJJJGIJJJJJJJJJJH
@5209314/1
ctcaagcaaagtattatttcagatttttcagcattcaatttatttgttat
+5209314/1
CCCFFFDFHHD?FGIFHIJGFEFGHGJJGIIIIIJJJJJJJIJJJIIIHJ
@2144309/1
caaatttgaaaaaaccagagacgattttgtcgaagatctctgtgaga
+2144309/1
@@@DDFFFDHHHHIGIEGIGA>EG?GIIIFCGGDGHGGCAEGHIIBE
@3648394/1
ccgagatgtggtacacgacgaatgatgtgataaatatacctgcacacacg
+3648394/1
@@@DDFFFHGHHHJJJJJJGEGCCHEEIGGGIIJJJJGI>DGGGIIIIJG
@3648395/1
ccgagatgtggtacacgacgaatgatgtgataaatatacctgcacacacg
+3648395/1
@C@FFFDFFFDCDFGGIIIJJGGGGGGIJIJJJIIJGIGJEHDGIIJJGH
@3648396/1
ccgagatgtggtacacgacgaatgatgtgataaatatacctgcacacacg
+3648396/1
CCCFFFFFFHHDHIJJIIJIJJJJJIJHHIJJJJJJIJJJJJJJJJJIJI
@3648397/1
ccgagatgtggtacacgacgaatgatgtgataaatatacctgcacacacg
+3648397/1
CCCFFFFFFHHHHIIJIIJIJJIHHIJIJJIJJJJJJJJJJJJIJJJIJI
@3648398/1
ccgagatgtggtacacgacgaatgatgtgataaatatacctgcacacacg
+3648398/1
CCCFFFFFHHHFHIJJJJIJJJJJJIJIJJJJJJJJIJJIJJJJJJJJJI
@2144468/1
caaatttgactactgtatagctttcttctcttggtgaacacatactttat
+2144468/1
@@CFFFFFGHHHHJJIJJJIIIJJJJJGJJJJIJJJJIIJJJIIJJJJJJ
@2144469/1
caaatttgactactgtatagctttcttctcttggtgaacacatactttat
+2144469/1
CCCFFFFFFHHGHIIFFGFHHHJIGIJGIGJJIJCFHJIJJJJJJIJJIJ
@2144587/1
caaatttgcaaattcggttgatttatcccccttgaaagattacgatttat
+2144587/1
@@@FFFFFFHHHHIJJIIIGICGEGHHJJJJJJJIJJJJJJHCGEGIIJG
@2144588/1
caaatttgcaaattcggttgatttatcccccttgaaagattacgatttat
+2144588/1
BCCFFFFFHHHHHJJJJGHIIJJJJJJJJJJJJJJJJJJIJIJJIJJJJI
@2144665/1
caaatttgcccagttctagaagaagttataaggttaacggtataaatgac
+2144665/1
CCCFFFFFHHHFHHIJJGHIJGIJJFHJJJJIJJJIJJJIHHIJJIJJJJ
@5723442/1
ctcttcgtcactcgcaaatgtagaaggcagattgttaccctccacgggta
+5723442/1
@@@DDDDBF?CDDFGBHGHIHE@HBHGGEEGDGHIIEIGIGGHIHD>F;A
@5723443/1
ctcttcgtcactcgcaaatgtagaaggcagattgttaccctccacgggta
+5723443/1
CCCFFFFFFHHHHJJJGJIEGGHHGJGGGGEHIEHIJJJJJJIIEIG>@F
@5723444/1
ctcttcgtcactcgcaaatgtagaaggcagattgttaccctccacgggta
+5723444/1
CCCFFFFFHHHHHJJIJJJJHIJIJJJJJJJJJJJJJJJJJJJJJJJJEH
@1630022/1
attgatttaattttgacatgttagaatgccctattgaaaaccttgtagtg
+1630022/1
CCCFFFFFHHHHHJIJJJIIHIJJJJJIJIIJJJJIJJJJJIIGIGHIGG
@3649025/1
ccgagcaagactcccgtcagcgtcctccaggagttgctgagccgtcgcgg
+3649025/1
@?8B??DD?DFHF@F@ACB<?@?EAFGGIIIBFDEGGHGGE@AHAHIIFD
@1630023/1
attgatttaattttgacatgttagaatgccctattgaaaaccttgtagtg
+1630023/1
CCCFFFFFHHHHHJJIJJJJIJIJJJJIJJJJJJJIJJJJJJJJJJJJJJ
@3649026/1
ccgagcaagactcccgtcagcgtcctccaggagttgctgagccgtcgcgg
+3649026/1
CCCFFFFFHGHHHJJGEGGIGIEGIJJJJIJIJFHJJJJCHIIIAGGIEE
@1630177/1
attgatttcgaggaataatacgaacttccatagattcaaatgaagtaaac
+1630177/1
C@CFFFFFHHFHGGJJJJFIIHIIIJJJIIIJJIJJIIJGIJJJJGHIJH
@7248494/1
gaagaatttgtcacctctccatattcctttatcaacattcacttctttac
+7248494/1
CCCFFFFFHHDGHJJJJJIJGJGHJJJJIJJIJJIJJJJJJJJJJJJJJG
@3649556/1
ccgagcccttggcttccttcggagttttgcctgttccgtagcagacggcc
+3649556/1
@@@DDDDDHHFHFIIGHAGGCD8E?EGI;FC<D@DGIBDGHIIIHGGEHI
@3649557/1
ccgagcccttggcttccttcggagttttgcctgttccgtagcagacggcc
+3649557/1
CCCFFDDFFHDFHJIGIEHIEG=GFHGIIIJIFDGGHJGGIJJJIJGIII
@3649558/1
ccgagcccttggcttccttcggagttttgcctgttccgtagcagacggcc
+3649558/1
CCCFFFFFHHHHHJJGJEHIIGHIFHIJIJJJIIJIIJIJIJJJJJIJJJ
@6237215/1
cttaactgcttcatgtacttgccgaaaacttccaaatctcgcctatcaag
+6237215/1
CCCFFFFFHHGGFGIBHIJII@GHHIIJJIIIIJJJJFHIEGJJIJJJIJ
@5209974/1
ctcaagcagatctgctcggtctttagttttgagttcggctttcggg
+5209974/1
CCCFFFFFHGHHHJJGIIJAFGIJJJGIIIIJIIIGIIIIIJIJJI
@2145179/1
caaatttgtatccattatcactttttgttgccgtgtgcccttgagaaatt
+2145179/1
CCCFFFFFHDHHHGHIIJJIGFHIJHHJIJJIIHIGIIIIIJJIJGIJJJ
@2145180/1
caaatttgtatccattatcactttttgttgccgtgtgcccttgagaaatt
+2145180/1
CCCFFFFFHHHFHIJJGJJJJJJIJJJIJJJJGIIGIIJJIIJJJIIIIJ
@7738972/1
gccgatttgcagactctcagcttca
+7738972/1
CCCFFFFFHHHHHJJJJJJJJJJJJ
@7738973/1
gccgatttgcagactctcagcttcaacgccaaggacttcaacttcgttca
+7738973/1
@@CFFFFFGHHHHJJJIJJIJIJIIJJ@EGIIIJGGJIJJIIHIJIJJJJ
@5210305/1
ctcaagcgctggtaacgctttatcgggttctgctaagtggtaagtagaag
+5210305/1
@?@DDDFFFFD<AEFD;F=FEHHIFGG@GGHGGIIGI?F9FDBDBFGIII
@5210306/1
ctcaagcgctggtaacgctttatcgggttctgctaagtggtaagtagaag
+5210306/1
@@@DD<ADF;<DFF<CCFCGIIFI=:68?D>@?FEB9?DC8BB?BDBF@B
@5210307/1
ctcaagcgctggtaacgctttatcgggttctgctaagtggtaagtagaag
+5210307/1
CC@FDDEFGGHHDEGHIIBFE@GIGGIIGGHGIFEHI<FHCHIGBFDEHG
@5210308/1
ctcaagcgctggtaacgctttatcgggttctgctaagtggtaagtagaag
+5210308/1
CCCFFFFFHFFHDGHGGIJJJHGIJGIJJIIIIIIJIGHIFHGHHGIIIJ
@5210309/1
ctcaagcgctggtaacgctttatcgggttctgctaagtggtaagtagaag
+5210309/1
CCCFFFFFHHHHCFHJIJIJIEHGIJJIIGIJJJJIJGHIIGIIHIIIIJ
@5210310/1
ctcaagcgctggtaacgctttatcgggttctgctaagtggtaagtagaag
+5210310/1
CCCFFFFFHHHHFHIJIJIJJIJJJJJIIJJJJJJIJFHIHIJJIIJJJJ
@2653840/1
cactcttatacgcagtggtctcaatcgcaacagacatctacgaacgtcta
+2653840/1
C@@FFFFFHHHHHJJEGIFHIJJJGIJJGJHIIIJJJJJIJJIJIJGHFG
@6730815/1
cttgtgagccgccattctcttggctagcttctttgacttgccagtgccaa
+6730815/1
@@CFDEFFGHHHHHHJGIGIJDHGIFEGGJIJJJGBFGEGGJIIJJIIGI
@6730816/1
cttgtgagccgccattctcttggctagcttctttgacttgccagtgccaa
+6730816/1
CCCFFFFFGHHHHJJJJFIGGHGHJJJJIJIIIJGFHIJGIJIJHIIGCG
@1633056/1
attgccacatcttgtgagccgccattctcttggctagcttctttgacttg
+1633056/1
CCCFFFFFGHHGHIHIJIIJIGIDFFIEGGGCEEEHGIHHEGGJ<@GGH8
@1633057/1
attgccacatcttgtgagccgccattctcttggctagcttctttgacttg
+1633057/1
CCCFFFFFHHHHHJIIJJJJJJJIJJJJJJJJJJJJJJJJJJJJJIJJJG
@1633058/1
attgccacatcttgtgagccgccattctcttggctagcttctttgacttg
+1633058/1
CCCFFFFFHHHHHJIJJJJJJJJJIJJJJJJIIGJJJIJJIIJJJIJIJG
@5725523/1
ctcttctctttgacattgcttgtggtcacttttcgcgcaaagg
+5725523/1
@@@DDDD?FHH<?FC@G@>@F9<FHCDFGHHIIC6??@0?D;B
@3650261/1
ccgagctgcccagtttagtggccaactcttcg
+3650261/1
?;?;1@DDD:CFFEFBB43AA;EFEGIFFA98
@2146603/1
caaattttcttttaaatttcatattctcataatacttttcccggtttgtt
+2146603/1
CC@FFFFFHHHHHJJHIIJIIJJJJJJIJJJGIIIIIJJJIIJJIJIIGI
@3650365/1
ccgagcttaataagtttcatattttggatgaaactgaaggaaacgatgac
+3650365/1
CCCFFFFFHHHHHJHJJJJJJJJJJJJIIJJJJIJJJJJIIJDHGHJJIJ
@5211712/1
ctcaagggcacacggcaacaaaaag
+5211712/1
@@@DFDFFHHFBDEEBG?FDHIIIE
@5211713/1
ctcaagggcacacggcaacaaaaagtgataatggatacaaatttgactac
+5211713/1
?1=DDDDDHHHHHJJJJJJJJEGGJCGGIIEHIHGDGHGIGGGEGFGGJI
@5211714/1
ctcaagggcacacggcaacaaaaagtgataatggatacaaatttgactac
+5211714/1
@@@DDD??FHAFBHEGHGIHIIIGHCGAGGGBG<FBG>FEEGIIFHIIII
@5211715/1
ctcaagggcacacggcaacaaaaagtgataatggatacaaatttgactac
+5211715/1
BBBFFFFFGHHHHJJJJJJJJJJIJDGIJJJJJJJJJJJJJJJJJJIJJJ
@5211716/1
ctcaagggcacacggcaacaaaaagtgataatggatacaaatttgactac
+5211716/1
CCCFFDFDHHHDHJJJIIJIGIJJJ:CFFHIIIGIJIJJIIJIGIIIJJI
@5211717/1
ctcaagggcacacggcaacaaaaagtgataatggatacaaatttgactac
+5211717/1
CCCFFFFFGHHHHIJIGIIIJJJJJFHIJJJIJJIIJJJJJJJJIIJJII
@5211718/1
ctcaagggcacacggcaacaaaaagtgataatggatacaaatttgactac
+5211718/1
CCCFFFFFHHGHHJJIIJIIIJJJJGGIJJJJIJJIJJJJJGIIIIIJJI
@5211719/1
ctcaagggcacacggcaacaaaaagtgataatggatacaaatttgactac
+5211719/1
CCCFFFFFHHHHHJIIIJJJJJJJJ?FGIJIIJJJIIIJJJJJJJJJJJJ
@5211720/1
ctcaagggcacacggcaacaaaaagtgataatggatacaaatttgactac
+5211720/1
CCCFFFFFHHHHHJJJIJJJJJJJJFHHJIJJJIIJEIJJJJJJJIJJIJ
@5211721/1
ctcaagggcacacggcaacaaaaagtgataatggatacaaatttgactac
+5211721/1
CCCFFFFFHHHHHJJJJJJJJJJJICGHJJJJJJJJIJJJJJJJJJJJJJ
@5211722/1
ctcaagggcacacggcaacaaaaagtgataatggatacaaatttgactac
+5211722/1
CCCFFFFFHHHHHJJJJJJJJJJJJDGIJJJJJJJHIJJJJJJJJJJEHI
@4181927/1
cgacgagtacgtacaagaattcggtctgaccatcagcaacaacatgatgg
+4181927/1
@@@FDADAFFHFFIHIIHIEHEHGBGBHEIJJIJGJJJJIIJJGIIIJJJ
@1634783/1
attgcgatattttttcggaaaaaagtgagtttaggatatcttacgttctg
+1634783/1
CCCFFFFFHHHHHJJJJJJJJJJJJHHIJHIIJJIIIJJJJJJJIIJJJJ
@2148051/1
caacaaaaagtgataatggatacaaatttgactactgtatagctttcttc
+2148051/1
CCCFFFFFHHFHHIJJJJJJJJJJJJJJJJJJJJJJJIIIJJJJJJJJJJ
@6733045/1
cttgtgggatgacaacgatatgtcaaacgacgacattgagcaacttacgt
+6733045/1
CCCFDFFFHHHHHJJJIIJJJJJIJJJJJJJIIJJJJIJIIHIJJJJJID
@1635101/1
attgcgtctttgctttggtcactttacgcgcgaaaaccattatgttttac
+1635101/1
:;?DB8=ADDDAD>EECE3<A<CFF@<ECDAADAD8CDIEDCEE>==CDD
@1635102/1
attgcgtctttgctttggtcactttacgcgcgaaaaccattatgttttac
+1635102/1
CCCFFFDDFHFGGIJJIECH4CEHHJIJIJIIIJJIIIJIGIJI@EHGHH
@1635103/1
attgcgtctttgctttggtcactttacgcgcgaaaaccattatgttttac
+1635103/1
CCCFFFDFHHHHHIIJJIHHIJJJJIGJJJJJJJJJJJJJJJJIGHHHHH
@4672654/1
cgggaaataaaatcggatgaagaccctgagagtatagatgattgcagtaa
+4672654/1
CCCFFFFFHHHHHJJJIIJJJGIIIJJIIIIIHGIEGCFGGCIIIIJDHI
@6733368/1
cttgtggtcacttttcgcgcaaagg
+6733368/1
CCCFDFFEHHHHHJJJJJGDBGHBH
@6733369/1
cttgtggtcacttttcgcgcaaaggtaaaatcgttctagacatactttat
+6733369/1
@@@DD>DAACDFHIIB@GBEAFHGD:CBGDBBGFHCHABBDHIAF>BFFF
@6733370/1
cttgtggtcacttttcgcgcaaaggtaaaatcgttctagacatactttat
+6733370/1
@@@FDDFDFFHHHIIGGIFD:GI@F1?FGIDDFDHDBG@AGBBFHEFHBC
@6733371/1
cttgtggtcacttttcgcgcaaaggtaaaatcgttctagacatactttat
+6733371/1
@B@FFFFFHGHHHJJJIJJJJJJIJFGIGJJIJIJJJJJJIJJJIJJJJI
@6733372/1
cttgtggtcacttttcgcgcaaaggtaaaatcgttctagacatactttat
+6733372/1
@CCFDFFFHHHHHJJJJJJGBHIGI?CGIJCBFGHGIEIIJIJGIEIHEH
@6733373/1
cttgtggtcacttttcgcgcaaaggtaaaatcgttctagacatactttat
+6733373/1
B@CFFFFEHGHHHJJJIJJJJJJJJFHHIJJJIJIIJJIJIJJJJGJJJI
@6733374/1
cttgtggtcacttttcgcgcaaaggtaaaatcgttctagacatactttat
+6733374/1
BC@FDDFFHHGDHIJHIIIIIJIJIGGIJIJFGIIIIIJFGIIJJJJJII
@6733375/1
cttgtggtcacttttcgcgcaaaggtaaaatcgttctagacatactttat
+6733375/1
BCCFDEFFGHFHHIIGIGDGHIGII?DGIGGFIFHIIIFIGIJIJJJIGE
@6733376/1
cttgtggtcacttttcgcgcaaaggtaaaatcgttctagacatactttat
+6733376/1
BCCFDFFEHHHHHJJIJJJIIJJJJCGHHIJIJJIIIIJJIJIJIIJJJJ
@6733377/1
cttgtggtcacttttcgcgcaaaggtaaaatcgttctagacatactttat
+6733377/1
BCCFDFFEHHHHHJJJJJJJJJJJJCGHIJJJJHIJJJJJIJJJJIJJJJ
@6733378/1
cttgtggtcacttttcgcgcaaaggtaaaatcgttctagacatactttat
+6733378/1
BCCFDFFFHHHHHJJJJIIJIGJIJHIJIJJJJIIIIIJJJJJJJJGIJG
@6733379/1
cttgtggtcacttttcgcgcaaaggtaaaatcgttctagacatactttat
+6733379/1
BCCFDFFFHHHHHJJJJJJJGJJJJGHIJJJJJHJJJJJJJJJJJJJJJJ
@6733380/1
cttgtggtcacttttcgcgcaaaggtaaaatcgttctagacatactttat
+6733380/1
BCCFFFFFHHHHHJJJJJJJJJIJJ?FHJIJIJIJIIJJJJJIJJJJJJJ
@6733381/1
cttgtggtcacttttcgcgcaaaggtaaaatcgttctagacatactttat
+6733381/1
CCCFFFFDHHHHHJJIJJJIJJJJIHGGIJIHJIJJJIJJIJJJJJJIJI
@6733382/1
cttgtggtcacttttcgcgcaaaggtaaaatcgttctagacatactttat
+6733382/1
CCCFFFFFHHHHHJJIJJJJJJJIJGHIJJJIJIJJJJJIJJJJJJJJJI
@3155094/1
ccaacttcttgccgacggaatttttcagcgttttgtggaactgtgaaact
+3155094/1
CCCFFFFFHHFHHGHIJJGJJJJJJIJJJJIJJJGFHIJJJJJFHIJJJJ
@6734188/1
cttgtgtaatgggttgaggctgaacctcaggtggattgagctgttgagtt
+6734188/1
BBCFDFDFHHHHHHIJGIJJJJJJJJJJIJJCGIHIIIGIIJJGHIGIII
@5216323/1
ctcaatacaatccccacattccaccccaatctagccactcttatacgcag
+5216323/1
@BCFFFFFHHHHHJJJJGJJJJIJJJJJJJJJJJJJJJJJJJJIJJJJJI
@5729963/1
ctcttgacatttcgttaaagaaccacaaaatgtgacatataaaggtgaat
+5729963/1
?1:DDFFFHHHHHJIIIIJEHIGIGGIJJGIGFIGIGIHIGGIEIBFGGI
@2152866/1
caacaacaacacttcgactacagatattcgcacttgcagtcccaatatca
+2152866/1
CCCFFFDFHHHHHJJJJJJIJJJJJJJJJJJJJJJJJIIIIJJJJJJJJJ
@1122915/1
ataaagcgttaccagcgcttgaggaagtaacggcagcactattgacacta
+1122915/1
CCCFFFDFFHHHHJIJJIIIJGJJJJJCGIJJJJIJE>FFGGHGBHIIGH
@1122916/1
ataaagcgttaccagcgcttgaggaagtaacggcagcactattgacacta
+1122916/1
CCCFFFFFFHHHHJJIIJJJJJJJJJJFHIJJJJJJDGGFGGHCGIJJIJ
@1122917/1
ataaagcgttaccagcgcttgaggaagtaacggcagcactattgacacta
+1122917/1
CCCFFFFFHGHHHJJIJIJJIIJIJJJDHHIJIGIJE>FFHEGA@FCHGG
@1122918/1
ataaagcgttaccagcgcttgaggaagtaacggcagcactattgacacta
+1122918/1
CCCFFFFFHHHHHJJJJJJJJGIJIIIFGIJJJJJJDAHGHGHEDHIIGE
@1123064/1
ataaaggaaagaaaaaaatgtcaaaattttgcaaattatgtggcattttg
+1123064/1
CCCFFFFFHHHHHJJJJJJJIJJJJJJJJJJIJJIJJJJJIJJIJIJJJI
@618090/1
aagttaaccagacaaagcacctatcgaatcgaatattagtagcaagatcc
+618090/1
BCCDDFFFHHHHHJJJJJJJJIGIJJJJJJJIJIJJJJJGGGJJJJJIJJ
@618091/1
aagttaaccagacaaagcacctatcgaatcgaatattagtagcaagatcc
+618091/1
CCCFFFFFHGHHHJJJJJJJJIJJJIJHGHHIJEIJIJJHFIIJJJJIJI
@1123495/1
ataaaggtgaatatataactgacatgtttcatatgtagaacgaattttgt
+1123495/1
@@@FFFF=CDHHBDEHIIGIIIIIIICHHIFIIGGHIIIIIIIFHIIIIH
@1123496/1
ataaaggtgaatatataactgacatgtttcatatgtagaacgaattttgt
+1123496/1
CCCFFFFDFHHHHJJJJJJJJJIJJJJJJJJJJJJHHIJJJIGJIJJJJH
@1123658/1
ataaagtacactttatttaagaacaggggagaaaagtcacgagaatttga
+1123658/1
CCCFFFFEHHHHHJJJJJJJJJJJJJJJJIIIIJJJGGJIJIJJJJJJJJ
@1123848/1
ataaagtatgtctagaacgattttacctttgcgcgaaaag
+1123848/1
???DDD2A<BCDDEB@E>3C:AA::32AF<2C?:DDI:79
@1123851/1
ataaagtatgtgttcaccaagagaagaaagctataca
+1123851/1
?@;?:=2ABCAC<E??A<IG::?AA<FGI@3AE@@?9
@1123852/1
ataaagtatgtgttcaccaagagaagaaagctatacagtagtcaaatttg
+1123852/1
@CCFFFBDHHHHHIJJJJIJIGIJJJJJJIJJGGGIIJGHHFFGHJJJJI
@1123853/1
ataaagtatgtgttcaccaagagaagaaagctatacagtagtcaaatttg
+1123853/1
CCCFFFDEHHHFHIJJJJJJJIIJJJJJJJJJJJJJJIHEHHHIIIJJJJ
@1123854/1
ataaagtatgtgttcaccaagagaagaaagctatacagtagtcaaatttg
+1123854/1
CCCFFFFFHHHHHIJJJJJJJJJJJJJJJJJJJJJJJIGHIHIIJJJJJJ
@3157172/1
ccaagaacttgctggatctcttggtcggaaaagtgactcccgaacaagcc
+3157172/1
@<<DDDDFFFHGFIIIEEGGHIGEBHG>AEHGGEGCGIIIIIIGHICC8@
@619349/1
aagttcgtattatttcctcgaaatcaataatgcaatgtgtttaaattttt
+619349/1
@BCDFFFFHHHHHJJIJJJJJJJJJJJGJJJJIHCFHCFHHIJIJJJJJJ
@2153233/1
caacaacaagctgcatggggtagacaacaaactccaccacaggaacctca
+2153233/1
CCCFFFFFHHHHHJJIJIJJEHIJIJJJJJJJJJJIJJJJIJJJJJIJJJ
@2660111/1
cactggcaagtcaaagaagctagccaagagaatggcggctcaca
+2660111/1
CCCFFFFFHHHHHJJIIJJIJJIJJIJJIIIJJJIFIJDA@@FF
@102632/1
aaaacataatggttttcgcgcgtaaagtgaccaaagcaaagacgcaataa
+102632/1
@@8:DDDDHHHHHGIIIIIIIIDGIIIBFGGHHHIIIIIIIIIGIIIHF>
@4679971/1
cgggacatgcacatctcttggagccagccaatgggattgcccatcacttt
+4679971/1
@@@DDDAD>FF<D<AFDFFAGEF;<2<;CF9FFC3C<F?DBBDGG?DFEI
@4679972/1
cgggacatgcacatctcttggagccagccaatgggattgcccatcacttt
+4679972/1
@@@FDDFDFBHFFIJJJJIJJFGHGHGIEHGHGHEGHGIJJIJGGIIGIJ
@104101/1
aaaacatctgaaaagaaggggtttgttaaggaaagtagaaaactaatgta
+104101/1
CCCFFFFFHHHHHJJHJJJJJGIJJJJJJJJJJIJIGJJJJJJJIJJIII
@5733586/1
ctcttggctagcttctttgacttgccagtgccaatttcgcggaatttcaa
+5733586/1
@@@DDDBDHD;C?EGHIIGII@HIGIGIIBCFEFFEFEAH@A>GDDFGIG
@4681261/1
cgggactgaaagacactaagattaccaagttgggcaaccagcagtcccac
+4681261/1
@??A;DDDFHH<:EGIIIIA@EHHGIIIIIGIDI@FHIIIIIIGDGHIIG
@4681262/1
cgggactgaaagacactaagattaccaagttgggcaaccagcagtcccac
+4681262/1
@@@DFFFFFHHF;ACFGGGEDCFBHEGCGEECFBGGGGCCAGBD9?DFEF
@4681263/1
cgggactgaaagacactaagattaccaagttgggcaaccagcagtcccac
+4681263/1
C@@FFFFDDHHABDGFGIIIIGHHGGHIICGGCEEGEHIIGIIIHGIIII
@4681264/1
cgggactgaaagacactaagattaccaagttgggcaaccagcagtcccac
+4681264/1
CCCFFFFFHGHGGJJIJJJIJJJIJJGIJJJJJJIJJJJJJJIIHJGHJJ
@4681265/1
cgggactgaaagacactaagattaccaagttgggcaaccagcagtcccac
+4681265/1
CCCFFFFFHHHHHJJJJJJJJJJJJJJJJIIJJJIIJJJIJJJJJIJJJJ
@3159700/1
ccaagagaagaaagctatacagtagtcaaatttgtatccattatcacttt
+3159700/1
CCCFFFFFHHHHHJJJJJJJJJHHIJIJJJJJJJIJJJJJJJJJJJJJJJ
@6242115/1
cttaagcacacatgttacataaatgtcaaaatttgaca
+6242115/1
@@@DDADDHDFB:A<:<EBB<F4AFHECB@B9<9EDA4
@6242116/1
cttaagcacacatgttacataaatgtcaaaatttgacataatttgtggac
+6242116/1
@@CDFBDFHBFDHGIEBFECFHCBAHHIIIGEHIIIGGHIIIHIIBFGHB
@6242117/1
cttaagcacacatgttacataaatgtcaaaatttgacataatttgtggac
+6242117/1
CCCFFEFFHHHHHJIJJJJJJJJJJJJJIJJJJJJJJIJJJJJJJHIJJJ
@6242118/1
cttaagcacacatgttacataaatgtcaaaatttgacataatttgtggac
+6242118/1
CCCFFFFFHHGHHJIJJJJJJJJJJIGIIJJJJJJIIGHIJJJIIGI=FI
@6242119/1
cttaagcacacatgttacataaatgtcaaaatttgacataatttgtggac
+6242119/1
CCCFFFFFHHHHGJIJJJJJJJJIJJJJJJJJJJJIJIJJJJIJIDHIIJ
@6242120/1
cttaagcacacatgttacataaatgtcaaaatttgacataatttgtggac
+6242120/1
CCCFFFFFHHHHHEIJIJJJJIIIIIIJJJIJJJJJJJJJIJJJJJJIIJ
@6242121/1
cttaagcacacatgttacataaatgtcaaaatttgacataatttgtggac
+6242121/1
CCCFFFFFHHHHHJIJJJJJJJJJJJIIIJJJJJJJJJJJJJJJJHIJJJ
@6242122/1
cttaagcacacatgttacataaatgtcaaaatttgacataatttgtggac
+6242122/1
CCCFFFFFHHHHHJJIIJJJJJJJIJJJJJJJJJJJJIJJJJJJJHJJIJ
@6242123/1
cttaagcacacatgttacataaatgtcaaaatttgacataatttgtggac
+6242123/1
CCCFFFFFHHHHHJJJJJIJIIIJJIJJJIIIIIIJJIJJJJJJJDHIIJ
@6242124/1
cttaagcacacatgttacataaatgtcaaaatttgacataatttgtggac
+6242124/1
CCCFFFFFHHHHHJJJJJJJJIJJJJJJJJJJJJJJJIJJJJJJJHIJJJ
@6242125/1
cttaagcacacatgttacataaatgtcaaaatttgacataatttgtggac
+6242125/1
CCCFFFFFHHHHHJJJJJJJJJJJJGJIJJJJJJJJJJJJJJJJJJJJJJ
@6242126/1
cttaagcacacatgttacataaatgtcaaaatttgacataatttgtggac
+6242126/1
CCCFFFFFHHHHHJJJJJJJJJJJJJJJJJJJJJJIJIJJJJJJJIJJJJ
@6242127/1
cttaagcacacatgttacatgaatgtcaaaatttgacataatttgtggac
+6242127/1
CCCFFFFFHHHHHJIJJJJJJJJJJJJIJJJJJJJJJIJJJJJJJFIJJJ
@3160000/1
ccaagagatccagcaagttcttggctgccgaatgtttggcgtctttcttc
+3160000/1
CCCFFFFFHFHHHJJJJHIIJJIJJJJIJJDHJJJIJIIJJHIEIIIIII
@3160028/1
ccaagagatgtgcatgtcccgcagatggccaccaccattctatgaaatgg
+3160028/1
CCCFFFFFHGFHHIGJHIIJIIIIIEGIAHDFFDHJJJJJJGGI9?FHGG
@1641196/1
attggatctatgactgtgtatcgatagctgttcactttttggtcatgatt
+1641196/1
CCCFFDFFHHHHFIIJEHIJIIJIJJIJJJIIJIJJJJJJJIGIGHJHIJ
@1641197/1
attggatctatgactgtgtatcgatagctgttcactttttggtcatgatt
+1641197/1
CCCFFFFFHHHGHJJJGHHIIJIGGEIJGIHIGIIIIIJIEHDEHIGFGI
@7254898/1
gaagagttggccactaaactgggcagctcggctgagaatcggtattcggg
+7254898/1
CCCFFFFFGHHHHJJJJJJJJJJIJJJJJJJJJJJJJJJJJJGHGJJJJJ
@7254899/1
gaagagttggccactaaactgggcagctcggctgagaatcggtattcggg
+7254899/1
CCCFFFFFHHHHFIEGIJGHHEIIJJIJJIIGGI@B@GDH>F7B;CB;FH
@7254900/1
gaagagttggccactaaactgggcagctcggctgagaatcggtattcggg
+7254900/1
CCCFFFFFHHHHFIIIJJJGGHIIJJJEGGIIGIGEGIHIED7DFHGCGH
@7743499/1
gccgctccgggcgttccgttggtctgattggctt
+7743499/1
@@@DDDDDFHHFF?FFHDBGDH6BFHFGIGIEGI
@2155137/1
caacaacatgatggaggtcagagggagggtcctgcccccgccgaaattac
+2155137/1
CCCFFFFFHHHHHJJJIGIGJIJJJIJIJDFHIIJIJJJJJJJEFFFFFE
@5734299/1
ctcttggtcggaaaagtgactcccgaacaagccaatcagaccaacggaac
+5734299/1
@C@DFFFBFHFHHJJGCDHIJIIJHIJIIII?GHHJIIFHHGIIIIJIII
@5734356/1
ctcttggtgaacacatactttattcgtcatcgctccccacgagcgtttct
+5734356/1
?@@DDFFDFDHHFIIJIIJJIAHIJFGHGIIJIIIJJIIII>HII@FGHI
@5734357/1
ctcttggtgaacacatactttattcgtcatcgctccccacgagcgtttct
+5734357/1
@@<DFFFBDHFGHIIGHIIHIGIJCGHHEGGG?HIGGHGGHEEFG;CGCI
@5734358/1
ctcttggtgaacacatactttattcgtcatcgctccccacgagcgtttct
+5734358/1
BB@DDFFDHHHHHJJJJJJJJIJJJJGIJJIJJJJJJJJJJJJJJFHIJJ
@5734359/1
ctcttggtgaacacatactttattcgtcatcgctccccacgagcgtttct
+5734359/1
CCCFFFFDHHHHHJJJJJJJJHGIJJJJJJJJJJJIJJJIIJIJJHJJJJ
@5734360/1
ctcttggtgaacacatactttattcgtcatcgctccccacgagcgtttct
+5734360/1
CCCFFFFEHHHGHJJJJJJJJIJJJJHJJJJJJJJJJJJJJIIJJ@GIJJ
@5734361/1
ctcttggtgaacacatactttattcgtcatcgctccccacgagcgtttct
+5734361/1
CCCFFFFFHHHHHJJJJJJJJIJJJJIJJJJJIJJJJJJJJJJJJFHIJJ
@1126579/1
ataaatattttagacatctgtcaccaggcttgaacgaagttgtggag
+1126579/1
CCCFFFFFHHHHHIJJJJJJJJJJJJJJJJJIIJJJIIIFGIGHJGI
@623191/1
aataaacagaacatgtaagaagtgaataatgtgattaagtaaaagaacga
+623191/1
B@=DDEFFHHHHHJJGHIIJJJHHIIJJJJJIJJJJIJIFHIJJJJJJIJ
@1643886/1
attggctggctccaagagatgtgcatgtcccgcagatggccaccacc
+1643886/1
@@@DDDDDF;3AF:E<A;<:A<A?BCEEEGG:C:669BG9D@DF8=F
@107425/1
aaaacattgaccaatcgccaccaatgcctggtgcagctatccactttgcc
+107425/1
CCCFFFFFHHHHHIJJGIJIJIJHJIIJJJIFGHIIJJJIJIJJJIJJIJ
@107426/1
aaaacattgaccaatcgccaccaatgcctggtgcagctatccactttgcc
+107426/1
CCCFFFFFHHHHHJJJGIJIJJIIJJJJJJJHIJJJJIJJJJJJJJJJJJ
@107427/1
aaaacattgaccaatcgccaccaatgcttggtgcagctatccactttgcc
+107427/1
CCCFFFFFHDHGHJIGCGHHIJJIGIEIJJIDHGGIJJIJJGIJJJGIII
@107428/1
aaaacattgaccaatcgccaccaatgcttggtgcagctatccactttgcc
+107428/1
CCCFFFFFHGHHHJJJFHIGIJGIIJJIGII@FGGIGJJJJJJJJJIFGI
@107429/1
aaaacattgaccaatcgccaccaatgcttggtgcagctatccactttgcc
+107429/1
CCCFFFFFHHHGHJJJJJJJJJJJIJJJJIJDHIIGIJIJJJJJIJJJJJ
@107430/1
aaaacattgaccaatcgccaccaatgcttggtgcagctatccactttgcc
+107430/1
CCCFFFFFHHHHHJJJDHIIJJJJJJJJJJIHJJIJJJJIJJJJJJJJJJ
@4684675/1
cgggagtcacttttccgaccaagagatccagcaagttcttggctgccgaa
+4684675/1
@BCFFFDDFHHGGJJJJIJIJJIJJJJJEIJJJJJEEIIIIJIJJIJGFA
@4684791/1
cgggagtcttgctcggcatggaggccatttcttgagag
+4684791/1
@@@DDDDDBHHFHEIIIG:FGGHIIIGGHGGIED@<;D
@4684792/1
cgggagtcttgctcggcatggaggccatttcttgagagtagagcaatttg
+4684792/1
@@@D;DDDHDFHHEHGIEBEG<??GGHIGIGCHIABBB9BFEHDCGEHGH
@4684793/1
cgggagtcttgctcggcatggaggccatttcttgagagtagagcaatttg
+4684793/1
@@@FDFBBFHABDG=GEGGGGAHIEIGGIIEGIG>FFH?DGGHIHIIHIG
@4684794/1
cgggagtcttgctcggcatggaggccatttcttgagagtagagcaatttg
+4684794/1
B@@FFFDFHGHHGJJJJJJJJCHIIJJJJJHIIJHJIJDHIIJIJJJJJJ
@4684795/1
cgggagtcttgctcggcatggaggccatttcttgagagtagagcaatttg
+4684795/1
BCCFDFDEHHHHGIIJIIIJJAHIGIIJJJIIIGDGFHDFHEGIEGGIJD
@4684796/1
cgggagtcttgctcggcatggaggccatttcttgagagtagagcaatttg
+4684796/1
BCCFFFDEHGHHHJJJJJIJJGIJIJJJJJJJJJGGGJBGHIIJJHIJIF
@4684797/1
cgggagtcttgctcggcatggaggccatttcttgagagtagagcaatttg
+4684797/1
CCCFFFBDHHHHGJJJIIJJJGHJJJJJJJJJJJGIHIDFHIJJJIJJJJ
@4684798/1
cgggagtcttgctcggcatggaggccatttcttgagagtagagcaatttg
+4684798/1
CCCFFFDFGGHHHJJJIHIJIAHIIJJJJJIJJJFHHIBHGGIIGJJJJI
@4684799/1
cgggagtcttgctcggcatggaggccatttcttgagagtagagcaatttg
+4684799/1
CCCFFFDFHHGGFIJJJIJIICEIJJJJIJIJJJCGGIHIIIGJJGIIIE
@4684800/1
cgggagtcttgctcggcatggaggccatttcttgagagtagagcaatttg
+4684800/1
CCCFFFDFHHHHHIJJIJJIIDHIJJFIJJJIIGIJJJFGIIJJJGIJJH
@4684801/1
cgggagtcttgctcggcatggaggccatttcttgagagtagagcaatttg
+4684801/1
CCCFFFDFHHHHHJJJJJJIJGIJJJIJJJIIJJEGGIDHHHGIJGIIJI
@1127827/1
ataaatgtcaaaatgccacataatttgcaaaattttgacatttttttctt
+1127827/1
CCCFFFFFHHHHHJJJJJJJJIIJJJJIJJJJIJJJJJJJIJJJJJIJIJ
@1127829/1
ataaatgtcaaaatttgacataatt
+1127829/1
1:=4A222=2=:D9C<E9CB4C:?<
@5221452/1
ctcaatcgcaacagacatctacgaacgtctacagttatcctccagttcct
+5221452/1
CCCFFFFFHHHHHJJJJJJJJJJJJJJHJJJJJJIJJJJJJJJJIHHIJJ
@7256722/1
gaagatcgaagaaagacgccaaacattcggcagccaagaacttgctggat
+7256722/1
CCCFFFFFHGHHHJJJIIJJIJJJJJIJJJGIHIIIIGGIIIFIJJIJJJ
@2156225/1
caacaacctaaatcggcaaacgggcaacaaaggggtggaccacaacaaca
+2156225/1
@BCFFFFFHFHHGJGGGIHJGIGEHIJIGIIIJGI6BFDFEHIJEEHFDD
@2156226/1
caacaacctaaatcggcaaacgggcaacaaaggggtggaccacaacaaca
+2156226/1
CCCFFFFFHHHHHJJJJJJJJJJJJJJJJJJJJJJFGIJJJJJIHHHHFF
@2156289/1
caacaacctcaagcttggggtcaacaacagcccgttccgccacagcaaca
+2156289/1
C@CFFFFFHGHHHJJJJIJJFGHIIIGHJGIJJJIJGIJJJIJIIIFIGG
@2156290/1
caacaacctcaagcttggggtcaacaacagcccgttccgccacagcaaca
+2156290/1
CCCFFFFFHHHHHIJJJJJJFHIJJJJJJIJJJJHIIJIJJJJJJJJJJJ
@625300/1
aataaagtatgtgttcaccaagagaagaaagctatacagtagtcaaattt
+625300/1
@B@FFFFAFDHFHGHIJIIIIIFHGGJIJIGE@G?FGIGHIGCFFHGIFH
@625301/1
aataaagtatgtgttcaccaagagaagaaagctatacagtagtcaaattt
+625301/1
BCBFFFFDFHHHHGIJJJJJJJJJJIJJJJJJJJJIJIJFHIHIJJJIJJ
@109672/1
aaaaccattatgttttactaatttttcaataaagtacactttattta
+109672/1
CCCFFBBDHHHGHGIIIGEDCHIIHIIIIIIIHIIHIIGHIIIGIII
@2158473/1
caacaactctccgacaaactggaggagctagcttccatgactgtcga
+2158473/1
@@@DFFFFHGHHFIIJIJJJIJJJIJJIIJEGICHHIJJJIGIGH=F
@1132390/1
ataaattttttcttccatcaaaggctggatatctttttgggtaatgttgc
+1132390/1
CCCFFFFFHHGFHGJGCFHIJHHEGEHIGGEEDHIIIGHI<8BF@FGJFD
@626814/1
aataaatcctgtagaatatcgtttaacttttccagcatttctcttgctgc
+626814/1
CCCFFFFFHHHHHJJJJIJJJGIJIJJJJJJJJJJJJJJJJJJJJJJJJJ
@2665589/1
cacttattgcgtctttgctttggtcactttacgcgcgaaaaccattatgt
+2665589/1
CCCFFFFFHGHHHJJJJJJJJJIHIJIJJJJIJJJJIJIJJJJIJHHHHH
@5741603/1
ctctttgacattgcttgtggtcacttttcgcgcaaaggtaaaatcgttct
+5741603/1
@BCDDFFFHGHGHJJJJIIIHIHJIJJJJJJJIJJJIJGHIGJJIJGHII
@5741604/1
ctctttgacattgcttgtggtcacttttcgcgcaaaggtaaaatcgttct
+5741604/1
BB@ADEFFHHHHHJJJJHIIGIGJJJJJJIJJJJJIJJBFHIJJIJGIII
@5741605/1
ctctttgacattgcttgtggtcacttttcgcgcaaaggtaaaatcgttct
+5741605/1
C@CFFFFFHGHHFIIIEHIIHIDGHIIIHIGIIGHIII9DHDGHGHFHGI
@5741606/1
ctctttgacattgcttgtggtcacttttcgcgcaaaggtaaaatcgttct
+5741606/1
CCCFFFDDHHGHFGDHBFGIEC@HIIJJIGIIGDHJEH9FHHI@8;=FGH
@5741607/1
ctctttgacattgcttgtggtcacttttcgcgcaaaggtaaaatcgttct
+5741607/1
CCCFFFFFHHHHFJJJJIIIIJJJJJJIIGIJJJJJJJHJJJJJGIIJIH
@5741608/1
ctctttgacattgcttgtggtcacttttcgcgcaaaggtaaaatcgttct
+5741608/1
CCCFFFFFHHHHHJIJJHIJIJIJJJJJJJJIJJJJIJHHHIJJJJHJIJ
@5741609/1
ctctttgacattgcttgtggtcacttttcgcgcaaaggtaaaatcgttct
+5741609/1
CCCFFFFFHHHHHJJJIFHIEHHJJJJJIJJJJJJJJJFHIJIIGJHIJJ
@5741610/1
ctctttgacattgcttgtggtcacttttcgcgcaaaggtaaaatcgttct
+5741610/1
CCCFFFFFHHHHHJJJIHHIFHIJJJJJJJJJJJJJJJ9BGHJJIJGIJJ
@5741611/1
ctctttgacattgcttgtggtcacttttcgcgcaaaggtaaaatcgttct
+5741611/1
CCCFFFFFHHHHHJJJJHIJGIIJGJJJJJJJJJJIJJHGHIJJJJHIIJ
@5741612/1
ctctttgacattgcttgtggtcacttttcgcgcaaaggtaaaatcgttct
+5741612/1
CCCFFFFFHHHHHJJJJHIJGJIJJJJJIJJJJJJJJJ?FHIJJIJHJII
@6740274/1
cttgttcaaattgtccatccgatactccatctctaaaaaagataattctt
+6740274/1
@@@BBDDDHHDHDCCH:CFH@DEGGBEGCEDECFCGIIIIBHFHHGHEGI
@6740275/1
cttgttcaaattgtccatccgatactccatctctaaaaaagataattctt
+6740275/1
BCCFDFFFHHHHGHIJJJJIJDGIJJJJGIJJJJJJJIJJIJGHJIIJFI
@5742127/1
ctctttgctagttttatatttcccatatagtccccctgaatttcatctag
+5742127/1
@@@DDDBDDFHCFHIDBEFIIBHHHGGGHHHIIIII6;?FFHI@CFDD@F
@627200/1
aataaatcttccgcgcagaaaagctcgacatgga
+627200/1
@<@DDDDDF?B?FE88CGEEB;9CC>@@F6D<93
@111425/1
aaaacctgcagggtatcattaaataccatgaattatcaccacaaaaagaa
+111425/1
CC@FFFFFHHHHHCGIIJJJJJIJJJJIJJJJJJIJJJJJAGGGIJJJJJ
@7748452/1
gccgggtattgtgcgtctattaacgcctcctccagttgttt
+7748452/1
<??DA?0@<D42<C:A?<8ACFFE18C88?B@@9<09?9BB
@7748453/1
gccgggtattgtgcgtctattaacgcctcctccagttgtttcggaacata
+7748453/1
CCCFFFDDDHDHFGGEEHGJIGGGGGEIIJIIIIIJJIJJJIIJJIIJJJ
@627394/1
aataaatgctcccttttcacaatataataaatacatatcatatcatcggg
+627394/1
@C@DFFDD>FHDHGGGDECFIIIIBDCFHIIEHGHAHCEEFEHGHHG@?@
@627395/1
aataaatgctcccttttcacaatataataaatacatatcatatcatcggg
+627395/1
BB@F1DDFHHHHHJJJJJJJJJJJJJJJJJJJJJJJJJJJJJJJIJJIHI
@1647154/1
attggtcaatgttttttcttcgatgtccacgtaggttacctcgaaggatt
+1647154/1
CCCFFDFFHHHHHIJJJIIJIGHIJHIJIJJHIJJIJIJIJJIJIJGIJI
@2159825/1
caacaacttggtccgtcgagccgacttcaacaacgacgagtacgtacaag
+2159825/1
CCCFFFFFHHHHHJJJJJIJJJJJJIJJJJJJJJGIJHHICEHHEHHFFF
@1647533/1
attggtgatatcagccgctccgggcgttccgttggtctgattggcttgtt
+1647533/1
CCCFFDFFHHHGHJJJJJJIIGJJJJIJJJJGIIJIIJJHIIJIJIH<AC
@6246188/1
cttaagtggcttaccctctacttaccacttagcagaacccgataaagcgt
+6246188/1
BBB:DDDFHHHHHJJJIJIJJJJJJJJJJJJJIJIJJJJJJJJJJJJJJH
@6246189/1
cttaagtggcttaccttctacttaccacttagcagaacccgataaagcgt
+6246189/1
CCCFFDADDAHHBB>EHBCFGGIDGIIGGHGIHGIIIGID@@DFIIIGEH
@6246190/1
cttaagtggcttaccttctacttaccacttagcagaacccgataaagcgt
+6246190/1
CCCFFFDFHHHHFJJIJIHHIHJIJJJIJJJJJJIJJJJJGIIJJGEEGC
@6246191/1
cttaagtggcttaccttctacttaccacttagcagaacccgataaagcgt
+6246191/1
CCCFFFDFHHHHHJJGJIIGIGIIJJIJJJJJJJJIJIJJJJJIJJIJJF
@6246192/1
cttaagtggcttaccttctacttaccacttagcagaacccgataaagcgt
+6246192/1
CCCFFFDFHHHHHJJIJIIJJIJJJJJJJIIIJJIFIJJJJJJIJJJJIF
@6246193/1
cttaagtggcttaccttctacttaccacttagcagaacccgataaagcgt
+6246193/1
CCCFFFFFHHHHGJJJJJJJJIJJJJJJJJJIJJJJJJJJJIJIJJGIJG
@1649103/1
attggtttatcctctactgtacaactgtttacctgtgt
+1649103/1
????:==BBD4AD?E>E?:C<E:AFE9<A@F9FB41:1
@1649104/1
attggtttatcctctactgtacaactgtttacctgtgtatgataaataaa
+1649104/1
CCCFFDFFHHHHGJJJJIJJJJJJJJJIJJJJJJIHIIJIJJJJIJJJJI
@3170297/1
ccaaggacttcaactttgttcagttcttgcaggagatcgctagcgaacaa
+3170297/1
CCCFFFFFHHHHHJJJJJGIJJJJJJJJJIJIHJJIIJJJJJIJJJJJJI
@6741738/1
cttgttcgggagtcacttttccgaccaagagatccagcaag
+6741738/1
@@@ADDD;:C1@2<C?CGFIEFA?EGIF@B8FGDGE<;BFE
@7260894/1
gaagcaagattttacctgaacaatttgaaattttttccaaacccgaaaaa
+7260894/1
CCCFFFFFHHHHHJJJJJJJJJJJJJJJJJJJJJJJJIHIJJJJJJJJJJ
@6741952/1
cttgttctagtacagatgtggaaacgagaatattgcattcatggcacctg
+6741952/1
@CCFFFFFHHHGHJJJJJHHGIIJJJIJIGIJJJJJJJJJJJJJJGFHJJ
@3170577/1
ccaaggataacctctctgtcggtagatttccgtgaag
+3170577/1
CCCFFFFDHHHHHJIIIIGHGI2ACAEHG?G11?8C?
@3170578/1
ccaaggataacctctctgtcggtagatttccgtgaagtggtccgtgcccc
+3170578/1
CCCFFFFFHHHHFIJJJJJJIJCGHIJJJIJIFHIJJBFHHHIJIJIJIJ
@3170579/1
ccaaggataacctctctgtcggtagatttccgtgaagtggtccgtgcccc
+3170579/1
CCCFFFFFHHHHHJJIJIFHEG<BECCEHGI??DDG@::?0?F?FAGGHG
@3170580/1
ccaaggataacctctctgtcggtagatttccgtgaagtggtccgtgcccc
+3170580/1
CCCFFFFFHHHHHJJJIIHHJJ@FHHJJJJJJGIJIJHIJJIJIHIIJIH
@3171599/1
ccaagggaagggggcggcccccatcccaacagaagggg
+3171599/1
@@CFDFFFHHHHHJIJIGIHHF6;AEDAEBBBCCCBDD
@5224225/1
ctcaatgttaaaacggataaccttgcaatttggtagtttttctag
+5224225/1
@@@DDBBA?FHDF@G?;:CFHHDB?AGDHGIGIIEGD>FDHBE?D
@7749767/1
gccggtgggtcatttataccgttaaccttataacttcttctagaactggg
+7749767/1
CCCFF@DFHFFHHJJIJIJJJGIJJJJJJJJJJJJJJJJJJJIIJJIIII
@6743989/1
cttgttggggttgggggtcttgtgtaatgggttgaggctgaacctcaggt
+6743989/1
BCCFDFFFHHCFHJJJJ?FHIJFHFFGIIJGFHIEHJJJJIIJHHHHHF;
@6743990/1
cttgttggggttgggggtcttgtgtaatgggttgaggctgaacctcaggt
+6743990/1
CCCFFFFFHHCFHJJJI@FHIJFGGIJJJJJIJJHJJJIJGGJHHHHHF;
@6744586/1
cttgttgttcaggttgtttttgtttcttctttttacctccttgttggggc
+6744586/1
@@CFDDDDHFBHHAFBCGIIIAAGICHICGIIIIGHICFHEHEBG;DHI<
@4192372/1
cgacggaagctatacaagtggtcgatattgttttacgttgtgctccttca
+4192372/1
CCCFFFFFHHHGHJJJJJHHJHIJJJJJIJJJJJJIJJJJJJJJJJJIJI
@4192446/1
cgacggaatttttcagcgttttgtggaactgtgaaactttgtgggactgc
+4192446/1
@@@BD?:DDFHHHIIEGGHIEBE?;BBBDEHHHIHGGGIIE?>BACGB=F
@4192909/1
cgacggatgatgtgataaatatacctgcacacacgcatttttaaatttaa
+4192909/1
@@@DDFFFHHHHFHGIJJGGGGHIJCGGIJJJJJJJJJJJJJJIJJJJIJ
@2161930/1
caacaagctgcaaaacataaaggagatcctgtaacacaaagttctcaaca
+2161930/1
@@@DD?D=:<CFH>DHDFHBFBHIG?CFDHHIGIGGEICHI::DF<FEBD
@2161931/1
caacaagctgcaaaacataaaggagatcctgtaacacaaagttctcaaca
+2161931/1
CCCFFFFFHHHHHJJJJJJJJGIJJJJJJJJHIJJJJJJJJFHIJJJJJJ
@2161937/1
caacaagctgcaaagactggaaggtggacttcaaataacggaacatgggt
+2161937/1
@@@FFFFFHDFDHIDEFB@EDEGCEFEEGICGFGFEHHJDDCGGEH@DC=
@5227009/1
ctcaattggcgcacattcagcaggttttttaacagtttgaaaaccttgat
+5227009/1
@BCFFFFFHHHHHJJJJJJJIJJJFHJIJJJJJJJHIIIJJJJIJJJJJJ
@5227010/1
ctcaattggcgcacattcagcaggttttttaacagtttgaaaaccttgat
+5227010/1
@C@FDDFFGDAHDHGJJJGJHEIJECHIIIEHJIJHHGIIJGGIIIGIGI
@5227011/1
ctcaattggcgcacattcagcaggttttttaacagtttgaaaaccttgat
+5227011/1
BCCFFFFFHHHHFGGIJJJJJIIJGIJJJJIJIJJJJJJIJJJJJJJJJJ
@5227012/1
ctcaattggcgcacattcagcaggttttttaacagtttgaaaaccttgat
+5227012/1
CC@FFFFFHHHGHJIJJJJJIJJJIJJJJJJJJJIIJJJJJJJJIJJJJJ
@5227013/1
ctcaattggcgcacattcagcaggttttttaacagtttgaaaaccttgat
+5227013/1
CCCFFFFFHGAHHJIJJIJJIIIIEHHJJJIIIJJGIIIIJJJJJJJJJJ
@5227014/1
ctcaattggcgcacattcagcaggttttttaacagtttgaaaaccttgat
+5227014/1
CCCFFFFFHGGHAGEGIGGIHEGI?GHIJJGIIIJGHIEGIIJJJDIGHI
@5227015/1
ctcaattggcgcacattcagcaggttttttaacagtttgaaaaccttgat
+5227015/1
CCCFFFFFHGHF?FDFHFEGIGGICGHIII?FFGHFHI@@FHI;DCFFEH
@5227016/1
ctcaattggcgcacattcagcaggttttttaacagtttgaaaaccttgat
+5227016/1
CCCFFFFFHHHGHHJJJJJJIJJJFHJJJJJJJJJHHIIJJJJJJJJJJJ
@5227017/1
ctcaattggcgcacattcagcaggttttttaacagtttgaaaaccttgat
+5227017/1
CCCFFFFFHHHHDIJJJIJJIIIIFHIJJJIIJJJJIJJJJIJJJJJJII
@5227018/1
ctcaattggcgcacattcagcaggttttttaacagtttgaaaaccttgat
+5227018/1
CCCFFFFFHHHHGIAHIGIIIIII?GHJJJJJIGGGHIIIJJJHJJJIGI
@5227019/1
ctcaattggcgcacattcagcaggttttttaacagtttgaaaaccttgat
+5227019/1
CCCFFFFFHHHHGJIJJJJJJIJJHIIIJJJJJJIHIJJJJJJJJJJJJJ
@5227020/1
ctcaattggcgcacattcagcaggttttttaacagtttgaaaaccttgat
+5227020/1
CCCFFFFFHHHHGJJJJIIJJIIJEHIJJJJJJJJJJJJJJJJJJJJJJJ
@5227021/1
ctcaattggcgcacattcagcaggttttttaacagtttgaaaaccttgat
+5227021/1
CCCFFFFFHHHHGJJJJJJJIIIG?GIGJJIJJGIHHIIIJJJJIJJJIJ
@5227022/1
ctcaattggcgcacattcagcaggttttttaacagtttgaaaaccttgat
+5227022/1
CCCFFFFFHHHHHJJJJJJJJJJJHIIJJJJJJIIGGGIJJIJJJJJJJJ
@5227023/1
ctcaattggcgcacattcagcaggtttttttaacagtttgaaaaccttga
+5227023/1
CCCFFFFFHGFHFGBGG@EEHGHI8EFHIII?F<BDGGHD=FGIGIGHG=
@3172012/1
ccaagggctcggctgctcatcatgccctcgagta
+3172012/1
@@@DDDDDHHFFBGG8ACHA<B@?EGH9?D@@00
@3172013/1
ccaagggctcggctgctcatcatgccctcgagtacctcaaaatcatgacc
+3172013/1
@@8;DDDDFFFFFFIIDFEEFF<FFEGFFE?DDFFFCECFFFFACFCEFF
@2162192/1
caacaaggaggtaaaaagaagaaacaaaaacaacctgaacaacaagctgc
+2162192/1
CCCFFFFFHHGDFIJJJJJJJJJJJJJJJIJJJJJJJJJJJIJJJJJJJI
@2162193/1
caacaaggaggtaaaaagaagaaacaaaaacaacctgaacaacaagctgc
+2162193/1
CCCFFFFFHHHAFHIJJIJJIIIJJJJJJJJJJJJJIJJJJJJJGIIGIG
@1136460/1
ataacattgacattctataaagacgttagagaggttcactaaaaaatatt
+1136460/1
@@@FAEBDHHHFHIHHGIIGIGGGGJJGCHIHFIGGIICHIJJJJGBFHI
@1136461/1
ataacattgacattctataaagacgttagagaggttcactaaaaaatatt
+1136461/1
CCCFFFFFHHHHHJJJJJJJJJJJJHIJJJJJJJHIIIIJJJJJJJJJJJ
@6250505/1
cttaatcagctacaacagtcaacatttcccacctttttcactcaaccata
+6250505/1
1::44BDDF?CHHGICEE:AFEGGHIIHIIIGACGHII;C@D?DHFEBDH
@6250506/1
cttaatcagctacaacagtcaacatttcccacctttttcactcaaccata
+6250506/1
???DFDDEHHHDHFGDHGCFHIGGGHGIIIIIFHIIIIIII>GCGDGGII
@6250507/1
cttaatcagctacaacagtcaacatttcccacctttttcactcaaccata
+6250507/1
@@@FDFDDHHHHFGIIEDHGIGCHIJCGIIGIBFHGGGHHIEHHIIGEGC
@6250508/1
cttaatcagctacaacagtcaacatttcccacctttttcactcaaccata
+6250508/1
CCCFFFFFFHHHHJJIIJGIIJICHJJJJJJJJIJJJJIIJJJIJJJJJJ
@6250509/1
cttaatcagctacaacagtcaacatttcccacctttttcactcaaccata
+6250509/1
CCCFFFFFGHHHHJJJJJIIJJJJJJJJJJJJJJJJJJJHIIJJJJJJII
@6250510/1
cttaatcagctacaacagtcaacatttcccacctttttcactcaaccata
+6250510/1
CCCFFFFFHGHHHJJJJJHHIJJJJJJJJJJJJJJJJJJJJJJJJJJJII
@6250511/1
cttaatcagctacaacagtcaacatttcccacctttttcactcaaccata
+6250511/1
CCCFFFFFHHHGHJJJJIIIJIJIJJJJJJJJJIJJJJJJJJJJIJJJJG
@6250512/1
cttaatcagctacaacagtcaacatttcccacctttttcactcaaccata
+6250512/1
CCCFFFFFHHHGHJJJJJIIJJJJJJJJJIJIHJJJJJJJJJJJJJJJJJ
@6250513/1
cttaatcagctacaacagtcaacatttcccacctttttcactcaaccata
+6250513/1
CCCFFFFFHHHGHJJJJJIIJJJJJJJJJJJJJJJJJJJJJJJIJJJJJF
@6250514/1
cttaatcagctacaacagtcaacatttcccacctttttcactcaaccata
+6250514/1
CCCFFFFFHHHHGJJJIIFGIJJJJJJJJJIJJJJJJJJJJJJJJJJIJI
@6250515/1
cttaatcagctacaacagtcaacatttcccacctttttcactcaaccata
+6250515/1
CCCFFFFFHHHHHJJIIIIIJIIJIJJJJJIJJJJJJIIJJJIIIIJJIJ
@6250516/1
cttaatcagctacaacagtcaacatttcccacctttttcactcaaccata
+6250516/1
CCCFFFFFHHHHHJJJJJFHGJIJJJJJJJIJJJJJJJJJJJJJJJJJJJ
@6250517/1
cttaatcagctacaacagtcaacatttcccacctttttcactcaaccata
+6250517/1
CCCFFFFFHHHHHJJJJJHHIJJJJJJJJJJJIJJJJJJJJJJJJJJJJI
@6250518/1
cttaatcagctacaacagtcaacatttcccacctttttcactcaaccata
+6250518/1
CCCFFFFFHHHHHJJJJJHIIJJJJJJJJJJJJJJJJJIJJJJJIIJJIJ
@6250519/1
cttaatcagctacaacagtcaacatttcccacctttttcactcaaccata
+6250519/1
CCCFFFFFHHHHHJJJJJHIJJHJJJJJJJJJJJJJJJJIJJJJJJJJJI
@6250520/1
cttaatcagctacaacagtcaacatttcccacctttttcactcaaccata
+6250520/1
CCCFFFFFHHHHHJJJJJIIJJJJJJJJJJJJJJJJJJJJJJJJJJJIIJ
@6250521/1
cttaatcagctacaacagtcaacatttcccacctttttcactcaaccata
+6250521/1
CCCFFFFFHHHHHJJJJJJJJJJJIJJJJIJJJIJJIJIJJIIJJIIJJI
@1138203/1
ataacgagtagatagctttagaggtaatatactattattaggcactagtt
+1138203/1
CCCFFFFFFHHHHJJJJJJIJJJJFHGJIJIJJJJJJJJJJJJJIJIJJJ
@6250938/1
cttaatcggttctgcatgaatgccatctgggcccggggctctgtgatttc
+6250938/1
??1ADDDDHFFFHJIJJIJIJEHHJJJEIGIGIIJGJIJJJJJIIJJJJJ
@3661050/1
ccgataaagcgttaccagcgcttgaggaagtaacggcagcactattgaca
+3661050/1
@@@FFFFFHFHFFEHIIJHJJIGIDHIJIIGHIJJJIGA@2CGFHIGGGA
@3661051/1
ccgataaagcgttaccagcgcttgaggaagtaacggcagcactattgaca
+3661051/1
CCCFFFFFHHHFFIJJJJJIIGIIIJIJIIFGHIJIJJJBEE7CE;=CHC
@3661052/1
ccgataaagcgttaccagcgcttgaggaagtaacggcagcactattgaca
+3661052/1
CCCFFFFFHHHHHJJJJJJJJJJJJJJJIJHHHIJJJJJF>DAHGHGGIE
@3661053/1
ccgataaagcgttaccagcgcttgaggaagtaacggcagcactattgaca
+3661053/1
CCCFFFFFHHHHHJJJJJJJJJJJJJJJJJHGIJJJJJJ=FHGIIJCEGG
@632220/1
aataactcgataaaaattgttcccttttgagctattgcgatattttttcg
+632220/1
CCCFFFFFHHHHHJJJIJIIIJJJJJJJJJIHJJJIJIJIIIIJIJIJJJ
@6746462/1
cttgtttatttccctttttgtggagagg
+6746462/1
@@@ABDDBDHHBFI>GIII@ACH3C9?E
@6746463/1
cttgtttatttccctttttgtggagaggtactatgtgtgtttggct
+6746463/1
@@?DDDFDHHHDHIBGGIIEACG?GBGI:CGEEEH?C<?DGHAFFG
@6746464/1
cttgtttatttccctttttgtggagaggtactatgtgtgtttggct
+6746464/1
@@@?ADDBDFF?FG<EGII:<AF:A9CG1@EBCFFCD9??DGDFB9
@6746465/1
cttgtttatttccctttttgtggagaggtactatgtgtgtttggct
+6746465/1
@@@DDDDDFHHDHIGIIIIAACG<FAFH:CGIGIICGCDFHIIIII
@6746466/1
cttgtttatttccctttttgtggagaggtactatgtgtgtttggct
+6746466/1
@@@FDDFDHFHFHJIJIJJGC;FEHFGG:CGHIGGDGCFFHHCIGG
@6746467/1
cttgtttatttccctttttgtggagaggtactatgtgtgtttggct
+6746467/1
@@CFDDFDDHHFHICGIIIEAEGAFCGH:CGHGIGBD?DDHGCGDG
@6746468/1
cttgtttatttccctttttgtggagaggtactatgtgtgtttggct
+6746468/1
@BCDDEFFHHHHHJJJJJIJGHJGIHHICGIIIIIIIFHIJJJJJJ
@6746469/1
cttgtttatttccctttttgtggagaggtactatgtgtgtttggct
+6746469/1
@CCDDFDFHHGHHJJJJJJJAFHIJFGHEHGHGIIFEBGIIIIGII
@6746470/1
cttgtttatttccctttttgtggagaggtactatgtgtgtttggct
+6746470/1
@CCDDFFAHHHDHIEHIIIECFHBHEHI?FHIIIIHHDEGHIGIII
@6746471/1
cttgtttatttccctttttgtggagaggtactatgtgtgtttggct
+6746471/1
BCCDDFFDHHHFHJJJJJJJCHIHIFGIFHGIGIJGIFHIJIJJJJ
@6746472/1
cttgtttatttccctttttgtggagaggtactatgtgtgtttggct
+6746472/1
CCCFFFFFHHHGHJJJJJJIFHIFGFGIEHIJJJIGGGGHHHIJII
@6746473/1
cttgtttatttccctttttgtggagaggtactatgtgtgtttggct
+6746473/1
CCCFFFFFHHHHHJJJIJJJEHJHIHHIFHIJJJJHIHHIIJJJJJ
@6746474/1
cttgtttatttccctttttgtggagaggtactatgtgtgtttggct
+6746474/1
CCCFFFFFHHHHHJJJJJJIFHJJJIJIFHHIIJJHIHHIJJJJJJ
@6746475/1
cttgtttatttccctttttgtggagaggtactatgtgtgtttggct
+6746475/1
CCCFFFFFHHHHHJJJJJJJFHIIJHIJGHIJJJJHIFHIJJJJJJ
@1139572/1
ataactgacatgtttcatatgtagaacgaattttgtgcatacaaaaatag
+1139572/1
<@CFDFDFHHFHHIIIHEIIICICBEEGEDGHGIEC@DFHIFDHHIAHIG
@6747166/1
cttgtttccgtgagttgctgaacaaatttgaaaaaaccagagacgatttt
+6747166/1
@@@DBDDDHB?D?@<C:B44AFHGIIBEIECHHIIIADE=FDEEA<BDHI
@6747167/1
cttgtttccgtgagttgctgaacaaatttgaaaaaaccagagacgatttt
+6747167/1
B@:BDDFFHHHHFJIHIIJHJJJJJJJJJJJJJJJIJJIJJJJJJGGIJJ
@5747466/1
ctcttttttcgtcgacaataaactccggag
+5747466/1
@@@DDDDDHDD;?@??FG?DGHG<DG?G@F
@1652708/1
attgtattagcatcatggaatatactcttgatgccaaggaaaatggaatt
+1652708/1
@@CFFFFFHHHHHJJJJIJJJJJJJJJJJJJIJJJJJJJIJJIJIJJJJJ
@1140052/1
ataacttattgtaacgatggagaattttttgattcagtgctgattctgca
+1140052/1
CCCFFFFDHFFHHIJHCHIIFIIAFHIIIIGAHJIBCFFHIJIJJJJIGG
@7266483/1
gaaggaataacacgggctaattttaacaaccatcccactgtacgagaatt
+7266483/1
@@@DDDA>FHDHD@FBED?GEHIIIIIGCDGGICEGGIIEFHIGGGB@GI
@115846/1
aaaactatagacaaaccagaattacaggaaatggataattataggattgg
+115846/1
CCCFFFFFHHHHHJJJJJJIJJJJJIJJJJJJJIIJJJJIJJJJJJJJJJ
@634072/1
aataagtgatacaagaaaatatacagactaaagaaacgctcgtggggagc
+634072/1
CCCFFFBDHHHHHJJJJJJJJJJJJJJJJJJJJJJJJJJJJJGIIJJJJJ
@4193259/1
cgacggctcagcaactcctggaggacgctgacgggagtcttgctcggcat
+4193259/1
@B@FDDDFHGHGGIJIJIHJJGGJIJIJGIIIJJJ@G5CHE@DGHCFDBC
@4193260/1
cgacggctcagcaactcctggaggacgctgacgggagtcttgctcggcat
+4193260/1
CCCFFFFFHHGHGIJIJJIJJEHJEIIJJJJJJJJGI;CCHIIIFEHFDB
@4193261/1
cgacggctcagcaactcctggaggacgctgacgggagtcttgctcggcat
+4193261/1
CCCFFFFFHHHGHJJJJJJJJIJJJJJJJJJJJJJAHCGIIJIIIHFFFD
@4193262/1
cgacggctcagcaactcctggaggacgctgacgggagtcttgctcggcat
+4193262/1
CCCFFFFFHHHHHJJIJJIIJIIJIIGIJJJJJIIHI;DCEIIIIEEFDC
@4193263/1
cgacggctcagcaactcctggaggacgctgacgggagtcttgctcggcat
+4193263/1
CCCFFFFFHHHHHJJJJJIJJDGIJIJJIJGIIJJEHCGIJJJJJHHFEB
@5230768/1
ctcacaagatgtggcaatccttgcaggatttacccgtggagggtaacaat
+5230768/1
CCCFFFFFAFACFGBEDGIIIJIIGGGHHIIGGGIJHIGFGGEBFBFHIE
@4693534/1
cgggcccagatggcattcatgcagaaccgattaagaaaggggcagacaac
+4693534/1
BCCFFFFFHHHHHIIJJJJJIJJJJJJJJJJJJJJJJJJJJJJJJJJIJJ
@4693535/1
cgggcccagatggcattcatgcagaaccgattaagaaaggggcagacaac
+4693535/1
CBCFFFFFHHHHHIIJJJJJJJIJJIIIJIHHIJJJJJJJJIIIJIIIJJ
@4693536/1
cgggcccagatggcattcatgcagaaccgattaagaaaggggcagacaac
+4693536/1
CCCFFFFFHHGHHIJJJJJJJJJJIIJJJIHIJJJJJJJJJJJIJJJJJJ
@4693537/1
cgggcccagatggcattcatgcagaaccgattaagaaaggggcagacaac
+4693537/1
CCCFFFFFHHHHHFJI3EHIJJJJJJJJJGHHJJJJJIJJJJJJJJJJJJ
@4693538/1
cgggcccagatggcattcatgcagaaccgattaagaaaggggcagacaac
+4693538/1
CCCFFFFFHHHHHIJJJJJJJJJJJIIJJJJJJJJJJJIJJJJJIIJJJJ
@4693539/1
cgggcccagatggcattcatgcagaaccgattaagaaaggggcagacaac
+4693539/1
CCCFFFFFHHHHHJJJJJIIJJJIJJJIJIJGIJJJJJJIIJJJIJJJJI
@2671750/1
cactttgtcatcgaacgatgtcaccacctgattggtgatatcagccgctc
+2671750/1
=;B4ADDDHHHHHIJIIDHIIIJJJJJJJIHHJJJFHIJJJJJJIIJJJJ
@2671751/1
cactttgtcatcgaacgatgtcaccacctgattggtgatatcagccgctc
+2671751/1
@C@DDFFDFHDHHIIGGIIIFBHEDHHHIIGIIIDDFHIIIBFBDFHIIG
@2671752/1
cactttgtcatcgaacgatgtcaccacctgattggtgatatcagccgctc
+2671752/1
BC8BDFFFHHHHHJIIJJJJIJJJJJJJJIIJIJJGHIJJIIIJJJJJJI
@2672034/1
cacttttacttcggctacttgaaccgtacgtcaaatgt
+2672034/1
@@@BBDDDHHDHGIIIIFIIFCDGGH?DGD?D?FD<D?
@2672393/1
cacttttccgaccaagagatccagcaagttcttggctgccgaatgtttgg
+2672393/1
@BCDDFFFHHHHHJJJJJJJJJJJJJGJHJJJJJJJJJJJJGIIJJJJJJ
@2672394/1
cacttttccgaccaagagatccagcaagttcttggctgccgaatgtttgg
+2672394/1
B@@DDFFFHHGHHJJIJJJJJJJJJJGIGIJJJJJJJJJJJGGGGHIJJJ
@2168797/1
caacaatgttgtcttactttgcgaactatggacggaggggaaccggatat
+2168797/1
?@7BBDBDFHFHHJJGHHIIJIEGHJJHIDAHGGIG@?FH>F@DHG:BD@
@7753702/1
gccgtcgcggcatcactcccaaatacgaactgg
+7753702/1
???DDDDDDD<<DD<D<DDD3?D4DD;;BDCAC
@634794/1
aataatagtgtattacctctaaagctatctactcgttatataatcatcat
+634794/1
@C@FFDFFCFAABFHDDHGFHGIIGEBEGIIIIIG?FHIGHEHGC?FD?F
@7753703/1
gccgtcgcggcatcactcccaaatacgaactggtccaaatcgagggcgcc
+7753703/1
CCCFDFFFGHHHHJIIGGIJDHGGGGIIGJGIDBFF@FFGGIIGEHFCDB
@7268276/1
gaaggatagcaactaattttacaagctatactttgcatagaattagtggt
+7268276/1
B?@DFFFFHHHHHJJJJJJJIJJJJJJJJJJIJIJJFIIJIGIJJJFIIG
@1654883/1
attgtgaaaagggagcatttatttgatgcaaagtatagaggttgtaccca
+1654883/1
@@<DDFFDFHHF1AEHHIIIHGHIBHGEG@BFB91?F?BGD?D>:?:DDE
@1654884/1
attgtgaaaagggagcatttatttgatgcaaagtatagaggttgtaccca
+1654884/1
BCCFDFFFHHHHHGIIIJJJGJJJIIJJJJJJJFHIIJJIJGHJJJJJJJ
@2672541/1
cacttttcgcgcaaaggtaaaatcgttctagacatactttatgctcttga
+2672541/1
B@@=BDFFFHHHHIJJJCGGIIIJIJJIJIIJJJJGIJJJJIIJIJJJJH
@2672542/1
cacttttcgcgcaaaggtaaaatcgttctagacatactttatgctcttga
+2672542/1
C@CFFFFFHHHHHJJJJ?EGIJHIJIJIJJJJJJJJIJJIJJJJJJJJJH
@2672543/1
cacttttcgcgcaaaggtaaaatcgttctagacatactttatgctcttga
+2672543/1
CCCFFFFFHHHGHIJGJ?EHIJHIJHHIIJJIJJIJJJJJJJJJJJJJIH
@2672544/1
cacttttcgcgcaaaggtaaaatcgttctagacatactttatgctcttga
+2672544/1
CCCFFFFFHHHHDHJIJ:CGHJGHIGIGHIGIIJGIJJJJIIGIIJJIEG
@7754114/1
gccgtctgctacggaacaggcaaaactccgaaggaagccaagggctcggc
+7754114/1
@@CFFFFFGHHDHIIJJIJJIIJJJJJJJJJJIJJJIIIJJGGJFJJIGH
@119340/1
aaaacttctgcccacttgaagtagattttgtgaaggagcacaacgtaaaa
+119340/1
CCCFFFFFHHHHHJJJJJIJJEHHIJJDIJHIJJJJHGIJIIJIJGHIIG
@119649/1
aaaacttgcttcatgattgaaaatttgcaag
+119649/1
:??4A3DD<DDDD@<EEE<F:F<:CFB<<9<
@3664019/1
ccgatagaatgaagtgaaagtcgaacgttcttctgggcttttcctgcttt
+3664019/1
CCCFFFFFHHHHHJFHIJJJHHIJIJI;DFGIEGGGE=BHGIGHGHEGIJ
@121752/1
aaaagaaaattcaagatccagtgtttaaggaactatcagatgttggtccg
+121752/1
CCCFFFFFHHHHHJJJJJJJJHHJJJIJJIJJIJJJJJJJJJIIIIIHHI
@6255771/1
cttaattgaaaaaggacaaaaccact
+6255771/1
???DB;AA:2C:D8EB?EFBE:F?82
@7756048/1
gccgtgtgcccttgagaaatttgctgcctcaaaaacgtatgacaaaacta
+7756048/1
@@CFFFFFFHHFGHDGGIJIIJHIJGIIIGIIJJJJJDHIIIIJJJJJJJ
@7756049/1
gccgtgtgcccttgagaaatttgctgcctcaaaaacgtatgacaaaacta
+7756049/1
@CCFDFDDDHHFHDGEGGHEHJGIIIJIGIJJJJJIJGHGJJJJJJJJJI
@7756050/1
gccgtgtgcccttgagaaatttgctgcctcaaaaacgtatgacaaaacta
+7756050/1
@CCFFFBDHHHDH@EGGHIGGIFHIBHIGIDHIIIIIHIIIIIIIIIIEG
@7756051/1
gccgtgtgcccttgagaaatttgctgcctcaaaaacgtatgacaaaacta
+7756051/1
CCCFFFEFFHHHHIGHGGIJJJGIJJJJIJJJJJJJIGIJJJJJIJJJJJ
@2673581/1
cactttttggtcatgattttgaggtactcgagggcatgatgagcagccga
+2673581/1
@@CDFFFFFH2ACGCEBGIIGCFHFHIIIIIIIIIIIHIGIIIIIIFIIG
@2673582/1
cactttttggtcatgattttgaggtactcgagggcatgatgagcagccga
+2673582/1
CCCFFFFFHHDFHJJHIIJJJHIJHHIJJJJJJJJJJJJJJJJJJJJJJI
@2673583/1
cactttttggtcatgattttgaggtactcgagggcatgatgagcagccga
+2673583/1
CCCFFFFFHHFHHIGBHIJJGFHJFHIJJJJJJJJJIJIJJJJJJJJIJG
@2673584/1
cactttttggtcatgattttgaggtactcgagggcatgatgagcagccga
+2673584/1
CCCFFFFFHHHHHJJJJJJJJIJJGGGIJJJJJJJFIJJJJJIJJIJJJI
@2673622/1
cactttttgttgccgtgtgcccttgagaaatttgctg
+2673622/1
?@@DDDDADC?<BFA@?FDHHH?FH?B8E?CGDA@FB
@2673623/1
cactttttgttgccgtgtgcccttgagaaatttgctgcctcaaaaacgta
+2673623/1
BCCDFFFFHDHFHJIHJHGIIJJJJGIIJJJJIIGIJIIIJJJIIIJGII
@2673624/1
cactttttgttgccgtgtgcccttgagaaatttgctgcctcaaaaacgta
+2673624/1
CCCFFFFFHHHHHIIIJHGIJHGIIIIJJJJJJJJJJJIJJJJJJJJJHI
@7756470/1
gccgttacttcctcaagcgctggtaacgctttatcgggttctgctaagtg
+7756470/1
@@@DDDDDHHHFHIIIBBFGIEG?EEHGIIIGIIGCDGHHGGHGIIIEGH
@7756471/1
gccgttacttcctcaagcgctggtaacgctttatcgggttctgctaagtg
+7756471/1
CCCFFFFFHHHGHJJJJJJJIJJGHIJJJJJJJJJJIJJJJJIJIJGJGI
@7756472/1
gccgttacttcctcaagcgctggtaacgctttatcgggttctgctaagtg
+7756472/1
CCCFFFFFHHHHHIJJHHGGHJJFHGGGGGIIBHIGF@BFGHCHIJGIIE
@7756473/1
gccgttacttcctcaagcgctggtaacgctttatcgggttctgctaagtg
+7756473/1
CCCFFFFFHHHHHJJJJJJJIJJGHIJJJIJJJIJJJIFHHIJJIJJJHI
@7756474/1
gccgttacttcctcaagcgctggtaacgctttatcgggttctgctaagtg
+7756474/1
CCCFFFFFHHHHHJJJJJJJJJJIIJJJJJJJJJJJIJJJJJJJJJJJHH
@7756475/1
gccgttacttcctcaagcgctggtaacgctttatcgggttctgctaagtg
+7756475/1
CCCFFFFFHHHHHJJJJJJJJJJIJJJJJJJJJJJJIJJJJIJJJJIJGI
@6257264/1
cttaatttcatcggcgtaactctgccattcgttctgagtcatctccatca
+6257264/1
CCCFFFFFDFHHHJIGAGHHIGDHGJJJJIJHGIIIIIHIJJJJJIJJII
@1143403/1
ataagacgaatggtaaagctgctaaaaaagcaggaaaagcccagaagaac
+1143403/1
CCCFFFFFHHHHHEGHJJJJJJJJJJJJJJJIIIJJJJIJJJJJIIIJJC
@637891/1
aatacaatccccacattccaccccaatctagccactcttatacgcagtgg
+637891/1
@@@DFFFFHHHHHJJJJJJJJJJJJIJJJJJJJJIJJJJJGIIJJGJBGI
@638146/1
aatacactattattaggcactagttattaattataatcatcaatattatc
+638146/1
CCCFFFFFHHHHHJIHIJJJJJJJJJJJJJJJJJJJIJJJJJJJJIJJJJ
@1659272/1
attgtttctaacctctctaaattaataccatcgttggcatttgacattgt
+1659272/1
CCCFFFFFHHHHHJJJJJJJJJJJJJJJIJJJJJJJJJJJJJJIJJJJII
@4697634/1
cgggcgttacttttccgaccaagagatccagcaagttcttggctgccgaa
+4697634/1
C@@DFFDFHHHHGJJJJBGIJJIJJIJJJIIJJIIHIIJIJIJIJIIJ@E
@4697659/1
cgggcgttccgttggtctgattggctt
+4697659/1
@@@DD?<DDF@CFDH<CDE@GH?FCCH
@4697660/1
cgggcgttccgttggtctgattggctt
+4697660/1
@@CFFFDDHHFFHEH?E<EFHIGIIGI
@4697661/1
cgggcgttccgttggtctgattggcttgttcggg
+4697661/1
@@<BDFDFHFGHHGEGIIJIIJEGIII6?B4BBD
@4697662/1
cgggcgttccgttggtctgattggcttgttcggg
+4697662/1
CCCFFFFFHHHHHJIGHIIHHIGIJJJ:?G41@F
@4697663/1
cgggcgttccgttggtctgattggcttgttcgggcgttacttttccgacc
+4697663/1
CCCFFFFFHHHHHJJGHIJJJJIJJJJ0:D46DH:A4;;5=AHH7=;5>C
@6258959/1
cttacaaaataaaatacggcaaagagaagaaaggccgatagaatgaagtg
+6258959/1
@??DDFDBBHDHDFFHIEGIBHGBCHIDBHGEH;BFHIFFACBGBFHICF
@6258960/1
cttacaaaataaaatacggcaaagagaagaaaggccgatagaatgaagtg
+6258960/1
CCCFFFFFHHHHHJJJJJJJIJJJJJJJJJJJIJJIBGHIIIJJIJJJII
@3179566/1
ccaagttgggcaaccagcagtcccacaaagtttcacagttccacaaaacg
+3179566/1
CCCFFDFFHHHHHJJJJJJJJJJJJJJJJJGIIJJJJJJIJJIJJJJJJI
@2677007/1
cagaaaagctcgacatggagtcccaaaacatgaccatgatgcactcggcc
+2677007/1
CCCFFFFEGHHHHJJJIJIIAFHIJIIIJJJJJJIIHIGEHGGIJJJJJI
@2677008/1
cagaaaagctcgacatggagtcccaaaacatgaccatgatgcactcggcc
+2677008/1
CCCFFFFFHHHHHJJJJJIJIHIJJJJJJJJJJJJJIJJJJJJJJJJJJI
@124740/1
aaaagaagaaacaaaagcaacttcaacaagaggaaggagcgcaactttct
+124740/1
@8?BDFFFGHHHGIJJIGIJJJJIJJJJJIJJJJJIJIJJIJJJJIJJJI
@2178069/1
caacagactggtcccacacaagggcagcaaaaaggtgcccaacaacagca
+2178069/1
CCCFFDEFHHHFFIJIJIJIJGIJJJJJJJJJIIIBFHHIIIJJJJJJJJ
@5753609/1
ctgaaaattgtaaatctacacaaaaatgtcaaatcatgtcaagaccccgg
+5753609/1
CCCFFFFFHHHFHIJJJJJIJJJJJJJJHIJIJJJIJJHIIJJJJJJJJH
@5236238/1
ctcacagttactaaagctgatgataccatacagagtaataaataatgcct
+5236238/1
CCCFFFFFHHHHHJIJJJJJJJJIJJIIGIJGHJJBFHIIIIIJIIGJIJ
@2179265/1
caacagcagccagctccttcacaacaacaacctggagctagacaacagca
+2179265/1
CCCFFFFFHGHGGIJJJJJJJJJJJJJJJHJJJJJIJIJJJIJJJJJJIJ
@1662382/1
atttaaaaatgcgtgtgtgcaggtatatttatcacatcattcgtcgtgt
+1662382/1
??=?BDD?HFDHFCFCF:AF<CEGHEEFFHEBFHIFB?FGHHF?GH?D?
@1662383/1
atttaaaaatgcgtgtgtgcaggtatatttatcacatcattcgtcgtgta
+1662383/1
CCCFFFFFHHHHHHIHJIIJJJJGHIJJJJJJJJJJJJIJJJJJJJIJHI
@7270892/1
gaaggattgttcgctagcgatctcctgcaagaactgaacaaagttgaagt
+7270892/1
CCCFFFFFGHHHGIGJJJJJJJJJJIIJJJIIJJJJFIJJJJJGHJJJJF
@7270893/1
gaaggattgttcgctagcgatctcctgcaagaactgaacaaagttgaagt
+7270893/1
CCCFFFFFHHGHHJJJGCHGHIIJJJJGHJJJJIIGIJJIJJJHIIIIJF
@7270894/1
gaaggattgttcgctagcgatctcctgcaagaactgaacaaagttgaagt
+7270894/1
CCCFFFFFHHHHHJJIJJIIJIIJJJHJIIJJJJJIJIJIJJJGIIJJIF
@1662773/1
atttaaaagaaaatttgaaaagtatcatgagttttgtgattctccga
+1662773/1
CCCFFFFFHHHHHJJJJJIJIJCHIJIJJIJHIJJJJJIJJJJJJJI
@1662774/1
atttaaaagaaaatttgaaaagtatcatgagttttgtgattctccga
+1662774/1
CCCFFFFFHHHHHJJJJJJJIJAFHJIIJJJHIJJJIIJJJJJJJJI
@1662775/1
atttaaaagaaaatttgaaaagtatcatgagttttgtgattctccga
+1662775/1
CCCFFFFFHHHHHJJJJJJJJJAFIHIJJIIIJJJJJJIIJJJJJII
@643241/1
aatagagctagattatgtaaacacaaaactgaagctcagagcagctccga
+643241/1
CCCFFFFFHHGHGIJJJHIIJJJJJJJJJJIJIJJJJJJJJIJIJJIIJG
@2179601/1
caacagcccgttccgccacagcaacaacctcgagcgagacaacagcagtc
+2179601/1
CCCFFFFFHHHHHJJJJIJIJIIIJJJJJJJJJJJJJJJJIJJJIJHFHH
@2179833/1
caacagcgtaggcctcaggataggcagcagacagcttctgttaaagaatt
+2179833/1
C@CFFFFFHHHGHJIIJJJIGHCCHGGGGGGHIEFHGIIABDFIIJIIJI
@2179926/1
caacagctcaatccacctgaggttcagcctcaacccattacacaagaccc
+2179926/1
CC@DFFFFHHHHHJJJJJJIIJFGIJJIJIJJJJJJJJJJJJJJJJJJIJ
@2179927/1
caacagctcaatccatctgagattcagcctcaacctattccacaagaccc
+2179927/1
CCCFFFFFHHHHHJJJJJJJJIJJJJJJJJJJJJJJJJJJJJJJJJJJIJ
@645015/1
aatagctcaaaagggaacaatttttatcgagttattgatttcgaggaata
+645015/1
@??DDFFFHHHGHJJGJIJJJJJJJJIIJHIHIJJJIGIJJJJJIIJJJJ
@645016/1
aatagctcaaaagggaacaatttttatcgagttattgatttcgaggaata
+645016/1
@@CFFFFDHB?FFG<EGHIEIGGHEHEECGECEHGCGGHII<DHD:FA<B
@645017/1
aatagctcaaaagggaacaatttttgtcgagttattgatttcgaggaata
+645017/1
CCCFFFFFHHHHHJJIIIJJJJJJJJHIJIJHIJJJIJJJJJJJJJJJJJ
@645018/1
aatagctcaaaagggaacaatttttgtcgagttattgatttcgaggaata
+645018/1
CCCFFFFFHHHHHJJJJJJIJJJJJJHIJHIHIJJJJJJJJJJJJJIJJJ
@2181834/1
caacagtcaacatttcccacctttttcactcaaccatagctttctcagcg
+2181834/1
@CCF?DDDFHDADCGGIHGIIIHIGIGIIGGIIIIIIIIIE@GGGIGGEG
@2181835/1
caacagtcaacatttcccacctttttcactcaaccatagctttctcagcg
+2181835/1
C@@DFFFFHHHHHJJJJJJJJIJJJIJJJJJJJJJJJIGIJJJJJJIJJJ
@2181836/1
caacagtcaacatttcccacctttttcactcaaccatagctttctcagcg
+2181836/1
C@@FFDDFHHHHHIIIIIIIIIIIIIIIIIIIIIIIIIIIIIIIIIGIGE
@2181837/1
caacagtcaacatttcccacctttttcactcaaccatagctttctcagcg
+2181837/1
CCCFFFDDHHHHHIJJJJIJJJJJJIIJJJIJJJIGIJJIJJJJJJIJJI
@2181838/1
caacagtcaacatttcccacctttttcactcaaccatagctttctcagcg
+2181838/1
CCCFFFDEHHHHHJJJJJJJJJJJJJJJJJJJJJJJJIIIJJJJJJIJII
@2181839/1
caacagtcaacatttcccacctttttcactcaaccatagctttctcagcg
+2181839/1
CCCFFFDFHHFGHJGIIGIJJJJJIIGHEIGGGIEHBDGIGIIJJJIECE
@2181840/1
caacagtcaacatttcccacctttttcactcaaccatagctttctcagcg
+2181840/1
CCCFFFDFHHHHHJJJJJIIJJJJJJJJJJJIIJJIJJJJJJJJJJJJFI
@2181841/1
caacagtcaacatttcccacctttttcactcaaccatagctttctcagcg
+2181841/1
CCCFFFDFHHHHHJJJJJJJJJJJJJJJJJJJJIJJJJIJJJJIIJIJIJ
@2181842/1
caacagtcaacatttcccacctttttcactcaaccatagctttctcagcg
+2181842/1
CCCFFFEFHHHHHJJJJJIIJJJJJJJJJJIJJJJJJFIIJJJJJJGJJI
@2181843/1
caacagtcaacatttcccacctttttcactcaaccatagctttctcagcg
+2181843/1
CCCFFFEFHHHHHJJJJJIJIJJJJJJJJJJJJJJJJIJIIJJJJJJIGG
@2181844/1
caacagtcaacatttcccacctttttcactcaaccatagctttctcagcg
+2181844/1
CCCFFFEFHHHHHJJJJJJJJJJJJJJJJJJJJJJJJJJIJJJJJJJIIJ
@2181845/1
caacagtcaacatttcccacctttttcactcaaccatagctttctcagcg
+2181845/1
CCCFFFFFHHHHHIIJJJJJIJJJJJJJJJJJJJJIHIJJIJJJJIIJJJ
@2181846/1
caacagtcaacatttcccacctttttcactcaaccatagctttctcagcg
+2181846/1
CCCFFFFFHHHHHJJIJJJJIIIJJJJJJJJJJJJIHIDGCHIJJJJGGI
@2181847/1
caacagtcaacatttcccacctttttcactcaaccatagctttctcagcg
+2181847/1
CCCFFFFFHHHHHJJJJJJJJJJJJJJJJJJJJIJJJJIIJJJJJJJIIJ
@7272332/1
gaagggggcggcccccatcccaacagaaggggtaaccgcaaggggcacgg
+7272332/1
BC@DFFFFHHHHHJIJIHHHHDDFFEEEEEDD9=CDDDDDDDDDDDBBBB
@1148907/1
ataaggttaacggtataaatgacccaccggccgtgaaaacctttaa
+1148907/1
@@@DD:BDHHHHFCGHIIGI9EHHIGIIIGIIIGHIIGIGGGGHCH
@1148925/1
ataaggttcaaaagaaatctcggattttcataatgtgtt
+1148925/1
=:;AD>DDFFFFAC;;A?C@AA7?BFH@49:CEDECD9?
@1669003/1
atttaaccgaaatatagaatacaccccttaatcagctacaacagtcaaca
+1669003/1
@C@FFFDDAAHDHGHGIEGDEHIGDHDDDFFBFD?FDGBBBFGDBB8?BD
@1669004/1
atttaaccgaaatatagaatacaccccttaatcagctacaacagtcaaca
+1669004/1
CCCFFFFDFHHHHGIGIJJGIJJJGGEGIHHGICGHFAGEHGHHBDFHIE
@1669005/1
atttaaccgaaatatagaatacaccccttaatcagctacaacagtcaaca
+1669005/1
CCCFFFFFHHHHHJJJJJJJJJJJJJJJJJJJJJJJIIJJJJJJGHIJJH
@1669006/1
atttaaccgaaatatagaatacaccccttaatcagctacaacagtcaaca
+1669006/1
CCCFFFFFHHHHHJJJJJJJJJJJJJJJJJJJJJJJJJJJJJJJHIIJJI
@646689/1
aatagtgtattacctctaaagctatctactcgttatataatcatcattca
+646689/1
CCCFFFFDHHHHHJJJJJJJHIJJJFJJJIJJIJJJJJJIJJJJJJJJJJ
@1669579/1
atttaacgtttagcagtcttctttttagaataacattgacattctataaa
+1669579/1
CCCFFFFFHHHFHJJJJJJJIIIJJJJJJJIIJFGHIIIJJJJJJJJJJI
@1669580/1
atttaacgtttagcagtcttctttttagaataacattgacattctataaa
+1669580/1
CCCFFFFFHHHHHJJJIJJJJJJJJJJJJJJJJJJJJJJJJJJJJJJJJJ
@1669581/1
atttaacgtttagcagtcttctttttagaataacattgacattctataaa
+1669581/1
CCCFFFFFHHHHHJJJJJJJIJJJJJJIJJIJIJJJIIJJJJJJJJJJJH
@647426/1
aatataataaaaatttatagttttttgcatttttattcggcttattgtaa
+647426/1
CCCFFFFFHHHHHJJJJJJJHIJJJJJJJIJJJJJJJJIIIJJJJJJJJI
@1670368/1
atttaacttggcattaaccttaagtaaaaggtttaacgccgtttgagaat
+1670368/1
CCCFFFFFHHHHHJJJJJJJJJJJIJJJIJJHIJIJIJJJJIJJJJJGII
@1670841/1
atttaagaacaaacaggggagaaaagtcacgagaatttgaaaagcgagct
+1670841/1
CCCFFFFFHGHHHJIJIIGII>GH@?CFHGJIIHHHJFHIJJIIJIJGHJ
@1670842/1
atttaagaacaaacaggggagaaaagtcacgagaatttgaaaagcgagct
+1670842/1
CCCFFFFFHHHHGIIIJJJGHHHJJJJIJIJJJIIIJJIJJJJJIGIJIJ
@1670843/1
atttaagaacaaacaggggagaaaagtcacgagaatttgaaaagcgagct
+1670843/1
CCCFFFFFHHHHHJJJJJJIJIJJIJFHIJJJJJJJJJJJJJJJJJJJII
@1670850/1
atttaagaacaggggagaaaagtcacgagaatttgaaaagcgagcttcat
+1670850/1
?@@DDFBACDFB?HGDDFBCFE9CFHEIIIIIIIGEHIIEGDH@AA;CFC
@5238672/1
ctcacattcggtctctacaaccaggtacaattcttctactaaagaatgtc
+5238672/1
CCCFFFFFHHHFHIJJJJJJJIJIJHIJIJJJJJIIJIIJIGIJJJIJIJ
@3670888/1
ccgatgatatgatatgtatttattatattgtgaaaagggagcatttattt
+3670888/1
BCCDFFFFHGHHHJJIGIJJJIJJIJJIJJJIJJJJJIIJIIEHJEIGHI
@3670889/1
ccgatgatatgatatgtatttattatattgtgaaaagggagcatttattt
+3670889/1
CCCFFFFFHHHHHJIJGHJJJIJJJJJJJJJJIJJJJJJJIJJJJJJJJJ
@6759326/1
ctttaacacattgtgttaaacagcctacattaatctcagctgctgtttta
+6759326/1
CCCFFFFFHHHHHIJIIJJJJJIJJJJJJJIJHIJJJJIIJIJJJIJJJJ
@6759706/1
ctttaacagatgtgaagtatttcttgatgtccatatttctgtcaccaatt
+6759706/1
@@@DDDDDDD?DF?:<:<<<<C@BBEH@EHFIAEEHIIC<?:CFB@FEFD
@7274208/1
gaaggtttaggtatttgtggtatctgtcgatgttgccagaacgtaagata
+7274208/1
@@CFDADDDHHHBHIGI<CF3ACFEFHGGEFHGIGGEHGIGGIFHHIIGI
@7274209/1
gaaggtttaggtatttgtggtatctgtcgatgttgccagaacgtaagata
+7274209/1
@BCDFADDDHHDHGIIGGGGEHHIIJIIJIIJIJGIJJIIHJJHIGIIHJ
@7274210/1
gaaggtttaggtatttgtggtatctgtcgatgttgccagaacgtaagata
+7274210/1
CCCFFDDEHHHCFIIJIHIJHIJJJJJIJJIJJJIJJJIGIJHHHJJJJJ
@7274211/1
gaaggtttaggtatttgtggtatctgtcgatgttgccagaacgtaagata
+7274211/1
CCCFFDDFHHG?DHIJJHGIHIIJIJJJIIJJJJJJIIJJIIJIIIJJJJ
@6266858/1
cttacatccttgtttatttccctttttgtgg
+6266858/1
@@@DDDDDFFFAACG<CFIDHI?EGII1<AF
@6266859/1
cttacatccttgtttatttccctttttgtggag
+6266859/1
@@@DDDDDFDF8<CG<CGI@FG:AGHI8<AF3C
@6266860/1
cttacatccttgtttatttccctttttgtggagaggtactatgtgtgttt
+6266860/1
??:4=DDEHGHHFHGFHIIGEGHEHIIHFG?9F@GI9BGGEGGGGEGGID
@6266861/1
cttacatccttgtttatttccctttttgtggagaggtactatgtgtgttt
+6266861/1
@@CFD?DFHHHBFFE:EHEADB@FED<@AEG?81?B1?9??BF?9??B9D
@6266862/1
cttacatccttgtttatttccctttttgtggagaggtactatgtgtgttt
+6266862/1
CCCFFFFFHGHGDHHGHGJIJJHJJJJECFHCHEGI?FHIJIJHIIHGII
@6266863/1
cttacatccttgtttatttccctttttgtggagaggtactatgtgtgttt
+6266863/1
CCCFFFFFHHHGDHIGHIIEHIDHIJJIFHJEHCFG?DHHDHGFHFGFHI
@6266864/1
cttacatccttgtttatttccctttttgtggagaggtactatgtgtgttt
+6266864/1
CCCFFFFFHHHHFGIEGIJGHIHHIIJIFHIIICHGCBGCIGGDFDDDHI
@6266865/1
cttacatccttgtttatttccctttttgtggagaggtactatgtgtgttt
+6266865/1
CCCFFFFFHHHHFIJJIJJJJJIJJJJJGIJHIIJJCGHIIJJIIIIHIJ
@6266866/1
cttacatccttgtttatttccctttttgtggagaggtactatgtgtgttt
+6266866/1
CCCFFFFFHHHHHIJIIJJJJJJJJJJIFHGFHGIJDGHIJJJIIIIHIJ
@6266867/1
cttacatccttgtttatttccctttttgtggagaggtactatgtgtgttt
+6266867/1
CCCFFFFFHHHHHIJJJJJIJJJJJJJIDGIGIHJIFGIJJJJIGHHGHH
@7274666/1
gaagtaaaagtgtgctccattggtttatcctctactgtacaactgtttac
+7274666/1
CCCFFFFFHHFHFHIIIJHJJJJHJJJIJJJIJJJJJGIJJJJJJIJJJI
@7274807/1
gaagtaacggcagcactattgacactaagaaatcacagagccccgggccc
+7274807/1
@@@FDDFFFFHDHHGH3<BCEFGEE@;DCHII@G@FBFG>FHHI@FHEHH
@7762734/1
gcctaataatagtgtattacctctaaagctatctactcgttatataatca
+7762734/1
CCCFFFFFHHFHFGFFHIJIJIIJJJJJIJIJJIHIIJJHIJJIIIGIJI
@7762735/1
gcctaataatagtgtattacctctaaagctatctactcgttatataatca
+7762735/1
CCCFFFFFHHHHFIGIIJJJJJJJJIJJJJJJJJJJJJJHIJJJJJJJJJ
@1149615/1
ataagtgatacaagaaaatatacagactaaagaaacgctcgtggggagcg
+1149615/1
@@@FFEFFFHFFHIIIJJGIGGHFFDHGIJIGHGHHJJHII@FGGIJJIG
@1671198/1
atttaagaggcttttaaaatttaacgtttagcagtcttctttttagaata
+1671198/1
BCCFFFFAHGGHHJJJJJJJJJJJJJIJJJJJIJHIGIJIJJJJJIJJII
@1671199/1
atttaagaggcttttaaaatttaacgtttagcagtcttctttttagaata
+1671199/1
BCCFFFFFHHHHHJJJJJIJJJIIIIIJJIJIJJIJJJJJJJJJJJJJJJ
@1671200/1
atttaagaggcttttaaaatttaacgtttagcagtcttctttttagaata
+1671200/1
CCCFFFFFHHHHHJJJJJJJJIIJJJGHIIIJIIGIJIJIJJIJJIJJJJ
@1671201/1
atttaagaggcttttaaaatttaacgtttagcagtcttctttttagaata
+1671201/1
CCCFFFFFHHHHHJJJJJJJJJIJJJIIJJJJJJIJIJJJJJJJJGIJJJ
@1150172/1
ataagttatcttcattttgaggtctgggaaataaaggccttcttggtccc
+1150172/1
CCCFFFFFHHHFBHIJJJJIIJGHIJJJIJJJIJJJJJJJJJJJJJJIJJ
@5760243/1
ctgaaagacactaagattaccaagttgggcaaccagcagtcccacaaagt
+5760243/1
CCCFFFFFHHHHHJJIIJJJJJJJHJJJJJIJJJJJJJJFGIJJIJJJIH
@1151313/1
ataataaaaatttatagttttttgcatttttattcggcttattgtaatat
+1151313/1
CCCFFFFFHHHHHJJJJHIIJJJJJJJJJJJJJIIJIIJJJJJIIJIJJJ
@1151536/1
ataataaatacatatcatatcatcggggcactatataaaaaattacattc
+1151536/1
CCCFFFFFFHHFHIJJJIJJJIIIJGGGJIJIIIJJJJJIJJJJIIJIJI
@648404/1
aatatatcttgaagaactattatttttttttaatttttcatcacagtgat
+648404/1
CCCFFFFFHHHGHIIJJJIJJJJJJJJJJJJJJJJJJIIIJJJJJJHIII
@648405/1
aatatatcttgaagaactattattttttttttttttatttttcatcacag
+648405/1
=@1=BDFFHHHHHJHIJJJJJIJJJJJJJJJJJJJG6@EFFDA@A@CC>>
@7763175/1
gcctaatctgggagggggcaagattctggcatctaatttttcaaatgcgc
+7763175/1
CCCFFFFFHHHHFIJJJJIGIIGIJJJJJJJIJJJJJJJJJJJJJJJJII
@6761392/1
ctttaacgaaatgtcaagagcataaagtatgtctagaacgattttacctt
+6761392/1
?B:ADDFFHHHGHIJIJJIJFJJJJJJCHIJJJJJIJJIIIJJIIJHJJJ
@6761393/1
ctttaacgaaatgtcaagagcataaagtatgtctagaacgattttacctt
+6761393/1
BBBFDEFFFHGHDFIJJIIJIIIJJJJ<FHIJIJJIFJGIIJGIIIIJJJ
@6761394/1
ctttaacgaaatgtcaagagcataaagtatgtctagaacgattttacctt
+6761394/1
BBBFDFFFHHHHHGIIJJJJJJJJJJJCHIIIIJIJJJJJJJIIIJIJJJ
@6761395/1
ctttaacgaaatgtcaagagcataaagtatgtctagaacgattttacctt
+6761395/1
CCCFFFFFGHHDFGEHGEGEIJJIIIIHGIIIIJJGIGIGEHIIIIGJJJ
@6761396/1
ctttaacgaaatgtcaagagcataaagtatgtctagaacgattttacctt
+6761396/1
CCCFFFFFHHHFFEFGIEHIIIIHIIJEFEHCHIJGJJEIEDEGIFGEGH
@6761397/1
ctttaacgaaatgtcaagagcataaagtatgtctagaacgattttacctt
+6761397/1
CCCFFFFFHHHHHGIJJJJJJJJJJJJHHJJJJIJJJJJJJJJJJJJJJJ
@6761398/1
ctttaacgaaatgtcaagagcataaagtatgtctagaacgattttacctt
+6761398/1
CCCFFFFFHHHHHHIJJJJJIJJJJJJEHIJIIIIJJJIIGIJJJIIJJJ
@6761399/1
ctttaacgaaatgtcaagagcataaagtatgtctagaacgattttacctt
+6761399/1
CCCFFFFFHHHHHJJJJJJJJJJJJJJEHIIHIJJJJJJJJJJJJJHGJJ
@6761400/1
ctttaacgaaatgtcaagagcataaagtatgtctagaacgattttacctt
+6761400/1
CCCFFFFFHHHHHJJJJJJJJJJJJJJHHIJJJJJJJJJJJJJJJJJJJJ
@7764037/1
gcctacattaatctcagctgctgttttaacgtaactatattgtggtccgc
+7764037/1
CCCFFFFFHHHHHJJJJJJJJJJJJJJJJJJGHIJJJJJJJJJJJIJJJJ
@3673442/1
ccgattaagaaaggggcagacaacttc
+3673442/1
???1AD1=:<FD<@G<8CBBFB;F<C4
@3673443/1
ccgattaagaaaggggcagacaacttcatgtacaaatacctcaccttaca
+3673443/1
CCCFFFFFHHHHHJJJJJJJIIJJJJJJJJIIJJJJJJJJJJJJJJJJJJ
@3674104/1
ccgattcagcccccaccaagggaagggggcggcccccatcccaacagaag
+3674104/1
@CCBBDFFHHHFHIIJJJIIGGIJFGEHEBED>BDBD69CDDCCDDDDDD
@3674105/1
ccgattcagcccccaccaagggaagggggcggcccccatcccaacagaag
+3674105/1
CCCFFFFFHHHHHJJJJJJIJJJJJIJIIJJFDDDDDDDDDDDDDDDDDD
@3674106/1
ccgattcagcccccaccaagggaggggggcggcccccatcccaacagaag
+3674106/1
CCCFFFFFFHHHHJJJJJJIJJJGGHIIDDDDDDDDD@?CBDCCDBDACC
@7277861/1
gaagtctttcgagacatactcttcggagaatcacaaaactcatgatactt
+7277861/1
BCCFDFFFHHHHHJJJJGIJJJJJJJJIJJJJJJJJJJJJJJJJJJJJJJ
@3674493/1
ccgattctcagccgagctgcccagtttagtggccaactcttcgtcactcg
+3674493/1
@@<DFFFFHGHFHJJJJJIJJJJJHIJJJFGGJJJJIIIJJJJFGIGIJD
@3674494/1
ccgattctcagccgagctgcccagtttagtggccaactcttcgtcactcg
+3674494/1
B@B;DDFDHHHHHIIJIFEGIJGIHIJJIFGIIJIJJJJJJJJIHJJJJG
@3674495/1
ccgattctcagccgagctgcccagtttagtggccaactcttcgtcactcg
+3674495/1
CCCFFFFFHHHHHJIJJJJJJJGHHJJIJHGIJIIHJJJJJJJJJIIJJI
@7278572/1
gaagtggtccgtgccccttgcggttaccccttctgttgggatgggggccg
+7278572/1
B@CFDFFFHHHHGHJJJJJJIIJJJJJJJJJJIJJIIJIJFGIJJJJHHF
@1153626/1
ataatagtgtattacctctaaagctatctactcgttatataatcatcatt
+1153626/1
@@CDFFFFHHHHGJJIIGIGGIGIIJJIJJIIIIHIJJIJJHGHIIIJJJ
@1153627/1
ataatagtgtattacctctaaagctatctactcgttatataatcatcatt
+1153627/1
@B=DFFFDHFHHHJJJJJJJJJJJJJJJJJJJJJIJJJJJJJJJJJJJJJ
@1153628/1
ataatagtgtattacctctaaagctatctactcgttatataatcatcatt
+1153628/1
CCCFFFFDHFHHHJJJJJJJJJJJJJJJJJIIJJHJJJJJJJJJJJJJJJ
@7279788/1
gaagttcgtattatttcctcgaaatcaataatgcaatgtgtttaaatttt
+7279788/1
BCCFDFFFHHHHHJJJJJIIJJJIIIIGGIGGIIJGIJFHIIJJJJJJJJ
@5766194/1
ctgaaatatagaatacaccccttaatcagctacaacagtcaacatttccc
+5766194/1
CCCFFFFFHHHHHIJJJJJJJJJJJJJJJJJJJJJJJJJIJJJJJJJJJJ
@5766195/1
ctgaaatatagaatacaccccttaatcagctacaacagtcaacatttccc
+5766195/1
CCCFFFFFHHHHHJJJJJIJJJJJJJJJJJJJJJIJIJGHJJJJJJIJJJ
@5766196/1
ctgaaatatagaatacaccccttaatcagctacaacagtcaacatttccc
+5766196/1
CCCFFFFFHHHHHJJJJJJJJIJJJJJJJJJJJJJJJJHIJJJJJJJIJJ
@3676435/1
ccgatttgcagactctcagcttcaacgccaaggacttcaacttcgttcag
+3676435/1
@@?DDDDDAFBDDHEIBEG@BFCEHG8FHGIFGDHGHIIGEA@<?DGEGC
@3676436/1
ccgatttgcagactctcagcttcaacgccaaggacttcaacttcgttcag
+3676436/1
CCCFFFFFHHGHHJJJJJIJJJJJIJFHIHIJGIJIJJGIJJIJJIJIGH
@3676437/1
ccgatttgcagactctcagcttcaacgccaaggacttcaactttgttcag
+3676437/1
CCCFFFFEHHHDHGIGIJJJGIJJJJCGIIJIJIJJJJJJJJJJJJJIJJ
@3676438/1
ccgatttgcagactctcagcttcaacgccaaggacttcaactttgttcag
+3676438/1
CCCFFFFFHHHHHJJJJJJJJJJJIJEHIIGIIGJJJJJJJJJJJJIJJJ
@1155122/1
ataatatgtaaattgattttagaaaaaaaccactaattctatgcaaagta
+1155122/1
CCCFFFFFHHHHHJJJJJJJJJJJJJJJJJJJIIJHJIJJJIJJJJJJGI
@1156123/1
ataatattgatgattataattaataactagtgcctaataatagtgtatta
+1156123/1
BC8BDFFFHHHHHJJJJJJJJJJJJIJJJJJIJJJJJJJJJJJGIIIJJJ
@1156124/1
ataatattgatgattataattaataactagtgcctaataatagtgtatta
+1156124/1
CCCFFFFFHHHHGJJJJJJJJIJJJJJJJJHJJJJJJJJJJJJIIIIJJI
@1156125/1
ataatattgatgattataattaataactagtgcctaataatagtgtatta
+1156125/1
CCCFFFFFHHHHGJJJJJJJJJJJJJJIJJJJJJJJJJJIJJJGIDHIIJ
@1156126/1
ataatattgatgattataattaataactagtgcctaataatagtgtatta
+1156126/1
CCCFFFFFHHHHHJJIJJJJJJJJJJJJIJHJFIJJIJJJJIJGIDGIIJ
@1156127/1
ataatattgatgattataattaataactagtgcctaataatagtgtatta
+1156127/1
CCCFFFFFHHHHHJJJJJIJJJJJJJJJJJJJJJIJJJJJJJJIIIIJJJ
@651540/1
aatatttacctcctgaattagttgtgaaacaagaatatccagcctctctg
+651540/1
CCCFFFFFHHHHHJJJJJJJJHIIJJJJJJJJJJJJJJJJJJJJJJJJJJ
@1157018/1
ataatcatcaatattatctatcgatactgaatgtaattttttatatagtg
+1157018/1
CC@FFFFFHHHGFIJJBGEJIIGIICHIIJIIIHIIIIHIJJJJJJJJEF
@1157019/1
ataatcatcaatattatctatcgatactgaatgtaattttttatatagtg
+1157019/1
CCCFFFFFHHHHHJJJIIJJJIJIJIIJIJJJJHIGIJJJIJJIJJJIHI
@651935/1
aatatttgaaaatttctaatattgcgatatttttttatcgatctggcttc
+651935/1
@@@FFFFFHHHHHJJJJJJJJJIJJJIJJJJJJJJJJJIIJJJJJJJJJJ
@3187038/1
ccaatcagaccaacggaacgcccggagcgg
+3187038/1
CCCFFFFFHHHHHIJJJJJIIJJGEAFFHF
@3187076/1
ccaatcaggtggtgacatcgttcgatgacaaagtgatgggcaatcccatt
+3187076/1
CCCFFFFFHFHHHIJIIIJJHIJJIJJJJJJIJDGIIJJJJHGJJJJIIH
@7281792/1
gaagttttgatattactccaggaggatgaataccaactggcagaatcggt
+7281792/1
@@CDDFFFHHHHHJJJJIJJJJJIJHGIJJJJJJJHIJJJIIIJIIJJJ?
@7765979/1
gcctatcctgaggcctacgctgttgttgtggtccacccctttgttgcccg
+7765979/1
CCCFFFFFHGHHHJJIJJGGEIGIGIJJJJIFHIJJJJJEHHEGHGICF6
@7765980/1
gcctatcctgaggcctacgctgttgttgtggtccacccctttgttgcccg
+7765980/1
CCCFFFFFHHHHHIJJJJIJJJJJJJJJGJIHIJIJJJJJIJIJJJJJJJ
@2191997/1
caacatttcccacctttttcactcaaccatagctttctcagcgtgtttaa
+2191997/1
CCCFFFFFHHHHHJJJJJJJJJJJJJJIJJJJJJJIJJJIIJJEI?FG4B
@137407/1
aaaagatggcgaaacaattagcagcaagagaaatgctggaaaagttaaac
+137407/1
CCCFFFFFHHHHGJJJJJJJJJJJIJIJIJJJJJJJJJJJJJJJHIIJJJ
@1158080/1
ataatcggaacattctgtggatctaagataaacagagcttttttaccatt
+1158080/1
CCCFFFFFGHHHGJJJJHGIIGIJJJJJJJJJJJJJIJJJJIIJJIJJJJ
@1681549/1
atttaattttgacatgttagaatgccctattgaaaaccttgtagtggatt
+1681549/1
@@=DDBD?FFB1:<C:EDE<?A?A<?<C9<A2C9::91@F?1CCG30BFG
@1681550/1
atttaattttgacatgttagaatgccctattgaaaaccttgtagtggatt
+1681550/1
CCCFFFFFHHHHHJJIIJJJJJJJJJJJJJJJJJJJJJJJJJJJFGHHJJ
@1681551/1
atttaattttgacatgttagaatgccctattgaaaaccttgtagtggatt
+1681551/1
CCCFFFFFHHHHHJJJIIJJJJJIIHJJJJJIJJJJJJJJJIIJGIJHII
@1681552/1
atttaattttgacatgttagaatgccctattgaaaaccttgtagtggatt
+1681552/1
CCCFFFFFHHHHHJJJJJJJJJJJJJJJJJJJJJJJJJJJJIJJIJJIIJ
@2193738/1
caacattttttcaatttcatcatcaggaatatcagagtcgaagtctgctg
+2193738/1
?@?ABDDFGGFHGFIIGI9<AFAEHD?EGHHICBHGE<@D6BB?BG>BDF
@654754/1
aatcaataatgcaatgtgtttaaatttttgtcgagtcaaaagcgaagaat
+654754/1
CCCFFFFFHHHHHJJJHHJIJJJIJJJIJJJIJHIGHIIJJJIJJIJJJJ
@7766909/1
gcctcaaaaacgtatgacaaaactatagagaaaccagaattacaggaaat
+7766909/1
=B84=DEFHHHGHJJIIJJJJJJJJJJIJJJJFIJJJJJJJJJJJJJJJJ
@7766912/1
gcctcaaaacgctagtaaaggtatagtttacaaattctctcgttttctcg
+7766912/1
CCCFFFFFHHHHHJJIJJJJJFHIJJGJJJJJJIJJJJJJJJIJJJJIJI
@655134/1
aatcaatcaatttgcctcgaaatctaaggttatatta
+655134/1
:==BD:BDDFFDAF@FGBGEF;A4AFH<A<1C9??4C
@656058/1
aatcaatttgcctcgaaatctaaggttatattacttttatgaatcgtgat
+656058/1
BBBDDEFFHFGHHJJIJJJJJJJJJJJIJJJJJJJJJJIJJ?:CDGGIIJ
@656371/1
aatcaccacattatgaaattactcatagtgtcacgggaactcataacaat
+656371/1
@@?DDD?DFFHHFJGIIGEHGGIGIHHAHIIJHHIIACF?GHGECAHGFD
@6277022/1
cttacgtattttctatgtcacatgttcactcggtgcaacagatccgtaag
+6277022/1
C@CDFFDFHHHHHIHIDIIHIGIIHIGIIIIIJFEHIJJIIIIJJIGIJJ
@6277023/1
cttacgtattttctatgtcacatgttcactcggtgcaacagatccgtaag
+6277023/1
CCCFFFFFHHHHHJJJJJIJJIJJJJIIJJJJJGHIJJJJJJJJIJJJJJ
@2686032/1
cagaaacgtcatcatactagacttttcccattgaatccaagagattctca
+2686032/1
CCCFFFFFHHDFBBGHIGIIHIIJJJHGIBGHHIIIFIGJIIJIIJIJGG
@7282944/1
gaataaagtatgtgttcaccaagagaagaaagctatacagtagtcaaatt
+7282944/1
@@@FFFFFHFHHHJIIGIGGGIGEIIJJJIJGIGIJJJJJGIIFFHGGGI
@7282945/1
gaataaagtatgtgttcaccaagagaagaaagctatacagtagtcaaatt
+7282945/1
BBCFFFFFFHHHHIJJJJJJJJIIJJJJJIJJJJJJGJJJHGIIIJJJJJ
@7282946/1
gaataaagtatgtgttcaccaagagaagaaagctatacagtagtcaaatt
+7282946/1
CCCFFFFFHHHHFIIJJJJJJJIJJJJJJJIJJIJIJJJIHIJFHIIJJJ
@7282947/1
gaataaagtatgtgttcaccaagagaagaaagctatacagtagtcaaatt
+7282947/1
CCCFFFFFHHHHHJIJJJJJJIJJJJJJJJJJJJJJJJIJGHIHIIJJJJ
@6277572/1
cttacgttctggcaacatcgacagataccacaaatacctaaaccttccca
+6277572/1
CCCFFFDDFHHHGIIEBHHGFHGGIJJIJJIIJJIJJJIJJJJJJIJIJJ
@5244782/1
ctcaccttacaaaataaaatacggcaaagagaagaaaggccgatagaatg
+5244782/1
BB@DFFFFHHHHHJJJJJJJJJGJJJJJJIJJJJJJJJJIJJJIJJJJJI
@5244783/1
ctcaccttacaaaataaaatacggcaaagagaagaaaggccgatagaatg
+5244783/1
CCCFFFFFHHHHHJJJJJJJJJJJJJJJJJJJJJJJJJIJJJIIJJJJJI
@5244784/1
ctcaccttacaaattgaaatacggcaaagagaagaaaggccgatagaatg
+5244784/1
CCCFFFFFHHHHHJJJIJJJJJJJJJJJJJIJJJJJIJGIIJJIJJJJIG
@5244785/1
ctcaccttacaaattgaaatacggcaaagagaagaaaggccgatagaatg
+5244785/1
CCCFFFFFHHHHHJJJJJJJJJJJJJJJJJJJJJJJJJJJJJJJJJIJJG
@3188714/1
ccaatcctataattatccatttcctgtaattctggtttctctatagtttt
+3188714/1
CCCFFFFFHHHHHJJJJJIJJJJJJJJJJJJJJJJIJIJJJJJIJJIIJJ
@3680693/1
ccgcaaggggcacggaccacttcacggaaatctaccgacagagaggttat
+3680693/1
C@CFFFFDHHGHHBHBGGIJJJIJBEHIIIJJJIIEEIJIIJJIHHHFFF
@3680694/1
ccgcaaggggcacggaccacttcacggaaatctaccgacagagaggttat
+3680694/1
CCCFFFFFGGHHHJIGGIIJJIJJJIIIJJJJIJJIJJJJJIJDEHCDDD
@3680695/1
ccgcaaggggcacggaccacttcacggaaatctaccgacagagaggttat
+3680695/1
CCCFFFFFHHHHHIIGIJDIIIEHGGIGIJJJJIIJIHIJIGIHFFABFF
@3680696/1
ccgcaaggggcacggaccttcacggaaatctaccgacagagaggttatcc
+3680696/1
@CCFFDDFHFFHGDHIIHIIGCFGGJIGEHEGJGBEHIB;@GEH7?EAB;
@3680878/1
ccgcaagtttcacagcaacaacctggagcgaaacaacagcagcccgctcc
+3680878/1
CCCFFFFDFHHHHJJJJJJJJJJJJIJIJJJJJJJIJJIGJIGJJJJJJH
@5773198/1
ctgaaattgagaaaaaatgaacatggaatgtaagaacattttcggaatca
+5773198/1
BCCFFFFFHHHHHJJJJJJJJJJJJJJJJJIIJIJJIJJJJJJIJIJJJI
@141878/1
aaaagcaggaaaagcccagaagaacgttcgactttcacttcattctatcg
+141878/1
CCCFFFFFHGHHGJJJJJIJJIJJJJJJ3CGGJJJJJJJJJJJJJJJIJJ
@1161377/1
ataattaataactagtgcctaataatagtgtattacctctaaagctatct
+1161377/1
CCCFFFFFHHHHHJJHIJJJJJJJJJJJHIHIJJJJJJJJJJJJJJJJJJ
@1161378/1
ataattaataactagtgcctaataatagtgtattacctctaaagctatct
+1161378/1
CCCFFFFFHHHHHJJHJJJJJJJJJJIJJGHIIJJJJJJJJJJJJJJJJJ
@142601/1
aaaagcccagaagaacgttcgactttcacttcattctatcggcctttctt
+142601/1
CCCFFFFFHHHHHJJJJIIJJIJHJJJJJJJJJIIJJJIJIIIJJJJJJI
@5775366/1
ctgaacaatttgaaatttttccaaacccgaaaaaagtttatttatcatac
+5775366/1
@@@DFFFFHFHFFIIGIHIIIIIIGJJJFIJJJJJIFHIIGGIJGGIFGI
@143274/1
aaaagcctcttaaatttaaccgaaatatagaatacaccccttaatcagct
+143274/1
CCCFFFFFHHHGHJJJJJJIJJIJJJJJJJJJJJJJJJJJJJJJJJJJJJ
@143469/1
aaaagcctttaagtacaatatctgctggagattgcaaccacccagacagg
+143469/1
CCCFFFFFHHHHGIIJJJJJJJJJJJJJJJJJJJJJIJHIJJJJJJJJJJ
@143529/1
aaaagcgaagaatatttgaaaatttctaatattgcgatatttttttatcg
+143529/1
C@@DFFFFHHHHHJJJJJJJJIJJJJJJJIJJJJJJJJJJJJJJJJJJJI
@143530/1
aaaagcgaagaatatttgaaaatttctaatattgcgatatttttttatcg
+143530/1
CCCFFFFDHD?FFEFGID?HHIGIJIICIIEGIEGGBHGGIJJJJJGGDG
@4208253/1
cgactcgacaaaaatttaaacacattgcattattgatttcgaggaaataa
+4208253/1
@@@FDFADHFHBFHIJJIJJGEIIJJIIEIGIGGGGGGIIBDDGIGAGG@
@7284775/1
gaataacattgacattctataaagacgttagagaggttcactaaaaaata
+7284775/1
C@CFFFFFGHHHHJJIJJIIGIJJIJIJIIIIGGGIDGGIJJJJGIIJGH
@3189074/1
ccaatcgccaccaatgcttggtgcagctatccactttgccagtggccgtc
+3189074/1
CC@FFFADHHHHGJIGJGIIGEHIJJJJJJJJIIJIIIJJJJHIJJJJHI
@7769795/1
gcctcttaaatttaaccgaaatatagaatacaccccttaatcagctacaa
+7769795/1
CCCFFFFFHHHHHJJJJJIJJJJJJJJJJJJJJJJJJJJJJJJJJJJJJI
@3189803/1
ccaatcttccgctaccgcgtgttccttaacaacgatctggtggccaccgg
+3189803/1
C@CFFFFFHHDDFHIJGGGEFDFHIHJJJIIJIGICHHGGHIIGHDHJGI
@144632/1
aaaagctcgacatggagtcccaaaacatgaccatgatgcactcggccgga
+144632/1
@CCFDDFFHHHDHJIJIFFHIHIGIJJIFIHIJIIJJJJGJIIIJJJIJB
@144633/1
aaaagctcgacatggagtcccaaaacatgaccatgatgcactcggccgga
+144633/1
CCCFFFFFHHHHHJJIJGIJJJEIJJJJJJIIIJJJJIJIJJJJJJIJJI
@1164904/1
ataatttgtggacataaaggaaagaaaaaaatgtcaaaattttgcaaatt
+1164904/1
CCCFFFFFHHHFHJJIJJIJJIJJJJJJIJJIIIGGIJJJJJJJJIHHII
@2196717/1
caaccagcagtcccacaaagtttcacagttccacaaaacgctgaaaaatt
+2196717/1
@CCFFDFFHHHHHJJJJJIJFHJIJJJJJIJIJJJJJJJJJJIIJJIJJI
@2196718/1
caaccagcagtcccacaaagtttcacagttccacaaaacgctgaaaaatt
+2196718/1
CCCFFFFFGFFFHIGIGJGIEEGIJIJCHIGJGIJJGHIIJJEGIGIIII
@2196719/1
caaccagcagtcccacaaagtttcacagttccacaaaacgctgaaaaatt
+2196719/1
CCCFFFFFGHHHHJJJJJIJHIJJJJJJHIJJJJJJJIIJJJJJJJJIJI
@2196720/1
caaccagcagtcccacaaagtttcacagttccacaaaacgctgaaaaatt
+2196720/1
CCCFFFFFHHHGHJJJJJIIHIJJJJJJIJJJJJJJJJIJJJJJJJJJJJ
@2196721/1
caaccagcagtcccacaaagtttcacagttccacaaaacgctgaaaaatt
+2196721/1
CCCFFFFFHHHHHJJJJJJJHIJJJJJJIJJJJJJJJHIJJJJJJJJJJJ
@2197457/1
caaccatagctttctcagcgtgttcaatttcgttccatttatcaaggttt
+2197457/1
CC@FFFFFHHHHHJJJJJJJEIEHIJJJJJJIIIJJJJJJJJIJJJIFHJ
@2198267/1
caaccatgatcatgggcgctgacgtcactcatcccagccctgattcgcaa
+2198267/1
@C<DDFDEBDFHDGGGGGG>HEIIEEHCEHIIEGGIGGHIGIGIIIIIII
@5777518/1
ctgaaccctacgtcagcatttcctggctcagagtacgctacatttgagga
+5777518/1
CCCFFFFFHHHHHJIIGGHHI@HEEGGGIGHHI?GGGGHGIGGIIDCHI@
@4707790/1
cggggcactatataaaaaattacattcagtatcgatagataatattgatg
+4707790/1
@C@DFDDFFHHHHJIJJJJIGIIIIJJIIFGIJJIIJJIGGIJJJIHJJI
@4707791/1
cggggcactatataaaaaattacattcagtatcgatagataatattgatg
+4707791/1
CCCFFFFFHHHHHJJJJJJIIGIIJJJJJIJIJIGIIJIJJJJJJJJIJJ
@4707792/1
cggggcactatataaaaaattacattcagtatcgatagataatattgatg
+4707792/1
CCCFFFFFHHHHHJJJJJJJJJJJJJJJJIIJJJJJJJJJJJJJJJJJJI
@1167588/1
atacaaatttgactactgtatagctttcttctcttggtgaacacatactt
+1167588/1
CC@FFFFFHHHHHJGIIJIIIIIJHIJIIJHIIIIIJGHIJGIIJJIJJJ
@1168324/1
atacaagaaaatatacagactaaagaaacgctcgtggggagcgatgacga
+1168324/1
CCCFFFFDHFHFHIJJJJJJJJJIIIJIIJJIIJDHHIIGIJJGGIJIJG
@4709217/1
cggggctctgtgatttcttagtgtcaatagtgctgccgttacttcctcaa
+4709217/1
@@@DDADDFFDHDGIIH@H<CFHHGCHEHGEEHEHEIIII?BBB?BGIEI
@4709218/1
cggggctctgtgatttcttagtgtcaatagtgctgccgttacttcctcaa
+4709218/1
@@@DDDDDFDAC?EGG:AH<C<AAEFHBCD9CCBEEGA@GEFFGCG?B8D
@4709219/1
cggggctctgtgatttcttagtgtcaatagtgctgccgttacttcctcaa
+4709219/1
@@CFFFFFHFDFDCGHDFH@BAFGHHIDHHBEEEHIIGAHDHGICHGGCH
@4709220/1
cggggctctgtgatttcttagtgtcaatagtgctgccgttacttcctcaa
+4709220/1
BCCFFFFFGHHHHJJJJJJJJHIIJHIHIIHJJJJJJJJJJJJJJJJIJJ
@4709221/1
cggggctctgtgatttcttagtgtcaatagtgctgccgttacttcctcaa
+4709221/1
BCCFFFFFHHHHFIIJJJJIJFHGIFHFHIIJJJJJJJJJJJJJJJJJJI
@4709222/1
cggggctctgtgatttcttagtgtcaatagtgctgccgttacttcctcaa
+4709222/1
CCCFFFFFHHFHHIIJJJJJJEHIIEHGGJGIJIJIIJJJJJJIIJJJIG
@4709223/1
cggggctctgtgatttcttagtgtcaatagtgctgccgttacttcctcaa
+4709223/1
CCCFFFFFHHFHHJJJIJJJJHHIIHIJJIIJJJJJJJJJJJJJJJJJJJ
@4709224/1
cggggctctgtgatttcttagtgtcaatagtgctgccgttacttcctcaa
+4709224/1
CCCFFFFFHHHGFHIJJJJJJHIJJGHIIIIJJJJJJIJJJJJJJJJJJH
@4709225/1
cggggctctgtgatttcttagtgtcaatagtgctgccgttacttcctcaa
+4709225/1
CCCFFFFFHHHHHJJJJJJJJHHHJGHJJJIJJJJJJJJJJJJJJJJJJJ
@3685756/1
ccgcagatggccaccaccattctatgaaatggaacacgaagagggactac
+3685756/1
@@@DDDDFGFHHHJIIIJGEHEHGGHHE@GFHGGIJJIGDF6DGHGGHIH
@3685757/1
ccgcagatggccaccaccattctatgaaatggaacacgaagagggactac
+3685757/1
@@@FDDFDDHHHFIJ=GAFGGHEGIHIJGJIJJIIGIIDHGJA?GGHGJJ
@3685758/1
ccgcagatggccaccaccattctatgaaatggaacacgaagagggactac
+3685758/1
@@CDFDDFBHHGHJJ<GGFHICHJIJGGGI@GGGGIJGFGHIGIIGG;CG
@3685759/1
ccgcagatggccaccaccattctatgaaatggaacacgaagagggactac
+3685759/1
BC@BDFFFHGHHHJJJJJJJJIIIHJIIIJJBHIIJJIGJJIJJJIIJII
@3685760/1
ccgcagatggccaccaccattctatgaaatggaacacgaagagggactac
+3685760/1
CCCFFFFFGHHHHJIEIJIJJJJJJJJJJJJJJJJJJJJIJIJIJJIIJJ
@3685761/1
ccgcagatggccaccaccattctatgaaatggaacacgaagagggactac
+3685761/1
CCCFFFFFHGHHHJIIIJJJJJGIJIJJIJJJJJJJJIIJJJJIJJGEGI
@3685762/1
ccgcagatggccaccaccattctatgaaatggaacacgaagagggactac
+3685762/1
CCCFFFFFHHHHHJJJIJGIIJIJJJJIJJJJJJJJJJIJJJIIIIIIII
@3685763/1
ccgcagatggccaccaccattctatgaaatggaacacgaagatggactac
+3685763/1
@CCDFFFFFDDFHIGHIIEHHEDHIIJIJJGGHIIJJGJIJIJGGEHJJJ
@2694343/1
cagaaatatggacatcaagaaatacttcacatctgttaaaggcaaatatg
+2694343/1
CCCFFFFFHHHHHIJJJJJJJJJJJJJIJJJJJJJJJJJJJJJJIJJJJJ
@150029/1
aaaagggacagtacttttagtaaacactcttctagggataaggaaggagt
+150029/1
CCCFFFFFHHHHHJJJJJJIIJIJJJJJIIJJJIJJIJJIJJJJJIJIJF
@658956/1
aatcagaccaacggaacgcccggagcggctgatatcaccaatcaggtggt
+658956/1
BCBFFFFFHHHHHJIJJJJJJJIGIHIJJIJDGGIJJIIGHHHEDF?DF9
@3194741/1
ccaattgaagttcttttatgagtctaataaaggtcaaaaaccccaaagaa
+3194741/1
CC@FFFFFHHHHHJJJJIJJJJHHJJIJJJJJJHGIJJJJJJJJJJJJIJ
@2199831/1
caacccattacacaagacccccaaccccaacaaggaggtaaaaagaagaa
+2199831/1
CCCFFFFFHHHHHJJJJJJJJJJJJJJJJJJJJJJJJJDFHJJJJJJJJI
@2199971/1
caaccccaacaaggaggtaaaaagaagaaacaaaagcaacttcaaca
+2199971/1
CCCFFFFFHHHHHJJJJEHIJJJJJJJJJJJJJJJJIIIJJJJJJJJ
@659709/1
aatcagcactgaatcaaaaaattctccatcgttacaataagttattcgga
+659709/1
CCCFFFFFHHHHHJJJJJJJJJIIJJIIIJJJJJJIJJJJJDIIJJJJJJ
@1170977/1
atacacagtcatagatccaatcctataattatccatttcc
+1170977/1
@@@DDDDD?D?FFAFEFBHEHIF:<<FBHIDHEFFFEEII
@1171383/1
atacactattattaggcactagttattaattataatcatcaatattatct
+1171383/1
CCCFFFFFHHHHHIJJJJJJIJIJJJJJJJJJJIJJIJJJIJJJJJIJIJ
@1171384/1
atacactattattaggcactagttattaattataatcatcaatattatct
+1171384/1
CCCFFFFFHHHHHJJJJJJJJJIJJJJJJJJJJJJJJJJJJIIIJJJJIJ
@1171922/1
atacagactaaagaaacgctcgtggggagcgatgacgaataaagtatgtg
+1171922/1
@C@FFFFFHFGFFIGGHHIIGG<CEDG?D@FAFGGGGCF@;@GH7C>EHE
@1171923/1
atacagactaaagaaacgctcgtggggagcgatgacgaataaagtatgtg
+1171923/1
CCCFFFFFHHHHHJJJJJJIJJFHIJJIJIGHIJIIJJIJJJIJEHIHHH
@1171924/1
atacagactaaagaaacgctcgtggggagcgatgacgaataaagtatgtg
+1171924/1
CCCFFFFFHHHHHJJJJJJJJJHHIJJJJJJJIJJIJJJJJJJIGHIHHH
@1172671/1
atacagtagtcaaatttgtatccattatcactttttgttgccgtgtgccc
+1172671/1
CCCFFFDFHHHHGJJJJIHIJJJJJJJJJJJJJJJJIIIIJIJIIFGIHH
@4711467/1
cggggtatctggtaccaaatcaacatcatagtgataagccgtgtttaatt
+4711467/1
CCCFF@DFHHHHHJJJJJJJJJJJJJJIJJJHIIJJIIJJJIJFHHGIJJ
@4712081/1
cggggtgcaatcttcttttccggaaaatgctcgaaaactcaattggcgca
+4712081/1
CC@FF=ADHHHHHH@DGIIIIIGAHIGGIIIGIGHGIIIIGDIAFGIIII
@1174019/1
atacattccaaacatacaagcaacatttcctgtatataactactagtcaa
+1174019/1
CCCFFFFFHHHHHJJJJJJJJJJJJJJJJJJJIJJJJJJJJJIIJJIJJI
@7290949/1
gaataggttgaggctgaatctcagatggattgagctgttgagttgatcct
+7290949/1
BBCFFFFEHHHHHJJJJJIJIJIJJJJJHGIJGIJJJJIJIJIIIIJJJB
@7291886/1
gaatatcgtttaacttttccagcatttctcttgctgctaattgtttcgcc
+7291886/1
@?;ADEFFFGHHHIJJJJHJJIJJJJJJJJJJJJJJJJJIIJJJJJJIJJ
@7292052/1
gaatatgaaatttaaaagaaaatttgaaaagtatcatgagttttgtgatt
+7292052/1
@CCFFFFDFHHHHIJJIGHGHGIIJEIJHHIGIHJJJJGIEEHIIGGIJG
@1700030/1
atttatagttttttgcatttttattcggcttattgtaatattcctccata
+1700030/1
@CCFDDBDFDFHHGFAAAEFEBEGI@E;?8?FHDGFGAFCFH9?DDFGGD
@1700031/1
atttatagttttttgcatttttattcggcttattgtaatattcctccata
+1700031/1
CCCFFFFFHHHHHJJIJJJJJJJIIJJIJJJJJJJJJIJJJJJJJJIJIH
@7293172/1
gaatatttgaaaatttctaatattgcgatatttttttatcg
+7293172/1
@@CDFFFFGD?FHDH@FGG>EFHG@BGIIBGBHEBEAEGC9
@7293173/1
gaatatttgaaaatttctaatattgcgatatttttttatcgatctggctt
+7293173/1
@?@FFDEFHHHHHGIIIIJIJGIJJJJIJJJJIGIJGJJIJGGGIJGHGI
@7293174/1
gaatatttgaaaatttctaatattgcgatatttttttatcgatctggctt
+7293174/1
CBCFFFFFHHHHHJJJJJJJJIJJJJJJJJJJJJJJJJJJJJJJJJJJJJ
@7293175/1
gaatatttgaaaatttctaatattgcgatattttttttatcgatctggct
+7293175/1
CBCFFFFFHGHHHJJJJJJJIIJJJJJJIGIIJJJJJJJJJJIJJJJIJJ
@152360/1
aaaaggtgggaaatgttgactgttgtagctgattaaggggtgtattctat
+152360/1
CCCFFFADHHHHHJJHJJJJJJHIJGHIJJJHJJJJJJIJDGFHIIIJIJ
@152361/1
aaaaggtgggaaatgttgactgttgtagctgattaaggggtgtattctat
+152361/1
CCCFFFDDHHHHHJJHJJIJJJHIJIJJJJJBHIGIIJJJ?F@FIIIJFI
@1701274/1
atttatcaaggttttcaaactgttaaaaaacctgctgaatgtgcgccaat
+1701274/1
?@BFDDDEGFH<CGIJJIJIIJIIIJJJJJJJIGHIJIGIJJJIIIIIIJ
@1701275/1
atttatcaaggttttcaaactgttaaaaaacctgctgaatgtgcgccaat
+1701275/1
@@@BDFDFHHHHHJJGDEDHHGIIIIIJIEH@CBFHEGHDH@FHBGHIJG
@1701276/1
atttatcaaggttttcaaactgttaaaaaacctgctgaatgtgcgccaat
+1701276/1
CCCFFFFFGHHFHJJJIJJIJJJJJJJIJJJJJIIJJJJIIHGIJIJJJJ
@1701277/1
atttatcaaggttttcaaactgttaaaaaacctgctgaatgtgcgccaat
+1701277/1
CCCFFFFFHHHDHHJJJJJJJJIJJJJJJJJJJJJIJJJJJGIIIJJJIJ
@6770276/1
ctttaagtacaatatctgctggagattgcaaccacccagacaggagatca
+6770276/1
CCCFFFFDHHHHHJJJJJGE>GCFEEHDEHIIJIIJJCGGIICHHCFHII
@1701366/1
atttatcacatcattcgtcgtgtaccacatctcggatcttgctactaata
+1701366/1
@@@DDDDDFFHFFICD<GDHFH<<CBEGIII>FHI@GDGIGGEGHGHGHD
@1701367/1
atttatcacatcattcgtcgtgtaccacatctcggatcttgctactaata
+1701367/1
@CCFFFFFHHHHHJJJJIJJFIDGIIGIIIJIJIIFHDHJJJIIIHIIGH
@1701368/1
atttatcacatcattcgtcgtgtaccacatctcggatcttgctactaata
+1701368/1
BB@DFFFFHHHHHJJJJHIIHIHHIJJJJJJIIJJJJJJIJIIJIJJJJJ
@1701369/1
atttatcacatcattcgtcgtgtaccacatctcggatcttgctactaata
+1701369/1
CCCFFFFFHHHHHIIIIEHIFG?GGGIIIFICHIIFFHIEHGIIIIHIHI
@1701370/1
atttatcacatcattcgtcgtgtaccacatctcggatcttgctactaata
+1701370/1
CCCFFFFFHHHHHJIJJHIJIJGHIIGIJIJJJJJGHIJJJJJJJJJIIJ
@1701371/1
atttatcacatcattcgtcgtgtaccacatctcggatcttgctactaata
+1701371/1
CCCFFFFFHHHHHJJJJGHJHIGHIJJIIJIJJJJHJJIJIIIIIIJJJJ
@1701372/1
atttatcacatcattcgtcgtgtaccacatctcggatcttgctactaata
+1701372/1
CCCFFFFFHHHHHJJJJGIIGIGIIIEGIIJIJJJGJJJJJJJJJJJJJI
@1701373/1
atttatcacatcattcgtcgtgtaccacatctcggatcttgctactaata
+1701373/1
CCCFFFFFHHHHHJJJJHIJHIHHIJJJJJJJJJJIIIJJJJIJJJJJJJ
@1701374/1
atttatcacatcattcgtcgtgtaccacatctcggatcttgctactaata
+1701374/1
CCCFFFFFHHHHHJJJJJJJIJHIJJJJJJJJJJJHIGIIJJJJJJJJJI
@1177101/1
atacgaacttcaatcacacaaattagtacaactcctccaaaccttgcaaa
+1177101/1
CC@FFFFFHHHHHJJJIIIJJJJJIJHIJJJJJJJJJIJJJJJIJJJJIG
@1177103/1
atacgaacttccatagattcaaatgaagtaaacaacatacgtttttcatt
+1177103/1
@@@FFFBDBFHHHGHGEGGHBFGGGFHEHHDHGICGGIIBDFIIIIGGII
@1177104/1
atacgaacttccatagattcaaatgaagtaaacaacatacgtttttcatt
+1177104/1
CCCFFFFFHHDDHIIIFHJGIJJIJJGIEHHJHIJIIJJJJIEHIJIJIG
@1177105/1
atacgaacttccatagattcaaatgaagtaaacaacatacgtttttcatt
+1177105/1
CCCFFFFFHHHHHJJJJJJJJJJJJJJJFHIJJJJJJJIJHFHJJJJJIJ
@663920/1
aatcccattggctggctccaagagatgtgcatgtcccgcagatggccacc
+663920/1
CCCFFFFFHHHHHIIGGGICHC>CEFHCDEFIGHEHI@F:DDFCHGHGGI
@1177598/1
atacgagaacgttcatgaaggaaagttgagtcatttgaggtctaaacaag
+1177598/1
CCCFFFFFHHHHHJJJJJJJJIJJJIIJJJIIIJJJJJIJJJJJJIJJJJ
@1704050/1
atttatgtaacatgtgtgcttaagtggcttaccttctacttaccacttag
+1704050/1
CCCFFFFFHHHHHJGHHIJJJJJJIJJJJJDIJJIIJCHGGIIJJIIIGH
@1704288/1
atttatgtgacataatttgcgacatttgacgtacggttcaagtagctgaa
+1704288/1
?@@BDDDDFFFFHIIGICH<?FHHIIIHEEGH=B<<:BFGHGB?9BDHDH
@1704289/1
atttatgtgacataatttgcgacatttgacgtacggttcaagtagctgaa
+1704289/1
CCCFFFFFHHHHHJJJJJJIIHIJJJJJIJIIJJJJFHJIIIIIJJJJII
@1706230/1
atttattatattgtgaaaagggagcatttatttgatgcaaagtatagagg
+1706230/1
CCCFFFFFHGHHHFHIJJIIJJIIJJJJJJJJJJJJJJJJJJGHIJJIJJ
@1706231/1
atttattatattgtgaaaagggagcatttatttgatgcaaagtatagagg
+1706231/1
CCCFFFFFHHHHHFHHJIJJJJJJIJJJJJIJJJIJJJJJJJDGIIJJJJ
@1706232/1
atttattatattgtgaaaagggagcatttatttgatgcaaagtatagagg
+1706232/1
CCCFFFFFHHHHHHIJJJJJJJHHIJJJJIIJJJJJJIJJIIHIIJJHJJ
@1706233/1
atttattatattgtgaagagggagcatttatttgatgcaaagtatagagg
+1706233/1
CCCFFFFFHHHHHIJIJIJJIJIJJIJJJIJJFGIIJJIJIJFHIJJJJI
@665304/1
aatccttcgaggtaacctacgtggacatcgaagaaaaaacattgaccaat
+665304/1
CCCFFFFFHGHHCGIJJGGJJGGJHIGIGIIJJGIJJIJIIIJJJJJIJI
@665305/1
aatccttcgaggtaacctacgtggacatcgaagaaaaaacattgaccaat
+665305/1
CCCFFFFFHHHHFGHIJJJJJHIJJJJJJJJJJJJJJJJJJJJIJJJJJI
@665306/1
aatccttcgaggtaacctacgtggacatcgaagaaaaaacattgaccaat
+665306/1
CCCFFFFFHHHHFHIJJJJJJGHIJJJJJJIGJJJJJIEHJJJJJJJIJI
@5253798/1
ctcactgccggtacaatacaagtttctctaaaagtaaaccacggaacact
+5253798/1
CCCFFFFFHHHCFHGEIIJIIJHHIJJJIJJJJJIGHEHIHIHIGGGGIJ
@155958/1
aaaagtgaccacaagcaatgtcaaagagaaggatagcaactaattttaca
+155958/1
CCCFFDFFHHHHHJJJJJJJJJJJJJIJIJHIIJJJJJJJJJJJJJJJJJ
@155960/1
aaaagtgacgcccgaacaagccaatcagaccaacggaacgcccggagcgg
+155960/1
CCCFFDDFHHHHHIIIJIJIIJJJJJJJIIIJJIJIGGIDGIJIGFFDDB
@2205898/1
caacctcaagcttggggtcaaccacagg
+2205898/1
@@@DFAEFDHD>BEHGIHEIIBGGHIGG
@2205899/1
caacctcaagcttggggtcaaccacaggtttcacaacaacaacctggaac
+2205899/1
CC@FFFFFHHHGHIJJJEHIJJJJJJJJHIJJJJJJJJJJJJJJJJJJJJ
@2206190/1
caacctctatactttgcatcaaataaatgctcccttttcacaatataata
+2206190/1
CCCFFFFFHHHHHJJIJJJJJJJJJJJJIJJJJJJJJIJJJJJIJJJIJJ
@3198373/1
ccacaaaaagggaaataaacaaggatgtaagaactatggaggaatattac
+3198373/1
CCCFFFFFFHHHFJIIJJJJJJJIJIJGHIJJJJIJJJJIJJJJJJJIJJ
@3198374/1
ccacaaaaagggaaataaacaaggatgtaagaactatggaggaatattac
+3198374/1
CCCFFFFFHHHHHJJJJJJJJJJJJJJIIJJJJIJJJJJJJJJJJJJJJJ
@665384/1
aatccttgcaggatttacccgtggaggg
+665384/1
@@@DFDDBFHDBABFHGEIIGHDBBFG@
@3199319/1
ccacaaagtttcacagttccacaaaacgctgaaaaattccgtcggca
+3199319/1
CCCFFFFFCHHHHJJGGIJJIJJJJJJIJJJJJJJJJJJJJJIJJJJ
@3199320/1
ccacaaagtttcacagttccacaaaacgctgaaaaattccgtcggca
+3199320/1
CCCFFFFFHHHHHJJJGIJJJJJJJJJJJJIJJJIJJJJJJIJJJJJ
@3199368/1
ccacaaatacctaaaccttcccactaaagttaaccagacaaagcacctat
+3199368/1
CCCFFFFFFGHHGJJGHIJGGHHJJJJJJJJJIJJJIJJJJJJIJIJJJI
@3199369/1
ccacaaatacctaaaccttcccactaaagttaaccagacaaagcacctat
+3199369/1
CCCFFFFFHHHHHJJJIJJJJJJIJJJJJGIJJJJJJIJJJJIJJJJJIH
@1711256/1
atttatttgatgcaaagtatagaggttgtacccaaacttttcggggtgca
+1711256/1
@@@FBBDDBFDFHIJGIHGIGIGIJGHBGDIIHIAFHHIGIIJIEGHGGG
@1711257/1
atttatttgatgcaaagtatagaggttgtacccaaacttttcggggtgca
+1711257/1
CCCFFFFFHHHHHJJJJEHJJJJIIIIJHIJJJJJJJJJJJJJIJJGGIJ
@1711258/1
atttatttgatgcaaagtatagaggttgtacccaaacttttcggggtgca
+1711258/1
CCCFFFFFHHHHHJJJJGIHIJJJJJJJJJJJJJJJJIJJJJJJJJHHIJ
@1711259/1
atttatttgatgcaaagtatagaggttgtacccaaacttttcggggtgca
+1711259/1
CCCFFFFFHHHHHJJJJHIJJJJJJHJJIJJJJJJIJJJJJJJJIJ@FHE
@3199901/1
ccacaacaacctaaatcggcaaacgggcaacaaaggggtggaccacaaca
+3199901/1
CCCFFFFFHHHHHJJJJJJJJJJJJJJJJJJJJJJJIJ<FHIJIHHHFFF
@3200143/1
ccacaacagactggtcccacacaacagactggtcccacacaacagactgg
+3200143/1
CCCFFFFFFHGHHJFHIJHJJJJJJJFGIIIIFHJJJJJJJJJJHIIJII
@3200144/1
ccacaacagactggtcccacacaacagactggtcccacacaagggcagca
+3200144/1
@@@FDFDD8FFHGGHIGGIIDDEGGG?GIGDGDEHFGGHIIIGGIGHIIG
@3200145/1
ccacaacagactggtcccccacaacagactggtcccacacaacagactgg
+3200145/1
?@CFFFFFHHHHHJGIJJJJJJJJJJIIJJJJIHJJIJJJIJJJGHJJII
@3200171/1
ccacaacagcaagctcctccgcaacagcaacctggagcgagacaacatca
+3200171/1
CCCFFFFFHHHHGIIJJJJJIIJIJJIJJJJJIIIJIIJJJHIGDHEGEH
@159686/1
aaaagtttatttatcatacacaggtaaacagttgtacagtagaggataaa
+159686/1
@@<DDBDDFHHHGIDD>DHBGHGICF>BBHHC<HHEDG@:??F>8CDFIB
@159687/1
aaaagtttatttatcatacacaggtaaacagttgtacagtagaggataaa
+159687/1
C@@FFDFFHHHHHJJJJJJJJJJJHHHJJJJIJJHIJJJIIJIJIJIJJJ
@159688/1
aaaagtttatttatcatacacaggtaaacagttgtacagtagaggataaa
+159688/1
CCCFFFFFHHHHGJGGIJJJJJJIHCHHIJGFGIHHIJJHFHHIEIJJJI
@159689/1
aaaagtttatttatcatacacaggtaaacagttgtacagtagaggataaa
+159689/1
CCCFFFFFHHHHHJJIJJJJJJJJHHHJJIIIJJHIJJJIIIJJJJIIIG
@5258795/1
ctcagaacgaatggcagagttacgccgatgaaattaagggtatggtagtg
+5258795/1
CCCFFFFFHHHGHJGJJGIBHIJJJJJHHIIIJIIJIGIJFFHEIFHIHI
@161192/1
aaaagtttttaagaaccgtgatggaactctttaggcagcaacattaccca
+161192/1
CCCFFDFFHHHHHJJJJJHIIIJJJJJJJJJJJJIJIFJJJJJJJJJJJJ
@3693242/1
ccgccacactgtagagaattcacttatgaatgtggcataggttctgtcaa
+3693242/1
CCCFFFFFHHHHHIIJJJJJJJJJJJJJJJJJHIJJIJJJJGHHJJJJJJ
@3693243/1
ccgccacactgtagagaattcacttatgaatgtggcataggttctgtcaa
+3693243/1
CCCFFFFFHHHHHJIIIJJJJJJJJJJJJJJIHHJIJJJJIFHGGIJIJJ
@5790786/1
ctgaagtaaaagtgtgctccattggtttatcctctactgtacaactgttt
+5790786/1
@@@DDBDDFFFHHE4CFHII@FHGIIIFEIIGIIEEGIIEHGIIIIIEHG
@5790787/1
ctgaagtaaaagtgtgctccattggtttatcctctactgtacaactgttt
+5790787/1
BCCFFFFFHHHHHIHIJJJJHIJJJHHJGGHIGJJIIJJFHGIIJIIHII
@5790788/1
ctgaagtaaaagtgtgctccattggtttatcctctactgtacaactgttt
+5790788/1
CCCFFFDDHHHHFHHIIIIJGIJJJHIJIJJJJJJGIIJHIIJJJIJHIJ
@5790789/1
ctgaagtaaaagtgtgctccattggtttatcctctactgtacaactgttt
+5790789/1
CCCFFFDDHHHHFHIJJJJJIJJJJJGJJJJIJJJJIJJIJIJIIJJHIJ
@5790790/1
ctgaagtaaaagtgtgctccattggtttatcctctactgtacaactgttt
+5790790/1
CCCFFFFEHHHHHIHIJJJJIJJJIJJJJJJHJJJJIJJJJJIJJJJIJJ
@3201737/1
ccacaagcaatgtcaaagagaaggatagcaactaattttacaagctatac
+3201737/1
CCCFFFFFHHHHGJIJIJHGFHFHIJJJJIJJJJHIJJJJJIIJIJJJJI
@3201738/1
ccacaagcaatgtcaaagagaaggatagcaactaattttacaagctatac
+3201738/1
CCCFFFFFHHHHHJJJJJIIGIIJIJJJJJJJJJJJJIIJJJJJIJJJJI
@1183774/1
atactttgcatcaaataaatgctccctttcacaatataataaatacatat
+1183774/1
CCCFFFFFHHHHHJJJJJJJJJJJJJJJJJJJJJJJJJIJJIJJJIJJIJ
@1713836/1
atttcaaattgttcaggtaaaatcttgcttcatgattgaaaatttgcaag
+1713836/1
<@@DDDABFHDDFDGGBAD@FGGHBDBHGIIG9FHIIG@FHGEFIIFIID
@2703377/1
cagaaatttaaacgttccagcaggtacttgcgtggacacgcatattacac
+2703377/1
@@@FDDFFHHHHHJFHIIIHIJJIEHIIJJJICFGIJJJJIJIJJIJJJJ
@2703378/1
cagaaatttaaacgttccagcaggtacttgcgtggacacgcatattacac
+2703378/1
CCCFFFFFHHHHGIFIJJJIJJJJHHIIIJJJFHIIJJJJJJJJJJJJJJ
@2703379/1
cagaaatttaaacgttccagcaggtacttgcgtggacacgcatattacac
+2703379/1
CCCFFFFFHHHHHJHJJJJJJJJJHHHIIJJJFHHJJJJJJJEIJJJJJJ
@2703380/1
cagaaatttaaacgttccagcaggtacttgcgtggacacgcatattacac
+2703380/1
CCCFFFFFHHHHHJJJJJIJJJJJIHGIJJJJHIJIJJDIIIIJJJJJIJ
@667996/1
aatcggtattcgggactgaaagacactaagattaccaagttgggcaacca
+667996/1
CCCFFFDFHHHHGIHIIJIJJJIIIJIJJIJJJJJJJIGIIIIIJGCHEG
@1183991/1
atacttttcaaattttcttttaaatttcatattctcataatacttttccc
+1183991/1
CCCFFFFFHHHHHJJJJJJJJJJCJJJJJJJIJJJJIIJJJJIIIJJIJI
@1184018/1
atacttttcccggtttgttctgaaacaaacatcactgtgatgaaaaataa
+1184018/1
CCCFFFFFHHHHH@FH?AFAD>BFHCFIIGGCGGGHIBGEGG@HIIIGEI
@668368/1
aatcgtgataacatgcataaaatataataaaaatttatagttttttgcat
+668368/1
@@BFFFFFHHHFHIJIJIIJJJJIJJJIJJJJJJJJIJIIGGGGIJIJJJ
@669378/1
aatctatggaagttcgtattattcctcgaaatcaataactcgacaaaaat
+669378/1
CCCFFFFFHHHHHIJJHIJJJJJJJJJJJJJJIJJJJJJJIJJJIJJJJJ
@1186535/1
atagaatacaccccttaatcagctacaacagtcaacatttcccacctttt
+1186535/1
BCCFDFFFHHHHHJJJHIIJJIJJIJJJJJJHIJJJJJJJJJJJJJJJJJ
@1186536/1
atagaatacaccccttaatcagctacaacagtcaacatttcccacctttt
+1186536/1
CCCFFFFFGHHHHJJJJJJJJIJJIIIJJIJHIIJJIJJJJJJJ?G;?BG
@1187147/1
atagaatgaagtgaaagtcgaacgttcttctgggcttttcctgctttttt
+1187147/1
CCCFFFFFHHHFFIJIIFGHGIIIHJIJIIJJJIIJIJJHIJJJJJJJJJ
@1187148/1
atagaatgaagtgaaagtcgaacgttcttctgggcttttcctgctttttt
+1187148/1
CCCFFFFFHHHHFIJJJGIJJJFIIJJJJJJJJIJJJJJJJJIJJJJJJJ
@1187149/1
atagaatgaagtgaaagtcgaacgttcttctgggcttttcctgctttttt
+1187149/1
CCCFFFFFHHHHHIIIIEHHIICGBF@CFBFAHIAAHIIEHB9BGHHIII
@1187250/1
atagaatggtggtggccatctgcgggacatgcacatctcttggagccagc
+1187250/1
CCCFFFFDHFHH<CFGHJFG@DGGHI6F=FGEIIIGIFIJJJGIIJJJDI
@671925/1
aatgaaaaccttgtagtggattcctaatattttttagtgaacctctctaa
+671925/1
CCCFFFFFHHHHHJJJIJJIJJIJIJIJJJJJJJJJJHHJJJJJJJJJJH
@1187299/1
atagaatgtcaatgttattctaaaaagaagactgctaaacgttaaatttt
+1187299/1
BCCFFFFFHHHHHJIJJJJGIIJJJJJIJIJJJIJIJIJIIGIIJIIGIJ
@1187300/1
atagaatgtcaatgttattctaaaaagaagactgctaaacgttaaatttt
+1187300/1
CCCFFFFFHHHHHJIJJJJJJJJJJJJJJJJJJJJIHJJHHHIHIIJJJI
@1187467/1
atagaattagtggtttttttctaaaatcaatttacatattatttttgact
+1187467/1
@@@DDFFFGHHHHDGHIIJJIJIJIIJJJHHIIJJFIJJJGIJJIJJFIJ
@672234/1
aatgaaagaaattaaacacgctgagaaagctatggttgagtgaaaaaggt
+672234/1
CC@DFFFFFHDHHJIJIJGGIIHIJJJJIJJJIHHGHIEH?FHHEHIGI?
@4219959/1
cgactttttactatttttgtatgcacaaaattcgttctacatatgaaaca
+4219959/1
@@;DDDDDFDA<<<CFGI1<?33<A3AFEGA?91:?@F9C??F@FF4DFE
@4219960/1
cgactttttactatttttgtatgcacaaaattcgttctacatatgaaaca
+4219960/1
@@@DDDFFHFBFDGHIIIDCFDHHHGIIIIGHGIHIIGGIHHIGGIIIII
@4219961/1
cgactttttactatttttgtatgcacaaaattcgttctacatatgaaaca
+4219961/1
BC;DDFFFHHHHHJJJJJIHIJJJJJIJHIIJHJJIJJJJJJGIJIIJJH
@3202520/1
ccacaaggtacaatactttgttggtttcgccactccctgtatactggcgt
+3202520/1
@CCFDDFFHFHFHJHIJIJFEFGHEHIGGGAHHGGICBFHIIJGIGDBF<
@3202521/1
ccacaaggtacaatactttgttggtttcgccactccctgtatactggcgt
+3202521/1
CCCFFFFFFHHHHJJJJJJIJJJJHJIJJJJJJJJJJJJIIJJJJJJJJ@
@4221248/1
cgagaaaggtccagaattatgtgaattttacagggcgttcacgtgtgcca
+4221248/1
BC;DFFFFHFFHHJJJJJJJIGIJJJJJJJJJJJJJIIJJJJIJJIJJJJ
@7785890/1
gcctttcttctctttgccgtattttatttt
+7785890/1
???DDD;:D:2<AEE??E@<@CFFI4<FFF
@7785891/1
gcctttcttctctttgccgtattttattttgtaaggtgaggtatttgtac
+7785891/1
CCCFFFFFHHHGHJJIJJIFGHHJJBHIJJHEI@GG:C?FFCDFHGGDFI
@1718635/1
atttcagttaaatttaagaggcttttaaaatttaacgtttagcagtcttc
+1718635/1
CCCFFFFFHFHHHJJJJIJJJIJJJJJJJJJJJJJJIIJJJJJJJJJJJJ
@1718636/1
atttcagttaaatttaagaggcttttaaaatttaacgtttagcagtcttc
+1718636/1
CCCFFFFFHHHHHJJJIJJJJJJJJJJJIJJJJJJJJIJJJJJJJIJJJI
@1718637/1
atttcagttaaatttaagaggcttttaaaatttaacgtttagcagtcttc
+1718637/1
CCCFFFFFHHHHHJJJJJIJIJJJJJJJJJJJJJJJIHJJJJJJJJJJJI
@673876/1
aatgaagtgaaagtcgaacgttcttctgggcttttcctgcttttttagca
+673876/1
=@1=DDFDHHHHHHIJJJIIIJIJJJJJJJJJJJJJIJJJJJJJJJJIJI
@673877/1
aatgaagtgaaagtcgaacgttcttctgggcttttcctgcttttttagca
+673877/1
@@?DFFFDHHHHHFHIJJJJHGIJGIGJJJJIIJGIIIJIJJJJJJEGGI
@673878/1
aatgaagtgaaagtcgaacgttcttctgggcttttcctgcttttttagca
+673878/1
CCCFFFFDHHHHHHIJJIJFHIIIJIJIJJJJJJGGIFGGIJJDEIGIII
@673879/1
aatgaagtgaaagtcgaacgttcttctgggcttttcctgctttttttagc
+673879/1
CCCBFFFDHHHHHGHIIJJJGGGJJJJJJIJJJJJJJJJJJJJJJJJIIJ
@1190640/1
atagattcaaatgaagtaaacaacatacgtttttcatttaaaatgaactc
+1190640/1
@CCFFFFFHHGHHJJJHIGJJIJJJJJJJHJJJJJJIJIJJJJJJIJIJJ
@6784400/1
ctttaccattcgtcttatcgatacattgaaacgcaaactgacgtttactt
+6784400/1
CCCFFFFFHHHHDHIIGIIJJJIJJJJJJJJEIFIJIJJGIJIHHJIJJJ
@6784401/1
ctttaccattcgtcttatcgatgcattgaaacgcaaactgacgtttactt
+6784401/1
=1:ABDDEDFHFHIGHDFIGGHGGGGIIGHHFGHIHIIIIIIIHIIIGIG
@6784402/1
ctttaccattcgtcttatcgatgcattgaaacgcaaactgacgtttactt
+6784402/1
@CCFFDDDHHDDCGGGHHIHEDCGEEFEFGIGGBHHAGCEHIIIIIIIHG
@6784403/1
ctttaccattcgtcttatcgatgcattgaaacgcaaactgacgtttactt
+6784403/1
CCCFFFFFGHHHHIIJEHIIJIEIJJJJJIIGGGHGIJJGGIJIIJIEIJ
@6784404/1
ctttaccattcgtcttatcgatgcattgaaacgcaaactgacgtttactt
+6784404/1
CCCFFFFFHGFHHIIIFIDHBGHHHIIIIEHEH1DDGICHGGHGFGIGII
@6784405/1
ctttaccattcgtcttatcgatgcattgaaacgcaaactgacgtttactt
+6784405/1
CCCFFFFFHHHGHIJJJJIJJJJJJJJJJIJJJJJJJJJJJJJIJJJJJJ
@6784406/1
ctttaccattcgtcttatcgatgcattgaaacgcaaactgacgtttactt
+6784406/1
CCCFFFFFHHHHHIJJJJJJJJIJJJJJJJJJJJIGIJJIJJIGIJJJJJ
@6784407/1
ctttaccattcgtcttatcgatgcattgaaacgcaaactgacgtttactt
+6784407/1
CCCFFFFFHHHHHJJJIJIIJIJJJJJJJJJIIIIJJJJIJJJIJJJJJJ
@6784408/1
ctttaccattcgtcttatcgatgcattgaaacgcaaactgacgtttactt
+6784408/1
CCCFFFFFHHHHHJJJIJJJJJJJJJJJJJJGHGIIIJJGIJJIIJJJJJ
@167321/1
aaaatacggcaaagagaagaaaggccgatagaatgaagtgaaagtcgaac
+167321/1
CCCFFFDFHGHHHJJIJJIJJJJIJJJIJIJJJJIJJJHGIJJJBFHJJB
@167322/1
aaaatacggcaaagagaagaaaggccgatagaatgaagtgaaagtcgaac
+167322/1
CCCFFFFFHGHHHJJJJJJJJJJJJJJJJIJJJJJJIJIJJJJJFGIJJG
@6785170/1
ctttaccggcatagcctaatctgggagggggcaagattctggcatctaat
+6785170/1
CCCFFFFFHHHHHJJJJJJJJIJJJHIJJJJIJJJJJJJIJJJJHHHHHH
@4224805/1
cgagaacttccagaaaaaggaaaagaaattttgtgcatgagccaagtact
+4224805/1
C@CFFFFDHHHHHIJJJIJJIJJJJJJJJJIIJFHIEGGIJJJJGIIIII
@3206214/1
ccacaatttagtagacatagtttggacatttatcaatcaactcttcatga
+3206214/1
CCCFFFFFHGHBHIJIJIJJFGIJJJJJJJDHIJJJJJJJJJJJJJJJJI
@2214596/1
caacgatatgtcaaacgacgacattgagcaacttacgtattttctatgtc
+2214596/1
C@CFFFFFHHHHHIJGGEHIIIJIJJIFGHIJJJJJJGIJJJJJJJJJJI
@2214597/1
caacgatatgtcaaacgacgacattgagcaacttacgtattttctatgtc
+2214597/1
CCCFFFFFHHFHHJJJJJJIJJJJJJJJIJJJJJJJJIIJJJJJJJJJJJ
@2214598/1
caacgatatgtcaaacgacgacattgagcaacttacgtattttctatgtc
+2214598/1
CCCFFFFFHHHHHJJJJJIJIIJJJJJJJJJJJJIJIGIJJJJJJJJJIG
@2215105/1
caacgatctggtggccaccggaaccgg
+2215105/1
@@?D?DDD?<B?DF;?3CB8<FAAD<D
@2215106/1
caacgatctggtggccaccggaaccggaagatcgaagaaagacg
+2215106/1
@@@DADF3C?F<CG@BGHC>AGDH<FEGGGCDBAH@B;=@=CC>
@2215107/1
caacgatctggtggccaccggaaccggaagatcgaagaaagacgccaaac
+2215107/1
@CCFDFFFFFHDFHJJJIIHIGGHGGIAGIJEGEIIGGGIIJIJIEHHFF
@2215108/1
caacgatctggtggccaccggaaccggaagatcgaagaaagacgccaaac
+2215108/1
@CCFDFFFHGGFHGIIEGHIJGIJJIGGGHIIIJIIIJIIGGJJJFHGFF
@2215109/1
caacgatctggtggccaccggaaccggaagatcgaagaaagacgccaaac
+2215109/1
B@CFFFFFHGHHHIJJJJIJJHIIJJJJJJJJIIIIJJJIJIIJFGHEFF
@2215110/1
caacgatctggtggccaccggaaccggaagatcgaagaaagacgccaaac
+2215110/1
BCCDFFFFHHHFHHGIIIIIJEHGIJJHGIIJIJIGIIIJJJJJIHHGFF
@2215111/1
caacgatctggtggccaccggaaccggaagatcgaagaaagacgccaaac
+2215111/1
BCCFFFFFFHHDHIIJGIJGIHIIIIIIIJJJIIJIJIIIIJJIGFEFFF
@2215112/1
caacgatctggtggccaccggaaccggaagatcgaagaaagacgccaaac
+2215112/1
CCCFFFDFHGHDFIIJIIJGIIIJJIIJJJIGGIIIJJIIIJIIJHHHFF
@2215113/1
caacgatctggtggccaccggaaccggaagatcgaagaaagacgccaaac
+2215113/1
CCCFFFFFGDHFFGIIGIIJGADHGIGEIEIJJJJIJIJIJJGJIHHHFF
@2215114/1
caacgatctggtggccaccggaaccggaagatcgaagaaagacgccaaac
+2215114/1
CCCFFFFFHHHFGJJJAHIIIHJIJJJIJJJGIJIJJIIJIIJJGHHHFF
@2215115/1
caacgatctggtggccaccggaaccggaagatcgaagaaagacgccaaac
+2215115/1
CCCFFFFFHHHFHIJJIJJJJIJIIJJIJJJIIHIIJJJJJJJJIHGHFF
@2215116/1
caacgatctggtggccaccggaaccggaagatcgaagaaagacgccaaac
+2215116/1
CCCFFFFFHHHFHIJJJJJJJFIIIJJIIJJHIJJJJJJIIJJJJHHHFF
@6786202/1
ctttacgcgcgaaaaccattatgttttac
+6786202/1
@@<B;;DDF>ADDBHGII@9DF>GGH@<D
@6786203/1
ctttacgcgcgaaaaccattatgttttactaatttttcaataaaatacac
+6786203/1
CCCFFFFFHHHHHJJJJJIJJJJIJJJJJJJEHJJJJJJJJJJIJJJJJI
@6786204/1
ctttacgcgcgaaaaccattatgttttactaatttttcaataaagtacac
+6786204/1
@BCFFFFFHHHDHJIJJIJJJJJIJJJJJJJJJJJJJHIIHIJGICHIJJ
@6786205/1
ctttacgcgcgaaaaccattatgttttactaatttttcaataaagtacac
+6786205/1
BBBFFFFFHHHHHJJJJJJJJJJIJJJJJJJJJJJJJJJJJJJJJGGIGI
@6786206/1
ctttacgcgcgaaaaccattatgttttactaatttttcaataaagtacac
+6786206/1
CCCFDFFFHGGFHJJJJGGIGIGIIJJJJJJIJJJJJJJIIJJJJHIJJI
@6786207/1
ctttacgcgcgaaaaccattatgttttactaatttttcaataaagtacac
+6786207/1
CCCFFFFFDHHHHJIIJIJJJJJIJJJJJJJJJJJJJJJIIJJJIEHIII
@6786208/1
ctttacgcgcgaaaaccattatgttttactaatttttcaataaagtacac
+6786208/1
CCCFFFFFHHHGHJJJJIJJJJJJJJJJIJJJJJJJJJJIHJGIIHGIJJ
@6786209/1
ctttacgcgcgaaaaccattatgttttactaatttttcaataaagtacac
+6786209/1
CCCFFFFFHHHHHJJJJIJJJJJJJJJJJJJJJJJJJJJIJJJJJGHIJI
@6786210/1
ctttacgcgcgaaaaccattatgttttactaatttttcaataaagtacac
+6786210/1
CCCFFFFFHHHHHJJJJJJJJJJJIJJJIJJIJJJJJJJIIJGIIHHIJI
@6786211/1
ctttacgcgcgaaaaccattatgttttactaatttttcaataaagtacac
+6786211/1
CCCFFFFFHHHHHJJJJJJJJJJJJJJJJJJIJJJJJJJJIJJJJGHGIG
@7788826/1
gcgaaaaccattatgttttactaatttttcaataaaatacactttattta
+7788826/1
CCCFFFFFHHHHHJJHIJJJJJJJJJJJJJIHJJJJJJJJJJJJJJIJJJ
@7788827/1
gcgaaaaccattatgttttactaatttttcaataaagtacactttattta
+7788827/1
@@<;DDFFHHGHHIIGHIIBDHGIIIIIIIGGIIGEDFHIFGGHIIIIII
@7788828/1
gcgaaaaccattatgttttactaatttttcaataaagtacactttattta
+7788828/1
CCCFFFFFHHHHHJJHIJJJJJJJIJJIJJJJJJJIJFGHJJJJJJJJJJ
@7788829/1
gcgaaaaccattatgttttactaatttttcaataaagtacactttattta
+7788829/1
CCCFFFFFHHHHHJJJJJJJJJJJJJJJJJJJJJJJJGHIJJJJJJJJJJ
@3697137/1
ccgccattctcttggctagcttctttgacttgccagtgccaatttc
+3697137/1
@@@DDDDDDFD?F3EEBF?<:C:AHHAFAEH>>FDF?DCG<DBGIE
@3697138/1
ccgccattctcttggctagcttctttgacttgccagtgccaatttcgcgg
+3697138/1
CC@FFFFFHHHHHJJJEGHJJJGGJJIJJJJGIJIHGGIIIJGIJIJIJJ
@3697139/1
ccgccattctcttggctagcttctttgacttgccagtgccaatttcgcgg
+3697139/1
CCCFFFFFHGHHHIJIJJIFHIGJJJIHIIIGGIGIFGHIJJJJJJJJJJ
@7789240/1
gcgaaaagtgaccacaagcaatgtcaaagagaaggatagcaactaatttt
+7789240/1
CCCFFFFFHHHHHJJJJIIJJJJJJJJIHHHHIIJHJIJGJJIIJIJJJI
@5797809/1
ctgaatcaaaaaattctccatcgttacaataagttattcggacaagttat
+5797809/1
CCCFFFFFGHHHGIJJJJJJJJJIGIJJJJJJIGIIGJJJJIJJJJGIJJ
@5797810/1
ctgaatcaaaaaattctccatcgttacaataagttattcggacaagttat
+5797810/1
CCCFFFFFHHHHHJJJJJJJJJJIJJJJJJJJJGIJJJJJJGJIJJFHHI
@2707571/1
cagaacgtaagatatcctaaactcacttttttccgaaaaaatatcgcaat
+2707571/1
CCCFFFFFHHHHHJJJJJJJJJJIJJJJJJJJJJJJJJJJJJJJJJJJJJ
@2707572/1
cagaacgtaagatatcctaaactcactttttttccgaaaaaatatcgcaa
+2707572/1
CCCFFFFDHHHHHJJJJJJJJJJJIIJJJJJJJJJJIJJJJJJIIIIJJH
@3698241/1
ccgcccattttgaatagaccaaccatgatcatgggcgctgacgtcactca
+3698241/1
CCCFFFFFHHHHFHIJIIJJJJJJJJJJJJJJJJJJJJIIJJJIIJJJJJ
@1193687/1
atagctttcttctcttggtgaacacatactttattcgtcatcgctcccca
+1193687/1
CCCFFFFFHHHHHJJIIJHHJJJJJJJJIJJIJJJJIIJJJJJJJJJJJJ
@6299291/1
cttagatttcgaggcaaattgattgatttgcccagc
+6299291/1
@@@DDDDDFFFDCG:CBFEH<4<F<3?FG9@GI3?;
@6299292/1
cttagatttcgaggcaaattgattgatttgcccagcacaaacttggagaa
+6299292/1
=:=DDFFFGHFHBDEHHBBDEHDHD3?C9CFDH@=??DG;DFHGF<GB3D
@6299293/1
cttagatttcgaggcaaattgattgatttgcccagcacaaacttggagaa
+6299293/1
?<;DBD?=A?3CD?FF;?HHIE@BCAGEH?EBEHEIEIIIGIHIIFAECA
@6299294/1
cttagatttcgaggcaaattgattgatttgcccagcacaaacttggagaa
+6299294/1
??<DDDDDDDDD3@?CEB3<CF<F<<ECEA4CEIDDICDDB?DDDDCDEI
@6299295/1
cttagatttcgaggcaaattgattgatttgcccagcacaaacttggagaa
+6299295/1
@@@DDDDDFFDFFIF=GF<FA29CE<9EG94CG38C;B>GFFBD?F@BFF
@6299296/1
cttagatttcgaggcaaattgattgatttgcccagcacaaacttggagaa
+6299296/1
@CCFDDFFHGHHBIGIIIIJJGGGHBFIIJJIEGIIGIIIJJJJJEHIII
@6299297/1
cttagatttcgaggcaaattgattgatttgcccagcacaaacttggagaa
+6299297/1
CCCFFFFFHHFHHGIBHIIH@AFHAAEHICGHIDHGEEFHIIIHHIHG@B
@6299298/1
cttagatttcgaggcaaattgattgatttgcccagcacaaacttggagaa
+6299298/1
CCCFFFFFHHHBFIIJJIIJECHHIGGIJIJJIGIIIIGGJIJJIJGHGI
@6299299/1
cttagatttcgaggcaaattgattgatttgcccagcacaaacttggagaa
+6299299/1
CCCFFFFFHHHGBHGGJJGIGFHIIHGJJGIJJIIGIIIJJIJJIIGHHG
@6299300/1
cttagatttcgaggcaaattgattgatttgcccagcacaaacttggagaa
+6299300/1
CCCFFFFFHHHHHJJIJJJJJJJJJJJJJJJJJJIJJJJJJJJJIIIJJJ
@6299301/1
cttagatttcgaggcaaattgattgatttgcccagcacaaacttggagaa
+6299301/1
CCCFFFFFHHHHHJJJJJJJJJJJJIJJJJJJJJJJJJJJJJJJJJJJII
@4725497/1
cgggttctgctaagtggtaagtagaaggtaagccacttaagcacacatgt
+4725497/1
B@1DBDEFHHHHHJGJJIGJJIJJJJJJFHHIJJJJJJJIJIGIJJJJJJ
@169623/1
aaaatagtaaaaagtcgaagtctttcgagacatactcttcggagaatcac
+169623/1
CCCFFFFDFHHHHJFHGJGIGHJJJJJJIIJJJJJJJJJJJJJJJIJJIJ
@7301573/1
gaatgatgtgataaatatacctgcacacacgcatttttaaatttaaaaat
+7301573/1
CCCFFFFFHHHHHIJJJJJJJJJIJJJJJJIIJIJJJJJJJJJJJJIJJJ
@7301574/1
gaatgatgtgataaatatacctgcacacacgcatttttaaatttaaaaat
+7301574/1
CCCFFFFFHHHHHJJJJJJJJJJJJJJJJJJJJJJJJJJJJJJJJJJJJJ
@5799192/1
ctgaatcggtccggccgagtgcatcatggtcatgttttgggactccatgt
+5799192/1
CCCFFFFFGFHHGIGIIDHCFGEFHGIII@GGHGFEIJIIIIGHGGIIGD
@5799193/1
ctgaatcggtccggccgagtgcatcatggtcatgttttgggactccatgt
+5799193/1
CCCFFFFFHFHHHJIJIEH?FEHIGGIJJDGHIGGIJJIIJGIJIJEII@
@5799194/1
ctgaatcggtccggccgagtgcatcatggtcatgttttgggactccatgt
+5799194/1
CCCFFFFFHFHHHJJJJIJDGHEGIJIJJHIIJFIJJJJJJIJJJJJJIH
@170951/1
aaaatataataaaaatttatagttttttgcatttttattcggcttattgt
+170951/1
CCCFFFFFHHHHHJJJJJIJJJHJJJJJJJJJJJJJJJJJIIJJJIIJJI
@170952/1
aaaatataataaaaatttatagttttttgcatttttattcggcttattgt
+170952/1
CCCFFFFFHHHHHJJJJJJJJJJJJIJJJJJJJJJJJJIJJJIIFJJJJH
@170953/1
aaaatataataaaaatttatagttttttgcatttttattcggcttattgt
+170953/1
CCCFFFFFHHHHHJJJJJJJJJJJJJJJJJJJJJJJJJJJJJJJJJJJJI
@171130/1
aaaatatacagactaaagaaacgctcgtggggagcgatgacgaataaagt
+171130/1
CCCFFFFFHHHHHJJJJJJJJIJJJJJIIJJJEFIJIIIIIJHGHGIHH?
@171131/1
aaaatatacagactaaagaaacgctcgtggggagcgatgacgaataaagt
+171131/1
CCCFFFFFHHHHHJJJJJJJJJJJJJJGIJJJIJJJIIJJJJJJJIJHH?
@171635/1
aaaatatataaagtgaaagtcaaatttgcaaattcggttgatttatcccc
+171635/1
CCCFFFFFHHHHHGHGJJJHHGIJJJJIGIJIIIJIICHIJJIJJJIIJG
@171636/1
aaaatatataaagtgaaagtcaaatttgcaaattcggttgatttatcccc
+171636/1
CCCFFFFFHHHHHGHJJJJJJIJJJJJJJJJJJJIJJIJJIJJJIJJIJJ
@677819/1
aatgatgtgataaatatacctgcacacacgcatttttaaatttaaaaatt
+677819/1
CCCFFFFDHHHHHJJJJJJJJJIJJJJJJJJJJJJJJJJJJJJJJIGEHI
@2218097/1
caacgccaaggacttcaacttcgttcagttcttgcaggagatcgctagcg
+2218097/1
B@@F=DDFHHHHGJJJJJJJJJJHIJJJFIIIJIHJIGHHJJJIJJIJII
@2218098/1
caacgccaaggacttcaactttgttcagttcttgcaggagatcgccagcg
+2218098/1
CCCFFFFFHHHHHJJJJJJJJJIGIIJJIJJFJJJIGHGIIJIGHIJJIJ
@2218099/1
caacgccaaggacttcaactttgttcagttcttgcaggagatcgctagcg
+2218099/1
@@CF;@DDFFHFDGIIDEIGHGEHGGEGFIGGIEHGEGGEHIIGIEHIG>
@3210499/1
ccacagctcagttatgcgggaaatccggattatcaaaaagcttggag
+3210499/1
?<@ADDF>FHBFDGIII><@@FGGIGE>EAHGIGAGIGBEGG<CC7F
@1195276/1
ataggattggatctatgactgtgtatcgatagctgttcactttttggtca
+1195276/1
CC@FFDFFGHBHFIGHIIIGCFFDDHHB;CFGGGGHGE@G9DGGHBEDHI
@7302925/1
gaatgccatctgggcccggggctctgtgatttcttagtgtcaatagtgct
+7302925/1
@@@DFFFFHHFHDEFGGIIIHHGG;BDABFDGGHGGEBF?@BGIGGGGCH
@4230567/1
cgagaatttgaaaagcgagcttcatga
+4230567/1
@@@D:@DBFFBCDBFG@7FAGFHI@<F
@4230568/1
cgagaatttgaaaagcgagcttcatgatcccctgaagaatatatcttgaa
+4230568/1
@@@DBDDDHDDHHJGAE@EEAHIEHHGHIIIJBFGIGGHIIIIGCIHGCH
@4230569/1
cgagaatttgaaaagcgagcttcatgatcccctgaagaatatatcttgaa
+4230569/1
@@@F?DFFDDBFHHEAHAHGIDGE@:DFHAGIIHIIICFFEG@FGIGCGG
@4230570/1
cgagaatttgaaaagcgagcttcatgatcccctgaagaatatatcttgaa
+4230570/1
@B@DDDFFGHHHHIIJJDGGHIJJIJJCHJJJIIJJJIIJIJJJJJJGGG
@4230571/1
cgagaatttgaaaagcgagcttcatgatcccctgaagaatatatcttgaa
+4230571/1
@C@FDFFFHD?FHIIEF@G@FHHEHIIIIIIIGIEGIGHIEIIIIIIIDF
@4230572/1
cgagaatttgaaaagcgagcttcatgatcccctgaagaatatatcttgaa
+4230572/1
@C@FDFFFHHDHHJIGIHG@FHIJJJIIJJJJJJEGIHJJJIIJJJJJGE
@4230573/1
cgagaatttgaaaagcgagcttcatgatcccctgaagaatatatcttgaa
+4230573/1
B@@FDFDFHFGHHJIIJIJGIJJJJJJJJJJJJJJJIHGIJJJJJJJJGH
@4231081/1
cgagacatattcttcggagaatcacaaaactcatgatacttttcaaattt
+4231081/1
BC@FFFFFHHHHHJJJJJJJJJJIJJJIJJJJJJJJJJJJJJJJJJJJJJ
@4231082/1
cgagacatattcttcggagaatcacaaaactcatgatacttttcaaattt
+4231082/1
CCCFFFFFHHHHHJJIJGGHJJJJJJJJJJIIJJIJJIJJJJIJIJGIJJ
@6302039/1
cttagcagaacccgataaagcgttaccagcgcttgaggaagtaacggcag
+6302039/1
CCCFFFFFFHHHHJJGJJJGHIHIJJJIJIJJJJJJIJIGIGIIIGIJGF
@6302040/1
cttagcagaacccgataaagcgttaccagcgcttgaggaagtaacggcag
+6302040/1
CCCFFFFFHHHHHJFIJIIGIJHIIIJJJJJIHGJIIJIIIDBFGG>G::
@7304216/1
gaatggcggctcacaagatgtggcaatccttgcaggatttacccgtggag
+7304216/1
C@CFFFFFHGFHDHHGAGCE:@GDGIGIICGIIIIIIEHIGHIII8AGDH
@7304506/1
gaatggtaaagctgctaaaaaagcaggaaaagcccagaagaacgttcgac
+7304506/1
@@?DD<ABFFBHFDGGBFIIIGGGHEFHEED?DFAHEHH;DFFHFHDGEF
@7304507/1
gaatggtaaagctgctaaaaaagcaggaaaagcccagaagaacgttcgac
+7304507/1
CCCFFFDDHHHHHJJJJJJJIJJIJJJJJJJIIJIJJJJJJJJJFHGIJI
@7304508/1
gaatggtaaagctgctaaaaaagcaggaaaagcccagaagaacgttcgac
+7304508/1
CCCFFFDEHHHHHJJJJJJJJJIJJJIJJJJIJJIIJJIJJJJJIJJJIJ
@7304509/1
gaatggtaaagctgctaaaaaagcaggaaaagcccagaagaacgttcgac
+7304509/1
CCCFFFFFHHHHHJJJJJJJJJGGJJJJJJJJIJIJJJDGIJJIHIJIIH
@1724737/1
atttccgtgaagtggtccgtgccccttgcggttaccccttctgttgggat
+1724737/1
:1=DBBDDHGHGFIJIIJJGGHIIJIGIIIGIJBHJJJJJJIIGBHGIFC
@1724738/1
atttccgtgaagtggtccgtgccccttgcggttaccccttctgttgggat
+1724738/1
BBCDDFFFHHHHHIJIIJJIJJJJIJJJJJJIJJJJJJJIIJJIJJJJHI
@1724739/1
atttccgtgaagtggtccgtgccccttgcggttaccccttctgttgggat
+1724739/1
CCCFFFFFHGHAABGBFHGAEGHJJIEGHGGGIGIJJICGHIGIIGII=;
@1724740/1
atttccgtgaagtggtccgtgccccttgcggttaccccttctgttgggat
+1724740/1
CCCFFFFFHHHHFHIHIJJHIIJJJJJIIJJGIJJJJJIJJJIFHIJJHG
@1724741/1
atttccgtgaagtggtccgtgccccttgcggttaccccttctgttgggat
+1724741/1
CCCFFFFFHHHHHIJGIJJHIIJJJJJJJJJJJJJJJIJJHJIIJJIJGG
@7305125/1
gaatgtcaaacagaatctagccaaacacacatagtacctctccacaaaaa
+7305125/1
CCCFFDFFHHHHHJJJJJJJJJJJJJJJJJJJJJFGIGIJJIJIJIIJJJ
@679658/1
aatgccatctgggcccggggctctgtgatttcttagtgtcaatagtgctg
+679658/1
CCBFFFFFHHHHHIJJJJJJJIJJJHIIIIJJJJJIHIJJCFHIIHGJJI
@1725698/1
atttcctcgaaatcaataatgcaatgtgtttaaatttttgtcgagtcaaa
+1725698/1
=11BDFFFHGHHGJJJJJJHGHJDHECHGEHIGIJJIJEHCDHFIGHGIH
@1725699/1
atttcctcgaaatcaataatgcaatgtgtttaaatttttgtcgagtcaaa
+1725699/1
=B1=BDFFGHHGHJJJJJJJJJIIIJHGIIIJIJJJJJJIIJJHIHIJJJ
@1725700/1
atttcctcgaaatcaataatgcaatgtgtttaaatttttgtcgagtcaaa
+1725700/1
BB=DDFFFHHHHHJJJIJJJJJJJJJHIIJJIIIJJJJJJJJJIJIHIIJ
@1725701/1
atttcctcgaaatcaataatgcaatgtgtttaaatttttgtcgagtcaaa
+1725701/1
CCCFFFFFHGHHHJIJJJJJJJJJJJFHIIIJJJJJJJJJJJJJJIJJJJ
@1725702/1
atttcctcgaaatcaataatgcaatgtgtttaaatttttgtcgagtcaaa
+1725702/1
CCCFFFFFHHHHHJJJIJJJJJHJJIHIJIIJJIJJJJJJJJJJJJJJJJ
@1725703/1
atttcctcgaaatcaataatgcaatgtgtttaaatttttgtcgagtcaaa
+1725703/1
CCCFFFFFHHHHHJJJJJJJJJJIJJHHIIJJIHJJJJJJJJJJJIHIJJ
@2713954/1
cagaagatgatggtatataagatgcaggaattggaggaggagggtacgaa
+2713954/1
BBCFFFFFHHHHHCGIJJJJJJJJJIJJGIIJJJGIJGIJIJJJBFHHIH
@1726207/1
atttcctgtaattctggtttctctatagttttgtcatacgtttttgaggc
+1726207/1
1=?D:A?;BB>FHIG932<CFHEGIDHGBF?>F8C<FCHGC@@EG:;DEC
@1726208/1
atttcctgtaattctggtttctctatagttttgtcatacgtttttgaggc
+1726208/1
@@@FFFFFHFFFHJJIJFHHIJIJIJJJHIHHIHJIGCHIDHIJIDCGHG
@1726209/1
atttcctgtaattctggtttctctatagttttgtcatacgtttttgaggc
+1726209/1
CCCFFFFFHFHHHJJJJGIGIIJJJJJCCJJJIBHIIJJJIFGIGGGDIJ
@1726210/1
atttcctgtaattctggtttgtctatagttttgtcatacgtttttgaggc
+1726210/1
CCCFFFFFHHHHHJJIJGIJJDFHJFIIIJJJJGGGIIIJF>GEHIEGIJ
@5801941/1
ctgaatgtgcgccaattgagttttcgagcattttccggaaaagaagattg
+5801941/1
CC@FFFFDHHHHHJJJJJIIHIJJJJJJJJJJJJJJJJJJJIJJJJJIJJ
@2716848/1
cagaaggggtaaccgcaaggggcacggaccacttcacggaaatctaccga
+2716848/1
BCC7DFFFG@FHHJIIJJJJIGDHIHIJJJJJIIJJJIJIIJFHGHHHFF
@680982/1
aatggaacacgaagagggactaccacacgaaaggcagttcaccatcgctt
+680982/1
CCCFFFFFHHHHHJJJJIJJIJJJJJJJJIJIJJJJIHIJJJGGJIJJII
@681042/1
aatggaacgaaattaaacacgctgagaaagctatggttgagtgaaaaagg
+681042/1
CCCFFFFFHHHHHJJJJJJJJJJJJJJJJJJJJJJJIIJHHGHIJJJJJJ
@1199114/1
atagtgtattacctctaaagctatctactcgttatataatcatcattcaa
+1199114/1
BCCFDFDFHHHHHJJJIJJJJIJJJJJJJIJHIJJJIJJJJJIJJJJJJJ
@1199115/1
atagtgtattacctctaaagctatctactcgttatataatcatcattcaa
+1199115/1
BCCFDFDFHHHHHJJJJJJJJJJJJJJIIJJJJJJJJJJJJJJJJJJJJJ
@1199116/1
atagtgtattacctctaaagctatctactcgttatataatcatcattcaa
+1199116/1
BCCFDFDFHHHHHJJJJJJJJJJJJJJJJJJIJJJJJJJJJIJJJJJJJJ
@7306168/1
gaatgtttggcgtctttcttcgatcttccggttccggtggccacc
+7306168/1
BBBFFFFFHHHGGHJIJGIJIIEIIIJIJJIIIJJIGGIJIJIJJ
@1199733/1
atagttcttacatccttgtttatttccctttttgtggagaggtactatgt
+1199733/1
BCCFFFFFFHHHHJJIJJJJJEIHIIIIIJJJJJGIIBEGHI?BGHGIII
@682157/1
aatggatacaaatttgactactgtatagctttcttctcttggtgaacaca
+682157/1
CCCFFFFFHHHHGJJIJJIJJJJHIIJJJIJJIIIHJJJIJJFHIIJJJJ
@682158/1
aatggatacaaatttgactactgtatagctttcttctcttggtgaacaca
+682158/1
CCCFFFFFHHHHHJJJGJJJJJIJIJJJJJJIHIJJIIIJJFFGIJJJJJ
@1200575/1
atagttttgtcatacgtttttgaggcagcaaatttctcaagggcacacgg
+1200575/1
BCCFDFFFHFHHHJIIFHIJJHGIJJJJJIJIJJJIGIJJJIJJJJJJHI
@1200715/1
atagttttttgcatttttattcggcttattgtaatattcctccatagttc
+1200715/1
BCCFFFFFHHHHDIJJJJJJJJJJJJJJJJJIIJJJJJJJJJJJJIJIJJ
@1728069/1
atttcgaggaataatacgaacttccatagattcaaatgaagtaaacaaca
+1728069/1
@@@BD?DBD?:BFBHBGHIIBHGGGHII<FEGGIAGI@EGGHGHCGHGGC
@1728070/1
atttcgaggaataatacgaacttccatagattcaaatgaagtaaacaaca
+1728070/1
@CCFDFFDAHHGFIJJIDGIEHEIGGIJIIJICHIJIJJGGFGHHGHIIH
@1728071/1
atttcgaggaataatacgaacttccatagattcaaatgaagtaaacaaca
+1728071/1
CCCFFFFFHHHHGJJJJIJJJIIIIIIJJJJIGIJIIJJIJGHHIJJJJJ
@1728072/1
atttcgaggaataatgcgaacttccatagattcaaatgaagtaaacaaca
+1728072/1
CCCFFDFFHFHHHJJIJJIJJIJJJJJJJIJJIJJJJJIFIGEGIIJJJJ
@1728318/1
atttcgatgagcacgagttcatctttgagggattttccatgttttcgcat
+1728318/1
CCCFFFFF4DHGHJJHHGHIIJIJJIJJIJJHJJJJJIGIJGIJJJJIJJ
@1728319/1
atttcgatgagcacgagttcatctttgagggattttccatgttttcgcat
+1728319/1
CCCFFFFFHHHHHJJIJIIIIJIJJJJJJJJFHGJJJJJIJIIIJJIJII
@176774/1
aaaatatcgcaatagctcaaaagggaacaatttttatcgagttattgatt
+176774/1
CCCFFFFFHHHHHJJJIJJIJJJJIJJJJJIJJJJJIJJIGGIIJJJJJJ
@176775/1
aaaatatcgcaatagctcaaaagggaacaatttttgtcgagttattgatt
+176775/1
CCCFFFFFHHHHHJJJIIHJJJIJJJJJJIJJJJJJIJJJIIIIJJJJJJ
@176776/1
aaaatatcgcaatagctcaaaagggaacaatttttgtcgagttattgatt
+176776/1
CCCFFFFFHHHHHJJJJJJJJJJJJJJJJJJJJJJJIIJIJIIJJJJIJJ
@1201705/1
atataacgagtagatagctttagaggtaatacactattattaggcactag
+1201705/1
CCCFFFFFHHHHHIJIIJJJJHIJJIEGIJJJJJJIJJJJJJHIIJJJJI
@1201908/1
atataactgacatgtttcatatgtagaacgaattttgtgcatacaaaaat
+1201908/1
CCCFFFFFHHHHHJIJIJJJJJJIHJJJJJJIJJJJJEHIJJJJJJJJJJ
@1729341/1
atttcggttaaatttaagaggcttttaaaatttaacgtttagcagtcttc
+1729341/1
CCCFFFF=0>CFHJJJJJJJJJJJJJJJJJJJIJIJJJJJJIIJJIJJJJ
@1729342/1
atttcggttaaatttaagaggcttttaaaatttaacgtttagcagtcttc
+1729342/1
CCCFFFF=0@DHHJJJJJJJJJJJJJJJJJJJJJJJJIJJJJJJJIJJJJ
@1730136/1
atttcgttaaagaaccacaaaatgtgacatatataaaggtgaatatataa
+1730136/1
@@@FFFDDHHHFHJJIIIJIIGGHIIJGEHGHIIJJEGGHFDFIGIGJHI
@6795598/1
ctttagaggtaatacactattattaggcactagttattaattataatcat
+6795598/1
@@@F=DDDHADFDEFEHGDHHCFHHHIFIIIIIIIGHIFHIIHIIIIIII
@6795599/1
ctttagaggtaatacactattattaggcactagttattaattataatcat
+6795599/1
BCCFFFFFHCHHFIJJJIIJJIIJJJJJJJJJJJJJJJJJIJJJJJJJJJ
@6795600/1
ctttagaggtaatacactattattaggcactagttattaattataatcat
+6795600/1
CCCFFFEFHAFHHJIJJJJJJIIJJJJJJJJIJJJJJJJJJJJJJJJJJJ
@6795601/1
ctttagaggtaatacactattattaggcactagttattaattataatcat
+6795601/1
CCCFFFFFGFHHHJJJJJIJJJJJJJIJJIJJJIJJJIJJIJJJJIJJJI
@6795602/1
ctttagaggtaatacactattattaggcactagttattaattataatcat
+6795602/1
CCCFFFFFHAFHHJJJJJJIJIJJJJJJJJJIJJJJJJJJJJJJJJJJJJ
@6795603/1
ctttagaggtaatacactattattaggcactagttattaattataatcat
+6795603/1
CCCFFFFFHCFHFGHHIIIIIGGIJJJJIIIIJHIGJJJJIJIJJJJJJI
@1202357/1
atataataaaaatttatagttttttgcatttttattcggcttattgtaat
+1202357/1
<@@ADEFFDDHHHJJGHDGHIGJIJIHIIEIIJFIHFGGGEHIJIJJIHJ
@1202358/1
atataataaaaatttatagttttttgcatttttattcggcttattgtaat
+1202358/1
C@CFFFFFHHFHHHIAHGJHIIIJIJGEGIGGIJJI@HHIGGGIGIGIIJ
@1202359/1
atataataaaaatttatagttttttgcatttttattcggcttattgtaat
+1202359/1
CCCFFFFFFHHHHJJJJIIJIJJJJJJCHIJJJJJJJJIIJJIIJJJJJJ
@1202360/1
atataataaaaatttatagttttttgcatttttattcggcttattgtaat
+1202360/1
CCCFFFFFHHHHHJJJJJJJJJJJJJJIJIIJJJJIJJJIEIIJJJIJJJ
@2720344/1
cagaagtttgctatattccacaaaagtacttcttggcacagagcctcatt
+2720344/1
@@@FDFDFHHGHHJJJJJJGIIEHIJFHHIJJJJJIJJIHGGIJIJJBFI
@1202968/1
atataatcatcattcaaacattgaagccagatcgataaaaaaatatcgca
+1202968/1
CCCFFFFFHHHHHJJJJJJJJJJJJJIJJIIJIJJJJJJJJJJJJJJJII
@4731082/1
cggtaagtcgccagtcctccttcttcgaggtctgggaaggagtagaagag
+4731082/1
BBCDDFFDHHHHHIIJJIJJCHGHIJIFGIGHIJJJEIIIFH??DHHJGI
@1204155/1
atatacctgcacacacgcatttttaaatttaaaaatttattcaagtcaaa
+1204155/1
@@CDFDDDFHHHHJJJGGIGJCDHIIJJIIHEIGHJIJJIHJIGEDFGDE
@2722317/1
cagaatcagcactgaatcaaaaaattctccatcgttacaataagttattc
+2722317/1
CCCFFFFFHHHHHJJJJJJIJJJJJJJJJJJIJJIJJJIJJJJIFHIJJI
@3214813/1
ccacatctcggatcttgctactaatattcg
+3214813/1
@@@DDADBBFAHFHCHAHG?:ADHCHCEGE
@3214814/1
ccacatctcggatcttgctactaatattcgattcgataggtgctttgtct
+3214814/1
CCCFFFFFHGGHHIJJJIAHIIIJJJJIIJIJJJJIJJJJGHIJJJJJJI
@3214815/1
ccacatctcggatcttgctactaatattcgattcgataggtgctttgtct
+3214815/1
CCCFFFFFHHHHGJIJJIJJJIJJJJJJJJJJJJJIJJIJGHIJJJJHGI
@3214816/1
ccacatctcggatcttgctactaatattcgattcgataggtgctttgtct
+3214816/1
CCCFFFFFHHHHHJJJIJJJJIJJJJ<HIIJJJJJIJJJIGIIJIIJJJJ
@3214946/1
ccacatcttgtgagccgccattctcttggctagcttctttgacttgccag
+3214946/1
CCCFFFFFHHHHGJJJJJIEHIIJJJIIIIJJJIFGIIJIIIJJJHIICH
@6306587/1
cttagcttcacaattacttagagaagcacgcggaagcggtatgcagattg
+6306587/1
CCCFFFFFHHHHHJJHIJJGIIIJJJIJJJJJJJJIIJJ<FHIJGIDHHJ
@6306588/1
cttagcttcacaattacttagagaagcacgcggaagcggtatgcagattg
+6306588/1
CCCFFFFFHHHHHJJJJJJJJJJJJIIJJJJJJIJJJJJFHIJJJJJJJJ
@184221/1
aaaatcatgaccaaaaagtgaacagctatcgatacacagtcatagatcca
+184221/1
CCCFFFFFHHGHHJJJJJFFHIIIJJJJJJJJIJJJJJJIIJJJJIJJJJ
@184222/1
aaaatcatgaccaaaaagtgaacagctatcgatacacagtcatagatcca
+184222/1
CCCFFFFFHHHHGJJJJJHHIJIJJJIJJJJFJJJJJJJHIIJJJJJJJJ
@184223/1
aaaatcatgaccaaaaagtgaacagctatcgatacacagtcatagatcca
+184223/1
CCCFFFFFHHHHHJJJJJFGHIJJJJJJJJJJJJJJJJJFHIJIJJJJJJ
@184224/1
aaaatcatgaccaaaaagtgaacagctatcgatacacagtcatagatcca
+184224/1
CCCFFFFFHHHHHJJJJJHHIJJJJJJJJJIJJJJJJJJGHIJJJJJIJJ
@1732071/1
atttctcaagggcacacggcaacaaaaagtgataatggatacaaatttga
+1732071/1
B@:DDDDFHGHHHJJIJIIIIGIJJFIIJFHIJIJIJDGHHIJJIIJJJG
@1732072/1
atttctcaagggcacacggcaacaaaaagtgataatggatacaaatttga
+1732072/1
CCCFFFFFHHHHHJJJJJJJJJJJJJJJJDFHIJGIJIIGGIIIJJJJIG
@1732529/1
atttctccataaccatcatctggtagccttggcaatacccttattcccaa
+1732529/1
8?@D?D?DABH?FEBDGHFC?EAH4A:<E<@>>EHA@GDFFCCEBHEHGE
@684811/1
aatggtaaagctgctaaaaaagcaggaaaagcccagaagaacgttcgact
+684811/1
CCCFFDEFHHHHHJJJJJJJJIIJJJJJJIIIJIJJJIJJJIJHIIIEEG
@7795407/1
gcgaaattggcactggcaagtcaaagaagctagccaagagaatggcgg
+7795407/1
@@@DFFFFGHDHHIIJFIGHHHDHIJGEGGIEICFH>FHDIJDDB8@E
@7795408/1
gcgaaattggcactggcaagtcaaagaagctagccaagagaatggcggct
+7795408/1
B1?DFFFFHHHHHJJJJJJIHIJJJJJJJJJJJIJJIJIJIJJIJIII44
@1734866/1
atttctgtcaccaattgtacagaatggttgttctgcttcaccaatctgca
+1734866/1
CCCFFFFFHHHHHJJJJIJJJJJJJJIHIJIJJJJJJJJJJJJJJJJJJJ
@6800280/1
ctttagtagaagaattgtacctggttgtagagaccgaatgtgaggaaata
+6800280/1
@@@FDDBDFFHFAHGIGFGGIBBFCHHFGGEHHGIGDHCGBFGHIGGICH
@1207986/1
atatcatcggggcactatataaaaaattacattcagtatcgatagataat
+1207986/1
CCCFFFFFHHHHGJJJIJJJJJJJJJJJJJJJJJJJIJJJJJJJJJJIJJ
@6801361/1
ctttagtctgtatattttcttgtatcacttattgcgtctttgctttggtc
+6801361/1
@@@D=DAB?A2CFHD@BFG<ECHGAE:CHIG@H>HDFIGIIDB:D@G>BD
@6801362/1
ctttagtctgtatattttcttgtatcacttattgcgtctttgctttggtc
+6801362/1
@@@DDDD?AFDHB@FGHIIIIIDHHCHCHGGGHGDG?FHIIFGHIIGGGG
@6801363/1
ctttagtctgtatattttcttgtatcacttattgcgtctttgctttggtc
+6801363/1
@@CDFFDFHGHFGJJJJJIIIHCIIIFHAHHIJJJIIIJIJIJJJJIEFH
@6801364/1
ctttagtctgtatattttcttgtatcacttattgcgtctttgctttggtc
+6801364/1
BBCFFFFFHHHHHJJJIJJJJJHIJJJJJJJJJJJJJJJJJIJJIJIFHI
@6801365/1
ctttagtctgtatattttcttgtatcacttattgcgtctttgctttggtc
+6801365/1
CCCFFFDFGHHHGIJJJJGGIIHHJJIJIJJJJJIIIJIJJFIIJJIIHI
@6801366/1
ctttagtctgtatattttcttgtatcacttattgcgtctttgctttggtc
+6801366/1
CCCFFFDFHGHDFGHIJJJHIEFHIHHJJJJJJIIJEHGJJIJJIJIJIJ
@6801367/1
ctttagtctgtatattttcttgtatcacttattgcgtctttgctttggtc
+6801367/1
CCCFFFDFHHHGHJJJJJJJJJFHIJJJJJJJJJJJIIJJJJJIJJJJJJ
@2723665/1
cagaatctagccaaacacacatagtacctctccacaaaaagggaaataaa
+2723665/1
;@@DDBDD<=2<DGEB?A?CF?FF2AAHHC<E?:?GII9FD;??D899?F
@2723666/1
cagaatctagccaaacacacatagtacctctccacaaaaagggaaataaa
+2723666/1
@1:=DADDDHFHHICBHHIIIDIIIHEDEHIIIIIIHGIIFEEGIBFGII
@2723667/1
cagaatctagccaaacacacatagtacctctccacaaaaagggaaataaa
+2723667/1
CCCFFFFFHHHHHJJJJJJJJJJJHIJJJJJJJJJJJJJJJJJJJJJJJJ
@6801847/1
ctttagtgggaaggtttaggtatttgtggtatctgtcgatgttgccagaa
+6801847/1
CCCFFFADHGHHFIAFHGIJAFHIJGEGICGIJIJIJIIGIGICGHJJII
@6801848/1
ctttagtgggaaggtttaggtatttgtggtatctgtcgatgttgccagaa
+6801848/1
CCCFFFDFHHHHHIAFGFGI<C@HHEHHGCFHGIIGIIIIIGHIIIIIII
@6801849/1
ctttagtgggaaggtttaggtatttgtggtatctgtcgatgttgccagaa
+6801849/1
CCCFFFDFHHHHHJCGHHIJCHHIJJHIJHIJJJJJJJJJJJJJJJJJJJ
@6801850/1
ctttagtgggaaggtttaggtatttgtggtatctgtcgatgttgccagaa
+6801850/1
CCCFFFDFHHHHHJEHHIJJAHIJJJIIIGHIJJJIJJJJJJJJJJJJJJ
@2725501/1
cagaattacaggaaatggataattataggattggatctatgactgtgtat
+2725501/1
<?@DDDDADFBDF?E4BE9CHFGH@EHB9EHHIA>GBFEHIGAF>B?9FF
@2725502/1
cagaattacaggaaatggataattataggattggatctatgactgtgtat
+2725502/1
BCCFFFFFHHHHGJJJJJGJJIJJJJJIJJJJJGHIJJJJIJJJJFHIII
@2725503/1
cagaattacaggaaatggataattataggattggatctatgactgtgtat
+2725503/1
CCCFFFFFHGHHHJJJJJJJGJJJJJJJJJJJJJJJJJJJJJJJJJJJJJ
@2725504/1
cagaattacaggaaatggataattataggattggatctatgactgtgtat
+2725504/1
CCCFFFFFHHHHHJJJJJIJJJJJJJIJJHIIJJIJIJJJJJJJJIIIJI
@1735834/1
atttcttagtgtcaatagtgctgccgttacttcctcaagcgctggtaacg
+1735834/1
@CCFFFFFHHGHHGIIJIJIJJJJJJJJJIJIIJGGIIGIJJIJJGGIJI
@1735835/1
atttcttagtgtcaatagtgctgccgttacttcctcaagcgctggtaacg
+1735835/1
CC@FFFFFHDFHHJJJIJHHIJJJHIIIJJDIGGGGIGHGIIJIJJIIJI
@4735083/1
cggtagatttccgtgaagtggtccgtgccccttgcggttaccccttctgt
+4735083/1
@@@ADDEFHHHHFCFGHDAFHAFHGBFEHHIBFCEGGDGBHIII;CFD>F
@3218365/1
ccaccaatgcttggtgcagctatccactttgccagtggccgtctgctacg
+3218365/1
@<@DDDDDFDFFFD2AE@CF;EECFFIHEHFBECGB<FGDFIIDCCF@FF
@3218366/1
ccaccaatgcttggtgcagctatccactttgccagtggccgtctgctacg
+3218366/1
CCCFFFFFHHHHHJEHIIJJJIJJJIJJJJJJJJJHIJJJJFHGIJJJIJ
@7795977/1
gcgaacaatccttcgaggtaacctacgtggacatcgaagaaaaaacattg
+7795977/1
CCCFFFFFHHHHHJJJJJCGHIJJJJJFHIIIJJJJIJIIIJIIJJJJJG
@7795978/1
gcgaacaatccttcgaggtaacctacgtggacatcgaagaaaaaacattg
+7795978/1
CCCFFFFFHHHHHJJJJJFHIJJJJJJIJJJJJJJJIIIJJJJJIJJJJG
@686597/1
aatgtcaatgttattctaaaaagaagactgctaaacgttaaattttaaaa
+686597/1
CCCFFFFFHHHHHJJJJJJJJJJJJJJJJJJJJJJJJJJJJJJJJJJJJI
@1208910/1
atatcgcaatagctcaaaagggaacaatttttatcgagttattgatttcg
+1208910/1
@@@DDDDFHDHBHBFDGHHGIGHGHGIIGGIIIICFDHIIHGBFEHIIIG
@686821/1
aatgtcgcaaattatgtcacataaatgtcaaaatgccacataatttgcaa
+686821/1
@@CFFFFFHHHHHIJJJJJJJJJJJIJJJIJJJJIIJJJIJJJJJJJJJJ
@3219060/1
ccaccaccattctatgaaatggaacacgaagagggactaccacacgaaag
+3219060/1
?<@DD=DDBFHHHIIG@FHGBBGGFHEE:D=6DB:?FEED@B@GH:;@7@
@3219061/1
ccaccaccattctatgaaatggaacacgaagagggactaccacacgaaag
+3219061/1
CCCFFFFFHFHHHJJJJJJJIJIJJJJJJJIJJIJJJIIJIJIJJJJJJH
@3219062/1
ccaccaccattctatgaaatggaacacgaagagggactaccacacgaaag
+3219062/1
CCCFFFFFHHHHHJJIIJJJJJEHJJJJJGIJJJJJJJIJJJJJJJJIJI
@687616/1
aatgtgtttaaatttttgtcgagtcaaaagcgaagaatatttgaaaattt
+687616/1
=?@D:BAADFHHHIGHIGIIA?FACF9AFAE@B?6DHCFB?@??G?8?FF
@687617/1
aatgtgtttaaatttttgtcgagtcaaaagcgaagaatatttgaaaattt
+687617/1
BCCFDFFFHHHGHJIJJJIJJJJJIJJJJJJJJIIIIJJJJJJJJJJJJI
@687618/1
aatgtgtttaagtttttgtcgagtcaaaagcgaagaatatttgaaaattt
+687618/1
@@CFDFFFHHHHHJJJJIIIJIJGHIJJIIJJJIJJIIJJJJIJJJJJJI
@687953/1
aatgttgactgttgtagctgattaaggggtgtattctatatttcggttaa
+687953/1
CCCFFFFFHHHHHJIIJJJJGIJJJJJJJCEDGGIJJIJJJJJJJI?@BF
@689022/1
aattaaacacgctgagaaagctatggttgagtgaaaaaggtgggaaatgt
+689022/1
CCCFFFFFHHHHHJJJJJJJJJIIIJFHIIIDGDGHJJIIHHIJIJJIJH
@187640/1
aaaatcttgcttcatgattgaaaatttgcaaggtttggaggagttgtact
+187640/1
CCCFFFFFHHHHHJJJIJJJJJJJJJJJJJJJJHHIJJIIIIIGIJIHII
@3220080/1
ccaccagatcgttgttaaggaacacgcggtagcggaagattggctcgtgg
+3220080/1
@@<DDFDFHFFHHJJJJJJIIJJJJJJJIFHIJIJIEHIGHGBHEIA5;?
@1211319/1
atatgatatgtatttattatattgtgaaaagggagcaattatttgatgca
+1211319/1
BCCFFFFFHHHHHJJIJJGJJJJIJIJIJJJJJIIJJJJJIJJJJJJJJJ
@1211320/1
atatgatatgtatttattatattgtgaaaagggagcatttatttgatgca
+1211320/1
@?@DDDDADDFHFIA@GFBFDHFHCHIGEG@?1CEGGGGBHCHIH@@<GH
@1211321/1
atatgatatgtatttattatattgtgaaaagggagcatttatttgatgca
+1211321/1
CC<DFFFFHHHHHJJJJJJJJJJJHJJJJJJIJJJJJIJJJJJJJIJJJI
@1211322/1
atatgatatgtatttattatattgtgaaaagggagcatttatttgatgca
+1211322/1
CCCFFFFFHHHHHJJHIJIJJJJJJIJJJJJIJJIJIIJJJJJJJJJJJJ
@1211323/1
atatgatatgtatttattatattgtgaaaagggagcatttatttgatgca
+1211323/1
CCCFFFFFHHHHHJJJJJJJJIJJJJJJJJIJJIIJJJJJJJJJJJJJJJ
@6804897/1
ctttatatatgtcacattttgtggttctttaatgaaatgtcaagagcata
+6804897/1
@@CFFFFBFFDDF?EEHIIIGGD@AFHGIIGGHFGIIIGIDHIIGEGIII
@6805135/1
ctttatatgtcacattttgtggttctttaacgaaatgtcaagagcataaa
+6805135/1
CCCFFFFFHGHHHIJJJJJGGIIJJJJJJJJJJJJJJIIIJJIIJJJIJG
@2730523/1
cagacaaagcacctatcgaatcgaatattagtagcaagatccgagatgtg
+2730523/1
@CCFFDFDHBBFFIIGIBE;CFDHCG;F??C1??@GDDBBB?FB@FEF9?
@2730524/1
cagacaaagcacctatcgaatcgaatattagtagcaagatccgagatgtg
+2730524/1
CCCFFFFFHGHHHJJJJJIJJJIIJGIIJIIFGGGJJGGFIIGGGGIIDF
@3222199/1
ccaccattctatgaaatggaacacgaagagggactaccacacgaaaggca
+3222199/1
CCCFFFFFHHHHGJJIIJJIJIJJJJJIJJJJJJJJJJJJJJIIJJIGJI
@3222200/1
ccaccattctatgaaatggaacacgaagagggactaccacacgaaaggca
+3222200/1
CCCFFFFFHHHHHIIJJJJIJJJJJJJJJJIJIIIIJJIJJJJJJJIIII
@3222201/1
ccaccattctatgaaatggaacacgaagagggactaccacacgaaaggca
+3222201/1
CCCFFFFFHHHHHJJJJJJJJIJJJJIJJJJJJJIIIGIJIJIJJJJJJI
@1739265/1
atttctttcatttatcaaggttttcaaactgttaaaaaacctgctgaatg
+1739265/1
CCCFFFFFHHHHHJJJJJJJGIJJJJJJJIJJIJJJJJJJJJJJJJJIJJ
@6807395/1
ctttatcgggttctgctaagtggtaagtagaaggtaagccacttaagcac
+6807395/1
BB?DFFFFHHHHHJJJJJJJHHJHIJJIIJJGIJCFGIJJIJJJJJJJJI
@6807396/1
ctttatcgggttctgctaagtggtaagtagaaggtaagccacttaagcac
+6807396/1
CCCFFFFFGGFHGIGGIGJICHIHIJJHIIIJJJGHIJJJIIJJIJJJJJ
@1741388/1
atttgaaaagcgagcttcatgatcccctgaagaatatatcttgaagaact
+1741388/1
@CCFFFFFHHHHFGIBHHIIEEIIJJIJIBFHFDHEIEGGIGGI@FEGGA
@1741512/1
atttgaaaatttctaatattgcgatatttttttatcgatctggcttc
+1741512/1
@?@=7:AAAC<:A?AGFFAHB@@@:@FDEHEC@G@BEEB8B??3?BF
@2731063/1
cagacaacttcatgtacaaatacctcaccttacaaaataaaatacggcaa
+2731063/1
@@@DDDFFHHFHHGICGGHAEEHHGHGIDHIGHEGHCHIJEGGGEGIJJI
@2731064/1
cagacaacttcatgtacaaatacctcaccttacaaaataaaatacggcaa
+2731064/1
CCCFFFFFHHHHHJHIJJJJIHIGBHIIJJJIJJJJJIIJIJJIIIJJJI
@2731065/1
cagacaacttcatgtacaaatacctcaccttacaaaataaaatacggcaa
+2731065/1
CCCFFFFFHHHHHJHIJJJJJJJJJJJJJJJJJJJJJJJJJJJJJGJJJJ
@5814980/1
ctgacagtgctgtaaagtgggtaaataaatcttccgcgcagaaaagctcg
+5814980/1
CCCFFFFFHHHHHJJIJFFHICFHIIJJJJJJJJJJJJJJJJJJJHGIII
@5815191/1
ctgacagtttgtatgatgaaataaaaaatattattaagatggcaatagaa
+5815191/1
CCCFFFFDHHHHHJJJJIIJJJJJJJJJIIJIJJJJIJIJIJJJIJJJJJ
@1742952/1
atttgaaattttttccaaacccgaaaaaagtttatttatcatacacag
+1742952/1
@@@DDADBHFHHFGB@FFF:CE??@DDGHGGB@9BFDGH@FBH@GHD@
@1743032/1
atttgaacaagttacaagtgccgaagtacgagctattcgagcagcatgca
+1743032/1
CCCFFFFFHHHHHIIIIIHJJJJJIJGGIGIJJJJJJJJIJJIJJJJJJJ
@691967/1
aattaataactagtgcctaataatagtgtattacctctaaagctatctac
+691967/1
CCCFFFFFHHHHHHIJJJJJJJJJJJJJIJIJJJJJJJJJJJJJJJJJJJ
@1743149/1
atttgaacagttaccatctactatcagagatcgaatgtgtgcagaatcag
+1743149/1
CCCFFFFFHGFHFIJIIJJIJJJJJJIIJIJHJJIIJGIGHIHHGHIJJJ
@1743150/1
atttgaacagttaccatctactatcagagatcgaatgtgtgcagaatcag
+1743150/1
CCCFFFFFHHFHHJJJJJJJJJHJJIJJJJJJJJJJJGIIIJJJJJJJJG
@1743151/1
atttgaacagttaccatctactatcagagatcgaatgtgtgcagaatcag
+1743151/1
CCCFFFFFHHHHGJJJJIIIJJJJJJJJJJIJJIJIIEGDGHIJJIJJJI
@5273813/1
ctcagatgccgacactatgggtcggatcttcagctagatcggataatcct
+5273813/1
@@?DFFFFHGFHHJJJJIIFEHJIJGGHEHHIGIJIJJGIJJGGIIJGGD
@692823/1
aattaatagaaaaatgacagaaggacagacaagaaacatgataagatatg
+692823/1
CCCFFFFFHHHHHJIJIJIJJJJJJJJJIJJJJJJJJIJJJJJJJJJJJI
@692824/1
aattaatagaaaaatgacagaaggacagacaagaaacatgataagatatg
+692824/1
CCCFFFFFHHHHHJJJJJJJJJJJJJIIJJJJJJJJJJJJJJJIJJIJJG
@1216252/1
atattatctatcgatactgaatgtaattttttatatagtgccccgatgat
+1216252/1
CCCFFFFFHHHHHIJJJJJJJJJIJJJJJJJJJJIJJJIIJJJJD77@8=
@1216253/1
atattatctatcgatactgaatgtaattttttatatagtgccccgatgat
+1216253/1
CCCFFFFFHHHHHJJJJJJJJJJIIJJJJJJJJJJJJJIIJJJJJHIIII
@7800841/1
gcgaatcagggctgggatgagtgacgtcagcgcccatgatcatggttggt
+7800841/1
BC@DFFFFHHGHHJJJGGIJ@FHIIJIJIJJIJJIIHIIIIGIJJFHIJD
@190327/1
aaaatgcgtgtgtgcaggtatatttatcacatcattcgtcgtg
+190327/1
@@@DDDADFFCFDGGBHEEFG<FHHEHHGDGIE>BGCCF@FH?
@190328/1
aaaatgcgtgtgtgcaggtatatttatcacatcattcgtcgtgtaccaca
+190328/1
CC<DFFFFHHHHHIIJJJFHIIJJJJJJJJJIJIIJJJHGJJJIJJJJJI
@3708566/1
ccgcgaaattggcactggcaagtcaaagaagctagccaagagaatgg
+3708566/1
?;?;D??D:?D>FEEFFIIB<??C??C4?FE@GGI>FEDAB???BAD
@3708567/1
ccgcgaaattggcactggcaagtcaaagaagctagccaagagaatggcgg
+3708567/1
@@@DD:DD?FDH;GDH;>F;EBEHIIIC@HCGCHEGEFEEHI?B==FHEG
@3708568/1
ccgcgaaattggcactggcaagtcaaagaagctagccaagagaatggcgg
+3708568/1
C@CFFFFFHHHGHIJJIIGCHHDFGGGIJIIJIIJIIBFHGGHIIGCFHH
@6809182/1
ctttatgctcttgacatttcgttaaagaaccacaaaatgtg
+6809182/1
11=D42223=CFAEHB<FFHH:?B1<<F92A3CFEGF???F
@6809183/1
ctttatgctcttgacatttcgttaaagaaccacaaaatgtgacatata
+6809183/1
?@@DDD;BFDBHFGEH@EHEHGGIICEHF<?F7FG8?D>G?<D>G<DF
@6809184/1
ctttatgctcttgacatttcgttaaagaaccacaaaatgtgacatataaa
+6809184/1
CCCFFFFFHHFHFEHJJJJHHGHIIJJJJJJJJJJJJIIGHIJIIJIJJI
@6809185/1
ctttatgctcttgacatttcgttaaagaaccacaaaatgtgacatataaa
+6809185/1
CCCFFFFFHHHHGJJJJJJJJJJIJJHIJJJJJJJJJJJGIIGGIIJJJI
@6809839/1
ctttatgtccacaaattatgtcaaattttgacatttatgtaacatgtgtg
+6809839/1
CCCFFFFFHHGHHJJIJIIEHJIIJJJJJJJJIJJJIIIFIIJJJJIJIJ
@6809840/1
ctttatgtccacaaattatgtcaaattttgacatttatgtaacatgtgtg
+6809840/1
CCCFFFFFHHHHHJJJJEHIHHIJJIJJJIJJJIJJJIJIJJJIJJGHGH
@5817278/1
ctgacatgtttcatatgtagaacgaattttgtgcatacaaaaatagtaaa
+5817278/1
8@@DDADB=CFB:<<<E2:C<A:FFCFD@E@<CEEG@GFEGBFGCBBFD?
@5817279/1
ctgacatgtttcatatgtagaacgaattttgtgcatacaaaaatagtaaa
+5817279/1
@@@DDDDDCFHD?FFBGIHC?ECFB;CBEH?GGECFGGHFDF?D@A00:B
@5817280/1
ctgacatgtttcatatgtagaacgaattttgtgcatacaaaaatagtaaa
+5817280/1
@@@DDDDFHADHHGGIEHGIIIIIIFGIIBG;BGGIACHIFBFHD>FGCH
@5817281/1
ctgacatgtttcatatgtagaacgaattttgtgcatacaaaaatagtaaa
+5817281/1
B=@DFFFFFGHHHGIGIFIEJJIGEHGIJHI@FGIJIJJJJJJJJJIIII
@5817282/1
ctgacatgtttcatatgtagaacgaattttgtgcatacaaaaatagtaaa
+5817282/1
CCCFFFFFHHGHHIJJJIJJJJJJJJJJJJJJJJJJIJJJJJJJJJIIII
@5817283/1
ctgacatgtttcatatgtagaacgaattttgtgcatacaaaaatagtaaa
+5817283/1
CCCFFFFFHHHHHJJJJHJIJJJJIJJJJJJGGIJJJJJJIJJJJJIIJJ
@7319133/1
gaatttttcagcgttttgtggaactgtgaaactttgtgggactgctggtt
+7319133/1
8?1ABDDBDFHF?GBGHIFBFHIIGH?EEECFBCDG@DHGIGHDHGIIBD
@695523/1
aattacacaaattagtacaactcctccaaaccttgcaaattttcaatcat
+695523/1
@@@FFFFFGHHHHJJCGHIJJJJJIJJJIDHGGGIFIGGGIGIIHGIIJJ
@695524/1
aattacacaaattagtacaactcctccaaaccttgcaaattttcaatcat
+695524/1
B@?DFFFFHHHHHJJGHIJJJJJJJJJJJJJJJIJJJJJJJJJIJIJJJJ
@7320434/1
gacaaaaatttaaacacattgcattattgatttcgaggaaataatacgaa
+7320434/1
CCCFFFFFHHHHHJJJJJJJJJJJJJJJJIJJJJIIIJJJJIJJJIJIIH
@6316471/1
cttagtgtcaatagtgctgccgttacttcctcaagcgctggtaa
+6316471/1
CCCFFDEDHHGGHIHIJJIIJJHIJJJJJJJJIIIJJIJIJGFH
@194161/1
aaaatgtcaaaattttgcaaattatgtggcattttgacatttatgtgaca
+194161/1
CCCFFFFFHHHHGJJJJIIJIGJIJJHIJJIJJJIIIJJJJJJIJGIIGI
@3709686/1
ccgcgacggctcagcaactcctggaggacgctgacgggagtcttgctcgg
+3709686/1
@@@DDDDDHHHH<?:4CDFBDH>FFDIGI@FFHIIIFH<B?>CACCCCBB
@3709687/1
ccgcgacggctcagcaactcctggaggacgctgacgggagtcttgctcgg
+3709687/1
B@@DDFFFHHHHHGIGIJJJJIJJJJJJJJJJJJJJHHHF?AC>CEECBD
@3709688/1
ccgcgacggctcagcaactcctggaggacgctgacgggagtcttgctcgg
+3709688/1
CCCFFFFFHHHGFIIIGHJJJEGJIIIGHIIGHGHHHHAD?CEDEECCBB
@1217520/1
atattcctccatagttcttacatccttgtttatttccctttttgtgg
+1217520/1
CCCFFFFFHHHHHJGIJJJJJGIIJJJJJJJJJJJJJIJJJJJJJJJ
@1217615/1
atattcgattcgataggtgctttgtctggttaactttagtgggaaggttt
+1217615/1
CCCFFFFFHHHHHJJJJFHHIJJJJJJJJIIJJJJJJJJHIJJJJJJFHI
@1218597/1
atattgatgattataattaataactagtgcctaataatagtgtattacct
+1218597/1
CCCFFFFFHHHHHJJIJJJJJJJJJJJHJJJJJJJJJJJJHHIIJJJJJJ
@2736338/1
cagacatctacgaacgtctacagttatcctccagttccttcgtaccctcc
+2736338/1
CCCFFFFFHHHGHJJJIJJJJJJIIJJJJJJJJJIIIJIGIJIIJJJIJJ
@6813457/1
ctttattcgtcatcgctccccacgagcgtttcttt
+6813457/1
@@CFBDFDBADBDGGGAFHIIFHBCA@?0?F9?FH
@6813458/1
ctttattcgtcatcgctccccacgagcgtttcttt
+6813458/1
@CCFDFFFHDHFHGIHGGIJJBEA@AD@0?G9BFG
@6813459/1
ctttattcgtcatcgctccccacgagcgtttctttagt
+6813459/1
@?@D?DAADFFFFE:?EFEEFFG<?E6D@FE?B8D449
@6813460/1
ctttattcgtcatcgctccccacgagcgtttctttagtctgtatattttc
+6813460/1
:11ADDFFHFHHHJJJJIJJJIJJIJJJHIJJJJJJIGIIJIJJJJJJJJ
@6813461/1
ctttattcgtcatcgctccccacgagcgtttctttagtctgtatattttc
+6813461/1
@@CFDFFFHDFDFHIFHIGHGIDAG?CFDDDBGGG?FFGIICFGDFIJJC
@6813462/1
ctttattcgtcatcgctccccacgagcgtttctttagtctgtatattttc
+6813462/1
@@CFDFFFHHDDHJIIGIJJJAHGFGGG?GHGGIJ9BBBDABBGIIJJJC
@6813463/1
ctttattcgtcatcgctccccacgagcgtttctttagtctgtatattttc
+6813463/1
B@BDDDFFHBFFHJIIGIIIJIJJJJIJGIHJJJJGDHIGEFEIGHIJJG
@6813464/1
ctttattcgtcatcgctccccacgagcgtttctttagtctgtatattttc
+6813464/1
CC@FFFFFHFHHHJGGGHIJIGHG1EGH?DFBHIJHCDGFEGIIICHIJE
@6813465/1
ctttattcgtcatcgctccccacgagcgtttctttagtctgtatattttc
+6813465/1
CC@FFFFFHHHFHIIJIIJJJIIIIJIIFGGGIJJCHHIIIFHIJIJIIG
@6813466/1
ctttattcgtcatcgctccccacgagcgtttctttagtctgtatattttc
+6813466/1
CCCFDFFDHCFDHJIIGGHIJDGECEEG6BGAFEH88?@GEFCHGIIJJ;
@6813467/1
ctttattcgtcatcgctccccacgagcgtttctttagtctgtatattttc
+6813467/1
CCCFFDFFGHHFFGGGGGIIJHHHGIGHFCHIJJJHIGEIIIIJJIJJJG
@6813468/1
ctttattcgtcatcgctccccacgagcgtttctttagtctgtatattttc
+6813468/1
CCCFFFFFGHHGGJJHIGHIJFGE<FHGDF@D@GH<DD<BFCGGGHIHJ4
@6813469/1
ctttattcgtcatcgctccccacgagcgtttctttagtctgtatattttc
+6813469/1
CCCFFFFFHFHFHJJJIJJJJIJJHIIJ?FHGIJJGGDGGHGHIJJJJJG
@6813470/1
ctttattcgtcatcgctccccacgagcgtttctttagtctgtatattttc
+6813470/1
CCCFFFFFHFHHHJJJIJIJJGIIBHIIGIIJIJJCEFHIIIJJJJIJJC
@6813471/1
ctttattcgtcatcgctccccacgagcgtttctttagtctgtatattttc
+6813471/1
CCCFFFFFHHHHHJJJJIJJJIJJIJJJGIJJJJJGGIIJJJIJJJJJJJ
@6813472/1
ctttattcgtcatcgctccccacgagcgtttctttagtctgtatattttc
+6813472/1
CCCFFFFFHHHHHJJJJJJJJGJJGIIJDGHIGEHEHFEGHGIIGIJJJG
@6813473/1
ctttattcgtcatcgctccccacgagcgtttctttagtctgtatattttc
+6813473/1
CCCFFFFFHHHHHJJJJJJJJHIJIJJJHIIIJIJGGFHIIGIJJJJJJI
@6813474/1
ctttattcgtcatcgctccccacgagcgtttctttagtctgtatattttc
+6813474/1
CCCFFFFFHHHHHJJJJJJJJIJJJJJJIJJJGJJJIJFJIHFIIJJJIJ
@4742163/1
cggtctttagttttgagttcggctttcgggttgttgtaaatggcgtactt
+4742163/1
B@CDDFFFHHHHHJJJJJJJJJJJJJJJJJCGIHIIIHHIJJJJJGGJJF
@6813939/1
ctttattgaaaaattagtaaaacataatggttttcgcgcgtaaagtgacc
+6813939/1
=1:ADDFFHHHHHJJJIIJJJJIJJJJJJJHGHGIIJJIJHEFHJCFIIH
@6813940/1
ctttattgaaaaattagtaaaacataatggttttcgcgcgtaaagtgacc
+6813940/1
@@@DDDD>DHHHHBGD@?@IIIGHEGIEEG?HGIGEGFFE?FHIG8CGGI
@6813941/1
ctttattgaaaaattagtaaaacataatggttttcgcgcgtaaagtgacc
+6813941/1
@@@DDDDD<?DHH;EDBFCGHIGGEHIHGHAFGGH<DAHGHGIEGF@>FF
@6813942/1
ctttattgaaaaattagtaaaacataatggttttcgcgcgtaaagtgacc
+6813942/1
@@CFDFFDHHHHHGIIGGGIJJGIIJJIIJHIJJIGGGGIBGIIJBGGII
@6813943/1
ctttattgaaaaattagtaaaacataatggttttcgcgcgtaaagtgacc
+6813943/1
B@?DDFFFHHHHHJJIJHJJJJJJJJJJJJHIIJJJJJJJHIJJJHHJJJ
@6813944/1
ctttattgaaaaattagtaaaacataatggttttcgcgcgtaaagtgacc
+6813944/1
C@@FFFFFHHHHHIIGEDHJJJJGHIJGGIHHJJJGGGGIFHIJJBGHIJ
@6813945/1
ctttattgaaaaattagtaaaacataatggttttcgcgcgtaaagtgacc
+6813945/1
CCCFFFFFFHHGFGJJJEJIIJJJJJJIJJHIJJFGGIJIIGJIHBCHGI
@6813946/1
ctttattgaaaaattagtaaaacataatggttttcgcgcgtaaagtgacc
+6813946/1
CCCFFFFFHHHHHHIGIHIJJJIJIJJIJJHIIJJJJJIJHJJJJFGIJJ
@6813947/1
ctttattgaaaaattagtaaaacataatggttttcgcgcgtaaagtgacc
+6813947/1
CCCFFFFFHHHHHJJJJHHJJJJJJJJJJJHIJJJJJJJJIJJJJFHIJJ
@6813948/1
ctttattgaaaaattagtaaaacataatggttttcgcgcgtaaagtgacc
+6813948/1
CCCFFFFFHHHHHJJJJHIJJJJJJJJJJJIIJJJJJJJJGIIJJCGHII
@6815645/1
ctttatttaagaacaaacaggggagaaaagtcacgagaatttgaaaagcg
+6815645/1
C@@DDFFFHHBHHEHIGGIIIIIGIJJIIIHHGIFGBGIIGIIIIIJJJG
@6815646/1
ctttatttaagaacaaacaggggagaaaagtcacgagaatttgaaaagcg
+6815646/1
CCCFFFFFGHHHHGIJJJJIJJJHIGJJJJGIIJIIIIJJJJJJJJJGEG
@6815647/1
ctttatttaagaacaaacaggggagaaaagtcacgagaatttgaaaagcg
+6815647/1
CCCFFFFFGHHHHJJJJGIIJJJGIGIIJJHIIJIIGGIJJJJJJJJJJE
@6815648/1
ctttatttaagaacaaacaggggagaaaagtcacgagaatttgaaaagcg
+6815648/1
CCCFFFFFHHHHHJJIJJIJJJJHIIJJJJIJJJJIJJIJJJJJJJJJJJ
@6815649/1
ctttatttaagaacaggggagaaaagtcacgagaatttgaaaagcgagct
+6815649/1
@@@DDDDDDDDABCGABC@FEABFHI:CFDGC?GDGHE?GHIBB8;FB@;
@6815650/1
ctttatttaagaacaggggagaaaagtcacgagaatttgaaaagcgagct
+6815650/1
@CCFBDFFDHBDHGIIIII:F?GHIIGIGII=D?GGIIGFIIIGEHEHHI
@6815651/1
ctttatttaagaacaggggagaaaagtcacgagaatttgaaaagcgagct
+6815651/1
BCCFFFFFHHHHHJJIJJIGHGIJJJHJJJJJJGIIJJJJJJJJJJIJII
@6815652/1
ctttatttaagaacaggggagaaaagtcacgagaatttgaaaagcgagct
+6815652/1
CCCFDFFFGHHHHJIIIIJFHGHHIJGGIJJGIHHIIJJJJJIJGIIHBH
@6815653/1
ctttatttaagaacaggggagaaaagtcacgagaatttgaaaagcgagct
+6815653/1
CCCFFFFFHHGHHJIJJJJGHHJJJIFIJJJIIHIIJJJJJJJJIJJJJJ
@7324583/1
gacaaagtgatgggcaatcccattggctggctccaagagatgtgcatgtc
+7324583/1
CCCFFFFDDFHHHJJJJJJIJJJJJJJHGICCGGDH@BAFFI<DFIIIFG
@1219222/1
atattgtgaaaagggagcatttatttgatgcaaagtatagaggttgtacc
+1219222/1
@CBFFFDFHHHHHIJJJJJJJJIIJJJJJJJIGHE?DHGIIIJFHHJJIJ
@1219223/1
atattgtgaaaagggagcatttatttgatgcaaagtatagaggttgtacc
+1219223/1
CCCFFFDFHHHHHJJIIJJJJJJJJJJJJJJJJIIFHJIJJJJHHIIIIJ
@1219224/1
atattgtgaaaagggagcatttatttgatgcaaagtatagaggttgtacc
+1219224/1
CCCFFFFFHHHHHIJGIJIJJJIJJJJJJJIJJIIEGHHJJIJDGHIJIJ
@1219949/1
atatttatcacatcattcgtcgtgtaccacatctcggatcttgctactaa
+1219949/1
CCCFFFFFHHHHHJJIJJJIJJIJHGHIGIJJJJJIJGIIIJEHGIJIII
@198635/1
aaaattagttgctatccttctctttgacattgcttgtggtcacttttcgc
+198635/1
CC@FFFFFHHFFFJIIIJGGGGIJJFGHHIIJJJJIJICHGIIIJJJJIG
@198636/1
aaaattagttgctatccttctctttgacattgcttgtggtcacttttcgc
+198636/1
CCCDFFDEFHHGHJJGIGIGIJJIJJIHJIJJIIIHJIIGHEEEHGGHGH
@198637/1
aaaattagttgctatccttctctttgacattgcttgtggtcacttttcgc
+198637/1
CCCFFFFFHHHHHJJJJJJJJJJJIJJJJJJJJJJJIJJHIJJIJJJJIJ
@1220499/1
atatttgaaaatttctaatattgcgatatttttttatcgatctggcttca
+1220499/1
BB;DDFFFHHHHHJJJJJJJJJJJJIJJJJJJJJEGEG=;DFHIHGHEHI
@6319458/1
cttataaaacacttcccacaccgttttcagacattttttactatccaaat
+6319458/1
BC@FFFFFHHHHHIIIIIIIIIJJJFIIJIJJIIJJJIIJFIJIJGIJIJ
@6320168/1
cttataacttcttctagaactgggcaaatttggaatttcataaacaactc
+6320168/1
CCCFFFFFHHHHHJJJJJJJGJJJIGIIJJJJJJJJJJJJJJJJJIIHJJ
@4246847/1
cgagccaatcttccgctaccgcgtgttccttaacaacgatctggtggcca
+4246847/1
CCCFFFFFHHHHFIIJIJJJIGIHIGJJJJJJIJJIJIGHHIIJGIIIIE
@200503/1
aaaattccgtcggcaagaagttggccgatttgcagactctcagcttcaac
+200503/1
@@CDDFFDHHGFDGHIHIGEEFHEHGHGGHGIGGGHGFHGHIGJIJJJIC
@200504/1
aaaattccgtcggcaagaagttggccgatttgcagactctcagcttcaac
+200504/1
C@@FFDDD?=CDHDGIGIIIIIIIIDG@ADHEGIIIGGDFGGHGFHIGGG
@200505/1
aaaattccgtcggcaagaagttggccgatttgcagactctcagcttcaac
+200505/1
CCCFFFFFHFHHGJJJJJIJEIIIIJJHIIIIGGGIJJJJJJJJJJJJIH
@7327110/1
gacaaattcttccaagcggtcacgattaacaaatggacaatcgtgtgcgc
+7327110/1
?@@DDDDDHHHHF?FAEDBHAEDGIIIHGGDBCBGA?BDBB@B????<;F
@200867/1
aaaattcgttctacatatgaaacatgtcagttatatattcacctttatat
+200867/1
CCCFFFDFFHHFHGHIIJJIJJIJJIAFHHFIIIIJJJIIJJIIJJHGIJ
@200868/1
aaaattcgttctacatatgaaacatgtcagttatatattcacctttatat
+200868/1
CCCFFFDFHHHHHJJIJJJJIJJIJJIIIIIJJJJJJJJJJJJIJIJIJJ
@200869/1
aaaattcgttctacatatgaaacatgtcagttatatattcacctttatat
+200869/1
CCCFFFFFHHHHHJIIJJIJJIJJJJHGIJIJIJJJJJJJJIJJJJJJIJ
@200870/1
aaaattcgttctacatatgaaacatgtcagttatatattcacctttatat
+200870/1
CCCFFFFFHHHHHJIJJJJJJJJJJJJJJJIJJJJJJJJJGIJJJJJIJJ
@200871/1
aaaattcgttctacatatgaaacatgtcagttatatattcacctttatat
+200871/1
CCCFFFFFHHHHHJJJJJJJJJJJJJHHIJJJJJHIJJJJJJJJJJJJJI
@200872/1
aaaattcgttctacatatgaaacatgtcagttatatattcacctttatat
+200872/1
CCCFFFFFHHHHHJJJJJJJJJJJJJJJJJJJJJJJJJJJGIJJJJJJJJ
@1221893/1
atattttcttgtatcacttattgcgtctttgctttggtcactttacgcgc
+1221893/1
CCCFFFFFHHHFHJJJJJJJJJIJJHHIJJJJJJIJIAHHHIJJJIIJIJ
@5823381/1
ctgacgggagtcttgctcggcatggaggccatttcttgagagtagagcaa
+5823381/1
CCCFFFFFDHDFHIIJGIGIGGGIJFIJIJEGIJIGIC>DBH=FHCBEGI
@5823382/1
ctgacgggagtcttgctcggcatggaggccatttcttgagagtagagcaa
+5823382/1
CCCFFFFFGHDFHJJJJJJJIGGIJJIJJGHIJJIIJJIJJJFHIJJJJI
@2229673/1
caacgttcttttataaaataatgatgacattaacatgccctttacctgag
+2229673/1
@@@DD2==CFDFDHGEEDIIF<CHCHDHIG@HIIIB<?CFGCDHGBDBDF
@7328026/1
gacaacatcacccttcacctccacaacaacaacctcaagcttggggtcaa
+7328026/1
?@@FDFFFHHHBHIJJJJJEIJGHIJJJGIJJJIJJJGGIJJJJJIFFHI
@700107/1
aattagtggttttttttctaaaatcaatttacatattatttttgacttga
+700107/1
B@BDDDDFHHGHHJJJIIJJIGIJGIJJIIIGGGGIIJJJJGJJGGIJGG
@700485/1
aattataatcatcaatattatctatcgatactgaatgtaattttttatat
+700485/1
CCCFFFFFHHHHHJJJJJJJJJJJJJJJJJIJJIJJJHIIIJJJJJJJJJ
@7805219/1
gcgacatttgacgtacggttcaagtagctgaagtaaaagtgtgctccatt
+7805219/1
@@@FFFFFHDHDFFHIIICFAEHIHIIIIIIIIGDGGIG?FHHIIFIII@
@7805220/1
gcgacatttgacgtacggttcaagtagctgaagtaaaagtgtgctccatt
+7805220/1
BCCFFFFFHGHHHIIJJJIJJJJJGIJJJIJJJGHIJIH?FFHIJJJIJI
@7805221/1
gcgacatttgacgtacggttcaagtagctgaagtaaaagtgtgctccatt
+7805221/1
CCCFFFFFHHHGHIJJIJEHIEHJGHIJJJIJIGFHIJI?FDFHIIJIJI
@7805222/1
gcgacatttgacgtacggttcaagtagctgaagtaaaagtgtgctccatt
+7805222/1
CCCFFFFFHHHHHFHIJJFHJJJJIIJJJIIJJHGHEGHFGFGIIJJIJI
@7805223/1
gcgacatttgacgtacggttcaagtagctgaagtaaaagtgtgctccatt
+7805223/1
CCCFFFFFHHHHHIJJIJHIJJJIFHJJJJJJIHGIJIIDGGHIIJJJJI
@700929/1
aattatccatttcctgtaattctggtttgtctatagttttgtcatacgtt
+700929/1
CCCFFFFFHHHHHJJJIJJJIJJJJHIJJIJJIJJJIIJJJJJJJJJJGI
@4248179/1
cgagcccttggcttccttcggagttttgcctgttccgtagcagacggcca
+4248179/1
@@@;DDDDHFFFFH@BAFCCF1@:?CGFHEAGGCGIIIGCHIIEAHGEE;
@4248180/1
cgagcccttggcttccttcggagttttgcctgttccgtagcagacggcca
+4248180/1
CCCFFFFFHHHHHJJJGIJFIFHGHIJIIJJJGJJJJIJJJJIIJJJIJI
@701348/1
aattatgtcaaattttgacatttatgtaacatgtgtgcttaagtggctta
+701348/1
@@CDDFFDFHGHHJJJEIHGHGHGIJJJIJIJJIJHIIGIIJJGIJJJID
@701349/1
aattatgtcaaattttgacatttatgtaacatgtgtgcttaagtggctta
+701349/1
CCCFFFFFHHHHHJJJJJJJJJJJJJJJJJJJJHIIIJJJJJJIJJJJJJ
@1749606/1
atttgacataatttgtggacataaaggaaagaaaaaaatgtcaaaatttt
+1749606/1
CCCFFFFFHHHHHJJIIJIIJJJJJFJJJIJJIJJJJJIJIIIJIJJIJJ
@5282182/1
ctcagccgagctgcccagtttagtggccaactcttcgtcactcgca
+5282182/1
@@<;=::=?@FF?EEFF=F<F<9?@DBFFGE9?:B<@008?DFC:0
@5282183/1
ctcagccgagctgcccagtttagtggccaactcttcgtcactcgcaaatg
+5282183/1
B?@FFFFFHFAHHIJIIIHIIJJGEGIJJJJJJIJJIGHJJJIJJJJJJI
@5282184/1
ctcagccgagctgcccagtttagtggccaactcttcgtcactcgcaaatg
+5282184/1
CCCFFFDDHFHHHIJJGGGHIJIJJJJIIIJIGIJJJIIJJJJJJJBGGH
@5282331/1
ctcagcctcgcgctaggtaaattaaacacggcttatcactatgatgttga
+5282331/1
CCCFFFFFHGHGGGGHJEHIJJJJJJIJJJJJJJJJIJJIJJIIJJHHII
@1750547/1
atttgacgtacggttcaagtagctgaagtaaaa
+1750547/1
8=:?:BBD=C;D>2CEE@E3C9C@BE>BEEE<E
@3233319/1
ccacctttttcactcaaccatagctccctcagcgtg
+3233319/1
CCCFFFFFHHGFHJJIJJJIIJIJJIJIGIJJIJD8
@3233320/1
ccacctttttcactcaaccatagctttctcagcgtg
+3233320/1
@@@DDADDHH><DBCBGGHB:ACFCHHCBFDFGH?:
@3233321/1
ccacctttttcactcaaccatagctttctcagcgtg
+3233321/1
CCCFFFFFHHHHHJJJJJJJGIIJJJJJJJJJJJE?
@3233322/1
ccacctttttcactcaaccatagctttctcagcgtgttt
+3233322/1
@?@BD?DDD:<ABBG?FF;FGH9CFEH9CEHEFF?:0??
@3233323/1
ccacctttttcactcaaccatagctttctcagcgtgttt
+3233323/1
CC@FFFFFHHDHFGGEHHJIEHHIIIJJIJIIIJGF0?D
@3233324/1
ccacctttttcactcaaccatagctttctcagcgtgttt
+3233324/1
CC@FFFFFHHFHHGIGIIJIGIIJJJJIIJHIJJFC0?D
@3233325/1
ccacctttttcactcaaccatagctttctcagcgtgtttaattt
+3233325/1
@C@FDEFFHFDDF?CCFGBDHFBBHEHEBB<EF@11:CF4D@GH
@3233326/1
ccacctttttcactcaaccatagctttctcagcgtgtttaatttc
+3233326/1
CCCFFFFFHGHGGJIJIHJIHJIJFIIGIIJIIIFB:DFDHDGI4
@3233327/1
ccacctttttcactcaaccatagctttctcagcgtgtttaatttcgttcc
+3233327/1
CCCFFFFFHHHGHJIJJJJIGIIJJJJJJJJIJJHIFGHDHGIJ@BFGEH
@3233328/1
ccacctttttcactcaaccatagctttctcagcgtgtttaatttcgttcc
+3233328/1
CCCFFFFFHHHHHIJJJIJIJJJJJJJJJJJJJJHIFHIGIGIJEGHHEI
@1750766/1
atttgactactgtatagctttcttctcttggtgaacacatactttattcg
+1750766/1
BC@FFFFFHHHHFHIIGIJIJGGIJJIJIJIHJJJIJJJJJJIJJJIJHI
@1750767/1
atttgactactgtatagctttcttctcttggtgaacacatactttattcg
+1750767/1
CCCFFFEFHHHHHIIHIIIJJIJJJJJJJJIHIJJJJJJJJJJJJIJJJJ
@1750768/1
atttgactactgtatagctttcttctcttggtgaacacatactttattcg
+1750768/1
CCCFFFFFHHHHDGIIJJJJJJJJJJJJJJJIJJJJJJJJJJJJIJJJJI
@1750769/1
atttgactactgtatagctttcttctcttggtgaacacatactttattcg
+1750769/1
CCCFFFFFHHHHHJJJIIJJJHJJIJIIJIGHIJJJJJJJJEHIJJJJJI
@5283230/1
ctcagcgtgtttaatttcgttccatttatcaaggttttcaaactgttaaa
+5283230/1
CCCFFFFDHFHFDHEGIECEGDHCHHIIHHCGHIBFHIGGIIIAEGHGHI
@5284854/1
ctcagcttcaacgccaaggacttcaacttcgttcagttcttgcagg
+5284854/1
CCCFDDDEFHHHFGJJJIJFIGGGIGHIIIIHIJJJJIIIJJJJIJ
@5284855/1
ctcagcttcaacgccaaggacttcaactttgttcagttcttgcagg
+5284855/1
@@C@DEFFHHHFDD@F@FIEIIIFIIIIIIECFHIIDGIIGGGGDE
@5284856/1
ctcagcttcaacgccaaggacttcaactttgttcagttcttgcagg
+5284856/1
BC@FDFFFHHHF@EHIIGGHIIJJJJIIJJIGHIJIIIJJJGHIGH
@5284857/1
ctcagcttcaacgccaaggacttcaactttgttcagttcttgcagg
+5284857/1
CC@FFDFFHHHH<EFIJIJJIJJJJJJJJJJCCHIIHIJIJJJIG;
@5284858/1
ctcagcttcaacgccaaggacttcaactttgttcagttcttgcagg
+5284858/1
CCCFFFFFFFHG?@FEGIJIJIIIJJJJJJJJIGIJFGIJJGGIGG
@5284859/1
ctcagcttcaacgccaaggacttcaactttgttcagttcttgcagg
+5284859/1
CCCFFFFFHGHHDGHJJJJIJJJJJJJJJIIIJJJIIIJJJJJJIH
@5284860/1
ctcagcttcaacgccaaggacttcaactttgttcagttcttgcagg
+5284860/1
CCCFFFFFHHHG@FHHJIJJJJJJJJJJIJJJJJJJJJJJJJJIJJ
@5284861/1
ctcagcttcaacgccaaggacttcaactttgttcagttcttgcagg
+5284861/1
CCCFFFFFHHHHCGIJJIJJJJJJJJJJJJJJJJJJJJJJJJJJJI
@5284862/1
ctcagcttcaacgccaaggacttcaactttgttcagttcttgcagg
+5284862/1
CCCFFFFFHHHHCGIJJJJIJJJJJJJJJJJJJJJJJJIJJJJJHI
@5284863/1
ctcagcttcaacgccaaggacttcaactttgttcagttcttgcagg
+5284863/1
CCCFFFFFHHHHFHIJJJJFIJJJJJJJJJJJIJJJIIJJJJIIJJ
@3715329/1
ccgcgtgttccttaacaacgatctggtggccaccggaaccggaagatcga
+3715329/1
@@@DDD?DFDFDFGI?AFCGGFCGCHCFGEGGHIGIFHIIIIFGGHGAEA
@3715330/1
ccgcgtgttccttaacaacgatctggtggccaccggaaccggaagatcga
+3715330/1
CCCFFFFDHHHHHJIHJJGHIJJJIJIJJJJJJJJJJJJIJJJJJIIEHH
@203471/1
aaaatttaacgtttagcagtcttctttttagaataacattgacattctat
+203471/1
CCCFFFFFHHHHHJIIIJJJJJJJIJJJJJJJJJJJJIJJJJJJJJJJJJ
@203472/1
aaaatttaacgtttagcagtcttctttttagaataacattgacattctat
+203472/1
CCCFFFFFHHHHHJJJJJJIJJJJJJJJJJJJJJJJJJJJJJJJJJJJJJ
@203473/1
aaaatttaacgtttagcagtcttctttttagaataacattgacattctat
+203473/1
CCCFFFFFHHHHHJJJJJJJJJJJJJJJJJJJJJJJJJJJJJJJJJJJJJ
@7328835/1
gacaacttcatgtacaaatacctcaccttacaaaataaaatacggcaaag
+7328835/1
@@@FFFFFHHGFDHIJJIJIJJJJIIEHGJJIJJJIJJJJJJGJJIEHIJ
@7328836/1
gacaacttcatgtacaaatacctcaccttacaaaataaaatacggcaaag
+7328836/1
CCCFFFFFHHHHFIIGJJJJJJJJJJJJIJJJJJJJJJJJJJJIJJJJJJ
@7328837/1
gacaacttcatgtacaaatacctcaccttacaaaataaaatacggcaaag
+7328837/1
CCCFFFFFHHHHHIJJJJJJJJJJJJJJJJJJJJJJJJJJJJJJJJJJJJ
@7328838/1
gacaacttcatgtacaaatacctcaccttacaaaataaaatacggcaaag
+7328838/1
CCCFFFFFHHHHHJJJJJJIJJJJJJJJJJJJJJJJJJJJJJJIJJJJJI
@7328839/1
gacaacttcatgtacaaatacctcaccttacaaaataaaatacggcaaag
+7328839/1
CCCFFFFFHHHHHJJJJJJJJJFJJJJJJJJJJJJJJJJJJJJJJJJJJJ
@204100/1
aaaatttatagttttttgcatttttattc
+204100/1
@@@DB;BDD:BCDFH@CECHBHHGBCG@E
@204101/1
aaaatttatagttttttgcatttttattcggcttattgtaatattcctcc
+204101/1
CCCFFFFFHHHHHIJJJJJJJJJJJJJJJIGGIJIJJIFIIIJJJJJJIJ
@204102/1
aaaatttatagttttttgcatttttattcggcttattgtaatattcctcc
+204102/1
CCCFFFFFHHHHHJJJJIJIJJJJGGHCFHGGIGJJJFIIIJIIJIIJJJ
@204103/1
aaaatttatagttttttgcatttttattcggcttattgtaatattcctcc
+204103/1
CCCFFFFFHHHHHJJJJJJIJJJJJJJJJJJJJJJJJJIJJJJJJJJJJJ
@204104/1
aaaatttatagttttttgcatttttattcggcttattgtaatattcctcc
+204104/1
CCCFFFFFHHHHHJJJJJJJJJJJJIJJIIJJJJJJJJIJJJJJJJJJJJ
@204105/1
aaaatttatagttttttgcatttttattcggcttattgtaatattcctcc
+204105/1
CCCFFFFFHHHHHJJJJJJJJJJJJJJJJJIJJJIJJJJJJJJJJIJJJJ
@204106/1
aaaatttatagttttttgcatttttattcggcttattgtaatattcctcc
+204106/1
CCCFFFFFHHHHHJJJJJJJJJJJJJJJJJJJIJJJJJJIJJJJJJJJJJ
@204107/1
aaaatttatagttttttgcatttttattcggcttattgtaatattcctcc
+204107/1
CCCFFFFFHHHHHJJJJJJJJJJJJJJJJJJJJJJJJJIJJJJJJIJJIJ
@204576/1
aaaatttcaaattgttcaggtaaaatcttgcttcatgattgaaaatttgc
+204576/1
=:?BDDD?AAFDFFHGBH>?<CI>BAEFHCHHCFGGEDGBD3:???GH@?
@204577/1
aaaatttcaaattgttcaggtaaaatcttgcttcatgattgaaaatttgc
+204577/1
@@@FFFFFHHHHHJGIJJJIHIIJIJJJJJJJJJIJIGIIJJIJIJJIHI
@204578/1
aaaatttcaaattgttcaggtaaaatcttgcttcatgattgaaaatttgc
+204578/1
@CCDDDDFHGFHFIGGGIJIHIJIIIJIJIFHIIJJJ@FGHIJJEIGCHH
@204579/1
aaaatttcaaattgttcaggtaaaatcttgcttcatgattgaaaatttgc
+204579/1
@CCFFFFFHHFHHJJIJJIJIJJJJIIJIJJJJJGIJJIJJJIGHJJJJJ
@204580/1
aaaatttcaaattgttcaggtaaaatcttgcttcatgattgaaaatttgc
+204580/1
CCCFFFFFGHHHHJIJJJJJIIIJJJJJIIJJJJIJJDGIJJJJJJJJJJ
@204581/1
aaaatttcaaattgttcaggtaaaatcttgcttcatgattgaaaatttgc
+204581/1
CCCFFFFFGHHHHJJJJIJIIIJJGGHIIGGIHIIIGDHIIJJIJGJGHG
@204582/1
aaaatttcaaattgttcaggtaaaatcttgcttcatgattgaaaatttgc
+204582/1
CCCFFFFFHHHHHIGIIJJJHJJJIJJJJIJJIJJJJJIJJIJJIJIJJJ
@204583/1
aaaatttcaaattgttcaggtaaaatcttgcttcatgattgaaaatttgc
+204583/1
CCCFFFFFHHHHHJIJJJJJIIJJJJJJJJIJJJJJJGJJJJJJJJJJJI
@204584/1
aaaatttcaaattgttcaggtaaaatcttgcttcatgattgaaaatttgc
+204584/1
CCCFFFFFHHHHHJJJJJJJIJJJJJJJJJJJJJJJJEIJJJJJJJJJJJ
@205215/1
aaaatttctaatattgcgatatttttttatcgatctggcttcaatgtttg
+205215/1
B@@FFFFFHHHHHJJJJJIJGIJJIJJIJJIIGGIIIHIJGIJJJGHHJJ
@205216/1
aaaatttctaatattgcgatatttttttatcgatctggcttcaatgtttg
+205216/1
CCCFFFFFHHHGHJJJJJJJJJJJJJJJJJJJGJJIJJJJJJJJJJHIJJ
@205217/1
aaaatttctaatattgcgatatttttttatcgatctggcttcaatgtttg
+205217/1
CCCFFFFFHHHHHJJJJJJJIJJJJJJJJJJIIJJJJJJJIJIIJJIJJJ
@205218/1
aaaatttctaatattgcgatatttttttatcgatctggcttcaatgtttg
+205218/1
CCCFFFFFHHHHHJJJJJJJJJJJJJJJJJJIHJJJJJJJJJJJJJIJJJ
@205628/1
aaaatttgaaaagtatcatgagttttgtgattctccgaagagtatgtctc
+205628/1
BC1BDFFFHHHHGGHHIJJJJJHJIJJHIJJIHIGGIJJJJJFFHIIIIG
@3235099/1
ccacgagccaatcttccgctaacgcgtgttccttaacaacgatctggtgg
+3235099/1
CCCFFFFFHHHHHJJJJIIGJJJJJJHGGIJIJJJIJJIJJIJJJJJIJH
@3235100/1
ccacgagccaatcttccgctaccgcgtgttcc
+3235100/1
???DADDDDDBDBEI4C@@F6C?DDDDADD<D
@3235101/1
ccacgagccaatcttccgctaccgcgtgttccttaacaacgatctggtgg
+3235101/1
@@@D;@DDDBHHAGHG@GGEGFGG8FHIHICGHEECGHHDHIGADDHGIH
@3235102/1
ccacgagccaatcttccgctaccgcgtgttccttaacaacgatctggtgg
+3235102/1
C@CFFFDFHHFD>DEBBE>@EGIEEAGBFGIIIIEE<FG94@FH9=AD>C
@3235103/1
ccacgagccaatcttccgctaccgcgtgttccttaacaacgatctggtgg
+3235103/1
C@CFFFFFFHHGHIIHIGGEHHHGGIHBGIIJJJIIJJGIIHAFDGIDEF
@3235104/1
ccacgagccaatcttccgctaccgcgtgttccttaacaacgatctggtgg
+3235104/1
CCCFFFFFHHHGGJJIJBGHIJJDGIADHGGGIIGIHIIIHHIIJIGHJG
@3235105/1
ccacgagccaatcttccgctaccgcgtgttccttaacaacgatctggtgg
+3235105/1
CCCFFFFFHHHHHJJDHDB>EEGEGIDGDGCHCHFHBHIDGGGGC@D@GG
@3235106/1
ccacgagccaatcttccgctaccgcgtgttccttaacaacgatctggtgg
+3235106/1
CCCFFFFFHHHHHJJHIGGHIJJIJIFHGHHIGIIJJJJJJGGHGHJIJH
@3235107/1
ccacgagccaatcttccgctaccgcgtgttccttaacaacgatctggtgg
+3235107/1
CCCFFFFFHHHHHJJIIGGHGGIIIJEGGHGIIJIJJJJJGIEHGCGDHF
@3235108/1
ccacgagccaatcttccgctaccgcgtgttccttaacaacgatctggtgg
+3235108/1
CCCFFFFFHHHHHJJIJIIGHIIIIJFHHIIJJJJJJJJGIIJJIGJIIH
@205793/1
aaaatttgcaaggtttggaggagttgtactaatttgtgtaattgaagttc
+205793/1
@CCFFFFFHHGFD<EGIEHIGBEHIIHIIGIHHJEI?GHGDGIEHIGDEG
@205794/1
aaaatttgcaaggtttggaggagttgtactaatttgtgtaattgaagttc
+205794/1
CCCFFFFFHGHHHGIIIJIIJHIGHJJJIIIIJJIJIIGIJJJJGGIGIJ
@205795/1
aaaatttgcaaggtttggaggagttgtactaatttgtgtaattgaagttc
+205795/1
CCCFFFFFHHGGHAFHGIIIJIJEHHHHGGIJJJJIGHGFGHFHIIJHIJ
@205796/1
aaaatttgcaaggtttggaggagttgtactaatttgtgtaattgaagttc
+205796/1
CCCFFFFFHHHHHEGIJJJJJBHBHIHHIDHIJGJJGHDHIIJIJJJHHI
@205797/1
aaaatttgcaaggtttggaggagttgtactaatttgtgtaattgaagttc
+205797/1
CCCFFFFFHHHHHEHIJJHIJEHHIIHHJJJJJJJJHIHIIIJJJJJIJI
@4251125/1
cgagcgtttctttagtctgtatattttcttgtatcacttattgcgtcttt
+4251125/1
?<?D1?ADHBHHH@FHHHGGHBBCHGFEHHBC?DB?@CG>HI4BGFEGGG
@4251126/1
cgagcgtttctttagtctgtatattttcttgtatcacttattgcgtcttt
+4251126/1
??7DBA<BFF?FH>BAAACE<?>FBHEGGHIG@GHGGIIDIIIGG:D@BF
@4251127/1
cgagcgtttctttagtctgtatattttcttgtatcacttattgcgtcttt
+4251127/1
@@?DD?8DFBFHHBHABFACCDEEHIIEHHAFFHGIIIIEGICGHDGAEH
@5285544/1
ctcagctttaaattcgtagtctactcttttttcgtcgacaataaactccg
+5285544/1
@CCDDFBFHFHHDHGECEEAFHCHIIIIIIIIGEHGHDHHIGHIIIIIII
@5285545/1
ctcagctttaaattcgtagtctactcttttttcgtcgacaataaactccg
+5285545/1
BCCFFFFFHDHHHJGGFHIEFHHIHFHIJJJJGDGHE<GHGIIGGF@FHI
@5285546/1
ctcagctttaaattcgtagtctactcttttttcgtcgacaataaactccg
+5285546/1
CCCFFFFFHHHHGJIJGHJGHJJJJJJJJJJHIIIJI@HIIIJJJJJJJI
@705374/1
aattccgcgaaattggcactggcaagtcaaagaagctagccaagagaatg
+705374/1
CCCFFFFFGGHGHJEIIJJJIIIIIJGHIJIIHIJJJJIIJIJIIICHIJ
@705375/1
aattccgcgaaattggcactggcaagtcaaagaagctagccaagagaatg
+705375/1
CCCFFFFFHHHHHJJJIJJIJJIJIJHIIJJJJJJJJJJJJJJJJJJJJJ
@4251434/1
cgagctattcgagcagcatgcaagagagtccaaagagaaggttatgaacc
+4251434/1
CCCFFFFFHHGFHJJJJJJJGJJJIJJJGGIIIJJJJJIIJGGGIJIIIH
@2232650/1
caactaattttacaagctatactttgcatagaattagtggtttttttcta
+2232650/1
@@=DDFFFHGHHHJIIGIIJHIIIJJJGIGIHHJJIJGFGFGGHIHJJII
@6332046/1
cttatcgatgcattgaaacgcaaactgacgtttactcttctaatgtcaaa
+6332046/1
@@@DFFFFFFHHFEGIGIGEHIIGJJCGEADDDGBHHGGIIGEHIBGCIG
@6332047/1
cttatcgatgcattgaaacgcaaactgacgtttactcttctaatgtcaaa
+6332047/1
CCCFFFFFHGHHFGIIIJ>DGHGIGJIGIJIJIHIJJJJJJJGIJGIJHH
@6332048/1
cttatcgatgcattgaaacgcaaactgacgtttactcttctaatgtcaaa
+6332048/1
CCCFFFFFHHHHHJJJJJJIIIJJIJJJJJHHJJJJJJIIJJJIIIHIJI
@6332049/1
cttatcgatgcattgaaacgcaaactgacgtttacttttcgaatgtcaaa
+6332049/1
1:?44ADDHHFFHIIEHIHGHI<GIIGEGHIIIIHHGHAGIIIIIHIID=
@6332050/1
cttatcgatgcattgaaacgcaaactgacgtttacttttcgaatgtcaaa
+6332050/1
@@@DDDBDF?CFBFBBEGE=@EFHGIE>GGF@FGH>GHIG>GGIIGIEBF
@6332051/1
cttatcgatgcattgaaacgcaaactgacgtttacttttcgaatgtcaaa
+6332051/1
BB@FFFFFHHHHGJJJJJIIJJJJJJJJJIJJIJIIJJIJIJJJJHJIGI
@6332052/1
cttatcgatgcattgaaacgcaaactgacgtttacttttcgaatgtcaaa
+6332052/1
CCCFDFFFHHHHHIIIIIIIIACGHIIIFIIIIGHIIIIIIIIIIIIIGH
@6332053/1
cttatcgatgcattgaaacgcaaactgacgtttacttttcgaatgtcaaa
+6332053/1
CCCFFFFFHHHGHJFJJJIJIJJJJIHHIJIJJJJJJJIJJJJJJHJJBD
@6332054/1
cttatcgatgcattgaaacgcaaactgacgtttacttttcgaatgtcaaa
+6332054/1
CCCFFFFFHHHHHJIJJJJIIJJJJJIIJJIJJJJJJJJJJJJJIJIJIJ
@6332055/1
cttatcgatgcattgaaacgcaaactgacgtttacttttcgaatgtcaaa
+6332055/1
CCCFFFFFHHHHHJJJJJJJIIJIJJJJJJJJJJJJJJIJJJJJJJJJJJ
@2741119/1
cagacctcgaagaaggaggactggcgacttaccgggctgctatagttcaa
+2741119/1
CCCFFFFFHHHGGJJJIJIIIJJJJIJIIIJJJJJJJIJJJJJIIIIJJH
@4252445/1
cgagcttcatgatcccctgaagaatatatcttgaagaactattatttttt
+4252445/1
@@@DADFD>FDFHIIIIFHHIGGIHADBHGHIFCGGBHHIEHGGGIIIII
@4252446/1
cgagcttcatgatcccctgaagaatatatcttgaagaactattatttttt
+4252446/1
CCCFFFFFHHHHGJIJJIJJJJEIJJJJJJJJJIIGGIJJJIJJJJJJJJ
@4751345/1
cggttcataaccttctctttggactctcttgcatgctgctcgaatagctc
+4751345/1
?;<=BDDEHHHHHJIJJIJJIJJIIHIJIIIIIGGIIIIIIGGGIJIIGH
@209465/1
aaacaaaaaacgccaagtgatacattagttttctactttccttaacaaac
+209465/1
CCCFFFFFHHHHGIJJJFHIJJJIJIJJHIJJJJJJJJIJJJJJJJJJJJ
@2741973/1
cagaccttcgttgtatttggggaatttcaggtatatgtagacggatgaaa
+2741973/1
CCCFFFFFHHHHHHIJJJJJJJIIIJJJJJJEHIIJJIJJJIIJJJJJJJ
@2743879/1
cagactaaagaaacgctcgtggggagcgatgacgaataaagtatgtgttc
+2743879/1
@@@;DFFFHHHHGIIGHIJEGHIIGGFGHGGIGIJHGIJDGGHHJIJJHF
@7335573/1
gacactaagaaatcacagagccccgggcccagatggcattcatgcagaac
+7335573/1
CCCFFFFFHHGHHJIJJEHIJJJJJJIJIJIJIJJJJJJJJJJJJJJJJJ
@211284/1
aaacaaacttttttcgggtttggaaaaatttcaaattgttcaggtaaaat
+211284/1
:?B4=BDDHHHHHJJJJIIGIIJJJJJIJJJJJJJJJIJJIJJJHIIJJI
@1756231/1
atttgatgcaaagtatagaggttgtacccaaacttttcgg
+1756231/1
@@@DDBBB<F?F?<AEB:4:?3AAGDC?BEBF@F<:11:?
@1756232/1
atttgatgcaaagtatagaggttgtacccaaacttttcggggtgcaatct
+1756232/1
:B14ADEFHHHGHFHIIIJJJFHHGIJJJJJJJJJJJJJIHIGHIJJIJJ
@1756233/1
atttgatgcaaagtatagaggttgtacccaaacttttcggggtgcaatct
+1756233/1
====BDDFHHHHHHIGIJJJJHIJJIJJIIJIJJJJJIJJJIHIJIJJJJ
@1756234/1
atttgatgcaaagtatagaggttgtacccaaacttttcggggtgcaatct
+1756234/1
?@@DDDBDBHHFF<AEDHHIIHGGFGDGBCFHFGHIIIIH>GED=CGGGI
@1756235/1
atttgatgcaaagtatagaggttgtacccaaacttttcggggtgcaatct
+1756235/1
@CBDFFFFHHHHHGHIJJFIJGHJIJJJJJJJJJJJJJJJIJHHIJJJJJ
@1756236/1
atttgatgcaaagtatagaggttgtacccaaacttttcggggtgcaatct
+1756236/1
@CCFFFFFHHGHHEHDGGEIIHGIIIGIJJJJJJJIIIJIIJGHHGIIJH
@1756237/1
atttgatgcaaagtatagaggttgtacccaaacttttcggggtgcaatct
+1756237/1
@CCFFFFFHHHGHEDHGGJJGCGHIIJJJJIJJJIJJJIIGIBHGIJIJJ
@1756238/1
atttgatgcaaagtatagaggttgtacccaaacttttcggggtgcaatct
+1756238/1
@CCFFFFFHHHHHCGHIIJJJHIJJJJIJJJJJJJJIJIJIJ?DHIJIJI
@1756239/1
atttgatgcaaagtatagaggttgtacccaaacttttcggggtgcaatct
+1756239/1
B?=DDFFFGHHHHGHGIIIJJHIJIJJJIJJJJJJJIIJJJJHGIIIJJJ
@1756240/1
atttgatgcaaagtatagaggttgtacccaaacttttcggggtgcaatct
+1756240/1
B@BDDFFFHHHHHEGIJJJJJHIJJJJJJJJIIJJJJIJJJJHHJJJJIJ
@1756241/1
atttgatgcaaagtatagaggttgtacccaaacttttcggggtgcaatct
+1756241/1
CC@FFFFFHHHHHGGIJJJJJEHIGJIJIIJJIJJJIIGGJIFGGGGIJJ
@1756242/1
atttgatgcaaagtatagaggttgtacccaaacttttcggggtgcaatct
+1756242/1
CCCFFFFFHHGHHEHIJJIJJFHJIIJJJJJIJJJJJJJJIJGGIJIJJJ
@1756243/1
atttgatgcaaagtatagaggttgtacccaaacttttcggggtgcaatct
+1756243/1
CCCFFFFFHHHHHCGHIJJJJFHIIJJIJJJJIJJJJIJJIJGGHIJJIJ
@1756244/1
atttgatgcaaagtatagaggttgtacccaaacttttcggggtgcaatct
+1756244/1
CCCFFFFFHHHHHEHIJJIJJFHJIJJJJJJIJJJJJJJJJJGHIJJJJJ
@1756245/1
atttgatgcaaagtatagaggttgtacccaaacttttcggggtgcaatct
+1756245/1
CCCFFFFFHHHHHFHHIJIJJCFIIJJJJJJJIJJIJJJFIJDFHIIJJI
@1756246/1
atttgatgcaaagtatagaggttgtacccaaacttttcggggtgcaatct
+1756246/1
CCCFFFFFHHHHHFHIIIIIJFHJIJJJJJJJJJJJJJJJJJHHIJJJJJ
@1756247/1
atttgatgcaaagtatagaggttgtacccaaacttttcggggtgcaatct
+1756247/1
CCCFFFFFHHHHHFHIJJJJJGIJJJJJJJJJJJJJJJJJJIFFHIIIJJ
@1756248/1
atttgatgcaaagtatagaggttgtacccaaacttttcggggtgcaatct
+1756248/1
CCCFFFFFHHHHHFHJJJIIJFGIHJIJJJJIIIIJJJIIGIGHJJJJJJ
@1756249/1
atttgatgcaaagtatagaggttgtacccaaacttttcggggtgcaatct
+1756249/1
CCCFFFFFHHHHHGGIJJIJJGIIIIJJJJIIIJJJJJJJJJGGIJJIJI
@1756250/1
atttgatgcaaagtatagaggttgtacccaaacttttcggggtgcaatct
+1756250/1
CCCFFFFFHHHHHGIJJIJJJHIIIIIJJJJGJJJJJJIJJJGGHIIJJJ
@1756251/1
atttgatgcaaagtatagaggttgtacccaaacttttcggggtgcaatct
+1756251/1
CCCFFFFFHHHHHHJJIJIJJGIJIIJJJJIJJJJJJJJJJJFHIJJJJJ
@1756409/1
atttgatgctgactcggaacagtctgtccttgccttcgcccgggagag
+1756409/1
CCCFFFFFHHHHHJJJJHJJIJHIJIJJJJJJJJIIJHIIJHJJIJIG
@708269/1
aattctttaacagaagctgtctgctgcctatcctgaggcctacgctgttg
+708269/1
CCCFFFFFHHHHHJJIJJJIJIJJJJJJJJJIJIJJJJJJJJJJJJJFHH
@4752324/1
cggttctgcatgaatgccatctgggcccgggg
+4752324/1
@CCDFDDEFFFBHIEGHHBEGBEHIIIIEHIG
@4752325/1
cggttctgcatgaatgccatctgggcccggggctctgtgatttcttagtg
+4752325/1
??<=BDDFHFHHHJJGGIGIEHIJIIJIIJIIJJGGGFGCGHHGGGIJCG
@4752326/1
cggttctgcatgaatgccatctgggcccggggctctgtgatttcttagtg
+4752326/1
CCCFFFFFHHHHGIJJJJJJJJFJIJJIJJJJJJJJIFGFIJJIIJJJIG
@4752327/1
cggttctgcatgaatgccatctgggcccggggctctgtgatttcttagtg
+4752327/1
CCCFFFFFHHHHHJJJJJJJIJIIJJJIJJIJJJJJFDHEHHIIIJEHGG
@4752839/1
cggttgcacacgtatctgctcatgatgaatatgcagctgcaaaaactaat
+4752839/1
BCCDFFFFHHHHHIJJJJJJJIJJJJJJJJJJJJJJJJJJJJJJJIIGHI
@4254757/1
cgaggaataatacgaacttccatagattcaaatgaagtaaacaacatacg
+4254757/1
CCBFFFFFHHGHHJJJJJJJJJJJJJJJJJJJJJJJIHIJJJJJJJJJJI
@4254758/1
cgaggaataatacgaacttccatagattcaaatgaagtaaacaacatacg
+4254758/1
CCCFFDFFHHHHHJJJJJJJJIHHIIJJJJJJJJJJJHHIJJJJJJJJJJ
@4254759/1
cgaggaataatacgaacttccatagattcaaatgaagtaaacaacatacg
+4254759/1
CCCFFFFFHHHHHJJJJJIIJJJJJJJJJJJJJIJJJHHJJJJJJJJJJJ
@3239891/1
ccacgggtaaatcctgcaaggattgccacatcttgtgagccgccattctc
+3239891/1
@@@DDDA<CDHBCBHIEB@HE???9CGEGECGGEEDE<DDHEGHA@8CHE
@3239892/1
ccacgggtaaatcctgcaaggattgccacatcttgtgagccgccattctc
+3239892/1
CCCFFFF@DFHHGJHIIJJJJGIIJJIIJJJIJIFGGIIJJJJIIJJJJJ
@6824491/1
ctttcacttcattctatcggcctttcttctctttgccgtatttta
+6824491/1
?@@FB?DDHD<FHGCFBGBGDHGHIAHH@HEEHHEDAD0?0:?D9
@6824492/1
ctttcacttcattctatcggcctttcttctctttgccgtattttattttg
+6824492/1
@@@FFFFFHH>DFHIIIJIJIJJJGIIJJIIJJJHIJIFHHIJJIJJJJH
@6824493/1
ctttcacttcattctatcggcctttcttctctttgccgtattttattttg
+6824493/1
BC@FFFFFHHHHHJJJJJIJJJJJJHIJIIJIJJJJIIHHHJJJJJIJJJ
@5287634/1
ctcaggataggcagcagacagcttctgttaaagaattgacatctcgtatg
+5287634/1
@@@DDA?;DBHHHIDHBAEC@AEFD>BCGII@<<;DGDHCG@FDDDFHDH
@5287635/1
ctcaggataggcagcagacagcttctgttaaagaattgacatctcgtatg
+5287635/1
CCCFFFFFHHHHHJIJIIIIIIJJJJJJJJJJJJJJJIJJJJJJJJHJJI
@6826206/1
ctttcagtcccgaataccgattctcagccgagctgcccagtttagtggcc
+6826206/1
CCCFFFFDHHHHHIHIIJIJJJIGIJIJJIJIJIJJJJIJIJJJJIJJJJ
@6826207/1
ctttcagtcccgaataccgattctcagccgagctgcccagtttagtggcc
+6826207/1
CCCFFFFFHHHHHJJJJJJJJJIJJJJJJJIJJJJJJJGIJJJJJJJJJJ
@2745133/1
cagactctcagcttcaacgccaaggacttcaactttgttcagttcttgca
+2745133/1
@@?BDDDDHBDHFGG:CE1@EFDBHBCFDHHHCDFHGIIIII?FBHGIGI
@7337487/1
gacagataccacaaatacctaaaccttcccactaaagttaaccagacaaa
+7337487/1
CCCFFFFFGHHHHJJJJJJJJJJJJJJJJJJJJJJJJJJJJJJJJJJJJI
@2745587/1
cagactggtcccacacaagggcagcaaaaagg
+2745587/1
=;::4=D;2=ADD:ACEECEIII?=EDEDB:1
@2745588/1
cagactggtcccacacaagggcagcaaaaaggtgcccaacaacagcaaac
+2745588/1
@@@DFFFFFHHHGJJJIJJJJJBHIIJJJJJJGHIJJJGIJJJJJIIJJJ
@6827579/1
ctttcatatggtatttttactttaagtttctcaatttttgacaaaatgtt
+6827579/1
@@@DB?DDDBF2AEGHII=CBHIGIHCFHDEGGHHIIIIEGIIIIIIGGI
@7811057/1
gcgagacaacatcacccttcacctccacaacaacaacctcaagcttgggg
+7811057/1
??<;BDDBF;?AFHGGHGCEHIGGGGGGIGIIGHGICHIGGDFEBF>;;A
@1758991/1
atttgcaaaattttgacatttttttctttcctttatgtccacaaattatg
+1758991/1
CCCFFFFFHHHHHJJGJIHJJJJJJJJJJJJJJIJJJJIIJIJJJJJJJI
@1759263/1
atttgcaaggtttggaggagttgtactaatttgtgtaattgaagttcgta
+1759263/1
CCCFFFFFHHFHHJJHIJEHGIIJIJJJJJJJJIIIJIIIJJJJIJJIIJ
@1759264/1
atttgcaaggtttggaggagttgtactaatttgtgtaattgaagttcgta
+1759264/1
CCCFFFFFHHFHHJJIIJGIFGIIIIJJIIJJJIIGIJJJJJJJJJJIGI
@7813198/1
gcgagcttcatgatcccctgaagaatatatcttgaagaactattattttt
+7813198/1
@<<BDDDD>?FF>F4ABEGBFGCHHHE4:E<GGF>GHCGF?DFGDGGIII
@214456/1
aaacaacagcagcccgctcctccacaacagcaacctggagcgagacaaca
+214456/1
CCCFFFFFHHHHHJJDGIIJFIJIJJJJJIIJJJJFIGJFIIJJIJJJIH
@712500/1
aattgctctactctcaagaaatggcctccatgccgagcaagactcccgtc
+712500/1
C@CFFFFFHHHGHIGIHIIJIHGEGGGIIIIHGHEIJEHIEGHGIGHIHI
@712501/1
aattgctctactctcaagaaatggcctccatgccgagcaagactcccgtc
+712501/1
CCCFFFFFHHHHHJJJJJJJJIIJJJJJJJJIJJJIJJJJJJJJJJJJHI
@712860/1
aattgctttgaagctctcatgggagcgttgtttttggacggaaaaattga
+712860/1
@CCFFFFFHHGGGIGIIIIIJJJJJIIDGHCHGJJGGHHIGGIIJJJJIJ
@713249/1
aattggcgcacattcagcaggttttttaacagtttgaaaaccttgataaa
+713249/1
@CCFBFFFHHHFGJIJJJGJIAHGGJIGHIJJHJJHGIIIJIIJIGJJJJ
@3244758/1
ccactaaagttaaccagacaaagcacctatcgaatcgaatattagtagca
+3244758/1
CCCFFFFFHHHHHJJJJIJJJJJJJJJJJJJJJIJJJIJJJJJJJFIJJJ
@2241477/1
caactcttcgtcactcgcaaatgtagaaggcagattgttaccctccacgg
+2241477/1
CCCFFFFFHHHHGJJJJJJJJJJIIJJJJJJIJJJJJJJJJJJJJJJJJI
@2241478/1
caactcttcgtcactcgcaaatgtagaaggcagattgttaccctccacgg
+2241478/1
CCCFFFFFHHHHHJJJIJJJJJJJIJJJJJJIJJJJJJJJJJJJJJJJJI
@4759628/1
cgtaaagtgaccaaagcaaagacgcaataagtgatacaagaaaatataca
+4759628/1
:?1=DDFDFHFGFJIIIJJIIGGHIFGIJJJ?DGGGJEIIGEHIIIGIJF
@4759629/1
cgtaaagtgaccaaagcaaagacgcaataagtgatacaagaaaatataca
+4759629/1
?81=ADA2:ADDDDA:C@FCAF@EFIIEEDD?DD?B@?@DDADDEDDDEE
@4759630/1
cgtaaagtgaccaaagcaaagacgcaataagtgatacaagaaaatataca
+4759630/1
@@=ADD>ADBFHBHIE>BGHAF>GFHG>DHG4?BFGGGIGCGIIGGHGII
@4759631/1
cgtaaagtgaccaaagcaaagacgcaataagtgatacaagaaaatataca
+4759631/1
@@?DFFDAFHFHDIIBBBGIACGGGIIFII@:CFDHGIICHIIICHEGGI
@4759632/1
cgtaaagtgaccaaagcaaagacgcaataagtgatacaagaaaatataca
+4759632/1
@@?DFFFAFFHHGIJIIEHJIIIIJJJJEII?DHGIJJJIJJJIIJJJJJ
@4759633/1
cgtaaagtgaccaaagcaaagacgcaataagtgatacaagaaaatataca
+4759633/1
@@?DFFFBFFHHFIJIIJIJGHGJJJJIJJJCEGGIJJJJJJJJIJIJJJ
@4759634/1
cgtaaagtgaccaaagcaaagacgcaataagtgatacaagaaaatataca
+4759634/1
@C@DFFF;FDHHDHJGCFHIEEEBEGIGHJG:DFHGIIIGFHJJJJIIJI
@4759635/1
cgtaaagtgaccaaagcaaagacgcaataagtgatacaagaaaatataca
+4759635/1
B@BFFFFBDFHFHIIIJJJJJJIIJIJJJJG?GEGIHIJJGIHIIIJGIJ
@4759636/1
cgtaaagtgaccaaagcaaagacgcaataagtgatacaagaaaatataca
+4759636/1
BC@DFFFBFHHHHJJJIJJJJIIJJJJGIJJFHIIJJJJJJJJJIJJJJJ
@4759637/1
cgtaaagtgaccaaagcaaagacgcaataagtgatacaagaaaatataca
+4759637/1
BC@DFFFDFFHHHJJJIJJJIIIIJJJJIJICFHIIJJJIJJJIIIJJJJ
@4759638/1
cgtaaagtgaccaaagcaaagacgcaataagtgatacaagaaaatataca
+4759638/1
BC@FFFFDFHHHGJJJFGHJGGIJJJJIJJJCGIGIJIJJJJJJJJJJJJ
@4759639/1
cgtaaagtgaccaaagcaaagacgcaataagtgatacaagaaaatataca
+4759639/1
BCBFFFFDHHHHHJJJIJJJIJIJJJJJJJJGHJJIJJJHJJJJJJJJJJ
@4759640/1
cgtaaagtgaccaaagcaaagacgcaataagtgatacaagaaaatataca
+4759640/1
CC@DDDDAFBHHHJJIIIJJIFIGIJIEGGICGG9<:DGDGGGHGIIEGE
@4759641/1
cgtaaagtgaccaaagcaaagacgcaataagtgatacaagaaaatataca
+4759641/1
CCBFFDF4CFHFHJIJJIJJJJJIJJJJJJJHGGHIJJIIIJJJJIJJII
@4759642/1
cgtaaagtgaccaaagcaaagacggaaataagtgatacaagaaaatatac
+4759642/1
CCCFFFFDHHHHGJJJIJJJJJJJJJJIJJJJGHIJJJIJJJJJJJJJJJ
@7340432/1
gacagcttctgttaaagaattgacatctcgtatgagtgaactgcaagctg
+7340432/1
@@@DFFFFHGDFFIIJJJIIIGHHIIJJJJHIIIEH?GHGIJIIJIJJIJ
@7340433/1
gacagcttctgttaaagaattgacatctcgtatgagtgaactgcaagctg
+7340433/1
CCCFFFFFHHHHHJJJJIJJJIJJJJIJJJJJJJJJGHIJJJJJJJJJJJ
@715176/1
aattgttcaggtaaaatcttgcttcatgattgaaaatttgcaaggtttgg
+715176/1
CCCFFFFFHHHHHJJJJJJJJJJJJJJJHJJJJJJJJJJIIJHIJFHHII
@7815232/1
gcgagtcttcttcctcgaaaatacactgccactgtgtaaactctagtgtt
+7815232/1
CCCFFFFFHHGHHJJJIIIJJJJJJJJJIJIJJJJIJIJJIJJJJJJJJJ
@3245129/1
ccactacaaggttttcaatagggcattctaacatgtcaaaattaaatcaa
+3245129/1
CCCFFFFFHHHCFHJJIJJJIJIIEHIJJJIIJJJJIJJJJIJJJJJIJI
@3245130/1
ccactacaaggttttcaatagggcattctaacatgtcaaaattaaatcaa
+3245130/1
CCCFFFFFHHHDFIJJJJJJJJJJJJJJJJJJJJJGIJJJJJJJJIJJJH
@3245131/1
ccactacaaggttttcaatagggcattctaacatgtcaaaattaaatcaa
+3245131/1
CCCFFFFFHHHDHIIJJIIJJJIIJJJIJJIJJJJGGIJJJJIIJJJIIH
@3245132/1
ccactacaaggttttcaatagggcattctaacatgtcaaaattaaatcaa
+3245132/1
CCCFFFFFHHHFHIJJJJJJJJJJJJJJJJJJJJJJJIIJJJJJJJJJJH
@715973/1
aatttaaaagaaaatttgaaaagtatcatgagttttgtgattctccgaag
+715973/1
CCCFFFFFHHHHHJIJJJJJJJJBHGIJGIIJFIIJJGGGIJJJIJJIJJ
@715974/1
aatttaaaagaaaatttgaaaagtatcatgagttttgtgattctccgaag
+715974/1
CCCFFFFFHHHHHJJJJJIJJJJFJIIIJJIIHJJJJJJIIJJJIJJJJJ
@716220/1
aatttaacgtttagcagtcttctttttagaataacattgacattctataa
+716220/1
CCCFFFFFHHHHHJJJJIJJJJJJJJJIJJIJJJJIJJIJJJJJJJJJJJ
@716930/1
aatttacatattatttttgacttgaataaatttttaaatttaaaaatgcg
+716930/1
<=@DFFFFGHFHHGIIIIIGIIIIIIIIIIIIIFCGD?GHHIIIIGHGHA
@716931/1
aatttacatattatttttgacttgaataaatttttaaatttaaaaatgcg
+716931/1
CCCFFFFFHHHHHJJIJJJIJJJJJJJJJJJJJJJJJIIJJJJJJJJIIE
@7817567/1
gcgatattttttcggaaaaaagtgagtttaggatatcttacgttctggca
+7817567/1
@@@DDDDFGFHHHIIJIJJIGAGHGHGGGGIBBGGHHIIGGBB;FGA;@G
@7817568/1
gcgatattttttcggaaaaaagtgagtttaggatatcttacgttctggca
+7817568/1
CCCAFFFFHHHHHJIIJJJJJIHIIJGIJJJJJJJJJJJJJJIJJJJJJJ
@7817569/1
gcgatattttttcggaaaaaagtgagtttaggatatcttacgttctggca
+7817569/1
CCCFFFFFHHHHHJJIJJJJJIFHIJHJJJJIJJJJJJJJJJIJJJJJJJ
@7817570/1
gcgatattttttcggaaaaaagtgagtttaggatatcttacgttctggca
+7817570/1
CCCFFFFFHHHHHJJJJJJJJJHIIJHJJIJJJJJJJJJJJIHJJJJJJJ
@7817572/1
gcgatatttttttatcgatctggcttcaatgtttgaatgatgattatata
+7817572/1
CCCFFFFFHHHHHIJJJJJIIIJJJJJIJJJJJJJJJJJIJJIJJJJJIJ
@718450/1
aatttatcaagctcctgttcattcccaaaaagaatataatgagcctcagg
+718450/1
C@CFFFFFHHHHHJJJJJJJJJJJJJJJJJJJJJJJJJJJJIJJJJJJII
@7818236/1
gcgatctcctgcaagaactgaacaaagttgaagtccttggcgttgaagct
+7818236/1
@@CFFFFFHHGGDHIJJJIJFJJIJIJGIIIGIEGGIGIIGHJJJEGIII
@7818237/1
gcgatctcctgcaagaactgaacaaagttgaagtccttggcgttgaagct
+7818237/1
CCCFFFFFHGHHHJJJJJJJIJJJJIJHIJJJJFGIJJJGJJIIIJIGII
@7818551/1
gcgatgacgaataaagtatgtgttcaccaagagaagaaagctatacagta
+7818551/1
?@@DDDDDFHHFFHII:AFG@HFFIIGEHEGBBFA?FHIBEGIGGHGGDF
@7818552/1
gcgatgacgaataaagtatgtgttcaccaagagaagaaagctatacagta
+7818552/1
CCCFFFFFHHHHGIJICDBHCAEHGJJJJJIEIGJGJJJGIJJJJJJHDF
@1761380/1
atttgccacacactatcatcgttgtaaagtttgaaggaactatcttcttc
+1761380/1
CCCFFFFFHHHHHJJJJJJJJHJJJJJJJJIJJJIJJGHEIIIJJJJJJJ
@5831987/1
ctgacttgcatttcataattaaggtaatccacggcatttctggtcgtggg
+5831987/1
@BCDFFFFHFHHHJIJJIJJJJJJHHIIJJIJJIJJJJJJJJJHIJHIIG
@1762272/1
atttgcgacatttgacgtacggttcaagtagctgaagtaaaagtgtgctc
+1762272/1
CCCFFFFFHHHHHJJJJGHIJJ@GIJJJFHIJJJJJJHGIJJJHHEHJIJ
@1762302/1
atttgcgagtgacgaagagactctcagcttcaacgccaaggacttcaact
+1762302/1
@CCFB<DFD@CCDBEGFFFGG<GGIIIHEEGIFH:DGHHEGEGHGIGDFI
@2752530/1
cagagaggttatccttgggggaagaagccaaattgctctactctcaagaa
+2752530/1
@C@DDDD=CFHHA@HD@BHIGCAFHIAGGDH>D@DBBD<FDHGEIIIIII
@2752531/1
cagagaggttatccttgggggaagaagccaaattgctctactctcaagaa
+2752531/1
@CCFFFFFHHHHHJJJIJJIJHIEIJJJJIIIIGGIJIJJJJJJIGIFGJ
@2752532/1
cagagaggttatccttgggggaagaagccaaattgctctactctcaagaa
+2752532/1
CCCFDFFFDFFHDIIJIJIJDCGHIJIIJJJIGGJIJJJJJJJIIIIIJJ
@3728043/1
ccggaaaatgctcgaaaactcaattggcgcacattcagcaggttttttaa
+3728043/1
B@CFFFFFHHHHHJJJJIJJJIIIJIIJJJIJJJJJJGGGFEFGIJIJJJ
@3728044/1
ccggaaaatgctcgaaaactcaattggcgcacattcagcaggttttttaa
+3728044/1
CC@FFFFFHHHHHJJJJJJJJJJJJJJJJIJJJJJJJJIIJJFGIJJJJI
@3728045/1
ccggaaaatgctcgaaaactcaattggcgcacattcagcaggttttttaa
+3728045/1
CCCFFFFFHGHHHJJJJJJIJJJJJJIJJIIJJJJJJJJIJIDFGGIJJI
@3728046/1
ccggaaaatgctcgaaaactcaattggcgcacattcagcaggttttttaa
+3728046/1
CCCFFFFFHHHHHJJJIJJJJIJJJJJJJJIJJJJJJJJJJJGHIJJJJJ
@3729262/1
ccggaaatttgttcctccataggaatggtgaatccaaacactgcactaac
+3729262/1
CCCFFFFFHHGBHIJJJJJIJGFJJJIJFHHIJGJJJGIGIJJJJJJIJJ
@3729531/1
ccggaacagtttgactaattgcgggattcgacaacctgaatatgg
+3729531/1
@@@FFFFFHFHHDGDGGJJICGGJIJJGIEIIEHHJJIJGIIHCH
@3729880/1
ccggaaccatctttttatgtaatctgcgtgtttttaaactgttattcttt
+3729880/1
CCCFFFFFGHHHHJJJJJJHJJJJJJJJGG?CGHJ8BFCADDB?DG>FHI
@6343573/1
cttattgcgtctttgctttggtcactttacgcgcgaaaaccattatgttt
+6343573/1
@@@D?DD?@0@8<AA:EBCE>FHI>DHBGGHAD:?FA@F=5C@;@E>===
@6343574/1
cttattgcgtctttgctttggtcactttacgcgcgaaaaccattatgttt
+6343574/1
C@CFFFDBFDFFHIEFEIIDHEHCGEHIIIIIEGGHIIIIIIIIIHGCHH
@6343575/1
cttattgcgtctttgctttggtcactttacgcgcgaaaaccattatgttt
+6343575/1
CCCFFFFFHHHFHIJJIJJIJFHHGIJGIIJGIHHGGIJIIJJIJHHHHH
@6344148/1
cttattgtaacgatggagaattttttgattcagtgctgattctgcacaca
+6344148/1
?@=BDFFDFHHHHJIIJIGGHGIIJJJEHIIJIFHGGIIIJJIIIIIHGE
@7819178/1
gcgatggtgaactgcctttcgtgtggtagtccctcttcgtgttccatttc
+7819178/1
CCCFFFFDHHHHHJJJIIJJIGIGHGGHIGIJJJJJIJIGGGIJJJJJJI
@7819179/1
gcgatggtgaactgcctttcgtgtggtagtccctcttcgtgttccatttc
+7819179/1
CCCFFFFDHHHHHJJJJJJJJHIHHJHIJJJJJJJIJJIHG8B4B?BGG@
@6344924/1
cttatttaatagagtgtggaccgcggggagcacttctatttatggctt
+6344924/1
CCCFFFFDHFHDAFAEEFIFHIBDGHII6BBCHHHCE?DFF@D@CAEE
@3730814/1
ccggaaccggaagatcgaagaaagacgccaaacattcggcagcca
+3730814/1
@@@?DFFDFDHHDGDGEE1?FAH@@@?DGGIE;?=98C;FHBHHE
@3730815/1
ccggaaccggaagatcgaagaaagacgccaaacattcggcagccaagaac
+3730815/1
@@<?DFFFHHHHD@GGGIJDIGIGEEEHIJJJCGGCFGGHIEDHHH=CBD
@3730816/1
ccggaaccggaagatcgaagaaagacgccaaacattcggcagccaagaac
+3730816/1
BCBFDFFFGHDHFIIJJFGGGIJGGEBEGJJJIJJJIJFGHEIIGHEEEF
@3730817/1
ccggaaccggaagatcgaagaaagacgccaaacattcggcagccaagaac
+3730817/1
BCCFDFFFHHFHGIHHIIIHGIJIJIIJJJIIGIIIJIIIJJFJFFGHFF
@3730818/1
ccggaaccggaagatcgaagaaagacgccaaacattcggcagccaagaac
+3730818/1
BCCFFFFFHHHHGJIJJJIIJJJIJJIIJJJIGIJJJJIJJJJJGHGHFF
@3730819/1
ccggaaccggaagatcgaagaaagacgccaaacattcggcagccaagaac
+3730819/1
CC@FFFFFHHHHHJJJIIJIJJJJIJJIJJJJIJJJJJIJJJJJHHHFFF
@3730820/1
ccggaaccggaagatcgaagaaagacgccaaacattcggcagccaagaac
+3730820/1
CCCFFFFFGHHHHJJJJIJIIJJJJJJJJJJIIJJIIIIIJJJJHHHHFF
@3730821/1
ccggaaccggaagatcgaagaaagacgccaaacattcggcagccaagaac
+3730821/1
CCCFFFFFHGHHFIGHIGIGIGIICCGIIGIJDEHEGIEEHHIIHHHHFF
@3730822/1
ccggaaccggaagatcgaagaaagacgccaaacattcggcagccaagaac
+3730822/1
CCCFFFFFHHFHHJJJGIIGIIIEIIGIIJJJJJJGI@EHGIIJGEHEFF
@3730823/1
ccggaaccggaagatcgaagaaagacgccaaacattcggcagccaagaac
+3730823/1
CCCFFFFFHHHHGJIJJIIGIIIIIJIIIJJJFIIJIIIJJIJIGHFFFF
@3730824/1
ccggaaccggaagatcgaagaaagacgccaaacattcggcagccaagaac
+3730824/1
CCCFFFFFHHHHHJJIHGIJIJJJJJJJJJJJJJJJJJIJJJIIHHHHFF
@4763520/1
cgtaagatatcctaaactcacttttttccgaaaaaatatcgcaatagctc
+4763520/1
@@=DDB?DFDDFDAHIIDH:CEFHIIIBGB@GIIIIDGGGGGAGGEEGGG
@4763521/1
cgtaagatatcctaaactcacttttttccgaaaaaatatcgcaatagctc
+4763521/1
BC@FFFFFFHHHHIJJJJJJIGIJJJJJJJJJJJJJIJJJJJJJJJJJJJ
@722464/1
aatttctttcatttatcaaggttttcaaactgttaaaaaacctgctg
+722464/1
CCCFFFFFHHHHHJIIJJFHJFIIIJJJJJJJJJIIJJJJJJJJJJJ
@722627/1
aatttgaacagttaccatctactatcagagatcgaatgtgtgcagaatca
+722627/1
CCCFFFFFHHHHHIJJJJJJJJJJJJJJJJIJIIJJIJHIIHIJJJJJJI
@723056/1
aatttgcaaaattttgacatttttttctttcctttatgtccacaaacaaa
+723056/1
CCCFFFFFHHHHHJJJJJIIJJJJJJJJJJJJJJJJJJJJIJJJIIIJJJ
@2754340/1
cagagatcgaatgtgtgcagaatcagcactgaatcaaaaaattctccatc
+2754340/1
CCCFFFFFHGHHHGHFHIJJJIJJJJIIJJJJJJJJJJJJJJJJIJJJJJ
@2754341/1
cagagatcgaatgtgtgcagaatcagcactgaatcaaaaaattctccatc
+2754341/1
CCCFFFFFHHHHHGIHIJJJIJJJJJJJJJJJJJJJJJJJJJJJIJJIJJ
@723281/1
aatttgcctcgaaatctaaggttatattacttttatgaatcgtgataaca
+723281/1
CCCFFFFFHHHHHJJJJJJJJIJJJJJJJIJJJJJJJGDFHIIIIJIJJI
@2246804/1
caactgtttacctgtgcatgataaataaacttttttcgggtttggaaaaa
+2246804/1
CCCFFFDFHHHHHJGIJJJJIJJJJIJJJJJJIJJJJIJJGIJJJJJJII
@2246805/1
caactgtttacctgtgtatgataaataaactttttcgggtttggaaaaat
+2246805/1
CCCFFFFFHHHHHJHIHIJJIJJJJJJJIJJJJJJJJJGIIJJJHIJIJJ
@2246806/1
caactgtttacctgtgtatgataaataaacttttttcgggtttggaaaaa
+2246806/1
?@@DDDDDBHFHABG@<AIEBEI@H?C:CBFB@EHEGDF:FCFGHBFBD;
@2246807/1
caactgtttacctgtgtatgataaataaacttttttcgggtttggaaaaa
+2246807/1
@@@FFFDBFDDHFIHEFHJJFGGIEHHH@EEEHHGIGIIEHHIHIEHIGG
@2246808/1
caactgtttacctgtgtatgataaataaacttttttcgggtttggaaaaa
+2246808/1
@@CFFFFFHHHHHJGIGGJJIJJJJJJJJJJJJJJJJJJHFHIGIBGIJJ
@2246809/1
caactgtttacctgtgtatgataaataaacttttttcgggtttggaaaaa
+2246809/1
CCCFFFDEHHHHHIHIHIJJIIJJJJJJIHIIJIJJJJJHEGIJJIIJJJ
@2246810/1
caactgtttacctgtgtatgataaataaacttttttcgggtttggaaaaa
+2246810/1
CCCFFFDFHHHHHIIJGGJJIIJJJJJJIHIJJJJJJJJIFHHEHCHJJI
@2246811/1
caactgtttacctgtgtatgataaataaacttttttcgggtttggaaaaa
+2246811/1
CCCFFFDFHHHHHJHHGGJJIJJJJJJIJJJJJJJIJJJIBGHGGGHJIJ
@2246812/1
caactgtttacctgtgtatgataaataaacttttttcgggtttggaaaaa
+2246812/1
CCCFFFDFHHHHHJIIHIHIIJJJJJJJJHIJJJJJJJIJHIIJGIIJJJ
@2246813/1
caactgtttacctgtgtatgataaataaacttttttcgggtttggaaaaa
+2246813/1
CCCFFFEFGHHHHJEHGIJJIJJJJJJJIJJJJJJJJJJJIJJJGIJJJC
@2246814/1
caactgtttacctgtgtatgataaataaacttttttcgggtttggaaaaa
+2246814/1
CCCFFFEFHHHHFJEGFBHGGIJJJIJJJHIJJJJJJJJIBGHDHBFHJJ
@2246815/1
caactgtttacctgtgtatgataaataaacttttttcgggtttggaaaaa
+2246815/1
CCCFFFEFHHHHHJHIHIJJJJJJJJJJJJJJJJJJJJJJFHJIIGIJJJ
@2246816/1
caactgtttacctgtgtatgataaataaacttttttcgggtttggaaaaa
+2246816/1
CCCFFFFFHHHHHJHIGIIJIJJJJJJJJIIJJJJJJJJH@GHGIFHIJJ
@2246817/1
caactgtttacctgtgtatgataaataaactttttttcgggtttggaaaa
+2246817/1
CCCFFFFFHFHHDIGEE@EFCIHIJJJJIHJJIIGJIIIDG?FH<A3BFI
@7344122/1
gacatattcttcggagaatcacaaaactcatgatacttttcaaattttct
+7344122/1
CCCFFFFFHHHHHJJJJJJJJJJJJJJJJJIIJJJIJJJIJJJHJJJJJJ
@3731608/1
ccggaagatcgaagaaagacgccaaacattcggcagccaagaacttgctg
+3731608/1
@8=DDDFFHHHHHIHFGJJIJJJJIIGIGHIECHGEH@GGCGHGIGHIII
@3731609/1
ccggaagatcgaagaaagacgccaaacattcggcagccaagaacttgctg
+3731609/1
CCCFFFFFGHHHHIGIJGIIGGHJJJIJJIIJGIBGHIGIJGIGGGHJIJ
@3731610/1
ccggaagatcgaagaaagacgccaaacattcggcagccaagaacttgctg
+3731610/1
CCCFFFFFHHHGGJIGJJJJIJJJIIIJJIJJJJIJJJJJJFJJJJJJJJ
@3731611/1
ccggaagatcgaagaaagacgccaaacattcggcagccaagaacttgctg
+3731611/1
CCCFFFFFHHHHHJJJJJJJIJJJJJJJJJJJJJJJJJJJJJJJJJJJJJ
@1765933/1
atttggaaatggcgatctggcagacttattaaaacatacttctgtaacaa
+1765933/1
CCCFFFFFHHHHHJJJJJJJIJIJJJJJJJJJJJJJIIIJJIJJJIJJJJ
@2248074/1
caacttcaacaagaggaaggagcgcaactttcttccagttcacaatc
+2248074/1
BCCDFFFFHHHHHJJJJJIJJJIJJJJIJIIGIIJHGIJJJJJJIJJ
@2248502/1
caacttcatgtacaaatacctcaccttacaaaataaaatacggcaaagag
+2248502/1
CCCFFFFFHGHHHJJJJJJJJJJJJIJJJIJJJJJJJJJJJIIJJJJJJJ
@2248503/1
caacttcatgtacaaatacctcaccttacaaaataaaatacggcaaagag
+2248503/1
CCCFFFFFHHHGHJJJJJJJJJJJJJJJJJJJJJJJJJJJJIJJJHIJJI
@2248504/1
caacttcatgtacaaatacctcaccttacaaaataaaatacggcaaagag
+2248504/1
CCCFFFFFHHHHHJJJJJJJJJJJJJJJJJJJJJJJJJJJJJJJIIJJJJ
@2249310/1
caacttcgttcagttcttgcaggagatcgctagcgaacaatccttcgagg
+2249310/1
CCCFFFFFHHHHHJJJJJJJJJJJJJJJJJJJIJJJJJJIJJJJJJJJJJ
@2249972/1
caacttcttgccgacggaatttttcagcgttttgtggaactgtgaaactt
+2249972/1
CCCFFFFFHHHHHJJJJJJJJJJJJJJJJJJJJJIJJJJIJJIJJJJJJJ
@2250595/1
caacttggtaatcttagtgtctttcagtcccgaataccgattctcagccg
+2250595/1
CCCFFFFFDHHHHJJJIHIJIIIIJJIJJIJIJJJIJJJJJJJJJJIIJG
@6840935/1
ctttcctttatgtccacaaattatgtcaaattttgacatttatgtaacat
+6840935/1
B?BFFFFFHHHHHJIJJJJJJJIJJJJJJJJJJJIIJJJJJJJJIJJJJJ
@6840936/1
ctttcctttatgtccacaaattatgtcaaattttgacatttatgtaacat
+6840936/1
C@CFDFBEHDDDDFIHIGIJGIHGGIIGIJJJJJGIIHHIJIJIJIJIH@
@6840937/1
ctttcctttatgtccacaaattatgtcaaattttgacatttatgtaacat
+6840937/1
CCCFDFFFHDFHFHIEFFHIEHEHDHIIIIGFHICGHIIIIGIIHIGBHH
@6840938/1
ctttcctttatgtccacaaattatgtcaaattttgacatttatgtaacat
+6840938/1
CCCFFFFFHHHHHJJGIIJJJJGHHEIIJJJJJJIJJJJJJJJJJJJJJI
@225438/1
aaacaattagcagcaagagaaatgctggaaaagttaaacgatattctaca
+225438/1
?@@DDFDDFFDHHGGEHIEIIE>HIGHIIIIGIDDHIGGGFCHGGHGIII
@4764166/1
cgtaagtcatctggtcttggtggcctcctatcagcgcacacgattgtcca
+4764166/1
B@@:DDBDHHHHHJEGHIIJGIJJJJJJJJJJJJJJJJJJJJJIJJIJJH
@724617/1
aatttgtgtaattgaagttcgtattatttcctcgaaatcaataatgcaat
+724617/1
?<@FFFDFDHDHHHIJJJJJDIAFIIEIGIGIJHECHGHIIJJJJIJJJJ
@724618/1
aatttgtgtaattgaagttcgtattatttcctcgaaatcaataatgcaat
+724618/1
??@FDFDDDFFFHGJIJFHGEFGHIIJJIEEHEGIGIIAAGIIGIJJCFB
@724619/1
aatttgtgtaattgaagttcgtattatttcctcgaaatcaataatgcaat
+724619/1
CCCFFFDDFHHHHJIJIHIJEFFGIJJIJIIJJJJJIGHJJJEGHEGJJI
@724620/1
aatttgtgtaattgaagttcgtattatttcctcgaaatcaataatgcaat
+724620/1
CCCFFFDFHHGHHJJJJJJJJEHHJJJJIJJJJIIJIIJFIJIJEGGDGI
@724621/1
aatttgtgtaattgaagttcgtattatttcctcgaaatcaataatgcaat
+724621/1
CCCFFFFFFHHHHJJJJJJJJIJIJJJJJJJJJJIJJJJJJIJJJJJIGI
@1766762/1
atttggaccagttcgtatttgggagtgatgccgcgacggctcagcaactc
+1766762/1
@BCFDBDFHFFFFHFCFHGIJJJJJAFGGGHEIJJBEGEIHEHEFFFFEE
@4262610/1
cgagggcatgatgagcagccgagcccttggcttccttcggagttttgcct
+4262610/1
CCCFFFFFHHHHHJJIJJJJIIJJJJIIJIJJIIJIIJJJIIFHIJIJJI
@725209/1
aattttaaaagcctcttaaatttaactgaaatatagaatacaccccttaa
+725209/1
CCCFFFFFHHHHHJJJJJJJJJJJJIJJJJJJJJJJJJJJJIIJJJJJJI
@4262674/1
cgagggcgccatccacgagccaatcttccgctaccgcg
+4262674/1
CC@FFFFFFHHHHJIJGGIEHGIJJJJHIDA@;FH8A;
@4262675/1
cgagggcgccattcacgagccaatcttccgctaccgcgtgttccttaaca
+4262675/1
??<?DFFFHHHHHJJJJJIJJIJJJJJJJDGIIJJIJJGFHHHFFFFFFF
@725404/1
aattttacaagctatactttgcatagaattagtggtttttttctaaaatc
+725404/1
CCCFFFFFHHHHHJJJJJJJJJJJJJJJHIJJHHJGIGJJJJJJIJJJJI
@725405/1
aattttacaagctatactttgcatagaattagtggtttttttctaaaatc
+725405/1
CCCFFFFFHHHHHJJJJJJJJJJJJJJJJJJJHHJGIJJJJJJJJIJJJI
@725406/1
aattttacaagctatactttgcatagaattagtggttttttttctaaaat
+725406/1
CCCFFFFFHHHHHJJJIJJJJJJJJJIIJJIJHHIGFIIJJJJJJJJJJI
@7346069/1
gacatttcgttaaagaaccacaaaatgtgacatataaaggtgaatatata
+7346069/1
CCCFFFFFHHHHHJIJJJJJJJJJJJJHGJJJJJJJJJJIGHIIJIJJJJ
@7346966/1
gaccaaaaagtgaacagctatcgatacacagtcatagatccaatcctata
+7346966/1
C@CFFFFFHHHFHIIJIJIJJJJJJJJJJJJHIJJJIJJJIIJJJJJIIJ
@7346967/1
gaccaaaaagtgaacagctatcgatacacagtcatagatccaatcctata
+7346967/1
CCCFFFFFHF<CFHIIGIEHHGGGHHHIIJJC@GEG@F@9:DFF@DBGHI
@727163/1
aattttgactcaacgcgttcaaaatatgaaacaaaatttgcgctgt
+727163/1
@@CFFFFFHHHHHJJIIFGHJJJJJJJIIJJJJJJJJIJJEGGIGH
@7347307/1
gaccaaagcaaagacgcaataagtgatacaagaaaatatacagactaaag
+7347307/1
CCCFFFFFHHHHHIIJJJJJJJJHGHIIJJJJJJJJIJJJJIJJJJJJJI
@7347308/1
gaccaaagcaaagacgcaataagtgatacaagaaaatatacagactaaag
+7347308/1
CCCFFFFFHHHHHJJJJJJJJJJCGHIIIJJJJJJJJJJIIJIJJJJJJJ
@7347309/1
gaccaaagcaaagacgcaataagtgatacaagaaaatatacagactaaag
+7347309/1
CCCFFFFFHHHHHJJJJJJJJJJEGIIJJJJJJJJJJJJJJIJJJJIJJJ
@227946/1
aaacacacatagtacctctccacaaaaagggaaataaacaaggatgtaag
+227946/1
CC@FFFFFHHHGHJJJJIJJJIJJJJJJJJJIJJJJJJJIJIJJJJHIJJ
@6842276/1
ctttcgagacatactcttcggagaatcacaaaactcatgatacttttcaa
+6842276/1
@@@FFFFFGGDDHIIIGIIIIIIJJJJJHGIJJIIIJJJIJJJJJJJJIJ
@6842277/1
ctttcgagacatattcttcggagaatcacaaaactcatgatacttttcaa
+6842277/1
BBCFFFDFHHHHGHJJJGHIJJJIJGIJJJJIGIJJJJJJIIIBHIGIJG
@6842278/1
ctttcgagacatattcttcggagaatcacaaaactcatgatacttttcaa
+6842278/1
CCCFFFFFHHHHHJJJJJJIJGIIJJJJIIGIJJJJJJJIJJJJJJJJJJ
@6842836/1
ctttcgattgaacataggatctgtagtccatcgggcagtcatattttata
+6842836/1
CCCFFFDEHHFHGIJJJJJIJGIIIIHIIJIIHIIJBHIGHIJJJJJGIJ
@1241775/1
atcaaggttttcaaactgttaaaaaacctgctgaatgtgcgccaattgag
+1241775/1
B??DFFFEHHGHHJJJIJJJJJJJIIJJJJJIIJIJIIJJIJJIBHIIGI
@229060/1
aaacacgctgagaaagctatggttgagtgaaaaaggtgggaaatgttgac
+229060/1
CCCFFFFFHHHHGIJJIJJJJJFHIEHGHIJJJJJJ:BGIIJJJJIIIGI
@1241866/1
atcaagtaccagatccagatcacgtggccgatctagatacagccaaagac
+1241866/1
CCCFFFDEHHHHHIGIJJIJIIJIGGHGIJDBGHGIJHIIIJIJGGHJJI
@2252824/1
caactttcttccagttcacaatcagattcacaagcaggatcaactcaaca
+2252824/1
CCCFFFFFGHFHHJIJIIIJJJJJIJJJJJJIIIJIFGHJHIIIJJJJJJ
@2253817/1
caactttgttcagttcttgcaggagatcgccagcgaacaatccttcgagg
+2253817/1
CCCFFFFFFHHHGHJJJJJJJJIJJJJJJJJJJJJJJJJJJJJJJJJJIJ
@2253818/1
caactttgttcagttcttgcaggagatcgctagcgaacaatc
+2253818/1
@@?DDDFDHFHDFCCCFH?EH>EGCGFGHDAGEG<@GH:DF?
@2253819/1
caactttgttcagttcttgcaggagatcgctagcgaacaatccttcgagg
+2253819/1
@CCDDDFFBADHFHHGIGIIIE>E=FFGGCBGAFHIIIIE@BFFGEG=DA
@2253820/1
caactttgttcagttcttgcaggagatcgctagcgaacaatccttcgagg
+2253820/1
C@@FFFFFHDHHGHJIJGIIJGHGGIIJJIGGJJGIIIJIJIJJIJJJIJ
@2253821/1
caactttgttcagttcttgcaggagatcgctagcgaacaatccttcgagg
+2253821/1
C@CFFDFBACF>BCGEHGIIGHA@GEDF?AGF<9DGFFGIIEEFHIH;FA
@2253822/1
caactttgttcagttcttgcaggagatcgctagcgaacaatccttcgagg
+2253822/1
CCCFFFFFHHHHHHJIIJJJIJJJJGIHJJJJIJIJIJJGIJJJJJIJJJ
@2253823/1
caactttgttcagttcttgcaggagatcgctagcgaacaatccttcgagg
+2253823/1
CCCFFFFFHHHHHIIJJJJJJJIIIGIIIJJJJIJJJJJIJIJJJJJJJG
@6352758/1
cttcaaacttcactaagttctggaggatgtcgaacttttctatccacttt
+6352758/1
CCCFFFFFHHHGHJJJJHIJJJJIJJJJJIIJJJJJJJJJIJJJJGIIJH
@3734250/1
ccggaagcttcacctaataactatcttattgttccaactattaaagatga
+3734250/1
CCCFFFFFHHHHHJJIJJJJJJJJJJJJJJJJJJJJJJJJJJJJJJJJJJ
@5839453/1
ctgagagtctcttcgtcactcgcaaatgtagaaggcagattgttaccctc
+5839453/1
??;D:D?===CD<CFGBECE:FFAFA9E9:?F@>ADFICGGAGIFB??BD
@5839454/1
ctgagagtctcttcgtcactcgcaaatgtagaaggcagattgttaccctc
+5839454/1
@@@DDDDDDFDFFIG@FHI@H?DHIEGG?FDHGGIIGGGEGIIIIIIIII
@5839455/1
ctgagagtctcttcgtcactcgcaaatgtagaaggcagattgttaccctc
+5839455/1
CCCFFFFFHGHHHJJJJJJJJJJJJJJIJJJJJJJIIJJJJJJJJJJJJJ
@5839456/1
ctgagagtctcttcgtcactcgcaaatgtagaaggcagattgttaccctc
+5839456/1
CCCFFFFFHHHGGJIHJJJJIIIIJJJJIIJJJJJJJJJJJJJJJIJJJJ
@5839457/1
ctgagagtctcttcgtcactcgcaaatgtagaaggcagattgttaccctc
+5839457/1
CCCFFFFFHHHHHIJGIJJJJIIJJJJJIIIJJJIJJJJJJJIJJJIJJJ
@5839462/1
ctgagagtctgcaaatcggccaacttcttgccgacggaatttttcagcgt
+5839462/1
@@BFDDFBDHFGHIIIIJJJJJJIJJIGGIIIJHJJJGIJIIIJGHJIIE
@5839463/1
ctgagagtctgcaaatcggccaacttcttgccgacggaatttttcagcgt
+5839463/1
B=?DDFFDFHGHHJJJJJJJJIJJJJJJJJJJJIJJIIJJJJJJJJJJJI
@5839464/1
ctgagagtctgcaaatcggccaacttcttgccgacggaatttttcagcgt
+5839464/1
CCCFFFFBDFHGHJIJJIJJJJGGGEGGIGCHGEADGGHGICHICEGCEC
@2256778/1
caagaaaatatacagactaaagaaacgctcgtggggagcgatgacgaata
+2256778/1
CCCFFFFFHHGHHIJJJJJJIJIJHG@GGIIDGIJIGGGIIDGIIJIFHH
@2256779/1
caagaaaatatacagactaaagaaacgctcgtggggagcgatgacgaata
+2256779/1
CCCFFFFFHHHHHJJJJJJJJJJJJJJJJJJGHJJJGIIJJJJJJJJHHH
@1770056/1
atttgggagtgatgccgcgacggctcagcaactcctggaggacgctgacg
+1770056/1
CCCFFFFFHDHHHJJJJJJJJJJJJIIEGJIJJJJJJJGHHHFFDDDDDD
@3735976/1
ccggaatcaacatcgcatgctgaataatatcacacatgattccagttctg
+3735976/1
CCCFFFFFHHHHHJJJJJJJJJIIJJJJJIJJJJJJJJIJJJJJJJJJJJ
@4266300/1
cgaggttgttgctgtggcggaacgggctgttgttgaccccaagcttgagg
+4266300/1
CCCFFDFFFHFHHIHGIJJJGIJJJJE<HHIGGHEGIJJJDDHHHHF;BD
@1242992/1
atcaataactcgacaaaaattgttcccttttgagctattgcgatattttt
+1242992/1
CCCFFFFFHHHHHJJJJJJJJJIJJJJJJJJJIJJJJJJJJJJJIJJJJJ
@1242993/1
atcaataactcgacaaaaattgttcccttttgagctattgcgatattttt
+1242993/1
CCCFFFFFHHHHHJJJJJJJJJIJJJJJJJJJJJIJJJJJJIIJIJJJJJ
@1243076/1
atcaataatgcaatgtgtttaaatttttgtcgagtcaaaagcga
+1243076/1
@@@DDDD;FDH<:ACECCFFHIIBB?AH:8A188EDAH<D@D@B
@1243077/1
atcaataatgcaatgtgtttaaatttttgtcgagtcaaaagcgaagaata
+1243077/1
CCCFFFFFHHHHHJJIIIIJIJJJJJJJJHIJJJGHJJJJJJJIJIGIEG
@1243803/1
atcaatattatctatcgatactgaatgtaattttttatatagtgccccga
+1243803/1
B@@FFFFFHGHFHHJJIJIJJJJGIJIHGIHIIIIJIJIGIJIJEGIIJH
@1243804/1
atcaatattatctatcgatactgaatgtaattttttatatagtgccccga
+1243804/1
CCCFFFFFHGHFBHIIGIGIGHIIIJJJJJIHHJJJIIHHIIDGHHIIJB
@1243805/1
atcaatattatctatcgatactgaatgtaattttttatatagtgccccga
+1243805/1
CCCFFFFFHHHHHJJJJJJJJIJJJJJIIJJJJJJJIJJJJJIJIJJJJE
@1243806/1
atcaatattatctatcgatactgaatgtaattttttatatagtgccccga
+1243806/1
CCCFFFFFHHHHHJJJJJJJJJJJJJJJJJJJJJJJJJJJJJIJJJJJJF
@7349418/1
gaccacttcacggaaatctaccgacagagaggttatccttgggggaagaa
+7349418/1
CCCFFFFFHHHHHJJJJJIJJJIIJJIJJJJJFHIIJJJJJJIFJIIHHF
@7823541/1
gcgcaaaggtaaaatcgttctagacatactttatgctcttgacatttcgt
+7823541/1
@11BDDDDF<DFFEF@EGIFFDEBCHIGEGIIIIIIFIIIDEFGIIIIID
@3255151/1
ccacttcacggaaatctaccgacagagaggttatccttgggggaagaagc
+3255151/1
CCCFFFFFHHHHHJIJJIJJJJJJJJIJJJHGIJJJJIJJGIIFIGEHHG
@3255152/1
ccacttcacggaaatctaccgacagagaggttatccttgggggaagaagc
+3255152/1
CCCFFFFFHHHHHJJJJJJJJJJJJJJJJIBGIJGIJJJJIJIFHIFIHH
@5842750/1
ctgagattaatgtaggctgtttaacacaatgtgttaaag
+5842750/1
???DDDDDDDEDDEIIIIIAEF<F4<<3A<9<A?E@EF<
@5842751/1
ctgagattaatgtaggctgtttaacacaatgtgttaaagtaagaactgtg
+5842751/1
B@C7DDFFHHHHHIJJJIJEHIEIJEHGGIJHHGIJJIJFFHHIIIJJBF
@5842935/1
ctgagattcagcctcaacctattccacaagacccccagccccaacaagga
+5842935/1
?@@DABDBFDHDBGGEGIHIG?EECHIIIIEEEHHDA@??BFAFH@?CEB
@5842936/1
ctgagattcagcctcaacctattccacaagacccccagccccaacaagga
+5842936/1
@@@FFDFEGHDHHEHGIIIIJIIHGIIICHIIIJJJGHIIGIJIJIGGI>
@5842937/1
ctgagattcagcctcaacctattccacaagacccccagccccaacaagga
+5842937/1
BC1BDFFFHHHHHJJJJJJIJJJJJJJJJIJJJJJJJJJJJJJJIIIGGH
@5842938/1
ctgagattcagcctcaacctattccacaagacccccagccccaacaagga
+5842938/1
CC@DFFFFHHHHHJJJJJJJJJJJJJJJJJJJJJJJJIJJJJJJIIJJJJ
@5842939/1
ctgagattcagcctcaacctattccacaagacccccagccccaacaagga
+5842939/1
CCCFFDDFHHHHHJJGIJIJGJJJJJJIIIIJJJJJGHJJJJJJIHFGIE
@5842940/1
ctgagattcagcctcaacctattccacaagacccccagccccaacaagga
+5842940/1
CCCFFDFFHGHDHJJJJJIJIJJJIJJJJJJJJJJJIJJJJJJJJJJJJI
@730812/1
aatttttgtcgagtcaaaagcgaagaatatttgaaaatttctaatattgc
+730812/1
CCCFFFFFHHHFHGHIJJJIIIJJJJJJJJJJJJIJJJJIIJJJJJJJJJ
@732331/1
aattttttgattcagtgctgattctgcacacattcgatctctgatagtag
+732331/1
B@BFFFFFHHHHHIIJIIJJJJJIFGIIJJJEHIHHHHIJJIJGIIHGHG
@2261360/1
caagaaatggcctccatgccgagcaagactcccgtcagcgtcctccagga
+2261360/1
@@@=DFDFFDHHFIDGIIIIG<AFH;DCDGAGHBHGIGEHGEGHHIGIGH
@2261361/1
caagaaatggcctccatgccgagcaagactcccgtcagcgtcctccagga
+2261361/1
CCCFFFFFFHHHHJJJIJJJJGHIJJJJJJJJJIHIIJGHEHI?HIJGI@
@2261362/1
caagaaatggcctccatgccgagcaagactcccgtcagcgtcctccagga
+2261362/1
CCCFFFFFHFHHDIJIGIJJIGIIJJIJJJJJJJGJJJJJHIIJJJIJJC
@2261363/1
caagaaatggcctccatgccgagcaagactcccgtcagcgtcctccagga
+2261363/1
CCCFFFFFHHHHGJJJJJJJHHJJJJIIIJJJJIHJJJJJJJJJJJJJJI
@2261364/1
caagaaatggcctccatgccgagcaagactcccgtcagcgtcctccagga
+2261364/1
CCCFFFFFHHHHHJJIJJJJJIJ6EGHIJJJIJJHIIJJJHHIJJJGGJD
@2261365/1
caagaaatggcctccatgccgagcaagactcccgtcagcgtcctccagga
+2261365/1
CCCFFFFFHHHHHJJJIJIJJDGIIGGJIJJJJJFHJJJJHIIJIJJJII
@2261366/1
caagaaatggcctccatgccgagcaagactcccgtcagcgtcctccagga
+2261366/1
CCCFFFFFHHHHHJJJJIJJJEIIJJIJJJJJJIGIIJJJHGIIIJGII?
@2261367/1
caagaaatggcctccatgccgagcaagactcccgtcagcgtcctccagga
+2261367/1
CCCFFFFFHHHHHJJJJIJJJIJJJJIJJJJJJJGJJJJJJJJJJJJIJG
@2261368/1
caagaaatggcctccatgccgagcaagactcccgtcagcgtcctccagga
+2261368/1
CCCFFFFFHHHHHJJJJJJJJIJIJJJJJJJJJJJJJJJJJJJJJJJJJG
@7825473/1
gcgcacattcagcaggttttttaacagtttgaaaaccttgataaatggaa
+7825473/1
CC@FFFFFGHHHHJIJCFHHIJIJJJIHJIIJGEHJJJJJEGIJJJIIGH
@7825474/1
gcgcacattcagcaggtttttttaacagtttgaaaaccttgataaatgga
+7825474/1
CCCFFFFFHHHHHJJJEGHIJJJJJJJJJJJJJJJJJJJJJJJJJJJJJI
@5845087/1
ctgagccgtcgcggcatcactcccaaatacgaactggtccaaatcgaggg
+5845087/1
@@@DDDDDFHHHDGEHG@D@FAFHAGHIIIEFHIIII@GEHGIIEHBHE9
@5845088/1
ctgagccgtcgcggcatcactcccaaatacgaactggtccaaatcgaggg
+5845088/1
@@@DDDDDHHHHHIGGGGFE@FGIBGHCGHIIIGGGIFHIIIIFFEFHEC
@5845089/1
ctgagccgtcgcggcatcactcccaaatacgaactggtccaaatcgaggg
+5845089/1
@CCFFFFFFHHGHIBADHDGEGHIEFHEGICGIIGII=DHCGIEHEHFFD
@5845090/1
ctgagccgtcgcggcatcactcccaaatacgaactggtccaaatcgaggg
+5845090/1
CCCFDFFFHHHGHIB@AFADEIIIIGFHGIIIIIGEHCGECHEECCCEBC
@5845091/1
ctgagccgtcgcggcatcactcccaaatacgaactggtccaaatcgaggg
+5845091/1
CCCFFFFFHHHHHJIGIJIJJJJJIJJJJJIGIJIIJFHGIJJJHHHHFD
@5845092/1
ctgagccgtcgcggcatcactcccaaatacgaactggtccaaatcgaggg
+5845092/1
CCCFFFFFHHHHHJJIJJJJIJJJJJJJJJJIIJJJJ@HIIJIIHHHHFD
@6356697/1
cttcaacaagaggaaggagcgcaactttcttccagttcacaatcagattc
+6356697/1
CCCFFFFFHGGHHIJJJDGGGGGHIJJIEHIGICGGGIGHCH@BFHGCEG
@6356698/1
cttcaacaagaggaaggagcgcaactttcttccagttcacaatcagattc
+6356698/1
CCCFFFFFHHGHHIJJJIJIGIIJJJJJJJJJJIJGIJGIGJJJJJGHJJ
@231120/1
aaacagaatctagccaaacacacatagtacctctccacaaaaagggaaat
+231120/1
CC@FFFFFHHHHHJJJJJJGIGJJJJJIIJJIJJJJJJIJJJJJJJJJJI
@6359855/1
cttcaacgccaaggacttcaactttgttcagttcttgcaggagatcgcta
+6359855/1
CCCFFFFDDHHHHJIJJJJJJIJJJJJJJJIIJJJIIJJJIJJJJJJJIJ
@6359856/1
cttcaacgccaaggacttcaactttgttcagttcttgcaggagatcgcta
+6359856/1
CCCFFFFDHHHGGHIIJJJJIJJJIJIJJJJHIJJIJJIIHIJJFIJJJI
@5302996/1
ctcagtttcagttactcttgattttatatatctgtagttttctagatctt
+5302996/1
CCCFFFFFHHHHHJJJJJJJGJJJJJJJJJJJJJJJJJJJJJJJJJJJJJ
@1776348/1
atttgtacatgaagttgtctgcccctttcttaatcggttctgcatgaatg
+1776348/1
@@@DFFFFHHHFFGIGBCFIB@FHGIIIHGHGHCHC<GHEGEE>@?FHI>
@1776349/1
atttgtacatgaagttgtctgcccctttcttaatcggttctgcatgaatg
+1776349/1
CCCFFEFFHHHHHIHIIIIIIJJJJJJJJJJJJJJJJJJJIJJJJJIJJJ
@1776350/1
atttgtacatgaagttgtctgcccctttcttaatcggttctgcatgaatg
+1776350/1
CCCFFFFFHGHHHJIJJJJIIJJJJIJJJJJJIIJIJJIHIJJIIIIJJH
@7354345/1
gacctaccgaagtttcactcaaagggtaaatggctataagaaaatcgagg
+7354345/1
CC@FFFFFHHHHHIJJJJJJIIJIJF?EEHIIII@HIJJIJJIJFIIJJI
@4770913/1
cgtacgtcaaatgtcgcaaattatgtcacataaatgtcaaaatgccacat
+4770913/1
??=DDDBDFHHDDACFFCGH>FHHEHGIHIIIIIEGFFHIIIFDHIIIIC
@4770914/1
cgtacgtcaaatgtcgcaaattatgtcacataaatgtcaaaatgccacat
+4770914/1
@@?DFFDFHHGHGFHIJGHIJJHGEIIGIJJJJJJJGGIJJJIIIHHHII
@4770915/1
cgtacgtcaaatgtcgcaaattatgtcacataaatgtcaaaatgccacat
+4770915/1
BC@FFFDDHHHHFEGHIIJJJJJJJJJJJIJJJJJJGIIIJJIGJJJJJJ
@1247084/1
atcaatttacatattatttttgacttgaataaatttttaaatttaaaaat
+1247084/1
@CCFDDFFHHFHHJJJJJJJJEHHIIIIGHIJJJIIIJJJIIJJJJJIJJ
@1247549/1
atcaatttgcctcgaaatctaaggttatattacttttatgaatcgtgata
+1247549/1
@@@FFFFFHHHHHJJJJJJIJJJIHIIJIJJIIIJJIIII??CGHHGJJJ
@1247550/1
atcaatttgcctcgaaatctaaggttatattacttttatgaatcgtgata
+1247550/1
C@CDFFFFHHHHGJIIJFEGHIICFHICFIIJIJGGJGIG?:DDD?GIEH
@1247551/1
atcaatttgcctcgaaatctaaggttatattacttttatgaatcgtgata
+1247551/1
CCCFFFFFHFHFHGGIGIIJIIHGFHHGIJJJIIJJJIIJ?:CGGFDFHI
@1247552/1
atcaatttgcctcgaaatctaaggttatattacttttatgaatcgtgata
+1247552/1
CCCFFFFFHHHHHJJJIJJJJJJJIIJJJJJJJJJJJJJJJJJJJIJJJJ
@1248096/1
atcacaaaactcatgatacttttcaaattttcttttaaatttcatattct
+1248096/1
CCCFFFFFGFHHHJJJIGIJJJJIGGIJJGIHIIHJJIIIIJJIJJJIIH
@733640/1
acaaaaagggaaataaacaaggatgtaagaactatggaggaatattacaa
+733640/1
@@@DDDA:<;A<::CC?CDE98?FBA:E@CGHBHEF<BFHICGHAHGICB
@733677/1
acaaaaagtgataatggatacaaatttgactactgtatagctttcttctc
+733677/1
CCCFFFFFDFHHHJJIJJJJJJIJJJJJJJJJJJIJJJJJJJJJJJJJJJ
@4268534/1
cgagtacctcaaaatcatgaccaaaaagtgaacagctatcgatacacagt
+4268534/1
BBCFDDFFGHHGFJJGIJJIJ:FHJJIJHGGIJJIIJJIJJGJJJJJJJB
@4268535/1
cgagtacctcaaaatcatgaccaaaaagtgaacagctatcgatacacagt
+4268535/1
BCCFDFFFHHHHHJJJIJJJJJJJJJJJFGIJJJJJJJJJJJJJJJJJJG
@4268871/1
cgagtagatagctttagaggtaatacactattattaggcactagttatta
+4268871/1
?@?DADDDFFFHFII@FEGH<FHGHHIIIIHIDHHGGIIEHIGIFGGIII
@4268872/1
cgagtagatagctttagaggtaatacactattattaggcactagttatta
+4268872/1
?@?DBDDDFFHFGIJCHGHJAFHIIIJJJJJJIGJJIJIJJJJJFHIJJJ
@4268873/1
cgagtagatagctttagaggtaatacactattattaggcactagttatta
+4268873/1
@@@DDD;DFFFAFGFFEGEF<?HEHCIIHEEIEIIFFIGBGFIFDFFFFI
@4268874/1
cgagtagatagctttagaggtaatacactattattaggcactagttatta
+4268874/1
BB?DDDFFHGHHHJJHIGIJCFGIJJJJJJJJJJJJJJJJJJJJIJJJJJ
@4268875/1
cgagtagatagctttagaggtaatacactattattaggcactagttatta
+4268875/1
BB@FDDFFHHHHHIJHJGIJCHIJJJJJJJJJJJJJJJJJIJJJGIIJJJ
@4268876/1
cgagtagatagctttagaggtaatacactattattaggcactagttatta
+4268876/1
BB@FDDFFHHHHHJJIJJJJEHIJJJJJJJJJJJIJJJJJJJIJJJJJJJ
@4268877/1
cgagtagatagctttagaggtaatacactattattaggcactagttatta
+4268877/1
BBBFDDFFDHHHHJJIJJIJFFHJJJJIJDIIJJJJJJJJIJIIHIJJJI
@1250308/1
atcacatcattcgtcgtgtaccacatctcgg
+1250308/1
@@@DDDDDHHHHHIIIHC:AEH@CCBBB?;E
@1250309/1
atcacatcattcgtcgtgtaccacatctcggatcttgctactaatattcg
+1250309/1
CCCFFFFFHGHHHHHJII=FGIGGIFCGIGGFGHGIIEGEHGGIIIJJJJ
@1250310/1
atcacatcattcgtcgtgtaccacatctcggatcttgctactaatattcg
+1250310/1
CCCFFFFFHHHHHHIJHGIGIJEIIJJIJJJHIJJJJIIJIJIJJIIJFI
@1250311/1
atcacatcattcgtcgtgtaccacatctcggatcttgctactaatattcg
+1250311/1
CCCFFFFFHHHHHHJJIIFHGI>FFGCGHGIAHGIG>DGFGG@GEGGIEG
@1250312/1
atcacatcattcgtcgtgtaccacatctcggatcttgctactaatattcg
+1250312/1
CCCFFFFFHHHHHIIIHHBFGH<EFGC9CDGEDDDH>F??D@BH>B8D<D
@1250313/1
atcacatcattcgtcgtgtaccacatctcggatcttgctactaatattcg
+1250313/1
CCCFFFFFHHHHHIIJHIHIIJGIJJJJJJJIJJJIIFIIIJJJJJIJJJ
@1250314/1
atcacatcattcgtcgtgtaccacatctcggatcttgctactaatattcg
+1250314/1
CCCFFFFFHHHHHIJJHIHIJJIJJJJJJJJIJJJJJJJJJJJJJJJJJJ
@1250315/1
atcacatcattcgtcgtgtaccacatctcggatcttgctactaatattcg
+1250315/1
CCCFFFFFHHHHHIJJHIIGJJJJJJJJJJJJIIJJJJJJHJJIJJJJJJ
@1250316/1
atcacatcattcgtcgtgtaccacatctcggatcttgctactaatattcg
+1250316/1
CCCFFFFFHHHHHIJJHIIJJJIJJJJJJJJIJJJJJJJJIJJJJIIJJJ
@7828512/1
gcgccatccacgagccaatcttccgctaccgcgtgttccttaacaacgat
+7828512/1
CCCFFFFFHHHGHIDIJJJJIJEHEGIIJIBGIEGFHGIJJJIGGGG>EH
@7828513/1
gcgccatccacgagccaatcttccgctaccgcgtgttccttaacaacgat
+7828513/1
CCCFFFFFHHHHGJJJIJJJJJGH>HIGGIEHG?F@FAH7=8@=EG=;;6
@736998/1
acaaaatctacttcaagtgggcagaagttttttccataagccagtcggag
+736998/1
CCCFFFFFHHHHHJJJJGIJJIJJJJJHJIJJJJJJJJJIJJJJJIIIF;
@7359417/1
gacgaataaagtatgtgttcaccaagagaagaaagctatacagtagtcaa
+7359417/1
@@@DDDDDFHHHHBGCEFBIHGBEHIFHCCHGEIAGHIAHIIGDGHB?FC
@7359418/1
gacgaataaagtatgtgttcaccaagagaagaaagctatacagtagtcaa
+7359418/1
B@CFDFFFHHHHHIJHIHIJJJJJJJJJJJJJJJJJFIJJIJJIIJIIJI
@7359419/1
gacgaataaagtatgtgttcaccaagagaagaaagctatacagtagtcaa
+7359419/1
BBBFFFFFHHHFHJJHIJJJJJJJJJIJJJJJJJJJJJJJIJJIGJIIIJ
@7360055/1
gacgaatgatgtgataaatatacctgcacacacgcatttttaaatttaaa
+7360055/1
CCCFFFFFHGHFHJJJJJJJIJJJJJJJJJJJJJJJJJJJJIJJJJJJJJ
@7360141/1
gacgaatggtaaagctgctaaaaaagcaggaaaag
+7360141/1
@@@FDDFF?:CFHGGE@CBEEIIGIG?GEAGHHG>
@7360142/1
gacgaatggtaaagctgctaaaaaagcaggaaaagcccagaagaacgttc
+7360142/1
B@@DDDFFHFHHHIIHIJJJJJJJJIJJJJJIIIGIIGIJIIJJIJJFDC
@7360143/1
gacgaatggtaaagctgctaaaaaagcaggaaaagcccagaagaacgttc
+7360143/1
C@@FFFFFGFFHFHIJIIHIJJJJIIJIIJJIJIGIEFHIIEHIIJGIJI
@7360144/1
gacgaatggtaaagctgctaaaaaagcaggaaaagcccagaagaacgttc
+7360144/1
CCCFFFFDHDHFGIGIIJIIJIJJJJGIJIJJJJIGGGGGEGJIJIJJJI
@7360145/1
gacgaatggtaaagctgctaaaaaagcaggaaaagcccagaagaacgttc
+7360145/1
CCCFFFFFGFFFHGIGEIEGGIGIIGCHIHGIIIIGGIGEHIIGIIEHGE
@7360146/1
gacgaatggtaaagctgctaaaaaagcaggaaaagcccagaagaacgttc
+7360146/1
CCCFFFFFHHHHHJJIJJJJJJJIAHIIJJJIIIGGEDDFIIJJJJJBGH
@737945/1
acaaaattcgttctacatatgaaacatgtcagttatatattcacctttat
+737945/1
CC@FFFFFHHGHHJJJJJJJJIJJJIIIIIJJIJJJJJJJJJJIJJJJJJ
@234963/1
aaacagttgtacagtagaggataaaccaatggagcacacttttacttcag
+234963/1
CCCFFFDFHHHHHJIJJJJJJJJJJJJJJJJJJJJJJJJJJJJJJJJJJI
@234964/1
aaacagttgtacagtagaggataaaccaatggagcacacttttacttcag
+234964/1
CCCFFFFFHHHHHJGIIIJJHIJJJJJJJJJIJJJJJIJJJJJJJJJJJG
@1251854/1
atcaccaatcaggtggtgacatcgttcgatgacaaagtgatgggcaatcc
+1251854/1
@C@DFFFFHHHHGGGIEGBDHHGIJJJJIIEIGGIHIBDGIIIBGGGIIB
@1251855/1
atcaccaatcaggtggtgacatcgttcgatgacaaagtgatgggcaatcc
+1251855/1
CCCFFFFFHHHHHFGIFHIJJJJJJIIJIJJJJJJGJDHIJJJJJIJJIJ
@1251856/1
atcaccaatcaggtggtgacatcgttcgatgacaaagtgatgggcaatcc
+1251856/1
CCCFFFFFHHHHHGHIGIJJJJJJJJJJJIJJJJJIJHHJIJHIIIJJJJ
@237187/1
aaacatgtcagttatatattcacctttatatatgtcacattttgtggttc
+237187/1
@CCFFDDBFHDFHHFHGGFEGHIIIGGIIIIGIIGIIIIGIGEF?FCCEH
@237188/1
aaacatgtcagttatatattcacctttatatatgtcacattttgtggttc
+237188/1
CCCFFFFFHHHHHJJJIJJJIIJJJJJJJJJJJJJJJJJJJJJJJJJIIJ
@237189/1
aaacatgtcagttatatattcacctttatatatgtcacattttgtggttc
+237189/1
CCCFFFFFHHHHHJJJJJJJJJJJJJJJJJJJJJJIJJJJIJJJIIIIJJ
@237190/1
aaacatgtcagttatatattcacctttatatatgtcacattttgtggttc
+237190/1
CCCFFFFFHHHHHJJJJJJJJJJJJJJJJJJJJJJJJJJJJJJJJJJIJJ
@237191/1
aaacatgtcagttatatattcacctttatatgtcacattttgtggttctt
+237191/1
CCCFFFFFHHHHHJJJJJIJJJJJJJJJJJJJJIJJJJJJJJIIIGGIJJ
@237192/1
aaacatgtcagttatatattcacctttatatgtcacattttgtggttctt
+237192/1
CCCFFFFFHHHHHJJJJJJJJIJJJJ@HIJJJJJJJJJJJJJJJJHIJJJ
@7362821/1
gacgaggagaccagcacagatgcaatcatttccacttcaattagaaaacg
+7362821/1
CCCFFFFFGHHHGIJJJGHFHIJJJJJJJJIJJJJJJJJIIJJJIJJJJG
@238665/1
aaacattcggcagccaagaacttgctggatctcttggtcggaaaagtgac
+238665/1
CCCFFFFFHHGHGJJJJJIIIIJJJJJJJJJJJJJJJEGIIHIJIJDHIJ
@238666/1
aaacattcggcagccaagaacttgctggatctcttggtcggaaaagtgac
+238666/1
CCCFFFFFHHHHHJJJJJJJJIJJJIJJJJJJJJJJJIIJIGIJJJCHIJ
@2762917/1
cagaggacaaaactaatgatggtaaatttatttgtcatcttcgacttcca
+2762917/1
CCCFFFFFHHHHHJJJJJIJJJFHHJJJJJJIJJGGJJJIJJJIJJJIJJ
@5304862/1
ctcataatacttttcccggtttgttctg
+5304862/1
@@CDDDDFHBHHHIGIG<ECFH7AF9??
@5304863/1
ctcataatacttttcccggtttgttctgaaacaaacatcactgtgatgaa
+5304863/1
CCCFFFFFHFHHHJJJJGGFHH;CFHEH9GGHGHHHDDG@GHIBFEFDHE
@5304864/1
ctcataatacttttcccggtttgttctgaaacaaacatcactgtgatgaa
+5304864/1
CCCFFFFFHHHHHJJJJIJCGHEGHGIGFHIGGIJJJIIEGDHGHGGGGJ
@5304865/1
ctcataatacttttcccggtttgttctgaaacaaacatcactgtgatgaa
+5304865/1
CCCFFFFFHHHHHJJJJJJFHIGHHJJJIJJJJIIJJJJJJJJGIJJJIJ
@6361668/1
cttcaactttgttcagttcttgcaggagatcgccagcgaacaatccttcg
+6361668/1
CCCFDFEFHHGFHGHIFHGGICGHIJIJIJJJIJIIIJIIJJJJJJJJJG
@6361669/1
cttcaactttgttcagttcttgcaggagatcgctagcgaacaatccttcg
+6361669/1
@@@DDDBDHHBBFEGBCGDFH<DGEGGFFGHHGIIIGIIIEGHGEIIIIG
@6361670/1
cttcaactttgttcagttcttgcaggagatcgctagcgaacaatccttcg
+6361670/1
@CCDDFDDFHHDBC?CACHFHIIIIBH@2<FGFHEGGGHIGIGIC@FFFH
@6361671/1
cttcaactttgttcagttcttgcaggagatcgctagcgaacaatccttcg
+6361671/1
CCCFFFFFHHHHGIGIIJJJIJJJJIJJHHIJJJJJJJJIJJJJJIJJJJ
@6361672/1
cttcaactttgttcagttcttgcaggagatcgctagcgaacaatccttcg
+6361672/1
CCCFFFFFHHHHHJJJGIIJJIJJJIIJHIJJJJJJJJJJJJJJJIJJJJ
@6361673/1
cttcaactttgttcagttcttgcaggagatcgctagcgaacaatccttcg
+6361673/1
CCCFFFFFHHHHHJJJGIIJJJJJJJJJIJIJJJJJJJJIJIJJJJJJJJ
@6361674/1
cttcaactttgttcagttcttgcaggagatcgctagcgaacaatccttcg
+6361674/1
CCCFFFFFHHHHHJJJHIIIJJJJIJJIJIJIJJIJJJJJJJIJIJJJJJ
@2267413/1
caagaactgaacaaagttgaagtccttggcgttgaagctgagagtctctt
+2267413/1
CCCFFFFFGHHHHJJJIIIIGIHHIIIJIGGHHJJGIJJJIIIIGIIJI<
@2267414/1
caagaactgaacaaagttgaagtccttggcgttgaagctgagagtctctt
+2267414/1
CCCFFFFFHHHHHJJJHIJJJJIIJJJJJJJJJJIIJJJJJJJJHIIJJI
@2267415/1
caagaactgaacaaagttgaagtccttggcgttgaagctgagagtctctt
+2267415/1
CCCFFFFFHHHHHJJJIIIJJJHIJJJJJJJJIJIJJJIJJIJJIIJIJI
@2267416/1
caagaactgaacaaagttgaagtccttggcgttgaagctgagagtctctt
+2267416/1
CCCFFFFFHHHHHJJJIJJJJJHJJJJIJJJIJJJIJJJJJJJJIJJJJJ
@2267417/1
caagaactgaacaaagttgaagtccttggcgttgaagctgagagtctgca
+2267417/1
@@@DDD?DFDFFF;GEFF><HA<CC:ACCFE:8:DFCFDBD8B@GBF9D?
@2267418/1
caagaactgaacaaagttgaagtccttggcgttgaagctgagagtctgca
+2267418/1
@@@FDDDFDFBHHIGIJIJIJJEHHGIICGHGHIJIIJEHE;D@BFHHII
@2267419/1
caagaactgaacaaagttgaagtccttggcgttgaagctgagagtctgca
+2267419/1
CCCDFFFFHHHHHJJJJJIIJJFHJIJJIJJJIJJJGJJGIIJJHHGIJI
@2267420/1
caagaactgaacaaagttgaagtccttggcgttgaagctgagagtctgca
+2267420/1
CCCFFFFFHHGGHJGHIIIIJJHHJJGHEIIIJJJIGHIGHEHIHFHIJJ
@2267421/1
caagaactgaacaaagttgaagtccttggcgttgaagctgagagtctgca
+2267421/1
CCCFFFFFHHGHGIJJHHIJIJCHGJCICGDHIIDGGIIHIIIIBBGIII
@2267422/1
caagaactgaacaaagttgaagtccttggcgttgaagctgagagtctgca
+2267422/1
CCCFFFFFHHHHHCHIIIGGHHCHHIEIIFIIGIIGGHGIGIIG?FHIGI
@2267423/1
caagaactgaacaaagttgaagtccttggcgttgaagctgagagtctgca
+2267423/1
CCCFFFFFHHHHHJJJHHJJIJFHJJJIIJJGIJIIIIIIJIJJFHIJJJ
@2267424/1
caagaactgaacaaagttgaagtccttggcgttgaagctgagagtctgca
+2267424/1
CCCFFFFFHHHHHJJJJJJJJJHGJJJJJJJIJJJJIJJJIIIJFHIIJI
@2267442/1
caagaactgaacgaagttgaagtccttggcgttgaagctgagagtctctt
+2267442/1
CCCFFFFFGHHHHJJJHIJIJJHHIIJJJJIJIJJIJJJIJJJJHIIIJH
@2267443/1
caagaactgaacgaagttgaagtccttggcgttgaagctgagagtctgca
+2267443/1
CCCFFFFFHHHHHIJJJIJJJJHHJJJJIJJJIJJJJJJJJJJJGHIJJJ
@6362322/1
cttcaagagctggcaataaagaaaggctttcaatcaccacattatgaaat
+6362322/1
@B@DDEDFHHHHHJJJJJJJIIGGIIHJIJJJJJJGJGIJJJJJJJIHIJ
@3258726/1
ccactttgccagtggccgtctgctacggaacaggcaaaactccgaaggaa
+3258726/1
CCCFFFFFHHHHHJJJJJHIIIIJJJJJJJJJJJJJJJJIJJJJJJJJIJ
@6362534/1
cttcaagatatattcttcaggggatcatgaagctcgcttttcaaattctc
+6362534/1
==1=BDBDD?FDFGAGBG>EGEGGAGEH<<:EFHID<;FCEHHHGDDGHG
@6362535/1
cttcaagatatattcttcaggggatcatgaagctcgcttttcaaattctc
+6362535/1
@CCFFFFFHHHHHJJJJJJJJJJHIIIJJJGIJJJJJIJJJJJJJJJJJI
@6362536/1
cttcaagatatattcttcaggggatcatgaagctcgcttttcaaattctc
+6362536/1
BB:BDEFFHHHHHJJJJIJJJJJJJHIJIJJJJJJJJJJJJJIJJJJJJJ
@6362537/1
cttcaagatatattcttcaggggatcatgaagctcgcttttcaaattctc
+6362537/1
BB==DEFFHHHHHJJJJJJJJJJGEHIJJJJIJJIJIJJJIJIGIIJJJJ
@6362538/1
cttcaagatatattcttcaggggatcatgaagctcgcttttcaaattctc
+6362538/1
CCCFFFFDFHHGGIJJHGIIIJIHIIJIJJJJGJJJIJJIIHJJJJJIJJ
@6362539/1
cttcaagatatattcttcaggggatcatgaagctcgcttttcaaattctc
+6362539/1
CCCFFFFDFHHHGIJGIJGGIIJIJIJIIJJIIJJJJIJJJJJJIIJJJJ
@6362540/1
cttcaagatatattcttcaggggatcatgaagctcgcttttcaaattctc
+6362540/1
CCCFFFFFHFBHHDGIJJJIIJJJGIGIIII@BHGGIJCHIJJJCDHIIH
@6362541/1
cttcaagatatattcttcaggggatcatgaagctcgcttttcaaattctc
+6362541/1
CCCFFFFFHHHGHJJJJJJJJJJFHIJJJJJIJIIIIJJIJJJJJIJJJI
@6362542/1
cttcaagatatattcttcaggggatcatgaagctcgcttttcaaattctc
+6362542/1
CCCFFFFFHHHHHJJJJIIJIJJHIIJJJJIJJJJJIJJJJJJJJJJJJJ
@6362543/1
cttcaagatatattcttcaggggatcatgaagctcgcttttcaaattctc
+6362543/1
CCCFFFFFHHHHHJJJJIJJJJJIJJJJJJIGIIIJJJJJJJJJJJJJJJ
@6362544/1
cttcaagatatattcttcaggggatcatgaagctcgcttttcaaattctc
+6362544/1
CCCFFFFFHHHHHJJJJJJJJJJGIIJJJJIJJJJJJJJIIJIJJJJJJJ
@6362545/1
cttcaagatatattcttcaggggatcatgaagctcgcttttcaaattctc
+6362545/1
CCCFFFFFHHHHHJJJJJJJJJJIJJIJJIJJJJJJJJJJJJIHIIJJJJ
@6362546/1
cttcaagatatattcttcaggggatcatgaagctcgcttttcaaattctc
+6362546/1
CCCFFFFFHHHHHJJJJJJJJJJJJJJJJJIJJJJJJJJJJJJJJJJJJJ
@6362548/1
cttcaagatatatttttcaggggatcatgaagctcgcttttcaaattctc
+6362548/1
@;@DFAFDHFHGHIIIEHEIGBGIECEGGCHIIGIIIJGIJJGFHJHIII
@6362549/1
cttcaagatatatttttcaggggatcatgaagctcgcttttcaaattctc
+6362549/1
CCCFFFFFHGHDFIJJJCFJIJICEHIIIJIIJJJIJEEHJIHIGIJGGG
@6362550/1
cttcaagatatatttttcaggggatcatgaagctcgcttttcaaattctc
+6362550/1
CCCFFFFFHHHHHJJJJIJJJJJIJJJJJJJJJJJJJJJJJJIJJJJJJJ
@4771740/1
cgtacttcggcacttgtaacttgttcaaattgtccatccgatactccatc
+4771740/1
BC@DFFFFHHGHHJJJHIJHIJGHHJIJJJJIIIJFIJJJGIIJJJJIJI
@1779630/1
atttgtggtatctgtcgatgttgccagaacgtaagatatcctaaactcac
+1779630/1
@CCFFBDDFFFHGJEGIIJEGHFHIGHIJGI?BHIJEIEHIIIIIGIAGF
@1779631/1
atttgtggtatctgtcgatgttgccagaacgtaagatatcctaaactcac
+1779631/1
CCCFFDFFHHHHHJJJJHIIJJIJJIJJIJJIIJIJJJJJJJJJIJJJII
@1779632/1
atttgtggtatctgtcgatgttgccagaacgtaagatatcctaaactcac
+1779632/1
CCCFFFEFFHHHHJJJJJJJJJIJJJJJJJJGHIJJJJJJJJJJJJIJJF
@1779633/1
atttgtggtatctgtcgatgttgccagaacgtaagatatcctaaactcac
+1779633/1
CCCFFFFFFHHHHIHIJJJJJJIJJJJJJJJHIJJIJJJJJJJJJJJJJJ
@1779634/1
atttgtggtatctgtcgatgttgccagaacgtaagatatcctaaactcac
+1779634/1
CCCFFFFFHHHHHJJJJJJJJJJJJJJJJJIIGIJJJJJJJJJJJJJIJI
@7829953/1
gcgccctcgatttggaccagttcgtatttgggagtgatgccgcgacggct
+7829953/1
CCCFFFFFHHHHHIJJJJIJGIIJHHHIJIJIJJBHGGHIIJIJIIHACB
@1779756/1
atttgtgtaattgaagttcgtattatttcctcgaaatcaataatgcaatg
+1779756/1
@@@DAD?=FHDFHGI>GHIIEHCBHHD<CFFFF<FGA9DCDFHB@@GDFB
@1779757/1
atttgtgtaattgaagttcgtattatttcctcgaaatcaataatgcaatg
+1779757/1
CCCFFDFEHHHHHJIJIJJJHJJJJJJJJJJJJJJJJJJJJIJJJJJIJJ
@1779758/1
atttgtgtaattgaagttcgtattatttcctcgaaatcaataatgcaatg
+1779758/1
CCCFFEFEHHHHHJJJJJJJJJJJJJJJJJJJGFHIGGGIDDHB@B<FGB
@740516/1
acaaagtttcacagttccacaaaacgctgaaaaattccgtcggcaagaag
+740516/1
CC@FFFEEGHHHHJIJJJJJJJJJJJJJJJJJJIJJJJJGHIJJJIJJJJ
@1252708/1
atcacccttcacctccacaacaacaacctcaagcttggggtcaacaacag
+1252708/1
?@@FFFFFHHHHHJIJIJJJJJJJGIJJJIJIIJJJJJJIDDGIJJJIJG
@741982/1
acaaatttgactactgtatagctttcttctcttggtgaacacatacttta
+741982/1
@B@FFFFFHHHHHJJJHHJJJJJJJJJJJJJJIJIFHIJJJJJJJJJJJJ
@741983/1
acaaatttgactactgtatagctttcttctcttggtgaacacatacttta
+741983/1
CCCFFFFFHHHHHJJJGHJIIJJJJJJJJJJJJJJHIJJJJJJJJJJJJJ
@741984/1
acaaatttgactactgtatagctttcttctcttggtgaacacatacttta
+741984/1
CCCFFFFFHHHHHJJJIJJJJJJJJJJJJJIJJJJFHIJJJJJJJJJJJJ
@742245/1
acaacaaggaaagttattgccggttcataaccttctctttggactctctt
+742245/1
@@@FDFDDHDDHFGGGIIIIIFIIIIGIIAGHGEGIIIGEADHHIIIIGG
@1253840/1
atcacgattcataaaagtaatataaccttagatttcgaggcaaattgatt
+1253840/1
;@@D=BDDACHHGIGE<AH@HGCH<EB2AH<EHIGHFE;?:DHH<D4F9B
@1253841/1
atcacgattcataaaagtaatataaccttagatttcgaggcaaattgatt
+1253841/1
???DDDDD;DD>DB@E<2A<<FDFID<F@F@B>E949C;?DDDDDDDB9?
@1253842/1
atcacgattcataaaagtaatataaccttagatttcgaggcaaattgatt
+1253842/1
@<@DAD;BFDFAFIDFF2AEBBHGE@@FEECDFAAFAFFAFHDG>B>FHG
@1253843/1
atcacgattcataaaagtaatataaccttagatttcgaggcaaattgatt
+1253843/1
@@@DABDDHGFHHIGHG2<CDHEHHBAHHGCBDGEGECADHG@GHIHIIG
@1253844/1
atcacgattcataaaagtaatataaccttagatttcgaggcaaattgatt
+1253844/1
CCCFFFFFHHHHHJJJJEHJJJJJJJJJJIJJJJJJIIGHIJIJJJJJJJ
@1253845/1
atcacgattcataaaagtaatataaccttagatttcgaggcaaattgatt
+1253845/1
CCCFFFFFHHHHHJJJJFHIJJJJJJJJJJJJJJJJIIJJIIIJJJJJJJ
@1253846/1
atcacgattcataaaagtaatataaccttagatttcgaggcaaattgatt
+1253846/1
CCCFFFFFHHHHHJJJJGJJJIJJJJJJIIJJJJJJJJJIJIJJJJJIJJ
@2268519/1
caagaacttgctggatctcttggtcggaaaagtaacgcccgaacaagcca
+2268519/1
CCCFFFFFHGHHHJJJJJJJJIIFHIJIJJJJDGIIJJJJJJJIIJIJJJ
@2268520/1
caagaacttgctggatctcttggtcggaaaagtaacgcccgaacaagcca
+2268520/1
CCCFFFFFHHHHHJHIIJJJJJJHJIJIIIJJFGIIJJJJJJJJJGIGIJ
@2268521/1
caagaacttgctggatctcttggtcggaaaagtaacgcccgaacaagcca
+2268521/1
CCCFFFFFHHHHHJIJJIJJJJJIHJJJJJJJCHIIJJJJJIJIJJJJJJ
@2268522/1
caagaacttgctggatctcttggtcggaaaagtaacgcccgaacaagcca
+2268522/1
CCCFFFFFHHHHHJIJJJJJJJIIJJJJJIJJDGHGJJJIIJJJJJIEGH
@2268523/1
caagaacttgctggatctcttggtcggaaaagtaacgcccgaacaagcca
+2268523/1
CCCFFFFFHHHHHJJJJJJJJIJHHIJIJJJJDGGIJJJJJJJJJJJJIH
@2268524/1
caagaacttgctggatctcttggtcggaaaagtaacgcccgaacaagcca
+2268524/1
CCCFFFFFHHHHHJJJJJJJJJJGHIJIIJIJDFGIJJJJJJJJJJJEGI
@2268525/1
caagaacttgctggatctcttggtcggaaaagtaacgcccgaacaagcca
+2268525/1
CCCFFFFFHHHHHJJJJJJJJJJHIIJIJJJJHHJJJJJJJIJJJJJIIJ
@2268526/1
caagaacttgctggatctcttggtcggaaaagtgacgcccgaacaagcca
+2268526/1
B@@FFDFFHHHHGIJHIGJIHHIIIGIJJGEIDFEGGHIJIGHHIGGGIG
@2268527/1
caagaacttgctggatctcttggtcggaaaagtgactcccgaacaagcca
+2268527/1
@@<DFFFFGGFHHIFGIIICHHIDHHIFIIIFFBGHDGHGGIGBHHIGII
@2268528/1
caagaacttgctggatctcttggtcggaaaagtgactcccgaacaagcca
+2268528/1
@@CADDDDHHDFDGHIGHGIGGCA?DGHIIIG9?@FFD@BDA:DFGIEHG
@2268529/1
caagaacttgctggatctcttggtcggaaaagtgactcccgaacaagcca
+2268529/1
@@CBFFDEHHHHHGGGHI@IGHI<CFEEHIHIFHGIIIIIIE@F@BFDGG
@2268530/1
caagaacttgctggatctcttggtcggaaaagtgactcccgaacaagcca
+2268530/1
BCCFFFFFHGGHHJJJIJJIJIFHJIIIIJJIHIGIJJJJIJJJJIIEIJ
@2268531/1
caagaacttgctggatctcttggtcggaaaagtgactcccgaacaagcca
+2268531/1
CCCFFFFFHGGGDHIHJJJIIIJDHBHEIIJJFGIJJJIIIJIJJJJJJJ
@2268532/1
caagaacttgctggatctcttggtcggaaaagtgactcccgaacaagcca
+2268532/1
CCCFFFFFHGHHHJJIJJJJJJIIJJJJJJJJGHJJJJJJJIJJJIJIJI
@2268533/1
caagaacttgctggatctcttggtcggaaaagtgactcccgaacaagcca
+2268533/1
CCCFFFFFHHHGGJHHJJJJIJIHHIHIIJIJGIJIJJIJJJJJJJFEII
@2268534/1
caagaacttgctggatctcttggtcggaaaagtgactcccgaacaagcca
+2268534/1
CCCFFFFFHHHHHIJIJIIGJJIHHIJJJJJJGGHIGHJJJJJJJJGIJI
@2268535/1
caagaacttgctggatctcttggtcggaaaagtgactcccgaacaagcca
+2268535/1
CCCFFFFFHHHHHIJJJIJJJJJHIJJJJJJJHHJJIJJJJJJJJJIFHI
@2268536/1
caagaacttgctggatctcttggtcggaaaagtgactcccgaacaagcca
+2268536/1
CCCFFFFFHHHHHJIJJJJJJIJHHJJJJJIJDGGJJJJJJJJJJJIIJJ
@2268537/1
caagaacttgctggatctcttggtcggaaaagtgactcccgaacaagcca
+2268537/1
CCCFFFFFHHHHHJIJJJJJJJJIIIJJJJJJHHJJJJJJIJJJJJJJIJ
@2268538/1
caagaacttgctggatctcttggtcggaaaagtgactcccgaacaagcca
+2268538/1
CCCFFFFFHHHHHJJIJJJJJJJJJJJJJJIJDGGJJJJJJIJJJJJIII
@2268539/1
caagaacttgctggatctcttggtcggaaaagtgactcccgaacaagcca
+2268539/1
CCCFFFFFHHHHHJJJJIJIJIIHHIJJJJJJGHJIJIJJJJJJJJJIII
@2268540/1
caagaacttgctggatctcttggtcggaaaagtgactcccgaacaagcca
+2268540/1
CCCFFFFFHHHHHJJJJJJJJJJGJIIJGIGJGGIJIJJJJIHIIIJIII
@1254894/1
atcactcccaaatacgaactggtccaaatcgagggcgccatccacgagcc
+1254894/1
@C@FFFFFHHHHGIJGGHGIIIAEGGGIJIJIIIEGIBGGIGGHHGJIGB
@3263262/1
ccagaacgtaagatatcctaaactcacttttttccgaaaaaatatcgcaa
+3263262/1
@CCDDFFFHHHHGJIIGGGGGIIHGJIIJJIJJIGHIJGHIIJJJIGIIG
@3263263/1
ccagaacgtaagatatcctaaactcacttttttccgaaaaaatatcgcaa
+3263263/1
B@@FFFDDHHHHHGJIIJIIGGIIJJGIJIIJJJJIIJIJIIIIIGDHIH
@3263264/1
ccagaacgtaagatatcctaaactcacttttttccgaaaaaatatcgcaa
+3263264/1
BB1ABDFFHHHHHJJJJJJJJJJJJJGIJJJIIJIJIJJJJIJIJIJJJJ
@3263265/1
ccagaacgtaagatatcctaaactcacttttttccgaaaaaatatcgcaa
+3263265/1
CCCFFFFFHGHHHJJJJJJJJJJIJJIJJJJJJGIGIJJIJJIIJEGIII
@3263266/1
ccagaacgtaagatatcctaaactcacttttttccgaaaaaatatcgcaa
+3263266/1
CCCFFFFFHHHGFIJJIJJJJJJJJJIJJJJJJIJJJJJJJJJJJIJJJJ
@3263267/1
ccagaacgtaagatatcctaaactcacttttttccgaaaaaatatcgcaa
+3263267/1
CCCFFFFFHHHHHIJJJJJJJIJJJJJJJJJJJJJJJJJJJJJJJIIJJJ
@3263268/1
ccagaacgtaagatatcctaaactcacttttttccgaaaaaatatcgcaa
+3263268/1
CCCFFFFFHHHHHJJJJJJJJJJJJJJJJJJJJJJJJJJJJJJJJIJJJH
@3263269/1
ccagaacgtaagatatcctaaactcactttttttccgaaaaaatatcgca
+3263269/1
CCCFFFFFDHHGHJJJJJJJJIJIJJJJJJJJJJJJJIJJJJIJIIIJJJ
@3264364/1
ccagaagaacgttcgactttcacttcattctatcggcctttcttctcttt
+3264364/1
CCCFFFFFHHHHHJJIJJJJJIIIJJJJJJJJJJJJJJJJJJJJJJJJJJ
@3264365/1
ccagaagaacgttcgactttcacttcattctatcggcctttcttctcttt
+3264365/1
CCCFFFFFHHHHHJJJJJJJJGJJJJJJJJJJJJJJJJIJJJJJJJJIJJ
@742753/1
acaacagtcaacatttcccacctttttcactcaaccatagctttctcagc
+742753/1
@CCFFFFDHGHHFGJJIJIIEIJJGIJJJJJJJGHGEHIGEGGIIJJJDG
@742754/1
acaacagtcaacatttcccacctttttcactcaaccatagctttctcagc
+742754/1
B@CDDFFDHHHHHIJJJJIJIJIJJJJJJJJJIGIGIIJJIJJJJJJJIJ
@4273009/1
cgagtgaacatgtgacatagaaaatacgtaagttgctcaatgtcgtcgtt
+4273009/1
B@CFBDEFHHHHHIIIJJIJJJJJJJIJHHIJIJJJJJJJIJIJJIJJIJ
@4273073/1
cgagtgacgaagagttggccactaaactgggcagctcggctgagaatcgg
+4273073/1
BBCFDDFFHHHHHJHIGIIJJJJJJJJJJJJJIJJJJJJJJJJJGGGJJI
@743970/1
acaacgtaaaacaatatcgaccacttgtatagcttccgtcggagttgctc
+743970/1
CCCFFFFFHHHHHJJJJJJJJJGHIJJIIJIIJJJJJIIIJJFG@CDCGG
@1255613/1
atcacttattgcgtctttgctttggtcactttacgcgcgaaaaccattat
+1255613/1
@@CFFFFFHHHHHGHHJJJFIJJJGGHJIGIJJIIIJIJIJJJIJHHGHH
@1255614/1
atcacttattgcgtctttgctttggtcactttacgcgcgaaaaccattat
+1255614/1
CCCFFFFFHHHHHGIJJJIJJJJJJHIJJJJIJJJJIJJIJJJJJHHHHH
@2274336/1
caagaagttggccgatttgcagactctcagc
+2274336/1
;=@=DDB?D<D8<8@CEGCCHE9C9:EDA>9
@2274337/1
caagaagttggccgatttgcagactctcagcttcaacgccaaggacttca
+2274337/1
CCCFFFFEHHHHHJJJJJJJJJJJJJJJJJJJJJJJJ@GGIJJIJJJJJJ
@2274338/1
caagaagttggccgatttgcagactctcagcttcaacgccaaggacttca
+2274338/1
CCCFFFFFHHHHHJJJJJJJJJIJJJJJJJJJJJJJIBGIJJJIIJIIJJ
@4776091/1
cgtagctcttcctccctggatttcttgaggacatcggagaggctccaacc
+4776091/1
@@@DDFFFFHHHFIJJGGGAEHHEIIGHIJIGIGIGABGEGIGIIJAHGI
@1782624/1
atttgttgagtgatggtcctatggcaattccatataatctagttacacag
+1782624/1
<@@DDBDD>FAAFBEHHII9FFFHCBF?HHCHIEFIAEE@?D<CGIICDB
@6370867/1
cttcaatgtttgaatgatgattatataacgagtagatagctttagaggta
+6370867/1
BCCFFFFFHHHHHJIJIJIIJJGIIJJJJIHJBDHIIJJJJJJJJIJIGH
@7367630/1
gacgctgacgggagtcttgctcggcatggaggccatttcttgagagt
+7367630/1
@CCDFFFFHHHHFH<EHIGGEHIIIJIIJGIJGIGIIJIJJIHHHI@
@5314245/1
ctcatcatgccctcgagtacctcaaaatcatgaccaaaaagtgaacagct
+5314245/1
CCCFFFFFHHHHHJIIIAFFHGGGIJJHHGHGGIIGIJJJG?FHHIJGDH
@1784968/1
atttgtttgtggacataaaggaaagaaaaaaatgtcaaaattttgcaaat
+1784968/1
BC@FFFFFHHHHHJJJJJJJJIJJJJJJJJJJJJHIIJJJJJJJJJJJJJ
@1784969/1
atttgtttgtggacataaaggaaagaaaaaaatgtcaaaattttgcaaat
+1784969/1
CC@FFDEFFFHHHIJGJIHIICHHIIJIIIIIJGDHIFHJIIJJJIIGHJ
@1784970/1
atttgtttgtggacataaaggaaagaaaaaaatgtcaaaattttgcaaat
+1784970/1
CCCFFFFFHHHHGIJJJJJIJHIIJJJJJJJJJIJIJIJJIJJJJGJIJJ
@5314572/1
ctcatccaactgtgggagctaccagttgaagtagcagaagtttgctatat
+5314572/1
CCCFFFFFHHHHHJJJJJJJJJJJJJJJJJJHHJJJJJIJIJJJIJJJJJ
@5314924/1
ctcatcccagccctgattcgcaacatataccgagtgtggcggcagtcact
+5314924/1
@CCFDFFFHHHHHIJJJJJCHIGHJGHIIJJIIGBGGHGIIJD4=7;@C3
@4777311/1
cgtaggttacctcgaaggattgttcgctggcgatctcctgcaagaactga
+4777311/1
@@?DDDBDFFHBFBEHGI;AHFCHHGBGIICGGIIIGICAGGIIIGHIIF
@1786451/1
attttaaaagcctcttaaatttaaccgaaatatagaatacaccccttaat
+1786451/1
?@@D?DDDAFA?BHEHIEGH@HEGCE6:81?C?F9CFGGGGGIGDHGCC?
@6373407/1
cttcacaaaatctacttcaagtgggcagaagttttttccataagccagtc
+6373407/1
CCCFFFFFHHHHHIJJJJJJJIHGJJIJJJJHIJJIIJJJJIJJJJJJII
@6373488/1
cttcacaacaacaacctggagctagacaacagcaaactgctcctccacaa
+6373488/1
CCCFFFFFHGHHHJJJJJJGHIJJIJJIJJJJIJJGIJJIIIJJJJIJGI
@4778358/1
cgtagttctaccaggaaaaacaccagtatatgctgaagtaaaaagag
+4778358/1
??=BABD?C?BD<<E?EEFI8?:C882??EE>EAA@B?1?DDEI:BB
@243563/1
aaaccattatgttttactaatttttcaataaagtacactttatttaagaa
+243563/1
CCCFFFFFHHHHHJJJJJJJJJJJJJJJJJJJJHHIJIIJJJJJJJJJIH
@3267931/1
ccagaatctaaaaatattgcacctgctacggattcaaagacatctcctaa
+3267931/1
CC@FFFFFHHHHHJJJJJJJJJJJJJJJJJJJJJJJJJJJJJJJJJJJJJ
@746270/1
acaagatgtggcaatccttgcaggatttacccgtggagggtaacaatctg
+746270/1
@CCFBF?DFDHBDGIIGACHEGIGIGIIIIIIICFAFHEHDDGHEDHGG>
@746827/1
acaagctatactttgcatagaattagtggtttttttctaaaatcaattta
+746827/1
CCCFFFFFHHHHHJJJIJIJIJIJJJHHJHHIJJJJJJJJJJJJIHIIJI
@3269309/1
ccagaattacaggaaatggataattataggattggatctatgactgtgta
+3269309/1
@@CFDFFFGHHDGJIJIDGFHFHJIIJIJJCHGGG@HIFGICHHGCDCD@
@3269310/1
ccagaattacaggaaatggataattataggattggatctatgactgtgta
+3269310/1
CCCFFFFFHHHHHHJJJJJIJJJJJJJJJJHIJJJIJJJJJIJJJJJJIJ
@6852808/1
ctttcgtataatcgttaacactgcctgtagtttgatattgggactgcaag
+6852808/1
CC@FFFDFHGHHHIIJIJIGJIEHIHIHHHIJIJHIJJJJJJGGHGJEHH
@6852809/1
ctttcgtataatcgttaacactgcctgtagtttgatattgggactgcaag
+6852809/1
CCCFDD=DDHHFHGGHGGBHEGGIICHFHIHHIHEGIIIIIIIGIIIGII
@747925/1
acaagttataccgaataaaaaaggaaaactaaaggatttctcaacttgtt
+747925/1
C@@FFDFFHHHHHHIJIJJJJJJJJJJJJJJIIJIIJJJJIIJIJJIJGJ
@3270306/1
ccagacaaagcacctatcgaatcgaatattagtagcaagatccgagatgt
+3270306/1
CCCFFFFFHHHHHJJJJJJJJJJJGICHGIGCCFBAHG>FDHHGCGGGED
@4781736/1
cgtattatttcctcgaaatcaataatgcaatgtgtttaaatttttgtcga
+4781736/1
@@?DDDDDHHBHFDF@GIEFBHEHIGHGHIIGEFGHIIIIIIIIIGDFG@
@3270631/1
ccagacaggagatcatcgaagatttggagaatattgtggtagaccaattg
+3270631/1
CCCFFFFFHHHGHJJJJJJJIIJJJJJIJJJJJJIJIJIHHIIJJJJJJI
@245739/1
aaaccgggaaaagtattatgagaatatgaaatttaaaagaaaatttgaaa
+245739/1
CCCFFFFFHHHHHAFHIJIJIIIJJJJIIJJJJIJJJJJJJJJJIIJIII
@245740/1
aaaccgggaaaagtattatgagaatatgaaatttaaaagaaaatttgaaa
+245740/1
CCCFFFFFHHHHHGGIJJJJJJJJJJJJIJJJJJJJJIJJJJJJJJJJJJ
@1787828/1
attttaaatgaaaaacgtatgttgtttacttcatttgaatctatggaagt
+1787828/1
CCCFFFFFHHHHHJJJJGIIJIIJJJJJJJJJIJJIJJIIJJJJJJJJJH
@1788224/1
attttaacaaccatcccactgtacgagaattcggtttttcagtttctagc
+1788224/1
CCCFFFFFHHHHHJJJJJJJJHIIJJJJJJJJJJIJJJJJJJJJJJJJJJ
@246272/1
aaaccgtttcctaaagctataccagttatagaagctttgcttgaagtaat
+246272/1
CCCFFFFFHHHHHJJJJJJIJJJJJHJJJJJJIJJJJJJJJJJJJJJIIJ
@1788751/1
attttaacgagtatgataaatctgaacctctgtcatttagttttgataaa
+1788751/1
CCCFFFFFHHHHHJJJJJIJJJJJJJJJJJIJJJJJJJJJHIJJJJJJII
@7369968/1
gacggctcagcaactcctggaggacgctgacgggagtcttgctcggcatg
+7369968/1
CC@FFFFFHHHHHIJJJIJJGGIJJJJJJJJJJJGIBFDGHIJIFIFHHF
@7370172/1
gacgggagtcttgctcggcatggaggccatttcttgagagtagagcaatt
+7370172/1
CCCFFFDFDFHHHJIJJJJIJIJJJJJJJJJJJJIJHIIIIIJJIGJIJJ
@7370173/1
gacgggagtcttgctcggcatggaggccatttcttgagagtagagcaatt
+7370173/1
CCCFFFFFDHHHGJIJFJIJIJJIJIJJIJJJJJJIHIGIFHIIJIJJJJ
@2279086/1
caagaatgctctagaaatatcgcacgacctctttcctcaactggaccacc
+2279086/1
CCCFFFFFHHHGHJJJJJIJJIJJJJJJJJJJJJJJJJJIJJIJJJJIGJ
@2280340/1
caagaattaagctctatggtcagagaattactcattatgttttataagtc
+2280340/1
B@BFFFFFHGHHHIJGGGGCIHGJIJJIEHDHIGIJJ@HGIHIJIGEHIJ
@1257336/1
atcactttgtcatcgaacgatgtcaccacctgattggtgatatcagccgc
+1257336/1
@@@DDDBDBFHFBBHGHAF<EFA9CFCFCGDF>FFEG?DFBGEBFDFA?D
@1257337/1
atcactttgtcatcgaacgatgtcaccacctgattggtgatatcagccgc
+1257337/1
CCCFFFFFHHHHGIIIJJJIJJHIIIIJJJJJGJJJJ?FHIIJGIIIJJJ
@1257338/1
atcactttgtcatcgaacgatgtcaccacctgattggtgatatcagccgc
+1257338/1
CCCFFFFFHHHHHJJJJJJJJJIIIJJJJJJJGIJJJGIIJJJJJJJJJJ
@1257519/1
atcactttttgttgccgtgtgcccttg
+1257519/1
@?@B::DDF<DFFFEE@C132AFFC9?
@1257520/1
atcactttttgttgccgtgtgcccttgagaaatttgctgcctcaaaaacg
+1257520/1
@@@FFFFFGHGHHIIIGIEHIHIGHIIGIHGIIJJJJJJIIIIJJJJIJI
@1257521/1
atcactttttgttgccgtgtgcccttgagaaatttgctgcctcaaaaacg
+1257521/1
CCCFFFFFHHGHHIIJEEG;FCHGIIDIIJJJIIJJIFGIIIEGIIIJDG
@1257522/1
atcactttttgttgccgtgtgcccttgagaaatttgctgcctcaaaaacg
+1257522/1
CCCFFFFFHHHHHIIIIJJJIIIJJJJJJJJJJJJJIJJJJIJJJJIIJI
@1257523/1
atcactttttgttgccgtgtgcccttgagaaatttgctgcctcaaaaacg
+1257523/1
CCCFFFFFHHHHHJIJJJJEGDGIHGEGGGJJIJJIJIGFFEGIJJJJII
@1257524/1
atcactttttgttgccgtgtgcccttgagaaatttgctgcctcaaaaacg
+1257524/1
CCCFFFFFHHHHHJIJJJJJIIJJJJJIJJJJJJJJIIIJJJJJJJJJJJ
@5319383/1
ctcatcttacaaaataaaatacggcaaagagaagaaaggccgatagaatg
+5319383/1
@@@FFFFFDHHFBFEDGGIBHHIDI@FGGGGGIIGHGGGAHH:FHGEHIJ
@5321483/1
ctcatgacagaaatttaaacgttccagcaggtacttgcgtggacacgcat
+5321483/1
CCCFFFFFHHGHHJJJIJJEHHJIGIJIJIG?CGGI9FHGIIIJIJJJJJ
@5321511/1
ctcatgaccacgtccaaagccaagatagcttcgaacggaatctgtctagt
+5321511/1
=?;=BDDDHHHHHIIIIIICHGIIIIIIIIIIIIIIIIGIIIIIFHIIIH
@5321822/1
ctcatgatacttttcaaattttcttttaaatttcatattctcataatact
+5321822/1
??@DDDEDHFDHHIIIIIFIIGEHHIIGG?HHGHIIIIBHGIIIIIIIII
@5321823/1
ctcatgatacttttcaaattttcttttaaatttcatattctcataatact
+5321823/1
CCCFDFDBHHFHHIFGHIDIGHAHGEHGGEHGHCHIIIIIIIIFIGIIEI
@6854043/1
ctttcgtgtggtagtccctcttcgtgtt
+6854043/1
@@@DDDDDDFF?DBBDHIBDFH@EC@2?
@6854044/1
ctttcgtgtggtagtccctcttcgtgttccatttcatagaatggtggtgg
+6854044/1
@@@ADDDACFDFDGCFHGHIGIGGHCD>GHGIIIJJFI>GGHB@DDG<GD
@247478/1
aaaccttgcaaattttcaatcatgaagcaagattttacctgaacaatttg
+247478/1
BC8DDFFFGHHHHJJJJJJJJJJJJJJJJJJIJJJJIJJIIJIJIJJJJF
@247479/1
aaaccttgcaaattttcaatcatgaagcaagattttacctgaacaatttg
+247479/1
CC@FFFFFHHHHHJJJJJIJJJJJJJJJIJJIJJJJJJJIJIJJIJJJJI
@247480/1
aaaccttgcaaattttcaatcatgaagcaagattttacctgaacaatttg
+247480/1
CCCFFFFFGHHHHJJJJJJJJJJJJJJJJJJIJJJJJIIJIGIGIJJJJI
@247481/1
aaaccttgcaaattttcaatcatgaagcaagattttacctgaacaatttg
+247481/1
CCCFFFFFHHGAHGIJGIGIIJJJJJIGIGJIIIIIGIJGIIDIIEIFII
@247482/1
aaaccttgcaaattttcaatcatgaagcaagattttacctgaacaatttg
+247482/1
CCCFFFFFHHGHHJJJJJJJJJJJJJJJJJJJJJJJJJJIJGJIJIJJJI
@247483/1
aaaccttgcaaattttcaatcatgaagcaagattttacctgaacaatttg
+247483/1
CCCFFFFFHHHHHJJIIJJJIIJIJIIJIJJJJJJJJIIIGIIIJGEHIH
@247484/1
aaaccttgcaaattttcaatcatgaagcaagattttacctgaacaatttg
+247484/1
CCCFFFFFHHHHHJJJJJJJIJGIJIJIJJJJJJJJJIJJJIIGHIIJJI
@247485/1
aaaccttgcaaattttcaatcatgaagcaagattttacctgaacaatttg
+247485/1
CCCFFFFFHHHHHJJJJJJJJJJIIJJGIJJIJJJJIIHHIIGIJIIJJI
@247486/1
aaaccttgcaaattttcaatcatgaagcaagattttacctgaacaatttg
+247486/1
CCCFFFFFHHHHHJJJJJJJJJJJJJJJJJJJJJJJJJJJIIJJIJJJJJ
@749535/1
acaatccttcgaggtaacctacgtggacatcgaagaaaaaacattgac
+749535/1
;@?DD8BDFBFFDBA@AC@H>FH<A@FGGHHIEAFGEBGIGGDCH>FB
@749536/1
acaatccttcgaggtaacctacgtggacatcgaagaaaaaacattgacca
+749536/1
CCCFFFFFHGHHHJFGIGJJJIJIJJIJJJJGIIIJJJJJEHIIGIJIEI
@1792049/1
attttacaaaaatttaaaatacacttcttcaagaaattgacgctccacct
+1792049/1
CCCFFFFFHHGHHJJJJJJJJJJJJJJJJJJJJJJJJJJJJJJJIJIJJJ
@3272643/1
ccagactgttagatggatacgataaatttgaaagacacattggttacaag
+3272643/1
CC@FDFFDDHBFHGHH?BHAHABEIIGIIIDIIGGGGEIIIIIGIIIIII
@1792340/1
attttacaagctatactttgcatagaattagtggtttttttctaaaatca
+1792340/1
CCCFFFFFHHHGHJJJJJJIJIJJIIJIJJJHHJHIJJJJJJJJJIIIJJ
@1792341/1
attttacaagctatactttgcatagaattagtggtttttttctaaaatca
+1792341/1
CCCFFFFFHHHHHGIJHIJHGJJIIIJIJJEEHHCGGHIJDGIBGHJJJI
@1792342/1
attttacaagctatactttgcatagaattagtggtttttttctaaaatca
+1792342/1
CCCFFFFFHHHHHJIJJJJJJIJJJJJJJIJHHJHHJJJJJJJJJJIJJJ
@4783490/1
cgtatttgggagtgatgccgcgacggctcagcaactcctggaggacgctg
+4783490/1
BB?DDFFFHGHHAFGHIJJJIGEGIIIIIIIIJIJJJJIHHHHHEFDDDD
@4783531/1
cgtatttgttccaaaaccgtggaccaccgttggaattccattcaactgaa
+4783531/1
@@@;BDDA=CFFFIIFIEIEEI?GBCGFIFEE@FEFFEFFFFFGEFFA<B
@4277579/1
cgataaaaaaatatcgcaatattagaaattttcaaatattcttcgctttt
+4277579/1
@@@FDFFDFHHHHIEFHGIJIIIIIGIIJIJJJJJJJJJJIJJJIIJJJJ
@4277580/1
cgataaaaaaatatcgcaatattagaaattttcaaatattcttcgctttt
+4277580/1
CCCFFFFFHHHHHJJGIIJGGIHIJJJJIJJJJJJJJIJJJJJJJJJJJ<
@750679/1
acaattcgagaaaaatcaagagatatgttgttgtatattgtaactta
+750679/1
CCCFFFFFHHHHHJJJJJJJIIHIJJJIJJJIJHIJJJJJJJJJJJJ
@1793431/1
attttacatgtgtccattaatgaatcatccatcgtattacggtatatttc
+1793431/1
BBCDFFFFHHHHHJJJJJJJJIA<ACCJIIJJJIIJGIIIJIGHJIIIJI
@4278185/1
cgataaagcgttaccagcgcttgaggaagtaacggcagc
+4278185/1
CC@FFFFEGFFHHJJIIGGIGJIIJJIIGDHIGIIJEG<
@4278186/1
cgataaagcgttaccagcgcttgaggaagtaacggcagc
+4278186/1
CC@FFFFEHHHHHJIJIIJIJJIIIIGHIGHGIJGIII7
@4278187/1
cgataaagcgttaccagcgcttgaggaagtaacggcagcactattgacac
+4278187/1
@<@DFFFDHFFHGIIGHIIJIJIJIJIJI@FGHIHJJJIBHGADFFCGGG
@4278188/1
cgataaagcgttaccagcgcttgaggaagtaacggcagcactattgacac
+4278188/1
CC@DFFFFHHHHGIIJGBHGCHG@GIIIGFDHIIEGIFI@GECHGBEGAD
@4278189/1
cgataaagcgttaccagcgcttgaggaagtaacggcagcactattgacac
+4278189/1
CC@FFFFFGHHHHJJJJJIJIJJIJJJJJHGIJIJIIJGEEHD@GGCGII
@4278190/1
cgataaagcgttaccagcgcttgaggaagtaacggcagcactattgacac
+4278190/1
CCCFFFFFGHHHHJJIJJJJJJJJJJIJJHHJIJJJJJI@GGHHID@HIJ
@4278191/1
cgataaagcgttaccagcgcttgaggaagtaacggcagcactattgacac
+4278191/1
CCCFFFFFHGHHHIJIJJJIJJJIJIIIJCGGIGIJIJICHGA@F>=FGH
@4278192/1
cgataaagcgttaccagcgcttgaggaagtaacggcagcactattgacac
+4278192/1
CCCFFFFFHHHHHIJIIIGIIJIDHIGGIDHGCFHIGIGGGBHEF=CHIC
@4278193/1
cgataaagcgttaccagcgcttgaggaagtaacggcagcactattgacac
+4278193/1
CCCFFFFFHHHHHJJJJIJIIJJHJJJJJDHIIIIJJJDCHGGHIGEIIJ
@4278194/1
cgataaagcgttaccagcgcttgaggaagtaacggcagcactattgacac
+4278194/1
CCCFFFFFHHHHHJJJJJJJJJIIIJJIJGGIIJIJJJIA>FGAGHEHIJ
@249102/1
aaacgaatcatctcagcctcgcgctaggtaaattaaacacggcttatcac
+249102/1
CCCFFFFFHGGHHJJJJIIJIIJJJJJJ?FHIIJJJIJJJIJIEHJJJIJ
@4785166/1
cgtcaacatccagccggataagtgccctcgaaaggttaacagagaaatca
+4785166/1
BCBFFFFFHHHHHJIHIGIIJJBGHIJJJJJJJJJDHIJJJJJJIJJIJJ
@7834062/1
gcgcgtaaagtgaccaaagcaaagacgcaataagtgatacaagaaaatat
+7834062/1
?@@DD@@DFB<CDGHGIE@GEHGEC@A<FHGHIB0?<DFHFGHEGEI<FF
@1259388/1
atcagaccaacggaacgcccggagcggc
+1259388/1
CCCFFFFFHHHHHJIJIJJIAF@FHIIF
@5324981/1
ctcatgtcgatatctgcaccatatcgatttggtcgctatgtttttacggt
+5324981/1
CCCFFFFFHHHHHJJIJJJJIGIJJIIJJJIIGHHIJJIJJJJJJJJJIH
@6378368/1
cttcacggaaatctaccgacagagaggttatccttgggggaagaagccaa
+6378368/1
CC@FFFFFHHHHHGIIJIIIIBEFHIJGHIIJIJJJJJJIJJJJIIIHHH
@6378369/1
cttcacggaaatctaccgacagagaggttatccttgggggaagaagccaa
+6378369/1
CCCFFFFFGHHHHJJJJJJJIJJJJFDHIIIHIGHJJDIJIHIJFIGHHH
@6378370/1
cttcacggaaatctaccgacagagaggttatccttgggggaagaagccaa
+6378370/1
CCCFFFFFHHHHHJJJJJJJJJJJJJJHIJJJJJJJJJJJHHIIJJIHHH
@5865889/1
ctgatatcaccaatcaggtggtgacatcgttcgatgacaaagtgatgggc
+5865889/1
@@<DFFFFHGHHHCHIEGHHEFHAFHGIIHIFFGBDGGIIIIHEDDF<?F
@5865890/1
ctgatatcaccaatcaggtggtgacatcgttcgatgacaaagtgatgggc
+5865890/1
CC@FFFFFHHHHHJJIIJIHIEHGHJGJJGIJJHIIJJJJJJFHIIJGII
@5865891/1
ctgatatcaccaatcaggtggtgacatcgttcgatgacaaagtgatgggc
+5865891/1
CCCFFFFFHHHHHGIJGIFHEEFGIJJIJJJIJGHIIJIJJIDGIJJHJJ
@5865892/1
ctgatatcaccaatcaggtggtgacatcgttcgatgacaaagtgatgggc
+5865892/1
CCCFFFFFHHHHHJIJJJHHIGIIJJJJJJJJJJJIJJJJJJFHIJJJJJ
@5865893/1
ctgatatcaccaatcaggtggtgacatcgttcgatgacaaagtgatgggc
+5865893/1
CCCFFFFFHHHHHJJJJJEGH@FHIJJJJJJJJJIJJJJJJJGHIJJIJI
@5865894/1
ctgatatcaccaatcaggtggtgacatcgttcgatgacaaagtgatgggc
+5865894/1
CCCFFFFFHHHHHJJJJJHHIGHIIJJJJJJIJIIJIJJJIJHFIIIGIG
@1794501/1
attttacctttgcgcgaaaagtgaccacaagcaatgtcaaagagaaggat
+1794501/1
@@@DFFDDBBHHHIIJGHIHG1?CGADHHCDCFHHHGHIDGFCHFGHIDG
@752694/1
acacacgcatttttaaatttaaaaatttattcaagtcaaaaataatatgt
+752694/1
CCCFFFFFGHHHHJJJJJJJIJJJIJJJJJJJJHIIIIJJJJJJJJJJJF
@753303/1
acacagtcatagatccaatcctataattatccatttcctgtaattctggt
+753303/1
CCCFFFDFHHHHHJJJJJJJJJJJJJJJJJJJJJJJJJJJJJJIJJJJIH
@1795965/1
attttagaaaaaaaccactaattctatgcaaagtatagcttgtaaaatta
+1795965/1
CCCFFFFFHHHHHJJJJJJJJJJJJJJJJJJJJGIJJJIJJJJJJJJJJJ
@753728/1
acacattgcattattgatttcgaggaaataatacgaacttcaattacaca
+753728/1
CCCFFFFFHHHHHJJJHJJJJJGIJJJJJJJJJIIJJJJJJJJIJIJJJI
@754305/1
acaccccttaatcagctacaacagtcaacatttcccacctttttcactca
+754305/1
CCCFFFFFHHHHHJJJJJJJJJJJHIIJJJJJJJJJJJJJJJJJJJJJJJ
@3277414/1
ccagatcgataaaaaaatatcgcaatattagaaattttcaaatattcttc
+3277414/1
@@@FFFFFGDHFHJIIIIEFFHGIHIIIIGIIIGHHJJJJIIJJIIJIIJ
@3277495/1
ccagatcgttgttaaggaacacgcgg
+3277495/1
@@@D?DDAAF?AF<?GFHIIIG@E?8
@3277496/1
ccagatcgttgttaaggaacacgcggtagcggaagattggctc
+3277496/1
CCCFFFFFHHFHHEIHIGJIEHGIIJCGIGIJIIGHIIHJIJI
@3277497/1
ccagatcgttgttaaggaacacgcggtagcggaagattggctc
+3277497/1
CCCFFFFFHHGHHIJIJJJJGIIJJJDFGIIJGIJHIIIJJIJ
@3277498/1
ccagatcgttgttaaggaacacgcggtagcggaagattggctc
+3277498/1
CCCFFFFFHHHHHJJJJJJJJJIJJJFGIJJJJIJJJIIJJII
@7377665/1
gactaccacacgaaaggcagttcaccatcgcttgtcatgtgttgaaattc
+7377665/1
CCCFFFFFHHHGGJJJJIIIGJJJIJJJJJJIJJJIIGGDGIHIJIIGJJ
@4280941/1
cgataagacgaatggtaaagctgctaaaaaagcaggaaaagcccaga
+4280941/1
@@@DFFFFHFFHHJJEGHIHGHIJIIIJJJJGBGGIIIGIHGIIJII
@2286667/1
caagactcccgtcagcgtcctccaggagttgctgagccgtcgcgg
+2286667/1
CCCFFFFFHHHHHJJGHGIHGHIHIJIJFEHIIJIGGHGDFBE;B
@2286668/1
caagactcccgtcagcgtcctccaggagttgctgagccgtcgcggc
+2286668/1
CCCFFFFFHHHHHIIIJFHIGIJJIJIGDHGGIJEHIJJGIIIBH8
@2286669/1
caagactcccgtcagcgtcctccaggagttgctgagccgtcgcggcatca
+2286669/1
@@@DDFFDFDHHDGEBGGHICFGHIG9D??D@FGGH@;:F<:;;ABBDC;
@2286670/1
caagactcccgtcagcgtcctccaggagttgctgagccgtcgcggcatca
+2286670/1
BCCFFFFFHHGHHJJJJJJJIJJJJJJJHIJJJJJJIEIFDHIIJFBEEC
@2286671/1
caagactcccgtcagcgtcctccaggagttgctgagccgtcgcggcatca
+2286671/1
CCCFFFFFHHHFHIJIIFHIIJJJIJJJGHIJJJJJJIJHIJIJJFEFED
@2286672/1
caagactcccgtcagcgtcctccaggagttgctgagccgtcgcggcatca
+2286672/1
CCCFFFFFHHHHHIIIJGGIGIJJGIGIFHIIGIIIJJIHGIJIGED<CA
@2288822/1
caagagaagaaagctatacagtagtcaaatttgtatccattatcactttt
+2288822/1
CCCFFFFFHHHHHJJJJJJJJHIJFJIIJJJJJIIJJJIJJJJJJJJJJJ
@2288923/1
caagagaatggcggctcacaagatgtggcaatccttgcaggatttacccg
+2288923/1
CCCFFFFFHHHGHIE@FEACG?C@F?DH@FHAFICG>FAGG@BGHGIII@
@5871875/1
ctgatcggccaggagcaacgcgttgattctgtaaagaatgcaagg
+5871875/1
CCCFFFFFGHGGHIGIIJIGGF:DF@FHD@9BEIJ>DF9<B@GEH
@7379373/1
gactcgacaaaaatttaaacacattgcattattgatttcgaggaaataat
+7379373/1
CCCFFFFFHHHHHJJJJJJJJJIJJJJJJJJJJJJJJJIIJJJJHHIJJI
@3748035/1
ccggatggcattcatgcagaaccgattaagaaaggggcagacaacttcat
+3748035/1
CCCFFDDFBHDFHIIEHIGIIIIIIIIIGGGIGHIFGHGIIIGIIIIIII
@1263643/1
atcagatgttggtccgccacactgtagagaattcacttatgaatgtggca
+1263643/1
@=?DDDFDDHFFHJJJJJJJIIIGGIGIGIJIIJIJJEIJJGCHIHJIJI
@1263644/1
atcagatgttggtccgccacactgtagagaattcacttatgaatgtggca
+1263644/1
@CCFDDFFHHHDFGEGEHIIJIJIJIEGEGHHCGEHIJIJGEHIIGIIEH
@5876066/1
ctgatgatcacctgtaaactcgattctaaaaggtccaagttctgtatccg
+5876066/1
CCCBFFFFHHHHHJJIGIJJJJIJJJJJJJJJJFHIIGIGIIJJIJIJJJ
@5876067/1
ctgatgatcacctgtaaactcgattctaaaaggtccaagttctgtatccg
+5876067/1
CCCFFFFFHHHHHIJJJJJJIIHIIJJJJJJJJCGHIIJIIJJJJJJJJJ
@5876068/1
ctgatgatcacctgtaaactcgattctaaaaggtccaagttctgtatccg
+5876068/1
CCCFFFFFHHHHHJIGIJIJJJIJJJJIJJIJGFHIIJJJJJJJJJJJIJ
@2773638/1
cagatacgtgtgcaaccgcaacctcacacaaagactagcaaaagtgttgt
+2773638/1
CCCFFFFFHHHHHJJJJJJJJJJJJJJJJJJIIJJJJJJJJJJJBFGIIH
@3278047/1
ccagatgatggttatggagaaattaaaccacctagatcaccacttttacg
+3278047/1
CCCFFFFFHHGHHIJJIGJGIIIJICHIJJJJHIJIIJJJJJJGJIIJJI
@3278230/1
ccagatggcattcatgcagaaccgattaagaaaggggcagacaacttcat
+3278230/1
CC@FFFFFHHHHHJIJJJJJIJJJJIIIJJJJJJJJJJIIIJJJJJJJJJ
@254581/1
aaacgctcgtggggagcgatgacgaataaagtatgtgttcaccaagagaa
+254581/1
C@@FDDFFHCFHHI?@FH>FHGGGGGGIG@G8CFF=CFGEGIEGGGCHFC
@254582/1
aaacgctcgtggggagcgatgacgaataaagtatgtgttcaccaagagaa
+254582/1
C@@FFFFFHFHHHJGIIJIJJJJJJJJJJIJCHIIHHIJIIJJJJJJJHH
@254630/1
aaacgctgaaaaattccgtcggcaagaagttggccgatttgcagactctc
+254630/1
CCCFFFFFHHHGGJJJJJIIJIJJJJJJJJJJJJIJJIJJJJJJJJJJIJ
@254631/1
aaacgctgaaaaattccgtcggcaagaagttggccgatttgcagactctc
+254631/1
CCCFFFFFHHHHHJJJIIJJJIIJJJJJIIIJIIHHGHJJJJJIIJIJJI
@254632/1
aaacgctgaaaaattctgtcggcaagaagttggccgatttgcagactctc
+254632/1
CCCFFFFFHHHHHJJJJJJIJIJJJJJJJIIJJJJJIIIIIJJIIJIJJJ
@6861756/1
ctttcttaatcggttctgcatgaatgccatctgggcccgggg
+6861756/1
@@@D?BDBFA?:C2CEB@@@B<EH?@HH@BEEBEC=DH08DE
@6861757/1
ctttcttaatcggttctgcatgaatgccatctgggcccgggg
+6861757/1
@@@DDDDDHDHDHAGFHGGIIIII>EHIFGHIDGIIGI?@GI
@6861758/1
ctttcttaatcggttctgcatgaatgccatctgggcccggggctctgtga
+6861758/1
@@@DDDDDHBBDDAFEEFGEHAHH<BHHDDFCBHIGIIDHGIAAF@C4@7
@6861759/1
ctttcttaatcggttctgcatgaatgccatctgggcccggggctctgtga
+6861759/1
CCCFFFFFHHHHHGIJJIIIJJIIJIIJIJIIIIGGIJJJJGIDIIGDH@
@6861760/1
ctttcttaatcggttctgcatgaatgccatctgggcccggggctctgtga
+6861760/1
CCCFFFFFHHHHHHJIJJJJJJJJJJJJJJJJJHJIIJJJIJJJJJJIIH
@755379/1
acacgggctaattttaacaaccatcccactgtacgataattcggtttttc
+755379/1
CCCFFFFFHHHHHJJJJIJJJJJJJIJJJJJHGIJJJJIIJJJJHFGIJJ
@2776642/1
cagatatggtcttctcggcaacatatttccacgacaaacctgaactcttc
+2776642/1
@@@;DFFFHFHHHIIIIIIIIIIIIIIIIIIIIIIIIIIIIIIIIIIIII
@6862510/1
ctttcttataccactccggagctgcgtcactgtacacgtcggaagaaagg
+6862510/1
CCCFDDFDFHDHDGFGIDG<AFCCGHDHEHIDFHGGGE?FBG;F;@FI3@
@2290012/1
caagagatgtgcatgtcccgcagatggccaccaccattctatgaaatgga
+2290012/1
@@CFDDFFGFFHHIIHJIJIIJADFHEGGHIE=BEEGCHIJJJFIGHHIJ
@6863834/1
ctttcttcgatcttccggttccggcggccaccagatcgttgttaaggaac
+6863834/1
:114ADEFHGHHHJJJEIIIJJII6DHGGGHIGHHGHHFFFBBA>CCEDD
@6863835/1
ctttcttcgatcttccggttccggtggccaccagatcgttgttaaggaac
+6863835/1
???DDDDDDCD:DEEI@E8CA9@811:DDDDBDIIEEII@@DDABDADEI
@6863836/1
ctttcttcgatcttccggttccggtggccaccagatcgttgttaaggaac
+6863836/1
@@CFDEFFHHHHGJJJJIEHGIJIJIGIIJIJIJJJJJJJIIIIGIJIJJ
@6863837/1
ctttcttcgatcttccggttccggtggccaccagatcgttgttaaggaac
+6863837/1
@@CFFDDBD?C?DHGD@DGFEHIGIEB;FFGFFHIHHIIIGIIEHCHCHI
@6863838/1
ctttcttcgatcttccggttccggtggccaccagatcgttgttaaggaac
+6863838/1
@CCFFFFFDHBHHJJGGGIJJIBGEEEGGEGGIJEGGIHGGEGIGFHGIG
@6863839/1
ctttcttcgatcttccggttccggtggccaccagatcgttgttaaggaac
+6863839/1
CCCFFADDDAHFDGFHIGEDDHEA8?DBDCFHDEGFFH?F;B@HEG>@FC
@6863840/1
ctttcttcgatcttccggttccggtggccaccagatcgttgttaaggaac
+6863840/1
CCCFFFFFGHFFFIHIIJEIIIGIIIIIJJJJJJJIJIGHGGFIJGFHGI
@6863841/1
ctttcttcgatcttccggttccggtggccaccagatcgttgttaaggaac
+6863841/1
CCCFFFFFHDHHGJIJGIEHHJGI@GIGIIJJJIIIJJIIIIGGGGIGIG
@6863842/1
ctttcttcgatcttccggttccggtggccaccagatcgttgttaaggaac
+6863842/1
CCCFFFFFHFHFFIIJHJFHGJBGEFGGIDGI;BGGJGDHICEFAFGHGG
@6863843/1
ctttcttcgatcttccggttccggtggccaccagatcgttgttaaggaac
+6863843/1
CCCFFFFFHHHGDIJJGIGIJJEIHIIIIGIJGGIGIIHIJIEGIJJIJJ
@2290489/1
caagagcataaagtatgtctagaacgattttacctttgcgcgaaaag
+2290489/1
@@@D;DDFDBBFFEGHHIGHIGGHEHIGGDGCFHGIIHI0@ADE:AF
@2290490/1
caagagcataaagtatgtctagaacgattttacctttgcgcgaaaagtga
+2290490/1
@@?DDDDDF?FDHAFFI<AIHHIIIIIIIIGHIGGHB4DGIHDHIIGFGF
@2290491/1
caagagcataaagtatgtctagaacgattttacctttgcgcgaaaagtga
+2290491/1
C@CFFFFFHGHHHHIIIHIJIIIJJJIJJJJJIJJGGCHJJJIIJJICFG
@2290492/1
caagagcataaagtatgtctagaacgattttacctttgcgcgaaaagtga
+2290492/1
CCCFFFFFHHHHHFHIJHJIIIJJGIJGGGIJJJJDGGIIIJIJIJECHG
@2290493/1
caagagcataaagtatgtctagaacgattttacctttgcgcgaaaagtga
+2290493/1
CCCFFFFFHHHHHHHIIJJJJJIGJJIJJJJJJJJJJJJIJJIJJJJHHI
@2290494/1
caagagcataaagtatgtctagaacgattttacctttgcgcgaaaagtga
+2290494/1
CCCFFFFFHHHHHHHIJIJJJGIJJJIJJJJJJJIJJJJJJJIJJIJFGE
@1800413/1
attttatagttacattcaaagtaaagcaagagctagagctcctgaggctc
+1800413/1
@@@FFDEDHFFD?HGIGIIGGFHCEIGGIIIGHGDDCGGIIIHIIIIIIE
@1800414/1
attttatagttacattcaaagtaaagcaagagctagagctcctgaggctc
+1800414/1
CCCFFFFFHHHHHJJJJJJJJHHJJIJJJJJJJJJJJJJJJJJJIIJJII
@1801758/1
attttatcaatcggccattcgaggctggaagccacttttaaatgttgatg
+1801758/1
CCCFFFFFHHHHHJJJJJJIJIJJGGIJ@FHDGHIEHIHFHICGFGGEGE
@3284431/1
ccagcaggtacttgcgtggacacgcatattacacatccatttatgcagga
+3284431/1
CCCFFFFFFHHHHJIJGIJIIGIJJJJJJJJJJJJJJJJJJJJJJJJJJJ
@1265061/1
atcagccaatttttctggtttgccgaattttgctgtttctggttcgagtt
+1265061/1
CCCFFFFFGHFHHJGIJJFIIIJJJGGIJJJIGIIEIIJJJJJJJGIGDG
@1265926/1
atcagctacaacagtcaacatttcccacctttttcactcaaccatagctt
+1265926/1
:?1DD;B>DBDD;C<A<?<?F@FB@FFB8?9:?3::<D@?C9??DEI@DD
@1265927/1
atcagctacaacagtcaacatttcccacctttttcactcaaccatagctt
+1265927/1
@CCDDFBDDHBFHEGDGGIHIIIGHGIIEBFHIIGHGEDGIGEGDGHCGI
@1265928/1
atcagctacaacagtcaacatttcccacctttttcactcaaccatagctt
+1265928/1
BBCDFFFFHHHHHJHIJJJJJJJJJJJJJJJJJJJJIJJJJJJJJIJIJJ
@1265929/1
atcagctacaacagtcaacatttcccacctttttcactcaaccatagctt
+1265929/1
CCCFFFFFHHHHHIEGGIIGGIJIJJJJJJIIJJIIJJJJIDGIJJHJGG
@1265930/1
atcagctacaacagtcaacatttcccacctttttcactcaaccatagctt
+1265930/1
CCCFFFFFHHHHHIIJJJJJJJJJJJJJJJJJJJIIJJJJJJJJJJJJJJ
@1265931/1
atcagctacaacagtcaacatttcccacctttttcactcaaccatagctt
+1265931/1
CCCFFFFFHHHHHJGIIJJIIJJJJJJJJJJJJJJJJJJJJJJJIIJJJJ
@1265932/1
atcagctacaacagtcaacatttcccacctttttcactcaaccatagctt
+1265932/1
CCCFFFFFHHHHHJGIJJJIJJJJJJJJJJJJJJJJJJJJJJJJJJJJIJ
@1265933/1
atcagctacaacagtcaacatttcccacctttttcactcaaccatagctt
+1265933/1
CCCFFFFFHHHHHJHIJJJIJJJJJJJJJJJJJJJJJJIJJJJJJIIJJJ
@1265934/1
atcagctacaacagtcaacatttcccacctttttcactcaaccatagctt
+1265934/1
CCCFFFFFHHHHHJIIIJJIJJJJJJIJJJJJJJGGIJJJJJJJGJJJJJ
@7382125/1
gactgttgtagctgattaaggggtgtattctatatttcagttaaatttaa
+7382125/1
@@@DFDFDHHFHHJJIIGGIJIB8@FEFFIIJIGHIGIIIHIIGGICGGF
@7382126/1
gactgttgtagctgattaaggggtgtattctatatttcggttaaatttaa
+7382126/1
@CCFFDDDFBHFHIFIIIGCHII@CFEGGIIIIIIBFFHI008?FGIIII
@7383153/1
gacttcgactttttactatttttgtatgcacaaaattcgttctacatatg
+7383153/1
CCCFFFFFHHHHHJIJJIJJJJJJIIIJIIJIIJIIJIGIIJJJJIJJJJ
@1268002/1
atcaggactatatatgacccccatcgagcaacaaatggatgatatattag
+1268002/1
@C@DFDFFHFHDFHICGHIIIDEHGGIIGAGHGGIIIIGIIFHIGIIIEH
@6385701/1
cttcagagaatcacaaaactcatgatacttttcaaattttcttttaaatt
+6385701/1
BB1ADEFFHHHHHJJJJJJJJJJJJJIJJJJJJIJJJJJJJJJJJJJHII
@7835804/1
gcgctaggtaaattaaacacggcttatcactatgatgttgatttggtacc
+7835804/1
CC@FFFDACFHHFJJJJIJJJEGIJJJJGHHIICGGGIIJIIHGIEHIJI
@6864457/1
ctttcttctcttggtgaacacatactttattcgtcatcgctccccacgag
+6864457/1
=?1AADDDHHDHAH:EEH?EFGAFGIIIGIIIIFGGIIIIIIIIIIIE@F
@6864458/1
ctttcttctcttggtgaacacatactttattcgtcatcgctccccacgag
+6864458/1
???D7BDD<C>D?E2CEE<BACF@EEEF>CF<D?EECDDIADADDDDADD
@6864459/1
ctttcttctcttggtgaacacatactttattcgtcatcgctccccacgag
+6864459/1
@@@D?BDBCDBF?F<A?E:<<A:?DBHHBFHFECFDEGEFFFGIIII<?:
@6864460/1
ctttcttctcttggtgaacacatactttattcgtcatcgctccccacgag
+6864460/1
@@@D?DDDFFFH?GAFBGDHEC@AHGIICHHHHDFEGIGHGHHIIGHGAE
@6864461/1
ctttcttctcttggtgaacacatactttattcgtcatcgctccccacgag
+6864461/1
@@@DBDDDDDDFAG<CBGEBCGEFEHIIEHIHGGHGHG@FEHIIIGHEFG
@6864462/1
ctttcttctcttggtgaacacatactttattcgtcatcgctccccacgag
+6864462/1
@@@DDDDDHHFHFIBGGGIHGICAGIIIHIIIIHIFGIIIEGIHIGIIGH
@6864463/1
ctttcttctcttggtgaacacatactttattcgtcatcgctccccacgag
+6864463/1
@@@FDBDDFFDHBH?CCGECBFDHHGHICGHCA3CFHIIIHIIIIIIGHG
@6864464/1
ctttcttctcttggtgaacacatactttattcgtcatcgctccccacgag
+6864464/1
@@@FDFFFHGHHDIEGGHHIJJGIIIJJJIJGIIJJJIHHIIIIJJIGII
@6864465/1
ctttcttctcttggtgaacacatactttattcgtcatcgctccccacgag
+6864465/1
@BCFFFFFHHHHHJHIJJGIIJJIJJJJJJJJJGIIJJJJJJJJJJJJFH
@6864466/1
ctttcttctcttggtgaacacatactttattcgtcatcgctccccacgag
+6864466/1
@C@FDDFDHBDHHIADFE@HEEGGEHHI?BEHAHGIBHICEGIIIEHG@F
@6864467/1
ctttcttctcttggtgaacacatactttattcgtcatcgctccccacgag
+6864467/1
@CCFBBDFGHBHHIGIDHEGGGECHIII@HHIGFGGIGIIIIIIIIGIDA
@6864468/1
ctttcttctcttggtgaacacatactttattcgtcatcgctccccacgag
+6864468/1
CCCFFFFFHHHHHJ?DEHEIJIIJJIJJJJJJJHIJJJJJIJJJIJJIGG
@6864469/1
ctttcttctcttggtgaacacatactttattcgtcatcgctccccacgag
+6864469/1
CCCFFFFFHHHHHJEHIIJJJJJJJJJJJJJJJIJJJJJJJJJJJJJJIJ
@6864470/1
ctttcttctcttggtgaacacatactttattcgtcatcgctccccacgag
+6864470/1
CCCFFFFFHHHHHJFHIIJJJJJJJJJJJJJJJFHIJJJJJJJJJJJIIH
@6864473/1
ctttcttctctttgccgtattttattttgtaaggtgaggtatttgtacat
+6864473/1
@@@DDDDDDDFHF@>G@2<CGHI@HHIIECDHGI1??DH1?BGHFHEIII
@6864474/1
ctttcttctctttgccgtattttattttgtaaggtgaggtatttgtacat
+6864474/1
@@CFFFFFDFFHHHIJG@FGGIJGIJJJGHIJGI?EFGI:DGIIGGIJIH
@258101/1
aaacgttaaattttaaaagcctcttaaatttaaccgaaatatagaataca
+258101/1
@CCFDEFFHHHHHJJIIJIIIIGHJJJJJJIJJIFIIJJIJJJJ@GGJJI
@258102/1
aaacgttaaattttaaaagcctcttaaatttaaccgaaatatagaataca
+258102/1
BCCFFDFEHHHHHJJJJJJJJIJJJJJJJJJJJJJJIJJJJJJJJJJJJJ
@258103/1
aaacgttaaattttaaaagcctcttaaatttaaccgaaatatagaataca
+258103/1
CCCFFFFFHHHHHJJJJJJJJJJJJJJJJJJJJJJJJJIJIIJJJJJJJJ
@258104/1
aaacgttaaattttaaaagcctcttaaatttaactgaaatatagaataca
+258104/1
CCCFFBDDHHHHHJGGEHGIGGGGGHIHIJGJGGGGIJIH@GIEGIJJHG
@6387938/1
cttcagccagattaaattttcttacccctagatatgtgaacagaaaagga
+6387938/1
CCCFFEFFHHHHHJJJJJJJJJJJJJJJJJJJJJJJJJJJJJJJIJJJJJ
@259790/1
aaactaaacacgctgagaaagctatggttgagtgaaaaaggtgggaaatg
+259790/1
=@@4=BDDHHHHHJIJJJJJJJJJGGGGGGHIHHGEIJIJJ?DHGGIJIJ
@756642/1
acacttttacttcagctacttgaaccgtacgtcaaatgtcgcaaattatg
+756642/1
CCCFFFFFHHHHHJJJJJJJJIJJJIJIJJJGIJJJJJIIIJJJJJJJJJ
@4287378/1
cgatacacagtcatagatccaatcctataattatccatttcctgtaattc
+4287378/1
CCCFFFDFHHHFFJIGIIIJJJJJJJJJIIJJJJJJJJJIJJJJJIIIJJ
@4287379/1
cgatacacagtcatagatccaatcctataattatccatttcctgtaattc
+4287379/1
CCCFFFFFHHHHHJIIIJJJJJIJJJJJJJJJJJIJGJJJJJJJIIIJJJ
@2779563/1
cagatccgtaagctatccagctccgacgtactatgcccatttagctgcgg
+2779563/1
CCCFFFFFHHHGHJJJJIJJJIJJJJJEGIGIJJJIIJJIJJJGIJJIJJ
@2779947/1
cagatcgagaaaaaaatatcgcaatattagaaattttcaaatattcttcg
+2779947/1
CCCFFFFF1CHHHJJJJJJJJJJJJJJJJJJJJJJJJIJJJJJJJJIJJJ
@757944/1
acagaatcaacgcgttgctcctggccgatcagatacgcagaacagttgct
+757944/1
@@@DFBEDBFFH>FHIIGGIIIGIIII6FFGGHBDHIIGGHG@DHIIGFF
@2779956/1
cagatcgataaaaaaatatcgcaatattagaaattttcaaatattcttcg
+2779956/1
@B<DDFFFHHHHHJJJIJJJJJJJJJJJDDHIIJJJIJHJJJJJJJJJJJ
@2779957/1
cagatcgataaaaaaatatcgcaatattagaaattttcaaatattcttcg
+2779957/1
@CCDDDFDHHHHDIGIEHGHIJIJJJJJGIIGBHGIGIJJJJIJJJJIIC
@2779958/1
cagatcgataaaaaaatatcgcaatattagaaattttcaaatattcttcg
+2779958/1
CC@FFFFFHHHHHJJJJJJJJJJJJJJIIIJJHIJJJIIJJJJJJIIJJJ
@2779959/1
cagatcgataaaaaaatatcgcaatattagaaattttcaaatattcttcg
+2779959/1
CCCFFFFFHGHHHJJJJIJIJJJJJJJJIJJJIJJJJJIJJJIIJJJIJJ
@2779960/1
cagatcgataaaaaaatatcgcaatattagaaattttcaaatattcttcg
+2779960/1
CCCFFFFFHHHHHJJJIJHIIJJJJJJJGIJJJJJJJJIJJJJJJJJJJI
@2779961/1
cagatcgataaaaaaatatcgcaatattagaaattttcaaatattcttcg
+2779961/1
CCCFFFFFHHHHHJJJJJIIIIJJJJJJJJJJIJJJJIIJJJJJJIIJJJ
@2779962/1
cagatcgataaaaaaatatcgcaatattagaaattttcaaatattcttcg
+2779962/1
CCCFFFFFHHHHHJJJJJJJIJIJJJJJJJJJIJJJJJJJGIJJJJJJJJ
@2780149/1
cagatcgttgttaaggaacacgcggtagcggaagattggctc
+2780149/1
CCCFFFFFHHHHHJJJJJJJJJJJJFIJIIIIGGIIIIIIII
@2780150/1
cagatcgttgttaaggaacacgcggtagcggaagattggctcg
+2780150/1
CCCFFFFFHHHHHJJJJJJIJJJJJFHIJJJJJJJJJJJJJI4
@758165/1
acagaatctagccaaacacacatagtacctctccacaaaaagggaaataa
+758165/1
@@CFFFFFHHHGHJIJJJJJJJIJJFIJJJIJJJIIIGJIIJJJJJIJJJ
@758166/1
acagaatctagccaaacacacatagtacctctccacaaaaagggaaataa
+758166/1
@CCDFFFFHHHHGJGIJIJGIGIIJBHIFHIHJJJJHGIJJJDIJIIIIG
@758167/1
acagaatctagccaaacacacatagtacctctccacaaaaagggaaataa
+758167/1
CCCFFFFFHHHHHJJJJJJGIIIIJHHIJJJJJJJJJJGIJJJJJIJJII
@1806742/1
attttattgaaaaattagtaaaacataatggttttcgcgcgtaaagtgac
+1806742/1
=?=DADEFHHHHHJJJJJHJJJJJIJIJJJIHHJJIJJIJIHIJJJHIJJ
@3753546/1
ccggcatagcctaatctgggagggggcaagattctggcatctaatttttc
+3753546/1
@@8?DFFFHHHHHIIIIIIIHIIIIIIIIIIIIIIIIIIIIIIIIIIIII
@4791543/1
cgtcactcatcccagccctgattcgcaacatataccgagtgtggcgg
+4791543/1
BC@FFFFFHDFHHGHGIJIIIHJJIJGIJJJJIJJJFHIBGFHIIJJ
@4791592/1
cgtcactcgcaaatgtagaaggcagattgttaccctccacgggtaaatcc
+4791592/1
@@@DFFDDDFHHHGIGIIIICGGHEHIIIIIIIIGHIIIIAEH?@FH=CG
@4791593/1
cgtcactcgcaaatgtagaaggcagattgttaccctccacgggtaaatcc
+4791593/1
BC@FFFFFHHHHHJJIJIIIGIGIIIJJIJJJJIIHIIJJJJJFHIIGIJ
@4791594/1
cgtcactcgcaaatgtagaaggcagattgttaccctccacgggtaaatcc
+4791594/1
CCBFFFFFHHHHHJJIIIJJJJJIIIJJJJJJJJJJJJJJIJJHHJJJJJ
@5882857/1
ctgattaaggggtgtattctatatttcagttaaatttaagaggcttttaa
+5882857/1
CCCFFFFFHHHH@EFHIJJJJJJJJJJJIJGHIIJJJJJJIJJJJJJJJJ
@5882858/1
ctgattaaggggtgtattctatatttcagttgaatttaagaggcttttaa
+5882858/1
CCCFFFFFHHHHCFFHHJJJJJIJJJJJJJJJJIJJJJIJJJJJJJJJJI
@4792787/1
cgtcagccgccatattgatttaattttgacatgttagaatgccctattga
+4792787/1
?@:BDADD<<F?7CFH>C<HHEHDEHICFGGGGAFGFGHD>AGHDDGIEG
@4792788/1
cgtcagccgccatattgatttaattttgacatgttagaatgccctattga
+4792788/1
B@?DDFFFGHHFHIJIIIJJJJJJJJJIJJJJJIIJJIIJEIJJIJJIJJ
@4792789/1
cgtcagccgccatattgatttaattttgacatgttagaatgccctattga
+4792789/1
BC@FFFFFFHHHHIJJIIJJJIJIJJJJHIJJIJIJJJJJJJJJJJJJJJ
@4792790/1
cgtcagccgccatattgatttaattttgacatgttagaatgccctattga
+4792790/1
BCBFFFFFHHHFHHIJIGIIIGIJJJJIJJJJJJJJJJJJIJJJJJJJJJ
@4792850/1
cgtcagcgtcctccaggagttgctgagccgtcgcggcatcactccc
+4792850/1
@@?ADDDDDFFADG?FF3C2CAEHFFEECE:FFFAE6;;CEF=EEE
@4792851/1
cgtcagcgtcctccaggagttgctgagccgtcgcggcatcactcccaaat
+4792851/1
@CCFFFFFHHHFHJIJJIJGEHJJIGJJJJGHGIGFHHJIJGHGHHFFEF
@4792852/1
cgtcagcgtcctccaggagttgctgagccgtcgcggcatcactcccaaat
+4792852/1
C@@FFFFFFFHGHJGIJGIEGIIJJJJJJJDGHGIIGGGIJGHHHHDEEC
@4792853/1
cgtcagcgtcctccaggagttgctgagccgtcgcggcatcactcccaaat
+4792853/1
CCCFFFFFHHHHHJJJJGIGIIJJJJJIJJGHIIJJIJIJJHHHHHDEFB
@3286858/1
ccagccaatgggattgcccatcactttgtcatcgaacgatgtcaccacct
+3286858/1
CCCFFFFFHHHGHJJJJJJJJJJJJJJBHGJJJJJJJJJJIIJJJJJJJJ
@2291842/1
caagagctggcaataaagaaaggctttcaatcaccacattatgaaattac
+2291842/1
BCCFFFFFHHHGHJJJJIJJJJJJJJJJJJJJJJJJJJJJJJIJJIJJJJ
@2291843/1
caagagctggcaataaagaaaggctttcaatcaccacattatgaaattac
+2291843/1
CCCFFFFFHHHHHJJJJJJJJJJJJJJJJJJJJJJJJJJJJHIJJJJJJJ
@4288401/1
cgatactgaatgtaattttttatatagtgccccgatgatatgatatgtat
+4288401/1
CCCFFFFFHHHHHHIJJJIJJIIJIIJIIJJJJJHIIJJJIJIIJJJHIJ
@3287983/1
ccagcctcgaatggccgattgataaaatccgtgatacatttccatgcctt
+3287983/1
CCCFFFFFGHHGHJJIJFGIJIIIJJJJJIJDFIJJIIJJJIIJJJJJJJ
@3288495/1
ccagccttcaccattcccagcgaactatcacaaagaatagaagataa
+3288495/1
CCCFFFFFHHHHHJJJJJIJJJIJJJJJJJJJJJJJJJJJJJJJJJJ
@2784559/1
cagatggcattcatgcagaaccgatta
+2784559/1
?1?DAA=ADDADBAE<E@CEFE8F1E8
@2784560/1
cagatggcattcatgcagaaccgattaagaaaggggcagacaacttcatg
+2784560/1
@C@DFFDFHGDDFGABCHIIIGIIIIGFGIGEGHIIIIGIGIIIIGGHIH
@2784561/1
cagatggcattcatgcagaaccgattaagaaaggggcagacaacttcatg
+2784561/1
CCCFFFFFGHHHHJJJJJJJIJIHHIJIJIIJJJIJIIJJIJIJJJJJJI
@2784562/1
cagatggcattcatgcagaaccgattaagaaaggggcagacaacttcatg
+2784562/1
CCCFFFFFHHHHHJJJJJJJJJJJJJJJJJJJJJIJJJJJJJIJJJJJJJ
@2784575/1
cagatggccaccaccattctatgaaatggaacacgaagagggactaccac
+2784575/1
@C@FDDFFHHHHHDBFEGGICGEHGGIGGIII9FHGGIIGGAFGIGDBFG
@2784576/1
cagatggccaccaccattctatgaaatggaacacgaagagggactaccac
+2784576/1
CCCFFFFFHHHHGJJJJJIJHIIGJIJJJJIJJIJGIJIJJJJIJGHIJI
@4289186/1
cgatagataatattgatgattataattaataactagtgcctaataatagt
+4289186/1
??8;A:B4DD?ACE::<4<?F:AADBF?C?CFB>EA9ECEDDECDI?D<:
@3754434/1
ccggcatgccaattataggtcaaccatgcttttgcaaatatgcaaccggt
+3754434/1
CC@FFFFFHHHHHJJJJJJIJJJJJJJJJJJJJJJJJJJJJJJJIJJJJH
@2785948/1
cagatgtctaaaatatttatgaaagttatttctcacagctaaagatgcaa
+2785948/1
BCCFFFDFHHHHHJJJJJIJJJJJJIJJJJJJJJJJIIJJJJJJJJIIII
@5340036/1
ctccaaaccttgcaaattttcaatcatgaagcaagattttacct
+5340036/1
8?@D?A?=D?DFDAB:<:CIHA<:C:<<<A9?CD;FEG@?FGID
@5340037/1
ctccaaaccttgcaaattttcaatcatgaagcaagattttacctgaacaa
+5340037/1
CCCFFFFFHGHHHJJIJJJJIIJJJJJJGIJIJJJIJJJJIJJJJJJJIH
@5340038/1
ctccaaaccttgcaaattttcaatcatgaagcaagattttacctgaacaa
+5340038/1
CCCFFFFFHHHGHJJJJJJJJJJJJJJJJJJIJIIHIJJJIJJJJCIIJH
@5340039/1
ctccaaaccttgcaaattttcaatcatgaagcaagattttacctgaacaa
+5340039/1
CCCFFFFFHHHHHJJJJJJJJJJJJIJJJJJJJJJJJJJJJJJJJIJJGG
@5340040/1
ctccaaaccttgcaaattttcaatcatgaagcaagattttacctgaacaa
+5340040/1
CCCFFFFFHHHHHJJJJJJJJJJJJJJJJJJJJJJJJJJJJJJIJJJJJJ
@3756005/1
ccggccgagtgcatcatggtcatgttttgggactccatgtcgagcttttc
+3756005/1
@@@DDDDDH<CFHIHIIII?GHIIIIIIIIGDHGIIIIGGHIGIIIIIIG
@3289380/1
ccagcgcttgaggaagtaacggcagcactattgacactaagaaatcacag
+3289380/1
@@@DDD>DDFHDFHIGFGGAFBBGEGHG?DF9BEECEHGECEFH<8<;F4
@7841018/1
gcggaagcggtatgcagattggtgaagcagaacaaccattctgtacaatt
+7841018/1
@C@FDDFFFH@DFHIHHGHGIIFG@EFHJGIIJJGIHCHIGIJFBHIDHI
@2294734/1
caagagttctctaatgggtgatttgggtactttattgctaaactgttcga
+2294734/1
@@@DDDADDFHDDHGGG@3CGGIIIIGAEEFHIEHIIIIIFIIIIIIB??
@2295700/1
caagatatattcttcaggggatcatgaagctcgcttttcaaattctcgtg
+2295700/1
CCCFFFFFHHHHHJJJJJJIGIIIJJIIIJJJIJJIJJIJJJIJJJJIJ?
@2295702/1
caagatatatttttcaggggatcatgaagctcgcttttcaaattctcgtg
+2295702/1
CCCFFFFFHHHHHJJJJJJJHIJJJJJJJJJJJJJJJJIJJJJJJJJJII
@7386861/1
gagaaaagtcacgagaatttgaaaagcgagcttcatgatcccctgaaaaa
+7386861/1
C@CFFFFFFFFHHJJJJIHIIIJIJHJJIJIJJJIIIIIIGGIIJIJIJI
@2296766/1
caagatccgagatgtggtacacgacgaatgatgtgataaatatacctgca
+2296766/1
@@@FFDDFHDHFHIHGHHGHIIEGIJJJJJJGIIJEGIJHIJIJIJGEHB
@2296767/1
caagatccgagatgtggtacacgacgaatgatgtgataaatatacctgca
+2296767/1
CCCFFFFFHHHGHJGHJHIJJIJJJJJJJJJJJGHGIIIIJFIJIIIJJJ
@2296768/1
caagatccgagatgtggtacacgacgaatgatgtgataaatatacctgca
+2296768/1
CCCFFFFFHHHHHJGHIFHIGIIIIJJJJJJJIFHIJJJJJJJJJJJJJH
@2296769/1
caagatccgagatgtggtacacgacgaatgatgtgataaatatacctgca
+2296769/1
CCCFFFFFHHHHHJHHIGHIJJJJIIJJJJJIJIHIJJIJJJJJIHIIJI
@2296770/1
caagatccgagatgtggtacacgacgaatgatgtgataaatatacctgca
+2296770/1
CCCFFFFFHHHHHJIJJGHIJJIJJJJJJJJIIHIIJJJJJJJJJJJIIJ
@2296771/1
caagatccgagatgtggtacacgacgaatgatgtgataaatatacctgca
+2296771/1
CCCFFFFFHHHHHJIJJGIIJJJJJJJJJJJJJIIIJJIJJJJJJJIJJH
@4289613/1
cgatagctgttcactttttggtcatgattttgaggtactcgagggcatga
+4289613/1
CCCFFFFFFDHHDIGIJJJEHDHHIIGIIJJGFGIDHIGIIJJJJIGIJE
@2298788/1
caagatgtggcaatccttgcaggatttacccgtggagggtaacaatctgc
+2298788/1
CCCFFFFDHHHHHIJJIJJJJJIIJJJJJJJJGHJEHII?DHIJIFJJIJ
@2298789/1
caagatgtggcaatccttgcaggatttacccgtggagggtaacaatctgc
+2298789/1
CCCFFFFEHHHHHJJJJJJIJJJJJJJJJJJIGIJHGJJBFHHJJJJJIJ
@2298790/1
caagatgtggcaatccttgcaggatttacccgtggagggtaacaatctgc
+2298790/1
CCCFFFFFHHHHHJJJJJIJJJJJJJJJJJJJIIJIJJJ?FHJJJIJJJI
@2298791/1
caagatgtggcaatccttgcaggatttacccgtggagggtaacaatctgc
+2298791/1
CCCFFFFFHHHHHJJJJJJJJJJJJJJJJJJIHHIHIJGBGHIJIJJJJJ
@4795440/1
cgtcatattgatttaattttgacatgttagaatgccctattgaaaacctt
+4795440/1
?;1=BDDDFHA?FHBBGIIIEHGIIEFFCDHHEBHEEGG>FHGDHIIIIG
@2787505/1
cagattagtaaacatgatgctgcatacaatgcattaaagctgttaga
+2787505/1
CCCFFFFFFHHHHJJJJFJGEIIIIIJJJIIJJJJJJIIJJIHIIEF
@2787506/1
cagattagtaaacatgatgctgcatacaatgcattaaagctgttaga
+2787506/1
CCCFFFFFHHHHHJJJJJJJIJJJJJJJJJJJJJJJJJJJJJIJJJJ
@2787903/1
cagattcacaagcaggatcaactcaacagctcaatccacctgaggttcag
+2787903/1
CCCFFFFFHHHHHJJJIJJJJJJJJJJJJJJJJJJJIJJJJJJJJBHIJJ
@7390228/1
gagaaagctatggttgagtgaaaaaggtgggaaatgttgactgttgtagc
+7390228/1
CCCFFFFFHHHHHHIJHICIHIJJIJJCFHIIJJGJJIIIGIJIJJJJJJ
@7393287/1
gagaaattaccatccaacggtattttgaaacagaaaaaaggtgcaaatta
+7393287/1
C@CFFFFFHHHHHJJJJJJJCFHIJJJIHIJJJIIJJIIHIFGIJJJJJJ
@5887499/1
ctgattggcttgttcgggcgttacttttccgaccaagagatccagcaagt
+5887499/1
???DDDDDDDD:<E?1@E8C0?6DDEII4B??DA6B6=6==CC;@C>CA7
@5887589/1
ctgattggtgatatcagccgctccgggcgttccgttggtctgattggctt
+5887589/1
CCCFFFFFDHHHHJJJJJJGIIIJIIBGA?FDDEHG=F;=CAAHIDEEHH
@7842005/1
gcggaatttcaacacatgacaagcgatggtga
+7842005/1
?@@?=:DDFFFFFBAEGFIE@A:AAAC:@?C1
@7842006/1
gcggaatttcaacacatgacaagcgatggtgaactgcctttcgtgtggta
+7842006/1
CCCFFFFFHHHHHJJJJJIIJJJJJJJJIJJIJJJJJJJJJJJHIGIJJI
@7842007/1
gcggaatttcaacacatgacaagcgatggtgaactgcctttcgtgtggta
+7842007/1
CCCFFFFFHHHHHJJJJJJJJJJJJJJJJHHIJJJJJJJJJJJIJHIJHI
@7394547/1
gagaaatttgctgcctcaaaaacgtatgacaaaactatagagaaacc
+7394547/1
CCCFFFFFHHGHHIIJJGJJJJJJIJJJJJJJJIIIJJJJJJJJJJI
@7394548/1
gagaaatttgctgcctcaaaaacgtatgacaaaactatagagaaacc
+7394548/1
CCCFFFFFHHHHHJJIJJJJJJJJGIJJJJJJJJJJJJJJJJJIJJJ
@7394549/1
gagaaatttgctgcctcaaaaacgtatgacaaaactatagagaaacc
+7394549/1
CCCFFFFFHHHHHJJJJJJIJJJIGIJJIJJJJJJJJJJJIJGJJJJ
@7394550/1
gagaaatttgctgcctcaaaaacgtatgacaaaactatagagaaacc
+7394550/1
CCCFFFFFHHHHHJJJJJJJJJJIFHJJJJJJJJJJJJJJIJJJJJJ
@7394551/1
gagaaatttgctgcctcaaaaacgtatgacaaaactatagagaaacc
+7394551/1
CCCFFFFFHHHHHJJJJJJJJJJJHIJJIJJJJJJJJJJIJJJJJJJ
@7394552/1
gagaaatttgctgcctcaaaaacgtatgacaaaactatagagaaacc
+7394552/1
CCCFFFFFHHHHHJJJJJJJJJJJHIJJJJJJJJJIJJJJJJJJJJJ
@4292355/1
cgatattctacaggatttattattagagtgtcctcgtgaggaagaggaat
+4292355/1
@@@DDDFDFFHHFHBEHIBDHDEHGGHG<CFHIGHGBGGGIEHGHIIGHG
@4292356/1
cgatattctacaggatttattattagagtgtcctcgtgaggaagaggaat
+4292356/1
CCCFFFFFHHHHHJIIJJJIJIJJJJJJFHHIJJJJHIJJJJJJJJJJJJ
@4293173/1
cgatattttttcggaaaaaagtgagtttaggatatcttacgttctggcaa
+4293173/1
@@?DDDDDFFF;8F?FGIII011?3:BFF<G>@@D@FFCF=9BCBBFACF
@2302731/1
caagattttacctgaacaatttgaaattttttccaaacccgaaaaaagtt
+2302731/1
B@@DFFFFHHHHHJIJIIIIJJJIJFHJJJJJJGIEHIJJIFIJJJJJGG
@2302732/1
caagattttacctgaacaatttgaaattttttccaaacccgaaaaaagtt
+2302732/1
CCCFFFFFHHHHHJJJJJJJJJJJJJJJJJJJJIJJJJJJJJJJIJJJFH
@268748/1
aaactgttgcgactagcacaacaaaaaagatggcgaaacaattagcagca
+268748/1
CCCFFFFFHHHFHJJGIJIGIIJJJJJIGGIIIFHIDHIJJEEGHDHIEH
@2304220/1
caagcaatgtcaaagagaaggatagcaactaattttacaagctatacttt
+2304220/1
@CCFFFFDHDFHGGIIJGGIGGHGHIHHIGGHHIJJJJIIJJIJJJJIJJ
@2304221/1
caagcaatgtcaaagagaaggatagcaactaattttacaagctatacttt
+2304221/1
CCCFFFFFHHHHHJJHIIJJJGIIJIJJJJJJJJJJJJJJIJJJJJJJJJ
@6877802/1
ctttgaatccgtagcaggtgcaatatttttagattctggaatgtcattag
+6877802/1
CCCFFFFFHHHHHJIJJJ@GGHJJJJJJJJJJIJJJJJJJJJJIJJJJJJ
@3293069/1
ccagctccgacgtactatgcccatttagctgcggccagaggcaaagtcta
+3293069/1
CCCFFFFFHHGHGIJJJJJJJJJJJJJJJJGJIIJJJJJJJJJJJJHHII
@3293070/1
ccagctccgacgtactatgcccatttagctgcggccagaggcaaagtcta
+3293070/1
CCCFFFFFHHHHHJJJJJJJJJIJJJJJJJJJJJJJIJIJJIJJIJEHJI
@1277225/1
atcatcaatattatctatcgatactgaatgtaattttttatatagtgccc
+1277225/1
@@@FFDEFHHGFBHEI@FCEAHHHGE<FAD22AF9?EBAFHGGEGFCAHI
@1277226/1
atcatcaatattatctatcgatactgaatgtaattttttatatagtgccc
+1277226/1
CCCFFFFDBHFHFJJIJJJIIGHHIJGIIJ@EIGIIIJIGIJJJJJJJGH
@3293107/1
ccagctcctacatctcaacaacaagctgcatggggtggacaacaaactcc
+3293107/1
CCCFFFFFHHHFHJJJJJJJJJJIJJIJJJJGGIJ?@GIFHIIIGIIIIG
@1277948/1
atcatcattcaaacattgaagccagatcgataaaaaaatatcgcaatatt
+1277948/1
CCCFFFFFHHHHHJJJJJJJJIJJJJJIJJJJJJJJJJJJJJJJJJJJJJ
@1814068/1
attttattttgtaaggtgaggtatttgtacatgaagttgtctgccccttt
+1814068/1
@@@DDDDB:ABAFHEBCB>DBB>E?FDAE>HGGGEEBFFEGEGH>8DDEF
@1814069/1
attttattttgtaaggtgaggtatttgtacatgaagttgtctgccccttt
+1814069/1
CCCFFFFFHHHHGJIJAGHIJCFJGJJJJJIJJJIIHIJJJIJJIJJJIG
@1814070/1
attttattttgtaaggtgaggtatttgtacatgaagttgtctgccccttt
+1814070/1
CCCFFFFFHHHHHJJJAFGIJAFIJJJJJIGIJIIJJJJJIJJJIJJJJJ
@1814071/1
attttattttgtaaggtgaggtatttgtacatgaagttgtctgccccttt
+1814071/1
CCCFFFFFHHHHHJJJCGIJJFHIJJJJJJJJJJIJIJJJJIJJJJJJJI
@1814072/1
attttattttgtaaggtgaggtatttgtacatgaagttgtctgccccttt
+1814072/1
CCCFFFFFHHHHHJJJEGHIJAGJJJJIJJJJJJIJJJIJHIJJJJJJJJ
@2790084/1
cagattgttaccagaggctagaattcctgggcgacgctgtactcgattat
+2790084/1
CCCFFFFFHHHHHJJJJJJJIEHJIIJGGIGGFFFGGGGECHGIIGIHEI
@765908/1
acatactttattcgtcatcgctccccacgagcgtttctttagtctgtata
+765908/1
@@@BFDFBFFHGHIIGB@CEFHB@FEHGBGGGGH?DBDDHIEBFGGCCFF
@7396378/1
gagaagaaaggccgatagaatgaagtgaaagtcgaacgttcttctgggct
+7396378/1
@C@DFFFFHHHGHJJJJIJJJJJJJEFHIJJGIGIJJJHIIJJIJIIIII
@7396379/1
gagaagaaaggccgatagaatgaagtgaaagtcgaacgttcttctgggct
+7396379/1
BC@DFFFFHHHGHJJJJJJJJJJJJGJJJJJDFGIJJJIJIJJJJJJJIJ
@7396380/1
gagaagaaaggccgatagaatgaagtgaaagtcgaacgttcttctgggct
+7396380/1
CCCFFFFFHHHHHJIJJJIJJIJJJHIJJIJGGHIIIJFHHIJGIHEIGH
@2307638/1
caagcattggtggcgattggtcaatgttttttcttcgatgtccacgtagg
+2307638/1
CCCFFFFFHHBFHHJHIIIJ@HHJJJGIIIJIHIJJJJJJJJJJJJGHII
@2307639/1
caagcattggtggcgattggtcaatgttttttcttcgatgtccacgtagg
+2307639/1
CCCFFFFFHHDHFIIEGHHG9FHIJJIJJJJJJJJJIIIIJJIIIJIIHH
@766604/1
acatcattcgtcgtgtaccacatctcggatcttgctactaatattcgatt
+766604/1
CCCFFFFFHHHHHGIFHGHGEEEHIJJJEHGGIGGIIJFJJJJIIGIHGJ
@766875/1
acatctcggatcttgctactaatattcgattcgataggtgctttgtctgg
+766875/1
CCCFFFFFHHHHHJIJJJJJJJJJJJJJIJJJJIJIJJCGHIJJJJJJJI
@7399188/1
gagaatatgaaatttaaaagaaaatttgaaaag
+7399188/1
@<?DDEFDFHHHGIIJJJJJEHGEIJGJIIIHI
@7399189/1
gagaatatgaaatttaaaagaaaatttgaaaagtatcatgagttttgtga
+7399189/1
C@CFFFFFHHHHHJJJJJJJJJJJJJJJJJJIJCGGIGIIJJHIJJJHII
@7399190/1
gagaatatgaaatttaaaagaaaatttgaaaagtatcatgagttttgtga
+7399190/1
CCCFFFFFHHHHHJJIJJJJJJJJJJJJJJJJJ?GIIIJJIIGIJJJJJI
@7399191/1
gagaatatgaaatttaaaagaaaatttgaaaagtatcatgagttttgtga
+7399191/1
CCCFFFFFHHHHHJJJJJJJJJJJJJJJJJJJJCGIIJIJJJFHIJJIJF
@7399192/1
gagaatatgaaatttaaaagaaaatttgaaaagtatcatgagttttgtga
+7399192/1
CCCFFFFFHHHHHJJJJJJJJJJJJJJJJJJJJFHJIIJIIJIJJJJJJG
@7399193/1
gagaatatgaaatttaaaagaaaatttgaaaagtatcatgagttttgtga
+7399193/1
CCCFFFFFHHHHHJJJJJJJJJJJJJJJJJJJJFIJJJJJIJHIJJJJJI
@5346922/1
ctccaagagatgtgcatgtcccgcagatggccaccaccattctatgaaat
+5346922/1
@@@DDFFFHDHDDGIIIGJJIJGIJJIGJGIJJJJEHGGGDHGIJJGICG
@5346923/1
ctccaagagatgtgcatgtcccgcagatggccaccaccattctatgaaat
+5346923/1
CC@FFFFFHHHHHHIJJJIHJJJJIJJIJIJJJJIJJJJJJJJGJJIIJI
@5346924/1
ctccaagagatgtgcatgtcccgcagatggccaccaccattctatgaaat
+5346924/1
CCCFFFFDHFHHHIJJJJJJJJJJJJJJJJJJJJJJJJJIJJJJJJJIIJ
@5346925/1
ctccaagagatgtgcatgtcccgcagatggccaccaccattctatgaaat
+5346925/1
CCCFFFFFHHHHHHJJJJJJJJIIJJHIJJJJEIJIJJGJJIJJJJJJJJ
@5346926/1
ctccaagagatgtgcatgtcccgcagatggccaccaccattctatgaaat
+5346926/1
CCCFFFFFHHHHHIJJJJGJJJJIJJJJJJJJIJGIJJGGHIJJJJIJJJ
@5346927/1
ctccaagagatgtgcatgtcccgcagatggccaccaccattctatgaaat
+5346927/1
CCCFFFFFHHHHHIJJJJJJJJJJFIIJJJJJIJJIJJJJJJJIJJJJJJ
@769097/1
acatttcccacctttttcactcaaccatagctttctcagcgtgttt
+769097/1
CCCFFFFFHHHHHJJJJJIJJJIJJJJJJIJJJJJJJJIJJF@0?D
@769365/1
acattttcggaatcagaaaaaatgtcggaactggcgaaatcaaacaacgt
+769365/1
@@?DDBDDHDFADAAAAECCEADA?BD@DFHEH3?DFH088@=FHCHI>6
@272882/1
aaacttttcggggtgcaatcttcttttccggaaaatgctcgaaaactcaa
+272882/1
CCCFFFFFHDADH1CBGHIIIIFGIIIGIGIIIIIIIIIIIIGHIIIIII
@272883/1
aaacttttcggggtgcaatcttcttttccggaaaatgctcgaaaactcaa
+272883/1
CCCFFFFFHHGHH@DHHIJJGIJJJJJJIJJJJJJIJJJIJJIJJJJJJI
@272884/1
aaacttttcggggtgcaatcttcttttccggaaaatgctcgaaaactcaa
+272884/1
CCCFFFFFHHHHGEGIJJJIJJJJJJJJJIIJIGCHGJJJJDIIIIIJIG
@272885/1
aaacttttcggggtgcaatcttcttttccggaaaatgctcgaaaactcaa
+272885/1
CCCFFFFFHHHHH8C@@FCEFFBGHIIEHAH@GIIFGGGGCEGIIEGGEH
@272886/1
aaacttttcggggtgcaatcttcttttccggaaaatgctcgaaaactcaa
+272886/1
CCCFFFFFHHHHHEGIGJJIJJJJJJJJJJJIJJGHJJJJJIJJJJIJJH
@272887/1
aaacttttcggggtgcaatcttcttttccggaaaatgctcgaaaactcaa
+272887/1
CCCFFFFFHHHHHFGGJJJJJJJJJJJJJJJJJJJJJJJIJJIIIJHIJI
@272888/1
aaacttttcggggtgcagtcttcttttccggaaaatgctcgaaaactcaa
+272888/1
?1=BDDDDH???CGBHGHICHIGIAFEHAHAF@DGHG4BBFBHEA;CGIG
@273609/1
aaacttttttcgggtttggaaaaaatttcaaattgttcaggtaaaatctt
+273609/1
@@@DFFFDDDHFFDFHIIIFIJJIIIEIGIICEGEGHGICGBFGBFGHHI
@273610/1
aaacttttttcgggtttggaaaaaatttcaaattgttcaggtaaaatctt
+273610/1
BC@FFFFFHHHGHIBGHIJJJJJJIIGGIJJJJJIJJIJJIFHIJJBHII
@273611/1
aaacttttttcgggtttggaaaaaatttcaaattgttcaggtaaaatctt
+273611/1
CCCFFFFFHGHHHIEHIHIGIJJIJJJJIJJIJJIIIJIIJGGJIIIJJJ
@273612/1
aaacttttttcgggtttggaaaaaatttcaaattgttcaggtaaaatctt
+273612/1
CCCFFFFFHHHHHH;GHEHBHIJIJCHJGIJJIJIEHGIJJFHIJJGHII
@273613/1
aaacttttttcgggtttggaaaaatttcaaattgttcaggtaaaatcttg
+273613/1
@@@DDDDDHHHHFG2CE?F<CFIIAGHDDHGCE9?GDBDGDEFIIBDGG@
@273614/1
aaacttttttcgggtttggaaaaatttcaaattgttcaggtaaaatcttg
+273614/1
@@@FFFFFFHHHHJGIJJJJJJJJIJJJJJJJJJJJJJJIIJJJJJJJJJ
@273615/1
aaacttttttcgggtttggaaaaatttcaaattgttcaggtaaaatcttg
+273615/1
@CCFFFFFFHHGHIHGGGIJIJGIHEIHHIGIGIGGDCHFDHFHEGEHII
@273616/1
aaacttttttcgggtttggaaaaatttcaaattgttcaggtaaaatcttg
+273616/1
@CCFFFFFHFDHGI@GHEC>FHIIGGIB?GDHGGDGHCGCHIIJJJIGGG
@273617/1
aaacttttttcgggtttggaaaaatttcaaattgttcaggtaaaatcttg
+273617/1
@CCFFFFFHHHHHJGHIGIIJJJJJJJIIJJJJJJJIIJIIJJJIJJJJJ
@273618/1
aaacttttttcgggtttggaaaaatttcaaattgttcaggtaaaatcttg
+273618/1
BCCFFFFFHHHHHJHIJGJIIJJJJJJIJJJJJJIJJJIJIIJJJJJJJJ
@273619/1
aaacttttttcgggtttggaaaaatttcaaattgttcaggtaaaatcttg
+273619/1
C@CFFFFDHGGDHHEGG@=@GHIIGGIFFGHIIGFHIEIH<BGGDIFGGH
@273620/1
aaacttttttcgggtttggaaaaatttcaaattgttcaggtaaaatcttg
+273620/1
CCCFFFFFHHHHHJFHIJJIJJJJJJJJJIJJJJJJJJIIHIIJJJJJJJ
@273621/1
aaacttttttcgggtttggaaaaatttcaaattgttcaggtaaaatcttg
+273621/1
CCCFFFFFHHHHHJGIJGIGHJJJJJJJJJJJJIIJJJJJGHIJJIJJJJ
@273741/1
aaagaaaaaaatgtcaaaattttgcaaattatgtggcattttgacattta
+273741/1
CCCFFFFFHHHHHGHHJJJJJJJJJJJJJJJJJIIJIJJJJJJJJJJJIJ
@1280191/1
atcatgaagctcgcttttcaaattctcgtgacttttctcccctgttctta
+1280191/1
CCCFFFFFHHHHHJIJJJJJJJIIFGHIGIEEGHHI9??FHJB7?F>@F9
@1280262/1
atcatgaccaaaaagtgaacagctatcgatacacagtcatagatccaatc
+1280262/1
CC@FFFFFHHHHHGJGGGIIJIGGIIIIGIIIIJIGHGCHIJJJIJIIJJ
@1280263/1
atcatgaccaaaaagtgaacagctatcgatacacagtcatagatccaatc
+1280263/1
CCCFFFFFHHHHHJIGGHJJJIJIIJIGCIGJGIJJJIJIJIJ@BGHIJG
@1280264/1
atcatgaccaaaaagtgaacagctatcgatacacagtcatagatccaatc
+1280264/1
CCCFFFFFHHHHHJJFHIJJJJJJJJJIJJJJJJJJIIJIJJIJIIJJJJ
@1280400/1
atcatgagttttgtgattctccgaagagtatgtctcg
+1280400/1
@@@DFFDDDDHFHHEHGHIICDA@GHEH:CBBHGGHF
@1280401/1
atcatgagttttgtgattctccgaagagtatgtctcgaaagacttcgact
+1280401/1
@@@DFF?DHHFBDDHIIJCHHIIEGD<B:CCFGCGGE<D@BD30??1???
@1280545/1
atcatgccctcgagtacctcaaaatcatgaccaaaaagtgaacagctatc
+1280545/1
CC@FFFDFHHHGGGFHIJGIIIGHGIGJIIGIGJJIIJBGGIJJJJJJJJ
@274896/1
aaagaaaatttgaaaagtatcatgagttttgtgattctccgaagagtatg
+274896/1
CCCFFFFFHHHHHJJJJGHJJJJJJIHIJJJIJIJJJJJIJIIJJJGGHI
@5349017/1
ctccaagtttgtgctgggcaaatcaatcaatttgcctcgaaatctaaggt
+5349017/1
CCCFFFFDHHHHHJJJJJJIJJJJJJJIJJJJJJJIJJJIJIJJJJJJIG
@5349018/1
ctccaagtttgtgctgggcaaatcaatcaatttgcctcgaaatctaaggt
+5349018/1
CCCFFFFFHHHFHIIJJJGIIJJJIJJJJJIJJIJJJJJIJJJIJJJJJF
@1819516/1
attttccggaaaagaagattgcaccccgaaaagtttgggtacaacctcta
+1819516/1
BCCDDFFFHGHHHJIIGIJIJJGJJJJJJIJIIHIJJIJBFHIJJJJJIJ
@7400355/1
gagaattcacttatgaatgtggcataggttctgtcaaaactgttgcgact
+7400355/1
CCCFFFFFHHHHHJJJJJJHJJIIJJIJHJJJJIJJJJJJJJHJJJJJJJ
@1822957/1
attttctatctacccgtccgcccattttgaatagaccaaccatgatcatg
+1822957/1
CCCFFFFFHHHHHJJGHIJBHIJJJJJJJJJJJJIJJJIJJJIJJJJJIJ
@7401005/1
gagaatttgaaaagcgagcttcatgatcccctgaagaatatatcttgaag
+7401005/1
@?@DDFFFHHHHHJJJIJJIIJJJJJJJJJJJJIJJIIGGIIJJJJJFHH
@7401006/1
gagaatttgaaaagcgagcttcatgatcccctgaagaatatatcttgaag
+7401006/1
@CCFFFFFHHHHHJIJJJJJIJJJIIJJJJJJJJJJIJJJJJJJIJIIIF
@7401007/1
gagaatttgaaaagcgagcttcatgatcccctgaagaatatatcttgaag
+7401007/1
B@@FFFFFGHHHHJJJIIJJJJJJJJJJJJJJJJIHJIGIIJIJJJIGIJ
@7401008/1
gagaatttgaaaagcgagcttcatgatcccctgaagaatatatcttgaag
+7401008/1
BCCDFFFFGFHHGIJJJJJIIGIJIIJJJIJIIIIIIIJIIJJJIJGGII
@7401009/1
gagaatttgaaaagcgagcttcatgatcccctgaagaatatatcttgaag
+7401009/1
CCCFFFFFFHHGFJIJGHGEHGGGIIJGGIJIIJJJJJJGJJJJJJJ<?F
@7401010/1
gagaatttgaaaagcgagcttcatgatcccctgaagaatatatcttgaag
+7401010/1
CCCFFFFFHHGHHJIJJJJIJJJJJJJJJJJJJJJJJJJJJJJJJJJIJJ
@7401011/1
gagaatttgaaaagcgagcttcatgatcccctgaagaatatatcttgaag
+7401011/1
CCCFFFFFHHHHHJIJJJJJJJJJJJJJJJJJJJIJJJJJJJJJJJJIJJ
@2310740/1
caagcgctggtaacgctttatcgggttctgctaagtggtaagtagaaggt
+2310740/1
CCCFFFFFHHFHHJJJJJJJJJJJIJIIJJJJJJJGHIFHIJGHIJJJJB
@2794615/1
cagcaaactgctcctccacaacaacaacctggagcgagacaacagcaagc
+2794615/1
;?@ADDDADFDFFBEDG>C?FFFGGEH@:EH9FB@DA?G@BFDHABFD@@
@2794616/1
cagcaaactgctcctccacaacaacaacctggagcgagacaacagcaagc
+2794616/1
CCCFFFFFHHHHHJJJJJJJJJJJJJJJJIJIJJJJJJIIJJJJIFIGEH
@4802272/1
cgtcctccaggagttgctgagccgtcgcggcatcactcccaaatacgaac
+4802272/1
BC@FFFFFHHHHHCGHIIJEHIIJEHIIIIBHHIGJ@FHI@@GGHGCFHE
@276403/1
aaagaaacgctcgtggggagcgatgacgaataaagtatgtgttcaccaag
+276403/1
CCCFFFFFHHHHHGHIIJGIJJIGIIJIIJJJIJIFHIIFHIIJJJIJHH
@276404/1
aaagaaacgctcgtggggagcgatgacgaataaagtatgtgttcaccaag
+276404/1
CCCFFFFFHHHHHGIJIJEHIIGIJJIJJJJJJJJFHIIIIIJJJJJJEH
@2797768/1
cagcaactcacggaaacaagttgagaaatcctttagttttccttttttat
+2797768/1
CCCFFFFFHHFHGJJJIJIJIIIIJJJJJIJJJJJJJJJJJJIJJJJJJJ
@2797769/1
cagcaactcacggaaacaagttgagaaatcctttagttttccttttttat
+2797769/1
CCCFFFFFHHHHHJJJIJJJIJIJJJIJJJJJJJJJJJJJJJJJJJJIJJ
@1283903/1
atcattcgtcgtgtaccacatctcggatcttgctactaatattcgattcg
+1283903/1
CCCFFFFFFHHHHGIGJIIIIIIIJJHIJJJIIJJJIJJJIJJJIIIJJJ
@7848064/1
gcggcatcactcccaaatacgaactggtccaaatcgagggcgccatccac
+7848064/1
C@@FFFFFHHHHHJJIJJJJJJJIJIJIJJGJJJIGGIGIGGIHIJJHFH
@1285623/1
atcatttccacttcaattagaaaacggccaaactgtcgagtgtacagtgg
+1285623/1
CCCFFFFFHHHHHJJJJJIJJJJJJJJJJJJJJJIJJJJIFH@HIGGFHG
@1827772/1
attttcttgtatcacttattgcgtctttgctttggtcactttacgcgcg
+1827772/1
CCCFFFFFHHHHHJJJJJJJIJJHGGIIJIEGIIIHIIJJJJIIIJIJJ
@1827773/1
attttcttgtatcacttattgcgtctttgctttggtcactttacgcgcga
+1827773/1
=B1=DDFFHHHHHJJJJJJJIJJIIJIIJJJJJJJJJIIJJJJJIJIGJI
@1827774/1
attttcttgtatcacttattgcgtctttgctttggtcactttacgcgcga
+1827774/1
CCCFFFFFHFHHHGIIIBHIEE<GGGIIEIIIIGIGIGIIIIIIIIIIIH
@1828743/1
attttcttttcagcacaaatgtcttttaaaggagctacgaagttaac
+1828743/1
@CCFFFFFHFHHHJJJJJJJJHHJJJJJJJJIHJJIJJJJJIHHIJI
@6881083/1
ctttgacattgcttgtggtcacttttcgcgc
+6881083/1
@@@DADDDFF???G<C?E3A??HHHFIEID6
@6881084/1
ctttgacattgcttgtggtcacttttcgcgcaaagg
+6881084/1
@<?BDDDEDFFHFGHHIIBB@BFGHIGGG<ADD:9?
@6881085/1
ctttgacattgcttgtggtcacttttcgcgcaaagg
+6881085/1
@CCFDDDFGHFFHIBECF@ECDFHIIEGG@@:DH;B
@6881086/1
ctttgacattgcttgtggtcacttttcgcgcaaagg
+6881086/1
CCCFFFFFHHHGGJJFHJEHFHIIJJJIIC?0@G?D
@6881087/1
ctttgacattgcttgtggtcacttttcgcgcaaaggtaaaat
+6881087/1
@@@DDDDDFD8AFFFEFFIHII?CFF?CF66?DG@F@?@FD?
@6881088/1
ctttgacattgcttgtggtcacttttcgcgcaaaggtaaaat
+6881088/1
CCCFFFFEHHGHHIGBGHGHGFHIJJJIIGG<GH@G9BGEH<
@6881089/1
ctttgacattgcttgtggtcacttttcgcgcaaaggtaaaatcgttctag
+6881089/1
:=BB=ABDFDFHHIIHGJFIIJJJJJGIIEHGIIII9DGIHIIJHGIIGI
@6881090/1
ctttgacattgcttgtggtcacttttcgcgcaaaggtaaaatcgttctag
+6881090/1
=?BBBDEFHHHHHJJGHJFIIIIIJJJJJJJJJGIJBDEIIJGIJJGIJJ
@6881091/1
ctttgacattgcttgtggtcacttttcgcgcaaaggtaaaatcgttctag
+6881091/1
?<=DDFDFHHHGHGHFGIHGIHGHJGGGIGIGGIJGBFHGGIJ@8BCFGH
@6881092/1
ctttgacattgcttgtggtcacttttcgcgcaaaggtaaaatcgttctag
+6881092/1
@@CFDDEFGHGGFHGFGHBHEGHHIJIEGFDCDHAH9BGGIAAGCHGC9@
@6881093/1
ctttgacattgcttgtggtcacttttcgcgcaaaggtaaaatcgttctag
+6881093/1
@CCFDDEFBFHHHIG@BGCCDHHIHIGEHIIIIGHGDDDGHEDAFHIIIG
@6881094/1
ctttgacattgcttgtggtcacttttcgcgcaaaggtaaaatcgttctag
+6881094/1
@CCFFFFEHHHHHJIEFGHIIJJIIJJIJIIFHHGI?FHGIJJIJIGJJI
@6881095/1
ctttgacattgcttgtggtcacttttcgcgcaaaggtaaaatcgttctag
+6881095/1
BBBDDFFFHHHHHJJHIJIJJJJJJJJJJJJJJJIJHHIJJJIJHJJJJJ
@6881096/1
ctttgacattgcttgtggtcacttttcgcgcaaaggtaaaatcgttctag
+6881096/1
BCBFFFFFHHHHGJIEHJEHGJIJJJHJJIJJJJJJBFHIJIIIIJIIJG
@6881097/1
ctttgacattgcttgtggtcacttttcgcgcaaaggtaaaatcgttctag
+6881097/1
CC@FFADDHFDHFHIGGECEGIIIIIHIIGIHIIIG?DFHIICGFHIIII
@6881098/1
ctttgacattgcttgtggtcacttttcgcgcaaaggtaaaatcgttctag
+6881098/1
CCCFDDFFGHGFHGEGHICHGIIHIJGGHJIJJJIF?GHIJIIIHIIGII
@6881099/1
ctttgacattgcttgtggtcacttttcgcgcaaaggtaaaatcgttctag
+6881099/1
CCCFFDFBFHBHHJ<?EHFIEGHHIJJEH@C8DGDH0?DHI?8?8CB;@=
@6881100/1
ctttgacattgcttgtggtcacttttcgcgcaaaggtaaaatcgttctag
+6881100/1
CCCFFDFDHHFDFHCCGHAFDHIHIJIIIIGEHIGIFDHIIGCGBGHCCF
@6881101/1
ctttgacattgcttgtggtcacttttcgcgcaaaggtaaaatcgttctag
+6881101/1
CCCFFFDFGGFDFHGAFHCFGGIHGJIIGIIGIJ@H?DHGJCFHCGHGII
@6881102/1
ctttgacattgcttgtggtcacttttcgcgcaaaggtaaaatcgttctag
+6881102/1
CCCFFFFDHHGHHJIHIJHJIJJJJJJJJJJJJJJJFHIJJJJJHIJJJJ
@6881103/1
ctttgacattgcttgtggtcacttttcgcgcaaaggtaaaatcgttctag
+6881103/1
CCCFFFFFGHHHHIIHGIHIIEHJIIJJIIJJJIIJBGHIHGGIHHIJJI
@6881104/1
ctttgacattgcttgtggtcacttttcgcgcaaaggtaaaatcgttctag
+6881104/1
CCCFFFFFHHGHHIIFGIDHHIJJJJJIJIIIJJGI9DHIJIHIHIIJGG
@6881105/1
ctttgacattgcttgtggtcacttttcgcgcaaaggtaaaatcgttctag
+6881105/1
CCCFFFFFHHGHHJJEGIHIJJJJJJJJJJJJIJJIFGHIJIIJHIIJJI
@6881106/1
ctttgacattgcttgtggtcacttttcgcgcaaaggtaaaatcgttctag
+6881106/1
CCCFFFFFHHGHHJJGIJEHHIIHIIIJJJIIJIIIDDHIJJHHHJIJIJ
@6881107/1
ctttgacattgcttgtggtcacttttcgcgcaaaggtaaaatcgttctag
+6881107/1
CCCFFFFFHHGHHJJIJJHIIJJJJJIJJJJJIJIJFHHIJJGGGHHIIJ
@6881108/1
ctttgacattgcttgtggtcacttttcgcgcaaaggtaaaatcgttctag
+6881108/1
CCCFFFFFHHGHHJJIJJIJIIIIJJJIJJIJJJJJIHJGIJJJIIJJJJ
@6881109/1
ctttgacattgcttgtggtcacttttcgcgcaaaggtaaaatcgttctag
+6881109/1
CCCFFFFFHHHGHJJEHIEHGIIJJJJJJIIIJJJJ9DGHIIIJIIGGHG
@6881110/1
ctttgacattgcttgtggtcacttttcgcgcaaaggtaaaatcgttctag
+6881110/1
CCCFFFFFHHHGHJJIIJFHGIIJJJJJJIIIJIGJ?DHIID<FCGIEHH
@6881111/1
ctttgacattgcttgtggtcacttttcgcgcaaaggtaaaatcgttctag
+6881111/1
CCCFFFFFHHHHGJIEHIIJGHHHJJJJJJJJJIJJEHIJJGIGFGGGGG
@6881112/1
ctttgacattgcttgtggtcacttttcgcgcaaaggtaaaatcgttctag
+6881112/1
CCCFFFFFHHHHHIGHIJHIIIIJJJJJJJJJJJJIDDHIIJIJHJJJJJ
@6881113/1
ctttgacattgcttgtggtcacttttcgcgcaaaggtaaaatcgttctag
+6881113/1
CCCFFFFFHHHHHIJGIIFIJJIJJJIIJJJJJJJIBBHIGIHIHIIIGJ
@6881114/1
ctttgacattgcttgtggtcacttttcgcgcaaaggtaaaatcgttctag
+6881114/1
CCCFFFFFHHHHHIJGIJHIGGIJJJJJJJJJJJJJHIJJJJJJHJIJJJ
@6881115/1
ctttgacattgcttgtggtcacttttcgcgcaaaggtaaaatcgttctag
+6881115/1
CCCFFFFFHHHHHJGFHIFHHGIJIIJJJGIHIGIIBGHIJJGGCHHGIG
@6881116/1
ctttgacattgcttgtggtcacttttcgcgcaaaggtaaaatcgttctag
+6881116/1
CCCFFFFFHHHHHJIGHIIJJJJJJJJJJJJIJJJJFHIJJJIJGJJJJI
@6881117/1
ctttgacattgcttgtggtcacttttcgcgcaaaggtaaaatcgttctag
+6881117/1
CCCFFFFFHHHHHJIGIJHIJJJJJJJJJIJHJJJJBGHIJJJJHIIJII
@6881118/1
ctttgacattgcttgtggtcacttttcgcgcaaaggtaaaatcgttctag
+6881118/1
CCCFFFFFHHHHHJIHIJGHHJJIJJJJJJJJJJJIBGHIJJIJJJJJJI
@6881119/1
ctttgacattgcttgtggtcacttttcgcgcaaaggtaaaatcgttctag
+6881119/1
CCCFFFFFHHHHHJJFHIGIEHJIJJIJIIGDHIIJIIFIJIIJJJJJFI
@6881120/1
ctttgacattgcttgtggtcacttttcgcgcaaaggtaaaatcgttctag
+6881120/1
CCCFFFFFHHHHHJJHIJGIJJJJJJJJJJJJJJJJIJJJJJJJIJJJJI
@6881121/1
ctttgacattgcttgtggtcacttttcgcgcaaaggtaaaatcgttctag
+6881121/1
CCCFFFFFHHHHHJJHIJIJIJIJJJJJJJJIJJJJGHIJJJIJIJJJJJ
@6881122/1
ctttgacattgcttgtggtcacttttcgcgcaaaggtaaaatcgttctag
+6881122/1
CCCFFFFFHHHHHJJIGIGIGJJJJJJJJJJJJJJJGHIJJJIJGHJJJJ
@2805289/1
cagcaccctggtcctccacaacagcaagctcctccgcaacagcaacctg
+2805289/1
7:=?D;::A3<2<?:<CEEFIECB?FE@1:CD?9C@6@D<D;9B88BC@
@5898241/1
ctgcaagaactgaacaaagttgaagtccttggcgttgaagctgagagtct
+5898241/1
CCCFFFFFHHHHHJJJJIIHIJJJJJJJJIJJJIIIIJJIJJJJIJJFGH
@1831002/1
attttgacatttatgtaacatgtgtgcttaagtggcttaccttctactta
+1831002/1
@CCFFFFFHHHHGJIHIJJJJJHJIHIJJIIIIJJJJJJJJIJJIJJJJJ
@1831003/1
attttgacatttatgtgacataatttgcaacatttgacgtacggttcaag
+1831003/1
@CCDDDDDBFFHHIGEFBFIBHIIIGHIGCHIIIICEF@?DGGD:BGGDH
@1831004/1
attttgacatttatgtgacataatttgcgacatttgacgtacggttcaag
+1831004/1
CCCFFFFFHHHHHJJHIJJJJJJJJJJJJIIJJJJJIGIFHIJJIIJJJI
@1831005/1
attttgacatttatgtgacataatttgcgacatttgacgtacggttcaag
+1831005/1
CCCFFFFFHHHHHJJHJJJJJJJJJJJJJHIJJJJJHIGFIIJIIJJIJJ
@5898922/1
ctgcaagctggtccacttgtacctatgaggttaagaaaccctgaacctgg
+5898922/1
@B@DDFFFHHHHHIIJFJIHIJJJGJJIIJJJJJIJJJJJJJJJIIJJJI
@5898996/1
ctgcaaggattgccacatcttgtgagccgccattctcttggctagcttct
+5898996/1
CCCFFFFFHHHHHJJJJJJJJJIJIGIIJJJGIIGEGDG@GGCCCGEHCB
@2312495/1
caagctatactttgcatagaattagtggtttttttctaaaatcaatttac
+2312495/1
CCCFFFFFHHHHHJJIJIIJJIJIIHHJFHIJJJJJJJJJJJJJJJJJJJ
@5900923/1
ctgcaatcatctatactctcagggtcttcatccgattttatttcccgaat
+5900923/1
CCCFFFFFHHHHHIJJJJIJIJJJGHIIJJJJJIGIJJJJJJJJJJIHIJ
@279173/1
aaagaaagtgtgcacgatgcatttgtttattcagatttacagcaattccc
+279173/1
CCCFFFFFFHFHHJJJHJJJIJJJJJJJJJJJJJJJJJIJJJJJJJJIJJ
@2314746/1
caagcttcttccagttcaccatcagattcacaagcaggatcaactcaaca
+2314746/1
@@@ADDDDHHHHA@EFH@EH><<CF@>?E?AFH;@BHIIBEGEHC<D>DF
@2314878/1
caagcttggggtcaacaacagcccgttccgccacagcaacaacctcgagc
+2314878/1
CCCFFFFFFHHCFHIIJJJJ@CGHEFBDGHGGGIIEHJIJEEIJJJGIGI
@2315416/1
caagctttgacaatgtcaaatgccaacgatggtattaatttagagaggtt
+2315416/1
CCCFFFFFHHHHGJJIJJJJJJJJJJJJIIJJFIIJJIJJJJIIJJJJIJ
@280802/1
aaagaaattcccatgagggaatttaaggcatctattatacaaaaacaatg
+280802/1
CCCFFFFFHHHHHJJJJJJHIJJJJIJJJJJJIJJJJJIJIJGIJIIIJJ
@5903871/1
ctgcacacacgcatttttaaatttaaaaatttattcaagtcaaaaataat
+5903871/1
@@@;DDA=DDD:@<?CAACE?B?CBDFH<FGIEH@H@?DFDFHIIEGG?F
@5903872/1
ctgcacacacgcatttttaaatttaaaaatttattcaagtcaaaaataat
+5903872/1
CCCFFFFFHHGHHJJJJJJJJJJJJJJJJJJJJJJJJJJIJJJJJJJJIJ
@5903873/1
ctgcacacacgcatttttaaatttaaaaatttattcaagtcaaaaataat
+5903873/1
CCCFFFFFHHHHHJJJJJIJJJJJJJJJJJJJJJJIIJJIIJJJJJIJIJ
@5903874/1
ctgcacacacgcatttttaaatttaaaaatttattcaagtcaaaaataat
+5903874/1
CCCFFFFFHHHHHJJJJJJJIJJJIJJJJJJJJJJJIIJGHIIHJIIJIJ
@5903875/1
ctgcacacacgcatttttaaatttaaaaatttattcaagtcaaaaataat
+5903875/1
CCCFFFFFHHHHHJJJJJJJJJJJHIJJJJJJJJJIJJJGIJJJJJJJJJ
@5903876/1
ctgcacacacgcatttttaaatttaaaaatttattcaagtcaaaaataat
+5903876/1
CCCFFFFFHHHHHJJJJJJJJJJJJJJJIJJJJJJJIGIIJJJJJJJJJJ
@5903877/1
ctgcacacacgcatttttaaatttaaaaatttattcaagtcaaaaataat
+5903877/1
CCCFFFFFHHHHHJJJJJJJJJJJJJJJJJJIJJIJJIJIIIJJJJJJJJ
@4299452/1
cgatctcctgcaagaactgaacaaagttgaagtccttggcgttgaagctg
+4299452/1
@@<DFFFFHHHHHJJJJJJJJJJJGJHIIJJJIJJJJIJJJJIJIIIIJJ
@4299453/1
cgatctcctgcaagaactgaacaaagttgaagtccttggcgttgaagctg
+4299453/1
CCCFFFFFHHHHHJJJJJJIJJJJJJJJJJJJIJJJJJJJJJJJIJIJJJ
@282302/1
aaagaaccacaaaatgtgacatataaaggtgaatatataactgacatgtt
+282302/1
@<<ADDFFGHHHHIIIGHIJJJEHJJHIGCFHGGHIJJJJIJIJJJJJII
@4299713/1
cgatctggtggccaccggaaccggaagatcgaagaaagacgccaaacatt
+4299713/1
=;?4=BDEFHHHHGJJJJHIJJJJJJJJJJJJJJJIJIJIIJJJHHHHFF
@4300088/1
cgatcttccggttccggtggccaccagatcgttgttaaggaacacgcggt
+4300088/1
CCCFDBFDHHHHHIJGIIHIGIGHJJIJIIGIJIIIEIGIJGIJGHIIH:
@2806205/1
cagcactattgacactaagaaatcacagagccccgggcccagatggcatt
+2806205/1
@@<7DBDAHHFDF>DBFD?EFHHIIIHHHAFIGEB0?DDF;CB=FGGG@C
@2806206/1
cagcactattgacactaagaaatcacagagccccgggcccagatggcatt
+2806206/1
C@@FFFFFHHHHHIJIJJJJJJIJGJJHIIIIJJIIIHIJJIJJJJJJJJ
@2806207/1
cagcactattgacactaagaaatcacagagccccgggcccagatggcatt
+2806207/1
CCCFFFFFHHHHHJJJJIJJJJIJJJJIJIJIJGIBGGIJJIEIIGFIIG
@2806208/1
cagcactattgacactaagaaatcacagagccccgggcccagatggcatt
+2806208/1
CCCFFFFFHHHHHJJJJIJJJJJJJJJHHEIJJJGF@FHI@@CFGIEDHG
@2806209/1
cagcactattgacactaagaaatcacagagccccgggcccagatggcatt
+2806209/1
CCCFFFFFHHHHHJJJJJJJJJIJIJJHIJJJJJIJHIIJGHIJJJIIJG
@6884114/1
ctttgacttgccagtgccaatttcgcggaatttcaacacatgac
+6884114/1
C@CFFDDFHDDHFHBGEHEGGHJIIIGJBHDHI>?F908?3?BD
@6884115/1
ctttgacttgccagtgccaatttcgcggaatttcaacacatgacaagcga
+6884115/1
@B@FFFFFHHHHGJHIJJJJJJJJJJJJIJJJJJJIJJIJJJJJJJJIJJ
@6884116/1
ctttgacttgccagtgccaatttcgcggaatttcaacacatgacaagcga
+6884116/1
@CCFDFFFHDFHDHBGGHGHIJJJIJJJGIIJJIJJGGGHGIIJJIGGHH
@6884117/1
ctttgacttgccagtgccaatttcgcggaatttcaacacatgacaagcga
+6884117/1
CCCFFDDFHHHHDHEHIIGHIIJIIJGJ6FDFI9?FBFDB<DFH3=8;@1
@6884118/1
ctttgacttgccagtgccaatttcgcggaatttcaacacatgacaagcga
+6884118/1
CCCFFFFFHGHHGJGIIJGIIJJJJJIJGIGHJHGIIIHGGHIGJIDHGI
@6884119/1
ctttgacttgccagtgccaatttcgcggaatttcaacacatgacaagcga
+6884119/1
CCCFFFFFHGHHHJGGIJJJJJJJIJJJEHGIJGIJEGGIGIIJJJIIII
@6884120/1
ctttgacttgccagtgccaatttcgcggaatttcaacacatgacaagcga
+6884120/1
CCCFFFFFHGHHHJHJJJJJJJJJJJJJIJJJJJJJIHIJJJIJIJJJJI
@6884389/1
ctttgactttttactatttttgtatgcacaaaattcgttctacatatgaa
+6884389/1
@@CFDDDFHHHHFIIGHIIIIABFGGIGIGHIIIIIIIIIIIIIIIIIII
@2806483/1
cagcactgaatcaaaaaattctccatcgttacaataagttattcggacaa
+2806483/1
CCCFFFFFHHHHHJJJJJJJJJJJIJJJHJJJJJJJIJGIGIIJJJJIJJ
@2806484/1
cagcactgaatcaaaaaattctccatcgttacaataagttattcggacaa
+2806484/1
CCCFFFFFHHHHHJJJJJJJJJJJJJJJHIJJJJIJJJIJJJJJIIJJJJ
@4302168/1
cgatgacaaagtgatgggcaatcccattggctggctccaag
+4302168/1
@@?DDDDDHHH<CBF?<ECD?FFGHIIICHIBD?:?CG<D?
@4302169/1
cgatgacaaagtgatgggcaatcccattggctggctccaagagatgtgca
+4302169/1
BC@FFFFFHHHFHJJJJJJIJJJJJJJJJJJJJJIGIGFHGGIIIIGHEH
@7850147/1
gcggctcacaagatgtggcaatccttgca
+7850147/1
?78?DDDDDFHDFIEDBFB?FFEHIH??E
@7850148/1
gcggctcacaagatgtggcaatccttgcaggatttacccgtggaggg
+7850148/1
@?@DBD?DDHD?F?AA@AFAFHGIIIIBHEGH@FGHIFCEA?D?FEB
@7850149/1
gcggctcacaagatgtggcaatccttgcaggatttacccgtggaggg
+7850149/1
CCCFFFFFHHHHHIJGIIIHIJJJJJIIJJJIJJJJJJJJIGGECGH
@7850150/1
gcggctcacaagatgtggcaatccttgcaggatttacccgtggagggtaa
+7850150/1
C@@FFFFFGHHGHIJHIJJIIJIJJJJJIJIJJJJJJJJJJJIIJIJ;FE
@7850151/1
gcggctcacaagatgtggcaatccttgcaggatttacccgtggagggtaa
+7850151/1
CCCFFFFFHHHGHJJIJJJIJIJJJIJIJJJJJJIJJJJIHIIFHJJ1BG
@7850152/1
gcggctcacaagatgtggcaatccttgcaggatttacccgtggagggtaa
+7850152/1
CCCFFFFFHHHHHGIHIJIJJJJJJJJJJJJJJJJJIJJJIIIJJIJFGG
@1287382/1
atccaaaagcctttaagtgcaatatctgctggagattgcaaccaccc
+1287382/1
CCCFFFFFHHHHHJJJJCJIIJJJJJJIJJJJJJGJJJJJJJJJJJJ
@7405431/1
gagactctcagcttcaacgccaaggacttcaactttgttcagttcttgca
+7405431/1
@CCFFFFFHFHHHJJIJIDGHIJJJJJJJIJJJJJJJJJJJJIJJJJJJJ
@7405432/1
gagactctcagcttcaacgccaaggacttcaactttgttcagttcttgca
+7405432/1
CCCFFFFFHHHGHJJJJJJJJIJJIJJJJJJGJJJJJJJJJJIJJJIJJJ
@7405433/1
gagactctcagcttcaacgccaaggacttcaactttgttcagttcttgca
+7405433/1
CCCFFFFFHHHHHJJJJJFHIJJJJJJJJJJIJJJJJJJJJJJJJJJJJI
@777947/1
accacatctcggatcttgctactaatattcgattcgataggtgctttgtc
+777947/1
CCCFFFFFHHHHFHIIJIIGIJGIJIJJJIJIJJIJIJJIJDGHIJJIIF
@5903906/1
ctgcacacattcgatctctgatagtagatggtaactgttcaaattcctct
+5903906/1
BB@ADFFFHHHHHIIJJJJJIJJJHJIJJJJFFHIJJIJJIJJIIIIIII
@1833426/1
attttgaggtactcgagggcatgatgagcagccgagcccttggcttcctt
+1833426/1
1??DDDBDB<CFHGIIGGIGCFICHFC@FGIIIEGGIGHIIGIFIJEEIJ
@1833427/1
attttgaggtactcgagggcatgatgagcagccgagcccttggcttcctt
+1833427/1
?@@FFFDFHHHHHJJJJJIJIIIJJIGIGIGIJIIEHJJJJIIGIJJII>
@1833428/1
attttgaggtactcgagggcatgatgagcagccgagcccttggcttcctt
+1833428/1
@CCFFFFFHDDHHJJJJJIJIIJJJGIIIJIJJJIIJJJJJJJJIJJJJI
@1833429/1
attttgaggtactcgagggcatgatgagcagccgagcccttggcttcctt
+1833429/1
BBCFFFFFHFHHHJJIJJJJJJJJJJJIJJJJJJJIIJJJIJJJJJGIGI
@1833430/1
attttgaggtactcgagggcatgatgagcagccgagcccttggcttcctt
+1833430/1
BCCFFFFFHFFHHJJJJJJIJJJJJJJJJIJJJIHIJJJJJJJJIJJJJJ
@1833431/1
attttgaggtactcgagggcatgatgagcagccgagcccttggcttcctt
+1833431/1
CCCDFDDBDHHFHJEF@AFEHEFHHBEEFHIJGHHBGGIHIIGGIBCDG@
@1833432/1
attttgaggtactcgagggcatgatgagcagccgagcccttggcttcctt
+1833432/1
CCCFFFFFHCFHHGJIJJJIJJJJJJJJJIJJJIJGJJJJJIJJJJJJJG
@1833433/1
attttgaggtactcgagggcatgatgagcagccgagcccttggcttcctt
+1833433/1
CCCFFFFFHDHHGIIIJJJJJJJJJJJJIJJJJJIGIIJJJJJJJJJJJI
@1833434/1
attttgaggtactcgagggcatgatgagcagccgagcccttggcttcctt
+1833434/1
CCCFFFFFHDHHHJJHIJJJJJJJJIJJJIJJGJIJJJJJJJJJJJIJJI
@1833435/1
attttgaggtactcgagggcatgatgagcagccgagcccttggcttcctt
+1833435/1
CCCFFFFFHDHHHJJJIJJJJIJJJJJJJJJJIJIJJJJJJJJJJJJJJI
@1833436/1
attttgaggtactcgagggcatgatgagcagccgagcccttggcttcctt
+1833436/1
CCCFFFFFHFHHHJJGHJJJJJJJJJJJIJJJJIGIJJJIJJIJJJJJJI
@1833437/1
attttgaggtactcgagggcatgatgagcagccgagcccttggcttcctt
+1833437/1
CCCFFFFFHFHHHJJJJJIJJIJJJIJJJJIJJJJIJJJJIIIIIJJJII
@779631/1
accagacaaagcacctatcgaatcgaatattagtagcaagatccgagatg
+779631/1
CCCFFFFFHHHHHJJJJJJJJJJJJIJGGGIGGCDFGHJEGEHIFHGGII
@286056/1
aaagaagattgcaccccgaaaagtttgggtacaacctctatactttgcat
+286056/1
@@@FFFFFHHHGHJJJGJHGIIIJJIGGH?BFIGJJGGIGHJEACIIJDA
@286644/1
aaagaagctagccaagagaatggcggc
+286644/1
CCCFFFFFHHHGHJJJGIGIGIIIIJ:
@286645/1
aaagaagctagccaagagaatggcggctcaca
+286645/1
CCCFFFFFHHHHHJJJGJJJJJJIIJD:DBB9
@286646/1
aaagaagctagccaagagaatggcggctcacaagatg
+286646/1
CCCFFFFFHHHHHJJJIJJJIIJIJJ@:D@B@F2?8D
@286647/1
aaagaagctagccaagagaatggcggctcacaagatgtggcaatcc
+286647/1
CCCFFFFFHHHGHJJJJJJJJJJJJJD:@9??F2?9<98C88C==F
@286648/1
aaagaagctagccaagagaatggcggctcacaagatgtggcaatccttgc
+286648/1
C@?DFFFFHHGGHJJJIJJJJJJJJJ@6@D?BG;B<D9BGCGHA@F@F>E
@286649/1
aaagaagctagccaagagaatggcggctcacaagatgtggcaatccttgc
+286649/1
CCCFFFFFHHHHHJJIIIIJIJJIJJDDEHEGG@F9D8BF=CF=CH@GDG
@286650/1
aaagaagctagccaagagaatggcggctcacaagatgtggcaatccttgc
+286650/1
CCCFFFFFHHHHHJJJJGGHIJJJJJ?@D?DBEBF@9?BF;CG>@GCGA@
@5904652/1
ctgcaccaagcattggtggcgattggtcaatgttttttcttcgatgtcca
+5904652/1
@@@BBD?DHHH;DFHEAEECC8@?BBHHIDGHDHHCGH@FFDHGI@=<BG
@5904749/1
ctgcaccagcatctaattcacattgtttttgtataatagatgccttaaat
+5904749/1
CCCFFFFFHHHHHJJJJJIJJJJJJJJIJJJIEGEECGGGIJJJJJIJJJ
@4808159/1
cgtcgcggcatcactcccaaatacgaactggtccaaatcgagggcgccat
+4808159/1
?@1ADDDDFHHHFGIIIIIII>FGHIIIIIIBFHIIGBFCGGGIBDECC@
@4808160/1
cgtcgcggcatcactcccaaatacgaactggtccaaatcgagggcgccat
+4808160/1
@@@DDDDDAADHFG@FHI;DH>DGHGHHGIIDGHGHI>DCEGHIFEBCA?
@4808161/1
cgtcgcggcatcactcccaaatacgaactggtccaaatcgagggcgccat
+4808161/1
@CCFFFFFGHHHAHGGHJEGIBFHCHIJHHIFHIGJIFHFCEGHDBBB>?
@4808162/1
cgtcgcggcatcactcccaaatacgaactggtccaaatcgagggcgccat
+4808162/1
CC@FFFFFHHHHFIGHIJAHIFHHIIJJIJJBGIJJJJJIJIIJDFFD:?
@6404462/1
cttcatccgattttatttcccgaatcgttagtgtttgcaatttttctgtt
+6404462/1
CCCFFFFFHFHHHJIJJJJJJIHIJIIIJIJFGIIJJJJJJJJJJJJJJJ
@5906111/1
ctgcacgtttgatgctttcgaaacaaggaccaaagtttctgttacgttca
+5906111/1
CCCFFFFFHHHGHJJIIJIIJJJJJJIJJJJJJJIFGIJJJIJJJJHIJI
@2810978/1
cagcaggttttttaacagtttgaaaaccttgataaatggaacgaaattaa
+2810978/1
@@@BFFDFFHHFFGEHIJFHJGEGIJJIJJJGJGGFFGGEIIGGFHGIII
@2810979/1
cagcaggttttttaacagtttgaaaaccttgataaatggaacgaaattaa
+2810979/1
CCCFFFFBFHHHHGJGGGCHHEEHJJIJGJIHGGIJJJJIHIIIJJIJJJ
@2810980/1
cagcaggttttttaacagtttgaaaaccttgataaatggaacgaaattaa
+2810980/1
CCCFFFFBFHHHHJJJJJHHIIJJJJJJJJJJJJJJJJIJJJJJJJJJJJ
@2810981/1
cagcaggttttttaacagtttgaaaaccttgataaatggaacgaaattaa
+2810981/1
CCCFFFFBFHHHHJJJJJIHJJJJIJJJJJJIJJJJJJJJJJJIIJJJJJ
@2810982/1
cagcaggttttttaacagtttgaaaaccttgataaatggaacgaaattaa
+2810982/1
CCCFFFFDHHHHHJJJJJHJJJJJJJJJJJJIIJJJJJJJJJIJJJJJJJ
@2811559/1
cagcagtccaccaatgccgaatggtttattggcgaggagggctgcagcgt
+2811559/1
CCCFFFFFHAHHFIJJJJIEGHJJIJJIIJJGIJJJI:DHI>>BDGGGE;
@780482/1
accagatcgttgttaaggaacacgcggtag
+780482/1
@@@BDBDDDFBDAFHIG<I?EBFEDFA0?:
@2811574/1
cagcagtcccacaaagtttcacagttccacaaaacgctgaaaaattccgt
+2811574/1
@@<DDDDFGHHHHIBBFHEFHGEGHHGHEEGIBHGIII:@GH@GDDD<D?
@2811575/1
cagcagtcccacaaagtttcacagttccacaaaacgctgaaaaattccgt
+2811575/1
CC@FFDFDFDDHHJJIDEHGGBHHGHGIIJJGIIIIIJFEHHIJJJJGGG
@2811576/1
cagcagtcccacaaagtttcacagttccacaaaacgctgaaaaattccgt
+2811576/1
CCCFFFFFHHHHHJJJIJJJJJIGJJJJJJJJJJJJJJJJJJJJJJIJJG
@7851660/1
gcgggacatgcacatctcttggagccagccaatgggattgcccatcactt
+7851660/1
@@@FFFFFGHHHGJJJJJJJGJIJJJJIJJJJJJJJIIIIIJJJJJJIJI
@7851661/1
gcgggacatgcacatctcttggagccagccaatgggattgcccatcactt
+7851661/1
CCCFFDFFHHHHHJJJJJJJIJGJIJJIJJJJJJJJJJJJJJJJJIJIJI
@7851662/1
gcgggacatgcacatctcttggagccagccaatgggattgcccatcactt
+7851662/1
CCCFFFFFHGHGHJJJJJJJJJJJJJJJJJJJJJJIGIGIIIIIJJJJJJ
@7851663/1
gcgggacatgcacatctcttggagccagccaatgggattgcccatcactt
+7851663/1
CCCFFFFFHGHHHJJJJJJJJIGJJJJJIJIJJJJIJJJJIJJIIJJJJJ
@781337/1
accagcgcttgaggaagtaacggcagcac
+781337/1
CCCFFFFFHHHBFGEHE2AEHHGAHHB9?
@1291600/1
atccaatcctataattatccatttcctgtaattctggtttctctatagtt
+1291600/1
CCCFFFFFHHHHHIJJJJJJIJJJJIIJHIIIJJJJIHJJJJJJJIIJHI
@1291601/1
atccaatcctataattatccatttcctgtaattctggtttctctatagtt
+1291601/1
CCCFFFFFHHHHHJIJJJJJJJJJJJJJHJHIIJJJIGIJIJJJJJJJGI
@1291602/1
atccaatcctataattatccatttcctgtaattctggtttctctatagtt
+1291602/1
CCCFFFFFHHHHHJJJIJJJIJJJJJJJJJJJJJJJJIJJJJJJJJJJIJ
@1291603/1
atccaatcctataattatccatttcctgtaattctggtttctctatagtt
+1291603/1
CCCFFFFFHHHHHJJJIJJJJJJJJJJJJJJJJJJJJHIJJJJJJJJJIJ
@1291604/1
atccaatcctataattatccatttcctgtaattctggtttgtctatagtt
[truncated: 2,051,683 more chars]
